# Supplementary material for: Variable reproducibility in genome-scale public data: A case study using ENCODE ChIP sequencing resource
Source: FEBS Lett. 2015 Dec 21;589(24):3866–70. doi: 10.1016/j.febslet.2015.11.027 (PMC4686001; doi:10.1016/j.febslet.2015.11.027)
Supplement: Supplementary Table S1 — Summary of the analysis. Column descriptions: Condition: Cell line, treatment (none = no treatment) and targeted factor of the ChIP-seq experiments. Number of replicates: number of ENCODE ChIP-seq targeting the same factor in the same cell line under the same treatment. Lab: Were the experiments done in multiple laboratories? Antibody: Were the experiments used different antibodies? Protocol: Were the experiments done with different protocols for ChIP and/or library preparation? Classification: Classification according to consistency between peak lists (see main text for details). ENCODE quality flag: experiment quality flag according to ENCODE. Consistency in motif discovery: Consistency between de novo motif discovery from each peak lists. Advised peak list: Peak list that may be used for future analysis. Reasons: Why we recommend these peak lists. [file mmc2.xlsx]

## Sheet: classificationOfEncodeReplicate
Condition	Number of replicates	Lab	Antibody	Protocol	Classification (peaks overlap)	ENCODE quality flag	Consistency in motif discovery	Adviced peak list	Reasons
GM12878_None_p300	3	X	X	X	dissimilar	2 good 1 caution	acceptable	peaks found in any 2 of 3 samples	Conservative approach
K562_None_CEBPB	2	X		X	dissimilar	good	acceptable	Intersect peak lists	Conservative approach
K562_None_GATA2	2	X	X	?	dissimilar	good	acceptable	Intersect peak lists	Conservative approach
H1-hESC_None_CHD1	2	X		?	dissimilar	1 good 1 caution	bad	?	Intersecting peak lists does not select for peaks of higher quality
H1-hESC_None_c-Myc	2	X		?	dissimilar	1 good 1 caution	bad	SydhH1hescCmycIggrab	de novo motif discovery. Excluding UtaH1hescCmyc
K562_None_p300	2	X		?	dissimilar	1 good 1 caution	bad	SydhK562P300Iggrab	More related to P300 ChIP-seq in other cell lines. Excluding BroadK562P300
K562_None_Pol2_phosphoS2	2			?	dissimilar	1 good 1 caution	bad	SydhK562Pol2s2	Peaks tends to be more downstream than SydhK562Pol2s2Iggrab (excluded)
K562_None_HDAC2	2	X	X	X	dissimilar	good	bad	HaibK562Hdac2sc6296V0416102	See results last paragraph. Excluding BroadK562Hdac2a300705a.
K562_None_Pol2	4	X		X	dissimilar	good	bad	Merge all 3 but SydhK562Pol2Iggmus	SydhK562Pol2Iggmus is very different from other Pol2 ChIP-seq in other cell lines.
SK-N-SH_None_NRSF	2			X	dissimilar	good	good	HaibSknshNrsfV0416101	Closer to other NRSF ChIP-seq in other cell lines. Excluding HaibSknshNrsfPcr2x.
H1-hESC_None_JunD	2	X		X	dissimilar	good	good	Intersect peak lists	Conservative approach
HepG2_None_JunD	2	X		X	dissimilar	good	good	Intersect peak lists	Conservative approach
HepG2_None_NRSF	2			X	dissimilar	good	good	Intersect peak lists	Conservative approach
K562_None_TBLR1	2		X	?	dissimilar	good	good	Intersect peak lists	Conservative approach
HepG2_None_Pol2	3	X		X	dissimilar	good	good	Merge all 3 peak lists	All experiments are reasonably close to other Pol2 ChIP-seq in other experiments
HUVEC_None_Pol2	3	X		X	dissimilar	good	good	Merge all 3 peak lists	All experiments are reasonably close to other Pol2 ChIP-seq in other experiments
K562_None_Rad21	2	X		X	dissimilar	good	good	Merge peak lists	Mostly a sensitivity issue (sightly under threshold to be classified as "sensitive")
MCF-7_None_GATA3	2		X	?	dissimilar	good	good	Merge peak lists	Mostly a sensitivity issue (sightly under threshold to be classified as "sensitive")
K562_None_YY1	3	X	X	X	sensitive	2 good 1 caution	acceptable	Merge peak lists	Mostly a sensitivity issue
K562_None_ATF3	2	X		X	sensitive	1 good 1 caution	bad	SydhK562Atf3	Closer to ATF3 ChIP-seq in HepG2, H1-hESC and GM12878. Excluding HaibK562Atf3V0416101
GM12878_None_YY1	2	X	X	X	sensitive	1 good 1 caution	good	Merge peak lists	Mostly a sensitivity issue
HeLa-S3_None_TCF7L2	2		X	?	sensitive	1 good 1 caution	good	Merge peak lists	Mostly a sensitivity issue
HepG2_None_p300	2	X	X	X	sensitive	1 good 1 caution	good	Merge peak lists	Mostly a sensitivity issue
K562_None_c-Myc	3	X		?	sensitive	2 good 1 caution	good	Merge peak lists	Mostly a sensitivity issue
GM12878_None_Pol2	4	X		X	sensitive	3 good 1 caution	good	Merge peak lists	Mostly a sensitivity issue
HeLa-S3_None_c-Myc	2	X		?	sensitive	good	good	Merge peak lists	Mostly a sensitivity issue
HepG2_None_BHLHE40	2	X	X	X	sensitive	good	good	Merge peak lists	Mostly a sensitivity issue
HepG2_None_CEBPB	2	X		X	sensitive	good	good	Merge peak lists	Mostly a sensitivity issue
K562_None_COREST	2		X	?	sensitive	good	good	Merge peak lists	Mostly a sensitivity issue
K562_None_ZNF274	2		X	?	sensitive	good	good	Merge peak lists	Mostly a sensitivity issue
H1-hESC_None_SIN3A	2	X	X	?	sensitive	good	good	Merge peak lists	Mostly a sensitivity issue
GM12878_None_PAX5	2		X		similar	good	bad	Merge peak lists	Overall good quality
A549_EtOH_0.02pct_USF-1	2			X	similar	good	good	Merge peak lists	Overall good quality
A549_None_CTCF	2	X		?	similar	good	good	Merge peak lists	Overall good quality
GM12878_None_CTCF	4	X	X	?	similar	good	good	Merge peak lists	Overall good quality
GM12878_None_EBF1	2	X		X	similar	good	good	Merge peak lists	Overall good quality
GM12878_None_Rad21	2	X		X	similar	good	good	Merge peak lists	Overall good quality
GM12891_None_Pol2	2	X		X	similar	good	good	Merge peak lists	Overall good quality
GM12892_None_Pol2	2	X		X	similar	good	good	Merge peak lists	Overall good quality
H1-hESC_None_CTCF	3	X	X	X	similar	good	good	Merge peak lists	Overall good quality
H1-hESC_None_Pol2	2	X		X	similar	good	good	Merge peak lists	Overall good quality
H1-hESC_None_Rad21	2	X		X	similar	good	good	Merge peak lists	Overall good quality
HeLa-S3_None_CTCF	3	X		?	similar	good	good	Merge peak lists	Overall good quality
HeLa-S3_None_Pol2	3	X		X	similar	good	good	Merge peak lists	Overall good quality
HepG2_None_CTCF	4	X	X	X	similar	good	good	Merge peak lists	Overall good quality
HepG2_None_FOXA1	2		X		similar	good	good	Merge peak lists	Overall good quality
HepG2_None_MafK	2		X	?	similar	good	good	Merge peak lists	Overall good quality
HepG2_None_Rad21	2	X		X	similar	good	good	Merge peak lists	Overall good quality
HMEC_None_CTCF	2	X		?	similar	good	good	Merge peak lists	Overall good quality
HUVEC_None_CTCF	3	X		?	similar	good	good	Merge peak lists	Overall good quality
K562_None_CTCF	5	X	X	X	similar	good	good	Merge peak lists	Overall good quality
K562_None_E2F6	2	X		X	similar	good	good	Merge peak lists	Overall good quality
K562_None_Max	2	X		X	similar	good	good	Merge peak lists	Overall good quality
MCF-7_None_CTCF	2	X		?	similar	good	good	Merge peak lists	Overall good quality
NHEK_None_CTCF	3	X		?	similar	good	good	Merge peak lists	Overall good quality
NHLF_None_CTCF	2	X			similar	good	good	Merge peak lists	Overall good quality
SK-N-SH_RA_None_CTCF	2	X		X	similar	good	good	Merge peak lists	Overall good quality
