# Supplementary material for: Variable reproducibility in genome-scale public data: A case study using ENCODE ChIP sequencing resource
Source: FEBS Lett. 2015 Dec 21;589(24):3866–70. doi: 10.1016/j.febslet.2015.11.027 (PMC4686001; doi:10.1016/j.febslet.2015.11.027)
Supplement: Supplementary Table S2 — Metadata for each experiments. Column descriptions: Lab: Code name of the laboratory of origin of the experiment. Cell: Cell line name. Treatment: Treatment applied in cell culture (none = no treatment). Antibody: ENCODE code for unique antibody. This differs from column TF only when different antibodies where used in different experiments. TF: Name of the targeted factor. Name: UCSC file name code for the experiment. RepName: code name for the condition in which each replicate experiments belongs to. Accession: ENCODE portal accession code for each experiment. [file mmc3.xlsx]

## Sheet: replicate.table.57.for.revision
lab	cell	treatment	antibody	TF	name	repName	accesion
HudsonAlpha	A549	EtOH_0.02pct	USF-1	USF1	wgEncodeAwgTfbsHaibA549Usf1Pcr1xEtoh02UniPk	A549_EtOH_0.02pct_USF1	ENCSR000BJB
HudsonAlpha	A549	EtOH_0.02pct	USF-1	USF1	wgEncodeAwgTfbsHaibA549Usf1V0422111Etoh02UniPk	A549_EtOH_0.02pct_USF1	ENCSR000BPV
UT-A	A549	None	CTCF	CTCF	wgEncodeAwgTfbsUtaA549CtcfUniPk	A549_None_CTCF	ENCSR000DNA
UW	A549	None	CTCF	CTCF	wgEncodeAwgTfbsUwA549CtcfUniPk	A549_None_CTCF	ENCSR000DPF
Broad	GM12878	None	CTCF	CTCF	wgEncodeAwgTfbsBroadGm12878CtcfUniPk	GM12878_None_CTCF	ENCSR000AKB
Stanford	GM12878	None	CTCF_(SC-15914)	CTCF	wgEncodeAwgTfbsSydhGm12878Ctcfsc15914c20UniPk	GM12878_None_CTCF	ENCSR000DZN
UT-A	GM12878	None	CTCF	CTCF	wgEncodeAwgTfbsUtaGm12878CtcfUniPk	GM12878_None_CTCF	ENCSR000DKV
UW	GM12878	None	CTCF	CTCF	wgEncodeAwgTfbsUwGm12878CtcfUniPk	GM12878_None_CTCF	ENCSR000DRZ
HudsonAlpha	GM12878	None	EBF1_(SC-137065)	EBF1	wgEncodeAwgTfbsHaibGm12878Ebf1sc137065Pcr1xUniPk	GM12878_None_EBF1	ENCSR000BGU
Stanford	GM12878	None	EBF1_(SC-137065)	EBF1	wgEncodeAwgTfbsSydhGm12878Ebf1sc137065UniPk	GM12878_None_EBF1	ENCSR000DZQ
HudsonAlpha	GM12878	None	p300	p300	wgEncodeAwgTfbsHaibGm12878P300Pcr1xUniPk	GM12878_None_p300	ENCSR000BHB
Stanford	GM12878	None	p300	p300	wgEncodeAwgTfbsSydhGm12878P300IggmusUniPk	GM12878_None_p300	ENCSR000DZD
Stanford	GM12878	None	p300_(SC-584)	p300	wgEncodeAwgTfbsSydhGm12878P300bUniPk	GM12878_None_p300	ENCSR000DZG
HudsonAlpha	GM12878	None	PAX5-C20	PAX5	wgEncodeAwgTfbsHaibGm12878Pax5c20Pcr1xUniPk	GM12878_None_PAX5	ENCSR000BHD
HudsonAlpha	GM12878	None	PAX5-N19	PAX5	wgEncodeAwgTfbsHaibGm12878Pax5n19Pcr1xUniPk	GM12878_None_PAX5	ENCSR000BHJ
HudsonAlpha	GM12878	None	Pol2	Pol2	wgEncodeAwgTfbsHaibGm12878Pol2Pcr2xUniPk	GM12878_None_Pol2	ENCSR000BGD
Stanford	GM12878	None	Pol2	Pol2	wgEncodeAwgTfbsSydhGm12878Pol2IggmusUniPk	GM12878_None_Pol2	ENCSR000EAD
Yale	GM12878	None	Pol2	Pol2	wgEncodeAwgTfbsSydhGm12878Pol2UniPk	GM12878_None_Pol2	ENCSR000EYW
UT-A	GM12878	None	Pol2	Pol2	wgEncodeAwgTfbsUtaGm12878Pol2UniPk	GM12878_None_Pol2	ENCSR000DKT
HudsonAlpha	GM12878	None	Rad21	Rad21	wgEncodeAwgTfbsHaibGm12878Rad21V0416101UniPk	GM12878_None_Rad21	ENCSR000BMY
Stanford	GM12878	None	Rad21	Rad21	wgEncodeAwgTfbsSydhGm12878Rad21IggrabUniPk	GM12878_None_Rad21	ENCSR000EAC
HudsonAlpha	GM12878	None	YY1_(SC-281)	YY1	wgEncodeAwgTfbsHaibGm12878Yy1sc281Pcr1xUniPk	GM12878_None_YY1	ENCSR000BNP
USC	GM12878	None	YY1	YY1	wgEncodeAwgTfbsSydhGm12878Yy1UniPk	GM12878_None_YY1	ENCSR000EUM
HudsonAlpha	GM12891	None	Pol2	Pol2	wgEncodeAwgTfbsHaibGm12891Pol2Pcr1xUniPk	GM12891_None_Pol2	ENCSR000BIK
Stanford	GM12891	None	Pol2	Pol2	wgEncodeAwgTfbsSydhGm12891Pol2IggmusUniPk	GM12891_None_Pol2	ENCSR000EAJ
HudsonAlpha	GM12892	None	Pol2	Pol2	wgEncodeAwgTfbsHaibGm12892Pol2V0416102UniPk	GM12892_None_Pol2	ENCSR000BHZ
Stanford	GM12892	None	Pol2	Pol2	wgEncodeAwgTfbsSydhGm12892Pol2IggmusUniPk	GM12892_None_Pol2	ENCSR000EAM
Broad	H1-hESC	None	CHD1_(A301-218A)	CHD1	wgEncodeAwgTfbsBroadH1hescChd1a301218aUniPk	H1-hESC_None_CHD1	ENCSR000AQK
Stanford	H1-hESC	None	CHD1_(A301-218A)	CHD1	wgEncodeAwgTfbsSydhH1hescChd1a301218aIggrabUniPk	H1-hESC_None_CHD1	ENCSR000EBU
Stanford	H1-hESC	None	c-Myc	c-Myc	wgEncodeAwgTfbsSydhH1hescCmycIggrabUniPk	H1-hESC_None_c-Myc	ENCSR000EBY
UT-A	H1-hESC	None	c-Myc	c-Myc	wgEncodeAwgTfbsUtaH1hescCmycUniPk	H1-hESC_None_c-Myc	ENCSR000DLI
Broad	H1-hESC	None	CTCF	CTCF	wgEncodeAwgTfbsBroadH1hescCtcfUniPk	H1-hESC_None_CTCF	ENCSR000AMF
HudsonAlpha	H1-hESC	None	CTCF_(SC-5916)	CTCF	wgEncodeAwgTfbsHaibH1hescCtcfsc5916V0416102UniPk	H1-hESC_None_CTCF	ENCSR000BNH
UT-A	H1-hESC	None	CTCF	CTCF	wgEncodeAwgTfbsUtaH1hescCtcfUniPk	H1-hESC_None_CTCF	ENCSR000DLK
HudsonAlpha	H1-hESC	None	JunD	JunD	wgEncodeAwgTfbsHaibH1hescJundV0416102UniPk	H1-hESC_None_JunD	ENCSR000BKP
Stanford	H1-hESC	None	JunD	JunD	wgEncodeAwgTfbsSydhH1hescJundIggrabUniPk	H1-hESC_None_JunD	ENCSR000EBZ
HudsonAlpha	H1-hESC	None	Pol2	Pol2	wgEncodeAwgTfbsHaibH1hescPol2V0416102UniPk	H1-hESC_None_Pol2	ENCSR000BHN
UT-A	H1-hESC	None	Pol2	Pol2	wgEncodeAwgTfbsUtaH1hescPol2UniPk	H1-hESC_None_Pol2	ENCSR000DLJ
HudsonAlpha	H1-hESC	None	Rad21	Rad21	wgEncodeAwgTfbsHaibH1hescRad21V0416102UniPk	H1-hESC_None_Rad21	ENCSR000BLD
Stanford	H1-hESC	None	Rad21	Rad21	wgEncodeAwgTfbsSydhH1hescRad21IggrabUniPk	H1-hESC_None_Rad21	ENCSR000ECE
HudsonAlpha	H1-hESC	None	Sin3Ak-20	SIN3A	wgEncodeAwgTfbsHaibH1hescSin3ak20Pcr1xUniPk	H1-hESC_None_SIN3A	ENCSR000BIS
Stanford	H1-hESC	None	SIN3A_(NB600-1263)	SIN3A	wgEncodeAwgTfbsSydhH1hescSin3anb6001263IggrabUniPk	H1-hESC_None_SIN3A	ENCSR000EBO
Yale	HeLa-S3	None	c-Myc	c-Myc	wgEncodeAwgTfbsSydhHelas3CmycUniPk	HeLa-S3_None_c-Myc	ENCSR000EZD
UT-A	HeLa-S3	None	c-Myc	c-Myc	wgEncodeAwgTfbsUtaHelas3CmycUniPk	HeLa-S3_None_c-Myc	ENCSR000DLN
Broad	HeLa-S3	None	CTCF	CTCF	wgEncodeAwgTfbsBroadHelas3CtcfUniPk	HeLa-S3_None_CTCF	ENCSR000AOA
UT-A	HeLa-S3	None	CTCF	CTCF	wgEncodeAwgTfbsUtaHelas3CtcfUniPk	HeLa-S3_None_CTCF	ENCSR000DLO
UW	HeLa-S3	None	CTCF	CTCF	wgEncodeAwgTfbsUwHelas3CtcfUniPk	HeLa-S3_None_CTCF	ENCSR000DUB
HudsonAlpha	HeLa-S3	None	Pol2	Pol2	wgEncodeAwgTfbsHaibHelas3Pol2Pcr1xUniPk	HeLa-S3_None_Pol2	ENCSR000BGO
Yale	HeLa-S3	None	Pol2	Pol2	wgEncodeAwgTfbsSydhHelas3Pol2UniPk	HeLa-S3_None_Pol2	ENCSR000EZL
UT-A	HeLa-S3	None	Pol2	Pol2	wgEncodeAwgTfbsUtaHelas3Pol2UniPk	HeLa-S3_None_Pol2	ENCSR000DLM
USC	HeLa-S3	None	TCF7L2	TCF7L2	wgEncodeAwgTfbsSydhHelas3Tcf7l2UcdUniPk	HeLa-S3_None_TCF7L2	ENCSR000EVF
USC	HeLa-S3	None	TCF7L2_C9B9_(2565)	TCF7L2	wgEncodeAwgTfbsSydhHelas3Tcf7l2c9b92565UcdUniPk	HeLa-S3_None_TCF7L2	ENCSR000EVE
HudsonAlpha	HepG2	None	BHLHE40	BHLHE40	wgEncodeAwgTfbsHaibHepg2Bhlhe40V0416101UniPk	HepG2_None_BHLHE40	ENCSR000BID
Stanford	HepG2	None	BHLHE40_(NB100-1800)	BHLHE40	wgEncodeAwgTfbsSydhHepg2Bhlhe40cIggrabUniPk	HepG2_None_BHLHE40	ENCSR000EDT
HudsonAlpha	HepG2	None	CEBPB_(SC-150)	CEBPB	wgEncodeAwgTfbsHaibHepg2Cebpbsc150V0416101UniPk	HepG2_None_CEBPB	ENCSR000BQI
Stanford	HepG2	None	CEBPB	CEBPB	wgEncodeAwgTfbsSydhHepg2CebpbIggrabUniPk	HepG2_None_CEBPB	ENCSR000EEE
Broad	HepG2	None	CTCF	CTCF	wgEncodeAwgTfbsBroadHepg2CtcfUniPk	HepG2_None_CTCF	ENCSR000AMA
HudsonAlpha	HepG2	None	CTCF_(SC-5916)	CTCF	wgEncodeAwgTfbsHaibHepg2Ctcfsc5916V0416101UniPk	HepG2_None_CTCF	ENCSR000BIE
UT-A	HepG2	None	CTCF	CTCF	wgEncodeAwgTfbsUtaHepg2CtcfUniPk	HepG2_None_CTCF	ENCSR000DLS
UW	HepG2	None	CTCF	CTCF	wgEncodeAwgTfbsUwHepg2CtcfUniPk	HepG2_None_CTCF	ENCSR000DUG
HudsonAlpha	HepG2	None	FOXA1_(SC-101058)	FOXA1	wgEncodeAwgTfbsHaibHepg2Foxa1sc101058V0416101UniPk	HepG2_None_FOXA1	ENCSR000BMO
HudsonAlpha	HepG2	None	FOXA1_(SC-6553)	FOXA1	wgEncodeAwgTfbsHaibHepg2Foxa1sc6553V0416101UniPk	HepG2_None_FOXA1	ENCSR000BLE
HudsonAlpha	HepG2	None	JunD	JunD	wgEncodeAwgTfbsHaibHepg2JundPcr1xUniPk	HepG2_None_JunD	ENCSR000BGK
Stanford	HepG2	None	JunD	JunD	wgEncodeAwgTfbsSydhHepg2JundIggrabUniPk	HepG2_None_JunD	ENCSR000EEI
Stanford	HepG2	None	MafK_(ab50322)	MafK	wgEncodeAwgTfbsSydhHepg2Mafkab50322IggrabUniPk	HepG2_None_MafK	ENCSR000EEB
Stanford	HepG2	None	MafK_(SC-477)	MafK	wgEncodeAwgTfbsSydhHepg2Mafksc477IggrabUniPk	HepG2_None_MafK	ENCSR000EDZ
HudsonAlpha	HepG2	None	NRSF	NRSF	wgEncodeAwgTfbsHaibHepg2NrsfPcr2xUniPk	HepG2_None_NRSF	ENCSR000BJL
HudsonAlpha	HepG2	None	NRSF	NRSF	wgEncodeAwgTfbsHaibHepg2NrsfV0416101UniPk	HepG2_None_NRSF	ENCSR000BOT
HudsonAlpha	HepG2	None	p300	p300	wgEncodeAwgTfbsHaibHepg2P300V0416101UniPk	HepG2_None_p300	ENCSR000BLW
Stanford	HepG2	None	p300_(SC-584)	p300	wgEncodeAwgTfbsSydhHepg2P300sc582IggrabUniPk	HepG2_None_p300	ENCSR000EDV
HudsonAlpha	HepG2	None	Pol2	Pol2	wgEncodeAwgTfbsHaibHepg2Pol2Pcr2xUniPk	HepG2_None_Pol2	ENCSR000BJM
Stanford	HepG2	None	Pol2	Pol2	wgEncodeAwgTfbsSydhHepg2Pol2IggrabUniPk	HepG2_None_Pol2	ENCSR000EEM
UT-A	HepG2	None	Pol2	Pol2	wgEncodeAwgTfbsUtaHepg2Pol2UniPk	HepG2_None_Pol2	ENCSR000DLQ
HudsonAlpha	HepG2	None	Rad21	Rad21	wgEncodeAwgTfbsHaibHepg2Rad21V0416101UniPk	HepG2_None_Rad21	ENCSR000BLS
Stanford	HepG2	None	Rad21	Rad21	wgEncodeAwgTfbsSydhHepg2Rad21IggrabUniPk	HepG2_None_Rad21	ENCSR000EEG
Broad	HMEC	None	CTCF	CTCF	wgEncodeAwgTfbsBroadHmecCtcfUniPk	HMEC_None_CTCF	ENCSR000ALV
UW	HMEC	None	CTCF	CTCF	wgEncodeAwgTfbsUwHmecCtcfUniPk	HMEC_None_CTCF	ENCSR000DUS
Broad	HUVEC	None	CTCF	CTCF	wgEncodeAwgTfbsBroadHuvecCtcfUniPk	HUVEC_None_CTCF	ENCSR000ALA
UT-A	HUVEC	None	CTCF	CTCF	wgEncodeAwgTfbsUtaHuvecCtcfUniPk	HUVEC_None_CTCF	ENCSR000DLW
UW	HUVEC	None	CTCF	CTCF	wgEncodeAwgTfbsUwHuvecCtcfUniPk	HUVEC_None_CTCF	ENCSR000DVP
HudsonAlpha	HUVEC	None	Pol2	Pol2	wgEncodeAwgTfbsHaibHuvecPol2Pcr1xUniPk	HUVEC_None_Pol2	ENCSR000BQB
Stanford	HUVEC	None	Pol2	Pol2	wgEncodeAwgTfbsSydhHuvecPol2UniPk	HUVEC_None_Pol2	ENCSR000EFB
UT-A	HUVEC	None	Pol2	Pol2	wgEncodeAwgTfbsUtaHuvecPol2UniPk	HUVEC_None_Pol2	ENCSR000DLV
HudsonAlpha	K562	None	ATF3	ATF3	wgEncodeAwgTfbsHaibK562Atf3V0416101UniPk	K562_None_ATF3	ENCSR000BNU
Harvard	K562	None	ATF3	ATF3	wgEncodeAwgTfbsSydhK562Atf3UniPk	K562_None_ATF3	ENCSR000DOG
HudsonAlpha	K562	None	CEBPB_(SC-150)	CEBPB	wgEncodeAwgTfbsHaibK562Cebpbsc150V0422111UniPk	K562_None_CEBPB	ENCSR000BRQ
Stanford	K562	None	CEBPB	CEBPB	wgEncodeAwgTfbsSydhK562CebpbIggrabUniPk	K562_None_CEBPB	ENCSR000EHE
Stanford	K562	None	c-Myc	c-Myc	wgEncodeAwgTfbsSydhK562CmycIggrabUniPk	K562_None_c-Myc	ENCSR000EGJ
Yale	K562	None	c-Myc	c-Myc	wgEncodeAwgTfbsSydhK562CmycUniPk	K562_None_c-Myc	ENCSR000FAG
UT-A	K562	None	c-Myc	c-Myc	wgEncodeAwgTfbsUtaK562CmycUniPk	K562_None_c-Myc	ENCSR000DLZ
Stanford	K562	None	COREST_(ab24166)	COREST	wgEncodeAwgTfbsSydhK562Corestab24166IggrabUniPk	K562_None_COREST	ENCSR000EGC
Stanford	K562	None	COREST_(sc-30189)	COREST	wgEncodeAwgTfbsSydhK562Corestsc30189IggrabUniPk	K562_None_COREST	ENCSR000EGG
Broad	K562	None	CTCF	CTCF	wgEncodeAwgTfbsBroadK562CtcfUniPk	K562_None_CTCF	ENCSR000AKO
HudsonAlpha	K562	None	CTCF_(SC-5916)	CTCF	wgEncodeAwgTfbsHaibK562CtcfcPcr1xUniPk	K562_None_CTCF	ENCSR000BPJ
Stanford	K562	None	CTCF_(SC-15914)	CTCF	wgEncodeAwgTfbsSydhK562CtcfbIggrabUniPk	K562_None_CTCF	ENCSR000EGM
UT-A	K562	None	CTCF	CTCF	wgEncodeAwgTfbsUtaK562CtcfUniPk	K562_None_CTCF	ENCSR000DMA
UW	K562	None	CTCF	CTCF	wgEncodeAwgTfbsUwK562CtcfUniPk	K562_None_CTCF	ENCSR000DWE
HudsonAlpha	K562	None	E2F6	E2F6	wgEncodeAwgTfbsHaibK562E2f6V0416102UniPk	K562_None_E2F6	ENCSR000BLI
USC	K562	None	E2F6	E2F6	wgEncodeAwgTfbsSydhK562E2f6UcdUniPk	K562_None_E2F6	ENCSR000EWJ
HudsonAlpha	K562	None	GATA2_(SC-267)	GATA2	wgEncodeAwgTfbsHaibK562Gata2sc267Pcr1xUniPk	K562_None_GATA2	ENCSR000BKM
USC	K562	None	GATA-2	GATA2	wgEncodeAwgTfbsSydhK562Gata2UcdUniPk	K562_None_GATA2	ENCSR000EWG
Broad	K562	None	HDAC2_(A300-705A)	HDAC2	wgEncodeAwgTfbsBroadK562Hdac2a300705aUniPk	K562_None_HDAC2	ENCSR000AQG
HudsonAlpha	K562	None	HDAC2_(SC-6296)	HDAC2	wgEncodeAwgTfbsHaibK562Hdac2sc6296V0416102UniPk	K562_None_HDAC2	ENCSR000BMG
HudsonAlpha	K562	None	Max	Max	wgEncodeAwgTfbsHaibK562MaxV0416102UniPk	K562_None_Max	ENCSR000BLP
Stanford	K562	None	Max	Max	wgEncodeAwgTfbsSydhK562MaxIggrabUniPk	K562_None_Max	ENCSR000EFV
Broad	K562	None	p300	p300	wgEncodeAwgTfbsBroadK562P300UniPk	K562_None_p300	ENCSR000AQB
Stanford	K562	None	p300	p300	wgEncodeAwgTfbsSydhK562P300IggrabUniPk	K562_None_p300	ENCSR000EGE
HudsonAlpha	K562	None	Pol2	Pol2	wgEncodeAwgTfbsHaibK562Pol2V0416101UniPk	K562_None_Pol2	ENCSR000BMR
Stanford	K562	None	Pol2	Pol2	wgEncodeAwgTfbsSydhK562Pol2IggmusUniPk	K562_None_Pol2	ENCSR000EHL
Yale	K562	None	Pol2	Pol2	wgEncodeAwgTfbsSydhK562Pol2UniPk	K562_None_Pol2	ENCSR000FAJ
UT-A	K562	None	Pol2	Pol2	wgEncodeAwgTfbsUtaK562Pol2UniPk	K562_None_Pol2	ENCSR000DLY
Stanford	K562	None	Pol2(phosphoS2)	Pol2_phosphoS2	wgEncodeAwgTfbsSydhK562Pol2s2IggrabUniPk	K562_None_Pol2_phosphoS2	ENCSR000EGF
Stanford	K562	None	Pol2(phosphoS2)	Pol2_phosphoS2	wgEncodeAwgTfbsSydhK562Pol2s2UniPk	K562_None_Pol2_phosphoS2	ENCSR000EHF
HudsonAlpha	K562	None	Rad21	Rad21	wgEncodeAwgTfbsHaibK562Rad21V0416102UniPk	K562_None_Rad21	ENCSR000BKV
Yale	K562	None	Rad21	Rad21	wgEncodeAwgTfbsSydhK562Rad21UniPk	K562_None_Rad21	ENCSR000FAD
Stanford	K562	None	TBLR1_(ab24550)	TBLR1	wgEncodeAwgTfbsSydhK562Tblr1ab24550IggrabUniPk	K562_None_TBLR1	ENCSR000EGA
Stanford	K562	None	TBLR1_(NB600-270)	TBLR1	wgEncodeAwgTfbsSydhK562Tblr1nb600270IggrabUniPk	K562_None_TBLR1	ENCSR000EGB
HudsonAlpha	K562	None	YY1_(SC-281)	YY1	wgEncodeAwgTfbsHaibK562Yy1V0416101UniPk	K562_None_YY1	ENCSR000BKU
HudsonAlpha	K562	None	YY1	YY1	wgEncodeAwgTfbsHaibK562Yy1V0416102UniPk	K562_None_YY1	ENCSR000BMH
USC	K562	None	YY1	YY1	wgEncodeAwgTfbsSydhK562Yy1UcdUniPk	K562_None_YY1	ENCSR000EWF
USC	K562	None	ZNF274	ZNF274	wgEncodeAwgTfbsSydhK562Znf274UcdUniPk	K562_None_ZNF274	ENCSR000EWE
USC	K562	None	ZNF274_(M01)	ZNF274	wgEncodeAwgTfbsSydhK562Znf274m01UcdUniPk	K562_None_ZNF274	ENCSR000EVX
UT-A	MCF-7	None	CTCF	CTCF	wgEncodeAwgTfbsUtaMcf7CtcfUniPk	MCF-7_None_CTCF	ENCSR000DMV
UW	MCF-7	None	CTCF	CTCF	wgEncodeAwgTfbsUwMcf7CtcfUniPk	MCF-7_None_CTCF	ENCSR000DWH
USC	MCF-7	None	GATA3_(SC-268)	GATA3	wgEncodeAwgTfbsSydhMcf7Gata3UcdUniPk	MCF-7_None_GATA3	ENCSR000EWV
USC	MCF-7	None	GATA3_(SC-269)	GATA3	wgEncodeAwgTfbsSydhMcf7Gata3sc269UcdUniPk	MCF-7_None_GATA3	ENCSR000EWS
Broad	NHEK	None	CTCF	CTCF	wgEncodeAwgTfbsBroadNhekCtcfUniPk	NHEK_None_CTCF	ENCSR000ALJ
UT-A	NHEK	None	CTCF	CTCF	wgEncodeAwgTfbsUtaNhekCtcfUniPk	NHEK_None_CTCF	ENCSR000DNC
UW	NHEK	None	CTCF	CTCF	wgEncodeAwgTfbsUwNhekCtcfUniPk	NHEK_None_CTCF	ENCSR000DWX
Broad	NHLF	None	CTCF	CTCF	wgEncodeAwgTfbsBroadNhlfCtcfUniPk	NHLF_None_CTCF	ENCSR000ANO
UW	NHLF	None	CTCF	CTCF	wgEncodeAwgTfbsUwNhlfCtcfUniPk	NHLF_None_CTCF	ENCSR000DWY
HudsonAlpha	SK-N-SH	None	NRSF	NRSF	wgEncodeAwgTfbsHaibSknshNrsfPcr2xUniPk	SK-N-SH_None_NRSF	ENCSR000BJJ
HudsonAlpha	SK-N-SH	None	NRSF	NRSF	wgEncodeAwgTfbsHaibSknshNrsfV0416101UniPk	SK-N-SH_None_NRSF	ENCSR000BOZ
HudsonAlpha	SK-N-SH_RA	None	CTCF	CTCF	wgEncodeAwgTfbsHaibSknshraCtcfV0416102UniPk	SK-N-SH_RA_None_CTCF	ENCSR000BLX
UW	SK-N-SH_RA	None	CTCF	CTCF	wgEncodeAwgTfbsUwSknshraCtcfUniPk	SK-N-SH_RA_None_CTCF	ENCSR000DXQ
