# Supplementary material for: Variable reproducibility in genome-scale public data: A case study using ENCODE ChIP sequencing resource
Source: FEBS Lett. 2015 Dec 21;589(24):3866–70. doi: 10.1016/j.febslet.2015.11.027 (PMC4686001; doi:10.1016/j.febslet.2015.11.027)
Supplement: Supplementary file advisedPeakLists.zip — This zip archive contains 56 advised peak lists (see main text and supplementary table 1). Files are bed like tab delimited text files, with 4 columns: chromosome, peak start, peak end, and peak score. [file mmc4.zip]

Archive with 56 entries (56 files):
- A549_EtOH_0.02pct_USF-1.bed
- A549_None_CTCF.bed
- GM12878_None_CTCF.bed
- GM12878_None_EBF1.bed
- GM12878_None_p300.bed
- GM12878_None_PAX5.bed
- GM12878_None_Pol2.bed
- GM12878_None_Rad21.bed
- GM12878_None_YY1.bed
- GM12891_None_Pol2.bed
- GM12892_None_Pol2.bed
- H1-hESC_None_c-Myc.bed
- H1-hESC_None_CTCF.bed
- H1-hESC_None_JunD.bed
- H1-hESC_None_Pol2.bed
- H1-hESC_None_Rad21.bed
- H1-hESC_None_SIN3A.bed
- HeLa-S3_None_c-Myc.bed
- HeLa-S3_None_CTCF.bed
- HeLa-S3_None_Pol2.bed
- HeLa-S3_None_TCF7L2.bed
- HepG2_None_BHLHE40.bed
- HepG2_None_CEBPB.bed
- HepG2_None_CTCF.bed
- HepG2_None_FOXA1.bed
- HepG2_None_JunD.bed
- HepG2_None_MafK.bed
- HepG2_None_NRSF.bed
- HepG2_None_p300.bed
- HepG2_None_Pol2.bed
- HepG2_None_Rad21.bed
- HMEC_None_CTCF.bed
- HUVEC_None_CTCF.bed
- HUVEC_None_Pol2.bed
- K562_None_ATF3.bed
- K562_None_c-Myc.bed
- K562_None_CEBPB.bed
- K562_None_COREST.bed
- K562_None_CTCF.bed
- K562_None_E2F6.bed
- K562_None_GATA2.bed
- K562_None_HDAC2.bed
- K562_None_Max.bed
- K562_None_p300.bed
- K562_None_Pol2_phosphoS2.bed
- K562_None_Pol2.bed
- K562_None_Rad21.bed
- K562_None_TBLR1.bed
- K562_None_YY1.bed
- K562_None_ZNF274.bed
- MCF-7_None_CTCF.bed
- MCF-7_None_GATA3.bed
- NHEK_None_CTCF.bed
- NHLF_None_CTCF.bed
- SK-N-SH_None_NRSF.bed
- SK-N-SH_RA_None_CTCF.bed
