# Supplementary material for: Variable reproducibility in genome-scale public data: A case study using ENCODE ChIP sequencing resource
Source: FEBS Lett. 2015 Dec 21;589(24):3866–70. doi: 10.1016/j.febslet.2015.11.027 (PMC4686001; doi:10.1016/j.febslet.2015.11.027)
Supplement: Supplementary file advisedPeakLists.zip — This zip archive contains 56 advised peak lists (see main text and supplementary table 1). Files are bed like tab delimited text files, with 4 columns: chromosome, peak start, peak end, and peak score. [file mmc4.zip › A549_EtOH_0.02pct_USF-1.bed]

chr1	89795	90051	22.99167281
chr1	936111	936495	143.5848678
chr1	1014721	1015105	94.52399128
chr1	1015138	1015394	28.86797344
chr1	1015564	1015852	641.0614145
chr1	1167363	1167598	462.7902724
chr1	1240132	1240340	325.5159461
chr1	1310498	1310882	81.01404875
chr1	1440375	1440759	147.0317259
chr1	1690022	1690278	22.33019074
chr1	1709805	1710061	43.48886891
chr1	1710170	1710426	45.11984283
chr1	2242917	2243301	66.09170374
chr1	2345324	2345708	74.53737577
chr1	2473122	2473378	18.06891105
chr1	2477510	2477678	241.6106518
chr1	2515233	2515617	91.31297245
chr1	3370850	3371234	99.4435154
chr1	3448101	3448357	22.95730354
chr1	3541172	3541556	135.4346618
chr1	3692584	3692840	18.6150861
chr1	3816706	3817090	139.2504508
chr1	4455243	4455499	23.03331493
chr1	4663632	4663888	22.84259037
chr1	4805590	4805974	62.41817026
chr1	5781927	5782183	25.63984667
chr1	6052617	6052873	23.29137829
chr1	6086138	6086394	18.86468217
chr1	6187702	6188086	82.76974796
chr1	6454003	6454259	19.12693204
chr1	6474434	6474690	25.94067203
chr1	6583706	6583962	42.0986472
chr1	6661260	6661427	190.0556987
chr1	6844555	6844726	214.1050091
chr1	7022633	7022889	23.87933853
chr1	7058306	7058690	73.07834519
chr1	7359400	7359656	20.71628969
chr1	7461938	7462322	40.90206899
chr1	7844183	7844439	32.22693062
chr1	8035380	8035636	18.53503089
chr1	8121285	8121669	63.77879774
chr1	8229878	8230099	369.8996003
chr1	8242095	8242479	91.8493966
chr1	8257508	8257764	35.25997679
chr1	8257991	8258247	20.46424984
chr1	8357321	8357705	63.50340133
chr1	8456844	8457228	187.2976606
chr1	8611161	8611545	173.2550923
chr1	8615284	8615540	18.14916429
chr1	8772333	8772717	75.2618669
chr1	8938195	8938579	60.36948847
chr1	8938685	8938941	19.09282889
chr1	8939174	8939558	223.3063675
chr1	8965693	8966081	79.90870169
chr1	8971056	8971440	101.0455664
chr1	9327090	9327474	82.9431691
chr1	9350635	9350891	35.43113234
chr1	9363271	9363655	234.7426253
chr1	9375443	9375699	30.11584797
chr1	9489052	9489241	288.8093796
chr1	9498690	9498946	21.24464023
chr1	9599382	9599595	278.547884
chr1	9885579	9885835	29.63803986
chr1	10003294	10003550	18.41212669
chr1	10092884	10093141	392.4680476
chr1	10106133	10106389	18.71559485
chr1	10484197	10484453	27.48729678
chr1	10532544	10532820	702.6000122
chr1	10784129	10784385	29.83073671
chr1	10930644	10930900	18.24928792
chr1	11120060	11120444	199.1667503
chr1	11378989	11379373	34.45947304
chr1	11424304	11424560	20.88829293
chr1	11425868	11426124	18.47990682
chr1	11626311	11626567	19.85763728
chr1	11795972	11796232	501.2200976
chr1	11796897	11797153	23.32435788
chr1	11809214	11809598	89.5029593
chr1	11866015	11866415	1014.086069
chr1	11989934	11990190	31.89342639
chr1	12009173	12009557	110.2729529
chr1	12156142	12156398	143.8885261
chr1	12540872	12541128	18.13731517
chr1	12585455	12585711	22.38735103
chr1	12609562	12609818	21.51281885
chr1	12614048	12614304	143.3673809
chr1	12664376	12664760	50.67399244
chr1	12719062	12719446	31.91794942
chr1	15223582	15223966	74.7790817
chr1	15288289	15288673	121.6289803
chr1	15296729	15296940	287.9172281
chr1	15331660	15331916	21.26405585
chr1	15383011	15383395	69.74606763
chr1	15498948	15499204	25.256003
chr1	15500863	15501119	27.66459038
chr1	15523553	15523937	142.7229114
chr1	15562749	15563133	99.63190017
chr1	15606093	15606349	29.27268835
chr1	15666897	15667281	170.8106486
chr1	15679068	15679249	206.1039589
chr1	15853152	15853443	768.9187189
chr1	15930010	15930354	986.6444272
chr1	16121637	16122021	36.9168794
chr1	16123274	16123530	27.03813951
chr1	16125554	16125810	21.8864884
chr1	16276155	16276539	135.2519799
chr1	16403477	16403861	30.73482689
chr1	16470332	16470716	31.35336121
chr1	16490685	16491069	58.81639837
chr1	16493856	16494112	24.92896871
chr1	16766885	16767269	61.173026
chr1	16861489	16861873	39.29993759
chr1	17004592	17004976	56.46281029
chr1	17298383	17298767	80.80381458
chr1	17380609	17380865	41.27887444
chr1	17454825	17455325	62.96597697
chr1	17487799	17488183	69.34253534
chr1	17559554	17559810	20.00566065
chr1	17560222	17560606	72.27924011
chr1	17578020	17578276	24.07774054
chr1	17697197	17697453	29.45066859
chr1	17878531	17878787	18.54095271
chr1	17912645	17913029	80.19448361
chr1	18202487	18202743	20.34680644
chr1	18303402	18303658	27.93808391
chr1	18779159	18779387	286.7272721
chr1	18918970	18919162	185.5990835
chr1	19163126	19163510	136.3985556
chr1	19229330	19229555	444.3353295
chr1	19252975	19253231	23.81116857
chr1	19327624	19328008	37.03789024
chr1	19336454	19336710	19.96001243
chr1	19394045	19394429	88.60869154
chr1	19638619	19639003	169.6179626
chr1	19980332	19980588	43.01358831
chr1	20208714	20208948	476.0873068
chr1	20265058	20265314	31.41909672
chr1	20537978	20538234	23.8215989
chr1	20767325	20767579	577.3339555
chr1	20807021	20807277	19.63147517
chr1	20887416	20887800	50.74969334
chr1	20927658	20927914	20.50627298
chr1	20929897	20930281	105.4595914
chr1	20940000	20940384	146.4690496
chr1	20959552	20959940	63.20024492
chr1	20987778	20988034	31.32430817
chr1	20993259	20993643	164.8914392
chr1	21023452	21023622	260.4951847
chr1	21059690	21059811	163.1984453
chr1	21167370	21167461	74.67094292
chr1	21223341	21223725	35.58181287
chr1	21589292	21589548	42.42279879
chr1	21913451	21913707	38.89670496
chr1	21965189	21965445	27.13195316
chr1	21995736	21995992	31.46018575
chr1	22375111	22375495	110.6086691
chr1	22615427	22615683	18.60675575
chr1	22710635	22710731	155.889885
chr1	22755166	22755453	642.6146044
chr1	22778143	22778432	717.683471
chr1	22927101	22927357	19.69632577
chr1	23064962	23065346	73.14307023
chr1	23066484	23066868	54.92213482
chr1	23072585	23072841	20.19686537
chr1	23073909	23074293	69.56897925
chr1	23345739	23345995	33.05998484
chr1	23496552	23496733	247.8374431
chr1	23527387	23527771	183.5127986
chr1	23575220	23575476	26.77063721
chr1	23670813	23671069	18.49172787
chr1	23720777	23721033	22.37738423
chr1	23805554	23805810	47.18377223
chr1	23881369	23881753	167.4647152
chr1	23912111	23912495	62.28204
chr1	23942934	23943318	72.73449856
chr1	23961899	23962283	71.37850491
chr1	23963952	23964208	18.54825379
chr1	24119922	24120178	26.93285851
chr1	24126046	24126202	230.103792
chr1	24136293	24136549	23.33629899
chr1	24151868	24152026	261.4981436
chr1	24246410	24246794	154.7137343
chr1	24278188	24278572	70.88227625
chr1	24349280	24349536	26.08533057
chr1	24519518	24519902	137.1679058
chr1	24575342	24575726	121.6152297
chr1	24592822	24593078	52.30036127
chr1	24620661	24621045	38.08801043
chr1	24866885	24867269	62.91973523
chr1	24969295	24969679	212.0278918
chr1	25051044	25051247	300.3647385
chr1	25314695	25314951	24.0474279
chr1	25559575	25559831	24.25149759
chr1	25935046	25935430	137.2938752
chr1	26021695	26021951	31.06326394
chr1	26042537	26042702	171.9605228
chr1	26232860	26233121	559.9645222
chr1	26324647	26324821	209.7765882
chr1	26438139	26438395	28.82043311
chr1	26490886	26491270	78.28246099
chr1	26602092	26602476	213.1814661
chr1	26704446	26704830	31.3090527
chr1	26758499	26758788	697.7421753
chr1	26798801	26798992	330.503905
chr1	26799455	26799711	18.37238518
chr1	26826970	26827154	166.4333137
chr1	26947904	26948160	18.15858668
chr1	27019778	27020034	26.56039297
chr1	27032966	27033222	45.04728912
chr1	27049801	27050185	76.10381715
chr1	27175867	27176123	24.34138465
chr1	27189245	27189501	19.23938085
chr1	27226800	27227052	530.0143477
chr1	27339692	27339868	210.0985878
chr1	27372375	27372759	57.68712456
chr1	27648426	27648810	56.6072727
chr1	27676362	27676746	73.93229503
chr1	27855403	27855787	138.830638
chr1	27868936	27869320	69.77705577
chr1	27902345	27902601	19.12875522
chr1	28052091	28052475	97.91440733
chr1	28241211	28241467	29.63834709
chr1	28485832	28486088	22.66080208
chr1	28559407	28559688	844.0566607
chr1	28623334	28623718	154.6486453
chr1	28782633	28782889	21.56594903
chr1	28969626	28969712	92.25220389
chr1	29063146	29063402	18.16371975
chr1	29186749	29187133	65.37038522
chr1	29211466	29211850	174.583464
chr1	29213160	29213544	107.5425863
chr1	29240659	29240915	42.37052185
chr1	29676501	29676885	60.89168639
chr1	29839984	29840151	181.1690899
chr1	30122499	30122883	97.29265951
chr1	30590554	30590938	92.03495093
chr1	31130293	31130677	36.75878471
chr1	31327027	31327299	658.6875848
chr1	31625275	31625659	116.6105067
chr1	31628143	31628527	81.46493151
chr1	31643630	31643886	24.08711429
chr1	31917407	31917791	90.42201642
chr1	32049763	32050019	19.63330631
chr1	32281491	32281772	528.3741303
chr1	32404044	32404300	49.08891015
chr1	32405443	32405699	22.58734
chr1	32420295	32420490	259.3432413
chr1	32479142	32479345	310.2963191
chr1	32701801	32702185	75.21527205
chr1	32817098	32817354	19.82030599
chr1	33077833	33078089	34.14238775
chr1	33116458	33116677	324.6594811
chr1	33202925	33203181	31.74324527
chr1	33232218	33232474	23.96366948
chr1	33254979	33255235	20.83974674
chr1	33378401	33378785	96.64905946
chr1	33413777	33414033	19.09898907
chr1	33430374	33430758	163.1158964
chr1	33438529	33438785	23.55996044
chr1	33501655	33501911	18.17144189
chr1	33510784	33511168	130.1988288
chr1	33703965	33704221	23.93661519
chr1	33717443	33717699	19.4706884
chr1	33768089	33768345	107.3041876
chr1	33896599	33896870	435.1913258
chr1	34885327	34885583	25.22515068
chr1	35177236	35177368	144.4700441
chr1	35318339	35318505	232.1478825
chr1	35325375	35325631	35.06931512
chr1	35497269	35497501	386.7703412
chr1	36184355	36184739	99.09158316
chr1	36562729	36562985	18.81233067
chr1	36599052	36599436	61.08284483
chr1	36615017	36615273	25.23806997
chr1	36622245	36622629	56.54535219
chr1	36689725	36689993	579.721142
chr1	36765559	36765815	27.76545576
chr1	36840273	36840657	186.3868324
chr1	36863444	36863700	34.92927306
chr1	36929838	36930222	107.5378711
chr1	37116118	37116502	109.1392483
chr1	37169353	37169609	41.23453555
chr1	38019859	38020052	305.1927147
chr1	38061439	38061630	343.7618386
chr1	38156063	38156319	27.4008365
chr1	38412549	38412933	95.09906392
chr1	38455572	38455956	100.1766119
chr1	38478095	38478316	322.0932468
chr1	39325409	39325699	701.5553556
chr1	39633535	39633919	90.40014343
chr1	39724048	39724432	56.61018341
chr1	39853134	39853518	33.09080923
chr1	40025197	40025581	33.8474912
chr1	40040382	40040638	26.19354278
chr1	40264970	40265123	215.6337954
chr1	40282966	40283222	32.35074124
chr1	40506176	40506432	35.35167424
chr1	40562828	40563035	417.0654282
chr1	40626916	40627122	364.3051205
chr1	40723664	40723920	20.06964195
chr1	41157996	41158380	120.8398931
chr1	41333963	41334347	79.63638273
chr1	41343423	41343679	52.24329618
chr1	41433424	41433808	35.13715324
chr1	41469348	41469732	169.2145116
chr1	41491822	41492206	31.44770022
chr1	41706796	41707180	73.52080266
chr1	41799026	41799282	26.71515014
chr1	42138008	42138264	27.87369111
chr1	42608949	42609205	19.36887091
chr1	42799943	42800327	37.04604564
chr1	42921621	42921881	449.4631359
chr1	43147144	43147400	20.48437176
chr1	43147874	43148136	638.9393909
chr1	43148673	43148929	27.31002
chr1	43697826	43698082	31.30295299
chr1	43977099	43977483	62.26989626
chr1	43994928	43995312	139.4515494
chr1	44047968	44048224	37.41292284
chr1	44287801	44288057	23.17476616
chr1	44412207	44412372	239.8169096
chr1	44435600	44435702	158.2006224
chr1	44440430	44440723	760.3751683
chr1	44445435	44445691	25.92347017
chr1	44678896	44679280	118.4056139
chr1	44793335	44793925	53.83162039
chr1	45037733	45037989	34.63474135
chr1	45097525	45097708	234.3346247
chr1	45251994	45252250	21.03630721
chr1	45452319	45452575	36.20119545
chr1	45477672	45477939	579.0745105
chr1	45806480	45806736	19.18084732
chr1	45956857	45957109	433.3541621
chr1	45973937	45974321	31.08339209
chr1	45978346	45978602	17.87706123
chr1	46016321	46016705	267.6979654
chr1	46153681	46153937	18.34284852
chr1	46268415	46268799	58.1551917
chr1	46531078	46531334	29.06524453
chr1	46769055	46769439	35.89192931
chr1	47657182	47657566	79.51074401
chr1	47799813	47800069	29.86052038
chr1	48024560	48024944	157.6178565
chr1	51425847	51426136	819.7332526
chr1	51435729	51435985	30.93866797
chr1	51780023	51780279	32.19535981
chr1	52195177	52195561	91.25564448
chr1	52344425	52344611	259.7573138
chr1	52521752	52522008	37.5496096
chr1	52607501	52607757	18.240863
chr1	52831746	52831999	608.5544292
chr1	53163702	53163892	112.148916
chr1	53163920	53164107	175.3583997
chr1	53168962	53169215	487.676538
chr1	53173941	53174325	55.55657165
chr1	53601125	53601381	22.57938668
chr1	53649142	53649398	37.02232209
chr1	53791626	53792251	144.3044935
chr1	54384044	54384300	20.32965612
chr1	54518945	54519329	96.42414574
chr1	54665471	54665855	87.33886452
chr1	54873241	54873625	80.55177757
chr1	54905282	54905538	25.95749391
chr1	54953967	54954223	29.09116992
chr1	54979918	54980174	20.74010994
chr1	55008210	55008466	18.70996563
chr1	55109368	55109752	35.36234087
chr1	55181341	55181597	23.88636242
chr1	55240904	55241057	166.7481538
chr1	55405758	55406014	18.32221235
chr1	55418738	55418994	21.14010786
chr1	55431716	55431972	22.78107443
chr1	55776301	55776557	21.28408061
chr1	55887162	55887418	25.3497572
chr1	55909322	55909578	19.35624407
chr1	56880588	56880972	114.5628903
chr1	56974238	56974494	24.93811394
chr1	57093566	57093736	250.0507911
chr1	58756396	58756652	18.73937758
chr1	59221236	59221492	33.42387386
chr1	59314492	59314748	23.12748615
chr1	59349062	59349318	21.801297
chr1	59593836	59594092	32.39159953
chr1	59602267	59602651	76.28819778
chr1	59616817	59617073	17.85958601
chr1	59762528	59762691	210.1178029
chr1	60216371	60216627	36.2231321
chr1	60225057	60225441	83.55881284
chr1	61542597	61542853	28.60239527
chr1	61649886	61650113	293.4001792
chr1	61918404	61918788	32.40016853
chr1	62082590	62082846	24.00454027
chr1	63087677	63087865	182.6384236
chr1	63788086	63788276	314.9910823
chr1	63988769	63989153	61.42699146
chr1	64163841	64164225	37.47785594
chr1	64166861	64167245	91.5467659
chr1	64180045	64180429	120.3885135
chr1	64238543	64238927	99.77409743
chr1	64368597	64368853	25.44219096
chr1	64435303	64435687	67.66632622
chr1	64472450	64472706	19.50710967
chr1	64485571	64485827	40.09448097
chr1	64809459	64809843	87.02474864
chr1	65381644	65381900	21.40181563
chr1	65533196	65533580	73.67387488
chr1	66425551	66425807	29.59767981
chr1	66708417	66708673	22.70337159
chr1	66736917	66737301	34.01868243
chr1	66737581	66737965	83.59333042
chr1	67614281	67614665	57.75839166
chr1	68215753	68216009	33.0815066
chr1	68297743	68298127	114.8369395
chr1	68444816	68445200	39.77753668
chr1	68698130	68698386	59.2712625
chr1	68962714	68962976	549.7447171
chr1	71546121	71546377	53.31333094
chr1	76540096	76540480	228.5847124
chr1	78148481	78148794	566.0085425
chr1	78245106	78245362	22.94919474
chr1	79788912	79789168	33.3496524
chr1	85794730	85795114	106.9985585
chr1	86072891	86073275	32.74058265
chr1	86173955	86174211	18.81283004
chr1	87254096	87254352	33.44197126
chr1	87752649	87753033	98.22157903
chr1	89149749	89149995	510.4083554
chr1	89357178	89357562	223.4496267
chr1	89458646	89458854	326.2191324
chr1	89989880	89990264	36.57891024
chr1	90231394	90231650	28.56640695
chr1	90286395	90286572	250.0201005
chr1	90377197	90377453	24.78691544
chr1	90418593	90418977	111.4167119
chr1	91487023	91487191	190.1346376
chr1	92047922	92048306	53.32604831
chr1	92086983	92087239	24.44568094
chr1	93645946	93646202	32.60896892
chr1	93884948	93885204	17.9715643
chr1	94071417	94071801	99.77389091
chr1	94127371	94127755	93.31550135
chr1	94158792	94159048	22.94136184
chr1	94312974	94313358	37.41666213
chr1	94511274	94511499	318.2098302
chr1	94591403	94591659	37.6946197
chr1	95143407	95143663	24.69840295
chr1	95319891	95320275	186.5910225
chr1	95329508	95329892	33.15373378
chr1	95635149	95635533	63.60792842
chr1	95835590	95835974	59.86960429
chr1	97610131	97610387	28.66485486
chr1	98286082	98286338	40.19619556
chr1	98552303	98552687	42.55319197
chr1	98791727	98791983	24.24936622
chr1	100435296	100435680	30.91504587
chr1	101202383	101202639	29.32801177
chr1	101360415	101360671	30.3184337
chr1	101361109	101361365	23.52294866
chr1	103646268	103646524	19.89833758
chr1	109079557	109079813	22.74027739
chr1	109358957	109359341	226.9087921
chr1	109370759	109371015	45.44482257
chr1	109419523	109419907	210.1834214
chr1	109734034	109734290	24.0231246
chr1	109806285	109806541	22.14668632
chr1	109817426	109817682	25.20366053
chr1	109969248	109969632	93.18155609
chr1	109987062	109987318	20.18149519
chr1	110008966	110009350	104.5724245
chr1	110091005	110091261	31.44789523
chr1	110162198	110162582	133.2618991
chr1	110316250	110316506	21.767867
chr1	110367201	110367457	27.37353385
chr1	110453280	110453536	55.54446467
chr1	110572244	110572500	21.78154524
chr1	110679555	110679811	32.89403389
chr1	110880958	110881214	22.67474652
chr1	110881308	110881564	44.68049541
chr1	110881663	110881965	571.6634442
chr1	110950199	110950455	68.14395473
chr1	111889093	111889349	26.50459386
chr1	111991683	111992067	180.209198
chr1	112282117	112282501	76.08469656
chr1	112289893	112290277	34.76331581
chr1	113241558	113241814	27.33074762
chr1	113498903	113499115	331.1290535
chr1	113931320	113931576	31.17722004
chr1	114354883	114355267	30.85860459
chr1	115067569	115067953	141.0977035
chr1	115124186	115124442	21.38246584
chr1	115259268	115259652	273.3179327
chr1	115711323	115711707	36.34572997
chr1	118199596	118199852	19.89315802
chr1	120154294	120154550	29.2021721
chr1	121261249	121261633	113.5220069
chr1	143467708	143467964	33.33203753
chr1	145096217	145096473	29.94554595
chr1	145395337	145395721	34.65112149
chr1	145397731	145398115	73.20496168
chr1	145399134	145399518	59.83126532
chr1	145399632	145400016	97.61392608
chr1	145438215	145438471	54.40746107
chr1	145516059	145516443	32.3857136
chr1	145542682	145542938	24.79189258
chr1	145610911	145611295	161.3743602
chr1	146714101	146714357	19.02411433
chr1	147051413	147051669	39.81820188
chr1	147084288	147084544	24.37624813
chr1	147735688	147736072	31.93838738
chr1	147737166	147737550	39.57631864
chr1	147825519	147825903	32.72278266
chr1	148247953	148248337	31.09337259
chr1	149294492	149294876	65.95366034
chr1	149298397	149298781	52.32331442
chr1	149870920	149871227	935.1670664
chr1	149982503	149982887	69.19274887
chr1	150039584	150039968	56.7876954
chr1	150185880	150186145	611.6006963
chr1	150208293	150208549	21.88565856
chr1	150254744	150254941	238.2818434
chr1	150293785	150294047	700.1607623
chr1	150459548	150459932	58.603491
chr1	150534481	150534865	196.9412166
chr1	150540557	150540941	138.6331913
chr1	150577147	150577531	71.464479
chr1	150601524	150601908	54.96723274
chr1	150898519	150898903	128.4336316
chr1	150944185	150944441	21.12063799
chr1	151021087	151021471	38.45319388
chr1	151138250	151138663	66.18759074
chr1	151170789	151171070	838.9447838
chr1	151227027	151227283	25.7855711
chr1	151253847	151254231	40.81695598
chr1	151313856	151314240	80.90196826
chr1	151319446	151319702	25.29840398
chr1	151483509	151483893	203.283857
chr1	151519670	151520054	105.4999355
chr1	151569042	151569426	80.08890088
chr1	151583829	151584085	19.84513818
chr1	151879872	151880256	43.85478586
chr1	151881918	151882302	82.64270234
chr1	151945286	151945670	40.42508935
chr1	151960959	151961343	39.73295353
chr1	151964990	151965246	23.97329203
chr1	152020271	152020655	31.03795176
chr1	152021173	152021286	88.0721682
chr1	152717880	152718264	93.17687834
chr1	153250406	153250662	24.69169415
chr1	153377161	153377545	76.6162333
chr1	153438292	153438548	19.25360669
chr1	153479467	153479723	40.04323988
chr1	153483438	153483822	140.3265767
chr1	153506246	153506630	86.56521025
chr1	153508647	153508820	286.9273201
chr1	153510782	153511038	25.67717958
chr1	153521739	153522123	32.86764761
chr1	153539025	153539409	68.03961998
chr1	153581252	153581636	31.69428786
chr1	153583362	153583618	18.89325043
chr1	153643608	153644007	73.88765804
chr1	153769773	153770029	27.0573811
chr1	153918380	153918636	31.73838124
chr1	153919091	153919347	22.91195829
chr1	153939726	153939976	600.8205782
chr1	153950309	153950693	30.74380424
chr1	154143371	154143627	30.35849843
chr1	154192974	154193471	747.857062
chr1	154390697	154390859	163.6188002
chr1	154392704	154393088	146.15202
chr1	154531135	154531579	869.2262957
chr1	154600383	154600638	470.6157054
chr1	154908876	154909139	556.4801567
chr1	154928542	154928722	288.0328945
chr1	154946827	154947083	18.1953894
chr1	154955537	154955807	482.7953808
chr1	154973238	154973654	54.75911585
chr1	154984571	154984955	99.20860318
chr1	155023057	155023441	38.51335937
chr1	155053358	155053742	152.0819673
chr1	155063931	155064187	74.06670991
chr1	155099707	155099963	18.79232596
chr1	155146143	155146399	42.28756556
chr1	155149044	155149428	37.11391946
chr1	155164122	155164378	19.50196099
chr1	155188694	155189021	650.4578155
chr1	155189359	155189615	171.7074263
chr1	155210894	155211279	959.7204636
chr1	155214400	155214784	108.3902038
chr1	155232022	155232307	750.8726841
chr1	155243277	155243468	328.8601277
chr1	155278301	155278685	174.8792201
chr1	155294065	155294352	758.8223043
chr1	155433777	155434033	29.54870803
chr1	155579468	155579669	293.1949232
chr1	155863526	155863715	291.7073904
chr1	155880602	155880986	188.259899
chr1	155931758	155932142	73.3973128
chr1	156024311	156024567	41.68008761
chr1	156083935	156084092	231.7627232
chr1	156094956	156095340	98.19338397
chr1	156100009	156100393	77.64543405
chr1	156163453	156163837	89.09606871
chr1	156164142	156164526	95.31054108
chr1	156252625	156252881	19.25917409
chr1	156265346	156265629	669.8532474
chr1	156308421	156308677	28.22778792
chr1	156341847	156342231	112.8346479
chr1	156427078	156427364	450.6794613
chr1	156440343	156440599	18.90079922
chr1	156474836	156475118	327.1108155
chr1	156571164	156571420	18.92959416
chr1	156597190	156597574	92.64930553
chr1	156629938	156630390	55.78940877
chr1	156698470	156698854	67.76221832
chr1	156710725	156711109	71.66110602
chr1	156716154	156716538	137.643104
chr1	156718703	156719087	187.6077316
chr1	156721531	156721787	46.11892209
chr1	156736935	156737191	18.87041367
chr1	156783566	156783950	148.8280747
chr1	156859906	156860090	217.5496061
chr1	156890216	156890472	20.94287965
chr1	157133631	157134015	109.2803218
chr1	157979509	157979765	42.0784268
chr1	157989371	157989627	20.59293624
chr1	158119574	158119830	24.90682817
chr1	159251995	159252379	32.23370735
chr1	159722032	159722416	95.97355482
chr1	159750649	159750856	370.4782369
chr1	159760058	159760442	82.65445896
chr1	159851774	159852030	22.18573048
chr1	159861321	159861705	70.41750216
chr1	159885983	159886367	34.96557377
chr1	159894569	159894953	49.49924827
chr1	159895511	159895895	89.85930928
chr1	159906188	159906572	78.53305879
chr1	159940769	159941025	36.27521648
chr1	160094498	160094882	31.06748094
chr1	160100847	160101103	21.03230518
chr1	160261134	160261390	28.24548005
chr1	161087141	161087525	169.4920658
chr1	161135972	161136356	166.5442302
chr1	161283898	161284282	288.1821084
chr1	161369306	161369690	110.8128593
chr1	161391681	161392065	46.15026751
chr1	161397715	161398099	79.11934138
chr1	161493538	161493794	21.04178188
chr1	161500811	161501195	45.07845978
chr1	161509869	161510253	45.71651293
chr1	161582349	161582733	40.73815276
chr1	161735886	161736270	53.3271692
chr1	162760803	162761187	62.83954003
chr1	163291466	163291722	197.7924624
chr1	164605102	164605358	31.18301095
chr1	164695479	164695863	120.0560006
chr1	164705007	164705263	17.8915571
chr1	164715027	164715283	21.05642208
chr1	164740841	164741225	57.08568481
chr1	165045015	165045271	25.80053321
chr1	165737983	165738239	17.86986481
chr1	165796719	165796975	28.33100961
chr1	165868269	165868525	20.65598326
chr1	166808513	166808897	134.3099614
chr1	166845558	166845823	535.9972373
chr1	166879666	166880050	64.5953304
chr1	166944754	166945010	34.48945042
chr1	167517688	167517944	23.21406168
chr1	167628766	167629022	36.22074919
chr1	167683860	167684244	50.19004928
chr1	167684630	167685014	63.9128598
chr1	167772437	167772821	57.20578014
chr1	168195057	168195313	26.48773415
chr1	168355727	168356111	73.29000182
chr1	168592403	168592787	31.54185714
chr1	168803754	168804010	19.29485027
chr1	169071944	169072200	18.4385007
chr1	169074685	169074941	59.70293916
chr1	169116176	169116383	345.8419256
chr1	169281383	169281767	177.3747997
chr1	169455163	169455419	38.92869903
chr1	170501090	170501346	22.64053065
chr1	171283050	171283306	29.92245401
chr1	171407605	171407861	18.02630282
chr1	171454431	171454713	788.8069388
chr1	171750632	171751016	59.27792284
chr1	171786794	171787178	71.94173341
chr1	171881721	171881977	23.67188309
chr1	172247718	172247974	23.58678216
chr1	172291435	172291819	43.45314137
chr1	172327892	172328276	96.08001759
chr1	172328833	172329217	117.6539288
chr1	172468783	172469167	51.06512959
chr1	172501506	172501762	20.11045035
chr1	172686992	172687117	147.5105091
chr1	172711746	172712002	20.27163099
chr1	172715522	172715906	69.28976104
chr1	172903089	172903345	21.36331391
chr1	172945564	172945948	32.6857243
chr1	173159777	173160033	31.4662223
chr1	173446053	173446317	628.7634152
chr1	173683859	173684243	100.1311436
chr1	173793897	173794153	34.60337443
chr1	173837205	173837447	453.8540407
chr1	174083929	174084185	24.50819727
chr1	174968428	174968925	410.5073497
chr1	174992370	174992754	60.93711413
chr1	175737796	175738052	20.73833775
chr1	176119515	176119771	18.63208238
chr1	177939186	177939570	31.62147615
chr1	178064456	178064840	88.10184998
chr1	178991002	178991386	193.6683387
chr1	179050975	179051208	459.5788108
chr1	179051927	179052311	144.0168669
chr1	179112097	179112481	64.98031425
chr1	179199436	179199820	84.34390724
chr1	179262735	179262991	23.84280568
chr1	179784209	179784593	69.39404418
chr1	179846849	179847105	44.79113731
chr1	179851241	179851497	24.18946969
chr1	179851689	179852073	166.510172
chr1	180182539	180182923	99.52388644
chr1	180471405	180471662	631.3021026
chr1	180471887	180472143	22.38769932
chr1	180490716	180490972	21.42385784
chr1	180578828	180579212	104.9743568
chr1	180992031	180992584	542.2438324
chr1	181039765	181040149	54.77724049
chr1	181042760	181043144	184.7094179
chr1	181057560	181057944	215.6053441
chr1	181077414	181077670	17.9776163
chr1	181081617	181082001	123.3848416
chr1	181093374	181093630	24.18594293
chr1	181096433	181096653	288.3255125
chr1	182360898	182361154	32.72037696
chr1	182758737	182758955	395.1036307
chr1	182809021	182809405	162.8170205
chr1	183440173	183440429	22.97798394
chr1	183440980	183441364	100.428927
chr1	183466498	183466754	19.13949405
chr1	183536689	183536945	21.56574957
chr1	183605039	183605322	518.0685023
chr1	183668841	183669097	30.87374541
chr1	183703719	183703975	20.33528673
chr1	183885146	183885530	147.8991741
chr1	183912135	183912391	19.44671951
chr1	184020675	184020931	26.16623638
chr1	184460723	184461107	79.30586395
chr1	184724710	184724966	19.82705233
chr1	184761626	184762010	38.80386897
chr1	184775255	184775511	35.75732355
chr1	184812913	184813169	35.70444464
chr1	185286310	185286566	23.01940288
chr1	185408807	185409191	33.51812772
chr1	185410030	185410414	73.85625126
chr1	185554952	185555336	76.49838979
chr1	185615407	185615663	20.95749182
chr1	186152338	186152722	99.27718864
chr1	186344765	186345021	32.83159355
chr1	186451790	186452174	67.49668699
chr1	186468405	186468789	32.80128741
chr1	186649419	186649803	108.4503961
chr1	186685026	186685410	55.33256406
chr1	186798321	186798705	70.17888837
chr1	186817715	186818099	46.17787336
chr1	186818384	186818768	33.48821877
chr1	187386662	187387046	64.78899033
chr1	189118950	189119206	18.81374994
chr1	190148967	190149223	36.44120981
chr1	192500120	192500504	76.63130787
chr1	192873659	192873915	19.61879903
chr1	193028436	193028692	49.18102049
chr1	193030182	193030438	24.98946362
chr1	193084814	193085198	31.79411661
chr1	193155668	193155924	26.2092014
chr1	196150327	196150711	35.1459408
chr1	197115696	197115952	46.90366597
chr1	197694204	197694588	65.26513063
chr1	198090649	198090905	22.52394017
chr1	198128447	198128703	32.60973082
chr1	198455248	198455504	20.73005554
chr1	198901530	198901786	23.00738263
chr1	198906428	198906812	241.1311476
chr1	199373392	199373776	59.57573364
chr1	199711816	199712072	20.27810627
chr1	199901165	199901549	204.2225652
chr1	199991598	199991854	22.67663236
chr1	199996566	199996778	361.1043322
chr1	200150033	200150289	33.68303073
chr1	200214750	200215006	26.74314257
chr1	200329247	200329503	25.9044252
chr1	200341160	200341544	63.56349899
chr1	200348513	200348897	32.46078733
chr1	200452551	200452935	61.05848031
chr1	200457712	200458096	32.27520228
chr1	200639463	200639847	139.6341482
chr1	200708533	200708789	19.76365999
chr1	200916177	200916561	32.06296315
chr1	200997599	200997983	80.56330645
chr1	201167798	201168054	22.22624112
chr1	201244508	201244764	19.58129318
chr1	201268227	201268483	21.50488077
chr1	201404839	201405223	35.11453791
chr1	201430314	201430570	33.82737644
chr1	201458416	201458672	18.40203892
chr1	201499929	201500185	22.5775431
chr1	201508078	201508334	27.59997325
chr1	201528885	201529269	98.19985112
chr1	201566937	201567321	34.63657043
chr1	201574632	201574888	27.44691027
chr1	201885768	201886152	37.8581108
chr1	201977287	201977543	18.01739004
chr1	201979395	201979790	76.58248097
chr1	201986783	201987167	39.26752687
chr1	201987963	201988188	293.9625118
chr1	202032243	202032627	37.81244296
chr1	202317485	202317869	106.9817119
chr1	202558638	202558822	237.9619423
chr1	202593724	202594108	32.7921292
chr1	202779743	202780127	96.70345056
chr1	202791076	202791332	18.74134056
chr1	202896294	202896611	975.5532237
chr1	202995385	202995602	370.7111225
chr1	203007327	203007583	19.10072332
chr1	203097165	203097549	88.93063618
chr1	203240230	203240450	385.5435193
chr1	203377649	203377905	20.71606628
chr1	203527428	203527812	35.08128108
chr1	203764499	203764785	745.7724987
chr1	203830555	203830812	552.4067757
chr1	203863757	203864141	32.56562238
chr1	203959268	203959524	28.97851866
chr1	204223332	204223716	67.83680306
chr1	204256214	204256598	179.9674393
chr1	204257213	204257469	21.823058
chr1	204328909	204329293	129.6296226
chr1	204346234	204346618	142.8467302
chr1	204475466	204475850	38.84736013
chr1	204664811	204665067	20.59400597
chr1	204732779	204733163	31.45263909
chr1	205091233	205091617	173.8170765
chr1	205180677	205181061	116.7361147
chr1	205227733	205228117	76.28191126
chr1	205253856	205254240	60.74867169
chr1	205267578	205267962	63.71729061
chr1	205270277	205270533	18.26518378
chr1	205287794	205288050	23.26243519
chr1	205290857	205291069	331.9077465
chr1	205294043	205294299	42.92532674
chr1	205294426	205294810	95.45080598
chr1	205353606	205353862	36.52049039
chr1	205744464	205744723	543.9042067
chr1	205782195	205782451	37.77417279
chr1	206654547	206654931	80.70642731
chr1	206676820	206677204	78.16978097
chr1	206718103	206718487	85.3606916
chr1	206736330	206736714	89.40163589
chr1	206785653	206786037	91.28154186
chr1	206804566	206804831	456.5058889
chr1	207200705	207201089	39.52125207
chr1	207226386	207226770	103.7179519
chr1	207406062	207406318	31.59988966
chr1	207872151	207872535	118.234943
chr1	207925256	207925447	303.9085372
chr1	207985303	207985559	41.84835555
chr1	207997207	207997591	69.30013918
chr1	208115039	208115295	30.09640349
chr1	208142909	208143165	26.09992843
chr1	208374584	208374968	31.68411321
chr1	208376805	208377189	31.09651491
chr1	209824355	209824611	18.16760383
chr1	209862913	209863169	32.7870765
chr1	210001224	210001416	340.872964
chr1	210058098	210058277	266.5227131
chr1	210431379	210431635	34.07806897
chr1	210546654	210547038	37.50185319
chr1	210547295	210547679	72.03213078
chr1	210612216	210612472	30.13680666
chr1	210771552	210771848	672.7547585
chr1	211055795	211056051	24.14028672
chr1	211210413	211210797	33.8404366
chr1	211307408	211307792	36.49281638
chr1	211421328	211421584	19.87548802
chr1	211432300	211432556	28.88502405
chr1	211434085	211434469	110.0056516
chr1	211590341	211590725	34.79660761
chr1	211646087	211646343	25.56759051
chr1	211899874	211900130	22.50854693
chr1	211909049	211909305	22.39648516
chr1	212091244	212091628	100.2209719
chr1	212118128	212118512	36.37004576
chr1	212203926	212204182	27.22622793
chr1	212457959	212458343	78.70004138
chr1	212588186	212588570	139.3909975
chr1	212643416	212643800	87.14975019
chr1	212656127	212656511	110.3937364
chr1	212662004	212662249	322.6065835
chr1	212719344	212719600	36.59308926
chr1	212732254	212732510	46.00601395
chr1	212816462	212816846	82.95456102
chr1	212872515	212872899	120.2181922
chr1	212873279	212873663	124.8884591
chr1	212965011	212965639	147.6957075
chr1	213088864	213089248	54.10793182
chr1	214575973	214576229	27.48315919
chr1	214668098	214668354	22.57201159
chr1	214723694	214724078	81.10534615
chr1	214776173	214776557	218.4063532
chr1	215741333	215741717	31.16807255
chr1	216774021	216774405	89.1588705
chr1	217519941	217520197	20.22014386
chr1	217891438	217891694	22.97997091
chr1	218458435	218458819	178.3034628
chr1	218518524	218518726	268.777901
chr1	218540011	218540453	57.8942939
chr1	218544037	218544293	20.16026309
chr1	218550589	218550973	72.4656361
chr1	218553795	218554179	51.52397701
chr1	218653509	218653893	76.6509026
chr1	218669914	218670298	102.6482417
chr1	218672563	218672947	31.45921717
chr1	218755977	218756361	54.67163035
chr1	218759075	218759459	40.79588524
chr1	218833757	218834227	69.83559672
chr1	218879167	218879551	44.86563951
chr1	219262258	219262642	42.58891676
chr1	219401417	219401673	42.6160872
chr1	220219954	220220210	21.09721884
chr1	220263101	220263485	136.2655036
chr1	220392063	220392319	25.82650674
chr1	220445764	220446008	630.4737641
chr1	220473769	220474153	100.6879508
chr1	220960637	220961021	157.2075924
chr1	221052542	221052798	18.59582875
chr1	222013152	222013584	226.7335628
chr1	222060512	222060685	198.4767283
chr1	222135005	222135389	104.5944467
chr1	222638245	222638437	284.0729745
chr1	222638797	222639181	88.87640938
chr1	222885899	222886285	849.3687426
chr1	222886511	222886767	24.27317881
chr1	223816019	223816275	35.66754712
chr1	223885929	223886185	18.01768842
chr1	223908661	223909045	59.10242299
chr1	223914268	223914431	226.7350207
chr1	223921209	223921465	17.99770336
chr1	224180212	224180468	23.11644117
chr1	224531307	224531691	69.7309293
chr1	224622423	224622807	100.976873
chr1	225117257	225117513	24.64636581
chr1	225632537	225632921	77.49241646
chr1	225696217	225696601	65.52899515
chr1	225843355	225843739	41.89301365
chr1	225887837	225888251	112.8620478
chr1	225888754	225889138	93.42028975
chr1	225923569	225923953	45.27215467
chr1	225965266	225965522	18.53498819
chr1	226005343	226005727	76.85279668
chr1	226111920	226112127	362.5278257
chr1	226129353	226129737	81.8302898
chr1	226187029	226187285	19.11429243
chr1	226271087	226271347	585.6345655
chr1	226309198	226309454	18.97574295
chr1	226814298	226814554	40.43225362
chr1	226850811	226851067	25.66793398
chr1	226891193	226891432	509.1415914
chr1	227127736	227127992	38.58944245
chr1	227922925	227923181	32.36214699
chr1	228134384	228134640	26.37803728
chr1	228296890	228297146	18.00519678
chr1	228353703	228353959	18.46829206
chr1	228386694	228387078	38.53780585
chr1	228566203	228566459	34.02617776
chr1	228594516	228594778	446.0533693
chr1	228633406	228633790	170.5854916
chr1	228645089	228645345	18.19180562
chr1	228827773	228828029	26.00312406
chr1	228974283	228974539	24.04691853
chr1	228996866	228997122	66.48911994
chr1	229099978	229100234	21.75123204
chr1	229253637	229254021	75.80831102
chr1	229346588	229346972	104.8993679
chr1	229356882	229357266	49.41282602
chr1	229406634	229406890	27.39995019
chr1	229617744	229618128	71.48724428
chr1	229761767	229762151	159.4452639
chr1	230202382	230202638	25.33733337
chr1	230204737	230204993	30.47218393
chr1	230220133	230220517	31.64629051
chr1	230240466	230240850	85.39249605
chr1	230637639	230637895	19.57914732
chr1	231004505	231004761	20.54128304
chr1	231275815	231276071	19.74636722
chr1	231330724	231330980	30.23371367
chr1	231512901	231513157	32.19441952
chr1	231647873	231648257	67.57124987
chr1	231664185	231664441	25.5794075
chr1	232800582	232800838	18.3648848
chr1	233035623	233035879	26.03615235
chr1	233109757	233110141	47.47063517
chr1	233248694	233249084	80.30899432
chr1	233809720	233810104	37.5720587
chr1	234108742	234108998	28.25362002
chr1	234241779	234242163	51.86612407
chr1	234260987	234261371	111.9416489
chr1	234300165	234300421	20.55927148
chr1	234321791	234322175	33.71771248
chr1	234509132	234509667	77.21813574
chr1	234634871	234635127	23.10140544
chr1	234659342	234659598	25.61972289
chr1	234738536	234738792	19.99321148
chr1	234741985	234742369	111.1660786
chr1	234746287	234746671	69.45429192
chr1	234748492	234748672	307.4971661
chr1	234767582	234767838	36.96861435
chr1	234778983	234779239	20.37127178
chr1	234820042	234820298	17.84058436
chr1	234859866	234860250	57.20702645
chr1	234891165	234891549	138.1149491
chr1	235061660	235061916	23.53259085
chr1	235093137	235093521	78.29326111
chr1	235105680	235106064	57.31954807
chr1	235110808	235111192	100.326613
chr1	235114503	235114887	89.35886158
chr1	235115925	235116309	66.11592
chr1	235133016	235133400	52.06816283
chr1	235246668	235247052	35.36565381
chr1	235292219	235292410	397.3188468
chr1	235530843	235531227	104.4401876
chr1	236022163	236022419	33.12558671
chr1	236065951	236066207	18.15200577
chr1	236073715	236074099	32.26481048
chr1	236080777	236081161	144.3525658
chr1	236135114	236135370	57.93986977
chr1	236305704	236305960	28.32307411
chr1	236544847	236545231	36.57960669
chr1	236687770	236687980	339.3107174
chr1	236768059	236768225	179.3200635
chr1	236849649	236849905	29.12269683
chr1	236958125	236958509	52.92800598
chr1	237068471	237068897	55.64271512
chr1	238027650	238027906	26.77441623
chr1	240140868	240140972	144.7596514
chr1	240476217	240476601	33.12871616
chr1	240861450	240861706	19.4979273
chr1	241330533	241330917	33.334202
chr1	241520519	241520593	69.54738206
chr1	241754694	241754950	21.49800055
chr1	242153380	242153588	299.9927768
chr1	242632013	242632269	42.23751026
chr1	243264945	243265201	29.27329007
chr1	243394127	243394511	71.02523139
chr1	243419220	243419476	20.69006509
chr1	244084424	244084808	32.94610435
chr1	244327491	244327747	26.3822253
chr1	244377712	244377968	28.47480351
chr1	244466230	244466614	64.30249936
chr1	244613887	244614271	54.40647955
chr1	244816152	244816536	127.206613
chr1	245026375	245026631	21.24603689
chr1	245317000	245317256	22.69700803
chr1	246729406	246729662	30.29817925
chr1	246772215	246772599	105.3639152
chr1	246796004	246796260	17.98026387
chr1	247242079	247242335	19.27409572
chr1	247267691	247267947	137.0693054
chr1	247320059	247320443	35.13255158
chr1	249167890	249168274	61.58709412
chr1	249168371	249168755	36.14392022
chr10	603780	604164	104.0518507
chr10	1024784	1025040	17.94338257
chr10	1095207	1095463	19.78542072
chr10	1095635	1096019	30.89023616
chr10	1568655	1568911	23.88977722
chr10	3088190	3088446	18.62614283
chr10	3137515	3137771	20.72032009
chr10	3149827	3150083	21.47520918
chr10	3827361	3827745	124.4155441
chr10	3871080	3871336	28.26736059
chr10	3894531	3894787	44.12849908
chr10	3932242	3932498	18.66655496
chr10	3941055	3941439	173.0692108
chr10	4705405	4705562	210.8818631
chr10	4768259	4768515	21.14482055
chr10	4855148	4855532	93.67268273
chr10	4868248	4868504	25.01750921
chr10	4888968	4889352	93.82164313
chr10	4891812	4892196	60.27691375
chr10	5027357	5027613	106.4002054
chr10	5044349	5044733	32.61494175
chr10	5061135	5061391	21.74085107
chr10	5113803	5114187	212.2073192
chr10	5148073	5148329	21.68437522
chr10	5189457	5189841	37.09254692
chr10	5207702	5208086	33.43229054
chr10	5238894	5239150	23.66616272
chr10	5326431	5326815	33.18265006
chr10	5333607	5333863	25.29153438
chr10	5359707	5360091	74.57052999
chr10	5432591	5432975	53.80461918
chr10	5488352	5488602	476.4403464
chr10	5587921	5588331	54.5023534
chr10	5588912	5589168	21.63795131
chr10	5726290	5726674	159.458415
chr10	5855626	5856010	61.37523383
chr10	5895487	5895871	41.09412089
chr10	6130588	6130978	55.37403342
chr10	6187250	6187506	24.58792523
chr10	6205592	6205976	147.7271039
chr10	6244730	6244986	28.78804769
chr10	6250938	6251322	125.525814
chr10	6254008	6254264	27.51564337
chr10	6275127	6275511	44.83458793
chr10	6281143	6281527	33.58733238
chr10	6321394	6321778	86.94183697
chr10	6333249	6333505	18.94596782
chr10	6341248	6341433	299.4429762
chr10	6356513	6356897	30.9962232
chr10	6441436	6441692	22.13006367
chr10	6780018	6780252	470.3017956
chr10	6821073	6821329	20.82599492
chr10	7096907	7097291	192.8449985
chr10	7354152	7354536	73.821639
chr10	7451186	7451570	84.5697793
chr10	7697083	7697339	19.43586677
chr10	7903519	7903903	34.65220101
chr10	8030992	8031248	17.98036059
chr10	8321520	8321776	29.43388983
chr10	8408225	8408609	44.20462153
chr10	8744647	8745031	31.91739015
chr10	11653725	11653809	67.89483449
chr10	11695905	11696161	21.43162379
chr10	11835943	11836327	49.13751621
chr10	11916698	11917082	112.6774821
chr10	11917888	11918144	22.80917458
chr10	12085277	12085535	527.253636
chr10	12110661	12110917	21.60026662
chr10	12171483	12171739	54.07720126
chr10	12235328	12235584	29.7345074
chr10	12237867	12238251	32.0351953
chr10	12375685	12376069	32.72672024
chr10	12490707	12490963	18.97170966
chr10	12647720	12647976	20.30231659
chr10	13089847	13090103	20.3184621
chr10	13147321	13147577	24.16034501
chr10	13203395	13203651	22.43811425
chr10	13341525	13341781	65.0523074
chr10	13628811	13629067	23.2755999
chr10	14050454	14050710	45.04974113
chr10	14590574	14590830	18.38591296
chr10	14614126	14614382	29.21732173
chr10	14700393	14700777	32.87808178
chr10	14821245	14821629	126.9604466
chr10	14824646	14825030	32.0468109
chr10	14920209	14920465	24.24921791
chr10	14920675	14920931	22.50691531
chr10	15001711	15002095	41.85036232
chr10	15139222	15139478	37.93654724
chr10	15210451	15210707	20.43964146
chr10	15426228	15426484	23.99532277
chr10	17243599	17243855	21.95033518
chr10	17315495	17315751	28.0151983
chr10	17707797	17708053	32.55371928
chr10	18948076	18948332	41.05383354
chr10	21367713	21367969	23.79263437
chr10	21465873	21466257	166.5499629
chr10	21569006	21569262	25.51186305
chr10	21581607	21581991	37.71074084
chr10	21625595	21625662	62.24287992
chr10	21814649	21815033	54.60921682
chr10	21823790	21824046	24.84156837
chr10	22518223	22518607	42.8405557
chr10	22605219	22605435	419.5670383
chr10	22609808	22610064	114.7390281
chr10	23105251	23105635	181.4687423
chr10	23111985	23112369	80.47320548
chr10	23354472	23354856	199.2004241
chr10	23670232	23670616	80.73436723
chr10	23727634	23727846	268.3405077
chr10	23727847	23728067	242.4953266
chr10	25191087	25191343	23.19463864
chr10	25305356	25305650	738.8397329
chr10	25351477	25351733	23.61378267
chr10	26776496	26776752	29.14449055
chr10	27481216	27481600	176.9609458
chr10	27629637	27629893	25.95601545
chr10	27793004	27793260	23.92265575
chr10	28694102	28694486	75.4645793
chr10	28969032	28969288	22.4881041
chr10	29228685	29229069	34.91254131
chr10	29455759	29456015	18.00852453
chr10	29734431	29734687	24.75117744
chr10	29753891	29754147	27.1525623
chr10	29824302	29824558	24.84972144
chr10	30073362	30073746	100.9298339
chr10	30368355	30368739	84.43195778
chr10	30403823	30404079	25.28724146
chr10	30637766	30638150	71.07118154
chr10	30702966	30703222	24.41576746
chr10	30723390	30723646	17.95161948
chr10	30799779	30800163	31.52294367
chr10	30811740	30811996	20.93241982
chr10	30825522	30825906	84.37867733
chr10	30842780	30843164	102.0128281
chr10	30894193	30894449	28.66025257
chr10	30971368	30971624	20.4487597
chr10	31372719	31373103	102.0761397
chr10	31891451	31891707	26.57728822
chr10	32217707	32217900	261.5889433
chr10	32229827	32230211	38.78053268
chr10	32440830	32441086	27.43940592
chr10	32587064	32587448	34.36944004
chr10	32635277	32635559	472.6272497
chr10	32635990	32636246	22.42080816
chr10	33247673	33247929	22.47158168
chr10	33269454	33269744	636.1449986
chr10	33274913	33275297	89.22628577
chr10	33290906	33291162	18.68005733
chr10	33294579	33294835	22.12709142
chr10	33299147	33299531	40.76468411
chr10	33304822	33305078	23.83382174
chr10	33355556	33355812	18.66344533
chr10	33418477	33418733	25.68975015
chr10	33422958	33423342	210.7949471
chr10	33444815	33445303	147.2149327
chr10	33458509	33458893	77.43256313
chr10	33484437	33484693	18.12982314
chr10	33526903	33527159	23.18204896
chr10	33553232	33553616	125.3249301
chr10	33562319	33562575	18.2757431
chr10	33573668	33573924	36.76549257
chr10	34165612	34165996	31.46298362
chr10	34314013	34314397	169.11265
chr10	34709260	34709644	35.34282028
chr10	34716388	34716783	85.33989873
chr10	34719756	34720012	18.34963609
chr10	34815878	34816262	37.48149192
chr10	34869204	34869460	17.92355844
chr10	34987927	34988311	40.55131273
chr10	34999302	34999686	138.7421329
chr10	35028858	35029114	21.3043552
chr10	35484774	35485158	33.73058051
chr10	35620806	35621062	43.27020001
chr10	35835180	35835436	24.10927287
chr10	36028990	36029246	18.96769189
chr10	36828036	36828292	25.01689902
chr10	37347745	37348001	20.03179339
chr10	38645664	38645920	25.14054146
chr10	43277987	43278371	78.99531262
chr10	43801386	43801642	20.48480916
chr10	43832358	43832742	103.8392522
chr10	43892638	43892818	254.2893024
chr10	43903261	43903387	207.6182287
chr10	43915788	43916172	208.7757511
chr10	43916371	43916755	84.14305914
chr10	44675830	44676086	28.80531902
chr10	44749316	44749572	19.7683248
chr10	44806518	44806902	183.5470412
chr10	45360495	45360700	284.8410383
chr10	45474212	45474468	23.39678337
chr10	45921659	45921915	42.13995117
chr10	46090205	46090538	977.6850992
chr10	46222564	46222809	606.3548164
chr10	46951358	46951742	40.19279046
chr10	46983562	46983946	38.02452187
chr10	46990661	46991045	60.30183476
chr10	47007046	47007430	91.51225024
chr10	47009180	47009575	65.67113718
chr10	47056082	47056466	88.61135459
chr10	47056717	47056973	24.19207506
chr10	47057251	47057507	18.42533373
chr10	47057762	47058205	93.15083623
chr10	47058642	47059026	39.34404214
chr10	47062196	47062452	34.30072638
chr10	47074201	47074457	22.07576876
chr10	47086228	47086612	35.82560416
chr10	47093436	47093823	59.84971641
chr10	47143020	47143404	33.88672684
chr10	47395896	47396152	38.15541176
chr10	47655736	47655992	19.24617753
chr10	49514375	49514537	202.3520231
chr10	50747119	50747283	225.6573472
chr10	50970319	50970496	247.720724
chr10	51566907	51567163	18.63389144
chr10	51827575	51827771	307.2063354
chr10	52343120	52343376	31.38715735
chr10	52383641	52383897	17.84780607
chr10	52384589	52384791	233.8260301
chr10	53459246	53459630	77.75773361
chr10	54078653	54079239	91.90436786
chr10	54086157	54086541	102.8440891
chr10	54203441	54203825	45.68734325
chr10	54246553	54246937	31.00803893
chr10	58130513	58130897	31.15326499
chr10	59452063	59452319	46.5889952
chr10	59463545	59463929	121.0370343
chr10	60028712	60029096	126.6604803
chr10	60228329	60228713	60.64359827
chr10	60272313	60272697	99.51901076
chr10	60400988	60401244	20.47653184
chr10	60616279	60616663	56.34107024
chr10	60766256	60766640	108.8575291
chr10	61666503	61666916	76.26490575
chr10	61946369	61946753	53.68583789
chr10	62185256	62185512	20.28846441
chr10	62539159	62539543	86.63138759
chr10	62661595	62661851	22.2097658
chr10	62719107	62719491	56.24615272
chr10	62723243	62723499	25.75685971
chr10	62738652	62738908	18.82070767
chr10	62868688	62868944	34.00261726
chr10	63533818	63534074	20.1836076
chr10	63656535	63656791	19.97672874
chr10	63808910	63809303	62.82507444
chr10	64192906	64193290	32.06672862
chr10	64564122	64564378	22.1572775
chr10	64576051	64576435	107.3666877
chr10	64892685	64892988	660.4983678
chr10	64996188	64996444	18.42414027
chr10	65028944	65029200	31.1024058
chr10	65281696	65282080	108.8574572
chr10	65471858	65472242	210.572345
chr10	65736366	65736622	29.90513322
chr10	66813148	66813404	30.91028966
chr10	69526994	69527378	123.0815433
chr10	69579638	69580022	46.79119212
chr10	69597893	69598093	309.0066784
chr10	69644152	69644508	819.8874907
chr10	69913312	69913696	147.1965396
chr10	69991216	69991472	32.0780958
chr10	70088123	70088333	320.5830332
chr10	70091199	70091583	200.0010218
chr10	70093222	70093606	161.1959124
chr10	70231589	70231973	85.24656928
chr10	70287157	70287413	39.58898612
chr10	70302783	70303167	66.57014586
chr10	70480609	70480872	505.8384145
chr10	70716254	70716510	35.80719389
chr10	70883781	70884074	684.4733372
chr10	70939546	70939955	874.466969
chr10	70982474	70982730	27.88612939
chr10	71145973	71146229	20.07039502
chr10	71185252	71185636	113.6068004
chr10	71206309	71206693	46.30672354
chr10	71360601	71360857	19.73809247
chr10	71389884	71390140	44.69857016
chr10	71661450	71661609	236.2793193
chr10	71666247	71666503	19.52375602
chr10	71754124	71754379	459.1596091
chr10	71993178	71993562	216.2459055
chr10	72127174	72127430	31.77012727
chr10	72288619	72288842	405.8213136
chr10	72339363	72339619	46.37467227
chr10	72428194	72428450	21.65139603
chr10	72470917	72471301	92.7341014
chr10	73083240	73083485	490.5940637
chr10	73269191	73269575	50.84720351
chr10	73526414	73526798	36.48625248
chr10	73571738	73572122	158.4983616
chr10	73610431	73610687	60.36589727
chr10	73610838	73611222	164.2060413
chr10	73628113	73628284	257.7483034
chr10	73631036	73631420	31.77159707
chr10	73672291	73672547	32.85056533
chr10	73675724	73675980	38.37615434
chr10	73680602	73680858	31.01134696
chr10	73716306	73716562	54.62711146
chr10	73857544	73857928	53.69359915
chr10	73922909	73923165	19.27972675
chr10	74020132	74020516	34.9850423
chr10	74032633	74033017	47.19356928
chr10	74035103	74035487	71.09833541
chr10	74036596	74036980	192.1672064
chr10	74055577	74055961	190.691942
chr10	74057287	74057671	32.02124238
chr10	74057856	74058240	97.9723665
chr10	74079627	74080011	77.42439783
chr10	74113356	74113740	185.6421709
chr10	74114801	74115060	380.8323701
chr10	74385759	74386008	552.4554456
chr10	74436240	74436496	23.55715624
chr10	74927723	74927979	20.76212489
chr10	75006953	75007209	29.50076095
chr10	75351677	75352061	75.68707487
chr10	75490081	75490465	75.2628602
chr10	75501558	75501814	18.56976468
chr10	75531870	75532126	25.67026015
chr10	75541677	75541933	26.08159452
chr10	75545248	75545400	213.298921
chr10	75639384	75639768	41.27672465
chr10	75652526	75652782	19.11748363
chr10	75910517	75910901	36.42089754
chr10	75911039	75911295	39.4708705
chr10	75936081	75936354	628.9269714
chr10	76193111	76193367	43.0740781
chr10	76951892	76952148	18.62701013
chr10	76970125	76970381	21.92618597
chr10	76990339	76990723	133.2327669
chr10	76995194	76995450	19.57573387
chr10	76995621	76995866	393.5783362
chr10	77162034	77162320	648.365816
chr10	77191247	77191503	25.98511905
chr10	77228889	77229145	25.0004938
chr10	77533278	77533534	22.77680364
chr10	77716410	77716794	126.5434691
chr10	78216066	78216322	26.73303605
chr10	78863028	78863284	22.09920468
chr10	79165434	79165818	134.8671871
chr10	79291581	79291837	26.28015389
chr10	79342492	79342876	160.3954013
chr10	79346768	79347152	122.9903086
chr10	79789165	79789467	750.8734826
chr10	79894758	79894976	288.7954952
chr10	80208761	80209017	18.06749152
chr10	80218808	80219064	24.62493992
chr10	80472033	80472289	31.63526339
chr10	80516466	80516850	56.74610793
chr10	80590401	80590657	24.3504024
chr10	80603317	80603701	32.11362901
chr10	80613709	80613965	25.86996545
chr10	80733040	80733424	31.72331749
chr10	80734248	80734632	76.24728851
chr10	80812469	80812725	21.39446732
chr10	80826236	80826492	26.91901958
chr10	80833655	80833911	29.26501989
chr10	80870979	80871363	30.7567344
chr10	81107689	81108073	65.86700957
chr10	81247363	81247619	19.96232867
chr10	81586192	81586576	177.3195909
chr10	81918368	81918624	22.91088842
chr10	81962951	81963207	46.67754678
chr10	82168155	82168351	262.8978057
chr10	82204314	82204698	59.46613731
chr10	82232003	82232259	35.26611153
chr10	82258564	82258820	18.45478821
chr10	82269316	82269902	128.8971723
chr10	82444073	82444257	226.6223551
chr10	86303695	86304079	143.612142
chr10	88018323	88018579	23.3724602
chr10	88097745	88098129	119.4746282
chr10	88126542	88126798	34.79515942
chr10	88240366	88240622	29.45220221
chr10	88374681	88374937	24.91987717
chr10	88507909	88508293	144.2202983
chr10	88726304	88726688	193.471021
chr10	88731095	88731479	32.92695141
chr10	88855015	88855399	122.0603639
chr10	89102166	89102832	123.8668205
chr10	89346010	89346266	21.07085934
chr10	89621907	89622190	526.8857617
chr10	89623162	89623546	87.64401612
chr10	89768641	89769025	82.54454147
chr10	90155449	90155833	36.38762487
chr10	90342593	90342780	251.8688656
chr10	90449641	90450025	31.62425325
chr10	90595360	90595616	20.30711675
chr10	91037924	91038180	34.69847934
chr10	91102418	91102674	20.03533024
chr10	91403626	91403882	30.73303876
chr10	91405493	91405881	54.8817707
chr10	92539486	92539596	147.1728909
chr10	92631576	92631832	29.32460146
chr10	92680946	92681330	68.42344205
chr10	92766102	92766358	22.55718821
chr10	93347517	93347903	70.21043932
chr10	93350294	93350550	23.67883758
chr10	93373439	93373695	18.22661236
chr10	93392756	93393056	454.7796184
chr10	93558017	93558237	539.0491271
chr10	93646944	93647200	42.88982993
chr10	94351332	94351588	19.82007993
chr10	94404241	94404625	160.6077497
chr10	94519174	94519430	23.34575199
chr10	94617680	94618064	34.20217316
chr10	94652111	94652495	68.42549184
chr10	94846119	94846375	22.64240084
chr10	95048805	95049061	19.25155843
chr10	95197037	95197421	91.26889585
chr10	95197662	95198046	97.41131434
chr10	95202132	95202388	21.41066814
chr10	95205257	95205641	74.91738024
chr10	95218554	95218810	44.17452246
chr10	95225552	95225936	90.71175142
chr10	95226132	95226388	18.73393063
chr10	95230957	95231213	18.09280949
chr10	95234860	95235244	56.19147809
chr10	95462332	95462501	271.7057667
chr10	95573285	95573669	127.3178559
chr10	95751534	95751918	32.19904883
chr10	95797784	95798168	73.87939731
chr10	95883027	95883411	56.6628209
chr10	95972960	95973216	22.6472461
chr10	96122510	96122894	63.81155425
chr10	96162091	96162347	22.57743548
chr10	96662502	96662758	18.01794986
chr10	96892731	96893115	69.22598607
chr10	97068475	97068859	34.43257092
chr10	97416410	97416794	69.63125183
chr10	97878374	97878758	31.40224183
chr10	98096849	98097233	55.25710262
chr10	98135002	98135258	21.02197535
chr10	98273891	98274147	25.01372993
chr10	98765096	98765480	63.93055181
chr10	98797574	98797958	95.69136415
chr10	98970323	98970579	27.16254404
chr10	99094656	99094912	46.08477164
chr10	99160879	99161263	112.8152272
chr10	99167199	99167455	36.72937633
chr10	99205708	99205964	52.01161418
chr10	99257412	99257668	22.14904431
chr10	99258129	99258622	510.0998067
chr10	99334416	99334800	124.8783575
chr10	99343838	99344039	370.9167617
chr10	99408778	99409162	136.4814907
chr10	99447237	99447439	350.9394068
chr10	99449418	99449802	107.4712955
chr10	99496514	99496898	52.29147961
chr10	99599842	99600226	48.38618458
chr10	99642237	99642626	80.90993721
chr10	99649380	99649636	70.57197272
chr10	99826979	99827235	24.28163911
chr10	99894386	99894770	77.4585872
chr10	100069253	100069509	30.83402365
chr10	100206571	100206854	699.0231532
chr10	100220525	100220909	38.80685236
chr10	101088924	101089308	234.3951946
chr10	101535582	101535966	39.07595178
chr10	101537773	101538029	40.06623303
chr10	101542280	101542523	426.6450434
chr10	101594212	101594596	33.54694434
chr10	101666226	101666610	170.5727473
chr10	101754156	101754412	19.07606964
chr10	102124727	102124967	414.8389695
chr10	102133106	102133311	314.120047
chr10	102133834	102134090	22.17846954
chr10	102241184	102241568	72.57208353
chr10	102295477	102295733	25.16078908
chr10	102415039	102415423	76.08910924
chr10	102488747	102489131	30.95290404
chr10	102572750	102573006	30.10740401
chr10	102650503	102650759	17.89723795
chr10	102669325	102669581	24.36444853
chr10	102672320	102672704	107.920239
chr10	102756424	102756808	144.6698119
chr10	102757288	102757672	158.4701616
chr10	102758452	102758836	137.2849295
chr10	102825853	102826237	62.98420528
chr10	103113613	103113869	21.8916191
chr10	103124518	103124774	46.56201887
chr10	103454781	103455165	187.7059351
chr10	103542615	103542871	18.48811812
chr10	103590317	103590701	40.36915448
chr10	103639640	103640024	76.97198297
chr10	103698962	103699346	35.56505787
chr10	103878597	103878981	65.17484331
chr10	103892296	103892680	46.20475367
chr10	103893198	103893582	128.7300849
chr10	103911777	103912033	29.6396066
chr10	104001369	104001625	57.40232986
chr10	104180772	104181028	30.52930463
chr10	104182397	104182781	67.21713505
chr10	104192346	104192602	33.79970667
chr10	104220951	104221146	324.1495332
chr10	104262599	104262855	26.16184954
chr10	104401791	104402020	316.7374671
chr10	104404634	104404890	17.84940302
chr10	104438757	104439141	106.6224827
chr10	104474184	104474384	261.5442733
chr10	104613845	104614229	40.63768652
chr10	104677693	104678077	118.8671407
chr10	104822589	104822973	110.3064238
chr10	104956891	104957275	99.54077069
chr10	105001126	105001382	23.93566956
chr10	105001414	105001798	79.06366746
chr10	105022038	105022422	96.32621539
chr10	105127591	105127847	35.76470753
chr10	105128345	105128601	36.47577041
chr10	105251786	105252170	148.8208649
chr10	105517987	105518371	116.2578569
chr10	105518940	105519196	22.51055019
chr10	105554027	105554411	32.35089944
chr10	105559892	105560276	30.73946315
chr10	105649896	105650280	31.39325257
chr10	105726783	105726868	83.42574014
chr10	105786593	105786849	33.18105462
chr10	105880669	105880861	288.5814087
chr10	106028806	106029008	349.0888142
chr10	106088949	106089333	40.73841082
chr10	106147038	106147422	73.65199353
chr10	111407476	111407732	32.89759278
chr10	111643913	111644297	126.6435343
chr10	111683103	111683359	36.21175228
chr10	111725309	111725565	25.6104903
chr10	111931926	111932310	115.7206231
chr10	111970784	111971168	43.14969158
chr10	112064649	112064889	465.4167184
chr10	112117123	112117507	110.0250758
chr10	112155602	112155986	89.814778
chr10	112170198	112170582	64.6288639
chr10	112174057	112174441	44.36055386
chr10	112177071	112177455	71.52048396
chr10	112247318	112247702	129.3694203
chr10	112257463	112257719	19.59324461
chr10	112289869	112290125	107.9406571
chr10	112326987	112327244	610.5664792
chr10	112401006	112401187	265.6641141
chr10	112631388	112631772	74.35327789
chr10	112632304	112632560	39.84310012
chr10	112896928	112897184	19.43751931
chr10	114206738	114207122	35.96617572
chr10	114476882	114477266	33.44030882
chr10	114571604	114571988	56.8568621
chr10	114623910	114624294	60.50531545
chr10	114764043	114764299	32.20453427
chr10	114833359	114833828	60.47891198
chr10	114847157	114847541	43.47121249
chr10	114863791	114864047	23.63592358
chr10	114913251	114913635	72.44125571
chr10	115061140	115061524	31.44452244
chr10	115283906	115284290	119.7100134
chr10	115613602	115613858	24.78440699
chr10	115842757	115843013	140.2222516
chr10	116218669	116219053	167.7618205
chr10	116280149	116280533	139.9237616
chr10	116581272	116581528	18.64621439
chr10	116697850	116698106	22.89687482
chr10	117840240	117840496	17.84873059
chr10	118396516	118396772	20.07237934
chr10	118506829	118507213	59.02878801
chr10	118929789	118930173	215.9398047
chr10	118946940	118947118	256.7315188
chr10	119135000	119135384	46.24608925
chr10	119656030	119656414	61.50951622
chr10	120514445	120514908	804.3476386
chr10	120563149	120563533	99.56071272
chr10	120582836	120583092	21.76747319
chr10	120706791	120707175	144.5697135
chr10	120733351	120733607	18.25179881
chr10	120766399	120766783	31.16687621
chr10	120840246	120840448	439.2274875
chr10	120864250	120864634	150.9564376
chr10	120924745	120925129	150.823196
chr10	120938290	120938674	97.11741218
chr10	120949856	120950112	49.16765241
chr10	121076306	121076503	261.006045
chr10	121302880	121303264	102.4526785
chr10	121544345	121544601	43.49863466
chr10	121632397	121632653	36.05723837
chr10	121651950	121652240	668.71793
chr10	122610599	122610983	129.8860958
chr10	123687561	123687817	21.82428428
chr10	123702264	123702648	30.79238125
chr10	123822770	123823154	160.1655232
chr10	123861346	123861730	88.15656564
chr10	123873183	123873461	549.639182
chr10	123900656	123900912	43.27627243
chr10	124067478	124067734	19.64621946
chr10	124201529	124201785	36.67433669
chr10	124276313	124276569	21.43642958
chr10	124609739	124610123	56.5708659
chr10	124713615	124714002	75.85305635
chr10	124767311	124767695	92.84267944
chr10	124913586	124913894	729.5533996
chr10	125055171	125055555	58.27200507
chr10	125215542	125215798	18.82837856
chr10	125705122	125705336	298.5524887
chr10	125733815	125734400	144.3385392
chr10	126106762	126107018	21.0264271
chr10	126490242	126490498	18.44175026
chr10	126734306	126734690	145.6372946
chr10	126736627	126736883	55.79366243
chr10	126837903	126838159	35.66147741
chr10	126849793	126850177	103.1991237
chr10	126924228	126924612	36.07673924
chr10	127051620	127051876	24.35136971
chr10	127529459	127529843	52.90732168
chr10	127661883	127662139	23.81867263
chr10	127888014	127888239	378.2725481
chr10	128148653	128149037	64.55821049
chr10	128593839	128594095	41.51717208
chr10	129922189	129922445	43.47760879
chr10	131674633	131675017	64.06121709
chr10	131909335	131909591	18.67477922
chr10	131936735	131936991	51.21705787
chr10	132505639	132506023	81.0401281
chr10	133529858	133530114	18.83169065
chr10	133619429	133619685	29.25221241
chr10	133622465	133622721	187.7953097
chr10	133795434	133795690	25.32439326
chr10	133840901	133841157	18.42250663
chr10	133865612	133865996	33.4514662
chr10	134124830	134125214	65.50100809
chr10	134211619	134212003	88.0586003
chr10	134232083	134232339	21.27721044
chr10	134330705	134331089	136.6452694
chr10	134607251	134607635	33.33224915
chr10	134957656	134958040	56.56459469
chr10	135056354	135056738	58.03511989
chr10	135207545	135207801	39.28128921
chr10	135252461	135252598	190.134242
chr11	189944	190328	37.35339827
chr11	192035	192291	37.08747722
chr11	443567	443951	133.7454486
chr11	447858	448242	141.0948852
chr11	460335	460719	152.631877
chr11	469647	470031	94.90374402
chr11	506710	506893	277.8490573
chr11	518799	519041	401.4765577
chr11	694438	694822	108.4750307
chr11	696214	696598	31.18171097
chr11	727910	728294	178.8283374
chr11	777414	777647	514.0565601
chr11	838514	838898	130.7476583
chr11	843864	844248	91.84801496
chr11	844831	845087	40.41521978
chr11	859671	860055	181.4999508
chr11	898559	898943	125.4597111
chr11	926672	926928	20.0038359
chr11	1073438	1073694	26.76989585
chr11	1144746	1145130	35.39405412
chr11	1147830	1148214	65.48487384
chr11	1283847	1284022	319.2384891
chr11	1330753	1331009	65.48816212
chr11	1439611	1439995	64.37757706
chr11	1591829	1592085	18.25913854
chr11	1785046	1785304	546.5796475
chr11	1793947	1794203	18.53282616
chr11	2291192	2291448	38.68520337
chr11	2421513	2421942	66.9416108
chr11	2919944	2920328	104.0245507
chr11	3071187	3071417	416.0188402
chr11	3078754	3079138	33.43572141
chr11	3190429	3190813	54.66877983
chr11	3400332	3400588	25.66721754
chr11	3444054	3444444	93.53875946
chr11	3611428	3611812	55.28738737
chr11	3676752	3677136	95.73160186
chr11	3819161	3819417	72.07721489
chr11	3862874	3863258	87.86327877
chr11	4115923	4116179	26.9100914
chr11	4161480	4161864	32.1717171
chr11	5301792	5302048	22.63834449
chr11	6132832	6133216	52.37777813
chr11	6494704	6495088	58.09646058
chr11	6624771	6625027	22.40602637
chr11	6633347	6633603	28.23191707
chr11	6640493	6640818	932.4431306
chr11	7535066	7535294	319.1945159
chr11	7595020	7595217	342.7299714
chr11	8008592	8008949	748.5174139
chr11	8615745	8615949	279.2722307
chr11	8625780	8626164	30.7888851
chr11	8704576	8704960	38.25844665
chr11	8739712	8739968	32.37387523
chr11	8892879	8893057	252.62481
chr11	9336073	9336329	17.92703786
chr11	9405970	9406155	291.5217291
chr11	9587540	9587924	34.01281411
chr11	9594285	9594502	325.7515755
chr11	9595081	9595267	330.8721281
chr11	9635663	9635919	23.01164767
chr11	9685510	9685766	31.15265045
chr11	9781227	9781611	93.92487286
chr11	10328977	10329586	54.76952778
chr11	10344549	10344805	19.4520371
chr11	10388109	10388365	27.20756266
chr11	10416042	10416426	43.4454803
chr11	10512168	10512552	122.6998916
chr11	10686151	10686407	21.96294378
chr11	10921510	10921894	158.0299294
chr11	10921972	10922228	21.19308439
chr11	11005807	11006191	125.9064808
chr11	11642492	11642748	21.24129456
chr11	11952957	11953341	96.77906787
chr11	12065485	12065869	105.7589507
chr11	12087760	12088016	22.52051996
chr11	12101636	12102020	47.57227592
chr11	12131797	12132181	175.5993802
chr11	12695707	12695963	21.76103851
chr11	12703084	12703340	19.50241266
chr11	12715058	12715560	68.20469818
chr11	12824066	12824450	54.23925778
chr11	12867519	12867903	70.97597918
chr11	12875176	12875432	25.46355074
chr11	13030688	13030944	40.94942047
chr11	13074789	13075173	136.2028927
chr11	13116910	13117166	17.868155
chr11	13148097	13148481	123.3302292
chr11	13162090	13162258	209.3780833
chr11	13950370	13950626	19.72784927
chr11	13977505	13977761	46.83542331
chr11	14279690	14280074	34.60933128
chr11	14358570	14358954	36.5154329
chr11	14443890	14444146	22.79427201
chr11	15095980	15096364	60.14922689
chr11	15529067	15529451	76.72860177
chr11	16839931	16840187	23.5809154
chr11	16911465	16911849	36.68349021
chr11	17229963	17230154	332.0207875
chr11	17373167	17373423	23.25490969
chr11	17429146	17429530	86.60936662
chr11	17461198	17461454	19.34416529
chr11	17725546	17725930	184.2878897
chr11	18343664	18344267	975.2575693
chr11	18405278	18405662	36.25061038
chr11	18415821	18416077	65.53821669
chr11	18720573	18720829	30.26896784
chr11	19139030	19139286	32.14725717
chr11	19395817	19396201	91.39039174
chr11	19463866	19464250	38.53509998
chr11	19617511	19617582	60.32635565
chr11	19701774	19702030	21.9437808
chr11	20057838	20058222	79.20144612
chr11	20134054	20134324	512.6817437
chr11	20260339	20260595	21.93924012
chr11	20376804	20377188	100.4920857
chr11	20382354	20382610	19.41389249
chr11	20385448	20385832	167.1387226
chr11	20408946	20409220	669.9165567
chr11	21496891	21497147	21.97237278
chr11	22605660	22606044	72.73467061
chr11	22814114	22814370	19.6936947
chr11	23924565	23924821	49.64472462
chr11	27223385	27223641	19.77786678
chr11	27231086	27231470	75.87520864
chr11	27339273	27339657	118.7768569
chr11	27384504	27384760	18.05589271
chr11	27417178	27417434	20.27969416
chr11	27423502	27423886	80.26937051
chr11	27424048	27424432	149.4304029
chr11	27451236	27451640	56.31349013
chr11	27479821	27480077	26.07605395
chr11	27722960	27723344	35.662958
chr11	27744121	27744505	78.26154474
chr11	28127572	28127808	408.6537699
chr11	28129697	28129953	18.05887911
chr11	28131607	28131991	82.01959974
chr11	28547891	28548275	40.56813577
chr11	28588221	28588605	43.33877849
chr11	28653815	28654290	60.42773244
chr11	28857970	28858354	37.1074779
chr11	29051035	29051419	60.59248914
chr11	29141579	29141963	33.8157184
chr11	29195291	29195675	53.6509581
chr11	29303705	29304089	33.8061932
chr11	31391186	31391570	58.55440664
chr11	32356418	32356802	60.33846696
chr11	33037252	33037500	497.8206551
chr11	33711879	33712484	79.41679253
chr11	33713699	33714083	62.82009223
chr11	33744843	33745227	41.29688157
chr11	33824274	33824530	23.89480486
chr11	34070663	34070919	40.24211087
chr11	34126994	34127378	86.60910135
chr11	34265169	34265602	65.47347866
chr11	34296462	34296846	41.83829828
chr11	34352916	34353300	170.5082047
chr11	34393086	34393310	359.5164427
chr11	34426647	34427031	90.8232113
chr11	34523593	34523849	22.6900273
chr11	34622030	34622286	20.13727147
chr11	34661753	34662137	31.56085137
chr11	34675623	34676007	73.91787451
chr11	34937960	34938216	20.78209247
chr11	35030796	35031052	49.88353837
chr11	35176511	35176895	157.8838529
chr11	35184449	35184705	26.69262193
chr11	35188310	35188694	51.21811446
chr11	35358824	35359080	19.78969138
chr11	35412521	35412777	21.60510107
chr11	35426100	35426356	24.42983647
chr11	35639831	35640087	26.94202573
chr11	35684172	35684428	33.33531246
chr11	35684530	35684914	54.94178412
chr11	35747491	35747747	25.13752446
chr11	36058652	36058908	29.10954105
chr11	36171309	36171565	27.21434903
chr11	36310796	36311164	1024.584231
chr11	36399068	36399324	20.35532102
chr11	36533574	36533830	25.23316525
chr11	36562685	36562941	26.08758749
chr11	36608179	36608435	27.82455224
chr11	36615747	36616131	108.3193204
chr11	36766054	36766438	102.8156092
chr11	40350774	40351158	79.7312773
chr11	43846823	43847079	30.9344533
chr11	43902095	43902479	83.71254847
chr11	43942312	43942696	171.3356504
chr11	43968475	43968859	66.98240618
chr11	44087716	44087910	271.7894577
chr11	44394633	44394889	26.78479612
chr11	44422075	44422232	169.7815128
chr11	44578403	44578787	94.53580199
chr11	44642887	44643271	133.7308474
chr11	44716701	44716957	17.98736753
chr11	44882665	44883049	80.66710722
chr11	44883617	44883873	34.52574575
chr11	44883894	44884278	50.04711331
chr11	45001542	45001926	99.43437301
chr11	45119434	45119818	164.772291
chr11	45286459	45286715	18.95570051
chr11	45307796	45308180	143.3990812
chr11	45355259	45355643	156.2870201
chr11	45668218	45668439	319.2403064
chr11	45817088	45817344	18.16505676
chr11	45823223	45823607	85.26352852
chr11	45826445	45826829	117.2473518
chr11	45868684	45868940	19.21200782
chr11	46297535	46297919	83.38473623
chr11	46336593	46336977	163.2559064
chr11	46404775	46405031	31.75837952
chr11	46575709	46576093	59.81286855
chr11	46696722	46697106	63.37439057
chr11	46722165	46722549	125.8865403
chr11	46867730	46868114	125.8950811
chr11	46957993	46958377	106.4199672
chr11	47211049	47211253	322.847563
chr11	47236281	47236460	248.6743653
chr11	47256282	47256538	25.07168446
chr11	47270211	47270595	106.433793
chr11	47429795	47430179	101.7343643
chr11	47448351	47448607	30.74853321
chr11	47600371	47600755	90.81834095
chr11	47663991	47664199	441.8703903
chr11	47789795	47790179	104.5210235
chr11	47879761	47880017	19.81885439
chr11	47939500	47939781	635.0243809
chr11	47945795	47946051	24.25834454
chr11	47956006	47956390	73.28545054
chr11	47963820	47964204	60.85456141
chr11	47965486	47965742	23.83968287
chr11	48020379	48020635	30.96264527
chr11	48023076	48023332	29.19386643
chr11	48035189	48035445	24.99251324
chr11	48050916	48051172	43.49586712
chr11	48082978	48083234	20.81525953
chr11	48085083	48085467	31.06351762
chr11	48130898	48131154	20.51402614
chr11	56615631	56615887	21.68752695
chr11	56677578	56677962	84.08029518
chr11	56700313	56700697	56.85593295
chr11	56840183	56840439	27.57528551
chr11	56864690	56864946	19.89337636
chr11	57113118	57113374	44.16545252
chr11	57126132	57126516	32.56870219
chr11	57202097	57202481	39.22788658
chr11	57211813	57212197	38.70071629
chr11	57250514	57250898	67.38237247
chr11	57283179	57283380	307.3861601
chr11	57298046	57298430	153.655014
chr11	57425003	57425387	169.5350916
chr11	57508760	57508990	466.7947155
chr11	58345584	58345968	60.43950801
chr11	58347036	58347304	661.3617216
chr11	58421590	58421846	42.89850567
chr11	58910450	58910706	21.95616374
chr11	59312867	59313123	35.68983339
chr11	59317961	59318217	32.39871494
chr11	59318582	59318966	79.39308369
chr11	59319087	59319471	39.56744876
chr11	59323781	59323949	229.1908087
chr11	59327653	59328046	63.68095652
chr11	59333637	59334021	120.6044909
chr11	59383553	59383809	201.1256048
chr11	59436576	59436960	138.395183
chr11	59523103	59523487	136.2938978
chr11	59544006	59544262	27.66587727
chr11	59545721	59545977	42.6462792
chr11	59578112	59578496	81.76954832
chr11	60520862	60521246	70.59862547
chr11	60598283	60598667	67.34641986
chr11	60609346	60609730	117.6750278
chr11	60673243	60673499	28.69281286
chr11	60674067	60674451	65.12238139
chr11	60691699	60692083	96.01294563
chr11	60928603	60928816	318.6008473
chr11	61100461	61100717	29.4547207
chr11	61197411	61197667	19.52255418
chr11	61334658	61335042	57.37448089
chr11	61428540	61428796	20.16489227
chr11	61467402	61467658	31.88869252
chr11	61500891	61501170	791.8793569
chr11	61549161	61549545	31.31664111
chr11	61560159	61560492	753.7842318
chr11	61584372	61584628	25.20321697
chr11	61657977	61658361	49.6607896
chr11	61684843	61685227	232.4728152
chr11	61730861	61731245	103.328472
chr11	61732149	61732533	86.67572797
chr11	61739238	61739407	265.5831663
chr11	61849508	61849892	141.2346876
chr11	61891084	61891340	37.18374716
chr11	62275981	62276365	55.55364779
chr11	62358916	62359300	98.2414237
chr11	62389520	62389944	146.3688398
chr11	62420670	62421054	100.143993
chr11	62446439	62446761	887.5013709
chr11	62538585	62538875	561.5035595
chr11	62538942	62539189	238.5982111
chr11	62599553	62599809	45.59915668
chr11	62609046	62609686	106.0257969
[truncated: 11,408 more rows]
