# Supplementary material for: Variable reproducibility in genome-scale public data: A case study using ENCODE ChIP sequencing resource
Source: FEBS Lett. 2015 Dec 21;589(24):3866–70. doi: 10.1016/j.febslet.2015.11.027 (PMC4686001; doi:10.1016/j.febslet.2015.11.027)
Supplement: Supplementary file advisedPeakLists.zip — This zip archive contains 56 advised peak lists (see main text and supplementary table 1). Files are bed like tab delimited text files, with 4 columns: chromosome, peak start, peak end, and peak score. [file mmc4.zip › A549_None_CTCF.bed]

chr1	237588	237918	136.0956395
chr1	521403	521733	80.9337522
chr1	714179	714395	54.12910143
chr1	805120	805450	263.7432734
chr1	839998	840328	301.6131203
chr1	848231	848561	122.5744929
chr1	855056	855272	46.30403403
chr1	856427	856757	95.08238754
chr1	858496	858712	82.82735767
chr1	860342	860558	85.83753895
chr1	860967	861183	57.55132581
chr1	873494	873824	310.47125
chr1	874533	874749	44.75804495
chr1	880682	880898	23.68277891
chr1	883578	883794	28.50466255
chr1	886792	887122	179.9981367
chr1	911397	911727	179.5341514
chr1	919633	919800	327.8067675
chr1	933900	934116	31.65681546
chr1	934444	934660	27.82983362
chr1	937216	937546	275.4977089
chr1	950780	951110	266.0472546
chr1	954620	954950	137.3885507
chr1	968324	968654	80.98841492
chr1	976071	976287	50.93388806
chr1	990051	990267	30.96239917
chr1	994678	995008	88.40086615
chr1	999187	999517	331.4950282
chr1	1057553	1057745	415.7270111
chr1	1166100	1166430	19.94717532
chr1	1179744	1179960	26.67737832
chr1	1182477	1182693	33.71598886
chr1	1200375	1200705	75.96362821
chr1	1209336	1209552	25.53190634
chr1	1225561	1225891	273.8002039
chr1	1227255	1227585	346.8106599
chr1	1235399	1235729	135.2359617
chr1	1237322	1237652	176.901163
chr1	1240681	1240897	47.48914891
chr1	1241562	1241778	43.34031038
chr1	1243327	1243543	24.5249625
chr1	1245441	1245657	32.60397142
chr1	1279430	1279646	36.36842063
chr1	1280019	1280349	249.6503495
chr1	1280581	1280797	41.58721677
chr1	1284690	1284906	72.87439954
chr1	1285125	1285455	145.466481
chr1	1307526	1307715	380.4840352
chr1	1310427	1310760	121.0536158
chr1	1311774	1311990	44.74168708
chr1	1334757	1335087	106.3976733
chr1	1337430	1337634	360.4279773
chr1	1373442	1373772	57.38830188
chr1	1376371	1376565	450.2060159
chr1	1377022	1377238	25.88303547
chr1	1440298	1440628	183.3507386
chr1	1440908	1441238	57.9950214
chr1	1486379	1486709	70.23629679
chr1	1509207	1509537	67.87331325
chr1	1533057	1533387	150.3212167
chr1	1534879	1535095	54.22084123
chr1	1555474	1555804	139.8546758
chr1	1597150	1597480	200.1597562
chr1	1610358	1610688	145.7973542
chr1	1684166	1684382	29.09407977
chr1	1695749	1695965	64.76568427
chr1	1709596	1709812	42.62433904
chr1	1710473	1710689	50.99956093
chr1	1720491	1720821	245.82277
chr1	1727941	1728271	84.8960269
chr1	1790062	1790392	136.5052551
chr1	1830682	1830898	68.23469888
chr1	1837742	1837952	524.1250861
chr1	1840399	1840729	197.0690991
chr1	1850403	1850619	39.36346968
chr1	1875503	1875953	412.1846947
chr1	1886250	1886580	94.34937929
chr1	1891568	1891762	444.9651051
chr1	1974911	1975127	24.24351757
chr1	1976281	1976611	279.7591125
chr1	1977998	1978186	456.3012624
chr1	1980869	1981199	152.7114498
chr1	1987416	1987632	23.59686994
chr1	2023083	2023413	186.6125857
chr1	2040070	2040400	142.2433847
chr1	2063659	2063989	65.60640468
chr1	2071287	2071653	318.0976278
chr1	2105806	2106008	477.9887696
chr1	2126694	2126900	448.6233053
chr1	2131051	2131267	27.62742428
chr1	2144204	2144420	83.99773623
chr1	2144552	2144768	92.04873563
chr1	2160623	2160839	61.04087304
chr1	2169172	2169502	131.8174204
chr1	2242930	2243260	110.6380893
chr1	2246620	2246950	179.4217354
chr1	2305476	2305692	23.89497488
chr1	2313276	2313459	465.7922679
chr1	2314044	2314374	207.5113253
chr1	2338185	2338515	126.13704
chr1	2345896	2346085	420.5218996
chr1	2361509	2361839	203.8569156
chr1	2375316	2375646	244.443087
chr1	2388758	2388974	26.6839181
chr1	2391236	2391452	52.54571706
chr1	2400010	2400226	48.1858637
chr1	2402261	2402477	31.8075505
chr1	2446703	2446919	39.40474893
chr1	2462531	2462747	32.55426044
chr1	2470794	2471124	78.13849968
chr1	2478295	2478511	23.31113433
chr1	2479543	2479732	459.9085194
chr1	2486333	2486663	205.7732696
chr1	2493359	2493689	170.1403914
chr1	2530016	2530232	34.41822541
chr1	2570718	2570934	29.95765261
chr1	2572915	2573131	26.33425771
chr1	2688909	2689239	111.3350838
chr1	2703191	2703521	298.7705788
chr1	2718262	2718449	364.5729295
chr1	2738598	2738928	266.4671196
chr1	2757051	2757267	33.01482187
chr1	2784483	2784699	52.02751312
chr1	2792512	2792842	276.9915954
chr1	2829845	2830061	30.49739677
chr1	2838618	2838948	280.4448459
chr1	2862900	2863116	81.43981698
chr1	2929063	2929393	177.5338199
chr1	2976799	2977015	38.31288472
chr1	2982730	2983060	185.2729437
chr1	2986224	2986440	105.9053688
chr1	3089102	3089318	33.036639
chr1	3200552	3200882	270.7223292
chr1	3236601	3236749	257.1694155
chr1	3266287	3266617	111.8944223
chr1	3319958	3320288	88.09701649
chr1	3326811	3326970	316.1214226
chr1	3333671	3334001	89.07605227
chr1	3341345	3341552	446.7730324
chr1	3347827	3348157	249.7288411
chr1	3369764	3369957	480.1052447
chr1	3370748	3371078	138.8425302
chr1	3388385	3388715	249.9624562
chr1	3399061	3399391	149.8740267
chr1	3400452	3400782	299.1106119
chr1	3407866	3408051	370.9273092
chr1	3408344	3408560	99.17837479
chr1	3434725	3435055	140.2614783
chr1	3441479	3441695	40.72018524
chr1	3450107	3450323	25.35105335
chr1	3481882	3482064	402.9266227
chr1	3508130	3508346	29.00065587
chr1	3528728	3528944	29.08756641
chr1	3531813	3531961	342.7573828
chr1	3535671	3535856	367.4254952
chr1	3537781	3538111	149.5163161
chr1	3566492	3566708	40.89550141
chr1	3612262	3612446	384.3878331
chr1	3641037	3641259	485.3345674
chr1	3643878	3644208	298.6977143
chr1	3692524	3692854	259.3765306
chr1	3702013	3702343	182.9469248
chr1	3718050	3718380	112.1802869
chr1	3727526	3727742	25.76912497
chr1	3744316	3744646	76.62719256
chr1	3773720	3774050	194.5246446
chr1	3774839	3775055	24.94414888
chr1	3823780	3824110	92.38113404
chr1	3827434	3827613	451.3481849
chr1	3830065	3830281	42.18410882
chr1	4000547	4000763	24.69851803
chr1	4108222	4108438	50.95662284
chr1	4120942	4121158	43.34162297
chr1	4233260	4233590	123.3830001
chr1	4377314	4377644	18.19276007
chr1	4422781	4422997	37.21025273
chr1	4482675	4482891	42.47536683
chr1	4554681	4554897	95.53474564
chr1	4615654	4615984	54.8471211
chr1	4623817	4624033	27.25604111
chr1	4645293	4645623	264.0220607
chr1	4654504	4654720	106.0904494
chr1	4712713	4712909	439.5813162
chr1	4716375	4716705	416.9258688
chr1	4760954	4761170	72.24346767
chr1	4838080	4838410	226.6305013
chr1	4886145	4886475	134.9774142
chr1	4914517	4914733	24.52120087
chr1	4996010	4996226	39.23276071
chr1	5018008	5018224	32.54730969
chr1	5179572	5179902	87.97090794
chr1	5346359	5346689	105.7486119
chr1	5454275	5454491	28.11225522
chr1	5504573	5504789	37.89741091
chr1	5541978	5542308	85.61961132
chr1	5570026	5570202	416.3308775
chr1	5574694	5574898	470.5299119
chr1	5658623	5658953	63.59992108
chr1	5681107	5681437	204.2266179
chr1	5697262	5697592	235.8350852
chr1	5779321	5779537	24.89284834
chr1	5805939	5806145	523.0384754
chr1	5812476	5812692	75.00174637
chr1	5828086	5828416	57.57252482
chr1	5890848	5891178	116.3904659
chr1	5948735	5948951	27.86139784
chr1	5953751	5954081	94.73846006
chr1	5975823	5976039	27.13145875
chr1	5976060	5976390	67.24042059
chr1	6009573	6009789	28.21252103
chr1	6035349	6035511	392.9958257
chr1	6040459	6040789	115.041186
chr1	6052664	6052880	34.56276819
chr1	6065681	6065897	38.65922201
chr1	6094530	6094860	280.2633083
chr1	6095844	6096060	53.45691504
chr1	6101535	6101865	235.4967107
chr1	6112999	6113329	112.9511447
chr1	6140666	6140996	136.6734795
chr1	6142386	6142716	146.0067977
chr1	6159823	6160153	135.5513439
chr1	6165273	6165603	70.52028447
chr1	6165828	6166044	61.08837885
chr1	6168987	6169158	365.6608239
chr1	6201695	6202025	48.27220481
chr1	6231603	6231933	253.8091863
chr1	6240335	6240665	63.77170958
chr1	6243561	6243891	73.38057546
chr1	6245850	6246180	130.3691876
chr1	6265019	6265175	229.517212
chr1	6265330	6265517	332.8301781
chr1	6269753	6270083	62.65921548
chr1	6287334	6287550	36.72256065
chr1	6298712	6299042	315.9825099
chr1	6305207	6305394	379.4421389
chr1	6306857	6307042	409.216515
chr1	6309265	6309481	27.80921715
chr1	6340870	6341200	174.513746
chr1	6360912	6361128	28.3005506
chr1	6403564	6403788	547.0765593
chr1	6408092	6408253	368.5604307
chr1	6417288	6417618	166.3043286
chr1	6423072	6423402	148.5385395
chr1	6438187	6438517	135.9020896
chr1	6454073	6454289	61.13609521
chr1	6457085	6457415	128.0486088
chr1	6464815	6464991	354.5955935
chr1	6474392	6474722	286.2368005
chr1	6483599	6483771	411.3246365
chr1	6497112	6497442	219.7981282
chr1	6498175	6498375	430.8299413
chr1	6500822	6501038	51.3361368
chr1	6505198	6505528	305.6387703
chr1	6508258	6508588	73.06195519
chr1	6508848	6509064	28.1122141
chr1	6516945	6517161	23.59942357
chr1	6524614	6524944	123.7351375
chr1	6532476	6532806	141.0508736
chr1	6535640	6535845	441.4686342
chr1	6546605	6546829	467.6806745
chr1	6550010	6550199	363.6172852
chr1	6561506	6561722	33.02236708
chr1	6583735	6583951	226.0914314
chr1	6614581	6614767	415.6928467
chr1	6644211	6644541	16.64530094
chr1	6661672	6661888	41.22947053
chr1	6662079	6662295	29.1353457
chr1	6669683	6670013	21.61571038
chr1	6694693	6695023	265.4236355
chr1	6706568	6706898	134.4148026
chr1	6761803	6762133	409.4790753
chr1	6780139	6780299	344.4814657
chr1	6787622	6787813	346.2001398
chr1	6927847	6928063	29.15272257
chr1	6950056	6950227	384.1717512
chr1	7022168	7022384	31.05633499
chr1	7023362	7023692	136.4546115
chr1	7058379	7058709	133.6699669
chr1	7102812	7103142	35.25036186
chr1	7130559	7130742	421.0532324
chr1	7177584	7177800	36.19143502
chr1	7180945	7181275	71.34722783
chr1	7187501	7187717	26.16446731
chr1	7267975	7268305	159.1364137
chr1	7278404	7278620	193.8523127
chr1	7284848	7285178	78.44088257
chr1	7326142	7326358	24.76769652
chr1	7353740	7353956	26.31428197
chr1	7362924	7363254	108.3285079
chr1	7514121	7514451	138.343245
chr1	7534947	7535487	304.3184485
chr1	7547732	7547948	23.54167273
chr1	7576421	7576637	82.57130692
chr1	7593251	7593467	35.69209173
chr1	7599525	7599741	63.47916569
chr1	7599793	7600123	188.1373524
chr1	7613437	7613653	23.91257931
chr1	7621524	7621854	274.1801169
chr1	7637347	7637677	162.1211892
chr1	7646876	7647092	32.38339402
chr1	7701735	7702065	79.75781025
chr1	7707384	7707568	407.7391504
chr1	7727663	7727910	573.6437538
chr1	7729606	7729801	432.1715533
chr1	7741066	7741282	32.07073691
chr1	7812898	7813228	162.3059554
chr1	7815545	7815875	43.3414595
chr1	7868277	7868607	16.79629019
chr1	7962909	7963078	369.9114815
chr1	8021350	8021680	163.9130874
chr1	8035389	8035624	594.0240175
chr1	8042433	8042622	433.4638994
chr1	8075072	8075402	69.87322407
chr1	8086435	8086651	29.02426042
chr1	8091264	8091594	20.77622624
chr1	8122291	8122507	23.55463597
chr1	8225742	8226072	75.00449475
chr1	8234522	8234852	18.24743899
chr1	8262363	8262579	34.44700885
chr1	8299020	8299350	129.8989935
chr1	8374435	8374651	514.4450247
chr1	8375886	8376216	87.14091919
chr1	8377720	8377936	24.25566794
chr1	8409145	8409321	332.0417831
chr1	8411744	8412074	301.0217998
chr1	8419363	8419579	30.40153893
chr1	8434886	8435216	235.3443817
chr1	8458749	8459079	20.36057673
chr1	8469114	8469458	64.83308048
chr1	8491210	8491426	31.66723135
chr1	8503975	8504191	25.78584033
chr1	8611119	8611449	276.4145706
chr1	8621131	8621461	95.99674657
chr1	8658119	8658449	101.0087751
chr1	8731448	8731664	267.4724103
chr1	8763357	8763573	66.8800185
chr1	8779013	8779399	82.92247996
chr1	8786550	8786880	20.80369677
chr1	8799448	8799778	23.45702449
chr1	8874989	8875319	88.40732309
chr1	8877589	8877805	36.42375233
chr1	8891435	8891765	30.69330453
chr1	8909016	8909236	448.2046256
chr1	8919501	8919831	178.4589574
chr1	8922531	8922861	275.6684755
chr1	8926145	8926361	33.31363907
chr1	8931634	8931964	199.0114445
chr1	8939394	8939610	35.58364768
chr1	8940375	8940591	25.34441072
chr1	8949673	8949889	39.86742906
chr1	8950096	8950312	27.10685469
chr1	8963601	8963931	103.3924221
chr1	8978171	8978501	117.7097092
chr1	9022980	9023310	229.9232383
chr1	9048179	9048381	459.45634
chr1	9053389	9053719	23.34423934
chr1	9065260	9065460	459.5908229
chr1	9070090	9070420	211.4636536
chr1	9084830	9085046	30.54307587
chr1	9099273	9099489	26.22479706
chr1	9118582	9118912	51.4560477
chr1	9161699	9161874	342.2214202
chr1	9170898	9171095	453.1534744
chr1	9188704	9188920	28.69877666
chr1	9202390	9202575	377.9083921
chr1	9241407	9241620	438.6058861
chr1	9242376	9242592	91.15284754
chr1	9256603	9256767	362.9344476
chr1	9277419	9277635	43.46091739
chr1	9294470	9294800	269.4763248
chr1	9310202	9310375	351.4147763
chr1	9327240	9327424	381.2544925
chr1	9333461	9333677	25.96502054
chr1	9349154	9349370	201.9608115
chr1	9355082	9355412	51.66763619
chr1	9374316	9374532	27.60414038
chr1	9508305	9508521	46.25869889
chr1	9515875	9516205	310.9477469
chr1	9526862	9527078	27.49148007
chr1	9551218	9551406	457.9877861
chr1	9555371	9555555	393.6360561
chr1	9606690	9607020	53.91266946
chr1	9633772	9634102	60.7820948
chr1	9648609	9648693	131.3094441
chr1	9675729	9675924	411.6917903
chr1	9687061	9687341	640.6851499
chr1	9750206	9750422	66.49491845
chr1	9751901	9752231	63.75662991
chr1	9762417	9762555	234.3455141
chr1	9781870	9782200	143.6389031
chr1	9785159	9785365	393.2180232
chr1	9796001	9796217	35.34806439
chr1	9844740	9844883	270.8945135
chr1	9852336	9852552	30.85957063
chr1	9887971	9888301	78.69583461
chr1	9921538	9921754	55.08508923
chr1	9927609	9927814	515.5227581
chr1	9935002	9935186	417.4569649
chr1	10002482	10002812	101.3113017
chr1	10010453	10010659	469.2666824
chr1	10092615	10092814	400.4486477
chr1	10093693	10093909	32.66046155
chr1	10094495	10094825	19.38214774
chr1	10213114	10213227	239.6582864
chr1	10269947	10270163	27.29875324
chr1	10270334	10270489	328.885167
chr1	10398204	10398382	420.2512844
chr1	10437469	10437799	205.6614951
chr1	10459030	10459246	27.93900736
chr1	10479512	10479728	37.74876286
chr1	10481929	10482145	46.22527322
chr1	10488201	10488361	387.7084735
chr1	10490333	10490531	443.0729238
chr1	10516173	10516503	44.03287901
chr1	10554797	10554996	412.3576061
chr1	10555201	10555417	35.28281899
chr1	10567581	10567773	405.1301421
chr1	10574496	10574826	223.5632744
chr1	10590355	10590685	194.9773604
chr1	10622056	10622386	55.92177879
chr1	10658462	10658678	55.53830367
chr1	10690009	10690339	65.74097479
chr1	10750649	10750865	43.54926604
chr1	10752449	10752779	233.4300392
chr1	10848812	10849142	238.4375364
chr1	10854034	10854097	130.2758883
chr1	10927307	10927428	200.6796323
chr1	10969997	10970327	186.4496843
chr1	11002101	11002292	445.4749662
chr1	11021140	11021328	403.5839428
chr1	11097745	11097959	544.1019084
chr1	11114555	11114771	43.04033363
chr1	11119661	11119877	24.60659982
chr1	11123974	11124304	77.58821962
chr1	11301546	11301762	26.36173543
chr1	11301779	11302109	19.17927292
chr1	11308298	11308514	35.98269877
chr1	11322773	11323103	74.4876084
chr1	11332811	11333027	106.7046033
chr1	11380246	11380576	207.3114773
chr1	11397646	11397833	404.0795034
chr1	11424268	11424598	163.609319
chr1	11458612	11458828	27.25888852
chr1	11514113	11514329	45.59628102
chr1	11538716	11539046	236.9001145
chr1	11541186	11541402	32.38424378
chr1	11632276	11632606	87.70198182
chr1	11654234	11654564	80.30436618
chr1	11677422	11677638	26.07671986
chr1	11702553	11702765	494.736192
chr1	11705824	11706014	357.3333899
chr1	11710487	11710817	366.2578321
chr1	11724076	11724406	281.375177
chr1	11736841	11737057	46.24241373
chr1	11745359	11745575	33.62992291
chr1	11771144	11771474	204.096301
chr1	11779917	11780150	503.2672722
chr1	11796437	11796653	26.6655837
chr1	11809330	11809506	358.6225226
chr1	11845295	11845488	398.6725015
chr1	11898790	11899034	550.2541954
chr1	11919421	11919637	41.26743931
chr1	11925570	11925900	126.1783952
chr1	11928856	11929186	70.89755016
chr1	11942057	11942273	25.23042359
chr1	11954073	11954285	504.0649861
chr1	11967738	11968068	153.1387004
chr1	12027290	12027497	297.6257827
chr1	12042081	12042411	161.9779535
chr1	12061650	12061980	95.42401802
chr1	12074339	12074669	63.6583981
chr1	12091339	12091669	320.8544094
chr1	12139646	12139976	214.5804171
chr1	12167019	12167127	227.4991581
chr1	12178743	12178927	384.051581
chr1	12184939	12185111	404.9394301
chr1	12185968	12186184	27.93331426
chr1	12224782	12224998	26.93604943
chr1	12256953	12257169	25.80471155
chr1	12259623	12259839	98.0916694
chr1	12269007	12269195	446.9168918
chr1	12289913	12290114	339.711773
chr1	12304187	12304517	120.0185484
chr1	12332142	12332472	170.1628403
chr1	12335524	12335706	378.6361533
chr1	12336341	12336671	294.8810536
chr1	12399467	12399797	25.35189632
chr1	12467527	12467857	54.8345794
chr1	12599952	12600168	30.05425771
chr1	12654556	12654772	23.47259177
chr1	12661271	12661601	287.4166251
chr1	12674790	12675006	31.62417124
chr1	12679948	12680146	447.412513
chr1	12681681	12681897	37.43434257
chr1	12719093	12719279	475.5591196
chr1	12820353	12820683	107.1327404
chr1	12841667	12841997	140.8687669
chr1	12843943	12844273	179.2013414
chr1	13038524	13038854	16.6611335
chr1	13795892	13796108	58.41850347
chr1	13840459	13840675	32.72500782
chr1	13843705	13844035	161.208264
chr1	13870447	13870777	283.8620296
chr1	13897444	13897774	33.45143872
chr1	13992289	13992439	323.449739
chr1	14024346	14024562	27.7727903
chr1	14052350	14052680	104.0801118
chr1	14075548	14075764	65.77589655
chr1	14115377	14115593	31.37952514
chr1	14133709	14134039	172.0646263
chr1	14136356	14136572	29.13969526
chr1	14137710	14138040	275.3176216
chr1	14140147	14140477	187.9767362
chr1	14151620	14151836	27.13042511
chr1	14155348	14155678	208.077194
chr1	14256682	14257012	181.8188401
chr1	14277153	14277483	59.30361222
chr1	14286972	14287161	452.3121921
chr1	14292305	14292635	216.1947906
chr1	14421611	14421827	44.23347804
chr1	14440399	14440615	115.0209263
chr1	14475988	14476318	22.80234797
chr1	14722111	14722441	85.50890153
chr1	14741854	14742184	72.28743512
chr1	14761803	14762133	109.6645146
chr1	14864918	14865134	27.75663415
chr1	14893589	14893919	105.2674694
chr1	14898368	14898698	61.71101937
chr1	14933193	14933523	85.52634223
chr1	15058498	15058663	378.8563206
chr1	15096056	15096272	25.30067339
chr1	15105759	15105874	248.506371
chr1	15109498	15109714	31.63096704
chr1	15114146	15114362	27.57755147
chr1	15131172	15131502	121.614083
chr1	15160205	15160421	25.16588181
chr1	15177166	15177382	98.13947393
chr1	15241946	15242119	349.5984963
chr1	15251045	15251261	40.09501061
chr1	15354087	15354279	397.3525946
chr1	15364662	15364992	146.8511549
chr1	15373110	15373302	412.9721624
chr1	15382145	15382361	26.39023916
chr1	15388997	15389327	107.9951339
chr1	15426954	15427158	497.7423624
chr1	15455094	15455290	439.2767163
chr1	15478886	15479073	414.8597773
chr1	15480597	15480927	253.0349908
chr1	15526861	15527191	169.3908925
chr1	15530379	15530595	31.0676161
chr1	15599146	15599299	296.2895661
chr1	15610080	15610410	67.39250064
chr1	15614605	15614935	73.52768704
chr1	15631329	15631516	420.9085323
chr1	15650114	15650335	510.6342197
chr1	15651966	15652182	23.5301641
chr1	15691259	15691589	91.15548585
chr1	15738661	15738877	34.14133985
chr1	15747575	15747791	30.82716988
chr1	15753463	15753793	172.4453598
chr1	15757717	15757924	451.8495217
chr1	15827993	15828188	466.1246922
chr1	15852955	15853171	125.3300275
chr1	15910939	15911269	154.4958631
chr1	15921591	15921921	55.61142695
chr1	16029615	16029945	133.7969328
chr1	16046285	16046501	34.09873985
chr1	16066258	16066588	108.2730426
chr1	16067942	16068135	464.0625886
chr1	16110636	16110995	42.97585565
chr1	16118598	16118803	511.8148124
chr1	16129874	16130204	106.7746186
chr1	16142116	16142262	301.6059215
chr1	16202961	16203291	206.1915483
chr1	16212165	16212495	17.30534168
chr1	16251224	16251554	65.79990055
chr1	16264430	16264646	28.09659658
chr1	16270853	16271069	26.30020012
chr1	16278777	16278993	70.26558742
chr1	16283984	16284314	105.3134673
chr1	16285410	16285626	41.89666089
chr1	16302025	16302241	72.02361875
chr1	16321133	16321307	391.1447819
chr1	16333575	16333905	58.84298886
chr1	16335593	16335784	470.0664002
chr1	16339091	16339307	96.46952617
chr1	16359424	16359622	393.9157023
chr1	16368605	16368935	125.4940354
chr1	16382666	16382879	488.258797
chr1	16391007	16391223	37.99553798
chr1	16399546	16399762	38.78911127
chr1	16400044	16400260	158.4781756
chr1	16405449	16405642	445.2356611
chr1	16408895	16409101	450.1036097
chr1	16459575	16459791	25.15180158
chr1	16477749	16477965	64.83742776
chr1	16481155	16481485	97.26532634
chr1	16514323	16514532	472.6249548
chr1	16531508	16531838	204.59195
chr1	16562665	16562995	134.7230273
chr1	16563676	16563892	32.27692922
chr1	16570969	16571159	430.0385884
chr1	16573604	16573820	38.63459949
chr1	16678920	16679250	156.190773
chr1	16689867	16690197	29.3133582
chr1	16693887	16694103	34.47356216
chr1	16720114	16720330	59.18455437
chr1	16766955	16767285	380.6201406
chr1	16801435	16801765	79.7064366
chr1	16825499	16825715	49.82726947
chr1	16861101	16861317	36.35462642
chr1	16862052	16862268	31.35757699
chr1	16918343	16918483	206.6360032
chr1	16939725	16939941	56.07047053
chr1	16940267	16940483	32.84318242
chr1	16945330	16945546	77.50963575
chr1	16947586	16947834	216.9139925
chr1	16951459	16951743	290.9637461
chr1	16971190	16971374	383.4124613
chr1	17017856	17018186	19.2049985
chr1	17020336	17020552	30.53968712
chr1	17026649	17026979	191.1134825
chr1	17029738	17029940	425.8216903
chr1	17033808	17034138	169.3387765
chr1	17036335	17036627	631.3283904
chr1	17038619	17038949	57.33357786
chr1	17076993	17077323	65.16357676
chr1	17084171	17084387	27.80664811
chr1	17199668	17199884	51.50243711
chr1	17201526	17201742	28.80347783
chr1	17215490	17215820	92.94605902
chr1	17223033	17223249	23.71686019
chr1	17229651	17229867	28.62760451
chr1	17236340	17236670	71.6047861
chr1	17240659	17240875	60.30865742
chr1	17251509	17251725	26.5313239
chr1	17274011	17274341	130.9312244
chr1	17278237	17278434	424.1266112
chr1	17287226	17287411	348.4649452
chr1	17289963	17290293	237.9073942
chr1	17313459	17313789	266.4722583
chr1	17326439	17326655	35.18048582
chr1	17331477	17331807	112.1082648
chr1	17372613	17372943	95.9815555
chr1	17386219	17386437	507.0924327
chr1	17401938	17402268	212.3669253
chr1	17445723	17445939	24.44420952
chr1	17452308	17452537	469.9337195
chr1	17563645	17563829	386.1048221
chr1	17564248	17564464	32.10650859
chr1	17591825	17592041	27.12776687
chr1	17600771	17600987	488.3575566
chr1	17603213	17603429	102.3217851
chr1	17662685	17662863	367.7722408
chr1	17685557	17685773	26.25637
chr1	17697111	17697441	140.6405724
chr1	17699553	17699769	43.20193624
chr1	17727886	17728102	23.91266453
chr1	17732752	17732939	416.1461124
chr1	17746398	17746623	480.3525862
chr1	17766133	17766349	56.27986968
chr1	17803975	17804228	90.98469422
chr1	17811811	17812141	245.9645691
chr1	17820807	17821020	487.6532876
chr1	17828888	17829087	469.4608014
chr1	17834499	17834715	67.44400604
chr1	17899154	17899484	129.2856597
chr1	17901071	17901401	96.9465949
chr1	17933419	17933632	478.1430017
chr1	17953976	17954192	75.77353631
chr1	17955961	17956291	190.4188048
chr1	17973478	17973694	34.33474569
chr1	17980348	17980530	398.031728
chr1	17988157	17988339	379.9438442
chr1	17990938	17991268	17.68913764
chr1	18022974	18023304	252.6361792
chr1	18023796	18024012	36.67385235
chr1	18050173	18050503	90.62911121
chr1	18054696	18054912	49.84832922
chr1	18071693	18072023	132.0121161
chr1	18081590	18081920	114.4557186
chr1	18085577	18085907	95.7072095
chr1	18152611	18152941	298.7096597
chr1	18171042	18171258	24.45687778
chr1	18175809	18176025	97.22922145
chr1	18208355	18208571	38.36091787
chr1	18236214	18236544	125.9045864
chr1	18246380	18246710	327.6781713
chr1	18249393	18249723	257.2384176
chr1	18269488	18269704	28.11623992
chr1	18311044	18311374	209.3032318
chr1	18325392	18325722	182.4401028
chr1	18368183	18368513	82.49701589
chr1	18427118	18427251	268.7147171
chr1	18436742	18437072	199.9007266
chr1	18475520	18475850	23.81219138
chr1	18543933	18544263	147.9481127
chr1	18561355	18561548	274.7802034
chr1	18573054	18573384	140.4685035
chr1	18616123	18616453	19.27514568
chr1	18626332	18626466	292.9593228
chr1	18629343	18629673	185.0374569
chr1	18648958	18649288	119.6572937
chr1	18650771	18651101	117.0371921
chr1	18686821	18687037	30.50830492
chr1	18688667	18688883	44.39572696
chr1	18700430	18700760	164.0500741
chr1	18812744	18813074	80.40652292
chr1	18837981	18838311	123.3498375
chr1	18857462	18857792	121.4486137
chr1	18882886	18883216	130.3835702
chr1	18884203	18884419	39.53940496
chr1	18887174	18887504	97.42685322
chr1	18902071	18902401	178.974397
chr1	18908002	18908211	489.5788872
chr1	18911270	18911600	131.8465523
chr1	18923976	18924189	524.1714668
chr1	18926225	18926555	21.94839777
chr1	18935054	18935270	30.38250819
chr1	19000494	19000824	51.88634336
chr1	19008006	19008143	281.1780951
chr1	19029515	19029731	32.7495664
chr1	19121098	19121314	36.90031953
chr1	19132952	19133168	33.4535088
chr1	19147346	19147550	470.1110825
chr1	19149849	19150065	29.14516878
chr1	19201793	19202004	478.0978875
chr1	19210708	19210909	473.8587619
chr1	19233536	19233931	275.0031287
chr1	19239596	19239875	539.6466668
chr1	19244965	19245181	23.3526164
chr1	19276601	19276931	59.58233875
chr1	19282246	19282462	30.98790189
chr1	19338897	19339067	325.8959394
chr1	19383989	19384205	55.05634061
chr1	19422824	19423001	401.8970546
chr1	19440242	19440388	325.5787564
chr1	19479759	19479975	81.45258036
chr1	19506044	19506374	136.2083205
chr1	19559020	19559236	44.66512742
chr1	19567832	19568024	474.6870144
chr1	19595993	19596323	57.08573138
chr1	19668056	19668248	445.1630053
chr1	19670926	19671126	432.97224
chr1	19700849	19701179	249.988123
chr1	19717842	19718172	298.7841349
chr1	19766338	19766668	109.0038085
chr1	19772225	19772555	84.28847249
chr1	19794867	19795083	35.51889448
chr1	19814235	19814565	139.038383
chr1	19908845	19909016	367.4892868
chr1	19967230	19967560	23.31144514
chr1	19969574	19969904	228.3532498
chr1	19975224	19975554	105.6793168
chr1	19977746	19977932	400.2124666
chr1	19980281	19980440	358.8135613
chr1	19986345	19986675	299.8115541
chr1	19988238	19988576	104.0311375
chr1	19992689	19992905	48.12277643
chr1	20031119	20031300	422.74259
chr1	20042158	20042369	457.9078432
chr1	20088776	20088960	416.276093
chr1	20125963	20126293	79.84818065
chr1	20137734	20138064	283.5314395
chr1	20198731	20198947	51.53817255
chr1	20208665	20208845	363.7340983
chr1	20244584	20244784	413.7106452
chr1	20284380	20284596	31.26965618
chr1	20301360	20301553	444.6568524
chr1	20414207	20414537	70.39495402
chr1	20427424	20427754	314.6641851
chr1	20478917	20479106	362.1071652
chr1	20484950	20485166	47.45120643
chr1	20491920	20492250	90.24944704
chr1	20521761	20521954	427.6250681
chr1	20539433	20539602	262.3181977
chr1	20543150	20543480	65.66196249
chr1	20559898	20560235	58.32322724
chr1	20656311	20656641	97.9871979
chr1	20688385	20688575	394.9513541
chr1	20693654	20693984	299.8133068
chr1	20703468	20703651	403.9655758
chr1	20756996	20757195	368.3034501
chr1	20760651	20760867	47.84756351
chr1	20761188	20761404	26.58322173
chr1	20795947	20796277	179.9503982
chr1	20810253	20810469	48.1705559
chr1	20810547	20810763	88.13125601
chr1	20818415	20818631	46.12144453
chr1	20820370	20820577	544.6815662
chr1	20820814	20821030	43.88490326
chr1	20848892	20849114	485.0156142
chr1	20901813	20902018	419.2369494
chr1	20959776	20959987	457.969361
chr1	20966707	20966887	321.113932
chr1	20980844	20981060	52.27695668
chr1	20982685	20982901	27.07770507
chr1	20987852	20988182	116.2334942
chr1	20990000	20990216	49.97668013
chr1	21022988	21023184	423.9148382
chr1	21023348	21023678	211.0003638
chr1	21028943	21029273	229.0280042
chr1	21038326	21038542	32.71853527
chr1	21054533	21054749	83.26601517
chr1	21059626	21059842	106.8706007
chr1	21113837	21114053	24.91418504
chr1	21521757	21521931	269.3173593
chr1	21543462	21543629	345.5399148
chr1	21544421	21544751	216.2129047
chr1	21558494	21558824	245.0517029
chr1	21571504	21571834	142.0183457
chr1	21581785	21581989	479.4417249
chr1	21594729	21594945	52.13875769
chr1	21596766	21596984	512.9884517
chr1	21629250	21629466	86.89009539
chr1	21645823	21646153	62.75166444
chr1	21648431	21648761	87.9059173
chr1	21661296	21661490	437.9247593
chr1	21695044	21695278	600.9927746
chr1	21697128	21697318	484.719228
chr1	21795148	21795478	107.0443957
chr1	21815198	21815528	141.8582094
chr1	21817337	21817667	305.4252996
chr1	21835543	21835873	232.9225992
chr1	21837735	21838065	72.8950064
chr1	21861305	21861635	257.2817152
chr1	21866365	21866695	182.8573507
chr1	21900582	21900912	288.0940832
chr1	21913548	21913764	44.0898626
chr1	21922055	21922385	292.3150962
chr1	21931520	21931736	54.75848683
chr1	21982221	21982551	98.77721503
chr1	21984277	21984607	52.87878578
chr1	21985665	21985853	352.4029933
chr1	21990131	21990347	25.38389628
chr1	21995194	21995410	25.53693107
chr1	22029822	22030152	116.2520256
chr1	22108984	22109200	125.3940207
chr1	22141013	22141343	42.2698451
chr1	22208582	22208912	18.07295612
chr1	22266135	22266465	133.0512596
chr1	22290559	22290756	460.4106339
chr1	22331673	22332003	107.0516532
chr1	22345777	22346107	113.1043526
chr1	22349362	22349692	137.6169615
chr1	22432150	22432480	230.9122367
chr1	22458476	22458653	362.0867152
chr1	22469828	22470044	65.29424061
chr1	22534801	22535131	184.3530382
chr1	22552734	22552950	40.35007014
chr1	22558451	22558781	86.36199369
chr1	22602410	22602611	426.3996069
chr1	22613047	22613377	20.02054628
chr1	22643795	22644125	263.9127926
chr1	22691238	22691568	50.29513522
chr1	22707088	22707304	47.89947393
chr1	22742138	22742354	23.96443808
chr1	22743158	22743376	499.7031371
chr1	22747028	22747229	502.1583312
chr1	22854460	22854676	26.03462423
chr1	22963494	22963710	29.51573276
chr1	22965870	22966086	32.39297601
chr1	22968609	22968797	435.8789462
chr1	22981124	22981454	44.31558757
chr1	22984931	22985261	83.36694298
chr1	22992274	22992604	351.8762576
chr1	23000738	23000912	358.1771483
chr1	23031021	23031220	420.0760288
chr1	23035740	23036070	134.8628919
chr1	23039490	23039706	43.48405089
chr1	23058356	23058686	196.7064191
chr1	23073756	23073972	29.77791664
chr1	23076027	23076243	23.7658491
chr1	23188680	23188856	334.7522842
chr1	23215784	23216000	184.5078034
chr1	23241447	23241663	32.44306263
chr1	23256903	23257079	358.3044137
chr1	23290779	23290969	428.7603331
chr1	23302990	23303524	530.3769374
chr1	23345729	23345945	113.1121118
chr1	23374200	23374530	73.93338418
chr1	23407922	23408252	70.81151649
chr1	23425295	23425489	365.4484392
chr1	23511179	23511509	214.5582804
chr1	23536779	23537109	141.530919
chr1	23542652	23542868	51.92821483
chr1	23543227	23543557	249.5778686
chr1	23670989	23671205	26.99986599
chr1	23695451	23695667	50.40312498
chr1	23730512	23730714	441.7431213
chr1	23810567	23810783	65.46058814
chr1	23823630	23823833	385.6647574
chr1	23854493	23854709	30.94326236
chr1	23857854	23858070	56.97890638
chr1	23866390	23866591	496.9384738
chr1	23871289	23871457	402.8021979
chr1	23881474	23881690	93.07644149
chr1	23892741	23893071	143.3937185
chr1	23961538	23961728	372.8639548
chr1	23964004	23964196	430.0866596
chr1	23984272	23984462	376.0940631
chr1	23991744	23992074	102.1977965
chr1	24018001	24018331	271.0408642
chr1	24018675	24018891	40.3462871
chr1	24044997	24045327	263.575857
chr1	24072046	24072376	23.60275425
chr1	24077895	24078077	389.0058953
chr1	24098688	24098903	506.4340468
chr1	24123255	24123585	125.5552798
chr1	24125057	24125387	106.4217925
chr1	24130717	24131047	46.01271797
chr1	24136278	24136487	397.2623402
chr1	24137271	24137601	243.6843219
chr1	24181091	24181421	121.991057
chr1	24194832	24195026	437.4402092
chr1	24243408	24243563	360.0056244
chr1	24275639	24275969	205.0410953
chr1	24285368	24285698	91.71784881
chr1	24306733	24306949	114.3966824
chr1	24354594	24354924	28.28456698
chr1	24373783	24373999	35.70486626
chr1	24397408	24397611	470.7265626
chr1	24401880	24402096	32.44997782
chr1	24421151	24421367	29.12808595
chr1	24439059	24439389	309.2945163
chr1	24469121	24469337	24.64194718
chr1	24476970	24477300	337.5050192
chr1	24481927	24482257	123.6456091
chr1	24484421	24484751	97.04814507
chr1	24525864	24526016	353.1452504
chr1	24528445	24528610	362.2566681
chr1	24528611	24528959	73.17266894
chr1	24580144	24580360	31.2597042
chr1	24592856	24593186	107.407877
chr1	24635193	24635523	111.5674364
chr1	24643188	24643518	92.1436065
chr1	24711755	24711952	373.7494276
chr1	24716662	24716829	288.254446
chr1	24717843	24718061	507.0870796
chr1	24718896	24719080	457.36745
chr1	24741968	24742167	382.283951
chr1	24853674	24854004	82.9949677
chr1	24868589	24868731	278.9864688
chr1	24882344	24882560	37.1257922
chr1	24894289	24894505	32.6681182
chr1	24894538	24894868	68.1121491
chr1	24913791	24914007	246.4547806
chr1	24920028	24920358	32.89188972
chr1	24961723	24962053	51.47404058
chr1	24968929	24969145	41.99161097
chr1	25010418	25010634	26.91520662
chr1	25015130	25015320	449.2821953
chr1	25071349	25071565	99.05668715
chr1	25157182	25157512	31.32926504
chr1	25161469	25161799	21.58434756
chr1	25174490	25174681	432.3990785
chr1	25176217	25176547	257.008534
chr1	25188705	25189035	77.38292591
chr1	25224681	25224870	405.2733762
chr1	25236155	25236283	274.2422219
chr1	25256837	25257053	51.88864862
chr1	25258830	25258981	215.5280307
chr1	25343947	25344163	25.08885943
chr1	25353347	25353563	25.00473067
chr1	25363753	25363914	295.6415457
chr1	25364258	25364588	140.0233187
chr1	25395374	25395590	78.87095862
chr1	25428004	25428209	524.1601019
chr1	25443982	25444312	93.10480264
chr1	25456010	25456226	25.64211536
chr1	25475201	25475531	52.61743859
chr1	25531339	25531669	126.9402975
chr1	25566353	25566683	302.0734834
chr1	25574316	25574532	85.35445454
chr1	25586321	25586537	51.85346013
chr1	25663672	25663888	43.05140756
chr1	25729500	25729830	61.35934238
chr1	25813150	25813366	23.81745212
chr1	25814059	25814389	128.309261
chr1	25828254	25828584	107.6738314
chr1	25830315	25830645	323.140016
chr1	25846983	25847313	216.4239094
chr1	25899257	25899587	241.5846181
chr1	25935105	25935435	265.7291628
chr1	25937421	25937751	95.31923887
chr1	25942602	25942932	75.13576911
chr1	25945560	25945890	276.6612898
chr1	26019092	26019422	282.8891526
chr1	26021634	26021964	99.29501417
chr1	26027209	26027425	27.53312219
chr1	26052072	26052288	93.9070973
chr1	26070635	26070965	245.0885128
chr1	26123411	26123590	359.9444439
chr1	26124536	26124866	258.0164394
chr1	26129538	26129754	41.447428
chr1	26136527	26136743	29.01026546
chr1	26137416	26137617	463.5861156
chr1	26140648	26140864	30.82282595
chr1	26144623	26144953	87.72809223
chr1	26163762	26164092	28.88347469
chr1	26201657	26201873	57.24766136
chr1	26215987	26216317	53.32401352
chr1	26221922	26222192	562.2067766
chr1	26231513	26231729	26.58907479
chr1	26324696	26324921	548.3902689
chr1	26330962	26331292	46.06833224
chr1	26336657	26336987	94.3847843
chr1	26356389	26356719	79.08399996
chr1	26361732	26361948	65.1199507
chr1	26362510	26362724	495.4053445
chr1	26431543	26431677	347.8684213
chr1	26471716	26471864	296.8727622
chr1	26488495	26488572	126.9867805
chr1	26490791	26490877	169.0310805
chr1	26496203	26496410	435.815835
chr1	26516891	26517221	84.19983647
chr1	26560355	26560546	412.0844918
chr1	26560816	26561146	243.9633771
chr1	26561599	26561815	57.45626318
chr1	26602127	26602301	329.9651506
chr1	26602443	26602659	54.37810518
chr1	26606045	26606375	218.4254853
chr1	26611645	26611841	400.4433567
chr1	26612434	26612576	272.9158844
chr1	26648125	26648307	408.2662846
chr1	26688196	26688412	48.62781884
chr1	26690392	26690604	494.4735943
chr1	26718055	26718251	486.0223518
chr1	26722777	26723107	231.7548982
chr1	26743613	26743811	458.3406515
chr1	26796877	26797093	246.0932152
chr1	26799585	26799801	23.88963086
chr1	26826678	26827008	360.1352002
chr1	26857654	26857984	147.015174
chr1	26864488	26864818	160.2239106
chr1	26865220	26865550	234.3966833
chr1	26868390	26868606	23.55425295
chr1	26910647	26910977	82.80884618
chr1	26928848	26929178	100.440914
chr1	26946813	26946973	270.6204508
chr1	26989827	26990043	23.48305779
chr1	27004107	27004283	375.0764008
chr1	27019020	27019236	58.11823032
chr1	27045759	27046089	16.97693652
chr1	27087821	27088037	86.65272552
chr1	27115740	27115938	444.4074797
chr1	27136618	27136783	265.3141066
chr1	27147214	27147544	17.56153327
chr1	27153009	27153225	140.1358565
chr1	27177826	27178156	67.39827622
chr1	27179686	27179844	405.8428751
chr1	27187675	27188005	93.12093111
chr1	27189317	27189472	369.9070402
chr1	27204489	27204819	213.6709978
chr1	27213654	27213984	112.0256512
chr1	27293469	27293695	543.9213943
chr1	27318191	27318407	99.3497477
chr1	27320163	27320379	23.36214217
chr1	27324202	27324387	410.1667576
chr1	27371096	27371303	519.1452173
chr1	27372483	27372687	435.7582223
chr1	27423982	27424170	459.5075665
chr1	27429264	27429467	512.164474
chr1	27435617	27435947	161.0340645
chr1	27438678	27438741	123.0322071
chr1	27453942	27454272	96.87646397
chr1	27462518	27462734	42.94892837
chr1	27481619	27481792	369.5094255
chr1	27524519	27524679	258.6238553
chr1	27611283	27611441	334.9161887
chr1	27623230	27623560	311.1319913
chr1	27627349	27627561	490.0184981
chr1	27633279	27633609	150.651627
chr1	27659383	27659551	339.897526
chr1	27683493	27683709	40.02114247
chr1	27684083	27684264	426.6305909
chr1	27693037	27693144	145.2210376
chr1	27693397	27693613	32.47272503
chr1	27695399	27695729	76.90863127
chr1	27699385	27699715	66.80188676
chr1	27714991	27715178	384.8587347
chr1	27718113	27718329	27.23725133
chr1	27718766	27719096	231.8987987
chr1	27719301	27719631	166.4110343
chr1	27721950	27722177	425.0855196
chr1	27728838	27729168	204.1704492
chr1	27729515	27729845	74.80379766
chr1	27743115	27743245	274.0088946
chr1	27834820	27835036	35.5426577
chr1	27846396	27846612	28.89390003
chr1	27849624	27849954	172.4206155
chr1	27873775	27874105	95.45926692
chr1	27879540	27879756	28.25059827
chr1	27883332	27883510	382.4572919
chr1	27895070	27895400	176.4318884
chr1	27901819	27902149	121.2371177
chr1	27902516	27902732	88.88473561
chr1	27928988	27929204	26.86774707
chr1	27932318	27932648	83.393221
chr1	27932961	27933139	400.0206401
chr1	27935221	27935682	358.7438234
chr1	27943040	27943256	33.79717801
chr1	27970478	27970652	360.8334342
chr1	27989772	27989935	356.7958971
chr1	27995719	27996105	381.9392731
chr1	27998715	27999098	82.46999014
chr1	28046098	28046428	16.8250205
chr1	28052101	28052431	252.5082324
chr1	28087002	28087218	44.65377906
chr1	28184621	28184842	489.3334782
chr1	28261347	28261677	59.92251109
chr1	28266849	28267179	149.9490581
chr1	28274129	28274345	39.16974001
chr1	28286667	28286772	180.0067704
chr1	28306118	28306448	33.54535654
chr1	28362940	28363270	19.07667909
chr1	28414434	28414650	46.0547148
chr1	28417822	28417971	310.6649178
chr1	28439582	28439912	83.78611581
chr1	28535498	28535646	285.2955331
chr1	28575065	28575272	379.6974906
chr1	28686181	28686511	133.0789263
chr1	28694668	28694998	177.5604603
chr1	28736266	28736596	19.98846987
chr1	28762759	28762975	42.08432362
chr1	28798055	28798271	24.2503887
chr1	28813203	28813419	25.19573799
chr1	28844596	28844775	302.6734015
chr1	28867227	28867557	108.7027155
chr1	28907790	28908006	37.77674533
chr1	28929466	28929629	272.8730602
chr1	28967328	28967658	126.1840896
chr1	28969576	28969906	194.1734182
chr1	28975623	28975839	23.35411571
chr1	28980424	28980754	130.4744481
chr1	29063153	29063345	380.519881
chr1	29083431	29083647	24.00195627
chr1	29109965	29110181	35.64378868
chr1	29111732	29111860	309.0637489
chr1	29123429	29123645	36.63651039
chr1	29172754	29173084	167.0888023
chr1	29203788	29203970	462.4974709
chr1	29208628	29208863	538.4860205
chr1	29210538	29210754	28.05035695
chr1	29220277	29220607	122.3802167
chr1	29310258	29310474	29.26667628
chr1	29360410	29360740	22.51160133
chr1	29443941	29444271	69.01451559
chr1	29447735	29448065	296.3606414
chr1	29450966	29451296	132.7786666
chr1	29508402	29508732	349.9189571
chr1	29524058	29524388	218.78126
chr1	29529455	29529663	521.992191
chr1	29557448	29557664	69.10957004
chr1	29562760	29563090	353.5851397
chr1	29563976	29564192	36.3617572
chr1	29566787	29567117	65.64298819
chr1	29572384	29572582	492.0545724
chr1	29632550	29632766	23.38676027
chr1	29639605	29639935	76.23662769
chr1	29658737	29659067	135.7564145
chr1	29665787	29666003	37.67701066
chr1	29667439	29667769	100.0113752
chr1	29668442	29668772	78.28460841
chr1	29670691	29670907	28.15615854
chr1	29706018	29706348	120.6563794
chr1	29723286	29723502	48.99272761
chr1	29738398	29738728	47.86578947
chr1	29742039	29742255	97.09004973
chr1	29742876	29743206	77.51986876
chr1	29780009	29780339	131.2567247
chr1	29816788	29817004	43.84108909
chr1	29839819	29840149	328.6637848
chr1	30129345	30129675	140.9403326
chr1	30162289	30162505	75.77236439
chr1	30170853	30171183	227.842965
chr1	30176488	30176657	351.6082761
chr1	30179923	30180253	170.2268459
chr1	30259648	30259864	30.36070084
chr1	30265951	30266140	385.7478143
chr1	30308728	30308944	25.29395947
chr1	30321940	30322270	117.6448646
chr1	30349859	30350075	24.06101052
chr1	30353452	30353782	71.95751596
chr1	30385293	30385623	132.790754
chr1	30525149	30525365	40.65651016
chr1	30558808	30559138	201.7348601
chr1	30560351	30560681	153.8347003
chr1	30578986	30579316	246.7137568
chr1	30584341	30584671	330.4469645
chr1	30606574	30606790	42.72855532
chr1	30705168	30705498	150.4349184
chr1	30795827	30796043	42.50125887
chr1	30803218	30803434	29.18235002
chr1	30826463	30826793	20.63583144
chr1	30852842	30853058	66.67933405
chr1	30853336	30853473	273.6722928
chr1	30919315	30919531	27.41783846
chr1	31045099	31045315	58.53379381
chr1	31074417	31074633	43.81074862
chr1	31076447	31076663	26.6074187
chr1	31128606	31128822	25.47867708
chr1	31158005	31158221	55.40689039
chr1	31181045	31181244	468.4238224
chr1	31188101	31188431	126.8724455
chr1	31192148	31192339	418.8239771
chr1	31196999	31197329	67.5457393
chr1	31250716	31251046	170.0195712
chr1	31252528	31252728	426.406353
chr1	31255266	31255450	381.1387479
chr1	31270564	31270780	44.07896323
chr1	31274657	31274857	487.1301466
chr1	31384304	31384491	411.2272969
chr1	31402258	31402588	256.8895925
chr1	31628191	31628407	28.80916952
chr1	31635614	31635821	380.5128528
chr1	31654361	31654535	303.4610381
chr1	31655312	31655642	133.4408625
chr1	31656901	31657079	379.6718174
chr1	31658643	31658769	310.907524
chr1	31687694	31687910	49.69065367
chr1	31769524	31769740	39.74918914
chr1	31807890	31808220	91.25913656
chr1	31867552	31867739	369.4444355
chr1	31869478	31869808	100.5900368
chr1	31894272	31894602	248.1747508
chr1	31895669	31895853	479.2577349
chr1	31979857	31980073	32.21356143
chr1	32014569	32014758	418.0960607
chr1	32014923	32014992	57.36058194
chr1	32029742	32029925	320.7121631
chr1	32053370	32053700	332.4255147
chr1	32059672	32059881	508.1951413
chr1	32083835	32083993	305.0387418
chr1	32098754	32099084	255.0830115
chr1	32129527	32129713	464.4376049
chr1	32131795	32132011	26.28098611
chr1	32135737	32135953	68.17225898
chr1	32145517	32145733	47.79362633
chr1	32149628	32149958	199.7047907
chr1	32157614	32157830	54.22789704
chr1	32170779	32171109	165.391552
chr1	32173373	32173703	85.99277509
chr1	32180067	32180212	310.4886213
chr1	32181331	32181511	423.5256653
chr1	32211338	32211505	359.0040034
chr1	32222949	32223165	45.24134465
chr1	32225300	32225516	23.67108618
chr1	32228340	32228477	262.3402515
chr1	32229920	32230136	29.58035547
chr1	32230820	32231150	170.18181
chr1	32254891	32255103	441.8978857
chr1	32281617	32281820	411.8457002
chr1	32300218	32300434	45.05305044
chr1	32403929	32404031	137.9358384
chr1	32405429	32405759	261.0574412
chr1	32421693	32422023	141.1778185
chr1	32429767	32430015	585.8059774
chr1	32443363	32443693	174.715086
chr1	32469197	32469527	179.9168424
chr1	32479764	32479980	30.0572816
chr1	32529005	32529335	40.32289955
chr1	32538897	32539113	40.56767703
chr1	32574954	32575284	74.00155371
chr1	32656864	32657080	34.43082526
chr1	32681305	32681483	408.4150406
chr1	32705986	32706316	239.8798892
chr1	32706699	32706915	31.17816394
chr1	32707188	32707404	53.26335351
chr1	32708166	32708382	25.06854311
chr1	32713864	32714056	410.7247189
chr1	32782202	32782367	364.8172595
chr1	32800702	32801032	266.5836432
chr1	32816691	32817021	96.19452636
chr1	32817565	32817781	36.87072914
chr1	32866516	32866702	415.6367187
chr1	32879664	32879801	365.1579473
chr1	32914014	32914160	353.2415385
chr1	32914851	32915011	276.0414168
chr1	32986090	32986307	384.9150894
chr1	33174574	33174790	45.77366802
chr1	33177821	33178072	521.4596747
chr1	33194913	33195243	79.56350779
chr1	33206976	33207306	116.301788
chr1	33215400	33215616	30.25571685
chr1	33238673	33238877	464.4780703
chr1	33252557	33252887	21.20929981
chr1	33293942	33294272	18.1188371
chr1	33338327	33338496	359.3473667
chr1	33342262	33342592	370.0223863
chr1	33352193	33352523	258.3481628
chr1	33358576	33358706	203.49282
chr1	33358900	33359116	63.35054658
chr1	33399009	33399339	108.2049388
chr1	33466917	33467247	71.78204172
chr1	33472800	33473130	220.6869884
chr1	33516202	33516532	61.38894189
chr1	33520830	33520983	329.1333145
chr1	33521278	33521494	104.0202655
chr1	33552056	33552253	458.4088747
chr1	33560702	33560904	391.4963243
chr1	33577570	33577900	24.70748956
chr1	33585470	33585800	17.07459927
chr1	33592857	33593069	492.8746593
chr1	33603417	33603747	185.7045788
chr1	33613599	33613815	182.1693096
chr1	33684386	33684558	372.9125444
chr1	33761170	33761371	521.6561286
chr1	33764360	33764546	379.552364
chr1	33804992	33805322	105.6644764
chr1	33833449	33833651	511.0909371
chr1	33896552	33896768	31.86332082
chr1	33921525	33921699	338.3693594
chr1	33936102	33936432	377.4882842
chr1	34078581	34078759	425.4324163
chr1	34090550	34090880	157.7035966
chr1	34098683	34098937	633.5098901
chr1	34100449	34100779	267.955556
chr1	34106717	34107047	101.7813817
chr1	34119927	34120257	108.9540833
chr1	34341538	34341754	37.50311787
chr1	34479607	34479937	197.8908693
chr1	34579539	34579869	25.46543237
chr1	34595246	34595462	29.91175031
chr1	34622448	34622664	25.31342318
chr1	34628785	34629115	295.1199788
chr1	34808049	34808265	31.80505711
chr1	34885398	34885614	41.83756556
chr1	34925859	34926189	201.1508341
chr1	35014859	35015189	117.8980538
chr1	35057873	35058203	121.2212964
chr1	35063594	35063785	462.8572695
chr1	35108380	35108596	39.67347486
chr1	35147106	35147436	275.1561025
chr1	35208366	35208556	456.7579597
chr1	35252140	35252331	443.9252171
chr1	35253777	35253993	87.42340597
chr1	35318294	35318621	523.4395106
chr1	35325401	35325595	386.6558992
chr1	35331639	35331855	28.90636278
chr1	35332029	35332218	366.2965329
chr1	35350522	35350852	113.8922232
chr1	35450951	35451167	24.29919535
chr1	35657611	35657827	33.56392054
chr1	35667798	35667975	435.9233336
chr1	35686617	35686947	121.0681533
chr1	35764178	35764508	113.9594328
chr1	35811013	35811229	24.09185417
chr1	35909739	35909955	75.14519065
chr1	35916746	35916934	435.6623554
chr1	36010655	36010985	124.8119401
chr1	36022610	36022826	27.9455257
chr1	36030250	36030580	363.9201164
chr1	36034620	36034800	442.7286159
chr1	36111697	36112027	44.90315344
chr1	36181161	36181364	433.1099668
chr1	36192536	36192714	428.2280151
chr1	36234863	36235193	50.54568146
chr1	36240368	36240546	350.3622486
chr1	36323478	36323808	59.80564972
chr1	36348582	36348782	419.7616449
chr1	36554281	36554485	468.6024108
chr1	36562630	36562960	109.7773531
chr1	36565277	36565486	439.8647291
chr1	36565616	36565946	230.8710684
chr1	36600441	36600569	274.4320304
chr1	36615191	36615400	463.446968
chr1	36626698	36627028	160.1863189
chr1	36635159	36635491	54.12153424
chr1	36653395	36653611	75.34769407
chr1	36653855	36654052	458.5322913
chr1	36683252	36683582	165.4608956
chr1	36690411	36690741	67.25049763
chr1	36751118	36751334	170.24285
chr1	36765591	36765723	263.8298598
chr1	36771883	36772099	74.49741104
chr1	36808393	36808583	433.8664246
chr1	36816970	36817186	23.68687452
chr1	36818370	36818586	37.75586715
chr1	36834694	36834910	378.2248416
chr1	36886482	36886703	552.6700837
chr1	36912064	36912169	241.0199477
chr1	36915474	36915804	50.90333831
chr1	36941553	36941769	43.34911099
chr1	36951350	36951566	31.27789953
chr1	36982052	36982229	434.9993543
chr1	36994047	36994263	69.18639074
chr1	37008530	37008860	165.8008771
chr1	37019511	37019705	359.3223588
chr1	37041748	37041926	410.7628909
chr1	37074947	37075148	393.0377842
chr1	37078553	37078883	105.2964329
chr1	37116140	37116357	400.5188717
chr1	37169384	37169577	479.9751856
chr1	37171252	37171582	151.5840136
chr1	37197363	37197693	58.55020967
chr1	37329837	37330167	151.4318523
chr1	37351206	37351422	33.52469411
chr1	37494603	37494819	56.04802293
chr1	37503863	37504193	280.8207318
chr1	37545589	37545805	36.06155597
chr1	37551004	37551334	93.93333668
chr1	37562131	37562461	76.39988213
chr1	37642933	37643263	194.3720806
chr1	37789499	37789629	269.5844672
chr1	37856848	37857178	129.934077
chr1	37899983	37900183	491.001062
chr1	37920517	37920737	526.4224679
chr1	37924234	37924450	35.45561251
chr1	37939307	37939639	106.7579848
chr1	37944054	37944270	39.74598361
chr1	37953056	37953261	474.3756311
chr1	37974827	37975157	65.67485429
chr1	37980346	37980469	177.9502442
chr1	38027478	38027653	371.3480742
chr1	38068811	38068978	292.8751425
chr1	38086496	38086712	44.61842017
chr1	38087877	38088093	27.57353166
chr1	38148140	38148312	305.4652519
chr1	38157906	38158236	214.9086647
chr1	38231790	38232006	102.8132313
chr1	38260522	38260852	54.88030288
chr1	38274588	38274804	32.87334189
chr1	38276830	38277009	387.9245502
chr1	38325377	38325593	35.46168116
chr1	38325850	38326049	496.4383496
chr1	38341535	38341865	69.90726812
chr1	38384991	38385321	139.673692
chr1	38401677	38402007	52.78645317
chr1	38440715	38441045	182.4904642
chr1	38455722	38455951	572.7213553
chr1	38484600	38484930	49.31980477
chr1	38492398	38492545	327.5066387
chr1	38503358	38503688	113.4888358
chr1	38506229	38506559	200.6337539
chr1	38537568	38537898	103.9738912
chr1	38554170	38554386	45.7794044
chr1	38595173	38595503	85.13038206
chr1	38955572	38955739	339.1242018
chr1	38966029	38966359	57.9168068
chr1	38987794	38988010	33.8028497
chr1	39052817	39053025	407.3490999
chr1	39073961	39074291	152.8365181
chr1	39081394	39081724	46.74844329
chr1	39283842	39284172	212.5695334
chr1	39300965	39301295	320.6947997
chr1	39357416	39357746	54.92672805
chr1	39384825	39385041	55.82236223
chr1	39429861	39430191	186.8514504
chr1	39472489	39472705	36.86201694
chr1	39554421	39554637	25.23951255
chr1	39558149	39558298	292.0707881
chr1	39564445	39564559	284.664144
chr1	39568229	39568559	166.3899597
chr1	39595174	39595504	126.740593
chr1	39598772	39599102	105.9520895
chr1	39638823	39639153	55.82546272
chr1	39649377	39649707	110.0516326
chr1	39657377	39657509	216.8618759
chr1	39658184	39658514	25.70848283
chr1	39670046	39670376	67.43132758
chr1	39724411	39724584	421.2201508
chr1	39731945	39732275	56.86207927
chr1	39843983	39844313	238.8101491
chr1	39853230	39853560	136.2095966
chr1	39876683	39876855	401.2404188
chr1	39972895	39973225	131.1657767
chr1	40004972	40005149	387.7960225
chr1	40042488	40042818	260.7794905
chr1	40071882	40072212	95.76327699
chr1	40075380	40075539	284.3237478
chr1	40105627	40105796	317.5496961
chr1	40119291	40119469	457.6115994
chr1	40123820	40123983	348.7671346
chr1	40138338	40138668	149.7086138
chr1	40167542	40167872	238.0014529
chr1	40264917	40265247	215.2761685
chr1	40265434	40265616	349.1051215
chr1	40282473	40282803	269.1599538
chr1	40367873	40368203	263.4824535
chr1	40383622	40383838	29.33689427
chr1	40385289	40385425	273.1155494
chr1	40439255	40439455	508.2915917
chr1	40497989	40498319	206.9035633
chr1	40544333	40544482	278.6725425
chr1	40550380	40550710	194.0175747
chr1	40609768	40609927	261.5910095
chr1	40618805	40618919	73.99661946
chr1	40627516	40627732	31.65568865
chr1	40648674	40649004	121.4352026
chr1	40723776	40723992	23.42935556
chr1	40771199	40771529	96.98804354
chr1	40776661	40776877	53.43563505
chr1	40781045	40781239	379.085259
chr1	40804456	40804657	516.4250833
chr1	40870626	40870741	74.99908403
chr1	40904131	40904461	122.8623111
chr1	40915584	40915800	55.37899893
chr1	40998551	40998881	79.69054714
chr1	41057867	41058197	189.371654
chr1	41078046	41078185	333.5329458
chr1	41090813	41091029	113.2066244
chr1	41096207	41096537	152.9854468
chr1	41115712	41116042	105.3010982
chr1	41131491	41131821	154.5604722
chr1	41134650	41134832	391.2145074
chr1	41235490	41235820	117.9764589
chr1	41236512	41236728	44.12490924
chr1	41239937	41240124	411.4418388
chr1	41314287	41314486	504.6653946
chr1	41315768	41315944	452.8556071
chr1	41321195	41321525	79.2149307
chr1	41328151	41328481	207.115825
chr1	41410022	41410238	50.20093002
chr1	41414691	41414831	260.9985116
chr1	41418251	41418437	464.0864925
chr1	41444827	41445157	154.6871492
chr1	41463636	41463852	48.24773035
chr1	41469446	41469776	262.1252725
chr1	41488939	41489269	178.4881592
chr1	41503799	41504129	72.38997721
chr1	41588794	41589125	84.30269736
chr1	41705934	41706264	39.78577431
chr1	41728715	41729045	18.50582801
chr1	41733915	41734121	446.2463747
chr1	41748453	41748646	408.8888501
chr1	41779325	41779655	161.8190396
chr1	41788648	41788796	310.7973575
chr1	41796995	41797211	82.72390991
chr1	41826830	41827046	76.57017386
chr1	41882848	41883029	463.3680017
chr1	41884524	41884740	34.88059564
chr1	41889079	41889409	78.07848248
chr1	41898468	41898695	532.1532975
chr1	41909958	41910288	67.62194867
chr1	41939493	41939709	25.03842689
chr1	41941910	41942126	23.32903967
chr1	41949951	41950281	145.9570877
chr1	41958068	41958231	310.0003079
chr1	41960914	41961130	62.51311909
chr1	41961252	41961582	102.8111203
chr1	41969491	41969821	17.35387247
chr1	41979089	41979419	146.8177261
chr1	41981835	41982047	365.7348543
chr1	42039848	42040055	494.8277505
chr1	42044658	42044988	216.5168268
chr1	42065623	42065953	65.61845921
chr1	42220141	42220471	150.3533691
chr1	42227973	42228189	83.98526846
chr1	42261053	42261383	27.28166456
chr1	42277790	42277890	268.8567466
chr1	42334291	42334507	38.55429424
chr1	42384377	42384707	24.07088331
chr1	42501300	42501516	111.663603
chr1	42610515	42610731	39.11694868
chr1	42612605	42612797	443.6198633
chr1	42623349	42623565	55.53282363
chr1	42639100	42639274	463.5529265
chr1	42642709	42642855	306.8995033
chr1	42780144	42780474	221.6300915
chr1	42800986	42801202	46.50722104
chr1	42809973	42810303	89.40005133
chr1	42945248	42945578	19.59112908
chr1	42977287	42977617	57.06453465
chr1	43112303	43112519	27.56039188
chr1	43195786	43196002	23.94179495
chr1	43196740	43197070	88.73603064
chr1	43201830	43202160	144.502144
chr1	43212817	43213147	255.7513915
chr1	43222667	43222997	239.0938825
chr1	43224911	43225127	49.88390559
chr1	43231563	43231893	181.4166375
chr1	43243663	43243809	295.0685384
chr1	43282472	43282688	34.05935857
chr1	43312136	43312466	137.3136994
chr1	43379098	43379325	219.0544961
chr1	43388705	43388900	354.5600456
chr1	43390163	43390379	47.69639207
chr1	43396719	43397049	290.1660444
chr1	43403024	43403240	71.50751782
chr1	43539325	43539655	342.7736368
chr1	43539974	43540304	177.5648603
chr1	43609290	43609620	195.8795308
chr1	43693002	43693195	486.2325641
chr1	43703787	43704117	244.5713541
chr1	43782573	43782903	57.21942079
chr1	43823741	43824071	144.0625105
chr1	43833850	43834204	76.25572991
chr1	43849176	43849506	95.53900286
chr1	43880320	43880650	182.0377916
chr1	43888063	43888279	24.2858509
chr1	43904936	43905152	52.99280226
chr1	43994879	43995066	456.9156244
chr1	44020196	44020412	185.2560917
chr1	44056113	44056443	87.19167382
chr1	44119081	44119411	173.753901
chr1	44170547	44170877	79.08132982
chr1	44229215	44229375	366.422588
chr1	44396145	44396475	125.4506982
chr1	44399890	44400220	209.9429459
chr1	44400497	44400718	376.0790592
chr1	44412050	44412380	263.2315766
chr1	44435765	44435981	39.89432536
chr1	44440424	44440640	35.03314265
chr1	44452372	44452588	33.1340545
chr1	44456541	44456757	43.75910541
chr1	44460464	44460794	240.990095
chr1	44468344	44468674	50.9029635
chr1	44471383	44471611	553.7821737
chr1	44476564	44476894	78.17405414
chr1	44487497	44487827	50.00141356
chr1	44496367	44496697	118.576432
chr1	44501633	44501849	23.53312495
chr1	44502329	44502522	448.3783589
chr1	44513347	44513723	93.89287106
chr1	44557892	44558222	49.72984625
chr1	44569130	44569460	246.0190956
chr1	44634416	44634746	89.05602588
chr1	44678903	44679119	35.97173502
chr1	44683470	44683660	490.10545
chr1	44702284	44702500	50.67993573
chr1	44703841	44704171	134.7624913
chr1	44760406	44760736	216.8893127
chr1	44780121	44780451	92.44259605
chr1	44784041	44784162	243.6037974
chr1	44827194	44827524	94.0369902
chr1	44843906	44844236	266.6972148
chr1	44870807	44871023	41.61345534
chr1	44966389	44966605	38.9632687
chr1	45012450	45012666	32.57858691
chr1	45019481	45019697	31.24044473
chr1	45037740	45038070	135.1602179
chr1	45057847	45058063	29.02805012
chr1	45060885	45061092	479.2927268
chr1	45073855	45074185	51.09791615
chr1	45075138	45075468	164.2018782
chr1	45118616	45118826	543.696419
chr1	45121303	45121478	376.4514367
chr1	45140445	45140661	26.59762805
chr1	45142840	45143170	115.5761016
chr1	45173587	45173917	129.6246622
chr1	45180727	45180925	427.1780843
chr1	45195032	45195226	369.5360998
chr1	45197043	45197225	325.2778227
chr1	45251837	45252061	515.3109479
chr1	45259437	45259595	332.3468306
chr1	45265426	45265616	402.6041457
chr1	45265962	45266178	32.32550013
chr1	45271348	45271678	42.20962011
chr1	45280687	45281017	47.20581257
chr1	45285231	45285447	43.42713257
chr1	45286224	45286440	27.73493594
chr1	45301606	45301793	447.6100891
chr1	45390761	45391091	67.56660174
chr1	45480216	45480418	461.3525416
chr1	45484395	45484594	454.1678093
chr1	45671713	45671929	28.20482862
chr1	45696324	45696540	45.45548189
chr1	45766054	45766200	271.9814582
chr1	45769634	45769964	321.0933791
chr1	45792500	45792716	25.65976961
chr1	45825488	45825818	200.5725961
chr1	45958808	45959138	171.5638112
chr1	45965591	45965807	79.42677756
chr1	45974123	45974453	33.46053246
chr1	45978356	45978517	359.2119348
chr1	45987673	45987889	33.45025185
chr1	46035809	46036019	497.1822259
chr1	46049963	46050179	47.9031042
chr1	46109703	46110033	18.31704368
chr1	46154010	46154340	16.75495246
chr1	46216387	46216717	112.7764413
chr1	46259946	46260162	27.62177417
chr1	46347267	46347597	98.28470539
chr1	46500574	46500790	39.93108619
chr1	46502794	46502999	511.8831305
chr1	46645289	46645495	410.3884583
chr1	46645995	46646211	69.35617841
chr1	46654044	46654374	63.41892656
chr1	46663753	46663969	111.5883055
chr1	46689219	46689437	390.1131185
chr1	46710582	46710912	20.59262597
chr1	46713853	46714183	54.08896874
chr1	46767770	46767986	41.01956473
chr1	46769287	46769503	25.93030283
chr1	46799196	46799526	161.1365091
chr1	46805208	46805538	30.41903147
chr1	46806264	46806594	329.8257609
chr1	46807758	46808088	56.89991637
chr1	46813843	46814068	547.4162553
chr1	46872091	46872272	324.2660167
chr1	46877681	46878011	116.9395257
chr1	46879297	46879627	49.43148545
chr1	46908099	46908154	177.3306696
chr1	46908384	46908574	389.3862056
chr1	46911648	46911864	49.29562585
chr1	46912597	46912781	467.3719377
chr1	46943172	46943359	392.0544632
chr1	46953459	46953789	250.5194995
chr1	46993771	46993981	535.3005685
chr1	46994278	46994494	33.83302483
chr1	46996514	46996844	62.04524157
chr1	46998574	46998739	286.8234436
chr1	47000868	47001036	376.5050491
chr1	47013664	47013994	123.8206289
chr1	47088165	47088495	199.3207358
chr1	47190997	47191200	439.1187372
chr1	47201436	47201766	104.8120048
chr1	47213390	47213720	301.8741984
chr1	47400538	47400868	189.2619918
chr1	47434919	47435249	31.96201385
chr1	47467911	47468241	47.528753
chr1	47609343	47609673	140.6802517
chr1	47639550	47639880	132.580743
chr1	47641100	47641298	484.9559671
chr1	47644899	47645099	479.6635555
chr1	47658642	47658846	471.6487723
chr1	47728594	47728810	200.3062515
chr1	47784097	47784427	69.20704127
chr1	47799234	47799450	84.34906719
chr1	47799881	47800097	79.50946228
chr1	47805136	47805466	66.63653452
chr1	47854534	47854707	388.9117021
chr1	47889300	47889630	56.53713691
chr1	47890162	47890352	341.1460157
chr1	47898151	47898323	374.1991178
chr1	47902184	47902399	539.2091256
chr1	47903522	47903669	250.6852782
chr1	47915680	47915843	359.7529923
chr1	47969536	47969866	148.660411
chr1	47993369	47993699	217.3862307
chr1	47995198	47995528	45.55234334
chr1	48011883	48012099	26.12414526
chr1	48015279	48015495	37.82573549
chr1	48016913	48017129	25.65507278
chr1	48035535	48035865	200.2939573
chr1	48092718	48093048	18.70011666
chr1	48170051	48170267	53.46868361
chr1	48175255	48175585	141.2475387
chr1	48176246	48176447	467.2163672
chr1	48190785	48191001	40.83833345
chr1	48192010	48192229	524.9225827
chr1	48204268	48204598	310.2282661
chr1	48221118	48221448	334.2383118
chr1	48246263	48246479	60.76424052
chr1	48251238	48251568	129.8339433
chr1	48397115	48397445	126.3100277
chr1	48413765	48414095	99.43174524
chr1	48417587	48417803	65.92771917
chr1	48438753	48439083	188.584615
chr1	48463365	48463547	353.220294
chr1	48526922	48527138	178.5755753
chr1	48559444	48559623	454.3401757
chr1	48570939	48571155	50.64098802
chr1	48575100	48575430	102.9475671
chr1	48642764	48643094	18.15199708
chr1	48667938	48668098	351.4423111
chr1	48668998	48669328	165.1113071
chr1	48682715	48682931	31.82923577
chr1	48693866	48694196	100.7781036
chr1	48702550	48702880	37.4035118
chr1	48750351	48750681	62.6692757
chr1	48916128	48916458	17.78311906
chr1	48963845	48964064	475.2521177
chr1	48964212	48964542	289.3471287
chr1	48996507	48996661	330.0887243
chr1	49018104	49018434	178.0635699
chr1	49038351	49038681	339.0674557
chr1	49139376	49139706	83.45351002
chr1	49143020	49143350	334.300532
chr1	49146187	49146403	26.51372173
chr1	49154066	49154396	85.16854194
chr1	49162887	49163039	352.3238673
chr1	49283287	49283461	395.5331156
chr1	49335296	49335512	24.23708443
chr1	49336273	49336603	73.44964631
chr1	49381804	49382134	100.9325936
chr1	49382283	49382499	128.7130209
chr1	50461440	50461770	45.89579793
chr1	50513534	50513864	193.5600605
chr1	50546618	50546948	28.43115646
chr1	50737740	50737899	335.404381
chr1	50795335	50795551	24.775846
chr1	50798747	50798950	392.1244612
chr1	50799330	50799504	330.2005144
chr1	50814486	50814624	268.564495
chr1	50834144	50834474	274.9449561
chr1	50835528	50835858	146.5952891
chr1	50891424	50891754	94.77380644
chr1	51070282	51070612	24.67077816
chr1	51071180	51071510	32.09950728
chr1	51086287	51086617	38.7701204
chr1	51169755	51170085	119.039167
chr1	51215790	51215905	230.1250612
chr1	51240479	51240809	59.95204168
chr1	51339087	51339616	243.0998116
chr1	51426015	51426231	45.35821085
chr1	51433676	51434006	152.20249
chr1	51435377	51435593	25.37696436
chr1	51524479	51524809	120.3083459
chr1	51554218	51554548	18.92715062
chr1	51655183	51655399	149.9398928
chr1	51657927	51658144	252.6893557
chr1	51762562	51762759	453.6151605
chr1	51764997	51765213	31.22190954
chr1	51779224	51779554	87.88595558
chr1	51807632	51807962	50.49430174
chr1	51810638	51810854	29.38756934
chr1	52000802	52000922	213.2856367
chr1	52034964	52035294	22.46326295
chr1	52093384	52093714	81.00860785
chr1	52123183	52123513	31.29937423
chr1	52234674	52235004	173.9315613
chr1	52362589	52362805	172.4649734
chr1	52391897	52392227	147.0454594
chr1	52402304	52402520	44.12983714
chr1	52468066	52468244	420.308424
chr1	52593135	52593465	60.29881188
chr1	52607544	52607874	305.9156356
chr1	52730261	52730477	24.33368061
chr1	52761965	52762295	124.9806457
chr1	52814328	52814658	148.7720938
chr1	52834067	52834283	48.5640424
chr1	52870435	52870765	83.40166652
chr1	53128296	53128512	30.73281509
chr1	53132033	53132363	120.0910123
chr1	53151985	53152146	286.1915395
chr1	53166572	53166902	116.194144
chr1	53308323	53308539	38.73089552
chr1	53367078	53367408	49.21558201
chr1	53370548	53370878	218.5621269
chr1	53379241	53379571	87.55828449
chr1	53387268	53387598	290.2009408
chr1	53409416	53409632	32.07131817
chr1	53603417	53603747	42.50072765
chr1	53638385	53638715	173.5735282
chr1	53642462	53642792	361.959606
chr1	53647788	53647937	335.8983227
chr1	53651410	53651740	183.4035791
chr1	53652264	53652480	29.29720144
chr1	53720773	53721103	17.95348549
chr1	53731730	53732060	110.8077482
chr1	53743994	53744149	329.0194346
chr1	53757300	53757516	31.02223755
chr1	53787059	53787389	110.0966534
chr1	53829074	53829290	27.11989837
chr1	53859080	53859267	386.372717
chr1	53910356	53910488	275.7039821
chr1	53915951	53916281	178.578275
chr1	53935753	53936083	214.323159
chr1	53951211	53951416	497.7447728
chr1	53951820	53952036	36.17459063
chr1	54007442	54007772	235.2089412
chr1	54012238	54012454	25.57316009
chr1	54042969	54043185	28.37973028
chr1	54058460	54058676	53.30628164
chr1	54059770	54060100	190.976674
chr1	54082614	54082830	29.31606567
chr1	54147791	54148121	266.1431762
chr1	54149876	54150206	92.30140377
chr1	54154399	54154729	61.26071513
chr1	54181172	54181502	282.9132673
chr1	54191187	54191403	71.25189735
chr1	54220417	54220747	245.9158516
chr1	54277298	54277628	83.62202976
chr1	54292046	54292376	48.4045807
chr1	54304059	54304275	27.11847021
chr1	54326650	54326821	368.6877978
chr1	54344217	54344547	42.0243284
chr1	54412096	54412312	36.27247178
chr1	54414815	54414967	273.4421161
chr1	54425382	54425712	23.95584366
chr1	54457760	54458090	213.1266152
chr1	54535714	54536044	41.72835951
chr1	54547421	54547614	389.1596036
chr1	54572909	54573125	28.48955264
chr1	54587257	54587587	369.1019
chr1	54591358	54591688	151.8907382
chr1	54597558	54597774	27.66534066
chr1	54647491	54647603	198.5450512
chr1	54738638	54738854	26.68336027
chr1	54739255	54739471	29.14820721
chr1	54740157	54740373	64.17698273
chr1	54741034	54741250	62.33339933
chr1	54745283	54745499	26.05229993
chr1	54776676	54777006	238.9311001
chr1	54827083	54827299	29.65229085
chr1	54841449	54841665	48.31145644
chr1	54870893	54871109	43.88636508
chr1	54934467	54934683	46.69958562
chr1	54953766	54953982	33.10377912
chr1	54955167	54955323	304.3887995
chr1	54965131	54965461	93.05484915
chr1	54985400	54985730	87.76042232
chr1	55007836	55008052	54.15991937
chr1	55013344	55013674	162.6810792
chr1	55114425	55114755	16.68017458
chr1	55137797	55137972	406.3673345
chr1	55233832	55234048	53.44671851
chr1	55257670	55257886	218.9606893
chr1	55267113	55267443	97.99956269
chr1	55274114	55274444	165.4408093
chr1	55276223	55276434	439.090404
chr1	55313771	55314101	48.07481904
chr1	55337599	55337929	67.30255484
chr1	55410863	55411031	348.8248194
chr1	55416359	55416689	300.2041886
chr1	55438806	55439136	172.6462783
chr1	55462154	55462330	345.0512878
chr1	55487796	55488034	442.3258803
chr1	55501594	55501924	49.25300554
chr1	55515294	55515510	32.60399874
chr1	55537180	55537510	261.4764055
chr1	55606309	55606464	280.2811775
chr1	55609341	55609671	66.47647472
chr1	55743299	55743488	501.4970169
chr1	55750502	55750718	182.904395
chr1	55751585	55751801	23.8442271
chr1	55755344	55755674	137.8502222
chr1	55803785	55804115	62.28367621
chr1	55841390	55841616	188.2331427
chr1	55844192	55844522	117.9450831
chr1	55909402	55909618	56.31220367
chr1	56167765	56168095	52.35832484
chr1	56358866	56359196	25.53086857
chr1	56655598	56655928	69.73772307
chr1	56755024	56755240	24.29164737
chr1	56874789	56875119	108.899422
chr1	56877223	56877439	28.42415181
chr1	56882263	56882593	54.06516107
chr1	56900353	56900683	17.68638911
chr1	57042780	57043110	108.7234369
chr1	57045067	57045283	53.95790059
chr1	57045285	57045615	39.15116252
chr1	57050620	57050950	114.9999965
chr1	57174975	57175305	19.46431033
chr1	57223882	57224098	55.76738569
chr1	57269336	57269522	383.5155531
chr1	57286785	57286997	487.5867693
chr1	57297643	57297837	479.7327579
chr1	57433946	57434276	195.4641742
chr1	57483380	57483710	82.27464214
chr1	57527167	57527383	29.76433172
chr1	57545452	57545782	76.06735598
chr1	57888478	57888694	23.89265613
chr1	57890201	57890531	241.4244274
chr1	58478990	58479206	36.7098934
chr1	58512962	58513292	321.6389298
chr1	58621054	58621384	99.67191399
chr1	58628743	58628907	334.2314849
chr1	58670052	58670268	27.70864092
chr1	58717373	58717703	72.36049913
chr1	58981541	58981871	120.1544646
chr1	59012451	59012663	439.7666556
chr1	59118362	59118507	332.8690784
chr1	59165695	59166025	81.37398205
chr1	59205544	59205874	35.91644721
chr1	59235060	59235198	318.1975289
chr1	59247479	59247695	141.986946
chr1	59248061	59248277	106.8552586
chr1	59250868	59251029	304.5900476
chr1	59281867	59282083	48.91612031
chr1	59307181	59307511	129.8374138
chr1	59314450	59314780	17.5453906
chr1	59362402	59362618	24.67145389
chr1	59493196	59493412	36.1094485
chr1	59523307	59523523	31.72300536
chr1	59612436	59612652	58.66615992
chr1	59612846	59613062	64.00336587
chr1	59755852	59756182	190.8368153
chr1	60033914	60034130	29.07988187
chr1	60165026	60165242	151.69871
chr1	60225220	60225417	460.9743733
chr1	60243299	60243515	32.69054402
chr1	60245619	60245949	99.01072527
chr1	60345247	60345577	190.2101972
chr1	60366398	60366614	25.09394978
chr1	60368863	60369193	221.8219659
chr1	60413095	60413272	429.1405801
chr1	60437138	60437327	432.2384694
chr1	60442572	60442744	354.2260669
chr1	60622559	60622889	173.8598176
chr1	60747113	60747294	435.3691666
chr1	60891242	60891572	44.21448799
chr1	61230898	61231228	189.4860242
chr1	61314260	61314590	32.4147401
chr1	61444731	61444884	310.7639225
chr1	61508715	61508887	368.5185549
chr1	61515637	61515834	470.4234007
chr1	61519575	61519791	37.54574897
chr1	61545647	61545977	214.8938983
chr1	61618505	61618721	23.69695292
chr1	61676298	61676628	54.89926508
chr1	61802771	61803101	119.7533286
chr1	61803977	61804126	374.8180191
chr1	61919163	61919330	359.1342335
chr1	62054426	62054624	424.4920776
chr1	62107461	62107791	261.8789405
chr1	62124792	62125122	20.90726388
chr1	62308612	62308942	105.3423729
[truncated: 59,840 more rows]
