# Supplementary material for: Variable reproducibility in genome-scale public data: A case study using ENCODE ChIP sequencing resource
Source: FEBS Lett. 2015 Dec 21;589(24):3866–70. doi: 10.1016/j.febslet.2015.11.027 (PMC4686001; doi:10.1016/j.febslet.2015.11.027)
Supplement: Supplementary file advisedPeakLists.zip — This zip archive contains 56 advised peak lists (see main text and supplementary table 1). Files are bed like tab delimited text files, with 4 columns: chromosome, peak start, peak end, and peak score. [file mmc4.zip › GM12878_None_CTCF.bed]

chr1	237593	237953	151.1912538
chr1	521337	521697	118.6980228
chr1	714087	714447	153.9013061
chr1	805232	805362	588.2142726
chr1	839966	840326	701.1072843
chr1	848092	848452	18.24555906
chr1	856454	856704	94.28693634
chr1	864292	864508	23.50200774
chr1	873488	873848	284.7140662
chr1	880699	880915	20.6893222
chr1	886832	887053	53.84328537
chr1	911434	911794	239.2911316
chr1	919527	919887	716.6940023
chr1	933920	934136	18.57481324
chr1	934439	934655	27.58813297
chr1	937216	937576	598.0218082
chr1	950729	951089	271.6502482
chr1	954582	954942	345.1037907
chr1	967855	968105	88.44852538
chr1	968407	968587	789.6312881
chr1	969237	969453	18.54501024
chr1	976029	976284	59.26501108
chr1	994686	995106	184.5426621
chr1	999273	999448	907.3880845
chr1	1057570	1057736	897.5403731
chr1	1109377	1109593	18.16874316
chr1	1141343	1141559	22.52110367
chr1	1142409	1142659	22.04669311
chr1	1143418	1143634	27.62524641
chr1	1166130	1166380	83.79894656
chr1	1173342	1173558	20.50469815
chr1	1185623	1185983	35.17204911
chr1	1186502	1186718	23.0979504
chr1	1200412	1200772	36.75172826
chr1	1209329	1209545	17.38153062
chr1	1219312	1219528	18.34507409
chr1	1225536	1225896	498.2288935
chr1	1227290	1227540	742.4404585
chr1	1235410	1235770	383.2180901
chr1	1237307	1237667	282.3751426
chr1	1240613	1240973	181.6612789
chr1	1241457	1241817	236.4660891
chr1	1243310	1243526	33.5384463
chr1	1245468	1245684	26.25845662
chr1	1279954	1280314	285.0035816
chr1	1284655	1284905	224.9354532
chr1	1285105	1285465	288.5416198
chr1	1307516	1307730	887.1977933
chr1	1310502	1310862	162.7550521
chr1	1311740	1312100	77.73180701
chr1	1334761	1335121	304.1153897
chr1	1337363	1337723	353.9542741
chr1	1342900	1343403	32.96606201
chr1	1373525	1373775	87.84375588
chr1	1376365	1376561	926.3770558
chr1	1376993	1377251	109.6626188
chr1	1440275	1440635	378.1251962
chr1	1440850	1441261	41.15331946
chr1	1446213	1446573	15.05452539
chr1	1486433	1486905	79.40842159
chr1	1509178	1509538	70.81352242
chr1	1533063	1533423	141.4069152
chr1	1534860	1535076	25.4012442
chr1	1555465	1555825	196.5371136
chr1	1565634	1565850	36.41547456
chr1	1590763	1591123	31.1333679
chr1	1597131	1597491	242.7261989
chr1	1610342	1610702	644.8172298
chr1	1655964	1656417	51.07207272
chr1	1695771	1695987	54.92427964
chr1	1707043	1707673	124.3582913
chr1	1709586	1709802	21.70930447
chr1	1710369	1710729	249.0115091
chr1	1720482	1720842	264.1012047
chr1	1726513	1726717	18.84347743
chr1	1727905	1728265	166.3602503
chr1	1773189	1773549	68.99054994
chr1	1787083	1787443	88.11014981
chr1	1790098	1790302	18.9764142
chr1	1830638	1830998	294.8391693
chr1	1837745	1837966	1117.001714
chr1	1840360	1840720	442.2421092
chr1	1850325	1850685	43.11816837
chr1	1875432	1875792	554.8224231
chr1	1886265	1886625	137.8405421
chr1	1891493	1891853	524.2586236
chr1	1976289	1976649	482.8519783
chr1	1977908	1978268	577.364505
chr1	1980831	1981191	23.55702666
chr1	2023028	2023388	343.4809603
chr1	2040088	2040448	82.36067795
chr1	2062540	2062790	16.86303122
chr1	2063636	2063996	39.43741915
chr1	2071240	2071800	404.4051777
chr1	2094775	2094991	18.53825589
chr1	2105728	2106088	705.9094504
chr1	2126689	2126876	894.2561501
chr1	2144124	2144484	158.3185946
chr1	2158985	2159201	33.86354321
chr1	2160612	2160833	63.02237321
chr1	2169116	2169476	88.58238541
chr1	2242908	2243268	112.8449311
chr1	2246637	2246997	365.3951945
chr1	2313275	2313448	930.0370889
chr1	2314048	2314408	306.0213816
chr1	2345104	2345320	21.22650514
chr1	2345915	2346083	870.6441133
chr1	2347243	2347603	80.34630521
chr1	2361486	2361846	257.7469778
chr1	2375359	2375575	84.50814761
chr1	2446639	2446999	15.83231034
chr1	2455160	2455524	200.0526829
chr1	2460451	2460693	112.2825676
chr1	2470787	2471147	192.2642129
chr1	2479521	2479742	926.7519309
chr1	2486378	2486628	775.0567014
chr1	2487750	2488110	60.36954031
chr1	2488697	2489063	69.28691043
chr1	2493341	2493701	318.5536754
chr1	2507644	2507860	25.71493748
chr1	2509857	2510217	245.2411304
chr1	2516956	2517316	106.6866164
chr1	2524773	2524989	25.07928916
chr1	2529990	2530350	110.2229139
chr1	2574028	2574244	21.10327438
chr1	2574680	2574954	70.31077894
chr1	2688869	2689229	144.3646217
chr1	2703194	2703554	560.1592569
chr1	2718142	2718502	205.7218097
chr1	2738562	2738922	132.9175614
chr1	2757039	2757255	35.03561024
chr1	2838596	2838956	225.3072977
chr1	2929104	2929360	81.28142313
chr1	3200568	3200928	93.07914589
chr1	3236527	3236887	220.5627972
chr1	3333682	3334042	66.03066498
chr1	3339247	3339463	35.09177303
chr1	3341262	3341622	798.2545341
chr1	3347816	3348176	99.43617375
chr1	3369692	3370052	883.1700567
chr1	3370842	3371058	19.11323781
chr1	3388407	3388611	17.47426657
chr1	3399077	3399437	125.6637314
chr1	3400434	3400794	557.7489711
chr1	3407858	3408049	958.0363498
chr1	3408328	3408544	18.82099211
chr1	3434766	3435126	359.3681288
chr1	3481875	3482047	850.2388981
chr1	3531727	3532087	372.3551534
chr1	3535632	3535882	746.8249249
chr1	3537728	3538088	309.5810329
chr1	3566465	3566825	208.6425682
chr1	3580836	3581196	16.85141457
chr1	3589869	3590229	232.0134606
chr1	3593648	3594008	315.1085111
chr1	3594915	3595133	62.41802029
chr1	3612167	3612527	507.0761603
chr1	3641053	3641262	1005.485486
chr1	3643855	3644215	361.3722333
chr1	3692566	3692782	661.5788459
chr1	3702017	3702377	181.6211839
chr1	3718027	3718387	133.9055849
chr1	3773730	3774090	538.8800045
chr1	3774788	3775148	39.979159
chr1	3816172	3816532	120.211082
chr1	3823741	3824101	180.032161
chr1	3827326	3827686	804.2889841
chr1	4120935	4121151	51.3807282
chr1	4233231	4233591	108.2304289
chr1	4645281	4645641	430.3076918
chr1	4712737	4712905	758.8018069
chr1	4716354	4716714	166.3882117
chr1	4838047	4838407	119.292922
chr1	4856696	4857056	81.84404556
chr1	4886151	4886511	455.2621214
chr1	5346300	5346660	131.1435129
chr1	5570017	5570216	896.5667296
chr1	5574657	5574906	1101.966003
chr1	5658625	5658985	43.80116818
chr1	5681104	5681464	106.3856173
chr1	5697241	5697601	199.4604305
chr1	5700994	5701198	24.04058294
chr1	5805935	5806137	1012.191509
chr1	5812475	5812679	20.48261177
chr1	5953790	5954158	49.86395587
chr1	5976069	5976429	587.0591026
chr1	6009545	6009905	70.71863088
chr1	6035245	6035605	468.5855374
chr1	6040494	6040735	38.04276033
chr1	6052377	6052593	18.42970283
chr1	6052653	6052869	40.79821266
chr1	6054697	6054913	17.46498687
chr1	6055175	6055425	17.10439128
chr1	6065703	6065919	27.12086667
chr1	6086133	6086349	24.06354698
chr1	6087452	6087668	31.3029453
chr1	6088620	6088980	54.70620489
chr1	6094506	6094866	302.5212636
chr1	6101476	6101836	262.0222658
chr1	6112976	6113336	202.3974131
chr1	6142447	6142682	41.71314018
chr1	6159870	6160093	70.29187933
chr1	6165300	6165516	32.16172383
chr1	6168882	6169242	556.5297655
chr1	6201670	6202030	276.7702074
chr1	6222827	6223077	18.24769417
chr1	6231664	6231880	61.02254139
chr1	6240402	6240606	25.52941811
chr1	6243626	6243847	40.37464115
chr1	6245858	6246218	259.0405369
chr1	6265337	6265527	844.2502568
chr1	6268701	6269061	268.5025723
chr1	6269267	6269627	358.2856334
chr1	6269726	6270086	167.2624617
chr1	6298699	6299059	306.3281494
chr1	6305204	6305367	832.2009224
chr1	6306756	6307116	861.1408971
chr1	6320550	6320766	33.30933443
chr1	6340843	6341203	67.15843132
chr1	6403584	6403749	903.9960025
chr1	6408000	6408360	724.6130633
chr1	6417310	6417670	207.6985196
chr1	6419694	6419910	18.84873925
chr1	6423075	6423435	204.2428102
chr1	6438250	6438500	15.83265862
chr1	6453954	6454349	121.4995372
chr1	6457083	6457443	203.986024
chr1	6464750	6465110	725.7252379
chr1	6469133	6469493	74.59619919
chr1	6474389	6474749	464.6378046
chr1	6483595	6483774	781.581694
chr1	6497162	6497378	37.94571405
chr1	6498166	6498374	898.2286704
chr1	6500757	6501161	142.1315122
chr1	6505190	6505550	325.0464611
chr1	6508249	6508609	35.76446343
chr1	6524648	6524864	35.63131531
chr1	6532475	6532835	148.3770944
chr1	6535637	6535833	910.4436738
chr1	6546616	6546817	928.5224226
chr1	6550005	6550199	928.8706971
chr1	6583699	6584059	242.4274681
chr1	6614568	6614764	979.5105456
chr1	6640898	6641164	42.91694673
chr1	6644254	6644504	15.42740158
chr1	6661552	6661912	18.87566259
chr1	6662044	6662260	18.75030291
chr1	6662527	6662887	17.33208356
chr1	6684959	6685319	143.9689343
chr1	6694679	6695039	336.2646187
chr1	6706583	6706943	403.225323
chr1	6748324	6748684	21.43806871
chr1	6761835	6762093	934.2519179
chr1	6780052	6780412	671.3997038
chr1	6787619	6787811	778.7500582
chr1	6843363	6843579	22.54127893
chr1	6846123	6846373	41.7187358
chr1	6854227	6854587	266.0641302
chr1	6949956	6950316	688.9851665
chr1	6991935	6992151	17.71209209
chr1	7023368	7023584	18.70937027
chr1	7102775	7103135	361.7246802
chr1	7130447	7130807	880.8804397
chr1	7180942	7181302	75.01074519
chr1	7267966	7268326	471.6969387
chr1	7278305	7278665	497.5921361
chr1	7284889	7285105	47.85589086
chr1	7347104	7347464	18.16196093
chr1	7463373	7463589	71.96816635
chr1	7514145	7514505	136.0013488
chr1	7520875	7521235	77.48632396
chr1	7535237	7535453	27.4489091
chr1	7599524	7599728	49.25036095
chr1	7599749	7600118	211.7157255
chr1	7621510	7621870	227.1555758
chr1	7637374	7637632	98.22039012
chr1	7707402	7707569	797.7467078
chr1	7712589	7712949	19.31721015
chr1	7727656	7727879	1235.987712
chr1	7729501	7729861	669.7972425
chr1	7812889	7813249	528.2244333
chr1	7815530	7815890	137.1907601
chr1	7868347	7868707	366.8348969
chr1	7962924	7963063	665.4402906
chr1	8002421	8002670	82.05868384
chr1	8021321	8021681	389.6726103
chr1	8035333	8035693	605.2012334
chr1	8042444	8042619	905.4068642
chr1	8075041	8075401	544.0985088
chr1	8076637	8076997	190.026572
chr1	8091239	8091599	254.9516985
chr1	8225726	8226086	27.34277225
chr1	8299058	8299274	44.19498029
chr1	8374419	8374669	899.3224745
chr1	8409151	8409302	712.1109407
chr1	8411747	8412107	281.2941934
chr1	8434911	8435272	243.0305197
chr1	8457132	8457492	16.55924498
chr1	8458754	8459114	56.11933072
chr1	8469244	8469604	132.4988836
chr1	8491123	8491483	192.339385
chr1	8503642	8504204	107.7470833
chr1	8525124	8525340	18.29421206
chr1	8532718	8532948	43.18970086
chr1	8621165	8621415	785.7870634
chr1	8631230	8631590	106.9123482
chr1	8676898	8677114	17.33936354
chr1	8731437	8731687	622.7077198
chr1	8761467	8761827	23.38741842
chr1	8763338	8763629	164.4203308
chr1	8779016	8779411	168.6137193
chr1	8786580	8786940	363.4353138
chr1	8799442	8799802	108.2288505
chr1	8824064	8824424	160.0552186
chr1	8836278	8836494	29.10301765
chr1	8854764	8854968	23.37103575
chr1	8875009	8875259	148.9908448
chr1	8877578	8877794	17.3200269
chr1	8909053	8909225	852.7577655
chr1	8919452	8919812	399.7683436
chr1	8922524	8922884	303.4102957
chr1	8931605	8931965	143.0234098
chr1	8939344	8939704	167.7001006
chr1	8963633	8963849	34.44001374
chr1	8978145	8978505	506.3461066
chr1	9022981	9023341	540.6677814
chr1	9048198	9048371	883.6137201
chr1	9065256	9065444	943.3089019
chr1	9068447	9068670	52.70202888
chr1	9070079	9070439	719.0509915
chr1	9127337	9127611	41.27363312
chr1	9129696	9130056	67.83972027
chr1	9136308	9136512	17.32147044
chr1	9161638	9161998	765.7570641
chr1	9170072	9170432	32.32728289
chr1	9170889	9171087	955.6716163
chr1	9177339	9177555	59.70801842
chr1	9188739	9188972	80.26669713
chr1	9202384	9202600	729.8064199
chr1	9241394	9241652	979.7255813
chr1	9242278	9242638	186.3173893
chr1	9243091	9243307	29.53327335
chr1	9256606	9256785	842.4689261
chr1	9258747	9258978	52.75042733
chr1	9294429	9294789	479.3618809
chr1	9310092	9310452	427.0939497
chr1	9327253	9327409	778.7516291
chr1	9349109	9349353	1039.825184
chr1	9355028	9355388	68.89616656
chr1	9412923	9413127	17.29900363
chr1	9485921	9486137	37.84154727
chr1	9508294	9508510	30.88370968
chr1	9515938	9516092	789.4679622
chr1	9551128	9551488	917.9782809
chr1	9555384	9555546	867.6716612
chr1	9606635	9607001	146.9586582
chr1	9632963	9633323	57.30490986
chr1	9633801	9634161	184.7296344
chr1	9648473	9648833	567.5266197
chr1	9675748	9675923	951.3578162
chr1	9687028	9687341	1549.337857
chr1	9711440	9711800	45.47740296
chr1	9712766	9713023	124.7097128
chr1	9714221	9714581	15.21281268
chr1	9747131	9747491	68.13237664
chr1	9762285	9762645	150.0388807
chr1	9777391	9777614	52.3978696
chr1	9780381	9780777	29.74482753
chr1	9781869	9782229	419.0144146
chr1	9785155	9785352	947.7651122
chr1	9844598	9844958	795.0400461
chr1	9887963	9888323	74.99037137
chr1	9921516	9921732	20.52917344
chr1	9927615	9927824	1164.709828
chr1	9934995	9935178	982.4216659
chr1	9969238	9969454	26.30190581
chr1	9974483	9974843	178.1062973
chr1	10002402	10002762	456.2361343
chr1	10003152	10003368	66.86298257
chr1	10010459	10010639	919.5477979
chr1	10092630	10092808	841.7595878
chr1	10094479	10094839	111.7331388
chr1	10196390	10196606	27.34126299
chr1	10213013	10213373	387.7432404
chr1	10233600	10233960	153.9005164
chr1	10270308	10270496	889.0591923
chr1	10398229	10398386	809.2949983
chr1	10437452	10437812	499.9879728
chr1	10459024	10459240	29.44375456
chr1	10488208	10488359	791.4436508
chr1	10490307	10490496	936.291573
chr1	10554809	10555011	886.3136355
chr1	10555239	10555347	322.59773
chr1	10567591	10567744	881.6239344
chr1	10574482	10574842	468.2210975
chr1	10590290	10590650	249.0486761
chr1	10621927	10622335	35.15231851
chr1	10646260	10646620	18.46598149
chr1	10658470	10658686	18.37996391
chr1	10750573	10750933	116.408249
chr1	10752452	10752812	508.4319017
chr1	10853968	10854172	18.8827492
chr1	10927173	10927533	426.9448636
chr1	10969954	10970314	460.1423403
chr1	11002087	11002314	855.5828884
chr1	11021137	11021353	878.520319
chr1	11097710	11097948	1185.334428
chr1	11113048	11113252	45.03429977
chr1	11120040	11120400	149.6184453
chr1	11121825	11122041	62.26999535
chr1	11124039	11124243	21.25811401
chr1	11132677	11133037	346.0402028
chr1	11301768	11302128	469.1937357
chr1	11308217	11308577	69.73358065
chr1	11322783	11323143	77.41777728
chr1	11346265	11346625	94.35077488
chr1	11380222	11380582	636.1120019
chr1	11397642	11397858	718.7571997
chr1	11420589	11420793	31.66339903
chr1	11424260	11424620	292.9232505
chr1	11538712	11539072	553.1915166
chr1	11632241	11632601	106.839248
chr1	11702571	11702774	1144.062878
chr1	11705757	11706117	683.8800363
chr1	11710463	11710823	625.2631289
chr1	11724053	11724413	693.369875
chr1	11736829	11737067	47.07393526
chr1	11771165	11771525	428.6837885
chr1	11779912	11780141	1050.521438
chr1	11809228	11809588	582.4319605
chr1	11845308	11845475	824.5994219
chr1	11862723	11862939	17.11000002
chr1	11898790	11899009	1244.45554
chr1	11919346	11919706	188.0159138
chr1	11925562	11925922	406.8041702
chr1	11954083	11954293	1105.457086
chr1	11967729	11968089	507.4459199
chr1	11968246	11968450	21.43903473
chr1	11984755	11985115	39.42130095
chr1	12027192	12027552	599.7322775
chr1	12033901	12034117	16.99125964
chr1	12042050	12042410	349.3986432
chr1	12061653	12062013	488.7159206
chr1	12064769	12064985	22.39058628
chr1	12074441	12074657	21.94748182
chr1	12082537	12082785	37.7680882
chr1	12091319	12091679	601.1847221
chr1	12109613	12109973	91.03151563
chr1	12113075	12113435	139.3366071
chr1	12119758	12119974	20.76342636
chr1	12123565	12124133	108.7959499
chr1	12124716	12124966	67.32917486
chr1	12138875	12139091	17.56981316
chr1	12139652	12140012	619.2392305
chr1	12166939	12167189	99.13477316
chr1	12178734	12178914	786.1803906
chr1	12184927	12185101	894.8787
chr1	12203733	12203949	46.00525304
chr1	12224814	12225036	46.39544057
chr1	12244310	12244670	72.97571158
chr1	12256748	12257001	120.3532291
chr1	12259619	12259837	84.60306542
chr1	12269018	12269201	910.4240681
chr1	12289892	12290116	991.8930721
chr1	12292768	12292984	24.08633155
chr1	12304150	12304510	205.9872995
chr1	12332123	12332483	298.1018734
chr1	12335447	12335807	462.116884
chr1	12336347	12336707	175.3944925
chr1	12374385	12374745	244.6710147
chr1	12399414	12399774	25.24020622
chr1	12467507	12467867	116.6362447
chr1	12482623	12482860	45.47745633
chr1	12661265	12661625	352.5857099
chr1	12679940	12680178	1081.048224
chr1	12719106	12719268	914.8086985
chr1	12820382	12820742	81.84281636
chr1	12841729	12841945	88.73095747
chr1	12843911	12844271	395.0737088
chr1	12984300	12984660	26.59051707
chr1	13038517	13038877	121.1297433
chr1	13382563	13382956	37.42117441
chr1	13795828	13796188	169.7221052
chr1	13843701	13844061	360.2406851
chr1	13870503	13870743	76.16465526
chr1	13897448	13897808	275.5131775
chr1	13992158	13992518	878.0104669
chr1	14024270	14024630	100.9332218
chr1	14030396	14030600	18.16093932
chr1	14041418	14041778	16.1317961
chr1	14052354	14052714	490.644489
chr1	14057332	14057692	66.78868015
chr1	14075434	14075794	60.66636676
chr1	14085615	14085975	17.55089376
chr1	14091556	14091772	31.4508814
chr1	14133710	14134070	278.4829451
chr1	14136274	14136634	96.35102181
chr1	14137722	14138082	462.8986877
chr1	14140181	14140431	605.8290081
chr1	14151633	14151852	113.5978831
chr1	14155321	14155681	585.6011563
chr1	14256679	14257039	394.3270111
chr1	14277133	14277493	167.8904982
chr1	14286989	14287178	1054.209827
chr1	14292301	14292661	290.7854521
chr1	14347499	14347859	41.6620231
chr1	14421510	14421870	228.2032714
chr1	14440299	14440659	323.6059054
chr1	14719050	14719266	25.96160249
chr1	14722179	14722430	44.01371876
chr1	14741893	14742253	67.41101045
chr1	14761732	14762113	134.0895427
chr1	14864877	14865239	169.2351921
chr1	14893640	14893869	58.91889959
chr1	14898362	14898722	432.8476025
chr1	14933103	14933463	309.0426509
chr1	14934902	14935262	45.69923887
chr1	15058476	15058692	615.3290106
chr1	15096068	15096272	19.9961111
chr1	15105626	15105986	473.1729098
chr1	15114136	15114352	22.99719616
chr1	15131221	15131471	107.0149313
chr1	15163313	15163529	21.27290647
chr1	15175663	15175879	47.89404325
chr1	15177124	15177484	271.0127254
chr1	15241922	15242138	678.8487901
chr1	15251032	15251248	53.35467103
chr1	15309800	15310160	75.96716686
chr1	15353991	15354351	631.9143484
chr1	15364639	15364999	205.7162658
chr1	15373132	15373302	868.6353129
chr1	15384837	15385053	18.7161111
chr1	15388949	15389309	205.0557912
chr1	15426958	15427180	1108.990721
chr1	15437416	15437647	51.21217513
chr1	15455101	15455283	952.6469989
chr1	15478802	15479162	320.1494532
chr1	15480574	15480934	453.9236884
chr1	15495144	15495360	18.30414555
chr1	15526941	15527145	21.99726098
chr1	15599157	15599296	784.5172723
chr1	15610014	15610374	19.08928179
chr1	15614685	15614901	18.04938699
chr1	15631324	15631506	891.9117638
chr1	15650080	15650322	1059.196223
chr1	15651983	15652187	40.35100325
chr1	15655540	15655900	121.2558241
chr1	15691272	15691632	99.48969033
chr1	15710810	15711170	84.35402006
chr1	15717226	15717586	66.31098486
chr1	15747501	15747861	58.97931884
chr1	15757702	15757941	1149.402286
chr1	15827929	15828289	642.344823
chr1	15840582	15840798	25.41374867
chr1	15852894	15853254	151.0739696
chr1	15910908	15911268	173.7373873
chr1	15921590	15921950	172.9352676
chr1	16029679	16029895	16.8015752
chr1	16046260	16046620	97.92391632
chr1	16067937	16068128	979.1993043
chr1	16118598	16118784	1000.953051
chr1	16129857	16130217	329.0003777
chr1	16142099	16142297	844.6980963
chr1	16212133	16212493	33.39106261
chr1	16232468	16232684	28.28055606
chr1	16264415	16264677	54.64991884
chr1	16277752	16278112	39.13901422
chr1	16278756	16278972	17.99961567
chr1	16283943	16284303	180.499734
chr1	16285434	16285650	97.17232528
chr1	16288719	16288954	54.43254806
chr1	16301931	16302291	118.3766869
chr1	16317877	16318093	19.66873785
chr1	16321039	16321399	649.5311799
chr1	16333565	16333925	225.0733258
chr1	16335598	16335778	999.4066088
chr1	16339039	16339399	35.77686892
chr1	16344080	16344298	59.65836567
chr1	16359431	16359621	859.4856865
chr1	16368623	16368983	128.7252915
chr1	16382663	16382898	1160.939127
chr1	16400022	16400382	166.9839761
chr1	16405461	16405640	975.1062271
chr1	16408926	16409083	792.9519377
chr1	16481218	16481586	34.51161928
chr1	16514328	16514521	990.0862005
chr1	16531484	16531844	212.8645286
chr1	16562639	16562999	176.336506
chr1	16563630	16563846	20.67951866
chr1	16570977	16571143	898.7002733
chr1	16616534	16616750	25.76867447
chr1	16678871	16679231	315.4541718
chr1	16689863	16690223	605.5405024
chr1	16714836	16715052	17.47485959
chr1	16767016	16767216	930.305658
chr1	16768321	16768537	23.77052142
chr1	16801392	16801775	115.9429502
chr1	16824054	16824270	25.42133877
chr1	16825344	16825706	111.1280752
chr1	16918286	16918646	247.6780883
chr1	16939738	16939964	41.73183823
chr1	16947611	16947793	950.1129627
chr1	16951455	16951706	1176.215784
chr1	16971164	16971414	695.1875337
chr1	16975987	16976347	18.37295406
chr1	17011239	17011599	69.45246361
chr1	17026613	17026973	90.21435518
chr1	17029715	17029948	670.7611623
chr1	17033789	17034149	111.0372764
chr1	17036330	17036601	1515.177791
chr1	17038613	17038973	18.00449306
chr1	17042620	17042980	34.51407953
chr1	17084106	17084466	23.38964832
chr1	17236284	17236644	174.8887481
chr1	17240621	17240837	17.56071538
chr1	17274015	17274375	130.0971151
chr1	17278239	17278455	751.4805113
chr1	17287131	17287491	635.2793164
chr1	17289917	17290277	224.3458081
chr1	17313512	17313872	258.9500505
chr1	17326429	17326679	16.09216161
chr1	17372580	17372940	510.5908593
chr1	17386145	17386505	824.6716096
chr1	17401936	17402296	340.8604668
chr1	17446616	17446871	180.081551
chr1	17452320	17452506	953.9313808
chr1	17468441	17468657	64.82556984
chr1	17563604	17563854	813.7068193
chr1	17564250	17564466	22.01328958
chr1	17600707	17601067	588.4181861
chr1	17662699	17662886	707.0306776
chr1	17697116	17697476	129.3936776
chr1	17732649	17733213	649.346551
chr1	17746377	17746625	1002.993427
chr1	17766141	17766393	138.6209422
chr1	17803868	17804228	461.7494913
chr1	17811792	17812152	300.8477713
chr1	17820847	17821022	935.8229513
chr1	17828908	17829082	867.7501602
chr1	17834402	17834762	42.47447012
chr1	17899152	17899512	231.4268569
chr1	17928278	17928496	54.78476854
chr1	17933448	17933598	809.7013058
chr1	17955941	17956301	101.9812174
chr1	17980253	17980613	508.6082366
chr1	17988127	17988377	725.3641081
chr1	18081600	18081960	123.2136362
chr1	18085589	18085949	113.7057617
chr1	18152617	18152977	380.5916896
chr1	18236135	18236495	70.1611457
chr1	18246365	18246725	101.8218054
chr1	18249352	18249712	388.3656507
chr1	18311006	18311366	585.2834702
chr1	18325407	18325767	155.8711642
chr1	18427046	18427296	655.3780079
chr1	18436704	18437064	39.21576622
chr1	18543913	18544273	390.4114796
chr1	18558565	18558925	112.1524793
chr1	18561271	18561631	413.2573144
chr1	18573079	18573439	107.2761646
chr1	18616126	18616486	118.975197
chr1	18626289	18626505	603.3542722
chr1	18629327	18629687	556.5861633
chr1	18648972	18649332	207.9684869
chr1	18650764	18651124	166.6739634
chr1	18686826	18687047	75.54467793
chr1	18700409	18700769	337.9762038
chr1	18812765	18813045	41.91364339
chr1	18857451	18857811	220.6983903
chr1	18882877	18883237	243.9798421
chr1	18887159	18887519	35.25205448
chr1	18902148	18902364	31.94493329
chr1	18908001	18908217	815.7375489
chr1	18923981	18924182	957.0077031
chr1	18935027	18935387	18.98884753
chr1	19007894	19008254	473.82368
chr1	19121106	19121322	18.13557099
chr1	19147364	19147551	940.0374078
chr1	19201719	19202079	689.6665019
chr1	19210685	19210877	914.4566754
chr1	19233480	19234024	550.7290628
chr1	19239608	19239854	1275.620383
chr1	19247910	19248308	82.07779653
chr1	19253181	19253541	40.4376683
chr1	19276554	19276914	198.7116914
chr1	19282275	19282491	46.4009424
chr1	19292319	19292535	128.0544862
chr1	19299011	19299371	179.6390416
chr1	19356052	19356268	17.25113281
chr1	19369955	19370171	21.06303284
chr1	19384013	19384229	18.94002925
chr1	19422713	19423073	183.0775036
chr1	19440147	19440507	387.0341569
chr1	19465996	19466212	26.84621706
chr1	19479659	19480019	41.99644451
chr1	19506053	19506413	176.9401325
chr1	19536800	19537016	20.50707371
chr1	19558933	19559293	40.84516656
chr1	19567821	19568026	945.06595
chr1	19595989	19596349	95.18322828
chr1	19668059	19668256	854.6202492
chr1	19670843	19671203	757.6079984
chr1	19700828	19701188	53.21732839
chr1	19717871	19718121	751.7296985
chr1	19766351	19766711	151.0305876
chr1	19772226	19772586	114.3816635
chr1	19794851	19795067	41.08258152
chr1	19814223	19814583	408.0433894
chr1	19908851	19909025	833.2483779
chr1	19969597	19969813	17.53428164
chr1	19975179	19975539	97.57988144
chr1	19977659	19978019	593.8946991
chr1	19980256	19980472	841.6095294
chr1	19986427	19986561	592.6531203
chr1	19988232	19988592	384.4473636
chr1	19991217	19991433	22.88540405
chr1	20031117	20031310	889.5629133
chr1	20042150	20042400	836.9890457
chr1	20088695	20089055	642.8812673
chr1	20125979	20126339	110.116527
chr1	20137781	20138031	621.0815465
chr1	20208670	20208847	879.2001252
chr1	20244548	20244798	909.8162089
chr1	20301301	20301661	623.2208287
chr1	20407621	20407837	22.45040884
chr1	20414186	20414546	279.4373317
chr1	20427397	20427757	846.555344
chr1	20435730	20436090	35.00972507
chr1	20478920	20479089	937.8430273
chr1	20484909	20485204	54.81285913
chr1	20491923	20492283	300.5769739
chr1	20521770	20521955	884.6164472
chr1	20539345	20539705	477.1354301
chr1	20543119	20543479	402.5840361
chr1	20559894	20560254	304.6290044
chr1	20597967	20598327	83.23303789
chr1	20656298	20656658	75.52165866
chr1	20688288	20688648	496.8794272
chr1	20693622	20693982	91.47179812
chr1	20703460	20703676	779.8581993
chr1	20756893	20757253	502.9264593
chr1	20820361	20820597	1152.727286
chr1	20848928	20849074	803.0916518
chr1	20901732	20902092	421.2858609
chr1	20959737	20960009	1107.934486
chr1	20966619	20966979	703.8515554
chr1	20987864	20988224	295.7563572
chr1	20989985	20990201	46.64343949
chr1	21022989	21023186	855.6827992
chr1	21023354	21023714	513.0669004
chr1	21028945	21029305	197.3928281
chr1	21054495	21054855	103.914012
chr1	21059561	21059921	265.8185079
chr1	21259028	21259244	31.78339309
chr1	21291346	21291614	86.57588944
chr1	21308416	21308776	225.2628795
chr1	21310103	21310319	127.4846027
chr1	21314054	21314270	21.96549931
chr1	21521682	21522042	618.4104692
chr1	21543420	21543670	647.3900095
chr1	21544397	21544757	283.8881821
chr1	21558483	21558843	575.8837588
chr1	21571505	21571865	146.2170275
chr1	21581750	21582000	811.6342506
chr1	21596784	21597003	1094.621619
chr1	21629235	21629451	43.37169134
chr1	21661315	21661471	666.4744872
chr1	21695052	21695277	1196.932111
chr1	21697043	21697403	438.6669787
chr1	21710414	21710630	40.64089768
chr1	21795134	21795494	201.2931565
chr1	21815178	21815538	211.9767573
chr1	21817294	21817654	342.8397198
chr1	21824295	21824511	17.35494064
chr1	21835480	21835855	460.7069462
chr1	21837759	21838119	96.25773739
chr1	21861302	21861662	507.8226297
chr1	21866433	21866686	38.63134771
chr1	21900559	21900919	303.4943998
chr1	21922051	21922411	507.3594713
chr1	21936348	21936552	19.66585324
chr1	21982279	21982495	27.42878156
chr1	21984290	21984650	65.61808311
chr1	21985662	21985866	792.8825492
chr1	21996358	21996614	84.61373034
chr1	22029799	22030159	230.1456941
chr1	22069151	22069367	28.57441622
chr1	22108944	22109304	274.5128004
chr1	22140978	22141338	208.7927826
chr1	22192494	22192854	99.74480088
chr1	22193122	22193372	14.74241031
chr1	22208594	22208954	141.3543223
chr1	22211015	22211231	20.79887471
chr1	22226712	22226928	19.0988205
chr1	22290571	22290736	1008.709813
chr1	22308629	22308845	16.79638081
chr1	22331671	22332031	85.9674792
chr1	22345754	22346114	304.0266351
chr1	22349359	22349719	386.5871362
chr1	22351006	22351222	46.29463046
chr1	22366060	22366420	84.69462225
chr1	22418915	22419131	28.98574454
chr1	22432186	22432436	747.1034902
chr1	22458478	22458656	920.0623911
chr1	22469815	22470090	58.49889458
chr1	22488937	22489164	37.34003252
chr1	22534769	22535129	70.01534608
chr1	22558518	22558878	63.74932354
chr1	22602421	22602637	824.3306857
chr1	22643768	22644128	401.8242796
chr1	22707103	22707307	19.52024898
chr1	22743185	22743369	945.7113735
chr1	22746940	22747300	689.58808
chr1	22963541	22963757	18.78314091
chr1	22968621	22968776	826.5853795
chr1	22981066	22981426	41.1874701
chr1	22984892	22985252	102.5508119
chr1	22992277	22992637	174.0244629
chr1	23000630	23000990	567.5965794
chr1	23030949	23031309	774.7298396
chr1	23058379	23058739	302.503964
chr1	23113009	23113225	16.97667662
chr1	23188596	23188956	368.6022883
chr1	23215779	23216029	658.1298012
chr1	23256809	23257169	525.8030849
chr1	23290695	23291055	820.1582142
chr1	23303002	23303181	960.2242844
chr1	23303295	23303526	49.14364798
chr1	23345656	23346016	210.276826
chr1	23407900	23408260	77.48401878
chr1	23425296	23425479	927.3250507
chr1	23504070	23504430	17.14455874
chr1	23505448	23505808	102.9043634
chr1	23511167	23511527	466.5694795
chr1	23536817	23537033	48.00293245
chr1	23543222	23543582	299.3635771
chr1	23671024	23671312	38.17155989
chr1	23695437	23695641	19.85567882
chr1	23730504	23730743	1074.940038
chr1	23810595	23810811	28.56190973
chr1	23823627	23823804	837.2468
chr1	23854210	23854570	18.44265947
chr1	23857803	23858163	156.8406493
chr1	23866373	23866583	1114.750465
chr1	23871190	23871550	941.2014577
chr1	23881420	23881780	248.5171874
chr1	23892738	23893098	133.2905009
chr1	23939772	23940132	18.83245609
chr1	23961502	23961734	849.7517911
chr1	23964019	23964202	924.966321
chr1	23984251	23984467	752.6856711
chr1	23991742	23992102	130.6361225
chr1	24018069	24018285	704.4628982
chr1	24018643	24019003	75.08305878
chr1	24042885	24043245	15.54828624
chr1	24044960	24045320	356.2739818
chr1	24053782	24054022	67.26488151
chr1	24072062	24072422	337.0085567
chr1	24077898	24078043	759.2938508
chr1	24098699	24098892	1122.358406
chr1	24123326	24123530	24.37761787
chr1	24125068	24125428	137.8400407
chr1	24130679	24131039	61.50722712
chr1	24136270	24136478	1087.673527
chr1	24137328	24137561	780.3930481
chr1	24181079	24181439	192.7366925
chr1	24194831	24195046	935.2757014
chr1	24236095	24236311	17.60917343
chr1	24241986	24242346	103.5367
chr1	24243378	24243586	981.2833363
chr1	24275623	24275983	322.2063185
chr1	24285335	24285695	311.165349
chr1	24306682	24307042	184.0775632
chr1	24354553	24354913	474.1684026
chr1	24397411	24397594	916.0946361
chr1	24421123	24421327	17.52145944
chr1	24439038	24439398	427.5638343
chr1	24477035	24477221	830.900689
chr1	24481885	24482245	37.75062695
chr1	24484318	24484715	39.54887813
chr1	24486533	24486749	23.74751371
chr1	24525879	24526011	753.1343127
chr1	24528391	24528641	829.1886367
chr1	24580075	24580435	146.2321269
chr1	24631267	24631627	18.92038356
chr1	24635162	24635522	138.5914695
chr1	24711680	24712040	272.4686774
chr1	24716563	24716923	435.5677382
chr1	24717872	24718051	1041.079377
chr1	24718884	24719100	729.9622041
chr1	24741961	24742197	905.9183303
chr1	24747985	24748345	45.83734183
chr1	24853697	24854057	224.7725755
chr1	24868476	24868836	250.9392087
chr1	24913765	24914015	752.746117
chr1	24919981	24920341	110.0292918
chr1	24961710	24962070	479.3120795
chr1	24968870	24969230	99.43045899
chr1	25012217	25012421	19.56757244
chr1	25015105	25015318	948.1260463
chr1	25071276	25071636	303.559998
chr1	25074743	25075103	17.46490737
chr1	25075773	25075989	33.01612779
chr1	25157205	25157565	675.7049805
chr1	25161442	25161802	331.8821566
chr1	25174481	25174690	1061.935716
chr1	25176197	25176557	564.5602165
chr1	25184179	25184539	54.51593228
chr1	25192764	25192980	18.35491089
chr1	25224606	25224966	832.1510828
chr1	25228129	25228345	31.55153205
chr1	25236146	25236350	19.4043892
chr1	25253437	25253797	120.0811689
chr1	25256797	25257158	205.1739101
chr1	25258761	25259121	490.4169894
chr1	25261189	25261405	27.92821077
chr1	25274585	25274945	119.4670121
chr1	25279039	25279399	128.630605
chr1	25286692	25287052	246.9113203
chr1	25288714	25289074	167.551475
chr1	25289994	25290354	290.536483
chr1	25317816	25318032	26.62036916
chr1	25353261	25353621	169.367955
chr1	25355603	25356073	85.39211312
chr1	25358946	25359162	83.26284306
chr1	25359640	25360000	40.22824583
chr1	25363711	25363961	671.309238
chr1	25364247	25364612	441.1319915
chr1	25365736	25365993	56.39900808
chr1	25395325	25395685	234.8482303
chr1	25427262	25427478	23.62841768
chr1	25427991	25428232	1204.843678
chr1	25443913	25444273	265.0439033
chr1	25455954	25456314	18.0988656
chr1	25475183	25475543	594.087369
chr1	25525302	25525666	70.96249379
chr1	25531386	25531746	467.3334089
chr1	25544204	25544408	19.41766012
chr1	25566380	25566740	621.9862292
chr1	25573074	25573290	18.38032401
chr1	25574183	25574546	127.6614247
chr1	25586329	25586545	19.22414316
chr1	25656440	25656690	59.98830789
chr1	25663654	25663881	45.64272334
chr1	25729504	25729864	97.55150693
chr1	25768633	25768849	26.38262992
chr1	25804010	25804226	28.93020186
chr1	25813152	25813425	40.0230301
chr1	25814056	25814416	330.0351309
chr1	25828214	25828574	112.9086079
chr1	25830284	25830644	482.3881006
chr1	25847016	25847266	597.0694424
chr1	25850040	25850400	165.7151793
chr1	25859583	25859799	64.03210305
chr1	25868435	25868651	17.72171573
chr1	25893070	25893430	69.41169508
chr1	25899262	25899622	474.0198273
chr1	25916758	25916974	19.73012021
chr1	25935088	25935448	320.8347318
chr1	25937428	25937788	225.9911911
chr1	25942605	25942965	90.06330369
chr1	25945561	25945921	468.0884141
chr1	26019099	26019459	469.3838419
chr1	26027211	26027461	15.18322538
chr1	26070595	26070955	156.9008747
chr1	26081348	26081708	49.84987284
chr1	26123321	26123681	655.1277274
chr1	26124527	26124887	288.2240544
chr1	26136548	26136911	87.33700227
chr1	26137424	26137606	1043.267298
chr1	26140541	26140901	204.1978079
chr1	26163761	26164121	330.4376035
chr1	26201655	26201883	46.02523767
chr1	26221942	26222196	1278.682869
chr1	26231397	26231757	53.00593737
chr1	26324685	26324908	1241.656096
chr1	26330952	26331202	25.7218818
chr1	26336609	26336969	90.53362449
chr1	26356406	26356766	87.33093761
chr1	26361729	26361959	41.43661442
chr1	26362505	26362731	1136.366295
chr1	26431538	26431706	836.1765684
chr1	26437384	26437600	28.46666325
chr1	26471613	26471973	672.1321081
chr1	26488410	26488626	33.84249987
chr1	26490678	26491038	202.9294221
chr1	26496229	26496426	1024.681891
chr1	26516790	26517165	103.4560712
chr1	26530457	26530817	60.64834949
chr1	26560348	26560546	1013.383098
chr1	26560796	26561156	341.3951359
chr1	26561512	26561872	127.1342908
chr1	26602118	26602292	840.3606489
chr1	26602434	26602670	45.52754773
chr1	26606026	26606386	231.3272224
chr1	26611649	26611833	940.3806569
chr1	26612306	26612666	296.7122867
chr1	26648119	26648305	1020.790024
chr1	26688182	26688386	18.92766578
chr1	26690387	26690601	1068.421401
chr1	26717982	26718342	409.4823153
chr1	26722838	26723054	657.2631851
chr1	26743610	26743795	997.7792002
chr1	26796798	26797158	522.0270398
chr1	26826740	26826939	875.756835
chr1	26857663	26858023	293.3189944
chr1	26864476	26864836	203.5230785
chr1	26865205	26865565	516.9708233
chr1	26868011	26868215	35.31589549
chr1	26868409	26868625	516.7160442
chr1	26869634	26869850	28.47840171
chr1	26910615	26910975	212.9496153
chr1	26924036	26924396	369.646464
chr1	26928837	26929197	699.6351246
chr1	26935462	26935678	113.5278463
chr1	26946792	26946996	599.3473611
chr1	27003991	27004241	629.1985291
chr1	27018967	27019327	116.6088324
chr1	27045788	27046004	42.57659021
chr1	27050040	27050256	18.63250149
chr1	27077009	27077213	17.36761496
chr1	27113869	27114085	30.30176156
chr1	27114581	27114831	15.75560006
chr1	27115736	27115935	1027.340951
chr1	27116974	27117190	23.50229197
chr1	27136612	27136782	641.3901073
chr1	27147213	27147573	491.0562302
chr1	27152865	27153225	352.0775113
chr1	27155850	27156066	38.19618803
chr1	27160103	27160463	333.8058604
chr1	27165148	27165508	93.63187271
chr1	27177785	27178145	35.31927593
chr1	27179653	27179869	752.858375
chr1	27187754	27187958	17.35963809
chr1	27189228	27189588	416.8073854
chr1	27204475	27204835	590.6735627
chr1	27213626	27213986	280.8220443
chr1	27286704	27287072	53.15070795
chr1	27293377	27293737	522.7358445
chr1	27318200	27318416	18.31998606
chr1	27324225	27324405	936.3662204
chr1	27371094	27371294	1171.17373
chr1	27372481	27372680	863.6190675
chr1	27423977	27424172	998.6507992
chr1	27425914	27426130	38.31969837
chr1	27429262	27429468	1092.982567
chr1	27435634	27435994	168.8684529
chr1	27438576	27438936	364.1797431
chr1	27462427	27462787	117.2721255
chr1	27481582	27481802	889.4408787
chr1	27524472	27524722	772.7942503
chr1	27611289	27611422	702.3595847
chr1	27623222	27623582	506.1732299
chr1	27627352	27627574	1278.964569
chr1	27659343	27659559	680.246206
chr1	27684078	27684268	1001.918321
chr1	27686330	27686690	15.55368491
chr1	27692938	27693298	344.7215764
chr1	27699388	27699748	47.38834276
chr1	27714991	27715197	1025.225902
chr1	27718127	27718331	28.05577048
chr1	27718712	27719072	355.424337
chr1	27719322	27719682	94.84061927
chr1	27721959	27722174	902.5218408
chr1	27728838	27729198	265.2265196
chr1	27729467	27729827	382.9169602
chr1	27743076	27743326	640.9441392
chr1	27755054	27755270	18.15639494
chr1	27757837	27758053	20.02096861
chr1	27834795	27835155	68.51760308
chr1	27849665	27849869	24.49302778
chr1	27873758	27874118	21.02662017
chr1	27883317	27883516	853.9240613
chr1	27895038	27895398	471.4909685
chr1	27901816	27902176	45.07636153
chr1	27902443	27902803	112.4839384
chr1	27926152	27926512	16.94261313
chr1	27928959	27929175	23.15093103
chr1	27932401	27932617	44.6097778
chr1	27932928	27933178	876.1767316
chr1	27935201	27935688	872.5435776
chr1	27936357	27936573	25.93102332
chr1	27942964	27943324	156.4978401
chr1	27970456	27970666	915.5432082
chr1	27983128	27983488	124.6310981
chr1	27985708	27985924	17.29923464
chr1	27989781	27989944	843.0427793
chr1	27995716	27995917	1003.367755
chr1	27998831	27999191	234.4664535
chr1	27999389	27999605	24.57711036
chr1	28046080	28046440	207.8352823
chr1	28052084	28052444	419.6331727
chr1	28086996	28087212	30.2875543
chr1	28155159	28155375	21.28212744
chr1	28184607	28184847	1343.215268
chr1	28199754	28199970	41.70844677
chr1	28210845	28211061	38.65048766
chr1	28217973	28218333	171.8692196
chr1	28255151	28255511	115.9115284
chr1	28266820	28267180	319.7380471
chr1	28274047	28274407	35.69111767
chr1	28286538	28286898	293.5922184
chr1	28306144	28306504	295.7627939
chr1	28362986	28363346	151.7615206
chr1	28412210	28412426	40.26060271
chr1	28414358	28414718	267.2207595
chr1	28417726	28418086	791.39877
chr1	28439566	28439926	219.6460727
chr1	28474701	28474905	33.0185293
chr1	28501408	28501848	125.9187689
chr1	28502951	28503380	40.82204394
chr1	28535443	28535693	756.0812597
chr1	28575038	28575257	916.5964361
chr1	28686140	28686500	527.2541857
chr1	28694666	28695026	129.2028833
chr1	28696572	28697135	62.15239326
chr1	28736234	28736594	258.6525333
chr1	28762725	28763085	33.32689483
chr1	28798034	28798250	89.01867495
chr1	28844589	28844785	952.7642864
chr1	28844987	28845203	39.40093111
chr1	28867280	28867496	41.63529983
chr1	28907747	28908107	215.1406333
chr1	28929354	28929714	576.5404695
chr1	28967311	28967671	292.7671849
chr1	28969537	28969897	399.2954131
chr1	28975082	28975464	44.28408364
chr1	28975626	28975830	17.68690912
chr1	28980439	28980691	132.0797172
chr1	28995121	28995337	25.89678269
chr1	29063163	29063337	849.5033823
chr1	29083376	29083736	111.6210408
chr1	29109838	29110198	22.68972853
chr1	29111696	29111865	793.116276
chr1	29119171	29119531	48.50806151
chr1	29172690	29173058	114.4299611
chr1	29203786	29203974	1016.680819
chr1	29208632	29208838	1083.674643
chr1	29210543	29210793	75.63735797
chr1	29211466	29211682	20.82730921
chr1	29220235	29220595	201.6365116
chr1	29360371	29360731	417.7551811
chr1	29444008	29444224	39.26234235
chr1	29447693	29448053	440.3015936
chr1	29508386	29508746	651.9594438
chr1	29524029	29524389	312.6928839
chr1	29529449	29529667	1084.075776
chr1	29557435	29557795	169.2713669
chr1	29562770	29563130	639.4583064
chr1	29572293	29572653	290.3544907
chr1	29658720	29659080	379.4750513
chr1	29667484	29667734	443.6084331
chr1	29668410	29668770	66.92114159
chr1	29706005	29706365	317.3676237
chr1	29723276	29723480	28.62814338
chr1	29738384	29738744	24.09053376
chr1	29742021	29742254	66.74807707
chr1	29780006	29780366	197.5229418
chr1	29839791	29840151	348.3487302
chr1	30129333	30129693	132.9316391
chr1	30162224	30162584	103.5677578
chr1	30170797	30171157	147.2808256
chr1	30176440	30176694	572.7452855
chr1	30179866	30180226	214.4227796
chr1	30186776	30187136	106.7887315
chr1	30265919	30266169	695.1353882
chr1	30321938	30322298	339.9174484
chr1	30349750	30350110	87.09045577
chr1	30385269	30385629	146.1804365
chr1	30558818	30559178	222.9360808
chr1	30578961	30579321	219.4557204
chr1	30584353	30584713	248.6471502
chr1	30705217	30705467	524.1679058
chr1	30795813	30796017	21.48566387
chr1	30826546	30826762	29.69634329
chr1	30853270	30853520	787.7364838
chr1	30881619	30881823	21.45936389
chr1	31074412	31074616	19.00282626
chr1	31170957	31171211	57.83304221
chr1	31180977	31181337	818.8154097
chr1	31188080	31188440	157.8659101
chr1	31192144	31192326	965.6519358
chr1	31193005	31193221	45.93858207
chr1	31197030	31197390	180.3688358
chr1	31216410	31216631	46.3490695
chr1	31224934	31225172	53.28958445
chr1	31228549	31228919	100.0266865
chr1	31234532	31234892	18.77700859
chr1	31238271	31238487	43.34771775
chr1	31252510	31252737	1028.739859
chr1	31255286	31255444	768.1604014
chr1	31255745	31256105	413.5408861
chr1	31274669	31274845	1001.38292
chr1	31318861	31319111	14.5074513
chr1	31329040	31329244	19.31115497
chr1	31349729	31349979	14.52927396
chr1	31384219	31384579	705.3304989
chr1	31402256	31402616	637.2958305
chr1	31450105	31450465	30.74850032
chr1	31455874	31456234	63.18964533
chr1	31628124	31628484	136.2969921
chr1	31635635	31635810	703.987789
chr1	31654332	31654836	585.6208773
chr1	31655193	31655553	39.10032711
chr1	31656809	31657169	758.7414736
chr1	31658514	31658874	289.2056896
chr1	31687674	31687878	25.41479233
chr1	31769472	31769832	66.39699385
chr1	31807885	31808245	269.0896622
chr1	31846405	31846621	23.38203238
chr1	31867467	31867827	802.442706
chr1	31869476	31869836	229.8541303
chr1	31894253	31894613	399.5846541
chr1	31895655	31895886	1039.059982
chr1	31896360	31896585	45.41350038
chr1	31932945	31933195	39.83577716
chr1	31973632	31973848	42.95247558
chr1	31983010	31983214	22.54105081
chr1	32014561	32014780	944.1504401
chr1	32014889	32015093	20.93004248
chr1	32015276	32015492	20.24177016
chr1	32029762	32029904	755.7097164
chr1	32053356	32053716	628.2890538
chr1	32059685	32059877	1070.431022
chr1	32083790	32084150	632.0485789
chr1	32085043	32085259	42.6455843
chr1	32098734	32099094	253.0526365
chr1	32105826	32106093	86.77532147
chr1	32129516	32129719	976.4574574
chr1	32131778	32131994	22.87885712
chr1	32135758	32135962	21.07269309
chr1	32149628	32149988	279.3722508
chr1	32170787	32171147	450.1885792
chr1	32173359	32173719	241.1869316
chr1	32179931	32180291	394.348429
chr1	32181250	32181610	503.6264321
chr1	32211343	32211477	685.0231489
chr1	32226884	32227100	33.75527708
chr1	32228213	32228573	344.7740079
chr1	32229889	32230105	23.1272823
chr1	32230772	32231132	108.3477079
chr1	32254900	32255099	1016.125477
chr1	32281551	32281911	605.3199338
chr1	32300118	32300478	245.0994929
chr1	32326990	32327350	413.2207881
chr1	32403837	32404197	433.6811358
chr1	32405407	32405767	542.1127582
chr1	32421652	32422012	215.8002322
chr1	32429765	32430023	1365.95062
chr1	32443343	32443703	285.2734998
chr1	32446459	32446819	40.38498132
chr1	32469183	32469543	472.742507
chr1	32529012	32529372	442.0480921
chr1	32538826	32539186	121.1092597
chr1	32574943	32575303	346.7415451
chr1	32577285	32577645	24.91875068
chr1	32593514	32593874	24.31315045
chr1	32666546	32666906	102.1379276
chr1	32681313	32681465	841.7767821
chr1	32689435	32689651	38.1539473
chr1	32700478	32700694	19.83735845
chr1	32705957	32706317	203.1163257
chr1	32713858	32714063	1045.420108
chr1	32756191	32756551	34.96153029
chr1	32782143	32782393	681.0822421
chr1	32799000	32799216	24.3859251
chr1	32800762	32801012	657.7501746
chr1	32816734	32817100	273.828816
chr1	32827694	32828054	71.23554388
chr1	32837839	32838199	213.1010342
chr1	32866537	32866682	819.4255315
chr1	32879614	32879864	754.0676307
chr1	32913926	32914286	593.1911877
chr1	32914784	32915157	111.4855056
chr1	32936619	32936979	18.88728503
chr1	32966314	32966530	16.77704809
chr1	32986084	32986297	933.380591
chr1	32986757	32987117	54.62562107
chr1	33077666	33078026	191.542215
chr1	33085709	33086069	82.62543119
chr1	33164263	33164623	39.55339446
chr1	33177804	33178076	1186.99794
chr1	33199690	33199906	21.08328971
chr1	33207031	33207391	114.5904949
chr1	33215418	33215634	40.356988
chr1	33238670	33238877	1014.706285
chr1	33252534	33252894	79.49187352
chr1	33282884	33283100	22.90461759
chr1	33284361	33284577	18.39054152
chr1	33293947	33294307	60.50470261
chr1	33338332	33338497	760.4683863
chr1	33342308	33342528	956.5253932
chr1	33352167	33352527	163.3461344
chr1	33358486	33358846	234.3849557
chr1	33358913	33359129	42.06239362
chr1	33383119	33383335	27.82425168
chr1	33391092	33391315	90.48913202
chr1	33399027	33399387	367.7345189
chr1	33466887	33467247	181.5588483
chr1	33472829	33473189	211.4487793
chr1	33520745	33521105	563.0755359
chr1	33551961	33552321	677.4540291
chr1	33560660	33560878	923.3282913
chr1	33565197	33565557	75.73129172
chr1	33577610	33577970	365.8247317
chr1	33585480	33585840	178.1336623
chr1	33592835	33593083	1156.433643
chr1	33597756	33597972	30.54912725
chr1	33603422	33603782	423.2505873
chr1	33613513	33613873	282.1406739
chr1	33684286	33684646	342.8130938
chr1	33761163	33761371	1141.734165
chr1	33764368	33764537	806.739476
chr1	33833459	33833648	1168.89079
chr1	33838396	33838612	88.98081673
chr1	33896484	33896844	103.1866715
chr1	33921433	33921793	689.5202429
chr1	33936159	33936409	880.1977974
chr1	34078590	34078767	868.8871835
chr1	34090564	34090924	287.8054973
chr1	34098693	34098919	1256.19567
chr1	34100453	34100813	413.6730356
chr1	34106696	34107056	300.2432081
chr1	34119863	34120223	110.0962956
chr1	34201297	34201531	53.69489968
chr1	34308022	34308238	19.44349315
chr1	34341459	34341819	153.7855235
chr1	34479596	34479956	422.219975
chr1	34579050	34579269	59.03661987
chr1	34579543	34579903	235.2444552
chr1	34622423	34622639	30.09049426
chr1	34628752	34629112	475.0105937
chr1	34758073	34758433	189.8633857
chr1	34761180	34761396	27.18795651
chr1	34808031	34808271	47.28201772
chr1	34820034	34820290	63.23252282
chr1	34864540	34864900	79.94100132
chr1	34885327	34885687	57.63549022
chr1	34925945	34926091	711.0241672
chr1	35012606	35012966	87.47365713
chr1	35014824	35015184	148.1052908
chr1	35057856	35058216	261.109067
chr1	35063594	35063806	1043.654032
chr1	35065820	35066036	21.1532342
chr1	35108321	35108681	41.38675374
chr1	35147108	35147468	686.8203858
chr1	35208365	35208580	1023.19465
chr1	35218737	35218953	18.5133167
chr1	35252135	35252333	942.296445
chr1	35253715	35254075	288.7845277
chr1	35318302	35318598	1221.766087
chr1	35325418	35325600	873.524835
chr1	35332019	35332235	952.642766
chr1	35350473	35350833	57.71732873
chr1	35362207	35362567	123.1296379
chr1	35384721	35385081	136.2852618
chr1	35450920	35451194	76.99894789
chr1	35512702	35512918	19.76244776
chr1	35578345	35578705	75.77564753
chr1	35657590	35657950	42.73278073
chr1	35667777	35667962	980.2987221
chr1	35686593	35686953	342.5523591
chr1	35733983	35734343	15.29435397
chr1	35764192	35764552	540.8523032
chr1	35901437	35901653	20.61404816
chr1	35909728	35909949	98.52276556
chr1	35916750	35916913	889.4954412
chr1	35920344	35920704	39.82422211
chr1	35972230	35972590	23.39600524
chr1	36010647	36011007	633.5150627
chr1	36030310	36030526	779.6284206
chr1	36034603	36034789	896.1138193
chr1	36111757	36111973	30.76774757
chr1	36181178	36181350	895.0300676
chr1	36192548	36192716	790.9145047
chr1	36234825	36235130	49.63195053
chr1	36240280	36240640	740.0125973
chr1	36323467	36323827	225.3251599
chr1	36348585	36348815	1076.904003
chr1	36359705	36359921	37.4139732
chr1	36365541	36365901	151.2254998
chr1	36404596	36404812	38.67690042
chr1	36552916	36553276	16.63898904
chr1	36554262	36554489	1170.054348
chr1	36562619	36562979	116.7623232
chr1	36565284	36565466	914.892084
chr1	36565656	36565909	99.18790035
chr1	36600321	36600681	501.1995635
chr1	36615178	36615386	1167.73115
chr1	36626686	36627046	263.5295901
chr1	36653385	36653601	24.19854119
chr1	36653861	36654031	1008.65111
chr1	36674914	36675130	28.25871415
chr1	36683310	36683539	72.40690851
chr1	36690377	36690737	94.73106747
chr1	36751074	36751434	547.1418387
chr1	36765484	36765844	316.2689562
chr1	36771782	36772142	92.18250504
chr1	36808308	36808668	751.6610875
chr1	36834724	36834904	833.950346
chr1	36850478	36850694	37.29220678
chr1	36852148	36852364	44.1827895
chr1	36886494	36886713	1153.137819
chr1	36911950	36912310	374.984358
chr1	36915506	36915756	15.99339922
chr1	36939711	36940071	112.5495495
chr1	36982045	36982201	805.8108165
chr1	36994010	36994370	66.56580302
chr1	37008507	37008867	108.2238957
chr1	37019419	37019779	635.6587104
chr1	37041761	37041934	813.9308212
chr1	37074924	37075140	706.9314823
chr1	37116169	37116366	783.2759316
chr1	37169395	37169567	942.0381277
chr1	37171324	37171540	17.9015944
chr1	37197378	37197628	55.46363371
chr1	37329824	37330184	407.7679852
chr1	37467385	37467601	19.24353082
chr1	37483436	37483658	45.88070603
chr1	37486281	37486641	77.19275615
chr1	37494534	37494894	80.23603259
chr1	37501698	37501918	59.26885908
chr1	37503914	37504133	71.98043936
chr1	37551074	37551325	34.05612715
chr1	37562151	37562511	232.4808628
chr1	37596225	37596448	39.03117128
chr1	37602058	37602274	16.84127062
chr1	37642856	37643216	346.4471421
chr1	37774203	37774563	64.0150831
chr1	37777540	37777756	19.30485885
chr1	37789496	37789635	633.7789434
chr1	37856893	37857109	68.6998687
chr1	37899971	37900197	1047.155154
chr1	37920529	37920724	1079.972557
chr1	37924226	37924476	130.7483877
chr1	37939221	37939581	87.15652755
chr1	37943953	37944313	115.4025546
chr1	37944741	37944957	16.76673807
chr1	37953058	37953293	1094.00779
chr1	37974794	37975154	190.4708828
chr1	37980211	37980571	424.6450002
chr1	38027378	38027738	604.4197079
chr1	38068718	38069078	533.4617051
chr1	38087874	38088078	17.44832245
chr1	38142169	38142385	60.5939584
chr1	38148160	38148314	782.6611085
chr1	38157894	38158254	586.8731706
chr1	38231748	38232108	132.4158456
chr1	38244384	38244744	45.80658517
chr1	38260563	38260779	39.88681478
chr1	38276817	38277003	948.5523992
chr1	38285613	38285829	24.93183276
chr1	38324654	38325014	16.8602422
chr1	38325372	38325605	62.89714232
chr1	38325867	38326043	847.6965267
chr1	38341493	38341853	37.50134247
chr1	38356069	38356429	353.4896649
chr1	38384965	38385325	282.8364383
chr1	38388642	38388846	20.60117949
chr1	38401703	38402063	213.4257964
chr1	38440706	38441066	257.0645168
chr1	38455720	38455961	1409.767649
chr1	38470163	38470568	33.74371882
chr1	38479956	38480316	15.13460261
chr1	38484608	38484968	399.2407624
chr1	38492290	38492650	602.8697396
chr1	38494296	38494500	21.48101391
chr1	38503378	38503738	196.0060865
chr1	38506173	38506533	430.7221395
chr1	38512004	38512220	16.8546428
chr1	38516594	38516844	16.48451887
chr1	38527503	38527719	29.13889186
chr1	38537552	38537912	414.6919049
chr1	38538752	38538987	62.34147948
chr1	38554150	38554400	62.18771202
chr1	38595167	38595527	109.4631196
chr1	38618425	38618785	136.171195
chr1	38674954	38675314	54.56052249
chr1	38713532	38713748	22.97261928
chr1	38727454	38727670	17.40992997
chr1	38791911	38792127	29.95997396
chr1	38826495	38826855	130.4651392
chr1	38869406	38869766	82.13205217
chr1	38955478	38955838	419.2733383
chr1	38965972	38966332	177.1285495
chr1	38968493	38968853	182.4449969
chr1	38987723	38988083	43.87004833
chr1	38992968	38993328	43.87645365
chr1	39005592	39005849	55.62249366
chr1	39024244	39024460	23.64060361
chr1	39052811	39053024	1061.503919
chr1	39073919	39074279	406.5457874
chr1	39081362	39081722	179.7377529
chr1	39281755	39281971	24.00065591
chr1	39283828	39284188	517.9168829
chr1	39300934	39301294	767.5085075
chr1	39311962	39312179	46.49601012
chr1	39357456	39357706	49.45874823
chr1	39429833	39430193	270.4305924
chr1	39554406	39554672	66.15053697
chr1	39558017	39558377	680.0463656
chr1	39564388	39564638	730.0733808
chr1	39568194	39568554	652.0437242
chr1	39595169	39595529	239.5612479
chr1	39602401	39602617	26.8554333
chr1	39649364	39649724	338.1943263
chr1	39657274	39657634	461.9530451
chr1	39658169	39658529	515.3855296
chr1	39724388	39724638	817.7832686
chr1	39731926	39732286	308.9884162
chr1	39820238	39820598	87.2246681
chr1	39843978	39844338	248.7212862
chr1	39853194	39853554	73.73402451
chr1	39873421	39873781	17.86141824
chr1	39876607	39876967	530.2305304
chr1	39934890	39935106	24.68534428
chr1	39956736	39956952	17.54979775
chr1	39972879	39973239	158.9395944
chr1	40004974	40005160	866.6502527
chr1	40042477	40042837	495.3156725
chr1	40071899	40072149	780.0344755
chr1	40075301	40075661	748.3756589
chr1	40105558	40105918	100.0854903
chr1	40111928	40112178	16.61871288
chr1	40119294	40119461	912.6481361
chr1	40123771	40124021	816.3618392
chr1	40138083	40138287	18.10317975
chr1	40138324	40138684	454.3119675
chr1	40167533	40167893	635.6898026
chr1	40185726	40186086	470.5581581
chr1	40254884	40255100	24.88035398
chr1	40264948	40265198	240.2971769
chr1	40265413	40265636	696.4540982
chr1	40282561	40283488	890.0463569
chr1	40292254	40292614	54.69660897
chr1	40367926	40368286	650.8978629
chr1	40383487	40383847	88.91651051
chr1	40385159	40385519	674.6781331
chr1	40439254	40439485	1100.664191
chr1	40483973	40484189	22.94719188
chr1	40497970	40498330	742.6101862
chr1	40504930	40505290	151.0463276
chr1	40524906	40525266	121.9293458
chr1	40544301	40544456	693.4772414
chr1	40550371	40550731	466.0034865
chr1	40562931	40563291	51.67903115
chr1	40609676	40610036	657.9624435
chr1	40618689	40619049	564.1018921
chr1	40627445	40627805	50.61947258
chr1	40633007	40633367	124.4651967
chr1	40648664	40649024	218.0351741
chr1	40663346	40663706	121.681355
chr1	40771126	40771486	154.5577217
chr1	40776629	40776910	36.98378346
chr1	40778054	40778476	128.2098292
chr1	40781037	40781258	1013.167962
chr1	40782297	40782513	24.14570739
chr1	40804449	40804685	1306.475037
chr1	40810358	40810578	56.42072036
chr1	40829385	40829746	188.8336542
chr1	40848283	40848643	110.6453266
chr1	40870525	40870885	572.4577403
chr1	40904100	40904460	395.5823201
chr1	40915493	40915853	63.68044956
chr1	40998514	40998874	540.0142005
chr1	41057868	41058228	158.039464
chr1	41061467	41061671	18.38205916
chr1	41078025	41078212	1025.586566
chr1	41090767	41091127	263.3033417
chr1	41096178	41096538	320.9427156
chr1	41115705	41116065	338.9466513
chr1	41117163	41117379	16.74901638
chr1	41131538	41131898	179.8698187
chr1	41134656	41134840	847.1879847
chr1	41154155	41154371	32.61551685
chr1	41157820	41158070	14.344573
chr1	41188313	41188673	126.8934165
chr1	41235464	41235824	109.3135058
chr1	41239938	41240122	805.2069326
chr1	41286171	41286375	18.45288887
chr1	41306282	41306498	33.75334196
chr1	41314191	41314551	676.9914596
chr1	41315772	41315940	872.7816285
chr1	41321193	41321553	122.521328
chr1	41328128	41328488	130.0727378
chr1	41414567	41414927	498.3265252
chr1	41418248	41418425	925.7341735
chr1	41444811	41445171	158.7258024
chr1	41469432	41469792	554.65694
chr1	41503861	41504077	31.81339253
chr1	41588779	41589139	250.2248301
chr1	41705933	41706293	244.148105
chr1	41728679	41729039	151.9724948
chr1	41733910	41734104	1007.06946
chr1	41748451	41748626	816.132087
chr1	41779296	41779656	414.8058627
chr1	41788555	41788915	695.2634636
chr1	41796990	41797194	17.3645393
chr1	41826753	41827113	200.1256805
chr1	41882840	41883039	1015.421493
chr1	41889076	41889436	183.1596947
chr1	41898486	41898662	899.4650081
chr1	41909958	41910318	66.50882129
chr1	41934813	41935029	20.28380596
chr1	41939513	41939729	31.67357311
chr1	41949945	41950305	126.3427131
chr1	41957945	41958305	472.3915764
chr1	41961232	41961592	128.3393482
chr1	41979069	41979429	302.9857427
chr1	41981841	41982044	896.1089218
chr1	42039467	42039671	17.52589168
chr1	42039838	42040055	1111.793535
chr1	42044627	42044987	149.1864972
chr1	42123698	42123914	35.59108782
chr1	42164729	42165089	16.72323607
chr1	42192505	42192891	231.7287853
chr1	42220125	42220485	315.6784047
chr1	42231877	42232093	29.35974027
chr1	42245077	42245293	18.63047236
chr1	42250574	42250790	18.32209984
chr1	42261120	42261365	42.11915578
chr1	42269936	42270169	42.57963602
chr1	42277192	42277433	188.9809518
chr1	42277651	42278011	555.5289639
chr1	42306638	42306854	16.75518571
chr1	42308843	42309059	22.72177573
chr1	42334264	42334624	555.6840711
chr1	42357233	42357593	265.3731061
chr1	42443011	42443215	18.29319178
chr1	42480570	42480786	17.40725605
chr1	42501218	42501578	273.9374971
chr1	42612625	42612783	800.7258267
chr1	42623281	42623641	101.5576227
chr1	42639073	42639299	1070.797019
chr1	42642701	42642854	717.641795
chr1	42780132	42780492	266.2804649
chr1	42799828	42800048	92.20189851
chr1	42800983	42801187	30.02087917
chr1	42809945	42810507	354.4327167
chr1	42869736	42870105	78.40660011
chr1	42945266	42945626	118.265487
chr1	42970073	42970433	18.88728503
chr1	42977269	42977629	99.46217439
chr1	43043582	43043942	424.983662
chr1	43112337	43112555	48.36441227
chr1	43123845	43124205	45.48288514
chr1	43147001	43147361	25.58114049
chr1	43156504	43156864	181.2700352
chr1	43196750	43197110	120.0635909
chr1	43201798	43202158	135.999308
chr1	43202931	43203291	150.9154206
chr1	43212818	43213178	532.6305415
chr1	43222653	43223013	513.1379208
chr1	43229931	43230291	22.34546161
chr1	43231557	43231917	264.4466839
chr1	43243537	43243897	586.9001873
chr1	43282485	43282701	54.44149451
chr1	43312112	43312472	233.0002153
chr1	43326441	43326801	19.57168351
chr1	43379153	43379289	660.9737989
chr1	43388710	43388883	848.9362931
chr1	43389953	43390351	77.55295513
chr1	43396698	43397058	456.8651049
chr1	43419457	43419817	17.14378286
chr1	43507382	43507586	19.91598812
chr1	43539309	43539669	765.5653529
chr1	43540021	43540237	49.87700645
chr1	43609325	43609685	159.8507818
chr1	43663030	43663390	93.1294329
chr1	43690836	43691040	19.28393812
chr1	43692996	43693196	1019.65897
chr1	43703779	43704139	628.6957829
chr1	43782622	43782826	18.81496241
chr1	43823732	43824092	343.46045
chr1	43833915	43834276	184.9930401
chr1	43849229	43849445	67.90305927
chr1	43880345	43880705	363.1523958
chr1	43920153	43920403	16.8018527
chr1	43994873	43995060	1012.645619
chr1	44020110	44020470	432.7504283
chr1	44056148	44056364	28.97033294
chr1	44077738	44077954	17.84152007
chr1	44119068	44119428	462.3261688
chr1	44170540	44170900	57.08647692
chr1	44229177	44229427	935.9988809
chr1	44244946	44245306	15.03250954
chr1	44374616	44374832	29.24163369
chr1	44376055	44376311	132.8894429
chr1	44396145	44396505	371.4619644
chr1	44399981	44400139	771.514539
chr1	44400514	44400686	827.0689956
chr1	44402435	44402639	18.26664158
chr1	44412123	44412339	738.6845548
chr1	44435439	44435689	16.93709283
chr1	44435713	44436073	18.62265965
chr1	44440423	44440639	24.66819591
chr1	44441834	44442084	21.29653205
chr1	44456492	44456742	85.8511271
chr1	44460475	44460835	249.2229797
chr1	44468343	44468593	24.44866376
chr1	44471396	44471605	1117.775099
chr1	44496416	44496666	142.9981391
chr1	44502328	44502518	947.3306683
chr1	44513443	44513618	810.1556947
chr1	44557873	44558233	291.8972066
chr1	44569075	44569435	88.70586846
chr1	44634494	44634698	40.33665449
chr1	44678924	44679175	51.06759418
chr1	44683468	44683658	945.5087151
chr1	44690113	44690473	20.16449147
chr1	44702239	44702488	51.25333968
chr1	44703820	44704180	373.4458374
chr1	44783974	44784224	622.1944332
chr1	44827239	44827455	18.4082701
chr1	44843873	44844233	551.0665253
chr1	45012382	45012742	112.7604918
chr1	45037734	45038094	432.83963
chr1	45060893	45061094	1033.229183
chr1	45073866	45074226	141.418707
chr1	45075098	45075458	401.4605235
chr1	45118611	45118819	1208.527197
chr1	45121220	45121580	588.0860977
chr1	45140396	45140756	19.82564289
chr1	45142840	45143200	400.4417334
chr1	45150045	45150405	93.08472544
chr1	45160655	45160859	27.10133249
chr1	45173547	45173907	462.3872569
chr1	45180709	45180928	948.2146554
chr1	45187158	45187546	59.11786042
chr1	45195028	45195199	939.6835178
chr1	45197007	45197257	720.6329541
chr1	45213607	45213967	18.92898432
chr1	45250458	45250818	158.31138
chr1	45251831	45252052	1177.096445
chr1	45259323	45259683	560.3398531
chr1	45265426	45265610	951.5016795
chr1	45265958	45266174	40.32011037
chr1	45280744	45280948	19.99224794
chr1	45285115	45285475	51.33828262
chr1	45285849	45286065	57.57988355
chr1	45292931	45293291	93.17134678
chr1	45301550	45301800	884.3676658
chr1	45390750	45391110	254.987281
chr1	45476866	45477082	20.76867202
chr1	45480240	45480431	919.439215
chr1	45484299	45484659	774.3047638
chr1	45696242	45696602	118.8772716
chr1	45765999	45766249	731.9053814
chr1	45769627	45769987	561.4254061
chr1	45792416	45792776	34.45270607
chr1	45793941	45794157	40.89037631
chr1	45800276	45800526	14.47983907
chr1	45806632	45806862	88.72901012
chr1	45825464	45825824	460.4867764
chr1	45841168	45841372	23.82890884
chr1	45878577	45878937	38.1757959
chr1	45956717	45956973	42.85460377
chr1	45958822	45959182	540.5528746
chr1	45965332	45965902	167.2045425
chr1	45974152	45974402	24.02144769
chr1	45978260	45978620	690.9566803
chr1	45987492	45987893	37.09519183
chr1	46035806	46036041	1200.370589
chr1	46039046	46039406	144.8424591
chr1	46049988	46050204	30.86089786
chr1	46052236	46052457	136.4826863
chr1	46109782	46109998	64.33310087
chr1	46151564	46151930	90.25654314
chr1	46215789	46216149	15.81764054
chr1	46216333	46216693	371.5811432
chr1	46259941	46260191	42.03853872
chr1	46278359	46278719	115.989772
chr1	46279581	46279797	37.62893965
chr1	46309273	46309633	174.2052841
chr1	46347265	46347625	293.5019654
chr1	46466907	46467123	42.86372544
chr1	46487205	46487421	18.3851384
chr1	46502777	46502986	1158.304536
chr1	46595821	46596181	94.7670404
chr1	46639221	46639437	42.05744477
chr1	46645308	46645476	861.5648806
chr1	46645926	46646286	202.1195776
chr1	46654109	46654359	14.28549614
chr1	46663674	46664034	135.7870793
chr1	46689208	46689438	938.2233356
chr1	46710574	46710934	276.8549873
chr1	46713769	46714129	42.26417063
chr1	46767706	46768066	409.446915
chr1	46768816	46769033	52.06662789
chr1	46769290	46769516	35.67222555
chr1	46769879	46770095	39.08749666
chr1	46770496	46770712	18.74790283
chr1	46799179	46799539	444.5910872
chr1	46806244	46806604	627.9038136
chr1	46807741	46808101	443.5516114
chr1	46813868	46814058	1049.257088
chr1	46872071	46872287	575.0988246
chr1	46877681	46878041	210.1616881
chr1	46879315	46879675	244.3418791
chr1	46897429	46897789	17.54419346
chr1	46908015	46908265	326.3235965
chr1	46908374	46908596	767.1854456
chr1	46911500	46911860	16.03766697
chr1	46912594	46912803	903.3428739
chr1	46943170	46943361	973.5585134
chr1	46953401	46953761	168.9759637
chr1	46993768	46993976	1145.007769
chr1	46998469	46998829	386.6930458
chr1	47000767	47001127	353.4156392
chr1	47013673	47014033	303.6711753
chr1	47019294	47019510	38.47210855
chr1	47069662	47070022	37.93295648
chr1	47088127	47088487	366.2534689
chr1	47191018	47191194	897.0717661
chr1	47201449	47201809	268.6439437
chr1	47213370	47213730	224.0751607
chr1	47238350	47238568	38.25050249
chr1	47341682	47342113	84.66035998
chr1	47343852	47344212	209.5883318
chr1	47400512	47400872	89.62728793
chr1	47434899	47435259	60.77906754
chr1	47456786	47457017	90.69090354
chr1	47467900	47468260	172.4083055
chr1	47555051	47555411	190.7194141
chr1	47557211	47557571	32.14273137
chr1	47609371	47609731	124.2629746
chr1	47639513	47639873	304.8053326
chr1	47641097	47641335	1058.513493
chr1	47644900	47645100	1015.076211
chr1	47658647	47658827	1013.425031
chr1	47728515	47728875	414.4588675
chr1	47784100	47784460	78.29149939
chr1	47799096	47799456	113.2442273
chr1	47799806	47800166	167.8130661
chr1	47805069	47805429	126.4741903
chr1	47854437	47854797	752.6853789
chr1	47871385	47871601	37.0374896
chr1	47889353	47889581	45.54876643
chr1	47890058	47890418	436.7366759
chr1	47898054	47898414	640.6040813
chr1	47898482	47898698	45.41595756
chr1	47902162	47902418	1241.097573
chr1	47903507	47903757	602.0418799
chr1	47915596	47915956	187.7043291
chr1	47919680	47919896	20.39344941
chr1	47969606	47969810	24.62593938
chr1	47993354	47993714	162.867639
chr1	47995142	47995502	114.3087604
chr1	48015285	48015501	48.97541384
chr1	48170008	48170224	62.90661337
chr1	48175271	48175509	40.25952719
chr1	48176253	48176432	990.4727776
chr1	48192024	48192197	896.0095708
chr1	48204268	48204628	421.8849331
chr1	48221178	48221394	722.4292043
chr1	48397090	48397450	140.462387
chr1	48413828	48414044	18.73085805
chr1	48438684	48439044	140.8521963
chr1	48463350	48463542	818.8382467
chr1	48526846	48527206	331.2128143
chr1	48559421	48559637	828.4261897
chr1	48575079	48575439	645.1109342
chr1	48667903	48668153	671.4417893
chr1	48669016	48669376	339.4349588
chr1	48682609	48682969	70.83399028
chr1	48693930	48694134	25.15137617
chr1	48702540	48702900	469.2400786
chr1	48963842	48964072	839.1052703
chr1	48964236	48964486	257.3114931
chr1	48996479	48996729	563.6126077
chr1	49018105	49018465	268.2945399
chr1	49030204	49030564	78.41090991
chr1	49038329	49038689	503.1197424
chr1	49139389	49139749	111.846466
chr1	49142971	49143331	519.5278608
chr1	49146089	49146449	40.59859736
chr1	49154048	49154408	161.3603214
chr1	49162863	49163042	786.9838182
chr1	49215697	49216057	39.53363775
chr1	49283202	49283562	727.5815706
chr1	49335295	49335499	26.38773697
chr1	49336301	49336661	403.4862724
chr1	49382191	49382551	185.3628751
chr1	49502440	49502656	20.85498371
chr1	50513453	50513813	66.46450853
chr1	50546591	50547151	213.4360318
chr1	50571104	50571464	43.89550136
chr1	50737699	50737949	636.9601307
chr1	50795336	50795552	19.4684994
chr1	50798667	50799027	609.5279375
chr1	50799307	50799523	575.5082642
chr1	50814439	50814689	700.3875166
chr1	50834116	50834476	510.302005
chr1	50835476	50835836	129.887638
chr1	51070281	51070641	21.25930192
chr1	51071183	51071543	348.9703464
chr1	51086264	51086624	135.24466
chr1	51169716	51170076	458.4402622
chr1	51201058	51201419	170.6010251
chr1	51215646	51216006	171.6864678
chr1	51240446	51240806	432.97709
chr1	51339123	51339572	611.9219436
chr1	51395050	51395410	291.7743648
chr1	51425945	51426348	42.52628025
chr1	51433077	51433437	21.87513626
chr1	51433661	51434021	234.1677708
chr1	51434381	51434741	21.23341259
chr1	51435343	51435703	51.39862336
chr1	51510547	51510907	86.90831839
chr1	51524432	51524792	455.6270431
chr1	51554175	51554535	189.4225513
chr1	51655220	51655359	753.8770202
chr1	51657984	51658139	705.0639191
chr1	51684313	51684540	63.6098344
chr1	51762568	51762772	1006.648625
chr1	51776612	51776972	19.20573751
chr1	51779137	51779515	73.94137284
chr1	51781734	51781950	18.13664409
chr1	51807621	51807981	245.0819632
chr1	51810652	51810868	23.56859134
chr1	51914524	51914740	29.63910012
chr1	52000738	52000988	716.8923909
chr1	52031909	52032269	34.56324934
chr1	52034958	52035318	135.8880333
chr1	52093358	52093718	283.1791954
chr1	52123235	52123451	54.46269118
chr1	52184891	52185107	57.82444518
chr1	52234660	52235020	585.9877014
chr1	52345048	52345408	16.92047575
chr1	52362524	52362884	651.1118294
chr1	52390152	52390402	107.3293318
chr1	52391862	52392222	199.8919733
chr1	52432491	52432707	20.75898686
chr1	52468070	52468270	969.6522298
chr1	52515632	52515848	49.46739185
chr1	52537234	52537594	27.88661297
chr1	52593096	52593456	525.312024
chr1	52607556	52607916	631.9061135
chr1	52656607	52656811	19.00173603
chr1	52730255	52730471	24.29730194
chr1	52761935	52762295	582.6409259
chr1	52796193	52796397	30.76979824
chr1	52814413	52814617	19.79282412
chr1	52829967	52830370	77.33178517
chr1	52831707	52831911	22.32802531
chr1	52833995	52834355	110.9710427
chr1	52870413	52870773	311.4724329
chr1	53018232	53018592	62.91176202
chr1	53132005	53132365	194.4514398
chr1	53151954	53152204	571.1503344
chr1	53156077	53156437	16.79990521
chr1	53166537	53166897	517.2199449
chr1	53213871	53214093	53.09264388
chr1	53291567	53291927	184.3055271
chr1	53308252	53308612	242.3999726
chr1	53370520	53370880	434.2159188
chr1	53379334	53379571	40.31617307
chr1	53387282	53387642	678.5506977
chr1	53435794	53436154	134.9213368
chr1	53603400	53603760	37.72951877
chr1	53642521	53642737	18.38306598
chr1	53647776	53647971	799.0513797
chr1	53651388	53651748	184.4285495
chr1	53720762	53721122	17.21933773
chr1	53731684	53732044	159.1948378
chr1	53743957	53744207	777.5540594
chr1	53757298	53757518	67.83750992
chr1	53758350	53758566	18.3783857
chr1	53761815	53762031	49.36747626
chr1	53781767	53782127	50.24171672
chr1	53787054	53787414	158.7325263
chr1	53791786	53792002	22.01010678
chr1	53794383	53794743	95.55873334
chr1	53829033	53829393	127.6073836
chr1	53859099	53859254	805.6155693
chr1	53861418	53861634	21.94294223
chr1	53896093	53896309	30.34016807
chr1	53910211	53910571	464.8165854
chr1	53915934	53916294	186.6243503
chr1	53935059	53935275	20.35565279
chr1	53939164	53939524	82.25636846
chr1	53951223	53951390	796.3758237
chr1	54007423	54007783	124.6460393
chr1	54058506	54058710	20.75286795
chr1	54059848	54060052	20.31375688
chr1	54147801	54148161	317.2163801
chr1	54154376	54154736	60.28307852
chr1	54181173	54181533	388.1992805
chr1	54184178	54184394	38.56825003
chr1	54220418	54220778	548.5905868
chr1	54229211	54229427	27.57602567
chr1	54277260	54277620	124.5365088
chr1	54287078	54287438	128.7115798
chr1	54304002	54304415	83.3726475
chr1	54326617	54326867	818.4734029
chr1	54344169	54344529	357.838535
chr1	54355478	54355694	25.16066015
chr1	54379365	54379581	42.46239321
chr1	54412031	54412391	125.9397003
chr1	54414698	54415058	460.0441156
[truncated: 60,580 more rows]
