# Supplementary material for: Variable reproducibility in genome-scale public data: A case study using ENCODE ChIP sequencing resource
Source: FEBS Lett. 2015 Dec 21;589(24):3866–70. doi: 10.1016/j.febslet.2015.11.027 (PMC4686001; doi:10.1016/j.febslet.2015.11.027)
Supplement: Supplementary file advisedPeakLists.zip — This zip archive contains 56 advised peak lists (see main text and supplementary table 1). Files are bed like tab delimited text files, with 4 columns: chromosome, peak start, peak end, and peak score. [file mmc4.zip › GM12878_None_EBF1.bed]

chr1	714064	714328	31.33384554
chr1	714441	714757	27.59351819
chr1	840703	840951	597.0816147
chr1	867267	867531	46.46371721
chr1	875674	875938	27.25090519
chr1	902279	902595	122.1593626
chr1	911502	911766	41.27697594
chr1	911835	912151	71.28876175
chr1	919536	919852	276.2635626
chr1	927858	928174	92.32962729
chr1	932854	933170	32.48235399
chr1	937267	937583	303.0246269
chr1	940481	940745	36.96196772
chr1	948891	948979	60.43254953
chr1	967118	967434	92.27238651
chr1	968471	968787	486.1291202
chr1	969148	969464	43.19286046
chr1	974176	974440	66.56218702
chr1	986027	986361	108.6312861
chr1	999482	999865	297.6106536
chr1	1005988	1006304	50.85481992
chr1	1015142	1015406	39.07961014
chr1	1057527	1057791	29.79266692
chr1	1079505	1079769	25.90237193
chr1	1099435	1099751	69.71624688
chr1	1105043	1105359	240.6318804
chr1	1107141	1107442	613.4208812
chr1	1136830	1137161	77.81147745
chr1	1142079	1142395	178.6343468
chr1	1143861	1144125	49.57318583
chr1	1144349	1144665	84.04032402
chr1	1147425	1147741	26.3345156
chr1	1148140	1148458	74.07728623
chr1	1173389	1173705	30.35481713
chr1	1185406	1185957	65.85120822
chr1	1186442	1186758	187.8720957
chr1	1240752	1241068	126.6327263
chr1	1241916	1242180	30.3879999
chr1	1243502	1243818	26.40842856
chr1	1285077	1285393	26.31129348
chr1	1288253	1288569	94.70774285
chr1	1309992	1310308	200.4385383
chr1	1334762	1335026	51.23174564
chr1	1341714	1341978	33.06558324
chr1	1356555	1356871	50.28492007
chr1	1357428	1357744	111.9611081
chr1	1373483	1373758	687.6685769
chr1	1397969	1398233	26.10027352
chr1	1440701	1441017	83.54363375
chr1	1447194	1447510	121.73391
chr1	1532531	1532847	60.32840139
chr1	1533146	1533410	52.06464568
chr1	1538628	1538944	144.5764136
chr1	1603220	1603512	510.2649319
chr1	1609205	1609765	531.2385974
chr1	1610353	1610669	28.30029002
chr1	1706792	1707108	129.5874853
chr1	1710308	1710699	631.6414127
chr1	1711352	1711668	82.35758487
chr1	1711769	1712118	420.9773832
chr1	1714168	1714432	31.09651357
chr1	1729539	1729679	93.219938
chr1	1731008	1731418	94.99408445
chr1	1765512	1765773	380.5559307
chr1	1774339	1774655	56.65698386
chr1	1794744	1795008	58.02544671
chr1	1823009	1823273	40.53652149
chr1	1827376	1827692	94.40932901
chr1	1838938	1839254	254.0142915
chr1	2032356	2032672	102.1229018
chr1	2126657	2126973	265.637422
chr1	2136621	2136802	100.4942736
chr1	2160565	2160829	40.20284256
chr1	2187393	2187536	63.50691805
chr1	2222040	2222234	78.69986495
chr1	2222574	2222890	300.0283547
chr1	2231827	2232098	505.2450032
chr1	2232512	2232831	495.9666014
chr1	2284967	2285283	91.01405596
chr1	2314053	2314317	35.55182686
chr1	2319382	2319698	246.7100837
chr1	2321134	2321398	26.9794839
chr1	2322954	2323020	62.66357922
chr1	2328111	2328427	99.89084825
chr1	2344662	2344978	224.2846925
chr1	2345871	2346187	31.54356952
chr1	2427660	2427976	67.25241287
chr1	2458382	2458727	120.1603084
chr1	2459381	2459697	29.18787642
chr1	2477671	2477935	33.05814449
chr1	2478358	2478424	45.76331913
chr1	2478642	2478906	26.39435987
chr1	2479023	2479287	32.87142236
chr1	2479418	2479734	218.2383252
chr1	2479897	2480213	30.64858833
chr1	2480220	2480484	27.1339188
chr1	2481771	2482087	176.4009137
chr1	2484593	2484909	31.30826891
chr1	2486291	2486607	27.39145988
chr1	2487320	2487633	564.2018643
chr1	2487826	2488090	27.57358252
chr1	2488272	2488588	80.67465815
chr1	2496555	2496871	58.42069107
chr1	2508081	2508397	239.8930098
chr1	2509262	2509526	27.37865756
chr1	2509763	2510099	176.8090025
chr1	2514920	2515236	99.85765786
chr1	2516794	2517136	224.1395566
chr1	2524590	2524906	78.95679577
chr1	2528421	2528737	209.046705
chr1	2543519	2543835	31.66382568
chr1	2574590	2574854	33.7202458
chr1	3387892	3388208	33.95527643
chr1	3486774	3487090	39.53216192
chr1	3487345	3487605	558.0737682
chr1	3497912	3498228	65.2435362
chr1	3509981	3510297	50.48127154
chr1	3530579	3530758	310.8324687
chr1	3531329	3531645	42.86639429
chr1	3566475	3566739	39.14879536
chr1	3569612	3569928	34.09683055
chr1	3573310	3573626	136.1803892
chr1	3580572	3580836	37.4573616
chr1	3582885	3583201	91.24947179
chr1	3583983	3584105	63.13677783
chr1	3588076	3588392	98.91930498
chr1	3589539	3589755	74.86806008
chr1	3589892	3590083	66.34151798
chr1	3590630	3591044	385.5316899
chr1	3592658	3592974	30.59891152
chr1	3593208	3593921	550.8751297
chr1	3594319	3594410	32.93489334
chr1	3595031	3595347	153.0303417
chr1	3635373	3635689	242.370912
chr1	3639354	3639618	27.18399457
chr1	3641123	3641387	36.65858701
chr1	3692622	3692698	65.14807176
chr1	3703859	3704198	609.1207334
chr1	3712965	3713229	45.5424194
chr1	3718030	3718146	62.24868641
chr1	3728044	3728308	43.73309422
chr1	3773875	3773991	36.79099146
chr1	3816878	3817194	213.3694986
chr1	4087149	4087465	135.547059
chr1	4087623	4087887	54.5571525
chr1	4198607	4198923	29.57747813
chr1	4327414	4327730	148.0622993
chr1	4404472	4404788	145.2968553
chr1	4454980	4455296	76.32907445
chr1	4907836	4908152	126.5287709
chr1	4916837	4917153	84.43519475
chr1	4917511	4917775	27.285688
chr1	5569971	5570287	410.497509
chr1	5708525	5708789	26.85272239
chr1	6086195	6086511	343.697611
chr1	6086772	6087088	55.57232861
chr1	6087290	6087606	111.0009739
chr1	6088262	6088426	80.78303264
chr1	6088659	6088975	195.7203489
chr1	6090974	6091238	39.0046126
chr1	6097333	6097649	429.234593
chr1	6269759	6270023	40.27895286
chr1	6278932	6279248	55.54242425
chr1	6296125	6296441	24.27935253
chr1	6305152	6305416	38.64430552
chr1	6309953	6310269	27.63195297
chr1	6350352	6350614	417.1360636
chr1	6350945	6351261	89.23355207
chr1	6402110	6402426	96.12341821
chr1	6403598	6403862	48.10438235
chr1	6408321	6408637	24.09742497
chr1	6418442	6418758	119.6783215
chr1	6418907	6419171	41.20438826
chr1	6419733	6420049	145.4729835
chr1	6457066	6457382	25.98030222
chr1	6474538	6474854	126.6183693
chr1	6497140	6497404	26.27649629
chr1	6523717	6524033	35.71656681
chr1	6539969	6540285	30.24864841
chr1	6550543	6550807	34.55617947
chr1	6551510	6551826	28.40675274
chr1	6638209	6638525	34.28456285
chr1	6641005	6641321	132.1696657
chr1	6641726	6641990	28.82685324
chr1	6660541	6660857	37.73544116
chr1	6661231	6661751	131.5819669
chr1	6684755	6684880	52.72707703
chr1	6687141	6687457	88.01061935
chr1	6696342	6696445	55.07355241
chr1	6805214	6805478	48.97589275
chr1	6842261	6842577	27.96243892
chr1	6865163	6865479	126.384047
chr1	6883172	6883488	99.37620244
chr1	6887218	6887534	26.37679132
chr1	6921853	6921930	57.10342184
chr1	7027469	7027785	194.7142631
chr1	7060833	7061149	41.06609291
chr1	7164507	7164771	28.36703849
chr1	7463735	7464051	175.8709681
chr1	7466865	7467181	115.1885419
chr1	7539114	7539378	29.77172277
chr1	7609429	7609745	125.6634799
chr1	7641318	7641634	152.8160347
chr1	7843904	7844168	42.62642414
chr1	7962808	7963124	182.4426623
chr1	8000860	8001176	38.46742628
chr1	8014251	8014567	267.6889509
chr1	8021698	8021962	28.18703956
chr1	8143854	8144118	29.47918482
chr1	8205662	8206008	75.13217328
chr1	8229539	8229669	78.29328545
chr1	8457342	8457658	45.57926984
chr1	8479128	8479444	35.06229922
chr1	8487594	8487910	68.53292184
chr1	8488191	8488455	39.05949519
chr1	8491100	8491364	40.90687544
chr1	8537316	8537735	113.7267719
chr1	8557211	8557539	70.90056182
chr1	8599802	8600066	56.48292469
chr1	8605228	8605544	46.1678162
chr1	8615685	8615949	28.45469065
chr1	8664145	8664461	52.73749362
chr1	8689479	8689846	200.3898557
chr1	8689906	8690222	36.89163518
chr1	8703643	8703999	1017.407488
chr1	8707615	8707931	30.96352718
chr1	8709089	8709405	29.41455812
chr1	8714060	8714376	53.35670375
chr1	8721858	8722174	94.92427887
chr1	8726941	8727312	64.87226394
chr1	8727928	8728244	249.0254162
chr1	8735004	8735320	35.41582985
chr1	8736627	8736943	125.4733742
chr1	8739134	8739450	32.76680421
chr1	8747139	8747455	308.4444237
chr1	8749549	8749865	84.36176355
chr1	8759112	8759428	68.31410859
chr1	8761290	8761606	28.42844744
chr1	8762205	8762521	70.33535016
chr1	8772892	8773208	183.9289482
chr1	8787929	8788245	295.427847
chr1	8824001	8824317	96.43375775
chr1	8824787	8825103	24.64750583
chr1	8889593	8889909	109.9655814
chr1	8918199	8918515	25.55552237
chr1	8931454	8931770	71.84196761
chr1	8933766	8934030	33.14722582
chr1	8935388	8935704	39.37936485
chr1	8937918	8938182	50.22964464
chr1	8938758	8939074	41.9438725
chr1	8939286	8939602	104.701878
chr1	9050066	9050382	207.8526861
chr1	9067859	9068184	89.9882262
chr1	9070814	9071130	185.2729901
chr1	9127276	9127592	38.65925406
chr1	9129638	9130082	791.8896337
chr1	9136421	9136610	129.4214345
chr1	9138221	9138580	434.255158
chr1	9140445	9140709	45.39364806
chr1	9172079	9172343	30.17575575
chr1	9179905	9180108	306.8784017
chr1	9182118	9182434	84.13578297
chr1	9189493	9189757	41.20087488
chr1	9195615	9195931	160.379567
chr1	9223026	9223342	59.2619963
chr1	9223991	9224307	152.1842209
chr1	9225442	9225758	34.32183414
chr1	9242975	9243332	60.11755749
chr1	9244037	9244301	45.22406891
chr1	9256527	9256775	600.5728516
chr1	9260517	9260833	278.5478174
chr1	9295228	9295544	393.3797331
chr1	9299732	9299996	48.0442664
chr1	9335566	9335958	182.775925
chr1	9346717	9346981	33.34398256
chr1	9362789	9363105	251.341953
chr1	9374643	9374907	54.13955277
chr1	9375607	9375806	111.4201454
chr1	9376060	9376193	54.45557511
chr1	9393019	9393283	32.99900318
chr1	9432888	9433204	212.2277625
chr1	9441148	9441464	27.52893087
chr1	9448936	9449200	40.96964437
chr1	9462991	9463307	175.2763865
chr1	9470879	9471195	147.4104519
chr1	9473534	9473862	330.3036896
chr1	9476662	9477002	274.2171207
chr1	9486417	9486681	43.92080356
chr1	9508249	9508565	59.00226625
chr1	9508781	9509097	257.3530858
chr1	9555238	9555502	31.97734296
chr1	9648725	9648989	25.51083295
chr1	9650166	9650482	59.07087224
chr1	9653393	9653709	39.676926
chr1	9686181	9686546	247.3892368
chr1	9687238	9687371	74.33866743
chr1	9688622	9688919	90.13501877
chr1	9689028	9689544	275.4991201
chr1	9689689	9690005	85.54150612
chr1	9703998	9704262	42.49896335
chr1	9711544	9711860	45.39405468
chr1	9713062	9713378	311.6045548
chr1	9714342	9714850	116.6379344
chr1	9715102	9715746	709.7859647
chr1	9717788	9718104	36.45527679
chr1	9718372	9718688	80.26431484
chr1	9734099	9734415	32.55044469
chr1	9740928	9741192	45.09501652
chr1	9747361	9747880	91.05638884
chr1	9764848	9765112	42.55877901
chr1	9777250	9777566	91.31903466
chr1	9792993	9793309	101.1162142
chr1	9828418	9828682	30.94084768
chr1	9843044	9843360	144.6024212
chr1	9847848	9848061	138.1585782
chr1	9923542	9923884	96.35605172
chr1	9927671	9927935	35.84366607
chr1	9960498	9960762	27.39682685
chr1	10003310	10003505	112.1302211
chr1	10021231	10021547	355.5878858
chr1	10058979	10059243	35.05772718
chr1	10092613	10092929	219.2372469
chr1	10230489	10230590	79.46600031
chr1	10233743	10233968	121.7725977
chr1	10249742	10250006	59.08552525
chr1	10270208	10270472	27.38667738
chr1	10278135	10278399	39.3825573
chr1	10341090	10341406	32.18940048
chr1	10488199	10488278	67.62965019
chr1	10493919	10494235	24.53014662
chr1	10549510	10549774	27.25941521
chr1	10555308	10555467	115.848181
chr1	10567658	10567974	98.31322732
chr1	10570994	10571310	170.9535456
chr1	10573256	10573572	102.1646337
chr1	10574970	10575234	27.3516178
chr1	10576288	10576604	311.5591904
chr1	10615769	10616085	114.5974205
chr1	10654655	10654971	148.3946268
chr1	10747855	10748171	102.9798072
chr1	10751804	10752068	54.43132465
chr1	10752523	10752666	85.33884497
chr1	10794053	10794317	30.67127056
chr1	10891687	10892003	24.21320929
chr1	10983129	10983445	38.87631295
chr1	10992293	10992557	39.55495936
chr1	11000129	11000464	106.8443169
chr1	11024466	11024782	50.30514636
chr1	11025051	11025294	151.1555551
chr1	11025579	11025843	33.38282191
chr1	11025974	11026238	55.41980575
chr1	11028610	11028874	59.35382189
chr1	11045764	11046169	173.4790423
chr1	11046532	11046848	85.64874245
chr1	11072962	11073226	30.03920882
chr1	11123069	11123385	94.27982119
chr1	11289234	11289498	39.03625168
chr1	11395525	11395712	107.0416109
chr1	11435888	11436204	290.1393788
chr1	11689887	11690203	28.18729043
chr1	11710509	11710773	49.8004897
chr1	11724630	11724894	31.59553195
chr1	11727606	11727870	29.81119937
chr1	11731037	11731197	75.25887524
chr1	11744398	11744714	82.41129256
chr1	11763945	11764261	182.8408656
chr1	11767820	11768136	138.3405892
chr1	11768683	11768999	52.42395752
chr1	11790500	11790764	28.1447423
chr1	11796378	11796642	37.73523973
chr1	11967187	11967503	30.30812355
chr1	11968214	11968530	43.92202417
chr1	11968547	11968613	33.98746484
chr1	11969560	11970049	254.1218305
chr1	11994542	11994806	34.50455357
chr1	12040308	12040572	54.67337646
chr1	12064921	12065098	87.79036931
chr1	12090067	12090383	26.16233746
chr1	12098440	12098756	33.58540557
chr1	12099320	12099386	57.49342074
chr1	12099899	12100215	39.0648407
chr1	12100436	12100989	181.8649239
chr1	12104516	12104832	30.76111531
chr1	12107280	12107672	167.3203082
chr1	12107795	12108111	131.0876929
chr1	12112001	12112543	637.8725813
chr1	12113091	12113407	24.19365897
chr1	12114305	12114621	275.6822131
chr1	12116536	12116904	109.5243748
chr1	12117450	12117766	132.2834902
chr1	12118013	12118329	115.7302085
chr1	12119385	12119727	164.6413932
chr1	12119778	12120207	365.7463822
chr1	12123010	12123326	67.5521754
chr1	12124652	12124968	116.7773348
chr1	12125900	12126393	69.37755588
chr1	12128574	12128924	326.368093
chr1	12129872	12130188	109.0514658
chr1	12138859	12139233	334.1117579
chr1	12147881	12148260	95.17870868
chr1	12148734	12148998	50.85933278
chr1	12198278	12198594	36.69622219
chr1	12203607	12203923	41.03381869
chr1	12204022	12204151	84.08208673
chr1	12206408	12206724	222.0608047
chr1	12208249	12208565	168.352041
chr1	12212216	12212741	137.5249417
chr1	12213619	12213860	549.0208822
chr1	12217424	12217740	90.60668355
chr1	12218537	12218853	98.59149643
chr1	12219895	12220159	43.98475762
chr1	12221815	12222131	149.4529622
chr1	12223317	12223581	25.68055862
chr1	12224170	12224434	25.66779394
chr1	12225472	12225788	34.37180247
chr1	12226946	12227210	35.15688707
chr1	12227523	12227787	45.96457107
chr1	12228245	12228509	43.83337612
chr1	12231683	12232033	79.2293708
chr1	12238014	12238278	26.60748564
chr1	12239064	12239328	43.0488216
chr1	12244216	12244532	24.43643442
chr1	12259077	12259393	28.21301344
chr1	12259403	12259667	41.8108984
chr1	12261821	12262085	25.85860213
chr1	12263227	12263491	44.79330056
chr1	12264162	12264478	127.5242146
chr1	12270626	12270861	202.1846047
chr1	12289756	12290072	132.921444
chr1	12404273	12404589	108.3451098
chr1	12494284	12494600	199.0280604
chr1	12495715	12496055	239.7545789
chr1	12498613	12498877	58.9292488
chr1	12509510	12509877	71.34119806
chr1	12661378	12661694	27.94797918
chr1	12661989	12662097	57.34734203
chr1	12678322	12678638	142.4129189
chr1	13969173	13969437	34.75224456
chr1	13990978	13991242	50.89942561
chr1	14013958	14014222	40.68023582
chr1	14029329	14029593	52.33643729
chr1	14040083	14040399	75.36230376
chr1	14057435	14057699	40.7646564
chr1	14080603	14080867	52.03963231
chr1	14081135	14081399	32.31825794
chr1	14120306	14120622	82.52630244
chr1	14131128	14131392	29.83317174
chr1	14133728	14133992	46.02861152
chr1	14135150	14135466	228.7243093
chr1	14234786	14235102	171.9121472
chr1	14507715	14508031	24.76995131
chr1	14580741	14580996	492.7743873
chr1	14826601	14826917	30.19534672
chr1	14828508	14828824	38.77094923
chr1	14842006	14842322	42.90455874
chr1	14844273	14844635	57.54014294
chr1	14846102	14846418	31.84464948
chr1	14847079	14847395	131.4935249
chr1	14848036	14848300	50.82849413
chr1	14849280	14849596	81.92083691
chr1	14866528	14866774	414.9050742
chr1	14870602	14870918	116.0638887
chr1	14924582	14924898	36.21199693
chr1	15004989	15005305	106.2324281
chr1	15039822	15040138	66.47039404
chr1	15059461	15059777	38.2275536
chr1	15065912	15066228	85.34027261
chr1	15068001	15068317	64.72858643
chr1	15068902	15069218	39.89908266
chr1	15071835	15072151	71.88698764
chr1	15087883	15088199	89.95987643
chr1	15093794	15094110	70.92393783
chr1	15162216	15162532	65.44954277
chr1	15193747	15194063	363.6156855
chr1	15240454	15240561	82.07539037
chr1	15247633	15247949	83.89737078
chr1	15251261	15251577	206.0681096
chr1	15374763	15375079	146.3171335
chr1	15438693	15439030	123.7898586
chr1	15481094	15481410	135.2034482
chr1	15481947	15482263	38.17437936
chr1	15482974	15483290	58.08927222
chr1	15487232	15487548	31.59869972
chr1	15503105	15503369	40.61425503
chr1	15505455	15505719	37.82729379
chr1	15508145	15508461	24.64643729
chr1	15532798	15533114	379.1905895
chr1	15558161	15558496	116.7659142
chr1	15570160	15570476	51.24562911
chr1	15575658	15575922	27.04940295
chr1	15588727	15589043	83.90225276
chr1	15737196	15737460	51.19553492
chr1	15738205	15738389	90.98785808
chr1	15742411	15742727	169.4112547
chr1	15744129	15744445	38.36705871
chr1	15765138	15765454	271.1911782
chr1	15782065	15782329	28.58437142
chr1	15786521	15786837	27.34901576
chr1	15851104	15851368	25.80477495
chr1	15898420	15898487	58.79503971
chr1	15944347	15944611	29.04712685
chr1	15954274	15954523	413.5199929
chr1	16008435	16008751	287.931613
chr1	16023446	16023792	374.0843233
chr1	16024476	16024740	32.53337766
chr1	16125543	16125859	122.621729
chr1	16143142	16143458	73.90613722
chr1	16161277	16161607	223.935983
chr1	16163448	16163712	29.94748599
chr1	16174067	16174331	46.72547216
chr1	16176197	16176513	152.4014804
chr1	16178704	16178844	86.46733537
chr1	16209242	16209521	623.0274456
chr1	16243513	16243862	89.89171183
chr1	16245855	16246208	99.34707409
chr1	16275901	16276165	36.31456825
chr1	16276260	16276524	28.56521644
chr1	16289846	16290162	52.30170301
chr1	16290453	16290831	73.25836309
chr1	16291835	16292242	152.4461689
chr1	16292570	16292886	394.8679961
chr1	16301318	16301634	34.31522266
chr1	16331658	16331922	37.22295018
chr1	16332177	16332500	119.6127396
chr1	16339291	16339607	24.3474967
chr1	16341334	16341650	209.7696728
chr1	16342820	16343084	25.85799809
chr1	16396754	16397070	24.87711581
chr1	16405477	16405741	32.81881019
chr1	16449384	16449700	160.2986624
chr1	16453820	16454136	29.58599872
chr1	16471344	16471660	30.52372023
chr1	16484615	16484879	30.31441929
chr1	16518628	16518944	123.3498451
chr1	16536695	16537011	25.98177739
chr1	16544077	16544341	28.308288
chr1	16562934	16563250	364.323664
chr1	16647849	16648165	49.83941302
chr1	16676259	16676575	24.40683354
chr1	16678536	16678800	51.33131138
chr1	16693419	16693735	123.376174
chr1	16694246	16694562	425.6505712
chr1	16713300	16713616	38.13778661
chr1	16718082	16718346	35.45010316
chr1	16735392	16735709	188.0177014
chr1	16747313	16747629	217.3188221
chr1	16771558	16771874	118.2431652
chr1	16777539	16777855	27.45468419
chr1	16778354	16778525	350.9678679
chr1	16825433	16825697	59.64316298
chr1	16939699	16939963	28.7029116
chr1	17003364	17003628	35.95037057
chr1	17222601	17222865	39.03508395
chr1	17231985	17232249	30.16285844
chr1	17240272	17240536	30.78049291
chr1	17336280	17336596	25.43486207
chr1	17340497	17340813	42.70374846
chr1	17349646	17349962	36.44337461
chr1	17405660	17405976	61.27787514
chr1	17407934	17408252	87.7074502
chr1	17415523	17415839	25.3522009
chr1	17421173	17421495	832.2633552
chr1	17425266	17425582	45.51560596
chr1	17426513	17426829	287.6797606
chr1	17439765	17440081	90.80068511
chr1	17445277	17445618	85.01273077
chr1	17446009	17446325	40.09501689
chr1	17446711	17446975	484.0901425
chr1	17447785	17448101	139.8929269
chr1	17467949	17468265	249.8323506
chr1	17468461	17468725	33.7609968
chr1	17533606	17533922	105.0165079
chr1	17534604	17534866	611.0423116
chr1	17560311	17560627	29.43902377
chr1	17675333	17675597	42.16218775
chr1	17764984	17765420	82.50018942
chr1	17851124	17851440	26.57116749
chr1	17921626	17921942	32.06610339
chr1	17962263	17962527	42.50310642
chr1	17963157	17963473	123.3443605
chr1	18521360	18521624	45.00625473
chr1	18609680	18609996	128.2319659
chr1	18610673	18611007	167.1757467
chr1	18612256	18612572	44.31354937
chr1	18629299	18629615	239.8341509
chr1	18665674	18665990	72.1852233
chr1	18666886	18667202	53.05208712
chr1	18669282	18669598	47.41704708
chr1	18674124	18674375	550.6536191
chr1	18749478	18749794	28.82220252
chr1	18802413	18802729	24.78643687
chr1	19252970	19253286	160.2976725
chr1	19254286	19254602	35.08841084
chr1	19274983	19275151	92.81438918
chr1	19278010	19278913	228.429206
chr1	19337739	19337891	98.71025444
chr1	19371768	19372084	65.67380391
chr1	19414609	19414806	143.0396369
chr1	19536994	19537122	82.24774641
chr1	19546685	19546949	51.05703964
chr1	19642157	19642421	57.84423945
chr1	19728841	19729157	43.89003579
chr1	19738246	19738391	91.95011522
chr1	19766166	19766482	100.5108355
chr1	19766939	19767271	62.26801426
chr1	19777600	19777916	45.27470233
chr1	19786007	19786335	73.59299729
chr1	19790054	19790135	53.26019402
chr1	19794855	19795427	127.6821496
chr1	19795914	19796230	211.2254559
chr1	19803155	19803471	25.90824265
chr1	19803485	19803749	58.35237577
chr1	19804036	19804300	45.76344637
chr1	19810854	19811118	26.05443816
chr1	19839067	19839383	36.95145349
chr1	19923054	19923370	57.11663069
chr1	20024800	20024932	79.49269974
chr1	20039369	20039685	25.74250915
chr1	20042259	20042361	75.02293399
chr1	20047588	20047904	109.4309171
chr1	20145676	20145993	75.96300166
chr1	20364322	20364638	92.96850059
chr1	20385064	20385328	33.27170522
chr1	20403298	20403562	26.96675259
chr1	20404723	20404963	330.0558031
chr1	20407643	20407907	43.03751308
chr1	20426189	20426505	130.9885711
chr1	20436065	20436329	32.5203418
chr1	20451015	20451279	54.46348603
chr1	20452516	20452839	284.6207555
chr1	20478762	20479078	258.4822972
chr1	20521620	20521947	87.54377454
chr1	20539420	20539736	164.3950716
chr1	20577094	20577410	206.1558842
chr1	20605171	20605500	87.99579578
chr1	20669324	20669640	69.47462844
chr1	20834592	20834856	43.47227302
chr1	20838232	20838548	25.20954034
chr1	21005238	21005502	30.57778052
chr1	21058621	21058885	26.03935947
chr1	21059203	21059519	35.78709143
chr1	21258771	21259087	281.4347275
chr1	21291350	21291666	28.95154234
chr1	21293427	21293743	118.8291205
chr1	21326329	21326593	41.12704098
chr1	21348852	21349168	28.86500193
chr1	21617183	21617499	46.39051263
chr1	21619614	21619930	235.2753568
chr1	21620115	21620457	82.609842
chr1	21620789	21621482	791.5957162
chr1	21650741	21650996	92.51422227
chr1	21650998	21651292	261.1343639
chr1	21651768	21652032	27.17812874
chr1	21658532	21658848	31.96909425
chr1	21660701	21661215	311.5763176
chr1	21662271	21662637	71.54589968
chr1	21669993	21670309	115.6459588
chr1	21694861	21695177	27.92016762
chr1	21710307	21710625	134.9193319
chr1	21711046	21711434	73.13980873
chr1	21736388	21736600	343.4016658
chr1	21818443	21818759	53.99765775
chr1	21818904	21819220	26.1877906
chr1	21844499	21844815	188.8733129
chr1	21845548	21845864	151.468691
chr1	21847452	21847768	29.7788975
chr1	21851466	21851782	51.56856926
chr1	21934023	21934339	32.54537062
chr1	21985904	21986220	34.65177837
chr1	21996561	21996825	25.80223804
chr1	22033073	22033278	440.9366556
chr1	22088685	22089001	284.051073
chr1	22089271	22089587	179.4112095
chr1	22091049	22091313	32.54593251
chr1	22108075	22108391	24.85548823
chr1	22108783	22109047	33.65465612
chr1	22109698	22109962	29.3653009
chr1	22118301	22118404	71.54924504
chr1	22178790	22179054	25.87811876
chr1	22183930	22184194	29.34666868
chr1	22192373	22192525	64.50999087
chr1	22192772	22193036	46.792858
chr1	22236221	22236431	102.4546168
chr1	22236605	22236921	115.2059234
chr1	22240267	22240531	39.20909183
chr1	22266010	22266326	150.1146867
chr1	22345744	22346060	204.5074738
chr1	22366304	22366568	44.92044666
chr1	22373368	22373632	25.82110634
chr1	22374871	22375187	191.5817002
chr1	22379122	22379252	78.94630059
chr1	22379574	22379838	26.7505661
chr1	22401497	22401813	38.03304069
chr1	22431441	22431705	29.53001398
chr1	22483970	22484286	27.80447138
chr1	22493013	22493329	64.32874065
chr1	22502845	22503161	52.71959813
chr1	22503826	22504165	292.9246672
chr1	22511842	22512106	34.57065984
chr1	23038976	23039292	295.8554149
chr1	23090077	23090341	32.38251885
chr1	23146021	23146285	43.54115419
chr1	23181281	23181545	33.61101366
chr1	23211684	23212000	24.15383643
chr1	23234144	23234460	32.19730649
chr1	23345600	23345916	220.982839
chr1	23427019	23427335	122.6065429
chr1	23440835	23441099	27.92840247
chr1	23496164	23496428	29.36166087
chr1	23528800	23528875	67.24419653
chr1	23578790	23579106	150.4653623
chr1	23666604	23666920	24.69328133
chr1	23695244	23695560	119.2101208
chr1	23755004	23755320	112.06292
chr1	23851367	23851696	200.8895804
chr1	23851721	23851896	44.65069174
chr1	23854817	23855017	78.42420366
chr1	23855154	23855470	60.98742036
chr1	23860200	23860464	33.19335033
chr1	23864089	23864405	83.06674501
chr1	23866518	23866834	30.04495996
chr1	23881418	23881734	93.29337297
chr1	23882011	23882327	25.02772112
chr1	23883869	23884185	92.07829978
chr1	23888490	23888806	38.07133989
chr1	23900786	23901102	502.6272734
chr1	23901753	23902017	28.89708846
chr1	23903098	23903362	55.57164202
chr1	23903847	23904186	85.92497724
chr1	23918156	23918472	141.274313
chr1	23919031	23919295	35.58938326
chr1	23920101	23920427	84.03336557
chr1	23921494	23921643	101.7283251
chr1	23926918	23927234	152.3090696
chr1	23938503	23938767	41.31546023
chr1	23946212	23946283	44.04387556
chr1	23961531	23961795	32.27475986
chr1	24026320	24026636	231.6273913
chr1	24045646	24045910	43.84071454
chr1	24047228	24047439	110.8803944
chr1	24049111	24049427	114.5636359
chr1	24050288	24050552	44.2488655
chr1	24055121	24055461	175.320914
chr1	24063311	24063575	34.08470898
chr1	24064662	24064926	63.53307024
chr1	24070294	24070558	27.99604768
chr1	24077816	24078080	54.76115619
chr1	24117321	24117585	28.92260446
chr1	24126138	24126221	70.94385191
chr1	24127359	24127500	85.3191751
chr1	24144177	24144493	190.4451433
chr1	24164995	24165182	169.1363574
chr1	24192084	24192430	230.1128787
chr1	24194422	24194686	46.58964251
chr1	24214662	24214978	25.42939776
chr1	24215662	24216012	77.41702452
chr1	24225740	24225851	69.8964968
chr1	24231260	24231576	65.90801091
chr1	24235241	24235578	131.2608601
chr1	24237428	24237988	72.76755568
chr1	24239727	24240091	263.9376233
chr1	24243072	24243388	214.1308769
chr1	24284215	24284479	28.58214087
chr1	24285491	24285811	76.31918236
chr1	24307249	24307513	43.62877053
chr1	24321889	24322222	118.0501349
chr1	24329929	24330240	636.2740855
chr1	24330266	24330490	65.6134349
chr1	24369832	24370148	109.8574022
chr1	24372856	24373120	32.49467612
chr1	24377716	24378032	47.57159132
chr1	24513766	24514082	271.1517199
chr1	24516043	24516359	274.656112
chr1	24516800	24516933	92.91244842
chr1	24517451	24517774	294.9984504
chr1	24518415	24518679	52.82353906
chr1	24530022	24530223	131.8327194
chr1	24616438	24616754	48.63039382
chr1	24645392	24645708	46.5284344
chr1	24648255	24648453	91.24015285
chr1	24661481	24661745	26.29893164
chr1	24691896	24692160	27.45294628
chr1	24699706	24699970	34.21742929
chr1	24718494	24718758	30.02968437
chr1	24814755	24815071	69.97195431
chr1	24861598	24861862	33.81275049
chr1	24862944	24863260	105.0950968
chr1	25020840	25021104	52.08009039
chr1	25031895	25032215	83.31834122
chr1	25034261	25034525	33.17468352
chr1	25035433	25035697	44.05829863
chr1	25054015	25054331	177.222092
chr1	25062617	25062881	33.61037077
chr1	25068915	25069179	30.5201503
chr1	25071388	25071763	790.6497593
chr1	25075290	25075606	79.27434023
chr1	25096285	25096549	27.33368492
chr1	25146746	25147010	32.95096409
chr1	25154237	25154553	60.11503619
chr1	25174950	25175266	50.29139963
chr1	25193140	25193456	93.7504405
chr1	25217380	25217696	43.63563344
chr1	25227075	25227391	24.41772233
chr1	25228000	25228335	286.2702105
chr1	25231502	25231818	36.84286169
chr1	25242420	25242586	79.7640279
chr1	25247029	25247345	68.05466558
chr1	25250034	25250477	749.1249691
chr1	25251582	25251893	468.052879
chr1	25253389	25253653	31.73411433
chr1	25255242	25255558	98.01526375
chr1	25255681	25255945	26.99755298
chr1	25256804	25257151	365.065855
chr1	25258837	25259101	38.05691984
chr1	25260917	25261075	345.8047282
chr1	25261568	25261832	32.771271
chr1	25262176	25262492	199.85416
chr1	25268025	25268289	27.70925706
chr1	25273861	25274325	297.9982103
chr1	25281758	25281824	74.08517991
chr1	25287479	25287795	45.06964788
chr1	25289924	25290240	42.82594499
chr1	25291409	25291725	300.9167233
chr1	25291922	25292186	40.64540238
chr1	25293116	25293432	126.3289657
chr1	25327654	25327918	43.30185105
chr1	25336412	25336676	28.02483233
chr1	25345764	25346147	564.9504896
chr1	25348878	25349762	746.6949931
chr1	25353608	25353909	476.679838
chr1	25355557	25355833	482.0175627
chr1	25357373	25357581	341.0058519
chr1	25358159	25358424	276.2596862
chr1	25358486	25358876	417.5216329
chr1	25360515	25360837	277.2706548
chr1	25360967	25361283	24.7372046
chr1	25372597	25372861	28.41596172
chr1	25391016	25391332	143.7824502
chr1	25426862	25427178	53.07358151
chr1	25427937	25428201	28.15545496
chr1	25433019	25433156	81.48307201
chr1	25453110	25453374	29.31626133
chr1	25454781	25455097	92.52534944
chr1	25462490	25462806	312.3600382
chr1	25466752	25467076	227.00082
chr1	25476033	25476349	132.9473159
chr1	25493993	25494326	80.90622167
chr1	25525311	25525627	169.3826926
chr1	25542686	25543011	118.3342392
chr1	25563851	25564167	28.20690337
chr1	25566347	25566544	120.5210939
chr1	25665173	25665489	274.0523489
chr1	25756608	25756721	64.13595487
chr1	25762235	25762551	25.42976775
chr1	25774092	25774408	198.6788729
chr1	25799080	25799396	28.15367239
chr1	25800152	25800470	223.0699636
chr1	25803058	25803374	58.9700765
chr1	25803896	25804212	42.10021181
chr1	25831737	25832053	93.10817529
chr1	25848778	25849075	622.6593286
chr1	25876120	25876378	82.69742967
chr1	25889011	25889275	26.37812624
chr1	25935160	25935424	30.81841394
chr1	25937475	25937791	117.0906578
chr1	25940917	25941233	34.8602556
chr1	25942743	25942828	44.53029563
chr1	25946644	25946908	26.97910326
chr1	25969335	25969599	30.10332498
chr1	26002505	26002957	288.8307094
chr1	26057323	26057587	28.58818135
chr1	26070015	26070331	242.9310231
chr1	26092108	26092372	26.51741788
chr1	26101422	26101686	26.15199511
chr1	26113958	26114274	131.4703125
chr1	26123323	26123639	152.1300674
chr1	26130722	26131038	117.6490965
chr1	26131146	26131462	51.17654748
chr1	26137346	26137610	45.0305519
chr1	26185923	26186239	58.33608716
chr1	26197633	26197954	125.3200893
chr1	26199280	26199544	30.87163612
chr1	26226781	26227100	88.96141609
chr1	26361731	26362047	95.3263092
chr1	26364809	26365073	27.84194995
chr1	26482583	26482847	28.49763623
chr1	26496214	26496346	87.65907451
chr1	26496644	26496908	26.2073765
chr1	26497017	26497281	27.36745107
chr1	26561205	26561521	131.7810376
chr1	26605432	26605696	36.74640072
chr1	26611300	26611564	62.26878092
chr1	26612341	26612605	43.00714352
chr1	26613924	26614240	348.9910983
chr1	26615678	26615942	40.54684748
chr1	26616139	26616455	180.5044812
chr1	26642644	26642960	49.03755977
chr1	26644429	26644693	41.64905439
chr1	26645187	26645451	34.73854001
chr1	26646151	26646467	107.3113142
chr1	26647909	26648225	74.77771171
chr1	26826972	26827288	71.288311
chr1	26827553	26827817	29.77154271
chr1	26828051	26828315	26.74562485
chr1	26856522	26856661	76.47897646
chr1	26856997	26857363	76.98056087
chr1	26857689	26857953	43.34830796
chr1	26866946	26867069	70.60981554
chr1	26868432	26868669	133.8554879
chr1	26868738	26869054	98.976363
chr1	26869636	26869975	832.0427549
chr1	26871991	26872307	243.5528642
chr1	26901161	26901425	29.34414087
chr1	26906336	26906652	224.988798
chr1	26907479	26907795	272.3607746
chr1	26909243	26909621	86.85562322
chr1	26929283	26929599	133.6072445
chr1	26945768	26946094	69.72082836
chr1	26946910	26947226	149.7772878
chr1	26954454	26954770	24.15166116
chr1	27004085	27004483	93.04997834
chr1	27019759	27020115	107.3411947
chr1	27021106	27021422	94.85606849
chr1	27022042	27022306	41.4136175
chr1	27022398	27022714	51.1967287
chr1	27026360	27026700	65.52720787
chr1	27028316	27028632	30.18071702
chr1	27029172	27029436	30.36203212
chr1	27053333	27053597	26.38345163
chr1	27070511	27070775	38.82104342
chr1	27098043	27098359	213.5015473
chr1	27113761	27114025	35.70781079
chr1	27114585	27114901	201.4906619
chr1	27117070	27117386	78.3625536
chr1	27147225	27147489	48.39471157
chr1	27153817	27154081	29.3730268
chr1	27160054	27160318	60.24769648
chr1	27165419	27165854	208.7683484
chr1	27179571	27179835	30.85039456
chr1	27189287	27189551	28.3060212
chr1	27204523	27204665	97.67739853
chr1	27226903	27227219	100.647386
chr1	27328358	27328674	221.5546792
chr1	27339327	27339643	197.5380368
chr1	27425494	27425736	453.99195
chr1	27426015	27426313	553.2017869
chr1	27433273	27433589	206.6963165
chr1	27438599	27438863	39.38565175
chr1	27445807	27446071	50.53548939
chr1	27460533	27460849	178.4553695
chr1	27462713	27462977	57.70680486
chr1	27475120	27475436	67.57112069
chr1	27561828	27562092	36.67612116
chr1	27579178	27579494	29.84233308
chr1	27648434	27648698	44.32905102
chr1	27668035	27668221	84.0201776
chr1	27669894	27670158	51.68266266
chr1	27686514	27686758	229.3250209
chr1	27695847	27696163	59.97972923
chr1	27714851	27715167	41.13136863
chr1	27742870	27743113	385.3554155
chr1	27753940	27754204	31.86627799
chr1	27757509	27757773	33.30454314
chr1	27769243	27769507	47.75353901
chr1	27772135	27772451	55.81774272
chr1	27775671	27775935	25.86105025
chr1	27803058	27803380	145.5577699
chr1	27808661	27808925	50.94573408
chr1	27809828	27810092	31.08900462
chr1	27818189	27818505	159.6451251
chr1	27818871	27819135	58.08949069
chr1	27823326	27823434	63.42402022
chr1	27847911	27848175	25.92305409
chr1	27852002	27852318	217.1548921
chr1	27852549	27852865	198.8090234
chr1	27854581	27854845	57.22880041
chr1	27882642	27882958	69.34114697
chr1	27888996	27889312	54.23022584
chr1	27899264	27899528	44.09709249
chr1	27903046	27903362	63.39917204
chr1	27924899	27925215	67.98262437
chr1	27925792	27926108	31.45008369
chr1	27926639	27926955	24.3733408
chr1	27927892	27928208	126.8814604
chr1	27928245	27928425	26.8144197
chr1	27928768	27928920	59.10583074
chr1	27933742	27934058	27.95853096
chr1	27951699	27952095	257.9750892
chr1	27952591	27952992	71.27572518
chr1	27953125	27953213	53.27905093
chr1	27955279	27955595	187.3902757
chr1	27957414	27957749	827.1269158
chr1	27958069	27958473	697.0089267
chr1	27959244	27959662	450.29771
chr1	27959878	27960194	28.30823767
chr1	27960595	27960915	71.56250992
chr1	27963577	27963893	84.76137158
chr1	27970440	27970704	38.17436677
chr1	27982103	27982419	29.14695276
chr1	27985475	27985791	450.0917825
chr1	27986140	27986456	175.8155227
chr1	27986657	27986973	35.39689975
chr1	27989629	27989893	28.08940358
chr1	28015946	28016219	603.5867684
chr1	28051947	28052263	167.4747336
chr1	28099125	28099441	147.3560229
chr1	28152892	28153208	28.80081472
chr1	28157784	28158048	36.41960855
chr1	28184694	28185010	111.5808552
chr1	28189521	28189837	116.2336627
chr1	28190829	28191145	291.0740286
chr1	28192354	28192670	28.7692268
chr1	28195683	28195864	118.9968226
chr1	28199622	28199886	28.99297996
chr1	28200331	28200595	26.07130303
chr1	28201771	28202107	500.1773604
chr1	28205870	28206186	102.0235956
chr1	28208675	28209110	107.9957871
chr1	28210801	28211195	231.8300307
chr1	28213835	28214048	157.2412655
chr1	28216884	28216993	68.01254413
chr1	28218002	28218318	138.9796531
chr1	28241081	28241345	44.10074318
chr1	28286421	28286685	29.30548923
chr1	28382757	28383073	239.1274898
chr1	28414459	28414775	25.3774316
chr1	28441839	28442103	36.77082229
chr1	28458868	28459178	516.6681602
chr1	28471033	28471349	86.17465169
chr1	28474531	28474795	30.40043714
chr1	28495801	28496117	69.87720534
chr1	28496547	28496863	129.2322174
chr1	28498380	28498644	41.70398557
chr1	28499136	28499530	394.493158
chr1	28501720	28501984	54.29804907
chr1	28503075	28503391	354.1078706
chr1	28503720	28504030	764.5645671
chr1	28526039	28526431	225.4450834
chr1	28526475	28526816	237.0504594
chr1	28527082	28527346	42.74221952
chr1	28568346	28568610	29.61117427
chr1	28576067	28576331	41.24620229
chr1	28585760	28586076	26.82950965
chr1	28587761	28588077	39.71753699
chr1	28624389	28624653	27.58356041
chr1	28655444	28655708	27.72992591
chr1	28696557	28696873	162.8412166
chr1	28774209	28774525	193.4980635
chr1	28832250	28832514	36.1038833
chr1	28879488	28879752	36.94285289
chr1	28928194	28928510	143.8374552
chr1	28929359	28929675	193.2101572
chr1	28975035	28975519	161.8420055
chr1	29062820	29063158	825.2809938
chr1	29211466	29211782	277.5034391
chr1	29212017	29212333	39.93301542
chr1	29213567	29213699	84.27294695
chr1	29214259	29214352	70.37541951
chr1	29217492	29217756	26.41282557
chr1	29254318	29254634	240.3215989
chr1	29497695	29498011	174.9360381
chr1	29613513	29613777	41.37194026
chr1	29613891	29614207	24.11064193
chr1	30059906	30060170	58.06822049
chr1	30181775	30182039	31.29481218
chr1	30182329	30182593	43.32838795
chr1	30185013	30185162	85.09324128
chr1	30851739	30852055	72.82967085
chr1	31072380	31072696	30.29828292
chr1	31073593	31073909	78.11288061
chr1	31180378	31180694	46.1764958
chr1	31203217	31203458	132.4888383
chr1	31205305	31205654	203.590075
chr1	31216448	31216764	57.4356268
chr1	31217062	31217378	31.92598959
chr1	31218338	31218602	27.39846376
chr1	31218887	31219257	153.5256602
chr1	31219700	31220016	236.3531111
chr1	31220210	31220538	93.6790493
chr1	31220996	31221312	81.29010219
chr1	31221556	31221872	57.99232156
chr1	31222778	31223042	52.86959002
chr1	31223669	31223984	585.2946987
chr1	31225096	31225412	34.40032516
chr1	31227495	31227845	527.1701646
chr1	31229675	31230175	194.344389
chr1	31230578	31230701	51.85355218
chr1	31231683	31231999	134.6848558
chr1	31232641	31232957	85.60711995
chr1	31233675	31233939	43.26204837
chr1	31234552	31234868	61.95896248
chr1	31235499	31235763	43.81403657
chr1	31237929	31238453	267.8610204
chr1	31238735	31238999	49.77119367
chr1	31250292	31250608	36.3994568
chr1	31280241	31280557	36.78723318
chr1	31341900	31342216	353.021068
chr1	31354343	31354617	483.2485918
chr1	31385007	31385271	33.14782142
chr1	31482835	31483099	34.51649215
chr1	31538573	31538728	93.01585893
chr1	31867606	31867922	63.48110704
chr1	31895535	31895851	75.45325923
chr1	31896275	31896620	108.7090022
chr1	31896980	31897296	111.399107
chr1	31917933	31918249	61.31284516
chr1	31950078	31950583	574.3882546
chr1	31950673	31950863	72.89318263
chr1	31955692	31956008	32.86820779
chr1	31956761	31957077	30.44526015
chr1	31966666	31966982	38.63708851
chr1	31971570	31971886	129.2008021
chr1	31972185	31972503	201.087086
chr1	31973640	31973835	377.8842814
chr1	31974786	31975102	322.8050043
chr1	31976998	31977314	195.8053926
chr1	32015428	32015692	57.39468812
chr1	32034589	32034905	31.36364546
chr1	32053328	32053644	117.5428148
chr1	32054410	32054726	80.60093394
chr1	32071567	32071718	101.1669581
chr1	32103641	32103961	223.2524331
chr1	32104044	32104308	43.03453546
chr1	32126049	32126365	60.71469164
chr1	32129786	32130102	29.72824127
chr1	32164904	32165220	108.4763958
chr1	32165295	32165611	106.5452677
chr1	32166749	32167065	84.5427155
chr1	32170843	32171107	29.25537992
chr1	32172278	32172344	50.46844667
chr1	32173377	32173641	66.16882849
chr1	32204964	32205280	25.5544565
chr1	32210206	32210470	44.56889554
chr1	32226854	32227170	37.748656
chr1	32228234	32228550	136.1037501
chr1	32247398	32247714	27.76947122
chr1	32250530	32250846	139.4606767
chr1	32292983	32293247	36.50208494
chr1	32332073	32332337	36.49988026
chr1	32343708	32344024	214.2993433
chr1	32356933	32357249	115.9981605
chr1	32358923	32359239	39.60686824
chr1	32376667	32376983	257.8294388
chr1	32378396	32378712	33.31619701
chr1	32394381	32394711	169.2089505
chr1	32400735	32401051	192.9904647
chr1	32403105	32403369	55.17864071
chr1	32403952	32404315	78.08796403
chr1	32405105	32405369	25.72961209
chr1	32405517	32405718	126.7448368
chr1	32421685	32422001	361.6677904
chr1	32423405	32423669	30.78470269
chr1	32427267	32427462	380.623634
chr1	32446441	32446777	85.8955229
chr1	32447710	32447974	33.59916593
chr1	32471205	32471355	86.90355748
chr1	32542356	32542672	96.17800179
chr1	32646281	32646545	29.96743363
chr1	32666742	32667058	211.0555613
chr1	32671111	32671375	35.74479007
chr1	32706084	32706230	93.08603258
chr1	32713871	32714135	28.40827526
chr1	32715762	32716078	294.5161015
chr1	32717012	32717145	62.54802288
chr1	32719230	32719315	62.17315044
chr1	32739506	32739770	32.42975955
chr1	32757322	32757638	115.3421246
chr1	32782484	32782800	24.35997281
chr1	32799206	32799522	134.5874446
chr1	32800808	32801124	32.55415249
chr1	32802963	32803300	759.6688196
chr1	32803489	32804000	295.9885961
chr1	32805182	32805446	26.2923434
chr1	32817235	32817398	94.91074838
chr1	32819831	32820095	27.67865018
chr1	32837792	32838110	137.5029936
chr1	32914027	32914291	32.18297287
chr1	33004793	33005057	66.9580534
chr1	33077806	33078122	250.3724837
chr1	33088785	33088877	59.4070553
chr1	33199670	33199934	30.30319726
chr1	33214574	33214890	65.69922451
chr1	33220067	33220331	29.08211309
chr1	33227753	33228069	131.0665181
chr1	33283549	33283865	191.6756397
chr1	33284529	33284857	55.97962523
chr1	33335979	33336295	83.39308362
chr1	33338053	33338369	81.42066603
chr1	33342309	33342573	33.28833489
chr1	33358562	33358826	27.50645543
chr1	33365258	33365522	29.67401359
chr1	33426528	33426844	149.0378406
chr1	33429504	33429594	58.35080982
chr1	33445474	33445738	46.94957824
chr1	33446240	33446504	46.5959761
chr1	33446807	33447168	285.962048
chr1	33450328	33450592	49.03446308
chr1	33458089	33458380	373.1157037
chr1	33564937	33565201	31.73986989
chr1	33586176	33586440	32.06344265
chr1	33592729	33593045	460.2058076
chr1	33618745	33619061	250.5149301
chr1	33684262	33684578	146.8855717
chr1	33726772	33727088	93.63132255
chr1	33740189	33740505	121.9530375
chr1	33814448	33814522	68.55289781
chr1	33815044	33815121	59.3051371
chr1	33815989	33816059	73.77056697
chr1	33921406	33921670	29.25826778
chr1	33924140	33924456	121.4098658
chr1	33926579	33926994	98.43302949
chr1	33928445	33928761	86.03665734
chr1	33929453	33929769	78.06906508
chr1	33930151	33930467	239.3239355
chr1	34504407	34504723	25.01816555
chr1	34731566	34731882	61.21847355
chr1	34826106	34826622	301.1129375
chr1	34827496	34827692	107.0467546
chr1	34827971	34828287	89.31260215
chr1	34832610	34832810	351.7847084
chr1	34836790	34837106	138.169366
chr1	34882991	34883307	24.61507188
chr1	34883769	34884085	249.3255812
chr1	34885165	34885481	140.2101263
chr1	34925920	34926184	30.47264678
chr1	34996067	34996402	104.7881414
chr1	34997532	34997848	47.36530236
chr1	34997900	34998016	83.29473352
chr1	35063415	35063679	29.14300767
chr1	35110737	35111053	153.3431434
chr1	35171733	35172049	39.85267514
chr1	35257526	35257790	27.94711841
chr1	35324453	35324717	41.34272324
chr1	35446328	35446647	90.32755744
chr1	35448464	35448780	361.3038586
chr1	35449698	35450014	70.95170449
chr1	35513193	35513522	86.41067051
chr1	35763965	35764281	28.44629419
chr1	35927893	35928209	34.47568684
chr1	35971547	35971863	259.1522502
chr1	35972534	35972991	61.51234237
chr1	36000710	36001026	34.61127769
chr1	36002402	36002718	37.45250135
chr1	36004130	36004446	32.44928324
chr1	36004975	36005192	327.6112417
chr1	36005613	36005933	83.54079553
chr1	36022594	36022858	26.27404312
chr1	36043355	36043517	87.21321513
chr1	36180439	36180755	90.33487341
chr1	36201420	36201684	30.64902446
chr1	36234767	36235031	64.78140085
chr1	36235638	36235902	29.80924864
chr1	36273399	36273663	26.22716724
chr1	36321826	36322090	47.99944856
chr1	36349207	36349523	25.72592541
chr1	36359689	36360061	300.4949002
chr1	36549866	36550182	86.13538029
chr1	36554272	36554588	133.5853474
chr1	36615140	36615404	46.66135789
chr1	36616285	36616647	122.382444
chr1	36617468	36617784	105.3153397
chr1	36625325	36625589	31.65157449
chr1	36626482	36626682	101.0158232
chr1	36627828	36628144	144.6422732
chr1	36674961	36675277	65.71816826
chr1	36698249	36698513	51.63009903
chr1	36723132	36723220	74.16034737
chr1	36814974	36815238	66.59815969
chr1	36816376	36816498	80.14054846
chr1	36825027	36825291	25.58431179
chr1	36839555	36839630	53.53928607
chr1	36840001	36840317	199.7684517
chr1	36850803	36851119	127.3162731
chr1	36852236	36852371	82.95598362
chr1	36866663	36866927	54.71764067
chr1	36911998	36912314	39.0601167
chr1	36915993	36916322	577.7589855
chr1	36925434	36925698	30.32217464
chr1	36930071	36930152	75.81917618
chr1	37051050	37051366	80.97134239
chr1	37296876	37297192	77.99366708
chr1	37437404	37437720	52.08894741
chr1	37539444	37539708	27.89997093
chr1	37754444	37754908	515.3662245
chr1	37912498	37912842	58.07521723
chr1	37940025	37940289	36.46602405
chr1	37942405	37942669	28.96976473
chr1	37942930	37943246	490.443368
chr1	38007200	38007464	30.7030981
chr1	38019823	38020139	101.532893
chr1	38068825	38069141	248.3225107
chr1	38127997	38128261	28.05565471
chr1	38141930	38142194	52.50040758
chr1	38148025	38148289	27.86624104
chr1	38155340	38155604	28.79028466
chr1	38155995	38156311	626.4504904
chr1	38273787	38274103	24.07846193
chr1	38325990	38326091	69.75164659
chr1	38367406	38367480	69.33781409
chr1	38388432	38388797	284.3857364
chr1	38392175	38392491	33.17024631
chr1	38455821	38455887	59.20306153
chr1	38478024	38478288	50.99486406
chr1	38493690	38494008	504.1580455
chr1	38495750	38496066	493.720643
chr1	38504688	38505004	113.8330146
chr1	38516413	38516729	119.4162835
chr1	38518810	38518989	365.4315281
chr1	38519344	38519660	30.19353777
chr1	38527461	38527789	388.081496
chr1	38527973	38528064	31.40349827
chr1	38548669	38548985	46.22142866
chr1	38549329	38549645	55.92488537
chr1	38571972	38572288	40.42493821
chr1	38617180	38617432	567.5824448
chr1	38618221	38618485	36.2664904
chr1	38636944	38637260	24.80671843
chr1	38638809	38639125	87.96848508
chr1	38639874	38640190	25.85899034
chr1	38656831	38657147	55.08827022
chr1	38763587	38763903	231.4136744
chr1	38810468	38810732	30.27964034
chr1	38940515	38940831	145.7591506
chr1	38992976	38993292	163.2772215
chr1	39021298	39021562	28.76533292
chr1	39024334	39024650	218.7417567
chr1	39025144	39025469	200.538193
chr1	39030142	39030406	30.10489212
chr1	39249310	39249626	57.87319363
chr1	39281574	39281890	41.6205307
chr1	39324628	39324944	308.0991999
chr1	39468523	39468839	30.92518644
chr1	39492432	39492549	90.77597787
chr1	39554320	39554584	27.00216481
chr1	39563535	39563851	69.64060438
chr1	39564364	39564517	92.73047998
chr1	39568033	39568297	30.77003358
chr1	39568572	39568812	384.5200971
chr1	39571621	39571937	308.6354409
chr1	39575382	39575698	40.91212482
chr1	39624460	39624724	26.02726497
chr1	39651545	39651672	260.3694071
chr1	39657803	39658119	30.88146253
chr1	39659021	39659285	52.15200501
chr1	39661432	39661696	52.91393733
chr1	39662637	39662901	29.77242101
chr1	39696624	39696888	28.91340071
chr1	39735413	39735755	535.6818688
chr1	39737810	39738153	276.6250264
chr1	39787697	39788013	25.18691602
chr1	39887110	39887426	71.50771283
chr1	39991495	39991771	535.5743991
chr1	40042480	40042606	71.15303992
chr1	40075218	40075556	72.28041059
chr1	40132537	40132801	34.76393592
chr1	40132926	40133242	51.148216
chr1	40192943	40193259	313.618072
chr1	40242111	40242375	26.51856336
chr1	40254792	40254883	54.80872689
chr1	40264762	40265026	32.49554167
chr1	40282395	40282732	78.01068546
chr1	40283072	40283397	225.6634901
chr1	40291123	40291269	91.7144982
chr1	40311386	40311650	27.53450141
chr1	40367253	40367517	35.95907271
chr1	40373354	40373670	24.6775558
chr1	40420624	40420751	58.77332602
chr1	40426362	40426678	133.2764337
chr1	40436088	40436404	28.44034351
chr1	40445454	40445718	30.33757525
chr1	40451694	40451958	32.93677065
chr1	40461607	40461937	165.2567094
chr1	40504860	40505176	224.767838
chr1	40505687	40505802	67.73118674
chr1	40550469	40550733	41.56470329
chr1	40778245	40778561	123.7556756
chr1	40779275	40779591	273.2631025
chr1	40781045	40781421	114.0882662
chr1	40782245	40782561	165.8182923
chr1	40829370	40829686	108.0405965
chr1	40839262	40839526	42.8504909
chr1	40845790	40846106	34.53909622
chr1	40851471	40851787	31.94941403
chr1	40916568	40917005	71.32796197
chr1	41094237	41094501	41.70611159
chr1	41128997	41129313	97.68840833
chr1	41134505	41134821	177.7688014
chr1	41155435	41155699	39.38628777
chr1	41261551	41261867	261.0547194
chr1	41274964	41275228	33.1274298
chr1	41286666	41286982	40.17611403
chr1	41291083	41291347	54.87175188
chr1	41291953	41292269	28.01730788
chr1	41314727	41315043	27.6349943
chr1	41329731	41330057	131.79293
chr1	41343408	41343787	88.5102989
chr1	41363107	41363423	146.7892073
chr1	41364047	41364311	29.43157967
chr1	41367692	41368008	170.610389
chr1	41385154	41385470	26.58705547
chr1	41444884	41445148	47.87325659
chr1	41469404	41469668	55.00237463
chr1	41706884	41707200	229.7239787
chr1	41708282	41708546	30.62319735
chr1	41788781	41788881	72.51040892
chr1	41810514	41810778	34.00681214
chr1	41819545	41819878	127.4419949
chr1	41831785	41832116	197.3241611
chr1	41882782	41883046	33.47875103
chr1	41974947	41975263	252.4536367
chr1	42039969	42040233	31.13810512
chr1	42089064	42089377	759.477236
chr1	42091870	42092186	121.019899
chr1	42092672	42092988	83.60800879
chr1	42104397	42104530	80.8194331
chr1	42107150	42107263	62.89614714
chr1	42117763	42118079	164.1674103
chr1	42118474	42118790	71.15045816
chr1	42119333	42119649	201.3238449
chr1	42121831	42122147	33.43516903
chr1	42127605	42127869	26.33371413
chr1	42128294	42128610	74.97386111
chr1	42132962	42133353	177.6458156
chr1	42144265	42144529	43.21928988
chr1	42164593	42164909	343.5385932
chr1	42174117	42174381	39.69769707
chr1	42175520	42175836	74.56062703
chr1	42192451	42192715	43.01201183
chr1	42192974	42193355	272.5141615
chr1	42194055	42194294	44.73643182
chr1	42194327	42194783	480.5540241
chr1	42196541	42196857	31.85030835
chr1	42204661	42205068	343.1314427
chr1	42206458	42206722	27.72527524
chr1	42210822	42211138	267.4119657
chr1	42217016	42217332	165.5083155
chr1	42217856	42218292	150.7817781
chr1	42230864	42231180	48.89268949
chr1	42231748	42232064	105.2188251
chr1	42265396	42265712	172.8866108
chr1	42266303	42266567	66.71994628
chr1	42268588	42268920	151.5527183
chr1	42275578	42275842	54.61904026
chr1	42277134	42277450	30.52746712
chr1	42306698	42306962	27.05576554
chr1	42317494	42317758	38.0296984
chr1	42325468	42325732	27.21208346
chr1	42333902	42334166	47.82842599
chr1	42347758	42348074	29.04807943
chr1	42348199	42348515	100.611024
chr1	42385899	42386269	61.60809521
chr1	42416590	42416906	40.46988454
chr1	42421094	42421410	254.0326037
chr1	42421593	42421869	626.226814
chr1	42430280	42430683	71.13859442
chr1	42471853	42472169	24.38028509
chr1	42479577	42479841	39.54938936
chr1	42498180	42498496	37.49947287
chr1	42501748	42502012	31.81139866
chr1	42570186	42570502	35.58464309
chr1	42603574	42603890	43.1117856
chr1	42676433	42676749	163.6838538
chr1	42921510	42921774	31.24302103
chr1	42921905	42922160	171.2493834
chr1	43147703	43147967	40.5210209
chr1	43203017	43203281	29.8303535
chr1	43282654	43282970	183.0525437
chr1	43318209	43318525	108.3284585
chr1	43379068	43379251	81.40029565
chr1	43389751	43390067	478.2009523
chr1	43397043	43397217	105.7178054
chr1	43397821	43398148	356.8706328
chr1	43400933	43401249	406.1474135
chr1	43402019	43402335	114.8239959
chr1	43403005	43403269	27.23557351
chr1	43406611	43406723	33.15366636
chr1	43408195	43408459	47.76345331
chr1	43418191	43418507	152.2319486
chr1	43421335	43421599	42.20931417
chr1	43447577	43447893	38.8106377
chr1	43661677	43661993	31.35233731
chr1	43663465	43663781	36.37628334
chr1	43665019	43665335	107.0266446
chr1	43670177	43670441	37.49931056
chr1	43704629	43704945	25.78252022
chr1	43737937	43738253	95.21481828
chr1	43761170	43761486	29.13731223
chr1	43762813	43763129	88.7759003
chr1	43771181	43771445	27.10172263
chr1	43795940	43796204	29.46282437
chr1	43823743	43824059	509.4427538
chr1	43832692	43832956	27.35074926
chr1	43833416	43833680	41.20327036
chr1	43853858	43854174	109.6999128
chr1	43975764	43975942	97.25189168
chr1	44048016	44048280	45.16195077
chr1	44119153	44119417	36.64395127
chr1	44119584	44119900	293.1934422
chr1	44171903	44172219	80.44881941
chr1	44232899	44233131	485.3078248
chr1	44235243	44235559	39.55017663
chr1	44249355	44249671	164.836615
chr1	44298087	44298351	38.02098315
chr1	44300783	44301099	361.844657
chr1	44302173	44302439	178.4715529
chr1	44305077	44305393	33.72159593
chr1	44319122	44319386	28.94808772
chr1	44399918	44400182	29.83837995
chr1	44411520	44411915	54.66607243
chr1	44413332	44413596	46.12847358
chr1	44456405	44456721	72.12620608
chr1	44533178	44533545	123.4366022
chr1	44534305	44534569	34.62267901
chr1	44585289	44585553	29.48598103
chr1	44616408	44616724	26.14863876
chr1	44617021	44617337	30.26325494
chr1	44617496	44617812	43.88229587
chr1	44678282	44678644	63.03123313
chr1	44678956	44679220	45.26724061
chr1	44683435	44683699	27.29882013
chr1	44741618	44741934	108.0927936
chr1	44783974	44784266	871.3945772
chr1	44997757	44998021	45.07294101
chr1	45150140	45150404	64.23808078
chr1	45162570	45162731	101.7830062
chr1	45163750	45164066	176.9116498
chr1	45187263	45187591	93.43030926
chr1	45189233	45189408	89.7603499
chr1	45196352	45196508	64.76925916
chr1	45196738	45197054	88.25441901
chr1	45241733	45241811	61.2837036
chr1	45249706	45249970	32.72429805
chr1	45250609	45250873	37.30635039
chr1	45265494	45265625	47.7442325
chr1	45266425	45266689	30.4029035
chr1	45272825	45273089	47.33449233
chr1	45273652	45273968	150.8884493
chr1	45275272	45275536	63.6665811
chr1	45276043	45276360	394.3560698
chr1	45279556	45279688	92.07873817
chr1	45285159	45285557	60.41198132
chr1	45285805	45286136	125.2092951
chr1	45476182	45476446	28.85342784
chr1	45480123	45480387	49.18069982
chr1	45769412	45769728	201.8013177
chr1	45769993	45770309	228.7002761
chr1	45771946	45772187	492.2439284
chr1	45933006	45933322	107.9875885
chr1	45936025	45936341	38.95237187
chr1	45956848	45957177	66.39890759
chr1	45958903	45959219	139.3767576
chr1	45987423	45987739	142.6051922
chr1	46009495	46009811	93.55494085
chr1	46010564	46010880	221.2675089
chr1	46016411	46016675	37.62871389
chr1	46023189	46023453	45.82891802
chr1	46052073	46052389	64.77447988
chr1	46152294	46152558	47.03332777
chr1	46153967	46154097	63.75550827
chr1	46216029	46216345	111.6428898
chr1	46216439	46216703	35.16709581
chr1	46251266	46251530	31.17678849
chr1	46378850	46379114	29.00118106
chr1	46408970	46409234	50.89697166
chr1	46509253	46509432	108.1449704
chr1	46533412	46533728	54.97994983
chr1	46597927	46598379	120.8254147
chr1	46598545	46598809	35.39715296
chr1	46599071	46599159	68.86277819
chr1	46600514	46600830	30.9898809
chr1	46617850	46618114	30.21239815
chr1	46624100	46624416	42.86285346
chr1	46625247	46625511	26.58327163
chr1	46637015	46637249	411.4969999
chr1	46649779	46650043	64.92220026
chr1	46650697	46650961	53.0428448
chr1	46664297	46664561	28.29754575
chr1	46685909	46686173	36.85693249
chr1	46704592	46704908	70.88528229
chr1	46787171	46787487	32.05139021
chr1	46791208	46791676	57.60113528
chr1	46797475	46797739	28.11767236
chr1	46807857	46808376	356.8401216
chr1	46835792	46836136	66.55632585
chr1	46987944	46988260	40.39512716
chr1	47079507	47079771	28.53877321
chr1	47134147	47134411	37.98180069
chr1	47211613	47211929	26.86976343
chr1	47800269	47800585	24.6080219
chr1	47803754	47804070	39.43692718
chr1	47845335	47845651	150.4057457
chr1	47903331	47903647	73.35207291
chr1	47957231	47957495	32.59221231
chr1	48272455	48272771	42.16984189
chr1	48338239	48338555	35.76162863
chr1	48341324	48341640	85.15189294
chr1	48341817	48342133	26.11957063
chr1	48385972	48386288	54.30027572
chr1	48504850	48505166	38.79414825
chr1	48648126	48648442	138.8186302
chr1	49013283	49013599	36.45150936
chr1	49045812	49046128	69.91632352
chr1	49083137	49083453	46.96925946
chr1	49154057	49154386	68.36982181
chr1	49259600	49259916	372.5243581
chr1	51433649	51433913	36.0146279
chr1	51434663	51434826	77.77994479
chr1	51442716	51443032	380.4613185
chr1	51443504	51443768	28.85467129
chr1	51443922	51444186	26.47250412
chr1	51669332	51669596	31.53407978
chr1	51700828	51701196	134.394999
chr1	51702635	51702899	26.48479143
chr1	51733732	51734048	115.2573878
chr1	51769556	51769872	105.9524702
chr1	51797113	51797429	31.10224039
chr1	51824054	51824370	37.91927554
chr1	51966927	51967191	36.50117639
chr1	51970818	51971134	24.055897
chr1	52041169	52041485	202.8667898
chr1	52100417	52100681	30.75062244
chr1	52191712	52192028	51.28308034
chr1	52192271	52192587	26.15159902
chr1	52195005	52195321	150.4527359
chr1	52195393	52195709	70.87057654
chr1	52203011	52203327	199.6054059
chr1	52418793	52419109	137.6030269
chr1	52421435	52421751	155.5999346
chr1	52426921	52427237	126.6672783
chr1	52429345	52429609	36.74368105
chr1	52439344	52439608	28.83691294
chr1	52497851	52498167	39.63658014
chr1	52498407	52498675	566.6819183
chr1	52522564	52522749	352.3584908
chr1	52568091	52568423	103.3873459
chr1	52605532	52605796	58.71954041
chr1	52995485	52995749	35.6790211
chr1	53017865	53018129	25.91944423
chr1	53018256	53018572	119.6299743
chr1	53019148	53019412	50.03465679
chr1	53102437	53102753	333.59267
chr1	53103141	53103405	25.68121125
chr1	53168732	53169048	149.2069843
chr1	53308298	53308562	27.32773021
chr1	53372917	53373233	141.6582179
chr1	53644701	53644965	33.57223786
chr1	53685845	53686109	53.76212079
chr1	53751649	53751965	32.99109883
chr1	53758214	53758478	27.18052242
chr1	53758748	53759012	33.67058537
chr1	53761755	53762071	81.7689299
chr1	53783848	53784164	169.3538334
chr1	53791720	53791984	36.51315634
chr1	53792257	53792521	53.97435259
chr1	53855832	53856096	30.37202471
chr1	53874007	53874323	24.93965771
chr1	53875051	53875367	141.258475
chr1	53875819	53876135	252.8780722
chr1	53879165	53879481	191.0919643
chr1	53910376	53910640	28.90774992
chr1	53932929	53933245	136.3658203
chr1	53943335	53943599	234.6156277
chr1	54041460	54041776	36.41192316
chr1	54303839	54303936	46.76868861
chr1	54368972	54369288	24.14547657
chr1	54411138	54411269	90.5616342
chr1	54411696	54412012	187.9792706
chr1	54412154	54412260	45.69538485
chr1	54535488	54535752	34.55884629
chr1	54625548	54625864	77.76449627
chr1	54822549	54822865	109.2321549
chr1	54838690	54839051	204.9779613
chr1	54842333	54842649	134.1580023
chr1	54847191	54847455	44.09150933
chr1	54866057	54866373	54.59335008
chr1	54870959	54871223	29.98883365
chr1	55007689	55007953	31.94822914
chr1	55079871	55080187	35.22979969
chr1	55181648	55181912	35.47232825
chr1	55232435	55232751	34.69284096
chr1	55278768	55279032	38.4650897
chr1	55279501	55279765	41.85851444
chr1	55327091	55327407	250.3971439
chr1	55341101	55341417	114.725642
chr1	55414763	55415079	117.2374933
chr1	55436994	55437181	100.043932
chr1	55476495	55476811	27.72465853
chr1	55487757	55488021	44.76819051
chr1	55677637	55677953	54.00868428
chr1	55678237	55678501	26.3567999
chr1	55681116	55681380	42.44150264
chr1	55723680	55723944	34.41020966
chr1	55725978	55726242	36.65571693
chr1	55742982	55743298	320.7084266
chr1	55753872	55754250	755.8552145
chr1	55803595	55803911	51.14726271
chr1	55819444	55819760	29.18903942
chr1	55820034	55820350	32.04169952
chr1	55910309	55910625	173.7323833
chr1	55911163	55911427	50.90199747
chr1	56002024	56002340	95.54578094
chr1	56353432	56353748	24.52337676
chr1	56424876	56425192	83.91046842
chr1	56493883	56494199	24.16875748
chr1	56500493	56500809	62.87089351
chr1	56511176	56511492	24.95010714
chr1	56572352	56572652	494.0786195
chr1	56599437	56599753	58.7982817
chr1	56600734	56600998	41.75600569
chr1	56796079	56796395	28.45858159
chr1	56798001	56798317	160.1786198
chr1	56805859	56806175	75.34418839
chr1	56880470	56880786	30.32671333
chr1	56938636	56938900	32.61524702
chr1	56942752	56943068	90.69719973
chr1	56982093	56982409	29.67094081
chr1	56982620	56982936	58.40875989
chr1	56991277	56991541	43.61440821
chr1	57018129	57018445	82.02153437
chr1	57042492	57042808	94.91128297
chr1	57045811	57046127	55.16431952
chr1	57282668	57282984	68.39766126
chr1	57590522	57590838	32.14492672
chr1	57603798	57604114	37.76066249
chr1	57606349	57606665	170.6246185
chr1	58089550	58089866	33.01463521
chr1	58207173	58207489	30.18526696
chr1	58387191	58387507	114.3191925
chr1	58390847	58391163	45.15286597
chr1	58391844	58392108	219.973703
chr1	58392804	58393068	246.3231096
chr1	58408235	58408499	26.95926102
chr1	58432077	58432393	29.5338274
chr1	58570631	58570977	202.1660926
chr1	58573640	58573956	200.6227833
chr1	58574460	58574776	71.14925754
chr1	58630776	58631092	24.67357034
chr1	58686522	58686838	25.70646923
chr1	58857939	58858203	26.28548943
chr1	58898622	58898886	31.45827311
chr1	59039448	59039764	134.1710828
chr1	59043799	59044115	192.9165967
chr1	59239162	59239478	104.1020148
chr1	59248132	59248396	27.34703728
chr1	59250191	59250507	32.68932107
chr1	59250525	59250789	47.89987232
chr1	59251445	59251709	60.79875857
chr1	59281962	59282142	92.04409624
chr1	59320275	59320591	26.79614267
chr1	59323412	59323733	69.73608186
chr1	59369259	59369523	59.95912256
chr1	59392834	59393150	89.75234885
chr1	59473621	59473937	31.37110826
chr1	59478957	59479273	173.5305634
chr1	59512397	59512661	26.0669676
chr1	59616653	59616969	179.6363615
chr1	59732142	59732458	419.4232215
chr1	59738257	59738573	216.7210211
chr1	59762068	59762384	214.6666037
chr1	59820396	59820770	237.6564887
chr1	59821121	59821437	41.02120333
chr1	59898730	59898994	47.96213956
chr1	60026582	60026846	26.16783759
chr1	60139053	60139369	130.6765241
chr1	60139645	60139961	28.59446297
chr1	60151373	60151689	57.92714924
chr1	60164048	60164364	26.65819272
chr1	60218368	60218486	73.03425507
chr1	60280099	60280194	75.40676448
chr1	60857577	60857841	32.28941244
chr1	61164956	61165272	101.3468894
chr1	61323544	61323860	25.05032693
chr1	61364795	61365059	26.58241749
chr1	61444394	61444730	115.8218695
chr1	61784533	61784797	65.02154473
chr1	61905729	61906045	126.6198784
chr1	62761680	62761996	27.60058179
chr1	63266448	63266764	122.481565
chr1	63276098	63276414	138.4916123
chr1	63302573	63302889	38.81400623
chr1	63548447	63548763	92.3933079
chr1	63904756	63905072	26.82180028
chr1	64059802	64060118	190.0265353
chr1	64088537	64088801	34.37734274
chr1	64139996	64140312	142.1250279
chr1	64160007	64160323	47.00667675
chr1	64179863	64180196	87.66296634
chr1	64356787	64357103	107.4230752
chr1	64358755	64359071	103.3770944
chr1	64369681	64369997	24.81146145
chr1	64539343	64539659	37.43500146
chr1	64548132	64548448	30.62831346
chr1	64600212	64600476	227.081688
chr1	64600917	64601233	40.02774991
chr1	64636933	64637249	29.64051079
chr1	64645268	64645584	66.77312032
chr1	64651846	64652162	37.63690929
chr1	65152479	65152743	50.84255918
chr1	65329929	65330245	137.0708664
chr1	65348689	65348953	28.219574
chr1	65357042	65357306	27.48433981
chr1	65383067	65383331	26.0313694
chr1	65426582	65426704	101.2176194
chr1	65428171	65428435	42.76599366
chr1	65453278	65453346	67.05995829
chr1	65468247	65468511	31.64081424
chr1	65614466	65614734	368.8961285
chr1	65631308	65631641	194.38455
chr1	65640214	65640530	99.42549591
chr1	65695678	65695994	67.22311322
chr1	65696357	65696621	40.18780852
chr1	65719912	65720176	37.50003391
chr1	65731389	65731653	32.61714377
chr1	65859084	65859426	72.65666549
chr1	65885294	65885610	28.34926443
chr1	65889653	65889917	32.54568612
chr1	65924797	65925136	61.9959521
chr1	66594365	66594681	116.2488226
chr1	66713189	66713297	80.1797825
chr1	66719074	66719390	33.33521876
chr1	66743952	66744216	34.41533421
chr1	66744437	66744753	166.6953771
chr1	66747817	66748329	81.82128413
chr1	66749495	66749759	63.34602348
chr1	66757234	66757550	33.31457013
chr1	66801642	66801906	27.31095811
chr1	66805653	66805917	39.84665942
chr1	66825983	66826203	411.7444914
chr1	66836351	66836667	29.05286
chr1	66836857	66837173	182.0680261
chr1	66840197	66840513	73.46552922
chr1	66846075	66846385	781.5517852
chr1	66861457	66861774	153.418562
chr1	66862202	66862518	30.11518326
chr1	66865644	66865960	57.20761309
chr1	66866932	66867248	24.2421255
chr1	66867915	66868264	869.6791384
chr1	67153489	67153753	44.27608708
chr1	67318789	67319107	82.04811033
chr1	67390173	67390489	98.61471862
chr1	67391159	67391475	142.4715164
chr1	67395604	67395868	49.62692933
chr1	67450239	67450555	26.64560026
chr1	67519603	67519919	435.630579
chr1	67614823	67615140	145.1431321
chr1	67632026	67632290	34.50034319
chr1	67660158	67660474	26.42196216
chr1	67677983	67678247	27.75087042
chr1	67751723	67752076	58.02685796
chr1	67788253	67788569	32.71073667
chr1	67798689	67799118	102.578645
chr1	67804278	67804594	366.9658894
chr1	67805374	67805638	30.51013527
chr1	67807439	67807755	46.65687835
chr1	67807985	67808301	120.1570326
chr1	67896217	67896755	67.92949007
chr1	68027471	68027735	46.764236
chr1	68115773	68116089	111.4953994
chr1	68150728	68151078	191.2754889
chr1	68151184	68151500	73.60157335
chr1	68151752	68152068	34.64856023
chr1	68152276	68152540	43.30290486
chr1	68198530	68198846	305.2480535
chr1	68202074	68202338	46.32524263
chr1	68214301	68214617	30.29308787
chr1	68215896	68216033	282.9682179
chr1	68225749	68226013	47.72263987
chr1	68232440	68232756	115.0757344
chr1	68234487	68234803	28.63883336
chr1	68258493	68258809	97.98280792
chr1	70432937	70433253	148.1271416
chr1	70630079	70630395	42.67237639
chr1	70819349	70819613	37.83027441
chr1	70876389	70876653	55.36789062
chr1	70970112	70970428	94.66293826
chr1	71141457	71141721	33.1308634
chr1	71395769	71396085	120.1855843
chr1	71518717	71519033	26.94014415
chr1	71646938	71647254	41.68997224
chr1	71706393	71706709	52.64398446
chr1	71711027	71711343	44.7763234
chr1	72460374	72460690	46.98620478
chr1	72898654	72898918	30.31911116
chr1	72899116	72899600	62.39850512
chr1	72900790	72901106	36.04377568
chr1	74039157	74039473	50.71373036
chr1	74376256	74376572	32.85917344
chr1	74663945	74664209	47.63008202
chr1	74762830	74763146	33.64750948
chr1	74862651	74862967	26.35927462
chr1	74901880	74902196	58.74081395
chr1	74983428	74983744	110.1237533
chr1	75044979	75045317	60.42777897
chr1	75118443	75118759	264.7073391
chr1	75146727	75146991	46.2694456
chr1	75165090	75165406	100.4917864
chr1	75193232	75193548	119.0415356
chr1	75197551	75198113	70.68791592
chr1	75200172	75200501	105.5655014
chr1	75214758	75214986	453.9573727
chr1	75277709	75278025	25.40234252
chr1	76047296	76047612	28.86114367
chr1	76054512	76054828	24.90161035
chr1	76190246	76190510	27.77896743
chr1	76191804	76192120	26.71204094
chr1	76192529	76192793	26.04373553
chr1	76250327	76250591	44.13988632
chr1	76308312	76308576	29.45014074
chr1	76447016	76447332	239.5791913
chr1	76451478	76451813	870.9108973
chr1	76548915	76549231	32.78788191
chr1	76656472	76656788	24.30308132
chr1	76657268	76657584	185.2432237
chr1	76685218	76685534	46.57834576
chr1	76891052	76891368	25.05293587
chr1	76960455	76960771	30.37249834
chr1	77404021	77404337	34.7700262
chr1	77542894	77543210	27.52204093
chr1	77545080	77545396	30.86830823
chr1	77879224	77879540	55.47567348
chr1	78006220	78006431	374.9693346
chr1	78006913	78007177	49.44059355
chr1	78117910	78118226	93.19280125
chr1	78149158	78149422	43.03905238
chr1	78235923	78236239	289.8671371
chr1	78414722	78415038	267.7041174
chr1	78440389	78440707	60.63565735
chr1	79048616	79048932	74.02023613
chr1	79106214	79106530	29.78064985
chr1	79115358	79115622	31.95696337
chr1	79552783	79553099	24.26872417
chr1	80313463	80313779	46.99311675
chr1	80340756	80341072	39.92846749
chr1	81584295	81584611	50.35513788
chr1	81872006	81872322	27.53050711
chr1	81896968	81897284	69.76742271
chr1	82013312	82013628	70.92609614
chr1	82063498	82063762	52.31398117
chr1	82064312	82064628	49.55539156
chr1	82066986	82067302	82.95834176
chr1	82073491	82073807	84.58010268
chr1	82167811	82168075	44.2886514
chr1	82204521	82204837	24.75063803
chr1	82508023	82508339	31.82101058
chr1	82691106	82691370	43.47211757
chr1	82691842	82692158	115.8754914
chr1	82745030	82745346	33.22029331
chr1	83228879	83229195	116.2310145
chr1	83597042	83597358	31.37831087
chr1	83923632	83923948	133.8305415
chr1	83937051	83937315	44.79811403
chr1	83953715	83954031	26.70655263
chr1	83966720	83967036	139.0630791
chr1	83968706	83969022	30.55750284
chr1	84136583	84136906	107.7388564
chr1	84155600	84155916	142.7119894
chr1	84543417	84543681	36.54647818
chr1	84970446	84970762	30.36630071
chr1	85004294	85004610	71.82510029
chr1	85016555	85016871	24.72131229
chr1	85040220	85040536	85.35495408
chr1	85086292	85086556	30.8558504
chr1	85110224	85110488	47.82264498
chr1	85171242	85171558	42.30834328
chr1	85312967	85313231	27.83153651
chr1	85410714	85411030	44.8839464
chr1	85424975	85425291	159.8790956
chr1	85435543	85435873	531.4129916
chr1	85438124	85438388	32.44660276
chr1	85454393	85454657	31.65681101
chr1	85456815	85457131	40.97388629
chr1	85461207	85461523	43.41674291
chr1	85462895	85463211	150.5520231
chr1	85614537	85614853	138.7827555
chr1	85742435	85742751	212.1511254
chr1	85763610	85763853	329.2253386
chr1	85763939	85764189	133.8459848
chr1	85796633	85796897	28.72341765
chr1	85930466	85930730	26.41719166
chr1	85944066	85944382	37.90540846
chr1	86042231	86042495	30.13587322
chr1	86484075	86484339	47.84548874
chr1	86537479	86537795	25.73405479
chr1	86731540	86731856	25.07683327
chr1	86841430	86841746	66.37699613
chr1	87170105	87170451	556.0534336
chr1	87205881	87206145	29.928728
chr1	87239985	87240249	60.56059584
chr1	87264632	87264948	29.58910662
chr1	87332062	87332231	83.72247581
chr1	87511606	87511870	27.49643845
chr1	87584537	87584853	34.87751159
chr1	87587624	87587888	26.61460573
chr1	87617394	87617710	214.5859837
chr1	87617763	87618079	221.2654274
chr1	87620937	87621253	28.9293821
chr1	87668633	87668949	25.9781073
chr1	87674727	87674991	29.60082044
chr1	87750258	87750522	25.89340541
chr1	87760390	87760706	109.0890085
[truncated: 46,890 more rows]
