# Supplementary material for: Variable reproducibility in genome-scale public data: A case study using ENCODE ChIP sequencing resource
Source: FEBS Lett. 2015 Dec 21;589(24):3866–70. doi: 10.1016/j.febslet.2015.11.027 (PMC4686001; doi:10.1016/j.febslet.2015.11.027)
Supplement: Supplementary file advisedPeakLists.zip — This zip archive contains 56 advised peak lists (see main text and supplementary table 1). Files are bed like tab delimited text files, with 4 columns: chromosome, peak start, peak end, and peak score. [file mmc4.zip › GM12878_None_p300.bed]

chr1	999544	999899	296.2669708
chr1	1136781	1137129	52.11833975
chr1	1310639	1310806	27.01444028
chr1	1609532	1609812	42.10900134
chr1	1710321	1710601	49.66544212
chr1	2232537	2232835	58.29614895
chr1	2487006	2487362	42.74969725
chr1	2509731	2510007	40.01408836
chr1	3573308	3573645	64.08984724
chr1	3593569	3593925	220.6348695
chr1	4087589	4087869	26.76943487
chr1	6259817	6259983	70.2037084
chr1	6350388	6350668	35.43340611
chr1	8343328	8343656	257.7147555
chr1	8487618	8487974	268.4457466
chr1	9097503	9097854	37.79595408
chr1	9129620	9129980	206.7642529
chr1	9136398	9136678	33.33045631
chr1	9138186	9138524	213.1441069
chr1	9140393	9140749	293.8155943
chr1	9179796	9180085	56.50675639
chr1	9224023	9224319	56.06480288
chr1	9473180	9473460	29.77470631
chr1	9473684	9473964	46.61189463
chr1	9486384	9486661	78.87775741
chr1	9686207	9686563	104.7057582
chr1	10570983	10571330	242.5300283
chr1	11028611	11028964	127.7314209
chr1	11045875	11046231	287.3500365
chr1	11123049	11123367	59.34358492
chr1	11866143	11866398	34.84948574
chr1	11968196	11968440	50.46205896
chr1	12100436	12100716	31.03014763
chr1	12107403	12107651	66.6073303
chr1	12107751	12107773	40.38628507
chr1	12112078	12112434	182.8276231
chr1	12128506	12128840	122.1420894
chr1	12221878	12222231	135.2005095
chr1	12223333	12223591	27.31733811
chr1	12494281	12494561	39.22805961
chr1	12509490	12509836	124.2245612
chr1	14029304	14029669	247.6690697
chr1	14057274	14057630	148.1177057
chr1	16023428	16023743	73.28819636
chr1	16161277	16161624	43.47369782
chr1	16245824	16246194	112.1767854
chr1	16291816	16292096	39.93411634
chr1	16292547	16292805	87.40720805
chr1	16292815	16293119	129.9688841
chr1	17467891	17468205	36.69687825
chr1	19278530	19278836	219.5950746
chr1	20452580	20452897	154.4623279
chr1	21005278	21005526	29.09481533
chr1	21620903	21621273	166.7504262
chr1	22106297	22106667	196.6121569
chr1	22778311	22778591	25.57794865
chr1	23852359	23852639	30.45000603
chr1	23903722	23904072	56.67196251
chr1	23918060	23918416	57.543715
chr1	24047242	24047522	44.62435946
chr1	24192000	24192340	217.1014019
chr1	24285547	24285686	25.20043816
chr1	24307256	24307536	30.97065686
chr1	24517574	24517854	50.23751793
chr1	25251585	25251934	137.1756628
chr1	25293200	25293523	128.4149688
chr1	25345905	25346185	27.87580424
chr1	25348819	25349160	329.6002923
chr1	25349337	25349673	55.65961478
chr1	25357287	25357629	248.2852815
chr1	25360536	25360788	37.71443868
chr1	25466646	25466975	142.3626347
chr1	26002565	26002892	273.9517836
chr1	26324722	26325002	29.79791438
chr1	26909238	26909564	35.78111743
chr1	27022015	27022295	36.97676892
chr1	27070636	27070916	41.0142681
chr1	27165374	27165730	59.09660451
chr1	27816978	27817083	82.72389778
chr1	27951772	27952117	227.5813798
chr1	27952989	27953065	48.23557123
chr1	27958154	27958510	47.68474281
chr1	27986123	27986476	122.2896358
chr1	28201748	28202044	247.2392288
chr1	28210861	28211145	54.06602943
chr1	28213857	28213994	25.0310957
chr1	28218005	28218342	82.15628293
chr1	28471013	28471346	143.7297338
chr1	28499214	28499570	105.615765
chr1	28526482	28526820	212.7664335
chr1	28879307	28879587	34.76436048
chr1	28975214	28975244	52.21820804
chr1	29288973	29289343	129.2473151
chr1	31227542	31227886	345.3281844
chr1	31238090	31238446	377.2962659
chr1	31956200	31956517	56.6907507
chr1	31971565	31971915	63.72846355
chr1	31974843	31975163	47.89240614
chr1	32071468	32071809	249.4684728
chr1	32356956	32357260	195.9459461
chr1	32404017	32404297	45.45948314
chr1	32421637	32421968	185.5166348
chr1	32423415	32423695	30.9037265
chr1	32715603	32715937	158.3881159
chr1	32757388	32757565	53.03410716
chr1	33282819	33283099	35.06414269
chr1	33284479	33284843	249.7898779
chr1	33446821	33447101	24.90962903
chr1	34826239	34826579	245.7369302
chr1	35971655	35971963	42.33599027
chr1	37754472	37754792	219.3891175
chr1	37942905	37943173	27.40549107
chr1	38367258	38367538	34.08097977
chr1	39025184	39025484	178.3478151
chr1	40132411	40132752	152.7432565
chr1	40652159	40652515	196.9367123
chr1	40840173	40840453	32.1671923
chr1	40851345	40851662	405.2363191
chr1	40866112	40866450	149.1614188
chr1	41094137	41094417	32.78934087
chr1	41819441	41819758	44.78847075
chr1	42107163	42107384	40.73626222
chr1	42194460	42194814	264.3462416
chr1	42217038	42217295	234.3969481
chr1	42217681	42218033	140.693227
chr1	42335783	42336125	49.16744394
chr1	42416549	42416904	50.0494984
chr1	42421096	42421432	42.95254391
chr1	42482996	42483281	38.38507669
chr1	43406547	43406827	33.49355038
chr1	43664768	43665124	225.853193
chr1	43761136	43761420	43.48089342
chr1	45987428	45987675	35.78615449
chr1	46009486	46009849	246.2991996
chr1	46010665	46010966	128.0649912
chr1	46153828	46153963	23.15481344
chr1	46598524	46598616	105.9189385
chr1	51750792	51751107	42.27148234
chr1	51970819	51971099	50.4817212
chr1	53102758	53103103	140.7513552
chr1	55436987	55437329	129.4577572
chr1	55753963	55754265	252.974776
chr1	56601120	56601444	42.57066567
chr1	56796052	56796405	41.5556843
chr1	56797957	56798313	54.83467628
chr1	56991166	56991513	65.07946986
chr1	56992461	56992809	47.71323563
chr1	57603662	57604014	45.6681939
chr1	58570689	58571030	93.62821967
chr1	59039416	59039758	275.726025
chr1	59043806	59044074	36.98277424
chr1	59898354	59898694	68.45494355
chr1	61784436	61784770	153.8461117
chr1	61797903	61798262	167.5852138
chr1	63079126	63079292	37.52244587
chr1	63276596	63276932	56.55165742
chr1	63988818	63989001	23.37035188
chr1	65329825	65330176	150.2256475
chr1	65348541	65348786	27.32257865
chr1	65422523	65422803	49.49313553
chr1	65631355	65631635	21.10385336
chr1	66748056	66748396	351.4781545
chr1	66749400	66749725	332.757839
chr1	66796464	66796790	34.92418034
chr1	66801698	66802009	262.9824073
chr1	66815838	66816167	339.800571
chr1	66840279	66840593	55.59543027
chr1	66846032	66846369	413.584602
chr1	66862922	66863208	45.79005642
chr1	66867895	66868251	88.9172876
chr1	67450181	67450519	54.59876784
chr1	67631847	67632197	190.7760207
chr1	67660145	67660501	112.1881147
chr1	67798780	67799112	345.5039549
chr1	67804359	67804633	58.86440696
chr1	68225663	68226029	283.9115422
chr1	70824919	70825275	49.95333873
chr1	70970091	70970447	102.8904412
chr1	75118468	75118748	26.56364271
chr1	75197843	75198123	38.30220236
chr1	75804827	75805107	31.05256279
chr1	77402422	77402777	86.52861698
chr1	78235973	78236292	53.35628377
chr1	82014738	82014994	25.22514493
chr1	82064266	82064618	151.4499413
chr1	83966664	83966982	84.34592544
chr1	83974130	83974486	155.1045212
chr1	84854522	84854856	55.83627235
chr1	85320031	85320356	154.8058063
chr1	85425055	85425411	192.909628
chr1	85461189	85461537	41.55621993
chr1	87082637	87082917	38.66006837
chr1	87915358	87915632	54.69529542
chr1	88616023	88616348	93.43146803
chr1	88866986	88867325	36.64961971
chr1	89506745	89507077	55.82516955
chr1	89666895	89667251	71.39520539
chr1	90077342	90077677	72.2116801
chr1	90092429	90092709	23.75774842
chr1	90123537	90123845	37.53265688
chr1	90135705	90136061	268.8864965
chr1	90146624	90146980	73.22574032
chr1	90158364	90158720	80.45143494
chr1	90247309	90247661	133.9852447
chr1	92037567	92037901	115.9998968
chr1	92217940	92218220	37.56582271
chr1	92343395	92343747	43.99771728
chr1	93002562	93002874	78.38993
chr1	93003654	93003937	59.08311871
chr1	93004278	93004630	124.2944745
chr1	93029049	93029390	68.33854615
chr1	93049984	93050340	71.29568153
chr1	93053083	93053363	41.48710359
chr1	93441147	93441503	72.55098046
chr1	93544583	93544863	29.34526325
chr1	94081362	94081642	34.77399961
chr1	94169657	94170013	343.0140847
chr1	97927359	97927696	78.41370579
chr1	98955698	98955997	58.63382193
chr1	99153894	99154212	49.5953562
chr1	100542326	100542674	59.22557348
chr1	101001610	101001966	39.02946641
chr1	101644350	101644706	226.7355135
chr1	101664963	101665282	202.6207743
chr1	101759039	101759575	261.1088327
chr1	101775220	101775500	56.83055052
chr1	101836799	101837079	49.67522118
chr1	101873385	101873711	152.7344421
chr1	101875889	101876076	29.05637851
chr1	105302684	105303014	45.6726361
chr1	105529925	105530232	52.71452272
chr1	107538666	107538992	327.1296967
chr1	107993587	107993838	62.91815113
chr1	108319993	108320252	61.39586525
chr1	108477173	108477521	66.08163303
chr1	108478047	108478403	251.0344946
chr1	108479124	108479415	38.44193622
chr1	108492510	108492790	29.53953153
chr1	109094144	109094500	100.5962777
chr1	109934361	109934647	55.4283513
chr1	111746496	111746756	44.8286734
chr1	111758702	111758853	69.91180607
chr1	111762464	111762740	82.30409072
chr1	111764370	111764711	253.4045135
chr1	112050197	112050282	34.09673236
chr1	112135502	112135628	65.61653533
chr1	112143479	112143849	234.327386
chr1	112158988	112159268	32.70067379
chr1	113008981	113009312	82.45903152
chr1	113573911	113574264	150.9690336
chr1	114402125	114402481	53.80065478
chr1	114414251	114414607	121.2116128
chr1	114447718	114447993	42.26029617
chr1	115598944	115599280	36.18595213
chr1	116191561	116191917	192.3337959
chr1	116219771	116220051	32.65724162
chr1	116920531	116920880	78.38089177
chr1	117087438	117087794	206.5348081
chr1	117099218	117099534	204.4565701
chr1	117100748	117101061	255.9219164
chr1	117102029	117102382	133.097902
chr1	117110834	117111190	86.84949002
chr1	117129333	117129660	45.32234095
chr1	117337424	117337770	60.16219007
chr1	117369887	117370116	52.39385615
chr1	117544215	117544549	49.51278581
chr1	117604588	117604932	63.59179735
chr1	118197298	118197654	214.0980762
chr1	118198813	118199133	113.9564832
chr1	118206960	118207315	333.5568963
chr1	119461281	119461618	59.58951416
chr1	119682072	119682428	47.36206439
chr1	119866252	119866607	187.7909503
chr1	120204798	120205153	157.5455496
chr1	144908289	144908569	45.37799727
chr1	145456214	145456555	44.01137107
chr1	146644052	146644194	24.4414423
chr1	147806828	147806997	31.14849709
chr1	149224176	149224376	70.43561278
chr1	149969566	149969900	79.68838533
chr1	150132676	150132996	237.2668187
chr1	150159196	150159552	35.79027045
chr1	150535247	150535598	296.3703305
chr1	150539849	150540407	334.6476207
chr1	150583982	150584297	333.9691883
chr1	150586025	150586395	208.065674
chr1	151319822	151320118	156.80956
chr1	153571442	153571713	35.25914377
chr1	153643572	153643847	40.9552218
chr1	153704754	153705077	54.89677364
chr1	153714834	153715149	89.45514839
chr1	153715373	153715729	81.77039062
chr1	153777890	153778236	101.8476402
chr1	153826801	153827147	51.91027082
chr1	153918422	153918778	138.2905269
chr1	154379880	154380150	93.01797292
chr1	154779578	154779834	47.59530108
chr1	154810216	154810496	37.40471315
chr1	154836183	154836426	49.32548692
chr1	154909243	154909613	59.80934632
chr1	154915009	154915359	72.03676123
chr1	155214501	155214781	75.47638457
chr1	155658612	155658679	58.3791549
chr1	155916044	155916400	153.762944
chr1	156066824	156067155	274.0311007
chr1	156067624	156067959	51.07712611
chr1	156076035	156076370	399.5610594
chr1	156096960	156097316	213.6250676
chr1	156119449	156119574	32.44788374
chr1	156458349	156458704	82.53515531
chr1	156475073	156475422	233.7921566
chr1	156698456	156698736	21.52985421
chr1	156786545	156786816	42.21359778
chr1	157076258	157076603	46.48191367
chr1	157219189	157219475	52.50603995
chr1	157481882	157482200	89.1039561
chr1	157565169	157565490	185.9398286
chr1	158253792	158254148	45.70752865
chr1	158978545	158978887	104.1056387
chr1	159037897	159038233	198.8035435
chr1	159091750	159092088	50.77263413
chr1	159880286	159880566	62.32104376
chr1	159893445	159893801	213.5673675
chr1	160139489	160139769	24.54354592
chr1	160174291	160174631	47.05255409
chr1	160402203	160402537	72.62460103
chr1	160423304	160423584	29.4406793
chr1	160424261	160424431	30.42818025
chr1	160519206	160519475	28.19742108
chr1	160714246	160714596	67.54344641
chr1	160721323	160721615	54.26453921
chr1	160752073	160752387	77.110177
chr1	160759557	160759913	278.9122117
chr1	160765697	160766052	292.47708
chr1	161039630	161039879	34.99236406
chr1	161065852	161066162	40.84900727
chr1	161155789	161156070	34.49749252
chr1	161369461	161369727	38.27033303
chr1	161493586	161493861	40.39215395
chr1	161713896	161714249	53.20332334
chr1	162331517	162331865	83.9590078
chr1	162600796	162601150	234.8549538
chr1	163291414	163291759	117.8337661
chr1	165847184	165847534	60.93831161
chr1	166845404	166845639	24.54096697
chr1	167297983	167298334	51.47617909
chr1	167597279	167597605	136.485764
chr1	167632215	167632542	48.3441011
chr1	167683820	167684100	33.3445172
chr1	168981692	168981876	50.33712711
chr1	168994186	168994512	63.27676818
chr1	169108167	169108503	62.48808331
chr1	169884864	169885193	62.00700964
chr1	170501223	170501327	22.06134588
chr1	171579549	171579893	35.34024972
chr1	172150838	172151194	46.42270623
chr1	172311806	172312147	64.14100614
chr1	172362624	172362950	36.59773393
chr1	172366448	172366761	35.90569144
chr1	172788042	172788406	261.572688
chr1	173182209	173182535	63.68655339
chr1	173267156	173267439	73.49314957
chr1	173300336	173300684	106.490756
chr1	173380013	173380310	72.8758341
chr1	173384695	173384991	72.66170086
chr1	174367439	174367745	59.28411746
chr1	174768762	174769090	43.38847604
chr1	174784552	174784898	85.6574641
chr1	174937851	174938207	93.45480219
chr1	175221729	175222027	36.54288906
chr1	175276344	175276700	58.61151974
chr1	176162201	176162556	43.75344309
chr1	177530608	177530963	62.89150028
chr1	178036106	178036440	77.05405711
chr1	179286685	179287041	69.78892298
chr1	179678995	179679275	22.87379069
chr1	179851735	179852091	156.9140467
chr1	180992160	180992326	33.46286352
chr1	181068600	181068954	176.8941677
chr1	181098283	181098607	51.62921753
chr1	181367722	181368047	136.4358906
chr1	181905828	181906166	201.3003305
chr1	182116279	182116624	51.35393945
chr1	182396143	182396499	54.45220832
chr1	182580507	182580787	49.04336112
chr1	182585230	182585561	222.4834269
chr1	182646573	182646920	52.95972798
chr1	183559574	183559930	169.1459519
chr1	183562569	183562870	46.98072091
chr1	183573327	183573674	36.73995933
chr1	183811656	183812009	156.824849
chr1	183880469	183880819	484.4044599
chr1	183925808	183926119	76.54743155
chr1	184712176	184712523	66.9456477
chr1	184836111	184836440	186.5702586
chr1	184839540	184839820	38.79244009
chr1	184915140	184915470	37.74799819
chr1	184942816	184943019	29.94964792
chr1	185308345	185308701	104.2649923
chr1	185605990	185606346	181.6858167
chr1	187955370	187955720	61.23806675
chr1	192485998	192486312	474.800905
chr1	192487831	192488187	76.93989164
chr1	192499407	192499745	72.51480354
chr1	192500198	192500542	38.24042231
chr1	192508083	192508423	275.037732
chr1	192514160	192514510	80.08518744
chr1	192520387	192520715	164.9391296
chr1	192524097	192524424	71.37668163
chr1	192528647	192528999	351.810556
chr1	192544625	192544981	527.9819183
chr1	192574164	192574490	155.2404207
chr1	192578233	192578589	502.6353725
chr1	193506827	193507145	117.5014511
chr1	194258706	194258986	24.78489323
chr1	195164563	195164878	292.6423658
chr1	198136521	198136877	56.60813621
chr1	198222944	198223220	44.742609
chr1	198568011	198568291	132.5202517
chr1	198592302	198592582	101.0209853
chr1	198650962	198651294	245.8082495
chr1	198891799	198892151	47.68608369
chr1	199010687	199011018	200.9280013
chr1	199050907	199051261	78.13278777
chr1	199121233	199121542	57.87285764
chr1	199142472	199142791	103.1851929
chr1	199946757	199947088	52.89322663
chr1	200098681	200098998	45.34852384
chr1	200123289	200123624	56.03124297
chr1	200417406	200417754	256.6327341
chr1	200443802	200444116	52.29413228
chr1	200452640	200452978	186.4889387
chr1	200623875	200624216	49.9894884
chr1	200835673	200836029	239.6986321
chr1	200839149	200839404	45.66680412
chr1	200849433	200849789	212.0583795
chr1	200857405	200857761	145.9191773
chr1	200874914	200875228	51.28875191
chr1	200876704	200877060	35.51153738
chr1	200878781	200879135	83.24945082
chr1	200939141	200939497	292.8944315
chr1	200940454	200940791	109.5452786
chr1	202457310	202457629	132.6988212
chr1	202585411	202585691	69.69405767
chr1	203256509	203256865	360.5077175
chr1	203258652	203259008	354.0214781
chr1	203294928	203295257	46.13844291
chr1	204475527	204475807	32.04002479
chr1	204485394	204485671	31.96646033
chr1	204490355	204490635	67.14723141
chr1	204533935	204534291	201.4324147
chr1	205255749	205256029	54.77558238
chr1	205257370	205257696	418.2690968
chr1	205282802	205283118	42.97549364
chr1	205449853	205450155	118.6396936
chr1	205685516	205685852	36.82626681
chr1	206290287	206290598	333.8405264
chr1	206291767	206292137	165.4240679
chr1	206603753	206604021	47.09362577
chr1	206677416	206677771	45.61818356
chr1	206853008	206853363	199.9194596
chr1	206942782	206943126	50.88118159
chr1	206955810	206956180	157.3573459
chr1	206957721	206958077	218.8192118
chr1	206963831	206964161	190.7930745
chr1	206976566	206976920	373.6234528
chr1	207096482	207096762	54.51603409
chr1	207103782	207104062	68.9327132
chr1	207510503	207510832	76.04253092
chr1	207587874	207588244	111.4040762
chr1	207997240	207997520	44.72563108
chr1	207999113	207999496	341.7939982
chr1	208005185	208005516	54.54843284
chr1	209846613	209846924	82.62384643
chr1	209925299	209925571	47.93657282
chr1	209942803	209943130	50.98381069
chr1	210516773	210517078	46.64681479
chr1	210567019	210567371	61.46838435
chr1	210567738	210568062	67.55200175
chr1	210570654	210571010	56.34697799
chr1	211432393	211432640	22.51559352
chr1	211868509	211868865	37.49814915
chr1	211870775	211871102	43.76842733
chr1	212108758	212109114	267.827545
chr1	212113232	212113585	223.1639458
chr1	212335924	212336204	34.07635603
chr1	212588306	212588586	41.23906492
chr1	212740460	212740816	216.2085527
chr1	212760099	212760434	133.2188594
chr1	212769643	212770011	186.2448438
chr1	212852011	212852322	194.480755
chr1	213151108	213151388	56.42479907
chr1	213152971	213153251	38.96282489
chr1	214601165	214601489	113.6870149
chr1	214612845	214613197	125.9045461
chr1	216179257	216179607	45.82623562
chr1	217200739	217201090	82.77569519
chr1	219348057	219348412	57.75561649
chr1	219362554	219362910	60.38570525
chr1	219638601	219638957	308.2487673
chr1	220393333	220393575	38.98121464
chr1	221219497	221219804	73.01466133
chr1	221242695	221243065	219.2356758
chr1	221330736	221331077	136.0585341
chr1	221882295	221882647	202.2028843
chr1	221885640	221885964	46.69701898
chr1	221886515	221886834	153.1995972
chr1	221917099	221917441	52.80053339
chr1	221927513	221927841	114.0105173
chr1	221930556	221930877	64.11121177
chr1	221948507	221948857	71.78624812
chr1	221950141	221950458	268.6738019
chr1	221951084	221951428	321.4848514
chr1	221966992	221967348	56.43104234
chr1	221967620	221967956	204.581612
chr1	222013125	222013491	251.4039344
chr1	222051508	222051854	54.75899217
chr1	222112957	222113200	26.99643188
chr1	222221671	222221988	52.59146327
chr1	222905847	222906203	76.94811666
chr1	223363690	223364046	159.8952785
chr1	224370168	224370477	44.31432866
chr1	224920740	224920963	44.41646601
chr1	224924526	224924836	74.48796826
chr1	226216685	226217041	61.65742115
chr1	226548144	226548497	55.29421456
chr1	226850586	226850927	358.3698385
chr1	226891233	226891393	23.44433981
chr1	226921126	226921406	38.9214454
chr1	228674614	228674955	36.56124703
chr1	228966882	228967210	51.98970276
chr1	229576756	229577112	85.15312498
chr1	229615939	229616011	25.70764117
chr1	230245685	230245965	86.62569914
chr1	230258975	230259287	314.2398438
chr1	230259541	230259897	460.3340918
chr1	230345520	230345800	25.21034816
chr1	231651561	231651899	41.47967541
chr1	233733274	233733586	113.6200107
chr1	233734763	233735237	359.9281451
chr1	233804584	233804900	129.1840786
chr1	233811698	233812033	158.3336733
chr1	234033092	234033379	73.75763393
chr1	234380262	234380618	98.99017318
chr1	234406946	234407284	137.5082598
chr1	234636831	234637187	100.6910097
chr1	234748441	234748736	155.3547044
chr1	234835932	234836277	234.7174534
chr1	234859706	234860099	249.2225026
chr1	234908081	234908441	207.922467
chr1	234977477	234977811	84.23686583
chr1	234978828	234979108	36.61183235
chr1	235017910	235018239	86.92164227
chr1	235062524	235062867	234.4201788
chr1	235069217	235069512	53.20603538
chr1	235097834	235098114	32.72899113
chr1	235098374	235098741	149.6559747
chr1	235098969	235099266	357.1945365
chr1	235106115	235106411	58.75275576
chr1	235114137	235114478	343.8804109
chr1	235116662	235117013	176.7562626
chr1	235147491	235147954	1114.492225
chr1	235151445	235151760	265.7494133
chr1	235183849	235184205	396.0415198
chr1	235242819	235243099	37.22961799
chr1	235247018	235247177	25.2764774
chr1	236036404	236036758	56.39118261
chr1	236117968	236118324	170.3950888
chr1	236162757	236163065	230.2536012
chr1	236285508	236285855	135.7649086
chr1	236320006	236320362	431.1176382
chr1	236323113	236323441	178.4486234
chr1	236323852	236324132	41.04280057
chr1	236447693	236448049	178.1957221
chr1	240957421	240957750	39.56896361
chr1	241715329	241715671	117.6985455
chr1	241974365	241974709	58.85492611
chr1	242976838	242977194	72.27213447
chr1	243759664	243760017	90.39809916
chr1	243898816	243899096	31.54341788
chr1	245809183	245809511	37.28052876
chr1	246058127	246058471	42.53911449
chr1	246493199	246493531	172.4915047
chr1	247553643	247553923	52.95435345
chr1	247573233	247573589	222.3304929
chr1	247600836	247601178	37.78792195
chr1	247603494	247603797	199.0755807
chr1	248851903	248852250	50.85045305
chr1	249087852	249088132	40.66437425
chr1	249168367	249168647	25.3076942
chr10	1496671	1497007	45.66348052
chr10	1685392	1685696	44.74620505
chr10	2834284	2834635	63.95585457
chr10	2990683	2991039	115.3959678
chr10	2992200	2992446	24.9540718
chr10	3800260	3800579	55.30442362
chr10	3847342	3847669	64.33231085
chr10	3853651	3853930	41.34312798
chr10	3894703	3894983	384.3057082
chr10	3907841	3908182	56.05580452
chr10	3916014	3916184	531.8950395
chr10	3917366	3917696	469.63264
chr10	3944658	3945012	147.5379941
chr10	3977434	3977724	67.23788058
chr10	4075565	4075852	34.24707029
chr10	5623597	5623952	83.07893376
chr10	5882287	5882558	26.95849878
chr10	5894366	5894722	139.966841
chr10	5904377	5904672	61.94955478
chr10	6093020	6093363	238.8136261
chr10	6094563	6094919	92.26054969
chr10	6178287	6178643	33.74253952
chr10	6183169	6183472	101.7277942
chr10	6309229	6309585	263.2861993
chr10	6312272	6312628	473.6938156
chr10	6337675	6338002	48.95918867
chr10	6342075	6342431	427.2503675
chr10	6390062	6390394	302.9781721
chr10	6534144	6534498	105.8753114
chr10	6549282	6549622	56.93280422
chr10	6969529	6969809	23.20987366
chr10	7499591	7499929	175.7094288
chr10	7514037	7514157	504.6407013
chr10	8175120	8175386	158.5056448
chr10	8411682	8411827	24.01039349
chr10	11116883	11117163	33.39793404
chr10	11205148	11205488	188.8750161
chr10	11217914	11218214	83.7255168
chr10	11220738	11221066	367.7350955
chr10	11239210	11239499	58.3901579
chr10	11279592	11279945	156.8837497
chr10	11284406	11284686	51.97566266
chr10	11288693	11289035	161.4277416
chr10	11314846	11315202	187.0444402
chr10	11644994	11645214	37.4601868
chr10	11720157	11720498	173.0365863
chr10	11727134	11727490	77.15932242
chr10	11740993	11741278	50.45340698
chr10	12085902	12086240	413.2450971
chr10	12164633	12164981	243.6399575
chr10	12306441	12306794	45.75704889
chr10	12349492	12349848	51.16982031
chr10	12447013	12447295	37.26715686
chr10	12490696	12491015	46.6087991
chr10	12659187	12659509	56.0275408
chr10	13788855	13789191	59.34573886
chr10	13799445	13799777	198.9251773
chr10	13873815	13874153	50.02844572
chr10	14051607	14051942	54.66542991
chr10	14432264	14432605	136.6122715
chr10	14630052	14630367	39.48181803
chr10	14647271	14647628	216.6069862
chr10	14690068	14690438	314.3176384
chr10	14701738	14702035	92.40150525
chr10	14784801	14785107	117.631797
chr10	15164668	15165012	72.33803681
chr10	15183160	15183521	357.9067917
chr10	16628345	16628625	30.66543637
chr10	17065458	17065738	40.06962284
chr10	17258346	17258626	59.5460737
chr10	17551201	17551556	68.42178764
chr10	17553342	17553696	257.3219467
chr10	17601348	17601628	29.76474257
chr10	17697525	17697881	41.5309277
chr10	18278769	18279125	68.17591025
chr10	18688230	18688418	202.5497038
chr10	18689247	18689587	87.04120605
chr10	18693434	18693789	42.50644472
chr10	18947968	18948305	188.2592324
chr10	20292717	20293073	368.5703908
chr10	22178001	22178265	53.58872189
chr10	22518307	22518587	36.80029793
chr10	22597329	22597665	225.4907125
chr10	22895128	22895408	48.92161989
chr10	22935238	22935551	50.73850018
chr10	23012254	23012610	234.7265592
chr10	23055141	23055411	49.56810733
chr10	23657805	23658085	26.4041038
chr10	24498957	24499238	56.85475405
chr10	24672622	24672975	65.19499931
chr10	25189967	25190323	104.381484
chr10	25210325	25210680	188.4778651
chr10	25236273	25236629	69.36582601
chr10	26661807	26662150	145.907276
chr10	26737664	26737944	47.13876012
chr10	26776389	26776730	142.208388
chr10	27026681	27026920	37.85916278
chr10	27088278	27088558	26.42360877
chr10	29947907	29948263	88.37281735
chr10	30709231	30709586	75.41809891
chr10	30716513	30716793	27.43962359
chr10	30786698	30786968	46.71853444
chr10	30818290	30818646	344.7651886
chr10	30876496	30876817	49.03977384
chr10	31025758	31026104	265.9306
chr10	31027001	31027319	52.39873475
chr10	31390022	31390377	46.02897183
chr10	31607175	31607515	197.0623629
chr10	31670916	31671196	33.77682188
chr10	31673224	31673580	240.1434864
chr10	31996588	31996931	157.6524277
chr10	32607523	32607841	161.2138437
chr10	32621243	32621599	95.63045471
chr10	33798076	33798427	53.39217451
chr10	34065364	34065708	54.33141503
chr10	34663923	34664279	102.1467179
chr10	35043720	35044038	53.10866694
chr10	35415857	35416213	72.38802179
chr10	35425233	35425539	38.14073411
chr10	35438449	35438750	203.508039
chr10	35484588	35484944	211.4799333
chr10	43635957	43636283	34.66065126
chr10	44506475	44506755	29.35504147
chr10	44796582	44796896	129.2699182
chr10	45469141	45469393	30.51356094
chr10	45915890	45916246	120.9960359
chr10	46090214	46090494	25.94227342
chr10	49487086	49487440	140.503179
chr10	49493749	49494080	62.67690034
chr10	49545037	49545385	384.6192837
chr10	49879734	49879965	47.67287029
chr10	49967141	49967442	54.52390242
chr10	50010659	50010981	58.40222946
chr10	50012861	50013135	42.96546425
chr10	50261151	50261431	29.72921105
chr10	50385445	50385795	53.62032973
chr10	52191634	52191990	409.1874189
chr10	52268112	52268470	506.7745418
chr10	53459533	53459886	100.3668362
chr10	54725760	54726087	206.1662413
chr10	54772994	54773338	40.01447048
chr10	55891635	55891967	56.05062226
chr10	58393891	58394174	83.24521296
chr10	60143848	60144204	150.4111924
chr10	60753224	60753577	77.37053057
chr10	60807673	60808003	212.4330891
chr10	61640964	61641201	44.48395757
chr10	61645240	61645549	71.18262378
chr10	61834046	61834377	55.60862287
chr10	61996694	61997049	236.9316373
chr10	62111024	62111304	38.97297152
chr10	63046466	63046802	115.1781222
chr10	63747743	63748086	276.7557589
chr10	63752497	63752852	77.23264302
chr10	63760003	63760356	561.8430597
chr10	63805069	63805349	43.73519791
chr10	63806235	63806584	49.14135166
chr10	63810855	63811211	185.9430101
chr10	63869666	63869978	48.05864005
chr10	63959394	63959711	50.72699623
chr10	64002999	64003350	45.58310642
chr10	64216370	64216705	99.35471072
chr10	64288244	64288579	73.64537206
chr10	64374172	64374452	45.8049798
chr10	64392278	64392558	69.50081822
chr10	64397811	64398167	66.2186939
chr10	64412971	64413327	426.2266483
chr10	64415231	64415577	495.9097525
chr10	64441043	64441385	224.0944304
chr10	64485962	64486242	36.55354659
chr10	64492733	64493013	42.28941568
chr10	64493128	64493498	171.8209794
chr10	64539205	64539547	51.58165913
chr10	64571137	64571463	167.8520513
chr10	64612792	64613115	118.2892015
chr10	64630625	64630979	270.6307327
chr10	64933628	64933949	43.17793106
chr10	64970484	64970830	68.75826748
chr10	65028962	65029291	50.29040045
chr10	65467101	65467457	59.7363089
chr10	69530341	69530697	65.57085265
chr10	69532655	69533004	90.94559486
chr10	70074160	70074440	28.10982419
chr10	70805296	70805646	69.49431592
chr10	70821252	70821596	39.3474113
chr10	70825547	70825903	39.65925256
chr10	70847577	70847884	61.50165421
chr10	70982450	70982731	61.47924663
chr10	72052942	72053253	54.34846244
chr10	72115175	72115522	194.0335513
chr10	72335953	72336151	42.09165473
chr10	72338219	72338562	286.9749794
chr10	72347033	72347389	156.7904378
chr10	73132739	73133095	113.5154576
chr10	73254849	73255182	51.44955073
chr10	73454346	73454702	77.37844934
chr10	73529266	73529594	54.98238508
chr10	73595960	73596295	190.7587558
chr10	73893322	73893664	83.3418744
chr10	74008473	74008843	142.8775623
chr10	74020909	74021091	43.25286833
chr10	74021129	74021485	125.3435167
chr10	74055830	74056178	209.4189042
chr10	74056969	74057277	555.6364358
chr10	74080461	74080817	133.4945366
chr10	74094717	74095034	305.9888318
chr10	75608942	75609293	96.17515293
chr10	75815834	75816190	37.90546173
chr10	76345058	76345414	185.2784553
chr10	76349072	76349386	75.00412501
chr10	76498854	76499134	24.10477426
chr10	76613795	76614127	84.00259376
chr10	76737700	76738011	357.1461748
chr10	77365988	77366340	47.0474887
chr10	80828534	80828787	24.85994879
chr10	81008187	81008540	181.7688935
chr10	81026489	81026845	191.4649362
chr10	81045081	81045404	207.4740412
chr10	81046062	81046374	258.5787061
chr10	81077456	81077808	172.1189758
chr10	82231987	82232306	48.99977289
chr10	82349682	82349962	32.85998743
chr10	82796101	82796418	208.5515878
chr10	82868616	82868940	46.40587389
chr10	82895632	82895973	44.32200362
chr10	85302585	85302896	43.9617774
chr10	85440282	85440635	197.4554109
chr10	86076871	86077198	42.1482502
chr10	88609287	88609635	53.11774993
chr10	88648691	88648953	39.91830451
chr10	89824570	89824926	222.0690828
chr10	89825434	89825761	153.026159
chr10	89829852	89830186	309.5835911
chr10	89851375	89851697	209.3687881
chr10	89868014	89868370	140.2715066
chr10	89871084	89871440	36.57816057
chr10	90030952	90031282	253.0164794
chr10	90145604	90145960	185.6275676
chr10	90661396	90661727	90.38208864
chr10	91093802	91094082	68.44689826
chr10	91413257	91413541	59.60725696
chr10	91719555	91719864	39.84339624
chr10	91806967	91807337	294.4582601
chr10	91847058	91847338	47.36104717
chr10	92759262	92759542	44.62902564
chr10	92766723	92767026	57.27167712
chr10	93733662	93733968	55.63716536
chr10	93851800	93852138	45.94508397
chr10	93861127	93861463	643.6837143
chr10	93861663	93861993	160.160579
chr10	93901773	93902127	52.91531767
chr10	93971021	93971374	227.7688934
chr10	94502060	94502354	389.5271943
chr10	94516240	94516587	78.09963811
chr10	94870255	94870611	210.4310601
chr10	95027290	95027638	73.30694978
chr10	95462312	95462497	33.83673498
chr10	95475179	95475531	85.71880511
chr10	96351612	96351965	64.97179135
chr10	96366965	96367242	47.57817846
chr10	96996057	96996413	234.9695112
chr10	97005234	97005475	35.20603805
chr10	97052900	97053256	133.5147456
chr10	97054962	97055318	164.4850212
chr10	97517721	97518077	221.6958683
chr10	97518445	97518789	236.9818041
chr10	97527743	97528002	39.30469175
chr10	97543534	97543871	353.974218
chr10	97592107	97592444	500.6310088
chr10	97597597	97597912	324.1789506
chr10	98031180	98031417	45.31090743
chr10	98033088	98033458	155.0011884
chr10	98047533	98047813	77.09806393
chr10	98048106	98048428	46.10592393
chr10	98411738	98412080	191.5685339
chr10	98463213	98463569	48.63063616
chr10	98507812	98508168	61.2272417
chr10	98561303	98561354	26.33839337
chr10	100099597	100099877	22.85089256
chr10	101526079	101526396	48.24039139
chr10	101698329	101698630	40.40203597
chr10	101774087	101774367	26.08509033
chr10	103578214	103578485	95.21555784
chr10	103662158	103662514	149.578964
chr10	103663617	103663973	169.2899302
chr10	103728708	103729009	52.94307882
chr10	103761223	103761563	271.9067609
chr10	103911754	103912011	26.65027343
chr10	104154110	104154388	28.08052978
chr10	104180790	104181046	25.99960935
chr10	104421036	104421316	31.99698998
chr10	104885624	104885980	197.6947844
chr10	104941072	104941352	31.77407436
chr10	105452157	105452484	40.03084464
chr10	106109380	106109693	91.88323928
chr10	108412099	108412409	45.03117235
chr10	108695741	108696075	57.15313145
chr10	109201751	109202060	55.04008768
chr10	109774614	109774965	113.6173283
chr10	111672162	111672498	55.63268103
chr10	112084517	112084860	44.00823687
chr10	112116420	112116643	934.7450684
chr10	112147954	112147984	64.04349872
chr10	112155558	112155894	462.383572
chr10	112174323	112174679	368.0633941
chr10	112185721	112186027	38.74029044
chr10	112261061	112261392	156.8838972
chr10	112262754	112263065	186.3327684
chr10	112295762	112296118	166.053817
chr10	112327160	112327458	80.63476227
chr10	112533992	112534155	713.2657058
chr10	112601563	112601922	121.5489692
chr10	112602867	112603147	53.8528373
chr10	114290708	114290957	54.91145438
chr10	114741290	114741637	140.5322196
chr10	115441629	115441960	161.7687612
chr10	115548516	115548842	218.415208
chr10	115639511	115639834	48.355112
chr10	115720541	115720754	26.25490657
chr10	115785130	115785468	38.10815766
chr10	116286610	116286890	36.47202974
chr10	116585177	116585516	50.42820526
chr10	119412690	119413013	351.6417162
chr10	119416410	119416524	180.2944705
chr10	119423282	119423608	268.9463602
chr10	121066164	121066444	33.13287647
chr10	121073249	121073518	28.75020611
chr10	121459894	121460241	105.394866
chr10	121464010	121464357	492.5448245
chr10	121464913	121465193	372.2044179
chr10	121468449	121468782	95.78448751
chr10	125151689	125152014	334.1812544
chr10	125157775	125158103	354.493204
chr10	125162116	125162472	207.5534666
chr10	125595018	125595374	59.29715419
chr10	125608541	125608890	75.47558688
chr10	125795482	125795803	59.67115447
chr10	125802715	125803053	73.46081723
chr10	125978777	125979057	83.4261928
chr10	126377482	126377771	96.07465177
chr10	126406674	126407030	121.5613267
chr10	126407714	126408028	148.4257752
chr10	126753453	126753729	61.21809795
chr10	127409620	127409860	53.80003632
chr10	129861380	129861687	40.45205105
chr10	131350433	131350713	29.06278808
chr10	131403574	131403904	38.19982303
chr10	134133713	134133993	53.92622861
chr10	134385460	134385798	148.5526751
chr10	134388843	134389169	88.83707347
chr10	135088445	135088725	35.14402268
chr10	135122194	135122474	22.08056245
chr10	135202527	135202860	81.82913852
chr11	269301	269655	338.0741334
chr11	327093	327422	68.72936157
chr11	330987	331327	129.9648772
chr11	1543071	1543269	34.11434247
chr11	1874106	1874426	360.4378109
chr11	1876261	1876613	152.3590847
chr11	2421527	2421807	26.05633178
chr11	3806406	3806762	70.08157439
chr11	5521749	5522048	43.51081682
chr11	5653212	5653458	49.74802648
chr11	7533727	7534079	202.9036591
chr11	7534488	7534720	22.23352032
chr11	7541497	7541777	34.98973632
chr11	7693042	7693412	96.69037109
chr11	8589151	8589494	34.55002309
chr11	9082350	9082706	255.7866772
chr11	9232589	9232869	34.0186458
chr11	9385943	9386083	26.24856947
chr11	9532389	9532739	47.2498568
chr11	9587530	9587880	55.79888019
chr11	9635744	9636024	29.65275713
chr11	9636617	9636897	30.11562451
chr11	10319917	10320250	137.7486366
chr11	11906354	11906705	43.61274042
chr11	12196049	12196388	295.8257083
chr11	13034723	13034865	71.06002299
chr11	14600065	14600409	52.95907577
chr11	14786735	14787064	278.1007136
chr11	14790364	14790703	58.28832476
chr11	15991508	15991842	87.83173001
chr11	16923692	16924041	458.3275761
chr11	17319912	17320192	32.45029094
chr11	18416015	18416262	23.8183086
chr11	18637613	18637897	50.3641964
chr11	18654891	18655104	30.14602245
chr11	18789984	18790301	84.41563436
chr11	18791432	18791763	98.66065971
chr11	19196875	19197231	40.78545901
chr11	19463816	19464172	291.389652
chr11	19799030	19799386	47.71624219
chr11	20219612	20219845	33.1437586
chr11	26654279	26654536	55.22043881
chr11	26673514	26673861	46.28669054
chr11	27255613	27255961	110.092928
chr11	27340614	27340951	61.35537202
chr11	27938062	27938394	53.59527646
chr11	29315402	29315758	138.0028505
chr11	29355601	29355879	56.18069837
chr11	29358197	29358529	49.08332154
chr11	30364209	30364561	338.3569837
chr11	32127451	32127818	149.5898286
chr11	32551805	32552123	50.16363065
chr11	33404572	33404928	38.76554325
chr11	33942837	33943155	206.1923306
chr11	34256817	34257162	110.7866258
chr11	34265699	34266055	156.2530941
chr11	34270030	34270376	64.33951759
chr11	34672149	34672512	102.4285086
chr11	35028237	35028593	163.403516
chr11	35028921	35029213	43.86358536
chr11	35034198	35034554	130.3876448
chr11	35057690	35057879	29.81508077
chr11	35061741	35062021	65.45657433
chr11	35088738	35088998	53.58575424
chr11	35105001	35105357	204.8852339
chr11	35140456	35140810	48.45586886
chr11	35148089	35148422	153.279852
chr11	35165689	35166008	121.525704
chr11	35166871	35167151	59.03233056
chr11	35293953	35294282	112.6819373
chr11	35334918	35335237	162.7381908
chr11	35355858	35356206	44.04055575
chr11	35412656	35412869	28.23044246
chr11	36562605	36562885	30.17028121
chr11	36764632	36764987	42.17488821
chr11	37525587	37525943	309.6488227
chr11	40190024	40190376	60.65563169
chr11	40204904	40205200	80.36432338
chr11	41330819	41331175	60.41890856
chr11	42862045	42862389	90.04161619
chr11	43890497	43890830	128.6103962
chr11	44590774	44591054	26.705602
chr11	44630948	44631265	60.35370094
chr11	44883736	44884091	175.1854909
chr11	45951687	45951967	47.75408162
chr11	47290625	47290905	24.03535333
chr11	47429862	47429985	42.47964779
chr11	47876283	47876637	39.56748853
chr11	47921350	47921701	119.9297058
chr11	48028266	48028594	146.059556
chr11	48030464	48030744	23.48879115
chr11	48131433	48131713	34.90436256
chr11	55425508	55425863	72.49750712
chr11	56392129	56392473	41.67546152
chr11	57173816	57174154	138.7508594
chr11	57192239	57192596	179.7815492
chr11	57434949	57434988	80.54485155
chr11	58274422	58274771	44.65341552
chr11	58292480	58292830	68.45839447
chr11	58345006	58345342	349.5283747
chr11	58869847	58870122	37.63328706
chr11	58984312	58984651	472.0778059
chr11	59034774	59035054	37.94889684
chr11	59040879	59041211	82.68199897
chr11	59147989	59148345	71.48935099
chr11	59317995	59318275	27.14021677
chr11	59333711	59333879	35.25923444
chr11	59972476	59972825	66.45554738
chr11	60076938	60077284	56.48238369
chr11	60078092	60078443	111.618908
chr11	60134518	60134861	194.4115874
chr11	60222989	60223339	299.8005721
chr11	60244479	60244759	35.82482771
chr11	60530544	60530900	54.40100316
chr11	60677703	60678040	233.5130469
chr11	60683039	60683319	37.6547879
chr11	60810618	60810898	59.2516453
chr11	60828766	60829337	502.0428643
chr11	60859798	60860078	41.17559048
chr11	61124667	61125002	45.05480145
chr11	61137177	61137508	234.3403072
chr11	62319229	62319546	437.5542584
chr11	62322973	62323316	202.701874
chr11	62609125	62609314	48.70984352
chr11	63334532	63334846	361.5619773
chr11	63398967	63399296	69.98140964
chr11	63975266	63975546	24.03348233
chr11	64618692	64618972	48.26190182
chr11	64626968	64627295	190.8437472
chr11	64633091	64633362	52.47010667
chr11	64863439	64863719	34.11471468
chr11	65190142	65190422	52.98191616
chr11	65208415	65208725	139.5587616
chr11	65210927	65211207	28.03656578
chr11	65239553	65239916	264.9664755
chr11	65260596	65260876	29.17104629
chr11	65264809	65265131	244.3860397
chr11	65266380	65266660	80.33761676
chr11	65355684	65356040	171.2625344
chr11	65407076	65407428	84.80603941
chr11	65880067	65880408	64.68152035
chr11	65905083	65905416	142.7338046
chr11	65990042	65990405	169.7925731
chr11	66115490	66115770	41.39805207
chr11	66659654	66659934	31.37308978
chr11	67008442	67008798	86.94904269
chr11	67035777	67036050	28.73139461
chr11	67044933	67045209	36.57059281
chr11	67055879	67056155	33.31348568
chr11	67121156	67121401	43.37734509
chr11	67203903	67204174	26.6010467
chr11	67254133	67254458	159.9119456
chr11	67355384	67355723	90.90842879
chr11	67416708	67416988	27.31234782
chr11	67845110	67845449	41.93298851
chr11	68108251	68108587	33.72435338
chr11	68138304	68138649	62.65355709
chr11	68180389	68180759	259.4000034
chr11	68518831	68519111	25.77042964
chr11	68823710	68824051	202.1453451
chr11	68933998	68934308	62.82931327
chr11	69025670	69026026	42.82366289
chr11	69064796	69065138	74.96294054
chr11	69065524	69065767	24.74261963
chr11	69065955	69066308	142.8982617
chr11	69152111	69152408	39.17223885
chr11	69258439	69258772	46.4751639
chr11	71129790	71130070	30.15816012
chr11	71673633	71673981	58.2233427
chr11	71702572	71702925	60.11708628
chr11	72680956	72681288	56.79035377
chr11	72853528	72853722	68.77262796
chr11	72863968	72864296	384.1342152
chr11	72900405	72900761	61.1946598
chr11	73691082	73691362	39.65241318
chr11	73706273	73706553	37.30244945
chr11	73722914	73723194	68.9674801
chr11	74292191	74292547	66.1494047
chr11	75484634	75484967	174.7740404
chr11	75535389	75535698	92.98359644
chr11	75584484	75584653	37.78567294
chr11	75864370	75864708	42.58421622
chr11	75877482	75877762	30.30651617
chr11	75946798	75947061	69.17753986
chr11	76087724	76088024	36.35708011
chr11	76338045	76338278	48.05341598
chr11	76340583	76340937	56.45872226
chr11	77934431	77934649	26.81673665
chr11	79117420	79117782	193.0046092
chr11	79192764	79193085	46.29664856
chr11	79193866	79194209	108.0722029
chr11	81580805	81581141	153.216909
chr11	82680876	82681224	384.6813278
chr11	82689478	82689792	59.69628276
chr11	82708288	82708647	176.1041425
chr11	82773078	82773345	45.14893661
chr11	82774223	82774575	275.2213967
chr11	82838063	82838419	48.0142212
chr11	83324502	83324848	216.5682138
chr11	83681325	83681623	66.33197521
chr11	84834985	84835297	55.54246374
chr11	85028069	85028424	64.38471358
chr11	85780428	85780708	58.58937616
chr11	85827416	85827732	138.5968902
chr11	85925817	85926144	209.3545194
chr11	85930599	85930969	94.29903885
chr11	85955731	85955853	100.8960833
chr11	85967018	85967341	160.0364586
chr11	85998221	85998577	146.7524374
chr11	86304000	86304345	65.03654532
chr11	88034853	88035164	198.2670901
chr11	88060338	88060659	44.78655993
chr11	90434241	90434578	39.07185026
chr11	90459435	90459778	94.6958665
chr11	93245191	93245517	73.49228549
chr11	93263380	93263684	35.63951781
chr11	93451404	93451748	74.1731242
chr11	94005150	94005473	206.8820926
chr11	94202655	94202995	73.60054379
chr11	94206625	94206953	113.5626204
chr11	94315082	94315438	53.13002815
chr11	94317360	94317694	60.61585949
chr11	94335950	94336244	76.30661761
chr11	95289821	95290183	168.0609073
chr11	95448860	95449173	61.24273303
chr11	95745287	95745622	55.10567907
chr11	95785068	95785388	80.28252364
chr11	95786056	95786363	44.39128915
chr11	95889357	95889637	46.67503717
chr11	95931007	95931351	205.8085903
chr11	96950293	96950649	41.03928413
chr11	100551914	100552255	256.8475993
chr11	102187945	102188267	405.2720286
chr11	102216615	102216971	117.5905746
chr11	102217677	102217933	46.85103198
chr11	102301233	102301557	48.37264716
chr11	102345092	102345443	87.53470304
chr11	102365897	102366229	50.77537691
chr11	102417853	102418193	94.07960597
chr11	102424671	102425011	135.5552528
chr11	102431461	102431793	83.52510096
chr11	102459755	102460101	60.19272438
chr11	103800253	103800605	68.27138908
chr11	103830070	103830394	49.52942695
chr11	106914372	106914687	61.48506866
chr11	107711508	107711849	201.096369
chr11	107734857	107735213	181.5385754
chr11	108491638	108491939	72.51774991
chr11	108492204	108492554	57.63819126
chr11	108604308	108604664	153.9914788
chr11	108914141	108914455	51.468959
chr11	109734890	109735192	80.01649862
chr11	109827736	109828088	173.1684697
chr11	109841304	109841651	271.7068676
chr11	109855642	109855998	95.4948242
chr11	109870791	109871147	515.60873
chr11	109897971	109898257	375.0817924
chr11	109898597	109898940	187.6501575
chr11	109948623	109948979	182.2817215
chr11	109960277	109960603	54.69973725
chr11	110220439	110220776	277.7515267
chr11	110243874	110244180	62.77458814
chr11	110668127	110668445	41.85124602
chr11	111238407	111238687	62.94654168
chr11	111288499	111288816	267.1680973
chr11	112454058	112454338	37.82588555
chr11	112498456	112498736	29.8065756
chr11	113545776	113546104	68.11284211
chr11	115093208	115093560	272.1953332
chr11	115790038	115790408	220.5165085
chr11	115792291	115792543	51.01505935
chr11	115795768	115796098	269.4862194
chr11	115866897	115867249	248.4312387
chr11	115944667	115945023	267.9787198
chr11	116724307	116724633	52.19054603
chr11	116933884	116934190	105.539523
chr11	116967214	116967559	47.18271882
chr11	117327147	117327443	130.1746692
chr11	117329087	117329361	51.32934264
chr11	117685518	117685841	93.49179834
chr11	117857842	117858189	46.81342583
chr11	117881757	117881982	656.4563547
chr11	118085041	118085397	72.72867854
chr11	118098593	118098949	84.8057668
chr11	118099147	118099501	50.20551138
chr11	118112210	118112541	45.26314009
chr11	118314285	118314589	47.68662477
chr11	118319014	118319370	51.40632529
chr11	118566520	118566869	137.3182633
chr11	118691566	118691860	269.6934315
chr11	118709608	118709964	32.27485877
chr11	118797035	118797385	225.2175063
chr11	120119380	120119731	86.74565369
chr11	120120183	120120532	56.42628516
chr11	120215072	120215410	61.16968697
chr11	120369830	120370154	65.02349307
chr11	120435620	120435972	205.3414566
chr11	120483661	120484017	140.0689278
chr11	120528874	120529166	38.67893313
chr11	120580512	120580855	256.7484143
chr11	120706549	120706865	49.79446048
chr11	120796696	120797048	346.8878389
chr11	120930338	120930672	48.06672066
chr11	121287850	121288199	98.57899121
chr11	121300993	121301346	238.9276667
chr11	121316832	121317169	42.37902289
chr11	121319086	121319366	35.897531
chr11	121338642	121338993	141.7202025
chr11	121440852	121440924	70.82381609
chr11	121445979	121446304	182.5295419
chr11	121460805	121461149	146.6774573
chr11	122727287	122727646	164.2539315
chr11	123252946	123253226	59.75156239
chr11	123941643	123941970	152.5731694
chr11	124940596	124940870	43.08467715
chr11	124942368	124942719	236.3826379
chr11	126058507	126058744	44.68847262
chr11	126296967	126297276	48.58180154
chr11	126570777	126571105	97.98408294
chr11	126944027	126944307	32.22614972
chr11	128159048	128159386	209.3443084
chr11	128188785	128189141	197.5100628
chr11	128283216	128283437	45.79060583
chr11	128339138	128339396	27.37024405
chr11	128341175	128341434	29.06694497
chr11	128342071	128342338	36.71527939
chr11	128421564	128421915	57.41866526
chr11	128595472	128595798	135.5765866
chr11	128602442	128602792	252.2002002
chr11	128700292	128700625	64.3356927
chr11	128702002	128702352	51.07658045
chr11	129830190	129830512	44.36693282
chr11	129872630	129872693	37.00463478
chr11	130506956	130507236	34.3959219
chr11	130636230	130636568	135.8585738
chr11	131763055	131763406	98.64832328
chr11	132227638	132227985	148.5106486
chr11	132228147	132228427	29.97242081
chr11	133139193	133139524	97.27427592
chr11	134220358	134220638	30.96283855
chr12	498364	498644	25.72881544
chr12	778308	778588	45.40880416
chr12	783676	783996	164.209199
chr12	852583	852863	21.70973243
chr12	1067996	1068280	54.3381394
chr12	1208376	1208709	38.48270907
chr12	1314073	1314353	40.08765823
chr12	1532139	1532419	28.94852395
chr12	1663610	1663937	265.2839111
chr12	1800017	1800297	26.83271268
chr12	2445567	2445847	31.19325706
chr12	2487965	2488321	87.36451296
chr12	4221532	4221812	34.18719793
chr12	4227290	4227594	166.3584819
chr12	4228281	4228650	283.438287
chr12	4245105	4245424	148.6092687
chr12	4255491	4255847	44.77654042
chr12	4938685	4938965	30.47723479
chr12	6339893	6340240	58.07445451
chr12	6422033	6422367	54.28812672
chr12	6536086	6536439	64.20122596
chr12	6552711	6552991	44.28572082
chr12	6571035	6571389	57.09087377
chr12	6744545	6744869	76.66747409
chr12	7052981	7053220	49.64603298
chr12	7063019	7063317	171.1863584
chr12	7068251	7068531	66.01967633
chr12	8645751	8646031	36.17591007
chr12	8763757	8764113	259.9067381
chr12	8771776	8772121	39.96385813
chr12	8782211	8782507	271.2651945
chr12	8796879	8797210	66.9281032
chr12	8797521	8797877	201.7760946
chr12	8801237	8801564	386.6932474
chr12	9149319	9149673	247.8801248
chr12	9514627	9514856	27.15991036
chr12	9516984	9517312	121.514345
chr12	9800921	9801052	36.54775322
chr12	9803338	9803697	258.1262655
chr12	9822094	9822438	303.1110961
chr12	9894384	9894711	320.4806105
chr12	9917474	9917754	86.93900018
chr12	10282623	10282903	40.79321026
chr12	10438563	10438843	32.86711456
chr12	10544995	10545321	51.17819862
chr12	10547999	10548355	191.2308122
chr12	10766091	10766393	37.60380215
chr12	11718297	11718492	35.26184482
chr12	11718714	11718994	65.69251968
chr12	11721893	11722008	424.0168216
chr12	11731391	11731748	162.4811059
chr12	11801908	11802183	44.66603941
chr12	11880191	11880501	80.62834167
chr12	11883764	11884044	31.97623724
chr12	11885794	11886060	44.82732713
chr12	11899065	11899386	236.9256304
chr12	11903376	11903692	64.79031718
chr12	11912073	11912418	179.783629
chr12	11915043	11915387	209.3369053
chr12	11915943	11916286	91.15689336
chr12	11918748	11919029	162.3343178
chr12	11932244	11932565	137.0016686
chr12	11933742	11934079	59.99529197
chr12	11989341	11989684	289.6526134
chr12	12134071	12134427	381.8737302
chr12	12160010	12160347	138.0349496
chr12	12163051	12163398	241.2120536
chr12	12178058	12178403	200.9923539
chr12	12377187	12377543	41.81046852
chr12	12509971	12510265	42.72327685
chr12	12627835	12628180	63.72077438
chr12	12635918	12636198	42.51535073
chr12	12639620	12639962	139.9576332
chr12	12658844	12659159	172.0041079
chr12	12735839	12736195	298.1304494
chr12	12798880	12799160	24.29601162
chr12	13052471	13052792	53.50789075
chr12	13744978	13745334	41.55184777
chr12	13745531	13745862	42.20795722
chr12	13784802	13785099	50.0939995
chr12	14310085	14310447	253.9703642
chr12	14373976	14374346	117.9949834
chr12	14518776	14518864	46.48505312
chr12	14520226	14520578	59.79118783
chr12	14766686	14767016	242.0141763
chr12	14767804	14768105	62.83912342
chr12	14923908	14924188	33.69165058
chr12	15782130	15782478	50.70765182
chr12	15885568	15885832	39.87734394
chr12	17010357	17010641	68.85408875
chr12	18318494	18318846	76.73257226
chr12	19953869	19954167	48.71000735
chr12	20047768	20048086	117.8401186
chr12	20250535	20250837	69.64526851
chr12	22562536	22562879	252.2866458
chr12	22840710	22840970	54.31042349
chr12	24324897	24325226	135.4303853
chr12	24330863	24331219	47.67512072
chr12	24858675	24859045	229.3815484
chr12	24894157	24894497	60.11957
chr12	24967258	24967583	75.74326687
chr12	24975087	24975415	55.24787105
chr12	24991465	24991814	66.64699048
chr12	24992239	24992592	563.2184783
chr12	25101462	25101742	23.53989349
chr12	25104897	25105253	121.742539
chr12	25151035	25151405	266.8411386
chr12	25158418	25158747	60.71149565
chr12	25173568	25173892	256.3932559
chr12	25205206	25205417	36.06659702
chr12	25207726	25208073	168.5625854
chr12	25260994	25261304	64.7121539
chr12	25473358	25473426	46.61851708
chr12	25518034	25518143	26.22592863
chr12	26309180	26309536	215.2638364
chr12	26427619	26427937	39.39949672
chr12	26451969	26452307	119.1604623
chr12	26624519	26624780	59.35003213
chr12	26881111	26881449	213.8603921
chr12	26882127	26882442	71.08700617
chr12	26884882	26885224	57.77390687
chr12	26901769	26902042	38.45395806
chr12	26902790	26903126	126.7317042
chr12	27027434	27027786	49.19906234
chr12	27332735	27333015	28.20593933
chr12	27360970	27361322	119.240545
chr12	27374556	27374922	178.5418971
chr12	27430798	27431120	47.82249374
chr12	27437800	27438116	37.53391098
chr12	27975239	27975388	30.4944565
chr12	27977131	27977411	23.99663434
chr12	28014803	28015083	48.80614048
chr12	29317738	29318091	151.7207594
chr12	29845227	29845583	67.54814358
chr12	31390198	31390459	34.10203657
chr12	31556054	31556331	32.68194459
chr12	31789312	31789682	175.9744573
chr12	31875024	31875377	74.1829041
chr12	31899708	31900078	257.926935
chr12	31902159	31902500	254.8197751
chr12	32049584	32049894	286.9355947
chr12	32178963	32179243	34.3478237
chr12	32291983	32292305	202.0534092
chr12	32711927	32712283	52.57648824
chr12	32827693	32828043	34.40752026
chr12	33059675	33059989	56.94426447
chr12	33741312	33741665	40.97101524
chr12	38744478	38744797	131.9511463
chr12	39169292	39169629	66.25529664
chr12	40561860	40562216	43.0001389
chr12	40562692	40563046	61.68228075
chr12	40586675	40587003	98.94096484
chr12	40618716	40618978	40.82049377
chr12	40620016	40620364	86.27887365
chr12	40655762	40656106	37.11299979
chr12	40656470	40656800	49.52309276
chr12	42693777	42694129	265.3314478
chr12	42815671	42815951	25.19346979
chr12	42863306	42863636	54.67164035
chr12	43672168	43672514	75.43507669
chr12	45971044	45971395	35.42194166
chr12	46121320	46121579	42.583933
chr12	46502565	46502886	77.868042
chr12	46573919	46574266	54.30126567
chr12	46603672	46604028	177.4798463
chr12	46610075	46610355	29.52693264
chr12	46611819	46612152	236.4941913
chr12	46782192	46782513	55.43522426
chr12	46911008	46911274	27.82511658
chr12	48226182	48226454	25.05963904
chr12	48277004	48277337	192.391542
chr12	48278825	48279049	37.20889556
chr12	48500011	48500291	33.40161825
chr12	49524492	49524772	24.91291659
chr12	50016348	50016628	26.49737423
chr12	50093070	50093301	33.10625052
chr12	50580939	50581291	101.8699294
chr12	51058185	51058537	48.08835945
chr12	51582504	51582784	25.02581064
chr12	51762773	51763089	178.4223231
chr12	52364868	52365224	57.70538062
chr12	52444783	52445136	176.5849585
chr12	52463544	52463793	108.3418197
chr12	52512247	52512603	189.0135998
chr12	53594182	53594512	55.4728673
chr12	53599617	53599897	31.93744303
chr12	54020011	54020150	74.49526519
chr12	56017905	56018245	108.8985123
chr12	56323206	56323467	26.57338485
chr12	56435763	56435945	33.42118826
chr12	56727492	56727758	25.12155867
chr12	57482335	57482615	27.26053822
chr12	57505899	57506019	27.85479167
chr12	58293073	58293353	53.22295273
chr12	62653958	62654131	74.30612491
chr12	65015020	65015360	39.92646259
chr12	65271150	65271464	148.4245081
chr12	66150691	66151042	103.4704244
chr12	66441141	66441488	46.69555536
chr12	66444372	66444652	39.50309122
chr12	66449714	66450070	100.3572051
chr12	67845951	67846258	133.8377972
chr12	68092559	68092839	55.36635304
chr12	68671565	68671912	145.6390872
chr12	68683978	68684322	209.6731036
chr12	68752975	68753331	61.42811657
chr12	68759157	68759445	36.50493889
chr12	68768015	68768359	267.4763161
chr12	68876521	68876859	172.691104
chr12	69201480	69201760	36.38173734
chr12	69202537	69202886	271.0911784
chr12	70443771	70444108	70.98246539
chr12	70711583	70711920	71.48010905
chr12	76034799	76035146	189.8992521
chr12	76328314	76328602	88.47181881
chr12	76371713	76372053	318.7990972
chr12	76552578	76552929	173.6621715
chr12	76577322	76577598	42.76017597
chr12	77171444	77171789	53.23933852
chr12	77454225	77454548	46.36685908
chr12	78139983	78140263	48.79345054
chr12	78209948	78210279	56.70560601
chr12	78240802	78241150	44.20048864
chr12	78389244	78389595	50.36559127
chr12	79462811	79463167	98.62102673
chr12	80684881	80685237	45.25701735
chr12	80693726	80694074	211.090862
chr12	81171965	81172317	236.2142159
chr12	82203992	82204348	45.02782369
chr12	82349417	82349760	52.91215854
chr12	82752117	82752397	47.83790979
chr12	82986945	82987293	52.94461475
chr12	82987636	82987966	56.89429615
chr12	88693405	88693737	69.95722416
chr12	89740224	89740435	28.91757734
chr12	90150443	90150799	396.6384072
chr12	90154576	90154921	124.176432
chr12	90156296	90156618	105.8745932
chr12	90159727	90160077	62.93764024
chr12	90250261	90250603	115.5489854
chr12	90320920	90321262	90.29723931
chr12	90343662	90344003	208.1025272
chr12	91403072	91403416	48.15439758
chr12	92081164	92081456	37.27896046
chr12	92270853	92271187	59.47829639
chr12	92428761	92429117	189.7315259
chr12	92539467	92539735	25.14336023
chr12	92757540	92757896	143.129793
chr12	92797593	92797930	189.4097395
chr12	92839041	92839397	184.7287256
chr12	92839607	92839887	57.25789739
chr12	92855924	92856217	43.75975649
chr12	92860809	92861095	45.07803293
chr12	92864423	92864779	168.310714
chr12	92865371	92865706	207.2116646
chr12	92890529	92890874	78.25020991
chr12	92896728	92897075	215.0683735
chr12	92899375	92899655	27.91032665
chr12	92933074	92933424	302.2480898
chr12	92945702	92946030	252.9206682
chr12	92947237	92947517	31.19398596
chr12	92987625	92987981	94.27143287
chr12	93315698	93315978	27.00795468
chr12	93364783	93365091	73.56928999
chr12	93381890	93382191	91.10917292
chr12	93489226	93489506	98.65964147
chr12	93560720	93560963	51.45666074
chr12	93561660	93561996	55.5813899
chr12	94241191	94241547	335.626431
chr12	94601893	94601904	35.26287993
chr12	94633948	94634303	53.66833309
chr12	94656722	94657057	35.99117416
chr12	94699353	94699709	46.8747053
chr12	94703164	94703520	45.01393106
chr12	94882264	94882614	37.53965097
chr12	95034325	95034643	190.3798534
chr12	95211819	95212119	222.2398581
chr12	95224871	95225186	236.1979925
chr12	96094220	96094576	115.2393709
chr12	96589322	96589646	115.7418256
chr12	96801396	96801738	139.6794981
chr12	96850372	96850711	62.51912437
chr12	96944396	96944680	35.70810706
chr12	96964921	96965242	52.91195031
chr12	98668594	98668940	79.42620127
chr12	99830382	99830737	272.7534997
chr12	101381769	101382088	154.411443
chr12	102028537	102028888	130.1265878
chr12	102137553	102137833	64.56578215
chr12	102248561	102248827	43.93442847
chr12	102253464	102253815	72.36490744
chr12	102323326	102323548	35.05174338
chr12	102325702	102326010	57.7287719
chr12	102329989	102330323	121.4945579
chr12	102878118	102878457	197.5337576
chr12	103169791	103170147	47.86305618
chr12	103496029	103496365	73.28745211
chr12	103499817	103500173	77.63533156
chr12	103508148	103508473	61.66958666
chr12	103673257	103673617	165.1276686
chr12	103763659	103764006	49.80706473
chr12	103835315	103835645	185.5665002
chr12	103856479	103856827	59.47324564
chr12	103892828	103893174	36.79293654
chr12	103899096	103899452	577.4969086
chr12	103943024	103943304	35.65646957
chr12	104322370	104322684	151.8520725
chr12	104821327	104821676	48.1329541
chr12	104856653	104857017	112.113607
chr12	104872207	104872487	23.54330056
chr12	104892084	104892440	48.5732363
chr12	105035718	105036065	392.157439
chr12	105065440	105065794	251.2938466
chr12	105089284	105089628	59.86603168
chr12	105324464	105324780	179.0494734
chr12	105368436	105368791	155.9708667
chr12	105745893	105746169	46.14790463
chr12	106466972	106467325	87.76365784
chr12	106478948	106479304	63.23735729
chr12	106669822	106670166	36.73021691
chr12	106751586	106751597	24.48723361
chr12	107304069	107304425	66.13974999
chr12	108173246	108173572	42.33223244
chr12	108728006	108728250	28.17508958
chr12	108729520	108729854	58.88348224
chr12	108961847	108962170	62.86880731
chr12	108962644	108962973	433.611804
chr12	108966182	108966538	144.4821996
chr12	109003272	109003552	32.78991921
chr12	109011166	109011497	341.8859038
chr12	109027455	109027778	322.8270774
chr12	109029356	109029667	58.29224052
chr12	109232131	109232487	191.4415564
chr12	109244551	109244907	47.50227468
chr12	109248239	109248593	203.1068582
chr12	110969602	110969957	108.4058785
chr12	111020401	111020640	23.3430077
chr12	111057299	111057621	166.9948672
chr12	111099307	111099643	237.1810383
chr12	111107995	111108316	159.5574622
chr12	111165579	111165935	37.71212737
chr12	111351253	111351623	206.5174233
chr12	111837239	111837573	116.4633951
chr12	111841175	111841455	24.62533644
chr12	111842379	111842659	23.43264785
chr12	111868617	111868875	24.41460261
chr12	111882130	111882472	152.7320819
chr12	111882723	111883065	89.68026403
chr12	112213323	112213658	45.15517159
chr12	112452388	112452736	240.6615798
chr12	112740952	112741280	115.1343509
chr12	113508040	113508294	42.02891176
chr12	113513189	113513391	47.83519136
chr12	113645951	113646302	384.6943467
chr12	113652775	113653123	102.1331044
chr12	113667580	113667929	190.2395706
chr12	116632930	116633210	137.5027009
chr12	116975125	116975448	133.2782351
chr12	116975903	116976190	47.71238751
chr12	116996899	116997179	27.66775537
chr12	116997544	116997850	442.3490567
chr12	117543731	117544059	72.79438606
chr12	117579929	117580256	144.8137453
chr12	117580883	117581235	193.183632
chr12	118473404	118473684	34.90943506
chr12	118604704	118605042	64.13462871
chr12	118674894	118675199	34.54085146
chr12	118814087	118814305	24.56955013
chr12	120451659	120451964	51.43361794
chr12	120570909	120571102	32.78712577
chr12	120730814	120730878	40.56201784
chr12	121116028	121116291	24.19529738
chr12	121122794	121123131	64.13828861
chr12	121547970	121548282	46.88354785
chr12	121998289	121998645	62.45420876
chr12	122429125	122429447	217.2244383
chr12	122430124	122430460	179.0709404
chr12	123131359	123131608	81.67572165
chr12	123205771	123206061	39.81005818
chr12	123372117	123372421	135.9345854
chr12	123386219	123386572	65.01959803
chr12	123478015	123478318	51.37888863
chr12	123762827	123763172	88.09191621
chr12	123850145	123850501	438.0512542
chr12	123911663	123911943	33.6053607
chr12	123912463	123912743	80.75463791
chr12	123926101	123926381	29.32540386
chr12	124611537	124611893	133.8403557
chr12	124978561	124978908	141.9557048
chr12	125030161	125030414	40.04325419
chr12	125165943	125166263	44.07843738
chr12	125198231	125198558	242.9335608
chr12	125259022	125259362	224.2172772
chr12	125401712	125401992	51.18229381
chr12	125404755	125404865	487.3111598
chr12	125405793	125406108	498.5485268
chr12	125412301	125412581	31.7463817
chr12	125919548	125919820	66.96917972
chr12	127256908	127257264	100.2701551
chr12	127526609	127526951	219.9879098
chr12	129294746	129295055	55.26232533
chr12	129314407	129314733	226.8915601
chr12	129315034	129315356	261.8797924
chr12	129325499	129325845	96.86827084
chr12	129399459	129399804	283.59139
chr12	131575880	131576224	95.05896124
chr12	131586309	131586658	51.77715607
chr13	20993842	20994122	31.31498837
chr13	21792898	21793178	38.47238709
chr13	22635579	22635855	38.31801933
chr13	22688761	22689115	438.9553691
chr13	22736058	22736399	98.24996349
chr13	23952394	23952740	37.74653432
chr13	24345675	24346027	53.43126969
chr13	24351471	24351786	68.94001885
chr13	24368785	24369052	84.63256868
chr13	24374072	24374352	40.70177875
chr13	24381689	24382041	93.56453045
chr13	24540759	24541113	61.67376409
chr13	24698960	24699292	51.36675689
chr13	25755343	25755554	42.57524399
chr13	27705366	27705758	298.1098436
chr13	27721999	27722084	21.61324887
chr13	28713409	28713689	36.66001969
chr13	28842888	28843244	348.5284986
chr13	29210987	29211220	29.38537493
chr13	29282163	29282519	183.3578321
chr13	30332911	30333267	48.6374826
chr13	30509723	30510049	143.8093996
chr13	30720160	30720440	35.18369045
chr13	30945767	30946111	343.1441092
chr13	30947919	30948275	62.08047708
chr13	31004415	31004743	39.30485845
chr13	31191590	31191946	234.0896308
chr13	31236727	31237083	154.8020792
chr13	31294624	31294958	154.6112788
chr13	31309507	31309816	58.15017098
chr13	31318467	31318818	312.4329593
chr13	31341310	31341666	158.8660179
chr13	31371245	31371601	80.33843372
chr13	31613409	31613760	48.19197952
chr13	31648322	31648583	42.99469732
chr13	32525305	32525644	226.1890728
chr13	32539870	32540150	71.83586124
chr13	33415198	33415478	43.4145199
chr13	33479250	33479578	56.44518416
chr13	33718476	33718789	50.95578167
chr13	33721037	33721355	453.0304149
chr13	33756890	33757170	45.44776441
chr13	33769462	33769751	187.8555837
chr13	34253442	34253769	136.5893192
chr13	34302884	34303202	367.7948963
chr13	37574708	37574988	86.99584003
chr13	39880813	39881093	45.50565584
chr13	40334662	40335010	37.66736221
chr13	40600407	40600747	197.7338492
chr13	40690191	40690524	85.15437027
chr13	40781277	40781557	37.9771255
chr13	41019645	41020001	515.5692735
chr13	41092673	41093043	146.7125793
chr13	41236973	41237343	210.3459831
chr13	41579031	41579352	154.5022959
chr13	41593309	41593630	167.3086638
chr13	41627497	41627835	64.08564176
chr13	42031333	42031613	20.98489502
chr13	42039300	42039652	112.8078997
chr13	42490694	42491052	314.10388
chr13	42951863	42952193	560.2315923
chr13	42952674	42952971	106.6932498
chr13	42954490	42954770	62.10338501
chr13	42979977	42980247	79.56605671
chr13	42986901	42987240	88.88120612
chr13	43106782	43107062	57.26413474
chr13	43122841	43123184	401.0640088
chr13	43294783	43295126	46.93474556
chr13	43450353	43450677	52.79981137
chr13	43551329	43551652	34.14949897
chr13	43882249	43882590	34.58216287
chr13	45491988	45492268	41.1771603
chr13	45915161	45915441	22.04248989
chr13	46366914	46367270	47.57760979
chr13	46756349	46756477	48.82851054
chr13	46951727	46952007	46.14368725
chr13	47154731	47154990	45.7334808
chr13	47213419	47213766	99.16526346
chr13	47236795	47237134	33.10146613
chr13	47557343	47557675	373.9942847
chr13	48861107	48861366	57.58880657
chr13	48878686	48879042	169.2403315
chr13	49066638	49066915	38.86328971
chr13	49079914	49080046	76.93668206
chr13	49136461	49136789	245.161025
chr13	49153317	49153665	291.176463
chr13	49323840	49324186	36.61201888
chr13	49657337	49657693	51.95839407
chr13	50028824	50029137	63.70624052
chr13	50569657	50569988	106.5707857
chr13	50601272	50601615	44.95531272
chr13	50703220	50703500	24.48678427
chr13	50705317	50705597	28.18696273
chr13	50811012	50811364	203.2320694
chr13	50819179	50819414	41.69319827
chr13	50940988	50941268	39.43394534
chr13	51467703	51468055	40.91376806
chr13	51904914	51905256	66.38514606
chr13	52076278	52076634	46.73303822
chr13	52531622	52531971	51.18428456
chr13	53028917	53029273	45.60288008
chr13	53425823	53426103	30.54588217
chr13	53495369	53495690	184.1341863
chr13	59161330	59161686	63.08233542
chr13	59527799	59528145	359.943087
chr13	59529921	59530281	347.417793
chr13	60308595	60308938	142.917687
chr13	66712624	66712893	77.29096874
chr13	75939970	75940326	59.24047953
chr13	76123855	76123920	74.27487638
chr13	76336659	76336990	61.7933942
chr13	77901208	77901488	35.99029546
chr13	77903263	77903530	73.49194184
chr13	77913582	77913922	69.28210048
chr13	78003548	78004046	242.1812608
chr13	78004502	78004832	79.57493291
chr13	78102966	78103301	35.95980388
chr13	78304107	78304449	146.5688133
chr13	78472210	78472552	121.0170039
chr13	78503030	78503386	50.66256026
chr13	78596325	78596681	265.5024104
chr13	79556110	79556424	43.73897413
chr13	79568010	79568366	53.54231163
chr13	79573652	79573995	65.89450748
chr13	79578071	79578413	54.00354018
chr13	79768461	79768810	195.1628834
chr13	79801521	79801785	24.48740871
chr13	79959960	79960302	123.6605555
chr13	80096686	80096966	27.06277892
chr13	80622986	80623327	274.969486
chr13	81028406	81028751	77.92311617
chr13	81052193	81052538	99.65384855
chr13	81447747	81448078	37.77201493
chr13	81857186	81857542	64.50470605
chr13	82067286	82067636	84.94996268
chr13	91218253	91218547	40.87405708
chr13	95879659	95879982	41.37817802
chr13	95912446	95912788	52.80012424
chr13	98112257	98112578	59.03791775
chr13	99128744	99129100	285.4741497
chr13	99153240	99153559	135.108001
chr13	99881021	99881372	229.4154726
chr13	99911230	99911576	52.1198244
chr13	99974483	99974833	128.4484597
chr13	100008593	100008873	39.81573303
chr13	100018326	100018620	43.47875163
chr13	100027631	100027987	74.54899767
chr13	100028431	100028723	115.2758815
chr13	100072557	100072882	188.8534957
chr13	100077906	100078180	49.61983443
chr13	100084357	100084610	44.08332619
chr13	100195007	100195373	218.1337868
chr13	103659519	103659851	108.5229778
chr13	103683892	103684246	307.2028847
chr13	103929508	103929811	58.92512027
chr13	107026290	107026593	42.05949863
chr13	109814559	109814915	412.8105469
chr13	109815173	109815453	60.14756974
chr13	111097628	111097930	52.38657402
chr13	111123535	111123865	167.7825803
chr13	111124225	111124433	484.720502
chr13	111573575	111573841	24.01227101
chr13	111617673	111617953	37.41783317
chr13	113951272	113951552	56.55417515
chr13	114832880	114833231	149.3701114
chr13	114914062	114914366	67.29345398
chr14	20763259	20763602	128.6598456
chr14	20895935	20896272	39.85620386
chr14	21152017	21152278	29.1116827
chr14	21249022	21249378	150.0017368
chr14	21571968	21572191	76.62587711
chr14	21577870	21578150	24.9810735
chr14	22933324	22933654	54.28915331
chr14	22933808	22934088	38.93261965
chr14	22961036	22961380	66.68111482
chr14	22984595	22984779	41.24715051
chr14	23005825	23006167	107.8094999
chr14	23019248	23019604	116.6627074
chr14	23025204	23025493	697.0022222
chr14	23030689	23031004	48.01664226
chr14	23034421	23034761	56.20118762
chr14	23259465	23259808	64.11761027
chr14	23265370	23265488	64.83409012
chr14	23272501	23272732	23.23382783
chr14	23709873	23710198	65.50702594
chr14	24658028	24658308	33.62854208
chr14	25409437	25409768	37.05807041
chr14	25476398	25476746	55.39708021
chr14	29300336	29300702	219.6218843
chr14	30824705	30824966	65.91701909
chr14	31323762	31324076	179.5342337
chr14	31596949	31597281	48.32668676
chr14	31677486	31677830	37.10367934
chr14	31698285	31698622	55.00849677
chr14	32406955	32407256	45.38465742
chr14	32669635	32669989	45.89801689
chr14	32675215	32675563	300.3097381
chr14	33839215	33839562	58.60911342
chr14	34449143	34449422	32.34124938
chr14	34512996	34513322	83.36638606
chr14	35754626	35754910	53.61943672
chr14	35872989	35873269	36.87033039
chr14	35873896	35874219	153.7670203
chr14	36325339	36325695	317.206716
chr14	36409462	36409777	36.17495206
chr14	38548528	38548881	48.21332925
chr14	39736370	39736536	58.87311583
chr14	40237903	40238190	37.64688709
chr14	40443269	40443625	98.32467759
chr14	42455351	42455677	41.19617724
chr14	42898175	42898531	46.45212145
chr14	45721185	45721534	46.23239441
chr14	48398564	48398911	48.72646046
chr14	50336668	50337024	45.62580034
chr14	50437918	50438253	296.8111617
chr14	50459741	50460085	196.0588707
chr14	50505307	50505657	364.6803184
chr14	50527720	50528000	27.22909027
chr14	50531776	50532146	324.2270648
chr14	50549817	50550173	272.6805529
chr14	50552353	50552708	74.41583346
chr14	50988307	50988520	38.95218315
chr14	51144190	51144539	39.36704968
chr14	51203630	51203964	43.19433341
chr14	52313528	52313862	182.1917183
chr14	52340006	52340330	123.9128178
chr14	52791941	52792174	35.2171418
chr14	53575720	53576000	35.06802058
chr14	53647375	53647610	46.75382073
chr14	54037135	54037489	176.6187974
chr14	54080276	54080632	369.9787446
chr14	54167946	54168249	63.65504121
chr14	55089286	55089631	212.6439313
chr14	55565012	55565298	83.10998576
chr14	55568984	55569318	176.2861453
chr14	55925615	55925952	47.55184028
chr14	59206312	59206668	121.0844431
chr14	59215775	59216291	246.6412421
chr14	59263821	59264155	178.2727608
chr14	59279015	59279362	69.33484465
chr14	59422218	59422566	46.30121316
chr14	59642138	59642434	57.23068622
chr14	59707116	59707468	48.67086473
chr14	59742402	59742735	90.18555851
chr14	60670849	60671179	163.3185825
chr14	60673882	60674212	55.69170429
chr14	60679373	60679483	70.52043626
chr14	60715630	60715910	31.73958636
chr14	61220512	61220831	197.1445566
chr14	61855321	61855645	83.99444745
chr14	62129270	62129626	194.8556745
chr14	62544677	62544957	22.87710531
chr14	62547811	62548144	82.02688935
chr14	63938004	63938350	66.48617401
chr14	64331003	64331359	217.7104438
chr14	64699210	64699542	73.20522823
chr14	64702682	64703015	75.47702703
chr14	64912267	64912605	52.21793574
chr14	64970597	64970937	148.7629635
chr14	65646561	65646917	247.3131532
chr14	65661773	65662005	34.02817125
chr14	65672270	65672387	52.73251794
chr14	65673086	65673366	33.87314863
chr14	65769608	65769888	31.58718678
chr14	65788002	65788282	24.88285261
chr14	66104578	66104858	41.85512252
chr14	67116352	67116670	156.4528218
chr14	67954915	67955236	118.5568292
chr14	67955288	67955504	42.54588136
chr14	68146851	68147159	56.89264524
chr14	68283374	68283698	154.2136884
chr14	68699383	68699694	160.3096874
chr14	68734915	68735271	318.9399742
chr14	68742255	68742569	61.09136794
chr14	68746615	68746953	262.2941069
chr14	68779642	68779998	195.6311344
chr14	68795260	68795540	25.0598487
chr14	68846899	68847246	67.71620762
chr14	68868502	68868847	368.9640308
chr14	68943257	68943537	85.45526085
chr14	68962432	68962778	50.7563224
chr14	69130215	69130571	295.6934812
chr14	69152156	69152436	156.2296262
chr14	69162012	69162356	52.75017248
chr14	69208534	69208890	159.5732727
chr14	69262363	69262711	116.8456418
chr14	69263089	69263369	33.7793521
chr14	69281332	69281584	58.89654267
chr14	69287815	69288095	51.00450068
chr14	69533492	69533838	51.56156543
chr14	69748560	69748864	54.69727511
chr14	69895322	69895678	43.6482679
chr14	70826356	70826629	27.74971015
chr14	71130390	71130723	54.03136293
chr14	71270037	71270388	36.9261614
chr14	71348559	71348907	51.64575071
chr14	71353434	71353753	42.74860659
chr14	71787095	71787375	27.36183079
chr14	71791601	71791881	27.59436122
chr14	71865700	71866027	243.5328978
chr14	71964472	71964794	363.6039541
chr14	72022416	72022696	81.614767
chr14	72423663	72424012	248.6295846
chr14	72622045	72622371	76.76941038
chr14	72631156	72631507	43.92631984
chr14	72943570	72943911	267.2711223
chr14	73061133	73061484	64.58948157
chr14	73102048	73102382	83.52802183
chr14	73757039	73757381	44.21325077
chr14	73931816	73932105	39.99371618
[truncated: 5,099 more rows]
