# Supplementary material for: Variable reproducibility in genome-scale public data: A case study using ENCODE ChIP sequencing resource
Source: FEBS Lett. 2015 Dec 21;589(24):3866–70. doi: 10.1016/j.febslet.2015.11.027 (PMC4686001; doi:10.1016/j.febslet.2015.11.027)
Supplement: Supplementary file advisedPeakLists.zip — This zip archive contains 56 advised peak lists (see main text and supplementary table 1). Files are bed like tab delimited text files, with 4 columns: chromosome, peak start, peak end, and peak score. [file mmc4.zip › GM12878_None_PAX5.bed]

chr1	710487	710751	31.22118432
chr1	740188	740452	37.22863775
chr1	839978	840288	69.3779796
chr1	842191	842455	36.8861454
chr1	936061	936325	35.28470561
chr1	937668	937932	35.83005917
chr1	966628	966881	290.8930276
chr1	968490	968800	37.51328063
chr1	974187	974451	28.09352905
chr1	986021	986331	80.45210364
chr1	993305	993569	34.88388374
chr1	999612	999887	152.5133093
chr1	1005814	1006124	90.81484877
chr1	1057550	1057814	52.37075941
chr1	1072671	1072981	33.47316187
chr1	1120415	1120725	79.36046028
chr1	1136803	1137067	89.97504011
chr1	1148271	1148535	40.45717368
chr1	1206306	1206570	30.32394645
chr1	1209224	1209295	51.69751262
chr1	1219245	1219555	117.9987007
chr1	1227267	1227531	61.53456029
chr1	1243367	1243724	81.96681599
chr1	1284204	1284514	183.7339346
chr1	1294777	1294948	156.3688447
chr1	1310541	1310851	96.80170356
chr1	1334726	1334990	30.84649729
chr1	1342547	1342857	32.21225843
chr1	1343057	1343367	155.6115392
chr1	1353825	1354135	61.14003182
chr1	1376338	1376602	37.58836331
chr1	1397962	1398272	160.688923
chr1	1406904	1407261	73.59022626
chr1	1440709	1441226	62.06561675
chr1	1447257	1447521	37.6376594
chr1	1474847	1475192	85.92589173
chr1	1509716	1510026	96.83191215
chr1	1510232	1510496	38.21307186
chr1	1532616	1532926	124.4257011
chr1	1550595	1550912	95.5337352
chr1	1565726	1565990	51.00452593
chr1	1609158	1609399	170.2316413
chr1	1609532	1609871	58.95806652
chr1	1610323	1610654	63.41510552
chr1	1624455	1624765	98.07892349
chr1	1677755	1678019	40.71423883
chr1	1707455	1707719	31.00282962
chr1	1710300	1710564	150.1021496
chr1	1711752	1712092	79.2852252
chr1	1731201	1731511	107.6547433
chr1	1760487	1760803	77.56472267
chr1	1765471	1765781	135.2964779
chr1	1796147	1796411	28.47632652
chr1	1822421	1822685	34.63824839
chr1	1837725	1837989	26.49331202
chr1	1838974	1839113	124.0712087
chr1	2126667	2126995	74.95219894
chr1	2132413	2132677	31.49401244
chr1	2222587	2222897	37.3689651
chr1	2232495	2232842	52.63509142
chr1	2319436	2319746	108.9761408
chr1	2323009	2323132	87.02018244
chr1	2343598	2343857	443.6923605
chr1	2412530	2412794	26.39014492
chr1	2427693	2427925	327.7381252
chr1	2458301	2458611	30.67928637
chr1	2479075	2479440	59.02495509
chr1	2479470	2479734	32.36268193
chr1	2479986	2480250	42.75009401
chr1	2486979	2487357	60.89837672
chr1	2508274	2508584	62.91191713
chr1	2509752	2510062	119.207636
chr1	2511661	2511971	112.0996525
chr1	2574534	2574844	58.7934362
chr1	2959093	2959357	27.37863878
chr1	3133249	3133559	57.57109297
chr1	3572689	3572806	52.63920688
chr1	3573315	3573625	55.94440498
chr1	3582933	3583132	124.1708293
chr1	3590729	3590993	96.56071418
chr1	3593571	3593856	276.1121018
chr1	3692029	3692293	26.79164271
chr1	3703900	3704210	158.2023851
chr1	3713033	3713297	33.2662124
chr1	3717392	3717656	51.42664567
chr1	3772883	3772955	42.53393748
chr1	3773753	3774063	171.8150968
chr1	3817241	3817505	25.9683174
chr1	3827389	3827699	89.71082228
chr1	4087622	4087886	130.7877715
chr1	4692495	4692805	42.91891132
chr1	5661643	5661953	34.28378082
chr1	6052594	6052911	72.46427788
chr1	6086190	6086520	115.6949905
chr1	6088209	6088519	59.27217027
chr1	6259590	6259854	33.37379056
chr1	6265292	6265556	35.89955114
chr1	6265950	6266214	28.35481126
chr1	6268855	6269119	31.72075414
chr1	6305148	6305458	60.77880046
chr1	6350341	6350651	112.5686638
chr1	6351302	6351612	29.48695332
chr1	6419750	6420014	37.93416815
chr1	6454432	6454628	194.729568
chr1	6474660	6474970	121.2118521
chr1	6484835	6485099	27.59176522
chr1	6499433	6499571	152.1426036
chr1	6614348	6614658	157.4252824
chr1	6687215	6687479	44.11199995
chr1	6761784	6762094	125.5483289
chr1	6844955	6845265	109.8917812
chr1	6882559	6882869	64.07971187
chr1	6921056	6921320	29.2130554
chr1	7538974	7539284	27.05447062
chr1	7831089	7831353	26.97163401
chr1	8014000	8014313	71.15604636
chr1	8021316	8021652	74.09330712
chr1	8027682	8027946	40.79248344
chr1	8035395	8035659	27.75416304
chr1	8053713	8054023	96.66708031
chr1	8054186	8054496	74.27352186
chr1	8157494	8157804	24.2117698
chr1	8227291	8227555	48.06697985
chr1	8229442	8229752	160.6086051
chr1	8236283	8236547	31.77875218
chr1	8242494	8242758	42.23782997
chr1	8343436	8343541	64.96677236
chr1	8487655	8487919	145.1361682
chr1	8499002	8499266	28.13750032
chr1	8537452	8537762	24.71304129
chr1	8569755	8569879	168.4388357
chr1	8591313	8591577	30.22383234
chr1	8612864	8613174	30.32650495
chr1	8664153	8664463	37.88459207
chr1	8687860	8688124	28.57742913
chr1	8689505	8689815	29.64271378
chr1	8703609	8703935	71.09101741
chr1	8709089	8709405	66.30911854
chr1	8713971	8714281	186.9076472
chr1	8763400	8763664	27.50560434
chr1	8900145	8900409	25.95940431
chr1	8908948	8909212	29.84515105
chr1	8919464	8919671	244.5333238
chr1	8922542	8922806	50.86081474
chr1	8938587	8938851	25.72930978
chr1	8939184	8939448	45.99275402
chr1	8989118	8989382	31.49824177
chr1	9048150	9048414	28.01159769
chr1	9063758	9064068	24.3172888
chr1	9075994	9076258	36.78324907
chr1	9097498	9097808	88.44433123
chr1	9129678	9129942	114.4344775
chr1	9136350	9136660	28.86062591
chr1	9138217	9138481	115.2892363
chr1	9140586	9140691	64.04943501
chr1	9179896	9180044	141.3924155
chr1	9189457	9189767	90.44691805
chr1	9195500	9195810	26.29291361
chr1	9224008	9224318	35.47966943
chr1	9256544	9256808	41.13265252
chr1	9294481	9294745	32.99549
chr1	9299711	9300021	24.00312911
chr1	9335605	9335915	42.22767436
chr1	9375656	9375966	31.50917582
chr1	9422511	9422775	25.84651125
chr1	9423112	9423437	102.6527032
chr1	9471193	9471353	71.68595828
chr1	9473161	9473471	48.11877657
chr1	9473699	9473907	209.483723
chr1	9485832	9486096	31.02877135
chr1	9486391	9486655	166.2532011
chr1	9488905	9489169	29.75884362
chr1	9551138	9551402	26.79552146
chr1	9555413	9555677	64.92575425
chr1	9599284	9599596	71.45367037
chr1	9620121	9620385	38.8407187
chr1	9680188	9680452	25.82261643
chr1	9686263	9686527	139.8314858
chr1	9687016	9687326	125.6366374
chr1	9687903	9688214	64.99823415
chr1	9688556	9688866	89.74516805
chr1	9689012	9689472	58.2150837
chr1	9689748	9690058	39.53635016
chr1	9747921	9748231	101.1421812
chr1	9777796	9778060	31.60617592
chr1	9785101	9785365	31.16599551
chr1	9927597	9927861	37.00260329
chr1	10003316	10003626	183.5785145
chr1	10010441	10010705	25.93905152
chr1	10134515	10134779	28.10928708
chr1	10270378	10270688	68.85440285
chr1	10271530	10271794	35.07505642
chr1	10343436	10343700	26.55228898
chr1	10364480	10364744	31.68354711
chr1	10490342	10490684	88.1914498
chr1	10532490	10532800	175.2061764
chr1	10534861	10535125	32.23685319
chr1	10556020	10556284	36.00868252
chr1	10571035	10571217	222.7908635
chr1	10573266	10573576	30.93410112
chr1	10575755	10576019	27.12931147
chr1	10761294	10761478	147.249808
chr1	11000197	11000507	52.78284238
chr1	11025036	11025346	70.56158194
chr1	11025500	11025810	77.51021146
chr1	11028650	11028960	101.7997439
chr1	11045984	11046155	82.41779488
chr1	11123161	11123354	186.3103509
chr1	11132732	11132996	33.77968884
chr1	11322674	11323019	61.13258865
chr1	11395500	11395810	66.48899267
chr1	11434269	11434579	26.33460813
chr1	11710477	11710741	38.80110504
chr1	11712031	11712295	31.85886052
chr1	11741094	11741358	48.72650421
chr1	11856620	11856884	28.96548377
chr1	11865915	11866225	83.3648017
chr1	11874810	11875139	54.76036677
chr1	11919380	11919644	32.27274745
chr1	11968463	11968741	129.2786839
chr1	11968948	11969212	25.78739736
chr1	11969627	11969804	80.02794621
chr1	11974830	11975140	87.94181522
chr1	11981941	11982205	32.94629968
chr1	12073706	12074016	53.50610964
chr1	12079181	12079491	66.95359813
chr1	12099928	12100239	68.36792499
chr1	12100800	12100956	119.9108996
chr1	12104593	12104857	34.46963156
chr1	12107298	12107613	105.7857819
chr1	12112105	12112344	218.4389651
chr1	12114242	12114506	27.29237607
chr1	12116505	12116815	26.17961782
chr1	12117532	12117842	58.83455728
chr1	12119854	12120164	26.20521732
chr1	12128611	12128852	358.2364033
chr1	12131271	12131535	29.84675093
chr1	12209315	12209625	111.0253628
chr1	12212173	12212437	93.22747218
chr1	12221865	12222175	73.51841616
chr1	12223330	12223594	27.31616966
chr1	12226901	12227230	69.36550201
chr1	12269216	12269526	34.90907355
chr1	12289911	12290175	44.43023988
chr1	12494264	12494574	94.43457457
chr1	12495789	12496099	75.19631393
chr1	12498620	12498932	77.63689116
chr1	12509665	12509808	76.15565042
chr1	12509914	12510178	27.82005371
chr1	12546863	12547114	167.9079385
chr1	13994350	13994614	51.95990581
chr1	14029378	14029592	244.8071317
chr1	14057191	14057630	116.4901485
chr1	14059518	14059782	35.97999951
chr1	14137715	14137979	29.62594107
chr1	14140150	14140460	90.65374397
chr1	14234745	14234829	45.07710931
chr1	14286949	14287213	25.9489891
chr1	14847044	14847354	28.13501401
chr1	14847929	14848239	60.97090622
chr1	14866530	14866840	135.8383411
chr1	14998555	14998878	77.25143623
chr1	15059526	15059790	32.67594924
chr1	15177024	15177334	75.07192543
chr1	15240393	15240622	291.1337002
chr1	15303873	15304183	92.63438934
chr1	15438656	15438978	76.37745352
chr1	15494971	15495289	85.14759868
chr1	15502038	15502302	35.51490322
chr1	15508201	15508402	214.2052305
chr1	15738115	15738425	137.4526074
chr1	15742441	15742751	27.78916776
chr1	15744035	15744345	27.18950097
chr1	15827966	15828230	34.9996799
chr1	15847735	15848045	85.37870069
chr1	15851126	15851436	60.21298773
chr1	15857581	15857845	44.00951929
chr1	15898362	15898626	30.57363942
chr1	16008539	16008803	30.48139712
chr1	16023430	16023767	108.5659464
chr1	16067912	16068176	61.78497905
chr1	16115451	16115715	26.44065436
chr1	16118574	16118838	31.39972606
chr1	16139928	16140192	38.83845289
chr1	16142014	16142324	79.5711887
chr1	16157208	16157518	95.83225128
chr1	16160916	16161448	52.36569689
chr1	16162436	16162756	125.7706568
chr1	16170323	16170587	33.04530766
chr1	16173505	16173671	126.8199811
chr1	16173919	16174311	59.20062334
chr1	16211615	16211879	41.58078394
chr1	16243426	16243736	63.41484307
chr1	16245857	16246121	122.7858957
chr1	16276072	16276336	32.28109558
chr1	16291774	16292084	37.67252772
chr1	16292878	16293142	102.7415922
chr1	16301017	16301281	52.56027282
chr1	16302454	16302764	23.52427301
chr1	16321042	16321306	42.57426506
chr1	16341540	16341640	65.51015005
chr1	16343990	16344254	25.79629375
chr1	16382594	16382858	28.43746936
chr1	16403322	16403586	34.8415766
chr1	16449511	16449775	42.85969395
chr1	16495285	16495379	69.92157004
chr1	16514275	16514539	51.03633067
chr1	16562717	16562981	44.89946813
chr1	16563564	16563828	29.95173823
chr1	16575711	16576022	99.60730723
chr1	16678945	16679255	63.49896859
chr1	16693505	16693769	38.07587301
chr1	16694179	16694471	611.3425206
chr1	16747282	16747593	117.7890728
chr1	16748231	16748297	45.24114555
chr1	16767019	16767444	60.39847164
chr1	16772870	16773180	86.28412476
chr1	16871113	16871242	68.59861334
chr1	16919674	16919938	28.67387146
chr1	16939170	16939434	29.03233529
chr1	16951464	16951728	40.99449032
chr1	16971091	16971401	171.0831837
chr1	17003366	17003630	134.2684436
chr1	17035209	17035519	152.7162636
chr1	17036329	17036593	37.73132362
chr1	17053963	17054227	26.76577637
chr1	17099131	17099441	121.2976814
chr1	17222664	17222731	32.93082546
chr1	17230401	17230665	29.64643719
chr1	17231571	17232031	79.04830946
chr1	17240308	17240572	42.9984537
chr1	17349551	17349861	83.16491899
chr1	17380562	17380826	27.78545839
chr1	17386765	17387075	64.08552526
chr1	17421210	17421474	27.4656797
chr1	17421693	17421957	36.640378
chr1	17446699	17447009	26.50907703
chr1	17467884	17468194	42.52536561
chr1	17563557	17563821	49.1752305
chr1	17758131	17758360	258.93968
chr1	17764914	17765178	30.69417006
chr1	17828850	17829114	30.77718902
chr1	17862851	17863161	44.11987884
chr1	18081684	18081948	28.35377128
chr1	18297348	18297537	197.5837441
chr1	18612083	18612393	108.8662132
chr1	18666943	18667207	47.54607747
chr1	18667907	18668123	249.6570669
chr1	18807804	18808114	35.72535547
chr1	19239667	19239931	38.02322309
chr1	19252984	19253294	24.20449619
chr1	19254200	19254562	64.62039083
chr1	19258254	19258564	107.6659928
chr1	19264910	19265174	30.41424745
chr1	19278565	19278892	115.0900009
chr1	19337599	19337909	25.90698525
chr1	19493207	19493517	92.91053462
chr1	19536747	19537057	174.1747575
chr1	19577854	19578172	83.02125082
chr1	19578813	19578895	76.02788044
chr1	19640504	19640815	89.80802147
chr1	19642067	19642332	413.4414246
chr1	19719595	19719928	85.02081497
chr1	19789741	19790005	35.00617534
chr1	19795937	19796247	25.57967573
chr1	19803893	19804203	156.6491194
chr1	19812385	19812695	25.12746705
chr1	19923089	19923399	109.0800791
chr1	20037711	20038220	64.81747438
chr1	20039249	20039559	94.78669027
chr1	20042083	20042347	41.62615654
chr1	20208675	20208939	34.56024803
chr1	20386393	20386704	79.29180323
chr1	20452569	20452906	85.78773802
chr1	20478868	20479132	32.66606402
chr1	20539482	20539718	398.8021124
chr1	20791479	20791743	31.16600512
chr1	20820354	20820618	27.07838755
chr1	20937438	20937748	140.4844958
chr1	20987790	20988100	55.07283705
chr1	21044519	21044829	26.29386536
chr1	21058590	21058819	325.2607509
chr1	21112952	21113262	32.89288923
chr1	21244714	21244978	35.08329271
chr1	21258755	21259065	53.97893519
chr1	21397608	21397872	33.9248073
chr1	21617272	21617582	26.28997428
chr1	21620117	21620427	34.21146693
chr1	21620896	21621160	123.7623772
chr1	21660796	21661106	120.6975202
chr1	21672155	21672465	83.65967878
chr1	21695001	21695265	40.36524696
chr1	21793828	21794092	31.35101419
chr1	21840784	21841022	317.4596241
chr1	21974469	21974733	53.6065397
chr1	22088606	22088849	341.1162371
chr1	22089118	22089382	27.1163207
chr1	22106345	22106658	69.919255
chr1	22108727	22108991	31.21997765
chr1	22109633	22109897	37.65193176
chr1	22110058	22110322	48.20994725
chr1	22118181	22118491	58.93785728
chr1	22236347	22236611	33.19225063
chr1	22290547	22290811	32.07892167
chr1	22352257	22352521	27.02167049
chr1	22352679	22352989	93.23252231
chr1	22379013	22379323	74.47985834
chr1	22445502	22445812	37.16961807
chr1	22511500	22511764	31.2550882
chr1	22512889	22513153	26.47451159
chr1	22778239	22778549	152.3659132
chr1	23038939	23039249	43.24948145
chr1	23340294	23340558	31.60339949
chr1	23345775	23346093	122.8221072
chr1	23442000	23442310	69.52549138
chr1	23467534	23467698	136.6883062
chr1	23504028	23504236	169.0079629
chr1	23671040	23671350	82.43095573
chr1	23695275	23695539	28.61117599
chr1	23730483	23730747	57.93328357
chr1	23840857	23841121	32.77115061
chr1	23852255	23852565	86.01182321
chr1	23854768	23855032	31.52005191
chr1	23875366	23875676	125.5585172
chr1	23883423	23883687	26.59877245
chr1	23884825	23885135	37.01562058
chr1	23885831	23886095	47.5529131
chr1	23901009	23901258	300.2620221
chr1	23903836	23904215	76.86746285
chr1	23916006	23916323	77.84945185
chr1	23916931	23917260	53.5970626
chr1	23918156	23918466	29.41623134
chr1	23921442	23921658	241.5639088
chr1	23926891	23927201	66.01447582
chr1	23927738	23927864	132.5461513
chr1	23946117	23946427	31.60969094
chr1	23963964	23964228	41.65121068
chr1	24014686	24014950	30.50379226
chr1	24047202	24047512	29.26744427
chr1	24055102	24055333	332.9887969
chr1	24104756	24105066	107.9140944
chr1	24127260	24127524	37.84321701
chr1	24136292	24136556	26.98534258
chr1	24151772	24152086	53.45421678
chr1	24164974	24165238	26.28373923
chr1	24191132	24191396	28.72986934
chr1	24192024	24192288	136.0062262
chr1	24194795	24195059	35.36501085
chr1	24231208	24231542	77.39174209
chr1	24235411	24235734	75.8315046
chr1	24236628	24236978	51.65429129
chr1	24237367	24237677	24.01889631
chr1	24239686	24239996	36.93249021
chr1	24243344	24243608	36.60039152
chr1	24257665	24257929	38.42265244
chr1	24261511	24261775	34.95131332
chr1	24285439	24285749	92.41561822
chr1	24306733	24307043	25.80783755
chr1	24307246	24307567	80.42371791
chr1	24321924	24322234	23.72669844
chr1	24325013	24325323	115.5505733
chr1	24503698	24503962	27.69710912
chr1	24517494	24517754	270.7962693
chr1	24529948	24530258	28.02208774
chr1	24554826	24555090	27.33234284
chr1	24648204	24648514	24.72411417
chr1	24699675	24699985	104.4195967
chr1	24741994	24742258	27.84151896
chr1	24743337	24743647	84.20684867
chr1	24863038	24863320	586.9482472
chr1	24969321	24969631	93.76495393
chr1	25020809	25021119	70.05406141
chr1	25071420	25071888	75.28289211
chr1	25075018	25075258	184.8096377
chr1	25174501	25174811	52.43691082
chr1	25226682	25226992	25.24028531
chr1	25227899	25228163	29.01919792
chr1	25242405	25242622	184.2307409
chr1	25250039	25250418	89.66297062
chr1	25251651	25251961	104.2730091
chr1	25255260	25255570	53.03824743
chr1	25260830	25261140	62.3960989
chr1	25273808	25274120	72.3709447
chr1	25277919	25278183	27.29296985
chr1	25283526	25283844	96.30975384
chr1	25291327	25291637	25.8637764
chr1	25293178	25293493	78.75465757
chr1	25345973	25346283	33.23331958
chr1	25346616	25346880	54.68325519
chr1	25348871	25349185	241.0737139
chr1	25349374	25349638	56.92654967
chr1	25353588	25353898	32.04040934
chr1	25355359	25355669	23.91775904
chr1	25357386	25357662	147.2147631
chr1	25358486	25358796	83.82041191
chr1	25360598	25360822	182.1252793
chr1	25372691	25372955	36.87475697
chr1	25420069	25420333	29.74811661
chr1	25466626	25466969	58.93906911
chr1	25472296	25472520	260.916777
chr1	25559560	25559824	35.6792826
chr1	25563422	25563634	222.2533338
chr1	25563852	25564162	24.35621639
chr1	25571102	25571366	26.32375758
chr1	25573709	25574024	76.73145667
chr1	25774128	25774438	30.39634576
chr1	25876022	25876286	35.44561937
chr1	25935186	25935390	346.435908
chr1	26002577	26002860	241.0033331
chr1	26056618	26056928	81.16897765
chr1	26136056	26136320	30.86348323
chr1	26146417	26146681	26.41426574
chr1	26170771	26171035	59.49799002
chr1	26171242	26171552	104.5018821
chr1	26185892	26186156	28.60591596
chr1	26225753	26226017	27.46245844
chr1	26232764	26233028	28.27767569
chr1	26324651	26324961	132.843332
chr1	26342943	26343253	113.8466555
chr1	26437779	26437856	34.88335584
chr1	26438085	26438395	132.5950986
chr1	26496190	26496500	87.03894965
chr1	26561580	26561844	25.90794071
chr1	26613907	26614217	30.42212781
chr1	26615770	26616080	172.6449596
chr1	26648036	26648300	34.88216489
chr1	26678838	26679102	26.93117451
chr1	26690353	26690617	35.1474341
chr1	26704945	26705255	30.33013351
chr1	26735039	26735349	203.1371481
chr1	26758708	26758972	69.95099284
chr1	26799497	26799847	63.39745033
chr1	26803964	26804228	29.45007943
chr1	26826978	26827320	77.07364478
chr1	26845847	26846157	63.90510528
chr1	26868361	26868671	68.10929312
chr1	26868775	26869085	26.89114845
chr1	26872169	26872433	31.6234439
chr1	26907342	26907661	68.9242134
chr1	26909365	26909675	170.0618352
chr1	26947291	26947601	99.88300242
chr1	26947887	26948151	54.73818507
chr1	27019556	27019866	100.2551518
chr1	27022050	27022256	236.848692
chr1	27050932	27051196	35.29499951
chr1	27070620	27070930	133.5761442
chr1	27113798	27114132	68.12535253
chr1	27115659	27115923	32.19724329
chr1	27136575	27136839	41.49451919
chr1	27147273	27147598	58.26236455
chr1	27160064	27160374	145.7618707
chr1	27165410	27165720	58.07823728
chr1	27189240	27189504	25.79972488
chr1	27190714	27190978	40.2644623
chr1	27192264	27192528	26.45529527
chr1	27216554	27216864	27.92902094
chr1	27226775	27227113	98.63697497
chr1	27423946	27424210	28.45038688
chr1	27429228	27429492	54.26892564
chr1	27438630	27438940	25.47652564
chr1	27459556	27459820	28.28671458
chr1	27478429	27478693	29.92852959
chr1	27481450	27481760	112.7924993
chr1	27488138	27488448	99.80770688
chr1	27648652	27648962	101.4848354
chr1	27686500	27686810	46.61587631
chr1	27699429	27699693	42.54385753
chr1	27718954	27719218	25.80891439
chr1	27742903	27743167	25.68498254
chr1	27744859	27745169	79.95066106
chr1	27768800	27769140	62.77088608
chr1	27809801	27810111	24.59689635
chr1	27854498	27854762	27.44771035
chr1	27889598	27889862	30.51044271
chr1	27930557	27930821	65.35482095
chr1	27932924	27933188	72.43868867
chr1	27935210	27935474	57.66779295
chr1	27949455	27949719	29.82267296
chr1	27951814	27952124	103.0981064
chr1	27953019	27953351	67.47962443
chr1	27957420	27957684	120.4449835
chr1	27958209	27958473	82.14263585
chr1	27958909	27959173	34.69801199
chr1	27959399	27959665	111.8441219
chr1	27960735	27961045	65.80824553
chr1	27986250	27986448	180.5145475
chr1	27998885	27999149	28.14575267
chr1	28052187	28052497	129.2984086
chr1	28156546	28156810	37.39893661
chr1	28184624	28184888	31.36730066
chr1	28189634	28189805	147.9024049
chr1	28195959	28196223	26.58031619
chr1	28201739	28201988	365.7304672
chr1	28210380	28210621	173.6514085
chr1	28210838	28211148	79.22783312
chr1	28213745	28214055	27.39456568
chr1	28217107	28217417	68.69548938
chr1	28218093	28218357	27.33144006
chr1	28241038	28241302	29.23077481
chr1	28382779	28383043	32.0425784
chr1	28414933	28415243	115.0099454
chr1	28441764	28442080	53.36148964
chr1	28454131	28454441	23.92504025
chr1	28458948	28459212	38.96471709
chr1	28471062	28471289	352.0483269
chr1	28495929	28496239	146.0557224
chr1	28499196	28499426	242.7146402
chr1	28503072	28503387	102.9784638
chr1	28503694	28504022	102.5691628
chr1	28509924	28510234	129.9692095
chr1	28523594	28523858	33.26762285
chr1	28526183	28526347	74.93726372
chr1	28526513	28526747	119.4425617
chr1	28559376	28559640	28.30520952
chr1	28562521	28562835	68.41573337
chr1	28575050	28575314	44.16421572
chr1	28624367	28624693	85.38894642
chr1	28655386	28655650	42.73001761
chr1	28681176	28681440	44.83656291
chr1	28696894	28697158	43.97671679
chr1	28837892	28838156	31.1245965
chr1	28879326	28879636	147.2412843
chr1	28908244	28908508	55.55335912
chr1	28969368	28969678	45.1916928
chr1	28970341	28970605	54.20215424
chr1	28975066	28975321	222.600164
chr1	29112077	29112409	62.72772639
chr1	29211499	29211763	37.04549035
chr1	29289062	29289372	43.60973015
chr1	29508429	29508739	40.91403124
chr1	29529425	29529689	35.21968366
chr1	29557309	29557619	67.58794268
chr1	30184850	30185160	126.9255664
chr1	30265931	30266195	50.5857275
chr1	30956310	30956620	58.5906897
chr1	31192107	31192371	32.71807043
chr1	31202176	31202486	25.90351402
chr1	31203203	31203460	403.4093233
chr1	31205430	31205694	37.59120751
chr1	31219697	31220030	67.2831489
chr1	31223248	31223512	26.56153497
chr1	31223789	31223983	170.9564038
chr1	31227525	31227869	759.7205908
chr1	31229825	31230089	29.93068412
chr1	31230419	31230729	31.5008833
chr1	31238065	31238406	139.2333257
chr1	31238698	31239008	27.23990723
chr1	31252478	31252742	29.87925159
chr1	31263763	31264073	28.06172297
chr1	31341959	31342248	227.0454947
chr1	31354231	31354495	25.7431233
chr1	31413138	31413448	128.9922521
chr1	31538521	31538831	73.07021152
chr1	31867517	31867781	34.11390854
chr1	31896336	31896646	83.44971694
chr1	31950355	31950619	26.28652604
chr1	31971572	31971882	34.97764855
chr1	31974749	31975059	25.2437628
chr1	32015916	32016089	162.8133006
chr1	32071513	32071777	135.9873387
chr1	32083798	32084062	27.17876871
chr1	32110001	32110265	46.27968537
chr1	32164978	32165192	236.2815637
chr1	32165342	32165486	38.31084925
chr1	32169411	32169675	51.46059446
chr1	32170793	32171103	30.14254184
chr1	32173302	32173612	60.8282346
chr1	32254851	32255115	29.65910283
chr1	32282639	32282949	61.94624011
chr1	32332076	32332351	326.5811857
chr1	32356988	32357252	135.8493458
chr1	32376604	32376914	50.33563334
chr1	32394374	32394684	30.79639137
chr1	32404078	32404271	220.3205906
chr1	32405486	32405750	36.49821071
chr1	32408150	32408414	31.00844863
chr1	32409249	32409559	24.17187998
chr1	32410045	32410309	36.10368597
chr1	32420255	32420584	64.7563419
chr1	32421665	32421929	162.2172337
chr1	32423398	32423708	61.62108407
chr1	32429749	32430013	28.92609889
chr1	32479260	32479524	25.96183349
chr1	32487267	32487531	32.12736825
chr1	32538525	32538835	30.09686957
chr1	32561896	32562160	29.09187078
chr1	32666737	32667001	30.35724663
chr1	32671101	32671365	31.71982202
chr1	32671722	32671986	36.3065721
chr1	32686353	32686663	126.2420482
chr1	32687961	32688225	26.48698545
chr1	32706886	32707231	64.96275892
chr1	32713836	32714100	39.28990848
chr1	32715638	32715902	149.3470666
chr1	32719645	32719909	54.53326098
chr1	32785640	32785950	101.094989
chr1	32796505	32796769	33.55814768
chr1	32800750	32801099	57.13182802
chr1	32802967	32803277	123.0051838
chr1	32803445	32803755	39.00290221
chr1	32804040	32804350	23.89235861
chr1	32860115	32860425	118.7181457
chr1	32866466	32866730	36.98090424
chr1	32879596	32879860	46.75913153
chr1	32913969	32914279	86.23286361
chr1	32986154	32986515	67.36984817
chr1	33085317	33085651	56.11372835
chr1	33116439	33116703	30.58413114
chr1	33177811	33178075	27.56099626
chr1	33264682	33264992	63.05688015
chr1	33282819	33283129	103.2591917
chr1	33283758	33284022	27.57155114
chr1	33284454	33284854	113.1449768
chr1	33342295	33342559	30.44339254
chr1	33358354	33358665	68.42782535
chr1	33416198	33416462	26.94810341
chr1	33429408	33429718	28.59338584
chr1	33430290	33430554	29.22021251
chr1	33446789	33447163	105.3092344
chr1	33457446	33457710	35.79087719
chr1	33458098	33458617	67.565773
chr1	33458931	33459195	29.47153733
chr1	33492783	33493047	34.19254507
chr1	33502358	33502668	112.9045998
chr1	33552032	33552296	29.44763699
chr1	33564889	33565199	30.7089472
chr1	33586076	33586386	93.96712967
chr1	33592768	33593302	105.9173606
chr1	33593733	33594043	76.99333412
chr1	33788557	33788742	231.4264261
chr1	33807990	33808254	35.12898917
chr1	33815826	33816136	154.8561019
chr1	33833408	33833672	27.18833982
chr1	33924195	33924505	27.5850176
chr1	33926718	33926983	420.138583
chr1	33928418	33928728	27.13157182
chr1	33930152	33930462	25.63954261
chr1	33938115	33938425	111.6337826
chr1	34826267	34826531	133.4228827
chr1	34966075	34966339	50.15281095
chr1	34995842	34996152	86.91626667
chr1	34997783	34998093	31.18228445
chr1	35063522	35063786	40.45109551
chr1	35257694	35257958	30.10550388
chr1	35318347	35318657	119.1802309
chr1	35325342	35325606	34.66069228
chr1	35445973	35446237	33.26256761
chr1	35544878	35545487	117.9843064
chr1	35764009	35764319	127.5716596
chr1	35916722	35916986	55.8792918
chr1	35971605	35971935	96.79658249
chr1	36003952	36004216	38.85072932
chr1	36023248	36023558	145.462938
chr1	36043270	36043534	29.80621571
chr1	36184358	36184622	30.85345827
chr1	36241817	36242127	97.96504163
chr1	36348582	36348892	165.9158034
chr1	36359721	36360083	77.5065013
chr1	36396670	36396980	83.03292334
chr1	36554314	36554624	85.63797103
chr1	36565246	36565510	35.65869292
chr1	36615191	36615518	62.24173408
chr1	36615905	36616215	27.17468082
chr1	36616449	36616759	112.087656
chr1	36626475	36626785	29.10504496
chr1	36653792	36654056	27.6307532
chr1	36689838	36690102	27.05043297
chr1	36772633	36772943	24.09094283
chr1	36814934	36815198	31.78159365
chr1	36837076	36837340	49.77432447
chr1	36839500	36839837	65.81236408
chr1	36852137	36852447	25.5113275
chr1	36856094	36856358	49.85127497
chr1	36886444	36886708	32.83689441
chr1	36916034	36916298	29.60457581
chr1	36929878	36930188	124.0892874
chr1	37169372	37169636	38.68833591
chr1	37431942	37432206	65.30117561
chr1	37494875	37495139	26.87917779
chr1	37754478	37754788	64.58578265
chr1	37899969	37900233	31.58828202
chr1	37939995	37940259	49.467903
chr1	37942921	37943231	93.75944388
chr1	37945277	37945541	29.03778324
chr1	37973250	37973565	82.29917973
chr1	37980323	37980633	25.84145943
chr1	38019816	38020080	26.15760215
chr1	38061459	38061723	40.96951371
chr1	38156059	38156422	58.92926633
chr1	38158372	38158636	36.94218608
chr1	38259465	38259729	32.12984884
chr1	38367199	38367509	28.98658538
chr1	38388562	38388826	29.41355823
chr1	38412641	38412951	176.7317941
chr1	38455611	38455921	135.1349835
chr1	38493705	38494015	33.98443654
chr1	38495705	38496022	77.8613505
chr1	38516514	38516778	42.73126743
chr1	38527753	38528017	36.67573226
chr1	38639081	38639293	246.5246687
chr1	38639494	38639804	26.16600489
chr1	38640163	38640476	76.79726943
chr1	38656660	38656887	336.176951
chr1	38674960	38675270	161.3199231
chr1	38940603	38940782	212.0275121
chr1	38941074	38941384	23.96591143
chr1	39005227	39005537	148.5308503
chr1	39024508	39024772	28.90235189
chr1	39025257	39025521	110.7045578
chr1	39051112	39051471	58.82537226
chr1	39325450	39325714	26.48211612
chr1	39338930	39339240	111.5961286
chr1	39456763	39457027	40.1343805
chr1	39491812	39492122	25.53136016
chr1	39492305	39492533	274.5564312
chr1	39513475	39513785	67.96968924
chr1	39572017	39572327	89.35832759
chr1	39663424	39663688	57.4278453
chr1	39680618	39680945	103.2519875
chr1	39735519	39735692	204.0778203
chr1	39975153	39975468	77.6057728
chr1	39991535	39991845	36.24705216
chr1	40042426	40042736	120.3977437
chr1	40063179	40063443	29.88096346
chr1	40075334	40075598	30.18987429
chr1	40132438	40132702	126.603122
chr1	40242007	40242317	66.38396128
chr1	40254410	40254674	52.2177242
chr1	40264930	40265240	53.18092518
chr1	40283132	40283442	42.27859365
chr1	40291035	40291345	29.47625219
chr1	40334818	40335082	28.69035027
chr1	40349050	40349314	31.53304024
chr1	40367917	40368181	33.10537882
chr1	40420529	40420793	35.20065386
chr1	40426459	40426769	24.72969136
chr1	40461638	40461948	24.85237688
chr1	40504834	40505204	55.32656518
chr1	40505920	40506230	100.3549608
chr1	40550459	40550723	42.97546388
chr1	40562748	40563012	28.80679052
chr1	40626825	40627161	77.56935646
chr1	40652167	40652477	107.7849
chr1	40698203	40698569	108.6284512
chr1	40723690	40724000	79.18712042
chr1	40779253	40779563	123.8132114
chr1	40780977	40781241	27.46089995
chr1	40781690	40782000	25.17406898
chr1	40804429	40804693	35.98976894
chr1	40850581	40850891	23.95018678
chr1	40851295	40851624	97.70192367
chr1	40865990	40866300	23.97991365
chr1	40867532	40867796	46.92103328
chr1	40915710	40916020	37.32357329
chr1	40916572	40916886	73.45995427
chr1	40942757	40943021	26.0410284
chr1	40974226	40974490	41.58541887
chr1	40997087	40997351	29.58592079
chr1	41094159	41094469	37.44805348
chr1	41134501	41134811	27.37959766
chr1	41157201	41157465	26.85844885
chr1	41165592	41165712	157.1100708
chr1	41275095	41275359	30.4875535
chr1	41291104	41291414	143.0911058
chr1	41445052	41445316	27.7661747
chr1	41469375	41469687	61.96678177
chr1	41733781	41734045	39.48920973
chr1	41819523	41819787	139.2105455
chr1	41882812	41883076	37.76789462
chr1	41952149	41952413	42.27336873
chr1	42089105	42089369	26.73608487
chr1	42139060	42139370	134.2563418
chr1	42193105	42193415	74.23469768
chr1	42194414	42194765	212.4005357
chr1	42204715	42205025	26.78074645
chr1	42216246	42216510	45.65586807
chr1	42216968	42217232	121.9510724
chr1	42217768	42218009	341.7666611
chr1	42315776	42316086	34.67564776
chr1	42335761	42336071	34.38173956
chr1	42421135	42421445	89.06368623
chr1	42483017	42483327	27.6903373
chr1	42603501	42603721	202.9990535
chr1	42800904	42801139	424.3187323
chr1	42921965	42922229	51.73237163
chr1	42928757	42929068	71.12728544
chr1	43123897	43124207	149.5489922
chr1	43148635	43148899	43.60239512
chr1	43250930	43251194	27.69345141
chr1	43389854	43390118	43.53495684
chr1	43396967	43397231	32.27378627
chr1	43397854	43398129	280.2784271
chr1	43400918	43401228	57.58336066
chr1	43406703	43407013	30.94705352
chr1	43407162	43407426	26.64200063
chr1	43418246	43418556	73.79621957
chr1	43424385	43424695	73.00716105
chr1	43538459	43538723	26.23126168
chr1	43637812	43638076	37.16118763
chr1	43651330	43651594	26.6847829
chr1	43664805	43665115	93.63563874
chr1	43687250	43687560	30.17320496
chr1	43761096	43761360	47.8463762
chr1	43824476	43824786	82.60715781
chr1	43833728	43833992	27.76157493
chr1	43884634	43884944	68.44057265
chr1	43994808	43995118	75.0420709
chr1	44034834	44035098	31.0355484
chr1	44116093	44116357	33.13285288
chr1	44129977	44130241	28.21072892
chr1	44172897	44173207	28.31669418
chr1	44249642	44249906	115.2771376
chr1	44300313	44300577	32.67874643
chr1	44440393	44440703	41.57552481
chr1	44457467	44457731	34.59841545
chr1	44533121	44533431	123.2480212
chr1	44678937	44679247	154.4008426
chr1	44686489	44686799	85.52621003
chr1	45137921	45138297	59.50107957
chr1	45140019	45140340	71.2790314
chr1	45150180	45150490	187.3927072
chr1	45160626	45160817	239.9581709
chr1	45180623	45180887	30.94532865
chr1	45187235	45187528	337.5962199
chr1	45196445	45196980	55.32373587
chr1	45203743	45204007	32.87885815
chr1	45205219	45205529	26.68545016
chr1	45241083	45241415	82.14756284
chr1	45242467	45242731	25.70839628
chr1	45252035	45252345	26.61987881
chr1	45259412	45259676	29.45962502
chr1	45273509	45273819	25.83428064
chr1	45275233	45275543	35.70993691
chr1	45276091	45276401	36.57936343
chr1	45279445	45279755	78.21342043
chr1	45285342	45285485	58.96156905
chr1	45285705	45286015	125.0929079
chr1	45452186	45452450	51.73710309
chr1	45476879	45477143	41.12638588
chr1	45484345	45484609	33.41249923
chr1	45769096	45769360	31.71963074
chr1	45769630	45769894	33.61827343
chr1	45792345	45792609	26.255696
chr1	45845832	45846170	84.34323571
chr1	45932950	45933260	87.46698724
chr1	45935983	45936293	66.71754351
chr1	45956798	45957108	94.91182088
chr1	45965851	45966115	43.78973699
chr1	45968663	45968927	27.40945828
chr1	45987390	45987700	93.07073974
chr1	46009594	46009816	208.3456553
chr1	46010757	46010884	150.541152
chr1	46048294	46048657	141.864423
chr1	46053663	46053927	26.55524732
chr1	46153677	46153941	30.35396049
chr1	46162084	46162413	53.74700458
chr1	46201344	46201608	58.59362353
chr1	46216321	46216631	61.84810129
chr1	46507206	46507470	26.17340137
chr1	46509279	46509447	214.1895583
chr1	46562324	46562588	45.25874982
chr1	46598289	46598599	24.98598312
chr1	46689213	46689477	39.22592806
chr1	46713213	46713523	91.72957993
chr1	46769212	46769522	126.4871419
chr1	46786876	46787186	26.43124247
chr1	46791292	46791604	85.94935342
chr1	46797823	46798133	60.89849067
chr1	46806290	46806600	97.81499467
chr1	46813783	46814047	40.68822331
chr1	46993758	46994022	27.79211675
chr1	47070009	47070084	55.27022793
chr1	47081939	47082203	25.73501881
chr1	47133889	47134199	26.2316701
chr1	47184702	47185135	55.5677013
chr1	47644878	47645142	54.10156233
chr1	47778753	47779017	30.5168332
chr1	47779752	47780016	29.1704322
chr1	47902158	47902422	61.80174694
chr1	48176148	48176458	65.27034359
chr1	48463329	48463593	28.20842607
chr1	48648168	48648478	125.2937228
chr1	49259631	49259979	53.04087457
chr1	49515733	49516043	66.80228142
chr1	50717477	50717741	31.00132119
chr1	51425839	51426149	66.32605758
chr1	51700786	51700971	217.087157
chr1	51741896	51742206	60.38606827
chr1	51746290	51746554	28.46714131
chr1	51750787	51751097	40.98684149
chr1	51762763	51763027	29.08452717
chr1	51956099	51956363	27.03728922
chr1	51959304	51959568	93.41022523
chr1	51967076	51967340	26.72917051
chr1	51984437	51984701	27.2464598
chr1	51985149	51985220	60.0671581
chr1	52082687	52082951	26.93110386
chr1	52100367	52100631	55.10076574
chr1	52195018	52195282	31.21847419
chr1	52196935	52197199	45.98139736
chr1	52344373	52344683	25.46943708
chr1	52439306	52439616	73.08949997
chr1	52499176	52499486	32.57642584
chr1	52522430	52522740	26.36049303
chr1	52607610	52607920	25.23911299
chr1	52831698	52831962	29.10403119
chr1	52995615	52995925	78.28303094
chr1	52997909	52998221	69.79957033
chr1	53102860	53103064	274.7494084
chr1	53168706	53169016	81.43883733
chr1	53308327	53308591	28.22307547
chr1	53326290	53326554	30.29108525
chr1	53480447	53480711	57.99932095
chr1	53638526	53638847	96.39283369
chr1	53662333	53662643	23.58785619
chr1	53685823	53686087	25.78329858
chr1	53704044	53704354	54.8308661
chr1	53758408	53758718	24.8441276
chr1	53811079	53811389	78.65374759
chr1	53875876	53876229	57.01496388
chr1	53879298	53879640	107.348466
chr1	54290638	54290902	31.33641991
chr1	54300498	54300808	143.5151461
chr1	54304116	54304380	33.06309539
chr1	54518915	54519179	46.62228881
chr1	54738683	54738993	136.5902207
chr1	54797065	54797329	36.39112677
chr1	54813592	54813856	32.06167665
chr1	54838657	54838921	26.16675205
chr1	54953871	54954269	63.41568333
chr1	55068363	55068546	176.1681604
chr1	55137775	55138039	26.42804316
chr1	55181357	55181621	61.31950337
chr1	55436939	55437283	97.24821952
chr1	55680309	55680499	191.3443427
chr1	55680818	55681128	82.14961245
chr1	55743243	55743553	124.246279
chr1	55754028	55754292	110.8993029
chr1	55803763	55804073	103.1375567
chr1	56092770	56093080	69.24985221
chr1	56493974	56494292	58.09462994
chr1	56511279	56511475	180.0783597
chr1	56527508	56527818	110.223222
chr1	56572324	56572634	64.38735942
chr1	56599694	56599909	263.1021481
chr1	56991208	56991541	83.60967834
chr1	56992404	56992714	151.4910477
chr1	57976387	57976651	27.85134649
chr1	58504045	58504355	56.67818849
chr1	58570724	58571034	48.72764546
chr1	58575493	58575803	89.518838
chr1	58857762	58858210	55.62139339
chr1	58898597	58898861	41.6671186
chr1	59012347	59012675	75.99849611
chr1	59034592	59034921	57.64394264
chr1	59039477	59039733	350.8506736
chr1	59043809	59044119	104.3669252
chr1	59165637	59165901	30.30378573
chr1	59247861	59248125	31.78438316
chr1	59249773	59250083	110.4000142
chr1	59250542	59250852	27.58309242
chr1	59281870	59282180	38.68547483
chr1	59323387	59323755	53.76581246
chr1	59369030	59369340	66.82843074
chr1	59434303	59434479	193.5215703
chr1	59473447	59473909	78.4437791
chr1	59478984	59479294	133.880848
chr1	59485915	59486179	36.56335372
chr1	59491759	59491945	184.2387288
chr1	59527484	59527748	36.95020761
chr1	59732154	59732464	26.22579132
chr1	59758267	59758577	87.49222958
chr1	59762046	59762356	61.98430124
chr1	59762542	59762852	26.41211754
chr1	59821011	59821275	33.63119554
chr1	59898413	59898723	31.35491344
chr1	61364725	61365035	69.69226786
chr1	61515621	61515885	50.5412094
chr1	61784471	61784781	62.05472465
chr1	61797949	61798259	49.60173924
chr1	61853588	61853898	68.23322658
chr1	61912422	61912732	104.6461402
chr1	62190623	62190933	90.51603275
chr1	62899550	62899860	74.59158729
chr1	63153111	63153421	28.10735965
chr1	63695021	63695285	37.23844763
chr1	63938175	63938439	37.4831861
chr1	63988865	63989175	100.5718418
chr1	64059276	64059586	30.19183637
chr1	64358765	64359027	421.9029564
chr1	64879944	64880208	28.72683653
chr1	65329883	65330171	511.5626615
chr1	65348342	65348606	33.51718469
chr1	65361258	65361568	25.40652268
chr1	65364149	65364572	58.28343198
chr1	65426431	65426741	69.40989745
chr1	65453242	65453552	29.7690406
chr1	65507161	65507425	34.12546484
chr1	65612767	65613081	97.78138156
chr1	65613776	65613868	43.66538492
chr1	65640251	65640561	105.5003895
chr1	65747581	65747891	71.16559618
chr1	66277705	66277969	89.03481091
chr1	66708384	66708648	26.21805652
chr1	66741904	66742214	38.09904848
chr1	66748108	66748406	245.3533724
chr1	66749488	66749752	143.3507677
chr1	66801639	66801949	91.01190535
chr1	66803116	66803380	36.02205576
chr1	66808466	66808776	146.6617223
chr1	66815818	66816128	45.18650526
chr1	66836904	66837219	123.0142025
chr1	66840229	66840507	497.8053304
chr1	66846126	66846329	255.935551
chr1	66859709	66860019	110.8323638
chr1	66861962	66862226	31.15024654
chr1	66862271	66862581	39.64285693
chr1	66862927	66863237	26.04822804
chr1	66865655	66865965	28.93558443
chr1	66866979	66867289	89.17134816
chr1	66867958	66868268	87.71612818
chr1	66904838	66905102	33.69745658
chr1	67114597	67114907	119.3927471
chr1	67390966	67391230	37.48719473
chr1	67395605	67395855	366.4267566
chr1	67450208	67450518	26.43157449
chr1	67461768	67462032	31.07888189
chr1	67578220	67578442	292.1994574
chr1	67631883	67632261	70.78501271
chr1	67637638	67637948	26.70256241
chr1	67680555	67680865	159.3379702
chr1	67740355	67740665	38.99878275
chr1	67751800	67752110	83.61017945
chr1	67798696	67798940	263.1285546
chr1	67804356	67804666	40.53956253
chr1	67808032	67808342	67.88436498
chr1	67896195	67896497	121.127844
chr1	67966139	67966403	45.45323277
chr1	68027418	68027728	24.07623172
chr1	68075294	68075558	46.17976343
chr1	68150730	68151040	33.17061711
chr1	68152200	68152510	37.62376273
chr1	68154436	68154746	25.8523751
chr1	68201850	68202114	41.31514028
chr1	68225721	68225958	211.5481608
chr1	70671204	70671468	41.15776717
chr1	70686921	70687185	32.28387392
chr1	70851323	70851434	71.50106415
chr1	70970098	70970417	100.1892651
chr1	71546553	71546817	27.080129
chr1	72899323	72899633	62.56550741
chr1	74663868	74664178	75.30911217
chr1	74864995	74865259	40.18585969
chr1	75118485	75118795	176.7063051
chr1	75198478	75198666	113.208313
chr1	76190154	76190563	76.79549539
chr1	76192605	76192915	80.95750866
chr1	76250714	76250821	36.19210752
chr1	76251668	76251932	27.59863028
chr1	76451663	76451809	153.9559712
chr1	76457338	76457602	28.45932637
chr1	76760177	76760487	121.6503204
chr1	77133855	77134041	186.2794345
chr1	78004653	78004917	29.11760485
chr1	78006177	78006487	24.24159442
chr1	78006844	78007154	116.9972627
chr1	78147305	78147569	32.89027232
chr1	78149145	78149409	29.67217061
chr1	78236012	78236322	24.44411232
chr1	78236477	78236787	82.34739541
chr1	78443903	78444167	25.75916641
chr1	78445062	78445326	28.98528877
chr1	78445519	78445859	69.2853377
chr1	78473048	78473312	28.28457245
chr1	78526941	78527251	27.53374733
chr1	79098887	79099197	26.8029473
chr1	79926518	79926828	34.17309057
chr1	82064309	82064638	67.72908173
chr1	82068462	82068726	34.18502961
chr1	82627432	82627696	29.17020759
chr1	83445284	83445594	170.7827338
chr1	83608295	83608420	130.2253452
chr1	83965726	83966036	65.28530713
chr1	83966650	83966960	53.95154256
chr1	83974134	83974456	57.53134395
chr1	84226790	84227100	62.36900828
chr1	84618354	84618680	73.9328294
chr1	84737297	84737607	61.19403903
chr1	84945025	84945335	62.81936003
chr1	84971787	84972051	41.17783209
chr1	84972248	84972512	46.68892742
chr1	85086766	85086983	211.961218
chr1	85158884	85159148	25.97293309
chr1	85320064	85320374	25.85025808
chr1	85328550	85328860	27.04376802
chr1	85410692	85410956	35.08365602
chr1	85425083	85425393	35.93076448
chr1	85435621	85435931	35.1659215
chr1	85454361	85454671	25.06952367
chr1	85461624	85461934	24.45813937
chr1	85462892	85462997	39.48831071
chr1	85725092	85725538	111.9632073
chr1	85742351	85742615	32.33868804
chr1	85764015	85764146	78.40383639
chr1	86174073	86174383	68.754252
chr1	86481810	86482120	95.60293221
chr1	86861807	86862051	183.3313181
chr1	87082711	87082909	234.920617
chr1	87169795	87170105	53.9918269
chr1	87170411	87170675	30.48645539
chr1	87221278	87221597	79.2874495
chr1	87379068	87379378	107.0004989
chr1	87379989	87380299	95.22300378
chr1	87517689	87517953	28.82500671
chr1	87523341	87523605	25.84729546
chr1	87584503	87584813	27.49238424
chr1	87597438	87597748	80.24985159
chr1	87617110	87617445	79.41306904
chr1	87617624	87617888	28.26768703
chr1	87668616	87668926	27.33719833
chr1	87915397	87915591	115.4310036
chr1	88054224	88054422	267.0621131
chr1	88057839	88058149	27.24639166
chr1	89112999	89113309	84.39762306
chr1	89149669	89149979	37.56399319
chr1	89267605	89267915	82.83083401
chr1	89357058	89357368	62.05576343
chr1	89458624	89458934	85.9325987
chr1	89612282	89612546	30.00531749
chr1	89632222	89632532	138.5926515
chr1	89664360	89664779	55.66151232
chr1	89666827	89667178	110.7731077
chr1	89916587	89916897	27.04804737
chr1	89989796	89990060	26.19026524
chr1	89990855	89991119	26.68632926
chr1	90077295	90077654	81.6407988
chr1	90098804	90099114	131.5460949
chr1	90123541	90123851	31.95163907
chr1	90135714	90136024	33.49302042
chr1	90147001	90147265	61.64987359
chr1	90158386	90158696	44.59273914
chr1	90159936	90160200	28.25270422
chr1	90247175	90247485	40.85557712
chr1	90321344	90321654	108.6539819
chr1	90418972	90419236	38.36899309
chr1	90460596	90460906	25.88004607
chr1	90566873	90567137	28.55196837
chr1	90823560	90823870	25.19406206
chr1	90967818	90968082	50.2188086
chr1	91316726	91316990	35.77356766
chr1	91328306	91328570	31.10569226
chr1	91357853	91358117	35.1788983
chr1	91472738	91473002	28.74464467
chr1	91529024	91529334	152.9958982
chr1	92037672	92037883	232.6475069
chr1	92069024	92069334	85.20913544
chr1	92175864	92176174	54.91268896
chr1	92270154	92270464	31.51312289
chr1	92292671	92292935	51.46714891
chr1	92764263	92764623	75.97051294
chr1	92864653	92864967	61.42151441
chr1	93050028	93050338	32.82477999
chr1	93053070	93053380	30.43767755
chr1	93249676	93249986	36.39729978
chr1	93297400	93297719	114.0069892
chr1	93416690	93417000	201.8825688
chr1	93425987	93426251	42.54001987
chr1	93428033	93428357	64.01509121
chr1	93440755	93441019	33.51425133
chr1	93441190	93441454	142.7988007
chr1	93544589	93544899	147.0502661
chr1	93645983	93646247	26.76896288
chr1	93811239	93811549	98.98318892
chr1	93811821	93812085	33.69112657
chr1	93903041	93903305	52.32907776
chr1	94057376	94057686	30.76766972
chr1	94073465	94073686	232.0142541
chr1	94080800	94081110	32.0574499
chr1	94081349	94081659	45.65060472
chr1	94127607	94127917	118.6166854
chr1	94158913	94159124	276.1202865
chr1	94167233	94167543	93.75444047
chr1	94169666	94169934	175.8523708
chr1	94173636	94173882	314.412644
chr1	94312042	94312352	97.40829902
chr1	94312967	94313294	57.31680214
chr1	94341760	94342070	70.97799475
chr1	94375062	94375372	110.4489587
chr1	94544576	94544840	41.26368022
chr1	94839323	94839633	26.94971962
chr1	94883649	94883913	31.56915202
chr1	95017851	95018115	28.84975275
chr1	95185984	95186297	117.6551829
chr1	95261110	95261420	115.0800805
chr1	95320006	95320270	42.14885174
chr1	95428436	95428746	109.9859381
chr1	95538659	95538969	76.28138937
chr1	95699543	95699853	59.05676992
chr1	98513879	98514143	34.25275509
chr1	98978862	98979126	29.84507791
chr1	99231820	99232130	25.32886678
chr1	100231935	100232245	86.01661036
chr1	100252267	100252531	38.19265304
chr1	100435376	100435686	108.1055983
chr1	100504292	100504602	101.1562048
chr1	100541320	100541664	74.58166471
chr1	100650205	100650515	96.58364519
chr1	100654194	100654514	61.0772743
chr1	100731625	100731889	31.29301603
chr1	100818776	100819040	26.64704056
chr1	100852818	100853128	79.97452178
chr1	100925120	100925384	56.13271185
chr1	100996477	100996787	27.39579192
chr1	101001614	101001878	152.4103658
chr1	101406753	101407063	47.88990681
chr1	101566243	101566553	111.4974777
chr1	101588096	101588406	32.4693984
chr1	101593724	101594034	23.71574686
chr1	101644371	101644681	57.68214154
chr1	101665018	101665183	172.0279374
chr1	101701068	101701378	27.86861937
chr1	101702297	101702607	26.49198167
chr1	101713524	101713746	343.7827559
chr1	101757256	101757589	74.52379409
chr1	101759038	101759527	197.350757
chr1	101775316	101775476	148.5819904
chr1	101836770	101837080	55.43266205
chr1	101854464	101854779	80.65464207
chr1	101873371	101873681	85.65869426
chr1	101875909	101876058	79.258491
chr1	101907432	101907742	65.98858213
chr1	101910028	101910292	32.42940407
chr1	102197791	102198101	32.21031917
chr1	103161911	103162175	27.53146699
chr1	105529892	105530202	26.45880905
chr1	105656402	105656712	81.63161836
chr1	107450435	107450745	63.66578869
chr1	107538700	107538964	143.210072
chr1	107683345	107683655	65.80933696
chr1	107739701	107739965	37.27701687
chr1	108041986	108042296	71.00052366
chr1	108319942	108320252	93.25341644
chr1	108419930	108420074	165.3386811
chr1	108478165	108478374	263.2718437
chr1	108479132	108479442	48.51837566
chr1	108492527	108492837	38.24903503
chr1	108668174	108668438	27.47023594
chr1	109094161	109094471	32.60693347
chr1	109102413	109102771	70.78076113
chr1	109234872	109235136	27.63861082
chr1	109505782	109506058	252.5501795
chr1	109584334	109584598	26.16004562
chr1	109595267	109595531	31.56876503
chr1	109615984	109616248	52.50110815
chr1	109618502	109618812	72.44573344
chr1	109633159	109633469	78.29118574
chr1	109642607	109643008	83.37978418
chr1	109643477	109643741	29.19646316
chr1	109655284	109655598	803.0748937
chr1	109696156	109696420	33.99400688
chr1	109697170	109697480	159.1468987
chr1	109709721	109710031	66.57083957
chr1	109796067	109796377	102.9000607
chr1	109806238	109806502	31.39730139
chr1	109825923	109826253	50.39403239
chr1	109934309	109934573	48.21884606
chr1	109968914	109969178	39.02944495
chr1	110026737	110027047	77.90244431
chr1	110036580	110036890	39.42916875
chr1	110037271	110037535	31.74495883
chr1	110055816	110056080	27.84673559
chr1	110069774	110070085	130.7109586
chr1	110072144	110072408	29.08576628
chr1	110074958	110075222	27.72072414
chr1	110075534	110075798	27.43204154
chr1	110091102	110091478	55.72980675
chr1	110198559	110198876	97.84134133
chr1	110420165	110420475	70.14919826
chr1	110448759	110449069	27.82656978
chr1	110527098	110527362	39.19297233
chr1	110554699	110554963	31.13965822
chr1	110611396	110611660	45.77741265
chr1	110750415	110750725	79.78308955
chr1	110752822	110753086	29.98541362
chr1	110786244	110786554	25.31494846
chr1	110880947	110881257	113.4115417
chr1	110882555	110882865	144.6744123
chr1	110889867	110890130	546.5276734
chr1	110892629	110892751	141.5761979
chr1	110927172	110927482	144.7157641
chr1	110927685	110927995	96.93890801
chr1	110950143	110950471	112.1670017
chr1	111002936	111003200	39.61977096
chr1	111067136	111067400	33.45198448
chr1	111137093	111137413	68.36118685
chr1	111158410	111158720	118.6763747
chr1	111162045	111162523	60.6395797
chr1	111177425	111177689	48.34048261
chr1	111329823	111330133	33.18963561
chr1	111415579	111415889	24.14264343
chr1	111505802	111506066	26.07970962
chr1	111506529	111506688	157.5730493
chr1	111670654	111670964	98.27094545
chr1	111682405	111682947	52.64688933
chr1	111688219	111688483	46.82279097
chr1	111734931	111735195	27.07477103
chr1	111742654	111742964	67.919093
chr1	111746426	111746690	113.693524
chr1	111747055	111747319	48.33160836
chr1	111757657	111757921	55.00815258
chr1	111758812	111758943	132.2939956
chr1	111762438	111762707	120.8674891
chr1	111764398	111764740	193.3133479
chr1	111765492	111765802	83.2975916
chr1	111874821	111875131	36.30367825
chr1	112013756	112014020	27.77356332
chr1	112048460	112048724	41.59752368
chr1	112050186	112050496	27.57239681
chr1	112050749	112051059	34.15716256
chr1	112057812	112058076	41.26006042
chr1	112135553	112135863	123.5151891
chr1	112141258	112141568	31.74032584
chr1	112143509	112143773	116.3138066
chr1	112145383	112145807	76.57642874
chr1	112146624	112146888	27.94919842
chr1	112158975	112159285	74.30695431
chr1	112232214	112232524	107.7138629
chr1	112298079	112298238	134.655237
chr1	112298455	112298561	45.03649494
chr1	112421313	112421577	35.5666355
chr1	112447720	112447984	27.28530818
chr1	112879678	112879875	208.83358
chr1	112912343	112912607	49.63081565
chr1	112936769	112937079	26.68978557
chr1	112938388	112938698	78.03561787
chr1	113008947	113009275	109.5748425
chr1	113161629	113161893	28.20323304
chr1	113162327	113162591	27.45703417
chr1	113206661	113206971	98.47844698
chr1	113249558	113249822	34.41708308
chr1	113249965	113250229	26.95457439
chr1	113256617	113256881	30.54651054
chr1	113257826	113257913	41.11505055
chr1	113258939	113259203	37.03295725
chr1	113261343	113261607	30.03692374
chr1	113346821	113347085	26.43809382
chr1	113498843	113499153	30.81268769
chr1	113615697	113615961	31.17039799
chr1	113713196	113713506	73.57703058
chr1	113720740	113721050	83.4776506
chr1	113768759	113769083	55.22213019
chr1	114355130	114355299	159.5588994
chr1	114402142	114402406	28.30746377
chr1	114402570	114402834	35.84258275
chr1	114414230	114414540	112.33999
chr1	114418405	114418669	27.31715981
chr1	114447516	114447995	84.25575139
chr1	114472041	114472305	48.10934645
chr1	114483325	114483635	85.93850857
chr1	114519569	114519833	29.73978697
chr1	114889199	114889509	195.7092159
chr1	115053905	115054258	78.41152694
chr1	115259228	115259538	78.19786631
chr1	115300485	115300856	67.30349548
chr1	115323332	115323596	26.85336665
chr1	115839675	115839985	24.73710677
chr1	116191596	116191906	75.77829632
chr1	116219793	116220103	109.1820247
chr1	116272482	116272741	579.927076
chr1	116662537	116662847	160.0337279
chr1	116694746	116695010	31.32004311
chr1	116710951	116711288	73.2511
chr1	116774983	116775247	25.91874756
chr1	116775597	116775907	93.40963927
chr1	116829176	116829440	48.06506832
chr1	116830925	116831235	26.42554663
chr1	116885328	116885592	27.40220519
chr1	116915737	116916001	30.10582812
chr1	116920252	116920767	62.35149242
chr1	116932831	116933141	56.27957028
chr1	117047139	117047449	57.57506888
chr1	117057717	117058032	62.46018463
chr1	117087524	117087706	176.634459
chr1	117088613	117088923	69.65286589
chr1	117099394	117099537	151.5150415
chr1	117100836	117101096	333.4927907
chr1	117102071	117102381	100.6716313
chr1	117112955	117113265	62.68875647
chr1	117281447	117281757	71.3674197
chr1	117369849	117370190	96.80281904
chr1	117601964	117602228	32.14087908
chr1	117602573	117602912	72.51937021
chr1	117604623	117604933	31.5840595
chr1	117664669	117664933	25.71745848
chr1	117909858	117910201	74.04458924
chr1	117911368	117911632	42.24418144
chr1	118197284	118197548	128.7986167
chr1	118198888	118199198	144.9613002
chr1	118201363	118201673	47.29623641
chr1	118207038	118207302	170.5957769
chr1	118301480	118301790	130.3424663
chr1	118632468	118632732	28.13052081
chr1	118744280	118744590	24.37436106
chr1	118784824	118785088	40.21287371
chr1	119861192	119861502	26.75152296
chr1	119866326	119866590	102.4667195
chr1	119890429	119890739	33.51032936
chr1	120204842	120205152	34.52726818
chr1	120428844	120429108	58.08521279
chr1	120510628	120510892	34.85758883
chr1	120612140	120612404	39.92832455
chr1	120685431	120685741	33.62875308
chr1	120801189	120801499	24.24991635
chr1	121200575	121200885	27.09827035
chr1	144534055	144534318	209.1838105
chr1	144535293	144535557	57.44076103
chr1	144931413	144931723	163.2959291
chr1	144998981	144999245	28.4823904
chr1	145059026	145059290	49.19229026
chr1	145096284	145096571	623.753998
chr1	145129774	145130084	72.33532877
chr1	145159208	145159535	54.43643628
chr1	145208962	145209272	82.82526764
chr1	145212085	145212395	76.41909388
chr1	145291967	145292231	31.73055532
chr1	145382705	145382944	191.1895912
chr1	145390067	145390331	39.64427839
chr1	145393275	145393539	32.19213888
chr1	145396858	145396988	145.2849676
chr1	145399197	145399461	34.37133555
chr1	145442873	145443183	31.79854897
chr1	145455231	145455568	56.6407335
chr1	145516230	145516540	182.5743778
chr1	145524922	145525186	27.31637036
chr1	145713605	145713869	25.9195588
chr1	145772214	145772478	25.7212117
chr1	146544602	146544925	69.66989286
chr1	146556068	146556378	121.8827365
chr1	146642777	146643041	31.18002106
chr1	146643974	146644440	66.72423852
chr1	146714085	146714349	37.51416428
chr1	146714637	146714901	34.01547453
chr1	146966847	146967111	27.56110064
chr1	147735916	147735987	36.42962757
chr1	147806664	147806974	127.7854355
chr1	147994059	147994678	114.6304404
chr1	148000206	148000470	43.25423003
chr1	148000712	148000976	46.7101261
chr1	148241449	148241951	225.442794
chr1	148556628	148556938	81.15282623
chr1	148604775	148605085	80.4941239
chr1	149204303	149204567	26.41638944
chr1	149223770	149224393	232.9372799
chr1	149513883	149514193	53.58242552
chr1	149858048	149858312	31.73470285
chr1	149858486	149858750	28.87231689
chr1	149858932	149859242	45.3951454
chr1	149859273	149859537	30.46712149
chr1	149859947	149860211	27.67275972
chr1	149870992	149871256	29.87166461
chr1	149899564	149899811	507.3342727
chr1	149900112	149900376	26.19379167
chr1	149969585	149969895	56.0980572
chr1	149982571	149982801	315.3122011
chr1	150039608	150039872	43.51487197
chr1	150123558	150123868	84.44224543
chr1	150132726	150132990	108.9124348
chr1	150135516	150135780	45.08831376
chr1	150206900	150207210	26.66440381
chr1	150208244	150208554	114.050655
chr1	150336074	150336338	32.66216905
chr1	150382419	150382683	31.93875248
chr1	150459616	150459880	54.78396408
chr1	150487898	150488208	83.90953997
chr1	150532437	150532701	28.14128838
chr1	150535223	150535547	184.7572451
chr1	150535979	150536289	26.34693454
chr1	150539790	150540100	34.24515272
chr1	150540225	150540489	26.04080331
chr1	150543638	150543948	24.02992656
chr1	150551877	150552141	38.47620276
chr1	150584007	150584318	90.02920351
chr1	150586162	150586254	64.63138369
chr1	150601613	150601900	801.8938156
chr1	150980690	150981000	111.6375455
chr1	150997029	150997293	26.12781833
chr1	151031959	151032269	25.12055297
chr1	151042805	151043142	74.72524353
chr1	151043583	151043847	35.05017121
chr1	151108270	151108580	25.65050507
chr1	151128524	151128788	50.29065722
chr1	151138287	151138646	63.71928048
chr1	151162539	151162803	49.76069646
chr1	151170776	151171040	32.84443895
chr1	151224178	151224420	472.6405254
chr1	151253661	151253971	32.06358833
chr1	151254219	151254483	31.71925323
chr1	151299794	151300058	27.81479599
chr1	151319288	151319611	56.1165214
chr1	151319785	151320095	31.28510714
chr1	151371852	151372116	32.79160624
chr1	151409942	151410252	92.78550538
chr1	151417252	151417516	27.25847743
chr1	151497147	151497411	37.03794003
chr1	151507217	151507481	28.29917291
chr1	151584298	151584562	27.65638385
chr1	151707582	151707846	32.791202
chr1	151735874	151736138	47.90069356
chr1	151776867	151777131	31.48953832
chr1	151894036	151894360	89.28317655
chr1	151956806	151957116	80.96736778
chr1	152008899	152009209	95.82029854
chr1	152432760	152433024	25.88599512
chr1	152549669	152549979	90.64350041
chr1	153004666	153004976	30.87687098
chr1	153250372	153250636	29.0666559
chr1	153332538	153332802	26.64745033
chr1	153438279	153438589	156.0098819
chr1	153538242	153538552	160.8132102
chr1	153541075	153541339	32.26317831
chr1	153571378	153571737	66.30182826
chr1	153631033	153631297	30.47787613
chr1	153643630	153643894	50.09675296
chr1	153650186	153650450	28.03361517
chr1	153700293	153700557	35.40671851
chr1	153707400	153707731	97.58532703
chr1	153714836	153715100	42.51584913
chr1	153721933	153722197	43.87926404
chr1	153777900	153778164	164.9554515
chr1	153814481	153814791	26.71433214
chr1	153815354	153815664	77.19396014
chr1	153894451	153894715	29.94525182
chr1	153897071	153897335	26.78853223
chr1	153918535	153918712	148.9941773
chr1	153919044	153919308	35.38618839
chr1	153930268	153930578	25.05080085
chr1	153930838	153931249	59.20081302
chr1	153939543	153939853	87.63977083
chr1	153940000	153940310	73.07291785
chr1	153950053	153950317	37.93838834
chr1	153963085	153963395	37.26533219
chr1	154130260	154130570	24.5761359
chr1	154155544	154155808	30.60018286
chr1	154193116	154193426	84.38643257
chr1	154244791	154245105	113.444529
chr1	154259503	154259608	37.50583447
chr1	154277450	154277760	77.5556472
chr1	154297136	154297400	27.07812815
chr1	154379949	154380067	64.35572876
chr1	154412125	154412435	26.23101099
chr1	154417650	154417960	32.53512773
chr1	154469439	154469749	196.300624
chr1	154518953	154519217	35.68478102
chr1	154531268	154531532	43.5867244
chr1	154580594	154580904	114.1681559
chr1	154600007	154600133	59.13937057
chr1	154600342	154600606	28.36987088
chr1	154642194	154642458	36.4655777
chr1	154685561	154685825	30.64858865
chr1	154693204	154693468	36.90585973
chr1	154763774	154764169	73.00821425
chr1	154779595	154779905	97.00634077
chr1	154781409	154781728	87.97288074
chr1	154810221	154810531	26.86915024
chr1	154822093	154822403	70.69362229
chr1	154832790	154833100	84.97393692
chr1	154836685	154837001	62.74632831
chr1	154838016	154838280	26.6352726
chr1	154846928	154847238	118.1810287
chr1	154851011	154851275	44.29478807
chr1	154915041	154915351	23.84077191
chr1	154927688	154927998	69.0344292
chr1	154934113	154934377	44.1835699
chr1	154971651	154971915	42.22801309
chr1	154973237	154973501	48.56361466
chr1	154974141	154974459	49.89806388
chr1	154990014	154990324	107.5625484
chr1	155034046	155034310	44.40879506
chr1	155035931	155036241	28.94365195
chr1	155057246	155057510	26.55086492
chr1	155058595	155058859	32.29841137
chr1	155099724	155099988	30.47890082
chr1	155112969	155113074	78.58318185
chr1	155145696	155145960	35.35556252
chr1	155157968	155158163	168.6983933
chr1	155176736	155177056	75.88539411
chr1	155197143	155197407	31.18229646
chr1	155214525	155214802	479.0735503
chr1	155220495	155220759	41.17038942
chr1	155225134	155225444	39.89548537
chr1	155278272	155278603	68.23383615
chr1	155293099	155293363	27.77265684
chr1	155499732	155500042	112.0015781
chr1	155517558	155517822	26.32199288
chr1	155532888	155533198	64.28786818
chr1	155880980	155881290	59.53809352
chr1	155901186	155901450	39.07792663
chr1	155903985	155904295	109.399801
chr1	155916115	155916305	205.1771397
chr1	155928651	155928961	91.68164878
chr1	155930105	155930369	32.69715166
chr1	155944235	155944545	82.47139813
chr1	155990635	155990899	33.85654711
chr1	156024423	156024687	30.94191436
chr1	156046693	156047003	112.8125886
chr1	156066415	156066725	98.11999775
chr1	156066937	156067113	102.8728625
chr1	156067621	156067935	117.1579913
chr1	156076070	156076358	131.7627082
chr1	156096988	156097252	138.4563564
chr1	156100164	156100428	26.79949848
chr1	156119242	156119552	31.6315455
chr1	156124172	156124493	81.15401106
chr1	156127271	156127581	62.22003529
chr1	156189401	156189711	78.40497653
chr1	156196069	156196379	97.14908914
chr1	156215184	156215448	29.23864981
chr1	156252489	156252799	103.6195746
chr1	156295106	156295370	29.87224398
chr1	156308289	156308599	137.4222503
chr1	156414254	156414518	31.30085942
chr1	156415647	156415911	27.79752529
chr1	156426475	156426785	29.73571485
chr1	156450589	156450853	27.75988219
chr1	156458509	156458591	57.60374286
chr1	156462028	156462292	41.90881076
chr1	156462466	156462776	26.47688089
chr1	156474687	156474951	115.0488033
chr1	156475079	156475389	64.67403482
chr1	156553665	156554129	58.60248442
chr1	156571772	156571999	222.9574666
chr1	156578857	156579121	40.36898303
chr1	156627303	156627633	63.76019947
chr1	156629843	156630107	27.96482407
chr1	156695624	156695888	35.957853
chr1	156698468	156698628	139.488245
chr1	156710878	156711188	88.26227166
chr1	156721525	156721835	74.7925914
chr1	156736924	156737188	38.56992916
chr1	156786460	156786770	65.44675401
chr1	156805859	156806169	53.02084534
chr1	156811192	156811270	41.07867252
chr1	156895995	156896305	24.25670084
chr1	157044069	157044333	32.01401514
chr1	157076239	157076572	79.39485089
chr1	157108240	157108550	65.07835127
chr1	157125876	157126140	25.95819321
chr1	157137321	157137585	38.86054194
chr1	157137841	157138154	74.42664301
chr1	157146321	157146631	35.76827044
chr1	157151054	157151364	66.87125159
chr1	157240748	157241058	91.2545875
chr1	157373061	157373371	28.36976331
chr1	157445177	157445441	35.56793125
chr1	157475523	157475787	31.71152301
chr1	157481870	157482180	34.73554252
chr1	157506115	157506425	32.74384209
chr1	157545570	157545880	69.51402236
chr1	157565149	157565413	111.9504635
chr1	157566189	157566499	38.85797582
chr1	157567853	157568163	73.42749562
chr1	157622958	157623268	30.95476762
chr1	157696669	157696979	25.34419304
chr1	157768048	157768358	56.08347847
chr1	158132786	158133096	26.82551281
chr1	158255514	158255733	272.200707
chr1	158256895	158257205	64.01499335
chr1	158960659	158960923	46.48097328
chr1	158975614	158975878	28.33080111
chr1	158978619	158978929	51.44074365
chr1	158985349	158985686	72.54792474
chr1	159419021	159419285	26.01015799
chr1	159750343	159750607	53.47298732
chr1	159796332	159796642	24.06038148
chr1	159808484	159808748	28.60224779
chr1	159861394	159861658	45.1805839
chr1	159880214	159880577	102.4525971
chr1	159893479	159893743	163.6025964
chr1	159894297	159894607	31.7496735
chr1	159895160	159895424	44.98834162
chr1	159915509	159915773	25.89369804
chr1	160001531	160001795	48.05980833
chr1	160068231	160068541	65.21493696
chr1	160139382	160139734	97.76148244
chr1	160162961	160163271	26.1473276
chr1	160174349	160174613	27.21124446
chr1	160232129	160232446	86.66613949
chr1	160254802	160255131	55.55593327
chr1	160312872	160313182	184.1525655
chr1	160362310	160362574	27.55457146
chr1	160459361	160459625	39.27345519
chr1	160509953	160510302	76.52838129
chr1	160517390	160517744	61.78129098
chr1	160517975	160518341	58.64319181
chr1	160519174	160519484	170.9188808
chr1	160576914	160577178	66.29054639
chr1	160594438	160594601	192.0277104
chr1	160596514	160596824	34.07596874
chr1	160597702	160598012	77.086595
chr1	160604415	160604725	24.10898948
chr1	160613597	160613766	182.8253249
chr1	160616674	160616984	30.91128031
chr1	160623489	160623753	26.61429353
chr1	160634355	160634665	27.65791489
chr1	160651336	160651646	97.65997774
chr1	160682507	160682871	71.60418883
chr1	160696659	160696923	38.68516163
chr1	160708915	160709225	27.42182392
chr1	160714201	160714511	94.66418318
chr1	160721342	160721606	28.67539034
chr1	160752117	160752427	79.25780466
chr1	160759520	160759830	157.9898983
chr1	160760115	160760379	27.98842963
chr1	160765821	160766001	198.3497519
chr1	160767237	160767547	108.0976604
chr1	160807300	160807610	63.74475797
chr1	160814715	160814979	42.74331849
chr1	160832503	160832813	71.91456021
chr1	160847442	160847706	42.55470819
chr1	160941438	160941702	32.61198507
chr1	160944899	160945081	164.744558
chr1	160983477	160983815	90.90249924
chr1	160996928	160997054	89.71297027
chr1	161008597	161008924	66.60259653
chr1	161016449	161016713	26.97190729
chr1	161039589	161039905	96.56016973
chr1	161065965	161066229	37.68184301
chr1	161068023	161068375	59.66830305
chr1	161102228	161102492	27.30095287
chr1	161129020	161129330	25.23815932
chr1	161146638	161146896	393.0059127
chr1	161147261	161147571	80.26325112
chr1	161155115	161155425	73.75212561
chr1	161172001	161172265	34.04047658
chr1	161179667	161179931	30.97115163
chr1	161187350	161187526	202.6320618
chr1	161224991	161225255	29.48914174
chr1	161231387	161231651	26.12913797
chr1	161284007	161284317	54.63447853
chr1	161359495	161359805	72.90722751
chr1	161360138	161360402	30.59234797
chr1	161369062	161369372	158.3968956
chr1	161369567	161369896	65.17663947
chr1	161391862	161392172	144.2790328
chr1	161410083	161410393	140.7609018
chr1	161493547	161493811	31.81166426
chr1	161500924	161501234	128.2560475
chr1	161509912	161510176	42.03241978
chr1	161511780	161512090	120.2469783
chr1	161586865	161587129	33.55839328
chr1	161593219	161593543	79.86106396
chr1	161688704	161688968	28.2655298
chr1	161691788	161692098	59.05014374
chr1	161709678	161709988	35.50572316
chr1	161719415	161719679	27.73309764
chr1	161719865	161720187	68.5336636
chr1	161735931	161736195	41.91340724
chr1	162331515	162331859	86.30072018
chr1	162600814	162601078	114.3498539
chr1	162603245	162603555	25.92798858
chr1	163291456	163291766	222.2715331
chr1	163384656	163384920	30.98851923
chr1	163516023	163516287	26.48991461
chr1	165362244	165362582	87.03602168
chr1	165567366	165567630	37.32872899
chr1	165600395	165600659	30.86368158
chr1	165604604	165604914	77.81920293
chr1	165738007	165738336	81.96127709
chr1	165810796	165811060	40.44187082
chr1	165820277	165820613	63.7038818
chr1	165840598	165840923	89.35696124
chr1	165847220	165847530	75.81457031
chr1	165854737	165855001	33.40225715
chr1	166134154	166134418	33.77950314
chr1	166277047	166277357	108.9175854
chr1	166808505	166808815	32.03477997
chr1	166845412	166845676	31.88249503
chr1	167079852	167080162	115.9241783
chr1	167298050	167298390	89.3521026
chr1	167326616	167326926	194.2069511
chr1	167468956	167469266	25.24909958
chr1	167508915	167509179	26.36722308
chr1	167525387	167525697	171.3969579
chr1	167586733	167587043	57.74070069
chr1	167596857	167597167	25.39307072
chr1	167597305	167597615	102.4581857
chr1	167599378	167599688	57.44657092
chr1	167619444	167619754	28.23653577
chr1	167632217	167632527	83.14876317
chr1	167637409	167637719	56.89100018
chr1	167683769	167684079	70.28297241
chr1	167684683	167684947	46.5646521
chr1	167688944	167689262	95.6323482
chr1	167740971	167741293	86.868475
chr1	167772567	167772844	676.7851735
chr1	167868537	167868847	88.24291437
chr1	167905288	167905552	34.33006113
chr1	168132947	168133270	82.79282427
chr1	168139790	168140100	101.7978562
chr1	168147924	168148324	62.56303772
chr1	168195020	168195330	28.25347645
chr1	168196484	168196794	69.7255437
chr1	168198379	168198643	42.6127543
chr1	168436029	168436339	25.55926977
chr1	168473784	168474007	406.5253706
chr1	168479149	168479459	64.79601989
chr1	168689041	168689351	25.11278307
chr1	168731995	168732259	27.93914937
chr1	168761452	168761716	33.64172728
chr1	168793698	168794008	28.57648028
chr1	168981722	168982032	31.5341979
chr1	168994208	168994448	385.0657815
chr1	168997243	168997417	165.9320293
chr1	169014280	169014590	26.78101101
chr1	169018504	169018713	234.4706568
chr1	169332616	169332926	33.02901816
chr1	169454408	169454672	34.85102011
chr1	169455215	169455479	32.26439067
chr1	169563732	169564042	57.36393479
chr1	169649944	169650208	48.76554384
chr1	169681217	169681481	38.42630691
chr1	169763982	169764246	44.08492302
chr1	169829471	169829647	186.6637843
chr1	169862997	169863261	38.53768465
chr1	170040501	170040811	68.18391411
chr1	170095923	170096280	53.32392328
chr1	170502756	170503073	92.94679988
chr1	170508419	170508729	26.39498251
chr1	170822348	170822658	27.570103
chr1	170901548	170901812	27.60212118
chr1	171254345	171254609	35.31520229
chr1	171454475	171454806	71.20679424
chr1	171579562	171579872	63.68965894
chr1	171624686	171624950	27.05488809
chr1	171684889	171685153	30.85813318
chr1	171710401	171710711	119.6630677
chr1	171711098	171711362	57.74389912
chr1	171810479	171810743	41.95056931
chr1	171853030	171853340	70.48683944
chr1	172059420	172059684	46.56799396
chr1	172087799	172088109	177.0328688
chr1	172311810	172312120	31.79990312
chr1	172312614	172312878	30.0845612
chr1	172327590	172327900	38.2777139
chr1	172328033	172328297	27.7254197
chr1	172350090	172350354	34.0764173
chr1	172359401	172359711	24.08796183
chr1	172359956	172360155	239.5467223
chr1	172362442	172362752	50.31518952
chr1	172363237	172363547	76.58155727
chr1	172413321	172413585	47.15626839
chr1	172502553	172502817	46.3733693
chr1	172608530	172608794	27.83678067
chr1	172612663	172613071	69.57913124
chr1	172631896	172632206	114.6843304
chr1	172714198	172714508	78.07790701
chr1	172715466	172715781	91.00691195
chr1	172788032	172788400	390.9491189
chr1	172852691	172853001	29.18387763
chr1	173165028	173165222	167.5409738
chr1	173176416	173176726	26.76237819
chr1	173182101	173182461	62.47157056
chr1	173193865	173194129	27.8190913
chr1	173210905	173211169	26.27489765
chr1	173267138	173267260	147.3757662
chr1	173298931	173299241	61.23117926
chr1	173300359	173300669	24.53360532
chr1	173301664	173301974	65.09642815
chr1	173302806	173303116	37.60845491
chr1	173324761	173325025	32.32270284
chr1	173325692	173326002	109.9828699
chr1	173341768	173342078	91.11359465
chr1	173373109	173373419	194.4395465
chr1	173378816	173379080	40.65066647
chr1	173379960	173380270	100.5065115
chr1	173382491	173382801	33.33766007
chr1	173384731	173384917	240.2029805
chr1	173387445	173387755	30.30787796
chr1	173683878	173684142	50.77062508
chr1	173793465	173793729	42.2835845
chr1	173836842	173837152	59.50587089
chr1	173837340	173837604	79.05220252
chr1	173966198	173966462	43.5181041
chr1	173974175	173974485	37.93344094
chr1	174126378	174126642	126.5956834
chr1	174130351	174130661	119.575723
chr1	174245301	174245611	139.7262454
chr1	174367397	174367707	24.97039797
chr1	174755988	174756298	35.52458903
chr1	174758586	174758896	31.57518715
chr1	174784576	174784886	25.58257266
chr1	174937884	174938194	71.59392507
chr1	174939143	174939453	25.58974921
chr1	174968432	174968742	24.13677746
chr1	174969014	174969324	28.96333531
chr1	174992444	174992775	66.98453822
chr1	174998876	174999207	79.94616366
chr1	175173511	175173821	85.17679258
chr1	175194743	175195007	31.24478185
chr1	175642627	175642891	40.20037078
[truncated: 28,673 more rows]
