# Supplementary material for: Variable reproducibility in genome-scale public data: A case study using ENCODE ChIP sequencing resource
Source: FEBS Lett. 2015 Dec 21;589(24):3866–70. doi: 10.1016/j.febslet.2015.11.027 (PMC4686001; doi:10.1016/j.febslet.2015.11.027)
Supplement: Supplementary file advisedPeakLists.zip — This zip archive contains 56 advised peak lists (see main text and supplementary table 1). Files are bed like tab delimited text files, with 4 columns: chromosome, peak start, peak end, and peak score. [file mmc4.zip › GM12878_None_Pol2.bed]

chr1	713756	714672	601.7338274
chr1	762285	763085	301.6574531
chr1	839826	840544	115.3010501
chr1	878414	878904	42.2211252
chr1	894362	894878	428.0337706
chr1	895788	896218	101.505462
chr1	902000	902513	91.68671509
chr1	935638	936411	102.7097242
chr1	937126	937477	88.63497009
chr1	948563	951192	1303.132863
chr1	954634	955844	73.4027618
chr1	968556	969009	57.33990313
chr1	975984	976338	86.23598586
chr1	991552	992215	91.13307195
chr1	999340	1000088	223.7516282
chr1	1004395	1004895	197.8891054
chr1	1014873	1015488	98.9228782
chr1	1051136	1051540	73.38890268
chr1	1079419	1079869	62.3895121
chr1	1092731	1094172	489.330527
chr1	1158109	1158725	98.01145891
chr1	1166794	1168226	720.1273658
chr1	1168254	1168717	72.75342654
chr1	1186102	1186658	257.6597423
chr1	1194190	1194957	132.3342388
chr1	1207704	1208634	117.1347688
chr1	1208909	1209719	520.4702358
chr1	1227142	1227555	67.76589461
chr1	1240725	1241394	111.227673
chr1	1243654	1245453	290.9405298
chr1	1246069	1250006	223.8354416
chr1	1250013	1251084	64.47088831
chr1	1259557	1260750	811.7107326
chr1	1264205	1266359	298.251813
chr1	1267303	1269770	107.5596717
chr1	1276068	1276700	56.04886137
chr1	1284513	1285419	294.5336577
chr1	1306011	1306756	57.55419045
chr1	1310290	1311222	592.2322361
chr1	1311404	1312046	125.7975639
chr1	1321310	1321964	75.9251629
chr1	1328835	1329177	61.51510621
chr1	1333997	1337388	907.1581102
chr1	1337406	1338099	58.18459063
chr1	1340119	1340435	64.08121685
chr1	1341674	1343483	1164.910611
chr1	1373250	1373740	74.19128622
chr1	1397674	1398164	52.5314954
chr1	1406711	1407419	340.2903155
chr1	1446763	1447775	376.4605518
chr1	1490620	1491129	61.37119126
chr1	1493974	1494308	68.66952157
chr1	1495546	1495999	70.8554561
chr1	1497709	1498574	139.6776639
chr1	1499637	1500145	86.4639075
chr1	1509427	1510970	871.3965687
chr1	1542436	1542735	90.49078132
chr1	1550437	1551911	562.4952634
chr1	1565626	1566131	162.5153653
chr1	1590227	1590857	125.4934362
chr1	1609169	1609777	177.0034844
chr1	1623745	1624464	123.3612807
chr1	1655494	1656174	198.2668151
chr1	1686784	1687168	56.88393765
chr1	1690526	1691016	59.85226745
chr1	1709367	1710847	462.0113463
chr1	1711545	1712085	278.8355122
chr1	1713596	1714709	83.18577824
chr1	1747281	1747752	106.2337936
chr1	1749421	1749744	53.8624888
chr1	1794341	1794629	53.13105413
chr1	1803763	1804262	98.52769357
chr1	1821281	1823356	372.1763746
chr1	1839815	1841038	332.5847173
chr1	1981802	1982174	55.9028924
chr1	2120754	2121538	140.0889594
chr1	2125902	2126640	254.6126785
chr1	2130470	2130893	86.00028428
chr1	2136694	2137048	60.93677227
chr1	2158697	2159751	416.8475348
chr1	2160384	2160940	58.93162521
chr1	2231458	2232868	313.5322494
chr1	2312716	2313018	54.70749889
chr1	2319422	2319976	235.0324233
chr1	2322752	2323608	544.1377412
chr1	2326581	2327111	77.58326399
chr1	2327508	2327852	60.32823071
chr1	2328843	2329120	71.81420136
chr1	2334713	2335070	76.80752627
chr1	2336277	2336902	65.71354297
chr1	2337402	2339491	138.9721549
chr1	2343338	2345165	615.6874639
chr1	2347141	2347698	191.2258021
chr1	2437368	2439735	121.4491399
chr1	2457748	2458248	546.2837719
chr1	2477635	2480144	1117.907069
chr1	2480206	2481165	658.8065159
chr1	2486913	2488922	706.0450429
chr1	2491086	2491463	57.88661651
chr1	2493342	2493700	54.27766395
chr1	2495707	2496520	86.08411042
chr1	2497516	2498296	59.69150219
chr1	2508150	2508700	55.44370863
chr1	2508763	2510237	672.6671051
chr1	2516323	2518174	644.1422306
chr1	2573942	2574827	385.6729606
chr1	3541435	3541815	89.45896687
chr1	3566275	3567042	403.0227187
chr1	3568529	3569678	96.63360028
chr1	3572591	3573081	94.29360534
chr1	3573112	3573781	147.6397537
chr1	3581288	3582255	101.7882655
chr1	3582953	3583554	154.4029915
chr1	3583703	3584203	24.47642925
chr1	3589993	3590790	293.6659534
chr1	3643850	3644350	22.11232059
chr1	3663631	3664121	165.3163215
chr1	3688627	3689177	171.6437583
chr1	3695380	3695852	84.83310246
chr1	3712745	3713445	486.7924723
chr1	3773477	3773977	352.6818401
chr1	3816261	3818188	586.6424457
chr1	6052226	6053039	428.1789554
chr1	6085944	6086678	900.6983709
chr1	6086969	6087625	187.935694
chr1	6088119	6088536	55.0183258
chr1	6161167	6161786	58.24990737
chr1	6244375	6244884	54.99765911
chr1	6245715	6246034	67.23484152
chr1	6259058	6259972	797.6470811
chr1	6265751	6266523	649.3828336
chr1	6269298	6269724	65.72971526
chr1	6295478	6296492	461.5277385
chr1	6350693	6350991	58.42844586
chr1	6419278	6420151	378.7441335
chr1	6453146	6454357	588.4973191
chr1	6614270	6614888	650.7988484
chr1	6639842	6640471	1021.540147
chr1	6661138	6661638	37.17284905
chr1	6661680	6663457	445.4460905
chr1	6673656	6674358	124.1126636
chr1	6684755	6685504	113.0100068
chr1	6694450	6695154	59.24866271
chr1	6761237	6762273	501.8863965
chr1	6844221	6845248	736.3619724
chr1	7830982	7831723	278.6978001
chr1	7843930	7844281	67.46736968
chr1	8013882	8014672	788.059878
chr1	8021204	8022338	2046.077129
chr1	8045959	8046321	62.41438143
chr1	8086084	8086555	494.7638011
chr1	8157457	8157947	74.49164885
chr1	8164852	8165201	56.74010286
chr1	8229714	8230204	80.14297563
chr1	8341974	8342251	59.62825482
chr1	8343079	8343385	93.25914771
chr1	8410753	8411454	62.81840706
chr1	8417404	8418117	86.0052146
chr1	8483944	8484512	94.38984784
chr1	8585685	8586175	55.2555729
chr1	8720532	8720799	58.91960321
chr1	8761030	8761520	41.61389349
chr1	8762904	8763675	323.9110455
chr1	8876762	8878282	1106.120936
chr1	8916821	8917528	118.090326
chr1	8918129	8918483	56.31029347
chr1	8918670	8919746	183.226404
chr1	8923196	8923696	22.09101047
chr1	8923867	8924379	53.40571429
chr1	8924849	8925738	87.50781144
chr1	8926284	8927698	245.2384354
chr1	8928204	8928704	120.0406174
chr1	8928970	8929670	177.4296234
chr1	8930582	8931391	127.4104058
chr1	8935261	8935958	180.6782423
chr1	8937783	8939703	1765.831178
chr1	9069261	9069954	184.4753989
chr1	9127176	9127676	92.18521116
chr1	9129385	9129888	402.4761111
chr1	9182216	9182706	43.23865844
chr1	9189329	9189829	22.97113683
chr1	9222762	9223439	136.4546621
chr1	9239565	9240055	47.10281986
chr1	9241231	9241667	63.77872481
chr1	9241934	9243314	190.5443491
chr1	9294430	9295412	648.2936709
chr1	9352736	9353226	219.8013956
chr1	9473107	9473379	55.92522252
chr1	9473480	9473790	73.84470741
chr1	9486367	9486857	47.20272912
chr1	9488689	9489631	704.6415061
chr1	9599037	9600472	678.0856932
chr1	9648609	9649202	248.6688732
chr1	9686249	9686739	102.9417016
chr1	9686983	9687600	75.36908968
chr1	9688467	9690323	547.3919687
chr1	9711526	9712726	640.5014118
chr1	9713524	9714862	198.3467637
chr1	9715103	9715610	131.6055161
chr1	9747169	9747968	192.2488088
chr1	9749122	9749622	64.96786258
chr1	9777388	9778267	128.0544314
chr1	9783968	9784270	63.55294958
chr1	9790152	9792019	144.9488083
chr1	9792655	9793002	55.77138259
chr1	9883676	9884264	320.7257048
chr1	9960556	9960801	61.42696426
chr1	9969385	9969621	63.55544246
chr1	9969997	9970487	229.8244999
chr1	9970504	9971253	346.8406406
chr1	10002901	10003809	815.6356203
chr1	10010399	10010889	184.3795483
chr1	10021080	10021570	90.99963665
chr1	10092816	10093553	197.9940395
chr1	10270395	10270895	357.7949089
chr1	10458523	10459744	649.0318382
chr1	10490163	10491126	380.7394475
chr1	10532177	10532997	512.9037588
chr1	10534803	10535303	576.4374595
chr1	11072496	11073486	836.1971055
chr1	11082301	11082624	63.10273766
chr1	11085806	11086296	41.4259627
chr1	11091976	11092476	21.92738656
chr1	11112688	11114324	147.2384892
chr1	11119149	11120691	458.5833411
chr1	11159291	11160233	382.8603785
chr1	11322257	11323126	824.9979488
chr1	11333084	11334187	593.1088533
chr1	11538989	11539479	263.1311861
chr1	11714804	11715159	86.10144341
chr1	11723959	11724630	132.5351083
chr1	11740653	11741728	361.2556302
chr1	11779383	11780125	164.5808578
chr1	11796068	11797115	160.3019389
chr1	11863347	11863796	107.6219571
chr1	11865314	11866643	552.6069887
chr1	11967980	11970200	4307.903602
chr1	11986240	11986832	273.3836985
chr1	11994296	11995090	624.4444269
chr1	12040074	12040809	432.5280547
chr1	12079055	12079866	1157.38215
chr1	12100810	12101134	65.80766192
chr1	12107477	12107828	100.3228461
chr1	12111942	12112726	215.8761987
chr1	12114109	12114609	104.3138469
chr1	12123134	12124390	278.8136877
chr1	12124439	12124929	48.03301731
chr1	12125835	12126529	211.2727281
chr1	12127853	12128991	412.1854211
chr1	12132816	12133149	55.32786929
chr1	12136514	12136984	73.32327586
chr1	12138482	12139899	213.8642158
chr1	12145929	12146294	55.40877449
chr1	12188249	12188603	54.91685806
chr1	12203681	12204238	58.06428673
chr1	12204862	12205594	138.770129
chr1	12205810	12207220	264.2096523
chr1	12212021	12212660	284.7670111
chr1	12213325	12213887	151.3919917
chr1	12221799	12222403	208.9333994
chr1	12226798	12227720	697.0778927
chr1	12268907	12269638	56.82328598
chr1	12289923	12290413	191.8414965
chr1	14026360	14028151	347.3096764
chr1	14029223	14029761	322.8499164
chr1	14057417	14058002	483.5844039
chr1	14075304	14076642	550.8653474
chr1	14119518	14119976	121.863174
chr1	14846842	14847332	43.60779732
chr1	15208361	15208851	44.34742109
chr1	15736077	15736802	569.4558941
chr1	15756085	15756528	71.60720668
chr1	15757566	15758117	65.38160711
chr1	15761741	15762165	126.1829799
chr1	15850420	15850989	582.1235562
chr1	15853160	15853794	364.7731216
chr1	15905673	15905952	67.86505967
chr1	15911004	15911739	123.0368188
chr1	15930000	15930490	235.3479064
chr1	15943228	15944717	688.4181791
chr1	16010500	16011429	327.1183192
chr1	16023470	16023960	229.6637837
chr1	16055334	16055792	66.6959883
chr1	16061744	16062271	54.99028515
chr1	16160666	16162992	1373.033368
chr1	16163373	16163748	96.67701603
chr1	16171018	16171508	62.5674787
chr1	16173629	16175489	465.0471495
chr1	16175656	16176285	256.1789987
chr1	16261400	16262488	58.94316402
chr1	16264183	16264734	67.69705565
chr1	16267448	16268387	95.90477394
chr1	16269388	16270457	59.35552333
chr1	16274643	16274899	72.59298389
chr1	16275874	16276698	161.678062
chr1	16291724	16292214	55.74217323
chr1	16292646	16293136	58.4308696
chr1	16301425	16302963	416.3290704
chr1	16339333	16339823	44.38362063
chr1	16533008	16533859	530.4499143
chr1	16563378	16564045	330.0819707
chr1	16678416	16679442	906.8894158
chr1	16693413	16694630	506.9532743
chr1	16725783	16726210	77.96868308
chr1	16735393	16735712	68.23879711
chr1	16766883	16767888	1005.634121
chr1	16778400	16778658	59.67895209
chr1	16825372	16825854	82.700893
chr1	16939736	16940489	260.2624595
chr1	16970794	16971640	1260.99076
chr1	17222066	17223628	1344.39343
chr1	17231057	17232451	2605.320405
chr1	17240567	17240953	108.3268888
chr1	17338210	17338575	105.9831057
chr1	17380232	17380783	684.0484305
chr1	17732194	17733074	95.57733097
chr1	17734298	17734879	113.164488
chr1	17763925	17765362	328.0344256
chr1	17765906	17766592	233.312142
chr1	19228805	19229209	124.697333
chr1	19229233	19229765	414.2456381
chr1	19253004	19254546	306.0971327
chr1	19277855	19279074	235.5118371
chr1	19281931	19282440	69.75046892
chr1	19282868	19283373	368.3614359
chr1	19414188	19414498	62.61715106
chr1	19535978	19537271	622.1176577
chr1	19577762	19578991	729.4557391
chr1	19586572	19587915	162.4172288
chr1	19588514	19588975	53.07285124
chr1	19638313	19639122	659.6810471
chr1	19652559	19653130	71.56858335
chr1	19654831	19655572	72.858644
chr1	19656450	19657138	65.75440651
chr1	19657709	19658908	70.189631
chr1	19660152	19660406	59.82389836
chr1	19662168	19662639	56.26631239
chr1	19803675	19804217	206.9689326
chr1	19810650	19811298	91.81274857
chr1	19812096	19812794	758.65053
chr1	19923050	19924251	475.6373478
chr1	20125811	20127150	304.3098812
chr1	20208702	20209273	519.8696754
chr1	20834256	20835080	361.2949134
chr1	20959860	20960151	65.52680084
chr1	20976364	20976867	53.38154032
chr1	20987407	20988587	851.8308273
chr1	21112464	21114277	1640.216375
chr1	21348770	21349260	71.93356149
chr1	21503026	21503811	575.6009343
chr1	21616320	21616820	106.0710796
chr1	21617037	21617527	54.16675341
chr1	21619582	21620072	78.91840122
chr1	21620646	21621394	159.7672269
chr1	21660614	21661154	174.5663804
chr1	21671713	21672405	321.0433059
chr1	21766415	21766905	133.4557064
chr1	21996430	21996694	55.40862204
chr1	21997988	21998384	63.62025331
chr1	21998831	21999380	55.95437436
chr1	21999742	22000341	143.8826291
chr1	22106219	22106709	136.1037257
chr1	22108467	22110393	1736.375935
chr1	22178818	22179333	146.2899058
chr1	22345362	22345873	216.62392
chr1	22351738	22353052	831.7970959
chr1	22366232	22366847	338.7847028
chr1	22378916	22380100	969.6312375
chr1	22778163	22778954	321.0381958
chr1	23037185	23037493	65.65409891
chr1	23345556	23346366	752.4572536
chr1	23495070	23495583	491.6538989
chr1	23503952	23504500	78.63073651
chr1	23670053	23671609	706.298059
chr1	23694429	23694997	444.9007135
chr1	23695181	23695738	359.5645061
chr1	23852164	23852654	61.36210879
chr1	23855053	23855543	93.4814844
chr1	23856950	23858249	336.7660206
chr1	23880858	23881841	640.7117136
chr1	23882608	23884384	336.870678
chr1	23884501	23886369	1581.849722
chr1	23903837	23904355	66.01984992
chr1	23916927	23917427	80.6840402
chr1	23918179	23918543	63.19929884
chr1	23918846	23919336	45.53866831
chr1	23920048	23920538	42.07196204
chr1	23921222	23921660	74.12131738
chr1	23945828	23946615	106.2766881
chr1	24018048	24018998	1048.017667
chr1	24026112	24026602	47.84700182
chr1	24046716	24047385	251.4695311
chr1	24049170	24049660	85.84944012
chr1	24069411	24070665	803.0882699
chr1	24104431	24105285	799.1500684
chr1	24117222	24117955	504.1763174
chr1	24125888	24127736	757.0146553
chr1	24151559	24152333	959.1445732
chr1	24164966	24165210	57.12792106
chr1	24194280	24195011	457.428475
chr1	24235032	24236502	475.9843416
chr1	24237217	24237927	482.8190518
chr1	24238388	24238778	59.09300821
chr1	24239571	24240077	292.1410686
chr1	24285332	24286818	1217.196141
chr1	24290350	24290840	80.45049216
chr1	24291337	24291827	55.73524322
chr1	24303704	24303963	62.87987393
chr1	24306244	24307707	1375.885615
chr1	24513511	24513939	115.7114019
chr1	24718560	24719050	58.98236927
chr1	24739932	24740422	137.9184918
chr1	24968892	24970345	930.6079769
chr1	25020763	25021043	84.40182536
chr1	25071687	25072595	517.7768663
chr1	25074952	25075234	76.13987492
chr1	25174256	25175412	238.5052102
chr1	25224619	25232820	1454.792996
chr1	25235630	25236525	100.57961
chr1	25237102	25238839	64.64961517
chr1	25240204	25240704	24.11048015
chr1	25242154	25242667	72.51255279
chr1	25242701	25244906	147.7333228
chr1	25245044	25246105	114.7241946
chr1	25247615	25248429	72.18109087
chr1	25249910	25250403	116.1058428
chr1	25251528	25252139	108.6115058
chr1	25252898	25253388	64.89184718
chr1	25253916	25254350	78.53264146
chr1	25255130	25257503	552.6553681
chr1	25258055	25258426	56.19001718
chr1	25261420	25262058	78.59069597
chr1	25265536	25266117	83.27744741
chr1	25273523	25274397	95.58028663
chr1	25274590	25275372	150.7962629
chr1	25275789	25276556	88.27368113
chr1	25279002	25279276	56.07768643
chr1	25281024	25281524	25.24705061
chr1	25284145	25284645	27.01881655
chr1	25287552	25288052	21.88779243
chr1	25289724	25290478	183.1041302
chr1	25291251	25291819	765.4929837
chr1	25345823	25346761	244.8221792
chr1	25348844	25349834	466.8529697
chr1	25350261	25350761	23.18428248
chr1	25355104	25355622	142.3328273
chr1	25357308	25357827	186.7651658
chr1	25358205	25359284	472.2365108
chr1	25360169	25361535	345.5752659
chr1	25362280	25362770	44.40361807
chr1	25558401	25559897	657.5666317
chr1	25563352	25563842	41.64886691
chr1	25566061	25566918	673.0512202
chr1	25572804	25574611	1956.667502
chr1	25594198	25594775	101.5805873
chr1	25663518	25663875	68.51731441
chr1	25664341	25665471	534.4512382
chr1	25756426	25757091	506.3175781
chr1	25757288	25757849	55.55269024
chr1	25869922	25870412	112.5974882
chr1	25875910	25876400	140.8570552
chr1	25897747	25898297	54.05177812
chr1	26146065	26147681	913.7645944
chr1	26185620	26186344	496.7256858
chr1	26201634	26202509	75.78251517
chr1	26221946	26222174	60.46623765
chr1	26231362	26233144	931.2181238
chr1	26324257	26324777	162.4968117
chr1	26361842	26362332	120.6367652
chr1	26437225	26439178	643.2749067
chr1	26496191	26496825	530.8921883
chr1	26560490	26561266	938.1221961
chr1	26606120	26607056	631.7228655
chr1	26608117	26608445	63.9732611
chr1	26608849	26609506	65.04539826
chr1	26613864	26614354	54.84823295
chr1	26616107	26616697	190.4490324
chr1	26632905	26633635	223.0106414
chr1	26644125	26644751	632.5389805
chr1	26645144	26645602	66.24354495
chr1	26645913	26646403	170.1630941
chr1	26647746	26648296	60.98583157
chr1	26758367	26759127	818.6589357
chr1	26797311	26799971	604.7544527
chr1	26803811	26804356	65.02427526
chr1	26805033	26805379	64.60564142
chr1	26826515	26828305	840.7545775
chr1	26856034	26856555	138.6939669
chr1	26868248	26869362	447.4402232
chr1	26869612	26870112	27.43979055
chr1	26871971	26872674	868.6643559
chr1	26901993	26902345	62.85735907
chr1	26946521	26948265	877.9968107
chr1	27018842	27020042	979.8915644
chr1	27021680	27024816	1217.464334
chr1	27057809	27058194	60.84824968
chr1	27070465	27071087	182.2711386
chr1	27113193	27113659	93.96390038
chr1	27113770	27115260	561.1572714
chr1	27115274	27115664	21.16985214
chr1	27116821	27117311	45.1483927
chr1	27152793	27153733	299.6209225
chr1	27159863	27160381	404.4077444
chr1	27165203	27165961	156.7644154
chr1	27190974	27192259	1543.909932
chr1	27192285	27192775	96.60235149
chr1	27215939	27217200	816.084802
chr1	27226420	27227193	680.5688227
chr1	27248013	27248953	752.6851458
chr1	27320030	27320402	62.75934465
chr1	27438580	27438982	64.79151205
chr1	27463446	27464074	304.4021183
chr1	27481015	27481841	1639.967687
chr1	27560955	27561445	232.319222
chr1	27648310	27649193	603.5876495
chr1	27660355	27660877	58.48960485
chr1	27668287	27668803	174.5164805
chr1	27668928	27670258	122.8197308
chr1	27691733	27692233	135.9737939
chr1	27727466	27727819	55.04511304
chr1	27728700	27729383	69.18669472
chr1	27729667	27730248	87.95279297
chr1	27816162	27816838	471.6123724
chr1	27816954	27817344	381.1212814
chr1	27851826	27852414	73.11775331
chr1	27930362	27930852	392.6101653
chr1	27935749	27935898	63.37217249
chr1	27936710	27937566	83.47135813
chr1	27941478	27942449	135.7058093
chr1	27944854	27945344	69.22831106
chr1	27951007	27952342	511.4976091
chr1	27952343	27953268	621.1192722
chr1	27957226	27957728	92.42412198
chr1	27959279	27960060	201.5407161
chr1	27960574	27961282	111.0578631
chr1	27985089	27986883	786.7997089
chr1	27989190	27989939	254.577274
chr1	27998435	27998935	836.6680828
chr1	28051973	28052844	410.0067472
chr1	28099424	28100399	588.5950058
chr1	28156925	28157600	926.8817399
chr1	28195507	28196044	208.2007994
chr1	28198862	28200646	660.8681432
chr1	28201741	28202247	207.587679
chr1	28202747	28203288	103.4190575
chr1	28205511	28206701	124.1195153
chr1	28208327	28209495	75.40861608
chr1	28210030	28210933	65.62203474
chr1	28211201	28211701	28.00842371
chr1	28213569	28214344	149.6656346
chr1	28216017	28216506	69.56443641
chr1	28216975	28217465	54.70766501
chr1	28240549	28241386	597.1498315
chr1	28286133	28286874	294.2111201
chr1	28414662	28415585	826.9711735
chr1	28474324	28475079	192.7541701
chr1	28495805	28496295	41.60877681
chr1	28498076	28498576	22.54641787
chr1	28499046	28499730	78.87003899
chr1	28500193	28500683	42.01351276
chr1	28501912	28502206	60.81498603
chr1	28502865	28503396	192.0306649
chr1	28525730	28526429	114.8782552
chr1	28559178	28559712	595.5856666
chr1	28562205	28563028	1126.487552
chr1	28565437	28565927	48.57608954
chr1	28571764	28572264	25.72227647
chr1	28572822	28573319	119.1420291
chr1	28573605	28574242	164.3181645
chr1	28575959	28576449	116.2890987
chr1	28585598	28586694	874.6401832
chr1	28655200	28655847	623.0579793
chr1	28695908	28696834	451.9126773
chr1	28831972	28834677	2154.63316
chr1	28834923	28835345	147.0565846
chr1	28835553	28836043	74.97546902
chr1	28836075	28837886	1087.885778
chr1	28838301	28838993	228.2339759
chr1	28839497	28840462	260.621888
chr1	28841699	28842189	51.10796512
chr1	28843779	28844477	81.94369255
chr1	28844576	28845604	471.4814755
chr1	28879127	28879952	536.9303679
chr1	28903492	28904337	257.1144363
chr1	28904386	28904595	91.27567375
chr1	28906127	28906845	103.70645
chr1	28907247	28908819	2317.218013
chr1	28969225	28970175	2377.701526
chr1	28974874	28976123	2501.669263
chr1	28994892	28996678	965.8959699
chr1	29062932	29064147	606.7866458
chr1	29101698	29102216	179.6291899
chr1	29211372	29211876	223.850189
chr1	29213310	29213926	323.0729403
chr1	29240526	29241380	218.3463775
chr1	29472281	29472694	73.73280654
chr1	29507567	29508952	949.2420576
chr1	29557131	29557847	883.2809628
chr1	31191384	31192496	518.2780474
chr1	31203127	31203667	115.6178504
chr1	31204387	31205923	295.2488562
chr1	31206668	31207058	21.70903484
chr1	31207870	31208536	174.0651688
chr1	31210508	31210946	57.38287669
chr1	31212369	31213050	61.10501628
chr1	31216317	31217452	432.7041276
chr1	31218295	31221979	586.4388948
chr1	31222335	31223150	461.0657481
chr1	31223391	31224313	245.3045174
chr1	31224943	31225609	94.5823187
chr1	31226422	31226912	183.9013207
chr1	31227359	31228127	292.497974
chr1	31228653	31228972	105.268059
chr1	31229313	31231018	807.3547578
chr1	31231268	31231964	123.3902197
chr1	31232483	31233170	144.0694125
chr1	31233464	31233954	109.0422433
chr1	31235619	31236109	46.08743705
chr1	31238307	31238807	21.94112739
chr1	31403282	31404156	163.3244758
chr1	31537931	31539036	716.5467298
chr1	31627744	31628636	198.6900283
chr1	31769252	31770212	1363.117154
chr1	31955643	31956133	46.21164907
chr1	32015014	32015504	43.38998677
chr1	32109757	32110993	443.2930378
chr1	32253886	32254418	400.982421
chr1	32346566	32347056	54.2208415
chr1	32354753	32355337	383.6949917
chr1	32370324	32371072	169.9451074
chr1	32372633	32372902	74.058194
chr1	32394316	32394806	69.96220988
chr1	32402249	32402739	84.46384736
chr1	32402886	32404510	948.1861833
chr1	32405553	32405829	76.91410547
chr1	32409748	32410789	1250.75787
chr1	32421649	32422139	171.2027981
chr1	32423366	32423856	45.89498908
chr1	32450378	32450649	77.87986151
chr1	32450934	32451424	68.62198623
chr1	32478801	32480270	890.4727775
chr1	32528214	32528583	87.04574109
chr1	32538095	32539230	681.3746796
chr1	32573295	32573986	270.5241599
chr1	32644900	32645965	871.8716011
chr1	32662646	32663386	84.17559892
chr1	32663911	32664693	91.43737076
chr1	32666064	32666660	124.1785343
chr1	32667016	32667570	265.1018801
chr1	32670954	32671958	477.7473527
chr1	32687770	32688410	598.1444179
chr1	32697421	32697923	63.17937348
chr1	32705920	32706410	148.4817661
chr1	32706725	32707226	59.64630276
chr1	32713859	32714175	56.60144514
chr1	32715319	32716196	436.3818288
chr1	32716410	32717500	500.1473197
chr1	32719201	32719691	42.38153517
chr1	32738434	32738584	54.08920461
chr1	32757178	32758111	525.3228787
chr1	32797043	32797533	55.70217706
chr1	32797794	32798782	203.555175
chr1	32799661	32802090	1225.198454
chr1	32816730	32817562	419.2126543
chr1	32826887	32828138	53.6262204
chr1	32859562	32860582	983.0246106
chr1	33077668	33078216	142.4675064
chr1	33093126	33093718	148.79393
chr1	33115743	33117519	1410.656693
chr1	33245520	33245977	58.46294761
chr1	33282323	33284807	1315.17146
chr1	33430072	33430859	1592.802766
chr1	33446687	33447285	479.2274223
chr1	33457835	33458325	50.40536283
chr1	33502185	33502696	460.9904983
chr1	33546330	33546992	454.1031451
chr1	33592525	33593487	830.3012608
chr1	33646518	33646884	73.24779466
chr1	33647373	33647863	278.6356078
chr1	33721022	33721512	242.2800491
chr1	33721835	33722705	109.5669566
chr1	33814746	33816298	695.5840005
chr1	33938066	33938566	174.3910783
chr1	34997451	34997941	111.2967662
chr1	35318312	35318568	59.78978683
chr1	35324818	35325646	792.3055571
chr1	35331335	35332325	262.3227668
chr1	35450527	35451347	757.098637
chr1	35497019	35497593	826.5051301
chr1	35544663	35545420	331.5416204
chr1	35586296	35586775	73.35437019
chr1	35640126	35640616	52.70902873
chr1	35640677	35641116	57.27858983
chr1	35642673	35643290	168.033967
chr1	35643865	35644282	159.5420069
chr1	35645415	35645905	54.0131252
chr1	35646275	35647030	182.3740519
chr1	35656329	35656688	70.50229696
chr1	35657252	35659179	2071.575567
chr1	35734292	35734975	300.2810825
chr1	36004529	36005029	24.06591205
chr1	36022438	36023701	847.7356317
chr1	36042814	36043657	144.624325
chr1	36106823	36107493	973.9650839
chr1	36184063	36184968	286.4757427
chr1	36234760	36235929	1066.950073
chr1	36348615	36349115	336.424503
chr1	36396148	36397271	539.7397752
chr1	36488758	36489535	123.9754324
chr1	36554101	36555082	1148.910071
chr1	36562460	36562859	54.02761018
chr1	36614680	36615333	500.331746
chr1	36616220	36616766	254.4275217
chr1	36621006	36622840	1052.236882
chr1	36626329	36627107	487.3245991
chr1	36627441	36628069	127.8157011
chr1	36688976	36690601	1047.727076
chr1	36771405	36773020	886.9001921
chr1	36789211	36789711	24.07067755
chr1	36814830	36815320	106.0338786
chr1	36839398	36839898	329.5062033
chr1	36840123	36840613	46.26556445
chr1	36850580	36850929	59.85965045
chr1	36850940	36852869	1047.061069
chr1	36863119	36863924	641.8939984
chr1	36866407	36867245	173.0579106
chr1	36877262	36877752	49.07750388
chr1	36915916	36916562	588.7373285
chr1	36929699	36930347	805.2086563
chr1	37754555	37755045	208.3307217
chr1	37939743	37943555	2266.545757
chr1	37943991	37945756	483.0335066
chr1	37947944	37948351	62.5945586
chr1	37950146	37951568	267.5851462
chr1	37980075	37980765	439.7889835
chr1	38019470	38020095	498.2309222
chr1	38061219	38061739	716.0523972
chr1	38141793	38142283	43.3112545
chr1	38155928	38156418	325.2568669
chr1	38157965	38158719	663.5876826
chr1	38259386	38260049	114.3991449
chr1	38265718	38266355	66.47369651
chr1	38273165	38274517	1053.205687
chr1	38325010	38326140	843.5804232
chr1	38397120	38397621	258.7768833
chr1	38412366	38412936	186.1843117
chr1	38455341	38456127	609.4896845
chr1	38470939	38471340	170.9880414
chr1	38478165	38478890	576.2876816
chr1	38492701	38493119	73.61100307
chr1	38495559	38496049	69.01565403
chr1	38518800	38519290	51.28226395
chr1	38940325	38942880	855.5191951
chr1	39024798	39025626	142.3522796
chr1	39325032	39325913	440.9824762
chr1	39338741	39339501	504.2926656
chr1	39456714	39457380	887.8376447
chr1	39491685	39492761	805.9374591
chr1	39570859	39571485	253.6108419
chr1	39571510	39572407	67.15880352
chr1	39680725	39681225	464.4742262
chr1	39735482	39735872	23.41394059
chr1	39957237	39957529	67.38289153
chr1	39975054	39975415	67.31325487
chr1	40024762	40025552	240.5741448
chr1	40036658	40037087	59.29679465
chr1	40041153	40042696	1046.022388
chr1	40204195	40204869	786.7731406
chr1	40254233	40255265	206.9582144
chr1	40264710	40265316	169.0530191
chr1	40282855	40283459	291.99254
chr1	40348895	40349395	545.7049558
chr1	40367321	40367854	80.35008167
chr1	40420467	40421453	688.598637
chr1	40426027	40426717	246.0093845
chr1	40461491	40461981	44.4472005
chr1	40505211	40506818	1628.033317
chr1	40508055	40508545	42.06572506
chr1	40562633	40563172	602.4830857
chr1	40626685	40627457	853.1900551
chr1	40651967	40652457	167.884223
chr1	40723047	40724186	860.0839349
chr1	40777962	40778632	175.0566911
chr1	40780775	40781353	294.9404668
chr1	40839206	40840663	865.8148205
chr1	40847071	40847561	105.6993989
chr1	40847989	40848379	20.77391102
chr1	40848746	40849125	55.13430801
chr1	40850413	40850946	191.9607196
chr1	40851087	40851693	143.7304473
chr1	40915405	40916162	450.6184037
chr1	40916489	40916850	81.97841203
chr1	40942634	40943297	297.9872091
chr1	40974034	40974754	701.5590609
chr1	40996907	40997575	465.3877433
chr1	41156956	41158359	895.6785007
chr1	41165363	41165853	43.19050724
chr1	41174798	41175310	234.7514198
chr1	41275043	41275533	132.5182777
chr1	41284166	41284507	61.86995063
chr1	41327819	41328181	110.5104567
chr1	41444798	41446760	532.1152245
chr1	41482688	41484215	59.89536195
chr1	41485700	41486692	107.8963348
chr1	41486998	41487880	65.78299226
chr1	41706742	41708603	363.5304083
chr1	42193132	42193622	41.06011788
chr1	42194282	42194772	41.64994171
chr1	42204651	42205231	186.2817595
chr1	42357010	42357530	205.5992336
chr1	42385478	42386261	436.2688281
chr1	42501291	42502089	225.8499744
chr1	42800380	42801514	813.9852337
chr1	42921398	42923034	905.8853849
chr1	42928660	42929150	118.1054154
chr1	43123608	43124697	934.6951816
chr1	43147314	43149245	1306.899727
chr1	43168874	43169209	62.80525652
chr1	43169725	43170082	67.84718976
chr1	43232127	43233539	1568.80088
chr1	43282415	43283198	424.8763379
chr1	43311813	43312602	561.8967807
chr1	43389709	43390870	527.1934909
chr1	43397525	43398147	119.0256841
chr1	43423384	43424993	1184.717658
chr1	43637498	43638189	619.4229176
chr1	43664814	43665304	119.0445213
chr1	43814857	43815333	110.9224527
chr1	43824082	43825226	589.9427293
chr1	43828763	43829776	227.2773625
chr1	43832526	43834374	1389.088099
chr1	43855041	43855966	1026.830916
chr1	43919141	43920124	305.8924602
chr1	44115173	44116516	2110.362924
chr1	44172254	44173903	1324.726592
chr1	44297692	44298182	82.15845933
chr1	44300734	44301224	49.09523552
chr1	44302245	44302735	43.00800676
chr1	44411935	44412948	673.06282
chr1	44435464	44436076	253.4395767
chr1	44440010	44441469	513.8665952
chr1	44444431	44445122	152.4496556
chr1	44445294	44445856	131.8538342
chr1	44456882	44457753	226.2158559
chr1	44495452	44496073	178.9929386
chr1	44496314	44496701	54.7484847
chr1	44678805	44679458	305.7642508
chr1	44685585	44686263	56.66640815
chr1	44820622	44821140	232.6144042
chr1	45097010	45098378	791.7879364
chr1	45110552	45110974	60.94671712
chr1	45130475	45130748	66.05320877
chr1	45139492	45140323	487.129253
chr1	45186566	45187791	2836.485613
chr1	45189047	45189537	50.23825102
chr1	45196039	45197075	1922.321389
chr1	45205046	45205983	1290.400611
chr1	45224750	45225053	58.18528509
chr1	45240814	45242107	1336.613236
chr1	45243231	45243663	81.3916893
chr1	45244021	45244511	42.11598264
chr1	45246483	45247305	137.3190184
chr1	45249704	45250683	60.33522113
chr1	45251828	45252437	134.3428414
chr1	45265353	45266866	1263.472368
chr1	45271616	45272187	79.36332391
chr1	45272799	45274185	68.11088467
chr1	45274861	45275596	250.9525667
chr1	45279325	45279874	656.5875646
chr1	45284800	45286204	2929.729084
chr1	45451956	45452456	697.9048294
chr1	45476560	45477224	333.9135861
chr1	45477713	45478213	553.259248
chr1	45671816	45672358	100.1201677
chr1	45769359	45770264	683.6596354
chr1	45792216	45793874	666.3023895
chr1	45803633	45804123	44.65381237
chr1	45805100	45806362	787.2564303
chr1	45806512	45807057	90.05582142
chr1	45810173	45810705	53.47319733
chr1	45859746	45860052	63.05147931
chr1	45956489	45957049	505.7599679
chr1	45965372	45966225	328.3906278
chr1	45973839	45974958	89.08039422
chr1	45986762	45988000	2277.767628
chr1	46009348	46009838	52.57661849
chr1	46016030	46016994	859.0825196
chr1	46048758	46049258	179.3534925
chr1	46049409	46050800	1242.226849
chr1	46051792	46052110	55.07625179
chr1	46076244	46076579	78.23020751
chr1	46151669	46154255	2507.066273
chr1	46215859	46216807	1246.498757
chr1	46268936	46269574	518.1489137
chr1	46509307	46509558	64.88386795
chr1	46597993	46598514	1272.207511
chr1	46598780	46599469	193.7328233
chr1	46632172	46632556	65.10214003
chr1	46663780	46664544	688.0151094
chr1	46712715	46713200	117.3959522
chr1	46713220	46713684	337.9359118
chr1	46740226	46740716	53.8846134
chr1	46744376	46745087	92.48417103
chr1	46746598	46747146	112.8533252
chr1	46750827	46752202	95.18634359
chr1	46767048	46769667	867.0132281
chr1	46791184	46791674	50.61513357
chr1	46797398	46798068	110.8794099
chr1	46799370	46800058	773.00083
chr1	46806102	46806907	427.8635192
chr1	47069469	47070265	818.5409016
chr1	47081899	47082718	360.2295261
chr1	47133475	47134564	445.1278522
chr1	47184216	47185134	510.7723526
chr1	47644723	47645173	92.98486284
chr1	47779536	47780388	772.1311967
chr1	47799160	47800687	665.2957135
chr1	47902172	47902526	91.24424516
chr1	47902839	47903735	266.5292481
chr1	48937957	48938258	55.25534107
chr1	51425324	51426317	1089.272628
chr1	51433668	51436176	479.1997452
chr1	51442623	51443113	67.34991001
chr1	51443174	51444281	363.1287347
chr1	51700810	51701070	75.24070026
chr1	51701649	51702754	635.1766483
chr1	51762537	51763027	44.21736411
chr1	51970490	51970980	62.69387778
chr1	51983547	51985134	682.7512602
chr1	52035137	52035627	52.75202403
chr1	52082543	52083061	523.4819899
chr1	52194843	52195953	761.9827773
chr1	52256005	52256492	88.0980967
chr1	52343664	52345221	919.5510067
chr1	52497837	52498327	43.99494556
chr1	52498773	52499662	806.4897183
chr1	52520609	52521239	629.3572342
chr1	52521661	52522735	479.1132172
chr1	52607442	52608385	71.8454048
chr1	52818285	52818556	55.2508912
chr1	52831226	52832252	968.9114115
chr1	52869799	52870744	607.7143665
chr1	53018272	53019630	686.2476375
chr1	53067810	53068446	138.3376028
chr1	53098642	53098983	60.89025541
chr1	53103089	53103393	72.99254444
chr1	53163567	53164412	435.9957407
chr1	53168646	53169381	175.560867
chr1	53191950	53192473	240.1406793
chr1	53308133	53308848	165.0196379
chr1	53332579	53333069	45.6007423
chr1	53387044	53387617	321.6773316
chr1	53392810	53393245	159.2067118
chr1	53480389	53480889	324.2001532
chr1	53662175	53662997	981.250601
chr1	53685747	53686677	1452.309143
chr1	53703898	53704723	726.7658439
chr1	53791531	53793311	812.3660013
chr1	53793351	53794185	217.27391
chr1	53833565	53834055	132.6575741
chr1	54303569	54304303	414.3205993
chr1	54355141	54355750	391.6122731
chr1	54410946	54411527	543.4807246
chr1	54411628	54412392	126.8609065
chr1	54518432	54519590	609.2027414
chr1	54665441	54666328	657.1008999
chr1	54687118	54688308	135.1305313
chr1	54689541	54689873	65.83000008
chr1	54752922	54753222	59.90512534
chr1	54871833	54872820	371.2787755
chr1	54873026	54873516	65.85693477
chr1	54953934	54954424	117.9322501
chr1	55181221	55181863	779.2601131
chr1	55209532	55209808	54.16116592
chr1	55229833	55230392	594.4507196
chr1	55266591	55267312	203.8578254
chr1	55352372	55353362	802.6250203
chr1	55680263	55681701	597.2452352
chr1	56797760	56798032	202.7850408
chr1	57044806	57045296	72.82200271
chr1	59011757	59012634	687.3304168
chr1	59039438	59039956	225.5105134
chr1	59165347	59165969	864.3633669
chr1	59247676	59251131	2396.184572
chr1	59280973	59281478	108.3272954
chr1	59281815	59282491	367.8509065
chr1	59369067	59369976	248.4183412
chr1	59434098	59434480	99.5181639
chr1	59485869	59486359	42.5446105
chr1	59612336	59612920	167.1383714
chr1	59761908	59763011	713.4229794
chr1	60279893	60280401	262.3129259
chr1	61542412	61542962	58.91571407
chr1	62190470	62191321	1349.199395
chr1	62207830	62208764	151.4571057
chr1	62901445	62902213	993.537681
chr1	62902234	62903461	527.527864
chr1	63153062	63154427	133.5069465
chr1	63249396	63250075	596.7727889
chr1	63832882	63833814	654.0429103
chr1	63988575	63989496	531.2274034
chr1	64058796	64060380	537.3326446
chr1	65329963	65330207	58.0993281
chr1	65431461	65432413	384.8194523
chr1	65532804	65533367	54.31820194
chr1	65533442	65533928	82.2627908
chr1	65613632	65614908	206.2189282
chr1	65719742	65720459	165.4567429
chr1	65731335	65731827	76.27136237
chr1	65885257	65885747	184.7511858
chr1	65886150	65886763	509.7801896
chr1	66747785	66748275	50.34093441
chr1	66749178	66749668	43.43523387
chr1	66797819	66798369	110.2408795
chr1	66799124	66799624	92.57880516
chr1	66800656	66801146	71.51672725
chr1	66801644	66802462	484.9640026
chr1	66805613	66806103	60.07356336
chr1	66808524	66808781	53.03035657
chr1	66836755	66837245	52.31577101
chr1	66846000	66846490	61.63544186
chr1	66867704	66868194	84.38026823
chr1	66911016	66911506	146.6241051
chr1	67390356	67391344	677.6968214
chr1	67395664	67396619	548.2388638
chr1	67519016	67520265	412.769701
chr1	67631856	67632356	21.94354751
chr1	67772989	67773796	121.6152279
chr1	67866698	67867198	22.82812404
chr1	67874949	67875262	62.48402808
chr1	67894706	67895748	59.16831611
chr1	67895776	67897052	553.0061175
chr1	68150675	68152630	1821.128846
chr1	68152721	68153211	47.83808775
chr1	68154589	68155089	23.82718688
chr1	68201829	68202451	236.7221028
chr1	68962276	68963111	315.5182551
chr1	70670967	70671780	700.0707074
chr1	70686803	70687733	628.2788061
chr1	70718953	70719321	61.03990549
chr1	70819550	70820880	990.1722585
chr1	70876506	70877244	1133.252235
chr1	71519291	71520798	190.8628521
chr1	71546419	71547314	862.473073
chr1	74663591	74664248	481.9116853
chr1	75198582	75199279	509.1295077
chr1	76189783	76190795	919.1448903
chr1	76250336	76251168	270.0070686
chr1	76251409	76252223	1754.432713
chr1	76261337	76262024	161.2663645
chr1	76262067	76263297	334.6619212
chr1	77684814	77685322	750.506171
chr1	78147898	78149562	776.9389331
chr1	78224815	78225724	310.1613328
chr1	78245100	78245719	413.4328475
chr1	78443761	78445439	1271.785759
chr1	78469629	78470375	928.0811766
chr1	78470385	78470821	254.6881701
chr1	79085667	79086444	139.8981493
chr1	79088247	79088737	112.9573319
chr1	79098694	79099473	574.1398424
chr1	79115296	79115796	676.4201419
chr1	79117004	79117373	74.32001514
chr1	79131554	79131822	62.84210316
chr1	84464572	84464938	101.2615903
chr1	84543080	84544024	269.2985485
chr1	84764059	84764680	119.2942926
chr1	84944760	84945479	564.6538695
chr1	84971237	84972649	677.1859277
chr1	85038568	85039270	271.50304
chr1	85039467	85040565	1367.653973
chr1	85086430	85086799	60.9547443
chr1	85155606	85156677	336.1589488
chr1	85407549	85407847	57.47171541
chr1	85424986	85425476	56.32056632
chr1	85454323	85454813	153.9082621
chr1	85461712	85462202	59.50616995
chr1	85462426	85463510	458.3395
chr1	85666195	85667565	285.2518489
chr1	85724934	85725581	916.3084391
chr1	85741409	85742829	944.7718624
chr1	85755567	85756057	43.78820823
chr1	86042164	86042707	91.73431246
chr1	86173714	86174486	519.4145251
chr1	86861501	86862191	142.862929
chr1	87169529	87171182	920.8219188
chr1	87379488	87379996	550.2352646
chr1	87380187	87380846	266.8685348
chr1	87381141	87381631	50.1261975
chr1	87793727	87794852	839.724121
chr1	87796949	87797715	122.7375278
chr1	87800784	87801637	203.4465224
chr1	87915083	87915573	172.8020984
chr1	89149490	89150793	915.3268603
chr1	89356847	89357508	1775.768231
chr1	89457932	89459070	601.1706341
chr1	89664302	89664792	48.44740058
chr1	89989710	89991064	652.2929695
chr1	90098219	90099305	70.27529602
chr1	90286138	90287700	555.3217328
chr1	90308671	90309738	374.5923591
chr1	90460418	90461324	993.6783285
chr1	91486668	91488130	696.9977328
chr1	91966116	91967160	299.4105173
chr1	92178547	92178824	72.0427534
chr1	92269332	92269822	52.18563828
chr1	92351393	92351926	185.940937
chr1	92545932	92546339	139.5590542
chr1	92764071	92764871	924.351248
chr1	92949084	92949659	57.1250764
chr1	92950000	92950715	192.5620053
chr1	92950815	92951988	350.6919375
chr1	92952207	92952706	116.9644318
chr1	93250366	93250867	219.624883
chr1	93297290	93298347	1840.911476
chr1	93422622	93423112	47.35374965
chr1	93426404	93427830	680.0779552
chr1	93427886	93428376	124.4587597
chr1	93440958	93441448	41.7804969
chr1	93508165	93508429	53.18462181
chr1	93544384	93545158	1749.141004
chr1	93614267	93614757	56.94719432
chr1	93645149	93646838	931.3036991
chr1	93810967	93812209	1134.647949
chr1	94147150	94147794	200.605886
chr1	94311731	94313260	446.7495396
chr1	94344399	94345104	1046.319588
chr1	94374769	94375388	123.3518338
chr1	94883443	94884292	957.8299516
chr1	95007391	95007673	55.70862489
chr1	95185913	95186357	90.26549352
chr1	95392382	95392885	385.787812
chr1	95537924	95538840	398.4535602
chr1	95699558	95700222	671.8202132
chr1	97186962	97188080	370.7918898
chr1	98386253	98386986	668.6726602
chr1	100231883	100232383	231.9621773
chr1	100315288	100316078	1010.804642
chr1	100435136	100436222	527.5574376
chr1	100503296	100504651	1038.888106
chr1	100512440	100512930	51.27366785
chr1	100598040	100599004	383.2890401
chr1	100714958	100715674	966.4265545
chr1	100731464	100732408	512.8213135
chr1	100816754	100817366	177.8916825
chr1	100817859	100818998	454.3189555
chr1	101185255	101185403	174.8222255
chr1	101360279	101360845	131.325734
chr1	101361225	101362578	885.1126711
chr1	101415232	101415436	60.93921004
chr1	101491134	101491771	737.9157456
chr1	101701141	101702234	315.4614765
chr1	101702269	101702804	131.4530366
chr1	101703504	101703832	58.45475512
chr1	101773320	101774084	73.41728936
chr1	101774099	101774393	57.75169117
chr1	101774413	101774913	90.05981237
chr1	101775041	101775748	299.8643398
chr1	101829958	101830448	49.67086972
chr1	101836822	101837332	126.731693
chr1	101839206	101839446	60.09545253
chr1	101845442	101845932	43.1982726
chr1	101854447	101854937	70.38533586
chr1	101873529	101874964	837.3223038
chr1	101875488	101876179	249.1028226
chr1	101902757	101903247	48.56704303
chr1	104068177	104069019	264.9479739
chr1	107598998	107600547	637.7100539
chr1	107993978	107994260	81.39310069
chr1	108742530	108743326	239.0227588
chr1	109102192	109102682	58.4301549
chr1	109103440	109103930	212.1295841
chr1	109203504	109204387	476.7022789
chr1	109234544	109235720	1394.992067
chr1	109246054	109246393	93.97033442
chr1	109288997	109289919	970.0046616
chr1	109419189	109420058	265.575595
chr1	109505567	109506312	675.6482925
chr1	109584334	109584916	1168.298048
chr1	109618338	109618984	1044.543066
chr1	109633002	109633721	663.9686018
chr1	109642442	109643700	1916.478815
chr1	109756181	109757268	689.8295363
chr1	109782428	109783735	68.64504688
chr1	109825696	109826258	472.3632281
chr1	109968452	109969595	984.3364945
chr1	110026389	110027056	679.9971975
chr1	110036431	110037083	679.4156462
chr1	110044312	110044639	65.49474562
chr1	110088907	110089468	95.68767358
chr1	110090851	110091693	1054.066222
chr1	110161992	110162748	518.1662169
chr1	110163431	110163997	115.996958
chr1	110198343	110199129	250.5517331
chr1	110210581	110210858	54.30743259
chr1	110230021	110230795	426.5679202
chr1	110282719	110283121	103.012613
chr1	110333390	110333696	70.41827566
chr1	110448765	110449038	73.24791896
chr1	110453005	110454165	217.4836021
chr1	110473775	110474183	54.20522078
chr1	110527174	110527980	725.3041966
chr1	110577019	110577990	600.9880075
chr1	110596366	110596916	55.75212249
chr1	110627197	110627607	129.0046692
chr1	110880277	110881591	759.4515646
chr1	110881871	110883228	674.3704829
chr1	110883487	110884178	62.14870623
chr1	110890121	110890324	52.97934132
chr1	110949938	110950709	1300.890517
chr1	111162070	111162368	82.34526959
chr1	111162432	111162710	59.91713575
chr1	111215356	111215846	49.12591302
chr1	111329858	111330656	102.3047265
chr1	111413767	111414257	42.50975109
chr1	111414975	111415465	50.21588356
chr1	111415488	111416052	379.385777
chr1	111416823	111417313	50.22268265
chr1	111417967	111418474	147.2328467
chr1	111422618	111423108	106.769018
chr1	111444321	111444821	21.68215837
chr1	111445411	111447244	356.7088632
chr1	111505724	111506888	1157.153189
chr1	111681869	111683555	756.4176433
chr1	111725864	111726364	22.24095779
chr1	111728321	111728711	20.84228965
chr1	111729200	111730134	68.11288101
chr1	111731584	111732074	44.18701633
chr1	111732759	111733097	56.96526343
chr1	111734523	111735922	357.4435151
chr1	111737034	111737818	80.72612262
chr1	111738488	111738988	27.56494056
chr1	111740155	111740655	102.8787592
chr1	111741871	111744762	2041.379284
chr1	111745051	111747590	862.414658
chr1	111756935	111757440	309.025171
chr1	111757552	111758109	166.5174505
chr1	111758310	111759343	544.6998247
chr1	111759994	111760484	46.12711296
chr1	111762507	111763771	521.5151315
chr1	111764080	111764760	248.5816308
chr1	111772166	111772656	51.71449648
chr1	111888852	111889342	98.55238632
chr1	111991595	111992402	603.4999
chr1	112048395	112048885	156.2923878
chr1	112050008	112051115	279.316981
chr1	112135554	112136044	169.1362539
chr1	112141129	112141619	111.1307377
chr1	112143415	112143917	118.5243102
chr1	112145554	112146054	101.8428088
chr1	112146543	112147043	189.7745387
chr1	112158776	112159326	103.140564
chr1	112162158	112163354	490.2315677
chr1	112261508	112262203	113.4277999
chr1	112280963	112281559	94.70560401
chr1	112281749	112282415	209.6894979
chr1	112297866	112298859	1135.029062
chr1	112938632	112939122	55.9446593
chr1	113008659	113009187	150.4965757
chr1	113161240	113162840	1128.783859
chr1	113216683	113218200	333.1840921
chr1	113243345	113243826	62.45274296
chr1	113247154	113248208	542.3792735
chr1	113249438	113249939	242.5373335
chr1	113497900	113500008	1572.355655
chr1	113615599	113616406	1053.35528
chr1	113932903	113933393	137.2558058
chr1	114301516	114302749	693.056531
chr1	114326146	114326636	47.15250809
chr1	114354274	114355533	861.1383706
chr1	114401955	114402445	54.81082216
chr1	114414086	114414586	692.8526604
chr1	114447038	114448266	690.6010593
chr1	114471649	114473110	492.5814918
chr1	115053029	115054401	800.9782395
chr1	115123950	115124690	1112.828336
chr1	115258936	115259656	485.5010636
chr1	115299551	115301007	975.924899
chr1	115322894	115323687	1618.570856
chr1	116184455	116184877	78.24269487
chr1	116681473	116681963	57.14337059
chr1	116915492	116916923	919.2959279
chr1	116918866	116919379	209.2015038
chr1	116920197	116920731	231.7372431
chr1	116948010	116948545	59.27795983
chr1	116960896	116961613	932.1142567
chr1	117047130	117047620	47.53581627
chr1	117055817	117056317	21.97607172
chr1	117057391	117057901	68.94923299
chr1	117059405	117060445	71.6738261
chr1	117061042	117061395	64.9460992
chr1	117074394	117074988	130.296244
chr1	117076681	117076999	55.15001762
chr1	117085727	117085967	57.26676613
chr1	117087520	117088636	176.8772579
chr1	117099213	117099703	173.9970709
chr1	117100823	117101313	147.5467225
chr1	117101757	117102452	121.6833263
chr1	117103357	117103847	87.84117295
chr1	117111057	117111447	128.8738264
chr1	117111605	117111995	33.87716521
chr1	117112297	117114070	1016.429076
chr1	117171319	117171475	53.09187522
chr1	117280314	117280804	52.23894321
chr1	117421473	117422053	99.77316821
chr1	117593925	117594415	114.1294711
chr1	117601914	117603582	1119.436172
chr1	117604381	117604871	69.83695405
chr1	117663964	117664827	132.666811
chr1	117909060	117910361	898.5358524
chr1	118148472	118148962	500.4476701
chr1	118196936	118197426	51.77710483
chr1	118198769	118199259	42.45362248
chr1	118471961	118472831	579.0308741
chr1	119682806	119683650	840.1827712
chr1	120190761	120191261	146.363941
chr1	120254339	120254829	256.014272
chr1	120254943	120255637	98.44859326
chr1	120611938	120612368	86.08481166
chr1	121261143	121261471	65.05538373
chr1	142890883	142891079	62.86308267
chr1	143467393	143467668	55.1493754
chr1	143743346	143744322	80.43370444
chr1	144519946	144520346	70.8807495
chr1	144520868	144521409	67.64114549
chr1	144533585	144534698	1672.658263
chr1	144536053	144536398	103.1586948
chr1	144593511	144593968	114.0817316
chr1	144931765	144932693	363.2103811
chr1	145096216	145096809	902.2844738
chr1	145208923	145209438	133.9964697
chr1	145382231	145383588	1725.754265
chr1	145397168	145397658	43.58774505
chr1	145437551	145439170	839.4574947
chr1	145440218	145440879	91.56595158
chr1	145442063	145442629	180.6950234
chr1	145442857	145443414	306.8106785
chr1	145455075	145455565	72.58217996
chr1	145470101	145470827	1154.179838
chr1	145476863	145477701	651.4313967
chr1	145507221	145508028	1047.152682
chr1	145515171	145517022	677.3331784
chr1	145575063	145575563	219.762309
chr1	145575654	145576344	105.623893
chr1	145588442	145589911	444.8493457
chr1	145610563	145611404	495.9703608
chr1	145826618	145827242	600.3946341
chr1	146373405	146373891	108.6897985
chr1	146555493	146556777	1640.82637
chr1	146643470	146644666	429.3378155
chr1	146713900	146714941	492.0877724
chr1	147071191	147072280	164.3795412
chr1	147141917	147142498	73.75743526
chr1	147400335	147400922	663.0044838
chr1	147624446	147624641	53.38180493
chr1	147735409	147736547	1339.144421
chr1	147806100	147807486	2004.191512
chr1	147993789	147994929	1192.632593
chr1	148000598	148000891	79.9460542
chr1	148176134	148176670	74.71366182
chr1	148241213	148242193	1477.106919
chr1	148242330	148242631	63.24813908
chr1	148555813	148556978	329.6439491
chr1	148604096	148604473	95.77995
chr1	148604671	148605171	350.9669694
chr1	148928023	148928412	67.31311994
chr1	149214691	149215584	483.3736816
chr1	149223051	149224841	1976.505228
chr1	149294563	149294850	71.29588066
chr1	149513381	149513871	42.38311183
chr1	149513915	149514429	370.0219091
chr1	149605681	149606326	341.6489317
chr1	149783087	149784295	590.4740453
chr1	149784501	149785487	995.5813717
chr1	149815019	149815509	117.4409172
chr1	149821404	149821894	58.04738287
chr1	149856399	149860450	3987.141832
chr1	149870922	149871727	359.2560532
chr1	149889174	149889535	89.85343704
chr1	149899395	149900428	953.6501024
chr1	149982345	149983078	395.1454777
chr1	150039230	150040047	318.8103999
chr1	150121565	150123958	576.4038452
chr1	150126486	150126834	53.57494999
chr1	150129060	150129370	66.04996817
chr1	150129372	150129751	55.37801312
chr1	150131500	150132340	352.7234662
chr1	150132612	150133218	358.0443531
chr1	150133360	150133850	43.85094404
chr1	150134322	150134920	224.3773463
chr1	150135176	150135945	481.3221789
chr1	150185755	150186357	198.3872595
chr1	150206721	150207975	809.2151376
chr1	150208176	150208677	1260.249795
chr1	150235619	150236220	60.15192283
chr1	150240664	150241897	333.4975374
chr1	150266070	150266656	828.6142606
chr1	150293687	150294322	526.3112279
chr1	150335967	150337632	1243.460616
chr1	150337915	150338415	28.49674947
chr1	150459509	150460207	919.1207166
chr1	150488000	150488490	160.8385153
chr1	150528058	150528442	92.56292969
chr1	150533433	150535037	314.2627506
chr1	150535050	150536057	228.1576699
chr1	150536302	150536802	24.71532534
chr1	150539653	150540045	74.39646437
chr1	150540740	150541230	44.82329381
chr1	150541460	150541809	54.62708532
chr1	150542362	150542672	67.20901652
chr1	150543552	150544042	178.2414534
chr1	150544273	150544763	40.81854226
chr1	150545417	150546458	242.4947718
chr1	150547038	150547559	119.3696221
chr1	150550622	150552602	1588.211794
chr1	150584028	150584518	58.29849846
chr1	150601407	150602586	591.0205247
chr1	150669520	150669655	125.4963627
chr1	150669705	150670195	43.56622415
chr1	150737959	150738460	163.3259604
chr1	150848819	150849634	694.4010244
chr1	150898396	150899182	286.1783178
chr1	150946353	150947649	159.4438235
chr1	150978791	150979568	139.8429543
chr1	150980708	150981628	240.920611
chr1	151020004	151021402	255.1923346
chr1	151021861	151022366	160.0116635
chr1	151023726	151024216	47.38208543
chr1	151030204	151032436	1121.683571
chr1	151042601	151043907	1076.988744
chr1	151128903	151129407	87.54112072
chr1	151129537	151130137	72.89322154
chr1	151138311	151139037	627.3795309
chr1	151162361	151163026	645.2183
chr1	151170687	151171746	526.7921866
chr1	151226878	151227516	790.8226821
chr1	151253443	151256117	858.196347
chr1	151259727	151263853	361.4208811
chr1	151264290	151266150	257.8902088
chr1	151299363	151300084	447.8016801
chr1	151300137	151300863	266.254665
chr1	151316076	151316416	57.76796075
chr1	151319177	151319894	339.1212167
chr1	151320041	151320541	24.47292401
chr1	151371675	151372764	779.4758389
chr1	151372998	151373488	41.08233845
chr1	151374228	151374728	27.10897814
chr1	151375248	151375738	45.58558644
chr1	151430845	151432200	501.47614
chr1	151447538	151447973	88.88051931
chr1	151512560	151513083	470.950212
chr1	151584328	151585173	253.0122467
chr1	151735690	151736315	441.812413
chr1	151762685	151763187	308.0963123
chr1	151812172	151812672	210.7144129
chr1	151881635	151882485	704.7964859
chr1	152020278	152021058	428.1468917
chr1	152432375	152432658	62.59840567
chr1	153316304	153316794	41.86241271
chr1	153508266	153508932	173.7995024
chr1	153517631	153517935	73.12129032
chr1	153571122	153571632	309.1873191
chr1	153606119	153607080	775.5292928
chr1	153619693	153620208	98.73518199
chr1	153620434	153620888	101.8263706
chr1	153622020	153622742	179.1601764
chr1	153630948	153631575	522.462128
chr1	153633499	153633990	58.70715849
chr1	153643152	153643678	710.5452728
chr1	153699906	153700842	922.0708408
chr1	153747508	153748791	205.4798088
chr1	153755702	153756451	893.7831949
chr1	153763258	153763748	48.35751743
chr1	153774238	153774788	55.78491502
chr1	153777662	153778290	84.50735709
chr1	153894686	153895595	99.34856942
chr1	153895651	153896197	388.1438804
chr1	153902716	153903266	57.57001114
chr1	153904610	153905617	69.13772687
chr1	153914286	153914802	62.82717055
chr1	153917472	153919570	557.6449532
chr1	153930147	153931411	364.1971268
chr1	153934482	153934982	26.00625275
chr1	153935542	153936792	598.3871361
chr1	153939510	153940659	880.70663
chr1	153945522	153946105	78.22890929
chr1	153946348	153946655	60.84267814
chr1	153949501	153950476	668.5021247
chr1	153962982	153963900	2188.663814
chr1	154126944	154127733	130.9487035
chr1	154154507	154156114	1161.734191
chr1	154192457	154194283	1157.648965
chr1	154244615	154245379	604.4462303
chr1	154379878	154380368	67.19166636
chr1	154530622	154531819	255.8197464
chr1	154548083	154549117	218.0421402
chr1	154549194	154550968	103.5305023
chr1	154551524	154552381	57.73025592
chr1	154579855	154581448	400.762174
chr1	154582357	154582847	47.66413021
chr1	154599587	154600789	260.2069064
chr1	154816376	154816866	108.2329811
chr1	154829261	154829751	45.47718468
chr1	154831912	154833394	573.0393467
chr1	154836430	154836716	67.86094313
chr1	154842522	154842947	754.2209168
chr1	154908813	154909613	783.1734616
chr1	154909643	154910365	195.7896621
chr1	154913688	154914533	68.60960986
chr1	154914549	154915499	500.1828414
chr1	154927498	154927907	62.63141825
chr1	154928356	154929000	148.0156952
chr1	154933702	154934839	738.4340056
chr1	154942924	154943440	151.9733478
chr1	154946317	154946475	75.86201642
chr1	154946484	154947779	823.1595636
chr1	154955599	154956099	319.25069
chr1	154971399	154972569	352.6966876
chr1	154973006	154973954	270.5299341
chr1	154989534	154990391	203.2483203
chr1	155023024	155023353	54.33169436
chr1	155023442	155024008	69.92817625
chr1	155036033	155036533	482.6089745
chr1	155057353	155057966	74.42281545
chr1	155107888	155109019	1342.513809
chr1	155112687	155113194	433.9894148
chr1	155145069	155145972	551.2648556
chr1	155157827	155158317	142.6250882
chr1	155163297	155163819	95.79039978
chr1	155164096	155164716	408.5656962
chr1	155178227	155179332	669.87243
chr1	155194447	155194937	43.40716274
chr1	155196204	155198009	1045.042479
chr1	155210760	155211250	42.23543322
chr1	155214130	155214982	1078.670906
chr1	155220296	155220786	170.1626929
chr1	155224989	155225608	249.0012698
chr1	155231220	155232515	710.1309462
chr1	155242407	155243706	629.4203473
chr1	155278073	155278972	667.2025485
chr1	155279319	155279838	83.19429963
chr1	155290465	155291314	222.9667326
chr1	155293071	155294591	322.6730967
chr1	155294764	155295264	22.00979271
chr1	155531816	155533356	1205.979332
chr1	155579517	155580102	575.4368938
chr1	155657757	155659157	724.6964663
chr1	155686800	155687290	42.03060288
chr1	155714980	155715698	516.21431
chr1	155826705	155827214	776.596617
chr1	155828046	155828536	56.50104281
chr1	155829121	155829611	107.5578744
chr1	155829631	155830588	210.7614618
chr1	155880876	155881452	623.732328
chr1	155903795	155904650	1412.786631
chr1	155910865	155912807	167.6881585
chr1	155914526	155915511	139.8913632
chr1	155915719	155916436	233.6894679
chr1	155931513	155932107	69.39747676
chr1	155942004	155942217	54.94170717
chr1	155946439	155947125	128.0199572
chr1	155947255	155948710	579.8723377
chr1	155948814	155949716	309.8165381
chr1	155953334	155953824	68.24313724
chr1	155981931	155982421	54.09697633
chr1	155990412	155990912	600.8856419
chr1	156023456	156025049	443.5824466
chr1	156046385	156046875	170.2051959
chr1	156076016	156076531	298.6788173
chr1	156084329	156084805	369.3698929
chr1	156094742	156095232	100.1455795
chr1	156110992	156111461	57.29254475
chr1	156118065	156118387	69.51935218
chr1	156118993	156119728	471.8752964
chr1	156123911	156124610	708.4267987
chr1	156163327	156164245	739.3822535
chr1	156182449	156183382	550.9812746
chr1	156210551	156211672	105.6017034
chr1	156211762	156212677	55.92204894
chr1	156215105	156216159	118.4149448
chr1	156216171	156218357	135.515846
chr1	156219087	156219449	53.82965843
chr1	156251093	156252029	116.3192992
chr1	156252052	156253006	927.2545803
chr1	156265161	156265687	232.8022509
chr1	156307747	156308260	620.7078006
chr1	156391211	156391764	367.8025517
chr1	156426327	156427424	732.6012074
chr1	156433626	156433942	57.12122631
chr1	156445107	156445697	52.93274826
chr1	156448042	156448353	74.47017008
chr1	156458330	156459475	236.6419858
chr1	156461235	156461756	412.2193912
chr1	156470314	156471440	611.7288713
chr1	156474535	156475280	205.5907007
chr1	156477909	156478439	214.8685893
chr1	156561154	156562391	1149.865484
chr1	156564297	156564787	44.08817553
chr1	156570957	156571625	530.2237349
chr1	156629776	156630601	274.3155786
chr1	156630960	156631571	409.9470919
chr1	156634560	156635060	173.7382766
chr1	156696545	156697035	41.40269128
chr1	156697885	156699156	772.5614072
chr1	156710298	156711445	442.7820819
chr1	156718646	156719139	142.5033451
chr1	156720673	156722230	472.9576937
chr1	156736421	156738063	536.0246902
chr1	156783570	156784003	108.7541596
chr1	156786284	156787001	318.74471
chr1	157015278	157015768	50.33986937
chr1	157107751	157108750	694.9183179
chr1	157521979	157522469	82.98236986
chr1	157776489	157776762	60.50250889
chr1	158256494	158256984	41.11755593
chr1	158800912	158801402	74.10214951
chr1	158978565	158979065	481.9212175
chr1	158979418	158979970	612.7421005
chr1	158982176	158982825	151.3066819
chr1	158985183	158985752	388.0712999
chr1	158986294	158986567	61.36849541
chr1	159026764	159027083	61.1622018
chr1	159038056	159038546	165.0690764
chr1	159046256	159046742	272.8981627
chr1	159047036	159047526	247.0437716
chr1	159750561	159751051	188.5780604
chr1	159824384	159824927	54.89260057
chr1	159859579	159860069	60.00242508
chr1	159880059	159880752	345.1587959
chr1	159883401	159884021	84.58378436
chr1	159887232	159887923	73.21847353
chr1	159891158	159895609	2023.653688
chr1	160001324	160001964	303.8742212
chr1	160068081	160068654	82.80388115
chr1	160174989	160175861	153.2332451
chr1	160231592	160232697	967.6099991
chr1	160254625	160255143	549.1760815
chr1	160312653	160313662	703.8537048
chr1	160399268	160399981	51.66631523
chr1	160402009	160402702	143.6940311
chr1	160430082	160430572	56.49968525
chr1	160489756	160490146	24.34382421
chr1	160491289	160492063	48.30732488
chr1	160492726	160493226	587.6284134
chr1	160509779	160510526	324.8682976
chr1	160518142	160518632	44.45898162
chr1	160519023	160519513	128.174237
chr1	160548977	160549477	105.2758962
chr1	160578114	160578614	79.92003654
chr1	160578654	160579144	41.11374181
chr1	160582489	160582979	69.18311763
chr1	160583829	160584329	24.90634942
chr1	160588379	160588869	45.97698616
chr1	160589511	160590108	70.62765199
chr1	160591341	160592109	201.5156369
chr1	160593123	160593741	122.2337121
chr1	160594456	160594946	44.94773629
chr1	160595444	160596327	237.1180038
chr1	160596328	160596955	205.7589656
chr1	160597590	160598087	76.2452965
chr1	160598680	160599170	59.92143212
chr1	160599251	160599751	91.12838066
chr1	160599940	160600677	62.11389071
chr1	160600916	160601253	62.06375983
chr1	160601656	160602401	237.9764534
chr1	160602736	160603712	284.2264664
chr1	160603906	160605351	656.7026784
chr1	160605742	160606556	239.1112719
chr1	160606763	160607263	31.38499943
chr1	160607904	160608433	142.8250955
chr1	160609178	160609888	96.81097694
chr1	160610106	160610938	163.0598537
chr1	160611044	160611908	295.7630899
chr1	160612056	160612546	125.0297327
chr1	160612830	160613335	166.3736647
chr1	160614182	160617001	1217.375861
chr1	160621952	160622442	67.89256934
chr1	160628415	160628905	46.47685786
chr1	160645125	160645615	56.71138162
chr1	160645734	160646234	24.00867375
chr1	160646816	160648585	443.8841722
chr1	160648809	160649199	37.43513665
chr1	160649739	160651202	246.7915645
chr1	160651225	160651928	200.3382976
chr1	160652498	160653027	98.06814422
chr1	160654122	160654612	45.65513255
chr1	160654931	160655082	54.32625951
chr1	160671922	160672412	63.9826838
chr1	160673369	160673859	50.45157019
chr1	160677111	160679004	751.5615347
chr1	160679640	160680140	76.66106954
chr1	160680278	160680668	22.89791896
chr1	160681105	160681741	497.962268
chr1	160682407	160682897	276.4717645
chr1	160708867	160709367	829.2821795
chr1	160710005	160710505	135.3962946
chr1	160710900	160711782	119.0641751
chr1	160712610	160712954	53.73487793
chr1	160713067	160713619	147.7344217
chr1	160714110	160714600	48.43257487
chr1	160718682	160719182	24.14271416
chr1	160719724	160720136	65.35964453
chr1	160725073	160725646	118.5358355
chr1	160725813	160726313	46.1742978
chr1	160737322	160738013	281.4433284
chr1	160765727	160766232	194.2921835
chr1	160807224	160807693	128.1337351
chr1	160832362	160832852	118.047926
chr1	160983292	160984043	310.1578942
chr1	160990625	160991561	372.4787679
chr1	161008208	161009070	578.23776
chr1	161014720	161016368	648.9822814
chr1	161019010	161019489	72.29374173
chr1	161037955	161040191	1128.83147
chr1	161087253	161088142	858.8347742
chr1	161090185	161090610	59.65111206
chr1	161101856	161102953	344.9823924
chr1	161123522	161124268	693.7488729
chr1	161128943	161129855	360.5599714
chr1	161135532	161136536	693.5700437
chr1	161146830	161147740	804.9323273
chr1	161154904	161155412	129.1015994
chr1	161155733	161156223	87.4874602
chr1	161171782	161172475	734.9393752
chr1	161184979	161185469	43.51379472
chr1	161195627	161196128	223.9352228
chr1	161275715	161276225	301.3348107
chr1	161283830	161284481	839.897042
chr1	161359413	161360487	406.8492271
chr1	161368783	161370021	847.7420574
chr1	161391727	161392227	254.9478737
chr1	161410068	161410514	53.53530923
chr1	161582037	161582426	101.688451
chr1	161676600	161677291	682.8836871
chr1	161683953	161684443	49.26134505
chr1	161695501	161697410	939.2882333
chr1	161708833	161709097	63.48981835
chr1	161719319	161720215	755.2514874
chr1	161735915	161736523	337.2075452
chr1	162467408	162468249	605.1666795
chr1	162530840	162532068	670.0427179
chr1	162600777	162601051	55.30433774
chr1	162603091	162603581	45.30960319
chr1	162760055	162760859	546.5389829
chr1	163291308	163292323	796.7072896
chr1	165567369	165567911	152.4797854
chr1	165599782	165600700	458.6639669
chr1	165667301	165668263	728.6855198
chr1	165737788	165738756	769.9794712
chr1	165796607	165798501	644.4601032
chr1	165840433	165840923	45.05159266
chr1	166808211	166808993	665.0725532
chr1	166844870	166846043	451.4626941
chr1	166944497	166945265	57.89002887
chr1	167013316	167013709	76.90512059
chr1	167189074	167191690	1128.941218
chr1	167298078	167298568	58.51722648
chr1	167424505	167425322	140.62332
chr1	167522537	167523201	597.5522709
chr1	167586759	167587249	135.8644815
chr1	167596904	167597912	330.5955537
chr1	167598022	167598412	22.84574397
chr1	167599102	167599964	561.8691281
chr1	167600017	167600720	173.1885924
chr1	167601108	167602197	160.9932525
chr1	167606895	167607421	159.5247421
chr1	167611053	167611553	21.7587361
chr1	167614749	167615249	110.9849103
chr1	167645286	167645776	43.71086995
chr1	167683393	167684066	217.5615908
chr1	167690764	167691549	514.4716987
chr1	167722314	167722633	58.29454197
chr1	167904911	167906976	899.4746408
chr1	168147927	168148877	499.3635121
chr1	168194615	168196072	544.1037734
chr1	169060245	169060735	41.23151663
chr1	169075277	169076173	349.1373462
chr1	169085120	169085620	22.34807611
chr1	169337219	169337787	164.1915938
chr1	169454691	169455656	1232.136495
chr1	169680478	169680978	338.093944
chr1	169763633	169764492	562.3300047
chr1	169860239	169860729	60.47810098
chr1	169862325	169863798	756.8500195
chr1	170042576	170043066	64.60077246
chr1	170043376	170044090	464.9594845
chr1	170500734	170501787	653.2606124
chr1	171283083	171283573	84.67395071
chr1	171454320	171455371	716.5909818
chr1	171710918	171711749	867.1304049
chr1	171750179	171751105	862.4070443
chr1	172149907	172150397	81.41582527
chr1	172327933	172328423	41.7528138
chr1	172349779	172350269	67.62721251
chr1	172412881	172413416	425.3091689
chr1	172501258	172501797	369.6353372
chr1	172501857	172502808	624.7791089
chr1	173378719	173379209	55.01444332
chr1	173379821	173380368	305.32163
chr1	173382439	173383005	254.1751184
chr1	173383035	173383646	458.5049569
chr1	173387227	173387717	41.62283196
chr1	173445736	173447216	962.7939353
chr1	173683834	173684589	656.5025755
chr1	173793115	173794352	389.219129
chr1	173829894	173830394	127.3884818
chr1	173830774	173832048	343.3525253
chr1	173832310	173832800	51.31903534
chr1	173834824	173835314	46.67258908
chr1	173835568	173836068	22.55139806
chr1	173836232	173838153	1965.294306
chr1	173839220	173839710	160.4358797
chr1	173991046	173991915	1225.188841
chr1	174128156	174129698	747.7205157
chr1	174173867	174174148	67.48431897
chr1	174216655	174217056	59.25876213
chr1	174768675	174769232	403.9311928
chr1	174967905	174969816	1989.131016
chr1	174992287	174993021	934.0337898
chr1	175111231	175111503	76.5247061
chr1	175157891	175158381	49.86423066
chr1	175161606	175162335	454.25878
chr1	175178242	175178732	102.5509651
chr1	176175614	176177118	1454.27567
chr1	178511207	178511697	40.8930596
chr1	178546026	178546516	46.39321249
chr1	178550270	178550760	49.837315
chr1	178575148	178575453	54.5468825
chr1	178633278	178633768	40.81013525
chr1	178694042	178694629	78.20993748
chr1	178994856	178996063	301.6033398
chr1	179050581	179052499	824.7264589
chr1	179066173	179066480	59.07634875
chr1	179198279	179198941	93.20081301
chr1	179262636	179263324	549.1164818
chr1	179264160	179264650	89.13586685
chr1	179334588	179335451	389.6119983
chr1	179846709	179847214	852.0408656
chr1	179850951	179852623	781.3094578
chr1	179852853	179853243	21.96032669
chr1	179923304	179924526	834.1045078
chr1	180123347	180124364	854.6737807
chr1	180471144	180472429	418.838141
chr1	180600852	180601771	462.6189227
chr1	180878757	180879247	100.2504195
chr1	180923054	180923795	56.33771639
chr1	180991066	180992247	591.9963838
chr1	181002156	181002646	123.0902498
chr1	181002880	181003380	460.9576567
chr1	181013595	181013986	66.58514882
chr1	181031202	181031761	261.6094819
chr1	181057407	181059687	2869.417822
chr1	181059874	181060364	108.1649648
chr1	181061424	181061914	47.47670122
chr1	181062095	181062595	23.29083775
chr1	181064222	181064722	24.28973143
chr1	181068776	181069563	106.9281914
chr1	181073786	181074644	138.2229951
chr1	181097013	181097503	51.59856563
chr1	181097658	181098078	72.73465748
chr1	181098111	181098805	212.1668895
chr1	181099436	181099847	76.78010225
chr1	181100588	181101106	106.0281708
chr1	181103966	181104496	261.7298496
chr1	181118743	181119233	151.4488275
chr1	181122128	181122427	80.16371928
chr1	181451564	181452138	258.7723358
chr1	181454384	181454884	43.67815579
chr1	181473406	181473956	62.39241882
chr1	181998475	181999397	693.6397168
chr1	182360111	182361383	940.9444056
chr1	182557945	182558627	233.6348213
chr1	182566603	182567103	30.89307335
chr1	182572973	182573910	1568.580406
chr1	182584005	182584619	241.0827314
chr1	182758516	182759190	732.5083768
chr1	182808165	182809466	1253.003075
chr1	182858245	182858527	75.46862209
chr1	182931694	182932194	149.2844721
chr1	182991779	182993443	259.57405
chr1	182995260	182995750	45.46889993
chr1	183439277	183439767	200.1500134
chr1	183440016	183440834	252.8081806
chr1	183440878	183442337	443.1069646
chr1	183521659	183522159	26.56046296
chr1	183558837	183559337	21.9945515
chr1	183559370	183560023	310.7527509
chr1	183573276	183573776	25.08766751
chr1	183574032	183574522	85.16693491
chr1	183591613	183592124	68.93857609
chr1	183592412	183592679	55.29083494
chr1	183602852	183603342	95.95487064
chr1	183604215	183605129	817.2803383
chr1	183774028	183774594	313.1465428
chr1	183776563	183777053	104.3500642
chr1	183811628	183812118	106.0274734
chr1	183866902	183867205	53.62930153
chr1	184020460	184021349	575.9253838
chr1	184723166	184724200	637.5496333
chr1	184942614	184943894	337.0529997
chr1	185014265	185014994	111.1599913
chr1	185125344	185126984	808.4643167
chr1	185285239	185287046	1599.004505
chr1	186344040	186345287	717.7312946
chr1	187042223	187042713	153.4652628
chr1	192486006	192486496	45.7258948
chr1	192486775	192487275	29.32585601
chr1	192499305	192499795	42.39911739
chr1	192515019	192515509	40.83349914
chr1	192519935	192520425	50.75921045
chr1	192522793	192523283	51.49111881
chr1	192544717	192545228	1629.070189
chr1	192545615	192546393	106.8696173
chr1	192546559	192547380	123.5682451
chr1	192547523	192548233	297.865424
chr1	192548334	192549169	348.5006899
chr1	192549522	192550194	709.7501838
chr1	192578061	192578643	73.92503244
chr1	192777740	192778463	813.5984722
chr1	193027560	193029329	1562.780589
chr1	193074118	193074858	479.7749136
chr1	193090662	193091575	597.8348474
chr1	197115155	197116249	257.0892994
chr1	197169873	197171005	734.3382825
chr1	197743810	197744934	81.34596888
chr1	197871459	197872429	559.2513386
chr1	198125842	198127058	458.224608
chr1	198127961	198128640	509.1185783
chr1	198567853	198568144	219.050621
chr1	198590052	198590976	325.8313968
chr1	198607971	198608461	155.3772626
chr1	198610605	198611095	62.68621462
chr1	198648920	198649289	93.89702587
chr1	198651006	198651496	49.7389168
chr1	198906264	198906764	617.4455707
chr1	200122313	200122803	68.97478719
chr1	200123154	200123644	71.15965221
chr1	200378815	200379594	304.7436608
chr1	200589530	200590065	311.9074476
chr1	200597171	200597661	46.21612303
chr1	200638380	200639484	520.0538869
chr1	200707869	200708993	317.7568766
chr1	200839041	200839531	59.44624437
chr1	200857242	200857748	260.4651062
chr1	200860232	200860484	59.95552122
chr1	200864949	200865439	44.95041548
chr1	200988461	200989093	308.5098304
chr1	200991929	200992315	61.17956183
chr1	200992513	200993033	255.5754818
chr1	201123169	201123557	78.67541409
chr1	201374544	201375034	44.99132292
chr1	201375781	201376271	42.09363455
chr1	201437555	201438755	357.2304513
chr1	201449317	201449823	102.2892878
chr1	201475824	201476664	811.2284842
chr1	201798121	201798829	571.3321447
chr1	201924195	201925171	1173.219117
chr1	201951592	201952656	317.5397744
chr1	201979515	201980005	108.1377058
chr1	202112787	202114195	180.8736723
chr1	202128082	202130048	654.6153888
chr1	202130164	202130664	21.81162836
chr1	202131143	202131643	22.68513982
chr1	202133666	202134156	41.43558922
chr1	202310738	202311570	729.3694288
chr1	202317624	202318170	298.9605406
chr1	202777120	202777778	766.7783246
chr1	202779679	202780851	379.8510897
chr1	202857530	202858607	985.8324114
chr1	202895903	202896751	1018.282243
chr1	202926780	202927753	669.4077119
chr1	202936080	202936570	240.9647056
chr1	202975395	202975885	44.45124287
chr1	202976088	202977081	1117.080046
chr1	202995172	202995955	185.4050457
chr1	203236507	203236997	46.23853462
chr1	203242346	203242887	115.613521
chr1	203242888	203243403	223.5722574
chr1	203247510	203247787	67.01655423
chr1	203256194	203257037	369.7567835
chr1	203258437	203259910	1019.543363
chr1	203268265	203268755	64.3006053
chr1	203269054	203269544	50.9599795
chr1	203269804	203270304	24.54860967
chr1	203274044	203277217	2273.679022
chr1	203277314	203278579	341.0404674
chr1	203279272	203279827	269.0652863
chr1	203290290	203290545	59.94179806
chr1	203294213	203294749	383.4786596
chr1	203294915	203295405	50.05487438
chr1	203296008	203297358	416.186728
chr1	203734074	203734660	615.2878452
chr1	203764357	203765133	260.4961427
chr1	203830522	203831166	635.5464113
chr1	204379843	204381306	869.6844821
chr1	204463132	204464327	556.885271
chr1	204484975	204486060	571.5812954
chr1	204498332	204498603	55.09727133
chr1	204531220	204531561	57.43815957
chr1	204548019	204548655	113.7898796
[truncated: 22,615 more rows]
