# Supplementary material for: Variable reproducibility in genome-scale public data: A case study using ENCODE ChIP sequencing resource
Source: FEBS Lett. 2015 Dec 21;589(24):3866–70. doi: 10.1016/j.febslet.2015.11.027 (PMC4686001; doi:10.1016/j.febslet.2015.11.027)
Supplement: Supplementary file advisedPeakLists.zip — This zip archive contains 56 advised peak lists (see main text and supplementary table 1). Files are bed like tab delimited text files, with 4 columns: chromosome, peak start, peak end, and peak score. [file mmc4.zip › GM12878_None_Rad21.bed]

chr1	237620	237884	70.0768271
chr1	521488	521678	29.41300584
chr1	805120	805405	46.75420706
chr1	824519	824783	17.71925385
chr1	840026	840290	168.2159986
chr1	873588	873778	33.94917376
chr1	911471	911735	75.8342972
chr1	919573	919837	181.5919763
chr1	937215	937479	69.97675222
chr1	950817	951081	60.81752461
chr1	954733	954923	27.31188564
chr1	967883	968073	24.47796029
chr1	968380	968644	240.0885309
chr1	999206	999470	165.3663741
chr1	1057537	1057801	303.976028
chr1	1225600	1225864	57.44751342
chr1	1227253	1227517	162.0987617
chr1	1240689	1240953	51.94859923
chr1	1241566	1241756	21.00043037
chr1	1285274	1285344	68.41805352
chr1	1307460	1307724	112.3810419
chr1	1337460	1337650	18.73776665
chr1	1376331	1376595	122.2611484
chr1	1377049	1377313	19.05152766
chr1	1440320	1440584	66.6394241
chr1	1440832	1441096	24.89461449
chr1	1509253	1509443	20.73086802
chr1	1555551	1555741	28.72414064
chr1	1597225	1597415	17.54337373
chr1	1610358	1610628	68.74585688
chr1	1695761	1696025	21.14401673
chr1	1710472	1710662	17.80295882
chr1	1720516	1720780	53.07284176
chr1	1727966	1728230	54.0888461
chr1	1787132	1787322	25.74132819
chr1	1830690	1830880	19.65914563
chr1	1837749	1837941	366.6161242
chr1	1840493	1840617	93.919678
chr1	1891526	1891790	107.2432176
chr1	1976422	1976491	60.90775675
chr1	1977946	1978210	67.15846636
chr1	2023143	2023407	84.60569144
chr1	2071253	2071517	22.26199708
chr1	2105759	2106023	51.79832708
chr1	2126715	2126897	366.1206471
chr1	2313222	2313486	256.9173939
chr1	2314116	2314306	19.37948723
chr1	2345897	2346161	317.0469803
chr1	2361545	2361809	23.75627008
chr1	2455150	2455414	24.25174033
chr1	2470869	2471059	18.44218068
chr1	2479502	2479766	206.0596198
chr1	2486414	2486614	285.4465268
chr1	2493432	2493622	26.35963514
chr1	2509807	2510153	42.01860129
chr1	2516942	2517206	61.27834005
chr1	2530042	2530306	17.8429951
chr1	2703215	2703479	145.0369742
chr1	2718177	2718441	76.99452366
chr1	2738643	2738833	42.41727313
chr1	2929127	2929317	40.97844648
chr1	3236591	3236781	21.27093749
chr1	3341349	3341519	276.4442126
chr1	3369744	3370008	245.9761738
chr1	3400441	3400708	54.58689478
chr1	3407842	3408106	154.062339
chr1	3434842	3435032	18.36742003
chr1	3481851	3482115	278.3447857
chr1	3531769	3532033	84.35680189
chr1	3535602	3535866	190.7766154
chr1	3537758	3538036	46.06420844
chr1	3566479	3566669	18.51067193
chr1	3589948	3590138	20.40099347
chr1	3593697	3593887	33.2064338
chr1	3612248	3612438	26.87904556
chr1	3641028	3641292	328.0592813
chr1	3643904	3644168	75.17232147
chr1	3692550	3692814	184.0393697
chr1	3702130	3702280	114.5902143
chr1	3718165	3718355	28.828317
chr1	3773803	3774067	130.6599474
chr1	3816247	3816437	19.66209223
chr1	3823813	3824077	89.30912718
chr1	3827406	3827670	318.050514
chr1	4087624	4087814	19.24254754
chr1	4120941	4121131	38.12766525
chr1	4233265	4233529	37.04803571
chr1	4712685	4712949	76.84757156
chr1	4716402	4716666	55.54131868
chr1	4838146	4838336	41.04617228
chr1	4886186	4886450	227.6458065
chr1	5569984	5570248	176.7807484
chr1	5574667	5574931	69.75972306
chr1	5805905	5806169	234.2198428
chr1	5976076	5976340	166.7464727
chr1	6035278	6035542	164.4442549
chr1	6094580	6094770	19.49333034
chr1	6101607	6101797	36.58801086
chr1	6113045	6113309	64.1023268
chr1	6168941	6169205	175.3344098
chr1	6201759	6201949	35.22082971
chr1	6245898	6246162	51.2427601
chr1	6265283	6265547	111.9276339
chr1	6305130	6305394	147.6638109
chr1	6306876	6307064	370.7923572
chr1	6403571	6403759	359.8697535
chr1	6408063	6408327	245.9653762
chr1	6423189	6423379	34.10346135
chr1	6457096	6457360	20.65162324
chr1	6464761	6465025	322.6479069
chr1	6483566	6483830	92.33230392
chr1	6498123	6498387	150.0387122
chr1	6505273	6505463	19.55919391
chr1	6535596	6535860	67.54552484
chr1	6546576	6546840	129.8626126
chr1	6549977	6550241	121.1042624
chr1	6583754	6583944	23.32265235
chr1	6614578	6614842	60.37717102
chr1	6694698	6694962	71.14619396
chr1	6706617	6706881	223.9724757
chr1	6780108	6780372	269.3912956
chr1	6787585	6787849	224.7583686
chr1	6854264	6854528	174.3449099
chr1	6950009	6950273	193.0358478
chr1	7102829	7103093	70.58189342
chr1	7130505	7130769	224.7238234
chr1	7268005	7268269	93.88012366
chr1	7278349	7278613	205.5811569
chr1	7463361	7463551	30.05976311
chr1	7707378	7707534	256.3202957
chr1	7727698	7727872	354.0459434
chr1	7729576	7729840	141.985395
chr1	7812928	7813192	95.69738928
chr1	7868370	7868634	129.7730357
chr1	7962854	7963118	191.6904445
chr1	8021375	8021639	25.04831942
chr1	8035371	8035635	118.4207933
chr1	8042409	8042673	279.3850327
chr1	8075113	8075377	238.9393693
chr1	8076669	8076933	85.34313066
chr1	8091311	8091575	214.4827401
chr1	8157592	8157782	23.00144329
chr1	8299004	8299268	28.78404195
chr1	8343413	8343603	23.74426649
chr1	8374420	8374631	429.5470479
chr1	8409059	8409323	252.6505718
chr1	8411844	8412034	17.8555622
chr1	8434925	8435189	72.46833443
chr1	8457665	8457929	19.59120481
chr1	8469124	8469523	57.78924384
chr1	8525140	8525330	17.64652277
chr1	8532713	8532977	48.48059646
chr1	8553191	8553381	19.43508615
chr1	8580800	8580990	21.46806034
chr1	8621209	8621386	412.5360107
chr1	8703660	8703924	51.49267202
chr1	8731415	8731679	314.0789611
chr1	8761105	8761369	17.59347089
chr1	8761563	8761753	20.0595492
chr1	8763355	8763630	55.34047208
chr1	8779015	8779279	53.33271722
chr1	8786605	8786869	218.2421463
chr1	8836293	8836483	33.12285976
chr1	8875050	8875240	18.07013661
chr1	8908987	8909251	254.705272
chr1	8919558	8919748	43.56892868
chr1	8963646	8963910	41.24710864
chr1	8978201	8978465	354.8045412
chr1	9023011	9023275	73.346235
chr1	9048152	9048416	222.1640449
chr1	9065198	9065462	229.8938267
chr1	9070132	9070396	173.6926212
chr1	9136322	9136512	23.37490923
chr1	9161685	9161880	348.0460033
chr1	9170905	9171104	396.5131448
chr1	9202353	9202617	156.3977575
chr1	9241392	9241656	55.05676475
chr1	9256562	9256778	410.7318097
chr1	9310128	9310392	117.0123418
chr1	9327273	9327447	241.0266976
chr1	9349155	9349354	469.2416897
chr1	9355171	9355361	37.28510788
chr1	9473220	9473410	23.76883176
chr1	9485879	9486143	79.91311838
chr1	9489000	9489264	19.62290064
chr1	9515908	9516111	316.6523328
chr1	9551197	9551388	410.1970399
chr1	9555340	9555604	166.9230464
chr1	9633822	9634086	110.013751
chr1	9648535	9648799	66.13615958
chr1	9675705	9675969	219.6460205
chr1	9686229	9686493	19.3631409
chr1	9687097	9687348	356.6282026
chr1	9715368	9715558	19.55427971
chr1	9785096	9785360	117.3350542
chr1	9844704	9844898	378.3597938
chr1	9927600	9927805	442.0252566
chr1	9935011	9935217	394.113153
chr1	9974523	9974787	114.0599425
chr1	10002458	10002722	178.8035267
chr1	10003211	10003401	19.67393139
chr1	10010447	10010711	173.028221
chr1	10092582	10092846	158.0105139
chr1	10196395	10196585	20.53748565
chr1	10213057	10213321	110.3374576
chr1	10233742	10233932	45.43810883
chr1	10270280	10270544	120.0965129
chr1	10398151	10398415	344.4478417
chr1	10437507	10437771	226.5088329
chr1	10488196	10488375	373.7340688
chr1	10490308	10490572	108.763867
chr1	10554743	10555007	293.1741651
chr1	10555171	10555435	157.3643621
chr1	10567597	10567774	327.3283943
chr1	10574555	10574819	224.5571669
chr1	10590476	10590536	55.97075313
chr1	10752530	10752794	121.7394058
chr1	10927211	10927475	137.4209546
chr1	10969968	10970232	111.8222216
chr1	11002076	11002340	166.2509786
chr1	11021105	11021369	127.6998478
chr1	11097749	11097945	529.4845145
chr1	11113085	11113275	21.36571165
chr1	11121799	11122063	19.07325724
chr1	11132711	11132975	138.3530143
chr1	11301816	11302080	135.3693186
chr1	11380283	11380547	158.3325277
chr1	11397636	11397900	77.19426976
chr1	11420602	11420792	19.53851887
chr1	11424304	11424568	111.5934078
chr1	11538792	11538982	25.93891816
chr1	11702553	11702748	457.2946385
chr1	11705778	11706042	174.8595663
chr1	11710544	11710808	206.8833255
chr1	11724121	11724385	58.48315814
chr1	11771209	11771399	27.08776915
chr1	11779930	11780110	325.291855
chr1	11809263	11809527	175.6561143
chr1	11845264	11845528	68.34411766
chr1	11898782	11899046	340.9634116
chr1	11925599	11925863	53.02814468
chr1	11954024	11954288	281.5208428
chr1	11967749	11968013	90.63054451
chr1	11968240	11968430	19.13078582
chr1	12027281	12027442	272.0787768
chr1	12042111	12042375	77.07658318
chr1	12061701	12061965	156.7889263
chr1	12082558	12082822	23.45380565
chr1	12091359	12091623	207.0083531
chr1	12109697	12109887	17.94211342
chr1	12112170	12112434	37.61863467
chr1	12113145	12113409	81.87053348
chr1	12114246	12114510	17.96852284
chr1	12119841	12120105	22.47334338
chr1	12138998	12139262	17.70920303
chr1	12139680	12139944	188.1583329
chr1	12178719	12178983	172.4399769
chr1	12184926	12185135	397.6610134
chr1	12209320	12209584	31.00388138
chr1	12212233	12212497	18.8170307
chr1	12244413	12244603	27.97394887
chr1	12259596	12259860	18.31698587
chr1	12268992	12269174	386.6342092
chr1	12289904	12290094	40.60760588
chr1	12304269	12304459	26.9697231
chr1	12332193	12332457	68.83166111
chr1	12335518	12335787	78.95104153
chr1	12374472	12374736	111.889192
chr1	12467535	12467799	86.28537935
chr1	12661326	12661612	61.16576748
chr1	12679920	12680131	416.2534109
chr1	12719044	12719308	268.7627632
chr1	12843961	12844225	143.9555881
chr1	13795887	13796077	34.38142133
chr1	13843814	13844004	21.26535072
chr1	13992258	13992475	463.9271177
chr1	14024352	14024616	38.59529202
chr1	14052394	14052658	196.1141718
chr1	14057380	14057644	53.3357492
chr1	14133733	14133999	65.1648431
chr1	14136349	14136539	17.63108295
chr1	14137748	14138012	75.40345383
chr1	14140239	14140352	81.51176302
chr1	14151600	14151864	83.89449063
chr1	14155398	14155662	112.1378194
chr1	14256761	14256951	26.41545461
chr1	14286966	14287157	398.6916291
chr1	14292358	14292622	149.6745658
chr1	14347523	14347788	44.85323666
chr1	14421579	14421843	131.0736424
chr1	14440398	14440662	141.4161433
chr1	14761871	14762061	29.3344268
chr1	14847121	14847311	20.23292443
chr1	14864880	14865144	108.0758582
chr1	14898398	14898662	273.558879
chr1	14926365	14926629	17.62698485
chr1	14933223	14933487	179.1513181
chr1	15058446	15058710	54.09960855
chr1	15105682	15105946	95.77614671
chr1	15131228	15131418	24.6317121
chr1	15177125	15177389	107.4708839
chr1	15241895	15242159	65.13672703
chr1	15354032	15354296	146.1476225
chr1	15373069	15373333	266.986348
chr1	15426967	15427134	298.2589283
chr1	15455086	15455350	352.0403191
chr1	15478872	15479136	141.6203608
chr1	15480631	15480821	29.05972024
chr1	15558160	15558424	17.98979197
chr1	15599109	15599314	417.1209557
chr1	15631271	15631535	262.0131543
chr1	15650089	15650353	272.0792888
chr1	15651986	15652176	20.57155652
chr1	15655654	15655813	119.3393501
chr1	15691341	15691531	21.7384806
chr1	15710869	15711133	21.90672312
chr1	15757707	15757895	329.2280935
chr1	15827951	15828215	137.2890329
chr1	15921641	15921905	64.68897237
chr1	16023465	16023729	21.08692088
chr1	16046304	16046494	34.43453551
chr1	16067889	16068153	366.1676562
chr1	16118569	16118833	250.9362789
chr1	16129892	16130156	130.4438872
chr1	16142068	16142332	263.6654655
chr1	16277851	16278041	19.33261712
chr1	16283999	16284263	26.93287292
chr1	16302016	16302206	27.95324964
chr1	16321079	16321343	243.5741616
chr1	16333590	16333854	127.5235743
chr1	16335564	16335828	334.7122191
chr1	16359365	16359629	286.4642538
chr1	16382660	16382859	380.7227051
chr1	16400063	16400253	18.58084771
chr1	16405467	16405665	326.644811
chr1	16408874	16409138	209.9411663
chr1	16514317	16514522	399.6933443
chr1	16531550	16531814	50.24891812
chr1	16570960	16571141	322.4278382
chr1	16689897	16690161	272.1204642
chr1	16694192	16694456	20.48711522
chr1	16766996	16767279	85.93234712
chr1	16801509	16801699	22.18419472
chr1	16824064	16824254	23.1794271
chr1	16918330	16918594	91.0172286
chr1	16947597	16947782	332.6112749
chr1	16951459	16951723	174.0613116
chr1	16971113	16971377	54.54534488
chr1	17029694	17029958	71.65780122
chr1	17036372	17036577	354.9693889
chr1	17236374	17236564	18.93890085
chr1	17274097	17274287	17.65027189
chr1	17278216	17278480	218.5545392
chr1	17287215	17287405	39.40302587
chr1	17372629	17372893	225.1128509
chr1	17386277	17386418	271.9990722
chr1	17402005	17402195	17.83791077
chr1	17446595	17446859	23.76767182
chr1	17452334	17452526	426.0456689
chr1	17563628	17563812	382.6525937
chr1	17600753	17601017	46.29896009
chr1	17662651	17662915	99.37379893
chr1	17732693	17732957	69.54049977
chr1	17746392	17746656	237.7952128
chr1	17803928	17804118	21.70838094
chr1	17811845	17812109	82.88987484
chr1	17820865	17821022	267.5306658
chr1	17828876	17829140	221.0182999
chr1	17899198	17899462	54.61910946
chr1	17933380	17933644	271.6695617
chr1	17980313	17980577	93.83018868
chr1	17988117	17988381	229.2363494
chr1	18152699	18152889	21.30185062
chr1	18249413	18249677	131.5256964
chr1	18311047	18311311	59.69737891
chr1	18427037	18427301	124.8748944
chr1	18543957	18544221	58.29767859
chr1	18561321	18561585	47.86643577
chr1	18626287	18626551	78.28597013
chr1	18629371	18629635	145.1088032
chr1	18700504	18700694	23.15246879
chr1	18857509	18857699	25.77904311
chr1	18907965	18908229	194.5979484
chr1	18923958	18924222	282.1255299
chr1	19007921	19008185	87.49349818
chr1	19147316	19147580	151.4315349
chr1	19201757	19202021	96.1399025
chr1	19210730	19210890	267.3780601
chr1	19233518	19233782	146.9674559
chr1	19239632	19239896	264.581553
chr1	19248105	19248295	27.30441885
chr1	19253165	19253355	24.97642435
chr1	19276642	19276832	39.85013993
chr1	19292283	19292547	85.34546444
chr1	19299034	19299298	109.2489354
chr1	19422770	19423034	41.73416893
chr1	19440184	19440448	55.37803008
chr1	19567785	19568049	243.0134967
chr1	19668021	19668285	94.74664709
chr1	19670904	19671168	196.1698185
chr1	19717866	19718130	195.8115558
chr1	19766405	19766676	72.27407851
chr1	19772299	19772489	22.0440096
chr1	19814274	19814538	146.3248769
chr1	19908836	19908999	305.0953243
chr1	19977699	19977963	221.4340021
chr1	19980226	19980490	265.0669469
chr1	19986349	19986618	45.04592248
chr1	19988286	19988550	227.8315032
chr1	20031081	20031345	163.6331271
chr1	20042146	20042410	139.6757593
chr1	20088750	20089014	137.3688533
chr1	20137773	20138037	117.3186645
chr1	20208593	20208857	101.3625595
chr1	20244593	20244788	440.3653616
chr1	20301372	20301564	315.6166864
chr1	20407603	20407867	42.53496734
chr1	20414265	20414455	32.38860751
chr1	20427486	20427703	362.0921144
chr1	20478892	20479097	371.7237541
chr1	20491981	20492245	53.81642901
chr1	20521709	20521973	169.1103357
chr1	20539393	20539657	206.8445357
chr1	20543196	20543460	146.3582146
chr1	20559909	20560173	85.92547345
chr1	20598073	20598263	18.26347201
chr1	20688383	20688672	76.70021116
chr1	20703458	20703722	93.81676695
chr1	20756940	20757204	209.1113613
chr1	20820361	20820553	392.812286
chr1	20848871	20849135	288.3868008
chr1	20901808	20902072	60.07676035
chr1	20959780	20959970	21.9017901
chr1	20966670	20966934	205.655453
chr1	21022991	21023255	248.0354852
chr1	21023444	21023634	18.65721098
chr1	21029020	21029210	27.69644421
chr1	21059579	21059843	45.74128364
chr1	21291407	21291597	23.0205478
chr1	21308456	21308720	97.04227858
chr1	21310070	21310334	74.90203693
chr1	21521743	21521938	356.2141083
chr1	21543401	21543665	119.9469636
chr1	21558519	21558783	258.3446016
chr1	21581795	21581978	399.732721
chr1	21596791	21597055	118.859112
chr1	21617204	21617468	23.40671136
chr1	21661266	21661530	115.1907475
chr1	21695046	21695258	547.6897416
chr1	21697098	21697362	234.0456636
chr1	21795171	21795435	49.61311079
chr1	21817318	21817594	57.32172007
chr1	21835599	21835863	101.8248949
chr1	21861328	21861592	184.0701767
chr1	21900598	21900862	94.88974508
chr1	21922083	21922347	176.9440118
chr1	21985624	21985888	196.2434344
chr1	22029842	22030106	67.65397786
chr1	22069179	22069369	41.32028896
chr1	22106251	22106515	18.78549935
chr1	22108920	22109184	141.3692146
chr1	22192533	22192797	43.4342748
chr1	22208627	22208891	20.33766275
chr1	22226692	22226956	40.69160215
chr1	22290537	22290743	442.5933793
chr1	22345850	22346114	68.01159805
chr1	22349403	22349667	143.1739482
chr1	22418942	22419132	37.48363464
chr1	22432185	22432449	214.7190203
chr1	22458456	22458720	366.4758591
chr1	22602375	22602639	174.429035
chr1	22643861	22644051	39.88463062
chr1	22743161	22743346	336.0518962
chr1	22747006	22747270	308.4093334
chr1	22968581	22968845	242.5588659
chr1	22992319	22992583	58.21716743
chr1	23000683	23000947	146.3583736
chr1	23030994	23031258	294.2074249
chr1	23058381	23058645	76.33312231
chr1	23188623	23188887	89.07975419
chr1	23215770	23216034	214.4932893
chr1	23256855	23257119	161.8965372
chr1	23290717	23290981	162.7924329
chr1	23303003	23303198	367.5267337
chr1	23303328	23303437	67.39826566
chr1	23425297	23425514	457.5488853
chr1	23511207	23511471	350.9015212
chr1	23536812	23537002	20.53087788
chr1	23543302	23543492	29.18545935
chr1	23730524	23730704	307.2115473
chr1	23823646	23823824	367.748372
chr1	23866360	23866580	433.4382318
chr1	23871276	23871505	546.1759344
chr1	23900964	23901154	21.51402773
chr1	23903833	23904125	53.32096033
chr1	23926909	23927099	21.08363436
chr1	23961488	23961752	292.4542243
chr1	23963979	23964197	488.4697593
chr1	23984236	23984500	69.71582248
chr1	23991826	23992016	36.1759206
chr1	24018057	24018321	106.4861325
chr1	24045047	24045311	46.05013141
chr1	24046773	24047037	40.38448774
chr1	24053746	24054036	40.20083586
chr1	24072094	24072358	92.53121159
chr1	24077865	24078058	337.0048174
chr1	24098675	24098939	299.8983078
chr1	24136258	24136522	305.608266
chr1	24137314	24137578	179.9668963
chr1	24181090	24181354	77.32667289
chr1	24194810	24195074	141.8341029
chr1	24242001	24242265	95.53133269
chr1	24243379	24243575	415.2702697
chr1	24285406	24285670	73.78135366
chr1	24354628	24354892	219.1995412
chr1	24397388	24397652	235.0029653
chr1	24439072	24439336	166.4263892
chr1	24477002	24477266	228.1067249
chr1	24517414	24517604	18.13776661
chr1	24525856	24526044	409.2334813
chr1	24528405	24528669	324.9153001
chr1	24580155	24580345	40.64328191
chr1	24635250	24635440	42.10676988
chr1	24711745	24711935	36.16283333
chr1	24716619	24716883	242.706318
chr1	24717837	24718046	428.6004254
chr1	24718841	24719105	257.7614799
chr1	24741937	24742201	110.7143919
chr1	24853787	24853977	28.45139554
chr1	24868537	24868801	41.96558013
chr1	24913760	24914024	206.5710242
chr1	24920088	24920278	24.08436467
chr1	24961784	24962048	209.417406
chr1	25012235	25012425	41.19661717
chr1	25015130	25015330	447.6220208
chr1	25071325	25071589	54.47786879
chr1	25157257	25157433	340.2515735
chr1	25161469	25161733	150.4060678
chr1	25174501	25174682	341.3690279
chr1	25176246	25176510	298.3786671
chr1	25224635	25224899	143.1111762
chr1	25258804	25259068	149.4606474
chr1	25274678	25274868	37.44068642
chr1	25279128	25279318	24.9962734
chr1	25286742	25287006	39.69382058
chr1	25288774	25289057	55.67273865
chr1	25290066	25290330	153.7929802
chr1	25291706	25291896	21.08435199
chr1	25293177	25293441	18.33765991
chr1	25317821	25318011	26.4201571
chr1	25348788	25348978	26.30882158
chr1	25349261	25349661	48.53432755
chr1	25353340	25353703	60.96155179
chr1	25358925	25359189	62.82278404
chr1	25363755	25364019	104.3129561
chr1	25364243	25364507	126.7772938
chr1	25395375	25395639	22.05119271
chr1	25428008	25428189	390.7718585
chr1	25443997	25444261	46.01080125
chr1	25475223	25475487	192.0877732
chr1	25531419	25531599	260.7830277
chr1	25566418	25566682	79.43461124
chr1	25574303	25574493	18.00943589
chr1	25656433	25656697	18.28603798
chr1	25729335	25729803	72.64786872
chr1	25814115	25814379	70.54800279
chr1	25830347	25830611	84.27514954
chr1	25847012	25847276	179.4332781
chr1	25850100	25850290	18.72297086
chr1	25859586	25859776	26.60672703
chr1	25899319	25899583	76.94570307
chr1	25935132	25935396	107.1555679
chr1	25937448	25937712	79.93065577
chr1	25945624	25945888	58.53486486
chr1	26019141	26019405	120.9919981
chr1	26070652	26070916	21.92898049
chr1	26123346	26123610	256.110547
chr1	26136527	26136717	28.00572451
chr1	26137407	26137578	370.3226685
chr1	26140638	26140902	17.75985966
chr1	26163816	26164080	88.04238809
chr1	26221995	26222183	368.3160971
chr1	26324669	26324933	401.6029642
chr1	26336719	26336909	18.75943653
chr1	26362494	26362758	191.9011363
chr1	26431537	26431732	418.0642189
chr1	26471691	26471869	300.8505006
chr1	26490764	26490954	30.30195646
chr1	26496186	26496450	66.72449065
chr1	26496565	26496755	23.5131058
chr1	26516965	26517155	18.59676902
chr1	26530549	26530739	23.32916326
chr1	26560323	26560587	199.8148216
chr1	26602079	26602343	250.4163316
chr1	26611616	26611880	272.2989572
chr1	26612435	26612625	23.57473937
chr1	26648101	26648314	421.15801
chr1	26690366	26690630	228.1024959
chr1	26718024	26718288	142.1689586
chr1	26722813	26723077	73.63076466
chr1	26743559	26743823	181.4093286
chr1	26826718	26826982	198.065013
chr1	26864547	26864811	79.95443371
chr1	26865276	26865466	35.86195561
chr1	26868427	26868617	35.34476054
chr1	26910668	26910932	80.57907937
chr1	26924095	26924359	73.82583258
chr1	26928946	26929143	466.2612017
chr1	26935453	26935717	102.6734174
chr1	26946722	26946992	66.7750372
chr1	27003959	27004223	245.8864239
chr1	27019559	27019749	18.4329868
chr1	27022050	27022240	29.11866824
chr1	27070681	27070871	24.5733182
chr1	27113892	27114082	23.83769789
chr1	27115715	27115925	421.2702069
chr1	27136586	27136850	165.8993188
chr1	27147254	27147518	68.23152437
chr1	27152985	27153175	20.91868891
chr1	27160145	27160409	135.2048007
chr1	27165498	27165688	24.10868477
chr1	27179645	27179909	201.5497201
chr1	27189282	27189472	20.34635801
chr1	27204542	27204718	351.3288561
chr1	27293447	27293711	136.2738011
chr1	27324170	27324434	165.0441023
chr1	27371115	27371307	368.5793055
chr1	27372470	27372734	68.26160979
chr1	27423932	27424196	270.4667558
chr1	27429284	27429466	368.9904794
chr1	27435683	27435947	47.95240451
chr1	27438640	27438904	153.2559385
chr1	27462506	27462696	28.54150332
chr1	27481586	27481776	27.68347784
chr1	27524468	27524732	301.4328666
chr1	27611212	27611476	280.6705574
chr1	27623250	27623514	66.46099714
chr1	27627382	27627561	392.7666721
chr1	27659342	27659606	95.32173635
chr1	27684039	27684303	94.40962173
chr1	27699427	27699617	22.64103393
chr1	27714983	27715162	305.2326794
chr1	27718834	27719024	31.63214097
chr1	27721926	27722190	332.766754
chr1	27728875	27729139	82.98652655
chr1	27729523	27729787	177.0008408
chr1	27743070	27743334	249.1799222
chr1	27744910	27745174	17.58537695
chr1	27883295	27883559	225.8086378
chr1	27895140	27895330	46.78369159
chr1	27932924	27933143	399.281492
chr1	27935184	27935448	344.4505066
chr1	27970443	27970707	203.7165496
chr1	27989701	27989945	443.6567178
chr1	27995701	27995965	222.4991279
chr1	27998813	27999077	18.73965705
chr1	28046133	28046397	103.9548414
chr1	28052184	28052374	27.0518642
chr1	28184638	28184846	509.6124582
chr1	28218080	28218270	23.05080157
chr1	28266901	28267165	80.17607653
chr1	28286639	28286829	20.20314763
chr1	28306182	28306446	226.9244701
chr1	28363019	28363283	69.57198782
chr1	28414416	28414680	88.86832574
chr1	28417809	28418010	447.6804928
chr1	28439633	28439897	95.58003411
chr1	28458966	28459230	27.31513156
chr1	28474674	28474864	22.61497787
chr1	28499223	28499487	22.85301368
chr1	28501661	28501851	25.56064953
chr1	28503025	28503215	17.80644374
chr1	28526089	28526353	23.24706528
chr1	28526530	28526720	26.56001602
chr1	28535457	28535659	493.4554269
chr1	28575059	28575323	309.9697185
chr1	28686222	28686486	141.7358733
chr1	28694679	28694943	45.38816247
chr1	28736301	28736565	130.5031517
chr1	28798018	28798282	74.82448505
chr1	28844568	28844832	276.7559322
chr1	28907805	28907995	23.41627421
chr1	28929382	28929646	308.4096207
chr1	28967396	28967586	40.57979945
chr1	28969592	28969856	110.6203426
chr1	28980449	28980713	50.86956799
chr1	29111647	29111911	226.4117433
chr1	29203772	29203969	451.9157689
chr1	29208651	29208851	454.8733206
chr1	29220310	29220574	81.07502252
chr1	29360449	29360633	362.3795127
chr1	29447787	29447977	35.94299155
chr1	29508480	29508744	29.904963
chr1	29524055	29524319	76.40812748
chr1	29529450	29529647	381.0773112
chr1	29562844	29563108	226.755104
chr1	29572377	29572641	62.19761865
chr1	29658780	29659044	90.61601562
chr1	29667466	29667730	102.9222251
chr1	29706052	29706316	136.8622651
chr1	29839847	29840111	200.7510322
chr1	30069867	30070057	21.67762824
chr1	30129384	30129574	28.59952698
chr1	30162292	30162482	42.30783307
chr1	30170989	30171057	59.72842393
chr1	30176482	30176672	53.41545463
chr1	30180028	30180151	88.46222268
chr1	30186819	30187009	24.3996292
chr1	30265919	30266183	210.4779537
chr1	30321956	30322220	114.7042684
chr1	30385362	30385552	21.03024568
chr1	30558903	30558999	58.9953698
chr1	30584339	30584607	61.96747416
chr1	30705191	30705455	102.9555577
chr1	30853270	30853534	209.8494373
chr1	31170914	31171178	46.31695484
chr1	31181052	31181220	394.9926092
chr1	31192163	31192353	385.3689506
chr1	31238160	31238424	20.00998478
chr1	31252511	31252719	401.6676078
chr1	31255241	31255505	246.4712092
chr1	31255804	31255994	24.06671159
chr1	31274664	31274867	398.9425915
chr1	31384291	31384482	334.0621771
chr1	31402283	31402547	210.007313
chr1	31455947	31456137	17.99209578
chr1	31635590	31635854	69.30076777
chr1	31654355	31654545	26.23261501
chr1	31656873	31657137	246.4883902
chr1	31807931	31808195	148.9361803
chr1	31867532	31867796	155.8631603
chr1	31869543	31869807	41.08873042
chr1	31894325	31894589	108.530658
chr1	31895632	31895896	252.7737847
chr1	31932950	31933214	17.90768173
chr1	32014575	32014745	369.9556783
chr1	32029710	32029974	347.4869451
chr1	32053405	32053669	107.8197631
chr1	32059638	32059902	191.4394318
chr1	32083777	32084041	120.2034973
chr1	32129552	32129726	345.707155
chr1	32149723	32149913	20.89927009
chr1	32170814	32171078	178.5897069
chr1	32173384	32173648	120.9933336
chr1	32180026	32180290	45.94209806
chr1	32181322	32181512	18.12698087
chr1	32211259	32211523	163.0456361
chr1	32228283	32228547	43.19989795
chr1	32230854	32231118	53.59596247
chr1	32254854	32255118	320.6434841
chr1	32281599	32281863	178.7041524
chr1	32300207	32300471	80.06658709
chr1	32327062	32327326	212.8624498
chr1	32332090	32332280	18.28567548
chr1	32403926	32404116	24.35368735
chr1	32405482	32405746	203.9408461
chr1	32410094	32410284	22.79380687
chr1	32421673	32421937	120.383911
chr1	32429769	32429978	514.6679968
chr1	32443398	32443662	82.17849737
chr1	32469229	32469493	114.9215137
chr1	32529050	32529314	202.6811557
chr1	32575030	32575220	32.93521065
chr1	32681273	32681537	263.9586903
chr1	32689401	32689665	48.86691862
chr1	32713834	32714098	137.9719692
chr1	32715697	32715887	26.92293773
chr1	32756198	32756388	31.7164607
chr1	32782089	32782353	173.7309204
chr1	32800772	32801036	120.6668892
chr1	32837827	32838091	142.2577016
chr1	32866480	32866744	243.6778551
chr1	32879657	32879816	281.837269
chr1	32913963	32914227	165.0246083
chr1	32986067	32986331	363.8316654
chr1	32986920	32987110	29.68569542
chr1	33077787	33077977	19.60409563
chr1	33085791	33085981	38.94224001
chr1	33177865	33178129	279.7520018
chr1	33238660	33238924	240.7621173
chr1	33252596	33252786	18.54471802
chr1	33294072	33294262	22.12174693
chr1	33338262	33338526	196.2695624
chr1	33342275	33342539	109.7328898
chr1	33352272	33352462	22.24539477
chr1	33391054	33391321	51.57438131
chr1	33399129	33399290	262.8730652
chr1	33446858	33447122	24.00849665
chr1	33458047	33458311	22.33133113
chr1	33472848	33473112	125.9684884
chr1	33520780	33521044	187.787118
chr1	33552005	33552269	250.0885803
chr1	33560676	33560940	89.89001826
chr1	33577656	33577920	148.1826865
chr1	33592861	33593051	31.44860623
chr1	33603483	33603747	73.49857383
chr1	33613564	33613828	74.63609655
chr1	33684349	33684613	93.13091564
chr1	33761136	33761400	236.0927383
chr1	33764310	33764574	94.86593064
chr1	33833443	33833643	394.5921267
chr1	33921464	33921728	244.1719871
chr1	33936136	33936400	332.9975763
chr1	34078525	34078789	177.1114626
chr1	34098672	34098936	156.6653063
chr1	34106739	34107003	51.92647237
chr1	34201271	34201535	18.24918972
chr1	34341528	34341792	19.31166807
chr1	34479668	34479858	21.88386868
chr1	34579557	34579821	58.34336601
chr1	34628804	34629068	139.1493099
chr1	34758151	34758415	81.16308977
chr1	34761214	34761499	37.35171069
chr1	34864605	34864795	17.85916429
chr1	34885395	34885585	36.37179063
chr1	34925901	34926165	233.2726431
chr1	35057895	35058159	50.4133006
chr1	35063577	35063781	381.0803773
chr1	35147140	35147404	174.4276903
chr1	35208328	35208592	225.0111314
chr1	35252164	35252294	263.7222684
chr1	35253793	35254057	50.57591426
chr1	35318284	35318596	192.7193278
chr1	35332008	35332272	73.83558154
chr1	35362280	35362544	96.76374432
chr1	35384764	35385028	42.33770947
chr1	35667749	35668013	274.7509366
chr1	35686650	35686914	67.23472274
chr1	35764200	35764464	273.3955057
chr1	35909710	35909974	97.1959395
chr1	35916762	35916948	336.6277191
chr1	35920457	35920647	19.82328553
chr1	35972717	35972907	19.62644108
chr1	36004658	36004922	17.98867245
chr1	36010678	36010942	265.3012202
chr1	36024599	36024789	19.55966505
chr1	36030292	36030556	263.0462451
chr1	36034634	36034819	283.6395806
chr1	36181127	36181391	210.1289692
chr1	36192489	36192753	246.2179029
chr1	36240358	36240543	384.0369383
chr1	36323497	36323761	78.92213172
chr1	36348581	36348845	94.40058627
chr1	36365601	36365865	63.78330211
chr1	36554278	36554542	57.8637623
chr1	36565292	36565480	372.6973654
chr1	36565667	36565857	49.8966323
chr1	36600382	36600646	198.2967748
chr1	36615206	36615406	398.5391193
chr1	36653840	36654027	435.5042069
chr1	36751101	36751365	238.701038
chr1	36765583	36765773	23.32946586
chr1	36808356	36808620	317.6309563
chr1	36834673	36834937	160.0979785
chr1	36863155	36863419	17.64239133
chr1	36886478	36886681	453.2360764
chr1	36912024	36912288	105.6113823
chr1	36982008	36982272	207.6231924
chr1	37019479	37019743	135.6084446
chr1	37041748	37042012	181.724473
chr1	37074909	37075173	141.9201135
chr1	37116102	37116366	45.43411583
chr1	37169364	37169628	238.8434652
chr1	37329867	37330131	70.98238093
chr1	37562228	37562492	54.0566418
chr1	37596233	37596497	19.98470843
chr1	37642906	37643170	58.03243547
chr1	37777518	37777782	22.95783885
chr1	37789404	37789668	276.0795281
chr1	37899939	37900203	246.4372207
chr1	37920543	37920725	433.8992282
chr1	37924223	37924487	51.98139515
chr1	37953014	37953278	242.1900306
chr1	38027448	38027712	155.4757681
chr1	38068782	38069046	164.4075422
chr1	38142147	38142337	36.19308748
chr1	38148130	38148325	400.2883669
chr1	38231730	38231994	40.2365166
chr1	38276773	38277037	154.6429152
chr1	38325823	38326087	146.9569166
chr1	38356112	38356376	256.6039323
chr1	38385053	38385317	77.88821168
chr1	38401698	38401962	46.15437999
chr1	38440739	38441003	144.4052891
chr1	38455722	38455986	230.3358065
chr1	38484633	38484897	145.6743014
chr1	38492347	38492611	268.4053713
chr1	38493734	38493998	20.60237329
chr1	38503389	38503653	108.7118129
chr1	38506233	38506497	198.2258967
chr1	38516609	38516799	24.05511955
chr1	38537579	38537843	176.1498954
chr1	38538739	38539003	48.86070322
chr1	38675014	38675278	18.04669611
chr1	38727472	38727662	19.62101082
chr1	38791888	38792152	21.77616884
chr1	38826585	38826775	54.67370405
chr1	38940415	38940715	42.55255393
chr1	38955522	38955786	106.8363261
chr1	38966102	38966292	30.76619216
chr1	38968530	38968794	212.9578178
chr1	38987822	38988012	23.54337084
chr1	39005600	39005864	29.09186684
chr1	39052809	39053002	356.0968578
chr1	39073990	39074254	72.98418896
chr1	39281682	39281946	18.11858317
chr1	39283882	39284146	136.2337484
chr1	39300994	39301176	321.1442851
chr1	39429832	39430103	49.02507785
chr1	39558085	39558349	246.9021284
chr1	39564419	39564614	410.5298534
chr1	39568250	39568514	377.6872544
chr1	39595207	39595471	92.70806312
chr1	39649403	39649667	99.83988144
chr1	39657317	39657581	182.7304429
chr1	39658279	39658442	309.750779
chr1	39724399	39724596	358.9179724
chr1	39731974	39732238	177.2101476
chr1	39735477	39735741	17.88679459
chr1	39876643	39876907	122.1099642
chr1	39934897	39935161	18.90018245
chr1	39972963	39973227	53.7649308
chr1	40004914	40005178	357.7089551
chr1	40071927	40072132	354.4462225
chr1	40075302	40075566	93.44847649
chr1	40119287	40119463	290.3532007
chr1	40123749	40124013	118.8873992
chr1	40138374	40138638	92.61378463
chr1	40167589	40167853	186.9026177
chr1	40185741	40186005	287.4843681
chr1	40265375	40265639	137.0816153
chr1	40282531	40282795	274.8095285
chr1	40292318	40292508	20.28179268
chr1	40367947	40368211	149.2457132
chr1	40383579	40383769	18.86383641
chr1	40385259	40385468	402.6843978
chr1	40439245	40439454	440.8093836
chr1	40498000	40498264	317.1559477
chr1	40505013	40505203	34.77664328
chr1	40544267	40544531	132.8875496
chr1	40550443	40550707	111.0165842
chr1	40609723	40609987	340.7571511
chr1	40618747	40619011	235.0335946
chr1	40648765	40648955	50.15225887
chr1	40663343	40663625	44.7052646
chr1	40723749	40723939	24.36496297
chr1	40771163	40771427	48.82784291
chr1	40778112	40778302	27.09098886
chr1	40781009	40781273	168.4856616
chr1	40804440	40804643	484.8245982
chr1	40829443	40829707	47.66579778
chr1	40870603	40870770	273.1753131
chr1	40904153	40904417	62.62465551
chr1	40998572	40998836	103.2110337
chr1	41057899	41058163	57.11756833
chr1	41078038	41078237	407.9887793
chr1	41090820	41091084	44.42971859
chr1	41096262	41096526	71.10020773
chr1	41115781	41115971	39.04684592
chr1	41134594	41134858	179.7755973
chr1	41188362	41188626	80.41358587
chr1	41239915	41240179	148.4823201
chr1	41314263	41314527	226.7061222
chr1	41315769	41315950	369.0969311
chr1	41328226	41328492	64.75846564
chr1	41414648	41414912	150.0624742
chr1	41418237	41418410	311.0208075
chr1	41469449	41469713	91.320041
chr1	41503867	41504057	17.5946724
chr1	41588858	41589048	21.30973315
chr1	41705977	41706241	97.58076881
chr1	41733947	41734125	326.0869845
chr1	41748447	41748711	174.8479089
chr1	41779382	41779572	33.4202192
chr1	41788680	41788824	246.5053467
chr1	41826740	41827004	18.50461522
chr1	41882841	41883031	338.3046981
chr1	41898437	41898701	202.130426
chr1	41981818	41982082	176.6550665
chr1	42039848	42040080	516.2534214
chr1	42123668	42123858	29.06144086
chr1	42164778	42164968	29.05800952
chr1	42192514	42192790	72.30448947
chr1	42194268	42194532	49.0587021
chr1	42217147	42217411	18.51675539
chr1	42220169	42220433	99.67017693
chr1	42231836	42232026	21.64171674
chr1	42245109	42245299	32.31901305
chr1	42250599	42250789	29.35070917
chr1	42261138	42261328	18.26690718
chr1	42276216	42276406	21.98512191
chr1	42277159	42277423	51.96019678
chr1	42277706	42277970	197.3195902
chr1	42334265	42334529	184.2167921
chr1	42357284	42357548	157.9620366
chr1	42421134	42421398	19.172517
chr1	42501314	42501504	25.95193094
chr1	42612575	42612839	270.0627564
chr1	42623379	42623569	25.64631831
chr1	42639047	42639311	177.7469101
chr1	42642652	42642916	203.1684578
chr1	42780190	42780454	86.29235115
chr1	42799762	42800026	48.50511706
chr1	42800979	42801169	19.00352556
chr1	42810003	42810267	128.1506033
chr1	42977371	42977561	21.19246307
chr1	43043645	43043909	245.2085316
chr1	43112343	43112533	28.3132438
chr1	43156536	43156800	54.35970428
chr1	43196801	43196991	41.17180209
chr1	43203023	43203213	20.2000619
chr1	43212869	43213133	149.4268565
chr1	43222707	43222971	113.5916612
chr1	43231627	43231817	18.58300827
chr1	43243602	43243866	283.4448867
chr1	43282502	43282692	17.56843499
chr1	43379141	43379318	361.4756617
chr1	43388711	43388896	345.021507
chr1	43396770	43397034	120.3418544
chr1	43539372	43539587	436.7697745
chr1	43693025	43693213	390.7998914
chr1	43703819	43704083	304.7752927
chr1	43705204	43705468	18.77031308
chr1	43823757	43824021	102.7967048
chr1	43849188	43849452	20.46692121
chr1	43880350	43880614	139.6323848
chr1	43994884	43995060	370.0056692
chr1	44020135	44020399	49.87568755
chr1	44056160	44056350	24.49247733
chr1	44119119	44119383	83.23703627
chr1	44229201	44229413	467.2216814
chr1	44376039	44376303	104.4392472
chr1	44396216	44396406	18.84626282
chr1	44399902	44400166	107.0396183
chr1	44400464	44400728	238.1243446
chr1	44412085	44412349	110.139527
chr1	44460513	44460777	55.6477392
chr1	44471413	44471603	338.080247
chr1	44502296	44502560	249.9138598
chr1	44513398	44513662	267.6658204
chr1	44557936	44558200	170.0640085
chr1	44683438	44683702	216.5859299
chr1	44703911	44704101	27.97957649
chr1	44783978	44784242	87.89273706
chr1	44843936	44844200	182.0412616
chr1	45060900	45061072	266.7594191
chr1	45073941	45074131	18.32090968
chr1	45075167	45075431	126.7205043
chr1	45118630	45118801	339.3477069
chr1	45121269	45121533	148.5686599
chr1	45142852	45143116	68.56849238
chr1	45150146	45150336	31.41065045
chr1	45173599	45173863	185.7061213
chr1	45180699	45180963	214.5895925
chr1	45187356	45187546	19.58886524
chr1	45195004	45195268	245.1581454
chr1	45196996	45197260	94.10911133
chr1	45251810	45252074	131.0210581
chr1	45259398	45259662	204.0308384
chr1	45265398	45265662	238.1440104
chr1	45285157	45285421	39.24601786
chr1	45285844	45286034	24.90447577
chr1	45301567	45301831	199.4077212
chr1	45390844	45391108	39.4892197
chr1	45452203	45452393	19.59058892
chr1	45480233	45480426	389.3177878
chr1	45484358	45484622	215.3084826
chr1	45696287	45696551	70.40004826
chr1	45766010	45766204	383.0364264
chr1	45769652	45769916	93.47149443
chr1	45806637	45806901	43.78108537
chr1	45825559	45825750	378.0037355
chr1	45860177	45860367	17.54011885
chr1	45878602	45878866	69.11520954
chr1	45958848	45959112	348.1040501
chr1	45965522	45965786	19.61643804
chr1	45978327	45978591	261.9553588
chr1	46035815	46036003	412.6183115
chr1	46039094	46039284	34.72828008
chr1	46052204	46052468	87.82453821
chr1	46109768	46110032	18.21171649
chr1	46151674	46151950	47.59866536
chr1	46216388	46216652	136.746671
chr1	46278443	46278633	28.93088563
chr1	46309337	46309601	116.5109492
chr1	46347312	46347576	213.2285097
chr1	46466897	46467087	19.6335288
chr1	46502804	46503012	503.8045997
chr1	46645260	46645489	424.6782737
chr1	46645974	46646238	41.7078839
chr1	46663739	46664003	50.49584862
chr1	46689194	46689458	270.1465409
chr1	46710630	46710894	57.16953952
chr1	46767768	46768032	125.095402
chr1	46799250	46799514	182.5601026
chr1	46806294	46806558	20.1089633
chr1	46807775	46808039	84.64157663
chr1	46813819	46814083	326.7587023
chr1	46872055	46872319	173.2705731
chr1	46879389	46879579	21.60155856
chr1	46908000	46908264	18.52719787
chr1	46912573	46912837	161.4357423
chr1	46943143	46943407	251.4256762
chr1	46993781	46993953	361.1880668
chr1	46998538	46998802	99.56426899
chr1	47000818	47001082	42.78815896
chr1	47013740	47014004	52.96545292
chr1	47088206	47088470	109.7011861
chr1	47190968	47191232	279.3985097
chr1	47213431	47213695	48.51701286
chr1	47341843	47342033	19.03941784
chr1	47343959	47344149	17.53401663
chr1	47456799	47456989	43.56293675
chr1	47639592	47639782	26.380321
chr1	47641079	47641343	119.5053737
chr1	47644881	47645145	174.4895412
chr1	47658618	47658882	217.1764331
chr1	47728557	47728821	88.53436254
chr1	47854492	47854756	239.5096371
chr1	47890107	47890371	78.82862856
chr1	47898104	47898368	147.4208618
chr1	47902172	47902436	109.9631652
chr1	47903557	47903747	24.74825954
chr1	48176211	48176475	252.3629621
chr1	48191983	48192247	191.7323019
chr1	48204308	48204572	74.44775161
chr1	48221158	48221422	75.2078763
chr1	48397174	48397364	20.7514545
chr1	48463344	48463608	105.5953307
chr1	48526893	48527157	102.1620302
chr1	48559407	48559671	129.8819287
chr1	48575136	48575400	260.7326629
chr1	48667891	48668155	181.6051092
chr1	48669012	48669276	51.24370034
chr1	48702574	48702838	167.7581044
chr1	48963825	48964089	61.5471908
chr1	48964229	48964493	37.97606403
chr1	49018163	49018427	101.6685726
chr1	49038389	49038653	202.1708455
chr1	49143064	49143339	63.14652398
chr1	49162833	49163097	86.34040951
chr1	49183879	49184069	25.59713668
chr1	49283239	49283503	221.5476611
chr1	49336348	49336612	65.31328703
chr1	49382274	49382538	66.76015616
chr1	50546685	50546875	24.89275212
chr1	50737687	50737951	113.5971674
chr1	50798704	50798968	117.9052949
chr1	50799264	50799528	50.78906656
chr1	50814420	50814684	251.7885062
chr1	50834209	50834473	279.7994629
chr1	50835602	50835792	19.44019784
chr1	51071206	51071470	143.6691536
chr1	51169777	51170041	126.4187653
chr1	51201084	51201348	50.98197007
chr1	51215754	51215944	31.52103221
chr1	51240495	51240759	199.1578055
chr1	51339161	51339264	39.22510659
chr1	51339301	51339565	227.0617427
chr1	51395136	51395400	104.3922841
chr1	51433724	51433914	19.01866674
chr1	51510576	51510840	65.92014794
chr1	51524488	51524752	149.0133071
chr1	51554220	51554484	134.0399612
chr1	51655157	51655421	381.2071282
chr1	51657926	51658190	227.8628951
chr1	51684309	51684573	17.75912931
chr1	51762525	51762789	323.1345835
chr1	51781758	51781948	27.34915024
chr1	51807644	51807908	96.77100717
chr1	51985077	51985267	30.16218912
chr1	52000771	52000942	314.548336
chr1	52032044	52032234	22.41801745
chr1	52035005	52035383	59.73668629
chr1	52093412	52093676	209.6744979
chr1	52184890	52185154	57.09709004
chr1	52234705	52234969	212.5735354
chr1	52362614	52362814	412.7748575
chr1	52390148	52390412	71.56147618
chr1	52391938	52392202	79.67484541
chr1	52468046	52468243	445.6894976
chr1	52537368	52537558	25.45563429
chr1	52593171	52593435	214.5033617
chr1	52607616	52607880	99.11856635
chr1	52761984	52762248	314.1827138
chr1	52870523	52870713	29.52591482
chr1	53017919	53018109	19.91583875
chr1	53018361	53018551	27.01343821
chr1	53132049	53132313	135.0542532
chr1	53151977	53152169	310.0665003
chr1	53166594	53166858	223.912513
chr1	53213896	53214086	19.87642087
chr1	53291597	53291861	92.26624902
chr1	53308334	53308524	21.17557573
chr1	53370577	53370841	92.08929759
chr1	53387310	53387574	159.4169122
chr1	53435802	53436066	99.71359926
chr1	53647737	53648001	124.572397
chr1	53651521	53651574	47.09546144
chr1	53731782	53732046	60.41855336
chr1	53744005	53744180	301.40936
chr1	53757320	53757510	25.37102952
chr1	53787129	53787319	21.6041229
chr1	53794475	53794665	20.2943754
chr1	53859072	53859266	340.0158524
chr1	53910292	53910556	91.44042898
chr1	53939232	53939422	23.68538504
chr1	53951208	53951472	232.9525924
chr1	54147826	54148090	69.38371601
chr1	54181234	54181424	32.66464818
chr1	54220397	54220661	131.074246
chr1	54287170	54287360	35.51084123
chr1	54326628	54326892	307.2803037
chr1	54344232	54344496	160.6543573
chr1	54379361	54379625	18.36743117
chr1	54414759	54415023	220.7170563
chr1	54425385	54425649	184.1789776
chr1	54520125	54520315	18.77727569
chr1	54535815	54536079	218.7775387
chr1	54547382	54547646	103.9330665
chr1	54587276	54587540	162.5881414
chr1	54647442	54647706	56.10257059
chr1	54738660	54738924	92.2676173
chr1	54776714	54776978	96.84449548
chr1	54822539	54822729	29.33606668
chr1	54826163	54826427	91.35199531
chr1	54866126	54866390	65.4737388
chr1	54873209	54873473	18.84854731
chr1	54890953	54891217	63.18942125
chr1	54934471	54934661	21.56601393
chr1	54953908	54954098	18.71366136
chr1	54955156	54955341	263.4679546
chr1	55129484	55129748	61.0556317
chr1	55137796	55137978	365.8207657
chr1	55233859	55234049	25.93479986
chr1	55257612	55257876	85.43450839
chr1	55266861	55267125	91.52568776
chr1	55276217	55276410	417.3513221
chr1	55313848	55314038	18.05617765
chr1	55410823	55411087	267.2185466
chr1	55416393	55416657	258.6997448
chr1	55462143	55462339	319.7598721
chr1	55487787	55488051	174.209618
chr1	55606301	55606491	341.4249116
chr1	55609436	55609626	21.91742838
chr1	55743292	55743490	298.3417231
chr1	55750509	55750773	208.397561
chr1	55803847	55804111	195.338364
chr1	55841375	55841639	135.9487707
chr1	55844227	55844491	93.741274
chr1	55944463	55944727	69.32331966
chr1	56167783	56168047	118.4422539
chr1	56326867	56327131	111.9118022
chr1	56358897	56359161	78.62055702
chr1	56495119	56495309	29.94715363
chr1	56535471	56535661	20.86464414
chr1	56599668	56599932	20.61015604
chr1	56614215	56614479	57.9399882
chr1	56655656	56655846	26.07605084
chr1	56874826	56875090	97.09395661
chr1	57042851	57043115	108.1449002
chr1	57045306	57045570	76.6890539
chr1	57050647	57050911	369.5130651
chr1	57175001	57175265	105.8814617
chr1	57223874	57224138	39.72190867
chr1	57269307	57269571	56.48716527
chr1	57286755	57287019	215.5128808
chr1	57297648	57297845	406.1687333
chr1	57545503	57545767	42.90025767
chr1	57806328	57806592	31.93979079
chr1	58432098	58432362	50.07132501
chr1	58478971	58479235	60.40252222
chr1	58501234	58501498	21.25651367
chr1	58512984	58513248	118.7455597
chr1	58531317	58531581	151.4039228
chr1	58560950	58561140	21.58149927
chr1	58570766	58570956	17.72819722
chr1	58621087	58621351	58.54993927
chr1	58624793	58625057	48.24061625
chr1	58628706	58628970	171.3711165
chr1	58829435	58829625	18.29619256
chr1	58981548	58981812	299.3904908
chr1	59012434	59012698	330.9327839
chr1	59039569	59039759	18.73853689
chr1	59043767	59044034	52.51772608
chr1	59118332	59118537	440.376275
chr1	59205622	59205824	426.4537855
chr1	59234952	59235216	77.16810403
chr1	59247484	59247748	77.14190184
chr1	59248056	59248320	114.8976139
chr1	59250838	59251102	152.8182853
chr1	59281856	59282120	69.02351411
chr1	59307201	59307465	62.57826203
chr1	59434358	59434626	50.76230183
chr1	59482260	59482450	37.37175017
chr1	59510909	59511099	19.07475062
chr1	59512408	59512672	120.3334946
chr1	59612875	59613065	39.19100378
chr1	59690982	59691172	19.5986709
chr1	59755869	59756133	170.0972037
chr1	59758339	59758603	91.03171759
chr1	60033887	60034151	37.86619698
chr1	60165003	60165199	422.4600285
chr1	60183777	60184041	92.90518937
chr1	60225194	60225403	426.436937
chr1	60345307	60345571	63.61549974
chr1	60368892	60369156	25.07532606
chr1	60413081	60413267	332.8074092
chr1	60437101	60437365	156.9543937
chr1	60442550	60442814	116.1199579
chr1	60622630	60622894	93.06991019
chr1	60747090	60747354	325.2658607
chr1	60891217	60891481	92.51545987
chr1	61230947	61231211	101.9641267
chr1	61314323	61314587	115.189088
chr1	61435796	61436060	69.19134441
chr1	61444691	61444955	134.3381912
chr1	61508663	61508927	66.72363055
chr1	61515598	61515862	130.0508413
chr1	61665733	61665923	26.02507943
chr1	61815748	61816012	64.74070671
chr1	61919108	61919372	209.2867788
chr1	62013057	62013247	20.56814906
chr1	62054378	62054642	224.0131922
chr1	62107457	62107721	112.1567098
chr1	62317854	62318118	300.6984782
chr1	62416122	62416386	56.3090275
chr1	62536152	62536416	90.95600283
chr1	62548465	62548729	154.0065288
chr1	62596840	62597104	224.318206
chr1	62609971	62610235	122.5206504
chr1	62641305	62641569	269.9622322
chr1	62857144	62857334	28.10192736
chr1	62873125	62873389	243.2761763
chr1	62973896	62974160	263.0168557
chr1	63198122	63198312	24.82254621
chr1	63212283	63212470	371.1385004
chr1	63307316	63307580	182.3948051
chr1	63314825	63315015	19.56960816
chr1	63377745	63378009	42.46801804
chr1	63428932	63429196	165.3452896
chr1	63470612	63470876	122.9795772
chr1	63529115	63529379	66.80886201
chr1	63609214	63609478	75.78343099
chr1	63614754	63615018	208.1925309
chr1	63782649	63782913	55.74753593
chr1	63793307	63793571	39.46206541
chr1	63907349	63907613	234.0437359
chr1	64003683	64003947	80.01138819
chr1	64023125	64023389	104.3870299
chr1	64040980	64041244	24.2359513
chr1	64081634	64081767	233.6697993
chr1	64088655	64088845	30.45201012
chr1	64140124	64140388	86.28672849
chr1	64157664	64157928	292.9895732
chr1	64239559	64239653	60.14889115
chr1	64334272	64334462	39.10757836
chr1	64380858	64381122	125.7340043
chr1	64383644	64383834	44.63740799
chr1	64581374	64581441	58.5569063
chr1	64602827	64603091	230.6278833
chr1	64629745	64629935	18.78017074
chr1	64708726	64708990	139.2396604
chr1	64712141	64712292	274.0029916
chr1	64734799	64735063	285.3709157
chr1	65019087	65019277	24.9084404
chr1	65129479	65129669	23.62303784
chr1	65141480	65141744	51.48717161
chr1	65152476	65152740	125.2297755
chr1	65210147	65210337	21.98227256
chr1	65289916	65290180	229.0905083
chr1	65327362	65327552	45.46994066
chr1	65329953	65330143	27.58040509
chr1	65422600	65422864	19.43631044
chr1	65486493	65486757	45.80291842
chr1	65498373	65498563	34.85654337
chr1	65507197	65507461	186.2349912
chr1	65525666	65525930	174.4470422
chr1	65528777	65529041	77.06919475
chr1	65541114	65541378	210.05105
chr1	65675026	65675290	114.5337865
chr1	65681306	65681570	129.7827075
chr1	65701655	65701919	167.4087129
chr1	65896869	65897133	101.3970802
chr1	65925117	65925381	115.9739823
chr1	66153440	66153640	452.581588
chr1	66183607	66183797	49.72071872
chr1	66414659	66414923	20.14267924
chr1	66424603	66424867	340.6603816
chr1	66708412	66708676	345.7528003
chr1	66719095	66719316	518.8752126
chr1	66731643	66731833	28.70054136
chr1	66748088	66748352	106.3396663
chr1	66749532	66749722	21.2043335
chr1	66801516	66801780	20.13846659
chr1	66809652	66809916	70.57495189
chr1	66826130	66826394	112.6951718
chr1	66836990	66837180	20.2775402
chr1	66839937	66840127	18.99051757
chr1	66840327	66840591	42.24661992
chr1	66840856	66841120	120.0910515
chr1	66865685	66865875	19.48453988
chr1	66869063	66869327	84.01867929
chr1	66902083	66902347	99.15710636
chr1	66909510	66909774	111.6439721
chr1	66911210	66911474	129.2969892
chr1	66911871	66912061	27.14589444
chr1	66912152	66912372	460.0378298
chr1	66969592	66969856	135.9924547
chr1	67073267	67073457	27.76255017
chr1	67177231	67177421	25.55188203
chr1	67191782	67192046	271.1620148
chr1	67217927	67218117	19.59912076
chr1	67230759	67231023	269.4087654
chr1	67461794	67462058	334.6366455
chr1	67610480	67610744	174.6165762
chr1	67614907	67615113	333.7402225
chr1	67677368	67677632	135.6365599
chr1	67678933	67679197	68.11440956
chr1	67680121	67680385	94.64880096
chr1	67699751	67700015	198.2617007
chr1	67751894	67752158	92.60800883
chr1	67798756	67798946	17.55070618
chr1	67813427	67813691	168.4129881
chr1	67955396	67955660	154.0384455
chr1	67966193	67966405	491.6474072
chr1	67998155	67998419	114.1347914
chr1	68001134	68001398	197.3459093
chr1	68027419	68027590	301.7446697
chr1	68152121	68152311	20.26436856
chr1	68225991	68226255	252.3794075
chr1	68231853	68232117	282.915131
chr1	68237019	68237209	18.84150274
chr1	68315796	68316060	74.97708205
chr1	68319386	68319650	84.11718587
chr1	68475861	68476125	20.93244127
chr1	68577549	68577813	54.69411549
chr1	68582409	68582673	326.7678213
chr1	68585949	68586120	350.8101132
chr1	68627644	68627908	36.79559676
chr1	68808477	68808741	274.3150062
chr1	68811911	68812198	42.56966979
chr1	68908824	68909088	130.0178097
chr1	68936130	68936394	93.07564241
chr1	69065793	69066057	123.4473208
chr1	69285175	69285439	22.8972242
chr1	69771410	69771600	34.851247
chr1	70166515	70166779	66.78170091
chr1	70203314	70203578	261.6504087
chr1	70500214	70500404	22.76872461
chr1	70598689	70598953	272.8460634
chr1	70662108	70662372	18.22385341
chr1	70790486	70790676	41.83785752
chr1	70902365	70902555	36.61880506
chr1	70953652	70953855	333.2944365
chr1	70975832	70976096	359.2626394
chr1	70994485	70994749	74.76853401
chr1	71151033	71151297	201.069682
chr1	71515795	71515949	277.9849288
chr1	71559659	71559923	51.51543175
chr1	71662467	71662731	29.02631533
chr1	71987414	71987678	90.27269192
chr1	72053735	72053925	31.10644724
chr1	72503483	72503747	100.1789985
chr1	72652502	72652692	24.25186553
chr1	72748413	72748603	22.93062305
chr1	72750108	72750298	24.38869628
chr1	73088945	73089209	131.8261623
chr1	74093478	74093742	20.26696926
chr1	74100805	74100995	31.56162539
chr1	74140686	74140950	74.35959657
chr1	74305678	74305942	95.59830343
chr1	74464104	74464368	185.1316678
chr1	74934757	74935021	132.5082013
chr1	74969862	74970126	177.3116781
chr1	74983210	74983400	21.72138349
chr1	75155549	75155813	370.153636
chr1	75199421	75199685	239.3214314
chr1	75233269	75233459	18.35583262
chr1	75237723	75237897	327.1698444
chr1	75669442	75669706	279.5754017
chr1	75699081	75699345	230.4272115
chr1	75731449	75731713	192.8464294
chr1	75889520	75889710	18.06407348
chr1	76048689	76048879	40.65780297
chr1	76080488	76080678	26.43238791
chr1	76098095	76098359	251.4063016
chr1	76105880	76106144	67.58500101
chr1	76251869	76252059	19.09697585
chr1	76374348	76374612	317.1505229
chr1	76457283	76457547	163.5602841
chr1	76500802	76501066	50.04194344
chr1	76619902	76620094	340.4980775
chr1	76620407	76620671	69.53625531
chr1	76796741	76797005	289.3290999
chr1	76917046	76917236	29.7767158
chr1	77333836	77334026	21.06168833
chr1	77366929	77367193	171.3605241
chr1	77591984	77592248	243.4046354
chr1	77609279	77609550	60.48626207
chr1	77613959	77614223	169.7029612
chr1	77999433	77999697	176.9780375
chr1	78149109	78149373	92.86559853
chr1	78291026	78291290	62.86559404
chr1	78366420	78366684	258.9491744
chr1	78445064	78445328	42.5930705
chr1	78580128	78580374	430.4942696
chr1	78596502	78596766	228.3036522
chr1	78610806	78611070	262.8227792
chr1	78799165	78799429	64.26806967
chr1	79019652	79019842	26.64339914
chr1	79073060	79073324	134.3821353
chr1	79083266	79083530	342.290468
chr1	79142095	79142359	281.8648036
chr1	79154453	79154724	40.01223264
chr1	79305461	79305725	207.2455988
chr1	79510784	79510974	21.36187374
chr1	79663164	79663428	146.8549323
chr1	79725518	79725782	181.4815299
chr1	79797507	79797697	19.05989368
chr1	79819024	79819214	27.97803106
chr1	79897273	79897537	45.41133417
chr1	79962922	79963186	371.090085
chr1	80083558	80083748	18.16578784
chr1	80147169	80147359	19.61248409
chr1	80683111	80683375	54.91118686
chr1	80683870	80684134	62.11912068
chr1	81072888	81073078	17.75048831
chr1	81771659	81771923	67.18438647
chr1	81843168	81843432	95.64456196
chr1	81880160	81880424	235.948968
chr1	82015283	82015547	247.9378689
chr1	82226230	82226494	82.87345054
chr1	82274594	82274858	20.76650966
chr1	82481221	82481485	46.844216
chr1	82555856	82556120	65.41573999
chr1	83070304	83070494	42.14853171
chr1	83241183	83241460	47.92943717
chr1	83244372	83244562	18.11874914
chr1	83774777	83775041	67.5785874
chr1	83963327	83963591	254.2006856
chr1	83974193	83974383	36.52717145
chr1	83986558	83986822	54.149934
chr1	84011232	84011422	17.87147189
chr1	84049404	84049668	146.5898522
chr1	84105535	84105799	50.49761894
chr1	84226891	84227180	61.80252352
chr1	84235341	84235605	18.6981285
chr1	84242677	84242941	50.00713117
chr1	84322875	84323139	75.97372489
chr1	84326153	84326417	79.98832286
chr1	84371031	84371295	63.57398301
chr1	84397411	84397675	291.7929075
chr1	84588533	84588797	251.6318772
chr1	84606930	84607194	85.99557899
chr1	84854992	84855182	20.40642884
chr1	84899512	84899776	304.8197006
chr1	84908002	84908175	329.6179627
chr1	85007430	85007694	111.7604253
chr1	85086420	85086839	299.3861271
chr1	85133924	85134188	107.4750964
chr1	85190019	85190283	102.447103
chr1	85219301	85219508	458.9346605
chr1	85238106	85238287	338.1582305
chr1	85248199	85248463	95.05541631
chr1	85401955	85402219	285.4861081
chr1	85410505	85410631	52.53572855
chr1	85410715	85410905	323.0476869
chr1	85424968	85425158	24.86574037
chr1	85439293	85439557	61.36555671
chr1	85461207	85461488	42.447583
chr1	85493439	85493703	210.6916927
chr1	85544673	85544937	94.073301
chr1	85575132	85575396	310.2594894
chr1	85696388	85696578	22.7541376
chr1	85706088	85706352	121.311791
chr1	85720479	85720743	241.7527687
chr1	85725314	85725578	106.4761432
chr1	85773903	85774167	265.1515217
chr1	85810029	85810219	17.54834477
chr1	85864489	85864679	28.96284132
chr1	85968580	85968770	23.07437967
chr1	86042722	86042912	25.14955957
chr1	86046992	86047182	44.09680461
chr1	86071753	86072017	39.99571093
chr1	86078824	86079088	111.7033651
chr1	86158450	86158714	25.56962153
chr1	86360409	86360673	128.0409199
chr1	86377534	86377724	31.15316892
chr1	86484035	86484299	175.7982375
chr1	86846015	86846279	329.204682
chr1	86885032	86885296	180.6877083
chr1	86939781	86940045	110.349263
chr1	86965750	86966014	20.18161676
chr1	86967829	86968093	112.4411679
chr1	86973761	86973951	31.24192646
chr1	86981328	86981592	20.60120199
chr1	87170098	87170362	92.92584024
chr1	87207669	87207933	97.76787596
chr1	87219414	87219678	20.2356477
chr1	87299342	87299606	313.8025179
chr1	87430993	87431257	131.1756598
chr1	87490951	87491215	100.5165658
chr1	87549967	87550231	165.0675606
chr1	87597518	87597701	344.471132
chr1	87617637	87617901	154.1349166
chr1	87745944	87746208	17.78279775
chr1	87758678	87758942	291.0982238
chr1	87791709	87791973	281.0347043
chr1	87801116	87801175	43.32556324
chr1	87916580	87916844	84.10068343
chr1	88419481	88419745	298.2267783
chr1	88527214	88527478	134.3324576
chr1	88646255	88646519	290.9994073
chr1	88768872	88769136	145.2345906
chr1	89061125	89061389	141.7751848
chr1	89073887	89074151	84.057961
chr1	89121453	89121717	104.1548424
chr1	89202373	89202637	104.9949579
chr1	89343086	89343350	113.43683
chr1	89401683	89401947	66.19133771
chr1	89439268	89439532	154.3733829
chr1	89449588	89449852	71.14048426
chr1	89464448	89464712	266.1384438
chr1	89551543	89551807	239.9631253
chr1	89742375	89742639	119.3421181
chr1	89743657	89743847	24.56090212
chr1	89823929	89824130	373.6600686
chr1	89920813	89920990	350.1284628
chr1	89948936	89949076	252.1608689
chr1	89985425	89985689	264.1014325
chr1	90064654	90064918	170.0462637
chr1	90066257	90066521	18.68857909
chr1	90088494	90088758	40.52815091
chr1	90098455	90098719	179.6553433
chr1	90159867	90160057	37.10076243
chr1	90228570	90228791	401.7077402
chr1	90246271	90246535	132.7237714
chr1	90270306	90270512	418.6527872
chr1	90308865	90309055	44.4413292
chr1	90418810	90419074	202.837957
chr1	90452852	90453038	408.8915583
chr1	90511586	90511850	160.3066372
chr1	90580165	90580429	311.9117264
chr1	90598654	90598918	163.3711365
chr1	90941264	90941528	101.9503038
chr1	91016661	91016851	18.04207568
chr1	91044835	91045099	120.8993779
chr1	91082034	91082224	20.87558243
chr1	91187032	91187296	185.3197881
chr1	91317064	91317328	42.67454259
chr1	91430055	91430319	102.3281232
chr1	91483632	91483896	130.3422207
chr1	91492417	91492607	27.3123958
chr1	91630867	91631131	277.235083
chr1	91631746	91632010	251.7352976
chr1	91744395	91744659	55.5835418
chr1	91748311	91748575	271.403119
chr1	91867553	91867817	44.54091373
chr1	91906478	91906742	43.99570056
chr1	91968498	91968762	76.79806328
chr1	91977027	91977291	214.904601
chr1	91978803	91978993	23.63425723
chr1	91995474	91995738	117.9437286
chr1	92012591	92012781	22.59643572
chr1	92083140	92083404	94.65211686
chr1	92217969	92218159	17.66224734
chr1	92256780	92256970	46.95795171
chr1	92270229	92270419	20.28920346
chr1	92348984	92349248	136.6335447
chr1	92351489	92351679	23.67048663
chr1	92352310	92352500	27.17474118
chr1	92392932	92393108	324.474094
chr1	92463224	92463488	184.6886788
chr1	92757006	92757270	142.4234788
chr1	92775723	92775987	220.7749355
chr1	92864702	92864892	17.89555478
chr1	92927343	92927607	164.4766155
chr1	92940602	92940792	24.55992523
chr1	92951432	92951622	42.66589804
chr1	92952439	92952629	35.47571569
chr1	93003639	93003903	20.24734197
chr1	93050034	93050224	21.54539409
chr1	93064791	93065055	239.1716964
chr1	93088813	93089077	221.1725693
chr1	93202075	93202265	20.59851115
chr1	93214623	93214887	192.7087608
chr1	93283979	93284243	175.3564021
chr1	93297384	93297574	24.66930677
chr1	93324500	93324746	482.4405421
chr1	93368052	93368242	19.38753591
chr1	93416668	93416932	54.80937647
chr1	93425947	93426211	296.4130202
chr1	93434072	93434336	307.9018306
chr1	93459737	93459944	496.0193467
chr1	93487230	93487410	362.6496042
chr1	93527849	93528017	316.7438578
chr1	93546038	93546302	179.6423156
chr1	93770247	93770511	300.7543962
chr1	93903609	93903873	245.0119946
chr1	94085295	94085485	30.71160898
chr1	94095117	94095332	513.9537314
chr1	94097274	94097538	91.70592366
chr1	94146259	94146523	67.81281562
chr1	94147296	94147486	21.41695808
chr1	94169631	94169938	53.07698181
chr1	94198150	94198414	61.07267166
chr1	94200597	94200861	59.11374832
chr1	94215679	94215869	35.81023754
chr1	94248498	94248762	18.20247039
chr1	94279616	94279828	569.5633434
chr1	94309860	94310124	252.5398834
chr1	94316320	94316584	50.18216033
chr1	94339678	94339942	101.2270624
chr1	94375108	94375372	48.61603235
chr1	94446128	94446318	23.57587186
chr1	94491475	94491739	239.3379577
chr1	94505111	94505375	99.4074555
chr1	94511122	94511497	86.87825477
chr1	94527044	94527308	238.1691758
chr1	94528978	94529168	27.47926218
chr1	94706471	94706661	31.12815849
chr1	94795585	94795849	41.43225987
chr1	94801465	94801716	347.50082
chr1	94929324	94929588	232.2725645
chr1	94947091	94947355	226.3349483
chr1	94979745	94980009	107.294734
chr1	94987901	94988165	83.09078979
chr1	95267592	95267856	265.0530313
chr1	95271466	95271652	409.8499945
chr1	95320057	95320233	309.0448782
chr1	95507166	95507430	244.2469115
chr1	95509040	95509236	398.7042069
chr1	95550199	95550463	123.8565093
chr1	95582328	95582518	21.06244441
chr1	95699558	95699822	215.3388244
chr1	95774643	95774833	40.51589451
chr1	96382266	96382456	38.99404345
chr1	96418691	96418881	45.70470684
chr1	96546598	96546788	19.56336726
chr1	96701765	96702029	153.3879536
chr1	97061879	97062069	18.83889992
chr1	97307884	97308074	37.20309481
chr1	97311066	97311330	192.2989327
chr1	97432217	97432399	342.4585652
chr1	97516070	97516334	63.38165045
chr1	97603893	97604157	199.5336038
chr1	97652031	97652221	18.82052318
chr1	97709586	97709850	135.2715105
chr1	97991143	97991407	122.7423323
chr1	98134625	98134815	36.37903532
chr1	98286062	98286326	177.9714045
chr1	98516717	98516897	388.2659274
chr1	98519748	98520012	205.6548217
chr1	98933744	98934008	202.5920694
chr1	99022158	99022422	44.67474515
chr1	99214766	99215030	49.11496869
chr1	99226841	99227105	60.97293495
chr1	99259916	99260180	244.5953611
chr1	99405704	99405968	46.57352533
chr1	99456804	99456994	29.26030224
chr1	99645890	99646154	310.7984068
chr1	99947002	99947266	253.5682098
chr1	100151338	100151602	103.0410423
chr1	100173207	100173358	277.4089088
chr1	100202616	100202887	49.5810514
chr1	100232130	100232320	18.97268992
chr1	100274284	100274548	317.9791163
chr1	100500096	100500360	183.6162505
chr1	100600488	100600752	143.2851505
chr1	100743460	100743724	78.88659261
chr1	100816715	100816979	84.61351226
chr1	100823845	100824035	48.92074099
chr1	100889753	100889943	23.25985428
chr1	100909976	100910166	17.88484227
chr1	100921132	100921396	25.5785626
chr1	100925156	100925353	441.9653084
chr1	100929342	100929606	283.7467763
chr1	100929848	100930038	20.77638867
chr1	100998724	100998914	22.53833353
chr1	101009274	101009538	99.89371764
chr1	101072064	101072328	214.2354891
chr1	101300620	101300884	74.1295901
chr1	101332021	101332285	177.1398029
chr1	101333979	101334243	211.2378834
chr1	101386713	101386977	222.9464105
chr1	101397374	101397564	22.34089325
chr1	101491278	101491468	21.68797406
chr1	101509387	101509577	28.30752428
chr1	101577534	101577798	58.20666978
chr1	101588175	101588365	38.42389299
chr1	101602457	101602721	250.5314666
chr1	101644144	101644334	19.62910141
chr1	101665012	101665202	30.0019313
chr1	101702950	101703214	27.77675043
chr1	101704339	101704603	253.2007946
chr1	101713571	101713761	30.931869
chr1	101754060	101754255	414.0504291
chr1	101774885	101775094	284.0803135
chr1	101783325	101783515	20.69112184
chr1	101823009	101823208	345.6335229
chr1	101836746	101837033	53.30449513
chr1	101854717	101854907	20.02065832
chr1	101871867	101872131	82.21628202
chr1	101873211	101873475	59.05000236
chr1	101873562	101873826	59.63742713
chr1	101875967	101876351	59.23285084
chr1	101901565	101901829	24.48030303
chr1	101904033	101904232	391.1602489
chr1	101920781	101921045	72.78190778
chr1	101939697	101939887	25.50820177
chr1	101972163	101972427	72.86865319
chr1	101985867	101986131	285.0329671
chr1	102033199	102033463	150.0864965
chr1	102119014	102119278	79.48845976
chr1	102235162	102235426	60.79998231
chr1	102285694	102285958	113.5888483
chr1	102403994	102404184	19.37307575
chr1	102639865	102640129	54.03282612
chr1	102657339	102657603	138.4902385
chr1	102900087	102900351	139.1192184
chr1	103016457	103016647	22.48940535
chr1	103436113	103436377	131.4593266
chr1	103571933	103572197	76.41029621
chr1	104003869	104004133	188.0912101
chr1	104057635	104057829	391.8093403
chr1	104068686	104068876	40.39847557
chr1	104331059	104331323	128.7787414
chr1	104491192	104491456	89.2273086
chr1	104675053	104675317	167.1906113
chr1	105190855	105191119	260.8729049
chr1	105323215	105323408	375.5847173
chr1	105421206	105421470	79.10477417
chr1	105529901	105530165	18.49381656
chr1	105570766	105571030	204.1565085
chr1	105680092	105680356	84.15161663
chr1	106336211	106336475	186.2992556
chr1	106565013	106565203	19.75136208
chr1	106810767	106811031	64.88197688
chr1	107500493	107500757	81.8052894
chr1	107518636	107518900	99.11237417
chr1	107590229	107590419	19.31585834
chr1	107599588	107599778	17.52384477
chr1	107670139	107670403	134.9264333
chr1	107684789	107685053	105.1227741
chr1	107695767	107696031	81.7665023
chr1	107739680	107739944	129.5624101
chr1	107819647	107819911	105.003429
chr1	107973338	107973602	274.5184037
chr1	108002191	108002455	21.92302169
chr1	108007547	108007737	55.17087906
chr1	108019965	108020155	19.8424326
chr1	108043889	108044153	61.42069404
chr1	108058367	108058631	65.62306415
chr1	108072258	108072455	406.8750936
chr1	108291215	108291479	59.74525739
chr1	108293047	108293311	171.1527535
chr1	108324933	108325112	375.8609333
chr1	108329963	108330227	120.8833188
chr1	108478135	108478399	56.57832048
chr1	108479124	108479388	23.66979001
chr1	108592243	108592433	18.83981586
chr1	108668212	108668433	526.1954435
chr1	108757393	108757657	109.0593155
chr1	108870426	108870616	22.05679347
chr1	109055205	109055387	427.3205337
chr1	109076069	109076259	17.7922309
chr1	109102545	109102735	32.65835181
chr1	109104450	109104642	422.0258871
chr1	109112798	109113062	138.3541673
chr1	109186217	109186481	199.993426
chr1	109235354	109235618	82.83312562
chr1	109251739	109251929	46.62667358
chr1	109370779	109371043	193.1766339
chr1	109440797	109441061	285.6263098
chr1	109631902	109632166	23.95641099
chr1	109642537	109642801	61.24344043
chr1	109654722	109654986	236.6643041
chr1	109655330	109655594	166.7750726
chr1	109736330	109736594	238.5997766
chr1	109743793	109744057	123.2063998
chr1	109806238	109806502	176.8126762
chr1	109820115	109820379	240.4534666
chr1	109825989	109826253	73.10497485
chr1	109942107	109942239	265.0364534
chr1	110033287	110033551	154.1988338
chr1	110036489	110036753	96.76958974
chr1	110040970	110041234	86.75359999
chr1	110042621	110042885	77.52866718
chr1	110074981	110075175	367.6290472
chr1	110075551	110075734	308.2656509
chr1	110088982	110089164	418.5851847
chr1	110141387	110141577	18.30588286
chr1	110160230	110160494	17.95029691
chr1	110173049	110173239	25.238581
chr1	110182894	110183158	176.2435131
chr1	110186018	110186282	257.6439626
chr1	110192350	110192540	29.51884351
chr1	110230176	110230440	79.22433744
chr1	110246909	110247099	21.59739614
chr1	110316373	110316567	421.1742507
chr1	110319543	110319763	519.8187542
chr1	110333527	110333717	34.39086021
chr1	110466145	110466335	31.75328099
chr1	110523324	110523588	160.3252328
chr1	110527101	110527299	453.3741442
chr1	110554284	110554548	223.4674473
chr1	110572246	110572510	98.77865714
chr1	110596501	110596765	224.5369739
chr1	110602783	110602973	23.69649045
chr1	110630757	110631021	136.7436751
chr1	110648821	110648979	290.9684688
chr1	110659107	110659371	80.37958803
chr1	110739581	110739845	138.7276296
chr1	110745656	110745920	329.5938919
chr1	110750470	110750661	375.2801101
chr1	110805507	110805771	106.3261814
chr1	110855288	110855484	470.3053106
chr1	110880956	110881220	45.83341019
chr1	110950324	110950514	27.75747112
chr1	110955194	110955458	250.9207212
chr1	110997854	110998118	47.61765257
chr1	111002957	111003152	515.2844494
chr1	111010415	111010605	19.29803651
chr1	111038666	111038930	378.4001018
chr1	111067144	111067408	242.3104469
chr1	111091098	111091288	35.71124076
chr1	111097955	111098145	29.20894238
chr1	111158426	111158690	305.8043928
chr1	111162011	111162275	285.9414927
chr1	111173472	111173676	367.6181085
chr1	111177522	111177712	17.87604666
chr1	111228913	111229103	24.54608993
chr1	111308761	111308947	420.9850402
chr1	111323579	111323752	324.4108908
chr1	111326018	111326208	473.0903454
chr1	111372626	111372890	191.7328529
chr1	111505774	111505964	18.6564009
chr1	111535030	111535294	79.26383872
chr1	111573198	111573462	203.5288972
chr1	111574992	111575256	94.56974755
chr1	111740213	111740477	85.22802587
chr1	111745501	111745797	56.20988262
chr1	111747087	111747351	19.54856401
chr1	111757719	111757983	19.67881922
chr1	111758581	111758771	29.12332959
chr1	111758873	111759137	30.71709804
chr1	111762290	111762480	18.93820524
chr1	111762553	111762851	52.03135802
chr1	111764278	111764542	63.0498883
chr1	111764666	111764930	138.3676684
chr1	111765571	111765797	429.6526118
chr1	111876869	111877069	343.4799257
chr1	111888720	111888984	40.27642126
chr1	111942473	111942737	239.1848274
chr1	111984234	111984498	104.4034246
chr1	112024354	112024541	393.8421037
chr1	112050912	112051140	390.0242862
chr1	112098994	112099258	65.90699507
chr1	112113411	112113675	121.6878641
chr1	112135468	112135824	46.09033198
chr1	112143488	112143777	49.12422491
chr1	112145123	112145387	17.58381878
chr1	112145691	112145881	26.32358285
chr1	112159035	112159225	20.85201206
chr1	112197544	112197734	22.06077177
chr1	112199073	112199337	265.4498684
chr1	112257541	112257805	88.2042169
chr1	112289908	112290172	155.0748474
chr1	112298156	112298420	171.7799109
chr1	112301054	112301318	25.29457028
chr1	112312268	112312441	374.3333963
chr1	112841235	112841499	60.12254847
chr1	112879618	112879882	161.9432003
chr1	112901460	112901724	148.1869028
chr1	112912343	112912607	241.5952449
chr1	112933537	112933730	389.9420074
chr1	112937162	112937426	149.6944188
chr1	113008772	113009036	169.8444161
chr1	113044511	113044775	115.7577398
chr1	113157132	113157396	212.4041917
chr1	113216311	113216501	29.02304979
chr1	113248072	113248336	18.58595619
chr1	113249963	113250227	254.232858
chr1	113258981	113259172	455.4558957
chr1	113261329	113261593	118.5704097
chr1	113346880	113347067	342.251412
chr1	113351887	113352151	211.4440286
chr1	113423679	113423858	294.6104461
chr1	113498452	113498642	25.23490216
chr1	113585284	113585548	324.9654117
chr1	113615249	113615439	36.85315667
chr1	113615472	113615736	131.086477
chr1	113683216	113683410	394.374441
chr1	113721272	113721462	19.74133275
chr1	113995592	113995856	120.6850767
chr1	114220553	114220817	233.1573716
chr1	114378375	114378639	159.3122182
chr1	114401072	114401336	45.70071817
chr1	114414195	114414459	18.47867593
[truncated: 40,727 more rows]
