# Supplementary material for: Variable reproducibility in genome-scale public data: A case study using ENCODE ChIP sequencing resource
Source: FEBS Lett. 2015 Dec 21;589(24):3866–70. doi: 10.1016/j.febslet.2015.11.027 (PMC4686001; doi:10.1016/j.febslet.2015.11.027)
Supplement: Supplementary file advisedPeakLists.zip — This zip archive contains 56 advised peak lists (see main text and supplementary table 1). Files are bed like tab delimited text files, with 4 columns: chromosome, peak start, peak end, and peak score. [file mmc4.zip › GM12878_None_YY1.bed]

chr1	713838	714151	133.5359422
chr1	805240	805366	46.68962505
chr1	840004	840271	70.08790179
chr1	894425	894768	244.7248084
chr1	895757	896101	40.82798201
chr1	919542	919886	26.42506301
chr1	937218	937562	25.70871457
chr1	949815	950057	80.58261723
chr1	968351	968695	29.73516853
chr1	999310	999440	31.65198357
chr1	1051498	1051764	84.57995011
chr1	1057597	1057728	56.69009097
chr1	1143284	1143628	33.10381166
chr1	1167134	1167763	409.3945522
chr1	1209006	1209380	333.5801467
chr1	1225562	1225906	29.19495895
chr1	1243300	1243541	37.68032791
chr1	1243928	1244125	65.10530689
chr1	1307430	1307774	51.91335737
chr1	1310507	1310947	120.9794124
chr1	1334470	1334878	256.3998195
chr1	1335665	1336009	25.98080545
chr1	1337361	1337705	30.17614342
chr1	1342419	1342859	370.8472089
chr1	1376380	1376483	54.66170393
chr1	1406881	1407225	27.05307344
chr1	1509800	1510409	344.9132686
chr1	1550744	1550908	49.53478495
chr1	1565849	1565969	61.70915209
chr1	1610334	1610678	37.38837217
chr1	1709715	1709967	52.87345778
chr1	1710288	1710632	45.91388041
chr1	1729473	1729817	34.18239676
chr1	1731097	1731441	24.34532014
chr1	1821317	1821666	114.9600222
chr1	1822406	1822618	71.11811737
chr1	1837684	1838028	34.0546228
chr1	1976267	1976611	25.60452111
chr1	2064837	2065181	31.63653195
chr1	2126432	2126776	33.33134688
chr1	2222336	2222535	60.15292724
chr1	2319641	2319855	75.16152897
chr1	2322784	2323419	443.3783966
chr1	2343808	2344084	53.25004983
chr1	2345838	2346182	31.65346756
chr1	2457814	2458152	283.6536438
chr1	2477825	2477915	34.95047794
chr1	2478729	2478931	31.53972195
chr1	2479081	2479357	71.08659922
chr1	2479976	2480320	27.30160212
chr1	2486368	2486712	28.61504182
chr1	2487889	2488182	161.8917011
chr1	2508069	2508413	34.69169359
chr1	2508870	2509214	30.14585251
chr1	2509680	2510024	43.67446728
chr1	2516862	2517206	29.80952344
chr1	2517939	2518276	141.8037231
chr1	3481771	3482115	27.56653659
chr1	3535577	3535921	24.87455608
chr1	3566419	3566722	188.7139931
chr1	3571806	3572150	24.99898833
chr1	3573266	3573664	140.3433892
chr1	3580936	3581280	34.59329417
chr1	3582800	3583144	35.73827005
chr1	3590593	3590937	36.32032833
chr1	3593691	3593841	46.85531544
chr1	3640988	3641332	34.92732116
chr1	3663757	3664101	25.79290626
chr1	3703964	3704308	27.80751135
chr1	3712863	3713247	244.9065823
chr1	3721225	3721569	33.87845564
chr1	3773832	3774023	54.8856424
chr1	3816645	3818083	622.8288221
chr1	3827373	3827717	44.97087273
chr1	4087545	4087889	27.51040309
chr1	4712726	4712922	90.50796042
chr1	5569966	5570310	28.40895844
chr1	5805959	5806119	53.79437783
chr1	6052647	6052991	41.11634542
chr1	6088208	6088552	27.98468133
chr1	6168910	6169254	29.88326531
chr1	6259435	6259905	249.8235698
chr1	6265341	6265685	31.71573536
chr1	6265904	6266248	30.93906461
chr1	6269318	6269662	32.75709083
chr1	6295818	6296146	163.9250079
chr1	6305206	6305367	64.0820322
chr1	6306781	6307125	43.02656659
chr1	6350638	6350982	38.63773782
chr1	6403481	6403825	37.16778154
chr1	6407998	6408342	26.5074203
chr1	6453329	6453830	55.12606416
chr1	6464729	6465073	42.58867849
chr1	6535588	6535932	27.48803832
chr1	6546516	6546860	37.30928194
chr1	6549942	6550286	43.85009515
chr1	6550528	6550748	80.46082098
chr1	6614349	6614813	330.3504528
chr1	6640330	6640605	95.69452481
chr1	6662486	6662830	31.63649197
chr1	6663734	6664300	60.79257682
chr1	6673545	6673645	31.88611783
chr1	6685081	6685616	338.5371418
chr1	6761628	6762135	361.5828408
chr1	6780169	6780378	80.68823716
chr1	6844504	6844732	61.40906221
chr1	6845513	6845699	49.90678463
chr1	7707306	7707650	35.12753655
chr1	7727685	7727872	90.14012863
chr1	7729557	7729901	30.14133278
chr1	7831365	7831709	25.76060247
chr1	8014215	8014559	24.17145861
chr1	8021428	8021660	39.5950969
chr1	8021794	8022240	62.10548031
chr1	8022842	8022972	39.00453439
chr1	8042327	8042671	24.97084714
chr1	8054228	8054325	31.95965104
chr1	8086288	8086632	27.29763644
chr1	8166895	8167239	46.35434496
chr1	8229469	8229813	37.41211
chr1	8343340	8343684	36.00405366
chr1	8357373	8357717	28.36753475
chr1	8374381	8374725	46.40131804
chr1	8409060	8409404	52.29844405
chr1	8455705	8456049	30.88073417
chr1	8457602	8457946	26.54377223
chr1	8484105	8484449	26.31299211
chr1	8585861	8586027	73.55551989
chr1	8709070	8709480	168.4422027
chr1	8712627	8712971	30.04830914
chr1	8731384	8731728	32.1528506
chr1	8763398	8763612	57.20631224
chr1	8823988	8824332	56.77114058
chr1	8824585	8824929	36.63353463
chr1	8877621	8877837	77.78214606
chr1	8878028	8878372	25.32224717
chr1	8908955	8909299	47.7404502
chr1	8919420	8919764	28.01728833
chr1	8936841	8937125	170.8345365
chr1	8938025	8938350	135.9060529
chr1	8938914	8939258	32.32954064
chr1	8978175	8978519	37.66437265
chr1	8998512	8998856	39.68213692
chr1	9048098	9048442	36.01942233
chr1	9065187	9065531	48.01465694
chr1	9138191	9138641	129.8380071
chr1	9161708	9161900	89.38394524
chr1	9170818	9171162	56.62872111
chr1	9202316	9202660	39.6153104
chr1	9224067	9224411	32.35795325
chr1	9241360	9241704	29.40642205
chr1	9243007	9243351	25.0565511
chr1	9256608	9256724	65.55024341
chr1	9267244	9267654	71.00069277
chr1	9299730	9300074	27.90792072
chr1	9327301	9327393	50.84214155
chr1	9349193	9349319	45.81319637
chr1	9485930	9486274	25.22242363
chr1	9488897	9489241	24.51917915
chr1	9515829	9516173	36.579058
chr1	9551257	9551349	47.24203621
chr1	9555390	9555571	66.86630518
chr1	9599498	9599945	82.78868934
chr1	9653476	9653820	26.36035119
chr1	9675661	9676005	29.76864602
chr1	9687073	9687363	106.1920134
chr1	9689814	9690086	103.3426398
chr1	9713796	9713966	55.68927668
chr1	9715285	9715629	35.44109405
chr1	9718276	9718620	24.40189682
chr1	9749264	9749608	27.28413115
chr1	9777618	9777962	33.34943252
chr1	9785099	9785443	39.57794814
chr1	9844624	9844968	40.57421801
chr1	9847895	9848067	44.55972221
chr1	9883851	9884170	256.0704695
chr1	9927632	9927835	110.6536826
chr1	9935036	9935180	77.25553054
chr1	9970721	9971065	36.70531377
chr1	10003339	10003595	88.5513103
chr1	10010500	10010628	64.03631753
chr1	10092873	10093247	266.0631483
chr1	10228925	10229469	66.18358031
chr1	10270311	10270504	75.66535088
chr1	10398118	10398462	26.57771332
chr1	10437469	10437813	46.84615723
chr1	10448230	10448574	40.63345313
chr1	10458798	10459306	192.3875995
chr1	10488212	10488346	52.91266469
chr1	10490332	10490576	138.185896
chr1	10493836	10494180	42.78922558
chr1	10532501	10532774	106.7278376
chr1	10534830	10535206	406.247602
chr1	10567508	10567852	28.47682184
chr1	10571504	10571848	25.55108786
chr1	10752442	10752786	33.84266959
chr1	10927180	10927524	27.6919776
chr1	11000132	11000476	26.45093211
chr1	11002015	11002359	34.87549248
chr1	11021053	11021397	32.16225065
chr1	11072520	11072939	297.9218144
chr1	11097665	11098009	50.99049511
chr1	11111852	11112196	36.97927147
chr1	11120194	11120538	25.29764363
chr1	11122970	11123314	29.34246386
chr1	11159517	11160036	303.312932
chr1	11322787	11322974	80.87100663
chr1	11333140	11333727	336.6347538
chr1	11380323	11380483	65.38880464
chr1	11397596	11397940	29.93607293
chr1	11538744	11539088	25.61374075
chr1	11702490	11702834	33.3884262
chr1	11705753	11706097	24.81773745
chr1	11710493	11710837	38.0592615
chr1	11724207	11724317	49.70530872
chr1	11741226	11741570	29.94354159
chr1	11779839	11780183	32.0429184
chr1	11795949	11796293	24.5080323
chr1	11796929	11797112	77.70546187
chr1	11865972	11866477	207.5945428
chr1	11898744	11899088	43.18383464
chr1	11954004	11954348	36.67337976
chr1	11968443	11968852	132.7174829
chr1	11969555	11969909	92.72447905
chr1	11986296	11986640	25.9696506
chr1	11994224	11994568	52.47332307
chr1	12040344	12040695	331.3690343
chr1	12080276	12080620	31.21006553
chr1	12104991	12105335	42.25118451
chr1	12107238	12107582	30.12806528
chr1	12112010	12112354	49.77190618
chr1	12113156	12113500	25.41919259
chr1	12116435	12116779	35.94705707
chr1	12128398	12128742	32.2717213
chr1	12138636	12138980	25.98317128
chr1	12139629	12139973	29.43061133
chr1	12141786	12142130	30.66327565
chr1	12147884	12148066	68.94214277
chr1	12178643	12178987	42.60177609
chr1	12184955	12185073	60.17543398
chr1	12209404	12210160	240.9780334
chr1	12227750	12228094	26.09107657
chr1	12264180	12264524	24.28978778
chr1	12268908	12269252	50.41076105
chr1	12289892	12290256	255.7965867
chr1	12570691	12571035	31.96889337
chr1	12679950	12680116	63.58292199
chr1	13992190	13992534	29.9517382
chr1	14026444	14026881	273.8747993
chr1	14027444	14027788	26.20303885
chr1	14029369	14029713	36.49343667
chr1	14057389	14057733	39.03306662
chr1	14075513	14076058	72.68341607
chr1	14155353	14155697	26.18947295
chr1	14247211	14247621	44.0131539
chr1	14286956	14287161	108.1257038
chr1	14843890	14844234	49.2615548
chr1	14898362	14898706	30.4509795
chr1	15364635	15364979	36.50257704
chr1	15373013	15373357	28.36945521
chr1	15455157	15455260	65.3692074
chr1	15480542	15480886	24.89197139
chr1	15545066	15545410	31.03709958
chr1	15573607	15573834	93.59058458
chr1	15631228	15631572	30.61858048
chr1	15650142	15650281	71.47656793
chr1	15679041	15679385	25.33374105
chr1	15710938	15711282	28.14042912
chr1	15736380	15736558	47.71875009
chr1	15743986	15744330	24.76948548
chr1	15757644	15757988	34.10589648
chr1	15812096	15812440	33.7797725
chr1	15853099	15853443	47.49321608
chr1	15906069	15906413	35.56017257
chr1	15943790	15944134	27.86412859
chr1	16023561	16023992	68.28562081
chr1	16067981	16068087	51.63780075
chr1	16118512	16118856	26.59372343
chr1	16142027	16142371	46.98464144
chr1	16161253	16161781	440.9864176
chr1	16162104	16162448	34.2372633
chr1	16162647	16162957	83.70055058
chr1	16163339	16163683	31.02837092
chr1	16174973	16175317	30.61161082
chr1	16175787	16176050	68.06662392
chr1	16176382	16176792	201.8992543
chr1	16219787	16219924	55.64426366
chr1	16245824	16246168	29.48564105
chr1	16276130	16276302	60.77753849
chr1	16290879	16291223	31.2463102
chr1	16292554	16293119	60.10221593
chr1	16302300	16302811	489.8193519
chr1	16321042	16321386	45.60669502
chr1	16335525	16335869	38.51131003
chr1	16359476	16359562	54.85991865
chr1	16382590	16382934	36.81338803
chr1	16408831	16409175	30.35074873
chr1	16514339	16514520	90.03183057
chr1	16563478	16563822	25.7273759
chr1	16570901	16571245	33.06948963
chr1	16678673	16679128	265.3910627
chr1	16693349	16693939	622.7831887
chr1	16735428	16735566	57.67833423
chr1	16767018	16767345	104.9417336
chr1	16778600	16778944	30.89253199
chr1	16939767	16940111	33.60784379
chr1	16947628	16947769	76.30381201
chr1	16951412	16951756	45.20057294
chr1	16971055	16971346	108.606976
chr1	17036283	17036627	36.53271232
chr1	17222635	17223198	136.1870775
chr1	17231617	17232079	121.1626602
chr1	17278174	17278518	31.97009611
chr1	17287167	17287511	33.2570601
chr1	17338401	17338587	47.87840136
chr1	17372575	17372919	35.07569268
chr1	17380296	17380691	364.791606
chr1	17386272	17386408	58.91394047
chr1	17408041	17408385	28.5101471
chr1	17452372	17452505	61.11153551
chr1	17563548	17563892	39.90317465
chr1	17565995	17566108	42.69715181
chr1	17600704	17601048	24.41550896
chr1	17662613	17662957	39.70287176
chr1	17731431	17731775	30.80671792
chr1	17746345	17746689	46.94475359
chr1	17764970	17765186	58.87606671
chr1	17828830	17829174	37.52419863
chr1	17988075	17988419	26.70020731
chr1	18544021	18544151	62.78495397
chr1	18610334	18610678	25.16733684
chr1	18650778	18651122	36.63112243
chr1	19210612	19210956	28.22628556
chr1	19228849	19229193	24.82134607
chr1	19229332	19229676	29.10132384
chr1	19239679	19239815	48.82238581
chr1	19252849	19253193	32.00216538
chr1	19536543	19536939	196.598188
chr1	19577808	19578195	307.5672556
chr1	19638374	19638718	29.49851461
chr1	19642037	19642381	27.79481469
chr1	19668117	19668216	53.42437417
chr1	19717831	19718175	32.61606345
chr1	19803334	19803678	25.29399784
chr1	19811691	19812035	26.897622
chr1	19812505	19812719	43.02534026
chr1	19814216	19814560	32.42296266
chr1	19908760	19909104	31.33589127
chr1	19923417	19923663	79.20517167
chr1	19980217	19980561	29.00842367
chr1	20031018	20031362	42.22960454
chr1	20042163	20042306	57.01493316
chr1	20088712	20089056	32.20534005
chr1	20119861	20120205	25.12174289
chr1	20137740	20138084	30.39579665
chr1	20208623	20208963	240.4892421
chr1	20244621	20244741	52.00956737
chr1	20287052	20287396	25.10113522
chr1	20301315	20301659	31.20851044
chr1	20404749	20405093	29.59124152
chr1	20427432	20427776	51.1806389
chr1	20478908	20479044	65.47336998
chr1	20521789	20521935	60.28097245
chr1	20539352	20539696	33.10121865
chr1	20703493	20703639	57.91177099
chr1	20707743	20708087	34.12189564
chr1	20820293	20820637	27.36349278
chr1	20834451	20834795	27.28975637
chr1	20848835	20849179	40.86797582
chr1	20927637	20928047	17.88505454
chr1	20929939	20930283	44.24903506
chr1	20959729	20960073	30.3396852
chr1	20987704	20987958	89.9062343
chr1	21112985	21113333	257.4508205
chr1	21113838	21114076	100.1864092
chr1	21348755	21349099	32.70412951
chr1	21503082	21503494	299.6849456
chr1	21581829	21581950	52.1323809
chr1	21596713	21597057	44.48907139
chr1	21620145	21620489	40.06526826
chr1	21660813	21661157	34.63555571
chr1	21694966	21695310	49.16104733
chr1	21922053	21922397	25.5027521
chr1	21974551	21974638	49.23546863
chr1	21985590	21985934	40.08201135
chr1	22089662	22090006	25.03267451
chr1	22107866	22108210	39.83307796
chr1	22108956	22109127	71.79124294
chr1	22110062	22110290	87.49213735
chr1	22118252	22118376	48.99693629
chr1	22192318	22192662	36.08542426
chr1	22263845	22264189	25.43797167
chr1	22290478	22290822	48.02954819
chr1	22345597	22345694	43.10136861
chr1	22349321	22349665	25.84838232
chr1	22351766	22352110	31.39974199
chr1	22352307	22352410	33.72811007
chr1	22366255	22366599	24.84665695
chr1	22379073	22379282	85.86987734
chr1	22379554	22379772	52.98731997
chr1	22458394	22458738	40.40854062
chr1	22529835	22530179	29.91419101
chr1	22743083	22743427	41.00446903
chr1	22746958	22747302	24.76187557
chr1	22778204	22778628	447.1095619
chr1	22968530	22968874	29.40012188
chr1	23030956	23031300	35.82794674
chr1	23038932	23039276	34.05174063
chr1	23080518	23080928	156.6253279
chr1	23302904	23303174	100.7460717
chr1	23345687	23345949	77.13446791
chr1	23425340	23425478	61.69443624
chr1	23440393	23440737	25.74944167
chr1	23670598	23670951	150.8478907
chr1	23671072	23671370	83.12016314
chr1	23694585	23694929	52.6850738
chr1	23695329	23695501	33.88408103
chr1	23730576	23730687	55.97175187
chr1	23823585	23823929	43.69896164
chr1	23852262	23852606	28.51476964
chr1	23866365	23866514	68.42629268
chr1	23871317	23871462	68.74951571
chr1	23881231	23881575	33.22474269
chr1	23885875	23886219	33.41141193
chr1	23903123	23903467	35.88876929
chr1	23903812	23904156	40.36401175
chr1	23916930	23917274	34.94838149
chr1	23926936	23927280	31.64969946
chr1	23939682	23940026	24.61199132
chr1	23963982	23964186	107.5169865
chr1	23984204	23984548	25.92691654
chr1	24018078	24018563	431.0798253
chr1	24019225	24019569	26.13568407
chr1	24045741	24046085	32.6280098
chr1	24053748	24054092	56.69232818
chr1	24069838	24070179	221.902937
chr1	24071443	24071787	27.84158992
chr1	24077783	24078127	32.67228025
chr1	24098627	24098971	56.17384138
chr1	24104781	24105125	35.76425495
chr1	24117364	24117721	347.2486772
chr1	24127320	24127480	47.37742918
chr1	24136200	24136544	41.72722597
chr1	24137383	24137520	66.81496652
chr1	24151709	24152073	364.0559934
chr1	24194883	24194971	55.02161717
chr1	24225588	24225932	40.44026312
chr1	24231270	24231614	35.42857757
chr1	24243267	24243611	38.93448839
chr1	24281596	24281940	42.56413106
chr1	24285526	24285779	84.71109533
chr1	24286097	24286704	319.4717485
chr1	24290784	24291128	24.54868428
chr1	24306394	24306921	189.1120144
chr1	24307235	24307579	25.12256336
chr1	24397336	24397680	38.35578573
chr1	24439005	24439349	33.60776508
chr1	24516680	24517024	28.54299729
chr1	24517425	24517769	43.9996509
chr1	24517940	24518284	27.98881128
chr1	24525775	24526119	31.40975187
chr1	24528376	24528720	25.97391099
chr1	24575361	24575705	30.68151109
chr1	24711673	24712017	28.91193164
chr1	24717917	24718020	48.13527869
chr1	24718906	24719035	38.75632328
chr1	24740125	24740469	27.16779192
chr1	24742017	24742158	44.59428053
chr1	24807766	24807897	55.4447711
chr1	24913723	24914067	29.27727704
chr1	24968370	24968581	87.29504221
chr1	24969676	24970250	135.5031939
chr1	25015175	25015293	58.70393418
chr1	25073189	25073458	79.79414419
chr1	25174504	25174698	62.23522659
chr1	25176214	25176558	25.40815356
chr1	25182122	25182466	38.79005913
chr1	25224592	25224936	27.41950111
chr1	25250050	25250394	24.76488207
chr1	25251594	25251938	27.34662024
chr1	25256103	25256447	28.88643691
chr1	25258733	25259077	25.6311065
chr1	25290058	25290402	38.89766826
chr1	25291245	25291589	24.98508295
chr1	25293090	25293434	26.1866071
chr1	25314806	25315150	33.44572084
chr1	25345882	25346226	32.51912745
chr1	25349351	25349695	42.30427143
chr1	25357344	25357688	28.22096394
chr1	25357873	25358217	28.15134925
chr1	25363759	25363944	76.4707221
chr1	25372653	25372997	34.84127807
chr1	25428017	25428189	85.9810553
chr1	25436134	25436544	153.2917879
chr1	25466510	25466854	38.57738522
chr1	25475195	25475539	31.42254648
chr1	25558785	25559118	243.4130527
chr1	25566325	25566669	56.9984971
chr1	25573721	25574284	52.24929127
chr1	25799097	25799441	28.02261512
chr1	25870001	25870345	28.23632157
chr1	26002538	26002882	25.33783212
chr1	26123342	26123686	33.3769499
chr1	26137338	26137682	39.71655089
chr1	26185739	26185938	53.13908275
chr1	26222022	26222167	62.55278997
chr1	26227849	26228283	66.82686631
chr1	26231381	26231791	119.0402005
chr1	26232976	26233169	59.29988639
chr1	26248969	26249313	32.10002731
chr1	26324537	26325013	197.8061106
chr1	26362409	26362753	24.99359166
chr1	26431443	26431787	29.99983807
chr1	26437407	26437751	31.5754164
chr1	26438172	26438570	326.0266378
chr1	26471727	26471818	52.23153188
chr1	26490743	26490962	76.92865031
chr1	26496250	26496373	68.82696882
chr1	26518502	26518846	29.11586205
chr1	26560261	26560605	29.17051503
chr1	26602033	26602377	43.17524689
chr1	26611674	26611805	48.46732352
chr1	26632903	26633289	365.0006701
chr1	26648034	26648378	64.22166954
chr1	26690291	26690635	41.75460946
chr1	26722743	26723087	33.23540457
chr1	26743530	26743874	32.60558468
chr1	26758674	26759018	29.96385946
chr1	26799118	26799420	137.477413
chr1	26826790	26826876	42.06015405
chr1	26827635	26828048	61.70943872
chr1	26868790	26869134	29.73054423
chr1	26872279	26872466	44.68943631
chr1	26946843	26946963	48.21865039
chr1	26947360	26947589	48.69877502
chr1	26947805	26948149	35.08600643
chr1	27018834	27019165	68.21472137
chr1	27019416	27019844	137.0083385
chr1	27021128	27021538	122.7256563
chr1	27021911	27022416	303.8139749
chr1	27023256	27023585	109.6342681
chr1	27024037	27024341	137.2340952
chr1	27070653	27070891	112.1367995
chr1	27113968	27114793	384.3939936
chr1	27115727	27115927	88.25680948
chr1	27136649	27136798	52.39767233
chr1	27152979	27153247	80.59016413
chr1	27160181	27160332	80.95726881
chr1	27179556	27179900	29.85462966
chr1	27191474	27191664	41.85421178
chr1	27192106	27192290	45.47015433
chr1	27204429	27204773	29.08566876
chr1	27216687	27217031	32.55098802
chr1	27226717	27227150	495.4159971
chr1	27324126	27324470	27.2026964
chr1	27371037	27371381	38.7412792
chr1	27372471	27372647	58.0075838
chr1	27376291	27376487	74.9835096
chr1	27423873	27424217	42.7209381
chr1	27429277	27429432	68.10152413
chr1	27435649	27435993	27.6532587
chr1	27438557	27438901	32.74492953
chr1	27463740	27464084	30.99899096
chr1	27481480	27481824	105.2324607
chr1	27560709	27561053	37.66852403
chr1	27611181	27611525	41.06792915
chr1	27627296	27627640	41.35701614
chr1	27648460	27648980	147.3195118
chr1	27668370	27668518	48.08198166
chr1	27684000	27684344	35.63509266
chr1	27691901	27692245	31.90752175
chr1	27714900	27715244	29.2890062
chr1	27721971	27722161	67.24443147
chr1	27729537	27729881	29.91671632
chr1	27743090	27743305	112.1507635
chr1	27744725	27745178	368.5525209
chr1	27816464	27816826	272.9085463
chr1	27817005	27817349	27.59129036
chr1	27883258	27883602	32.93994589
chr1	27895060	27895404	30.22882284
chr1	27930677	27930801	31.98102322
chr1	27932884	27933228	26.64898091
chr1	27935247	27935438	75.35442784
chr1	27952595	27952939	38.53929351
chr1	27957302	27957646	24.53760379
chr1	27959081	27959425	43.135676
chr1	27963529	27963873	35.05233705
chr1	27970510	27970619	56.78117666
chr1	27985553	27985750	77.2116127
chr1	27985767	27985919	34.83026429
chr1	27985985	27986329	25.38581874
chr1	27986523	27986704	51.80829605
chr1	27989128	27989472	25.87382564
chr1	27989807	27989920	45.87019289
chr1	27995669	27996013	40.82955042
chr1	27998795	27999139	26.89988857
chr1	28051961	28052305	32.50214553
chr1	28052496	28052660	37.8490828
chr1	28157158	28157547	312.6455166
chr1	28184688	28184806	55.86792087
chr1	28199498	28199842	29.12646872
chr1	28201854	28202198	35.35352346
chr1	28210880	28211054	61.40902918
chr1	28240902	28241567	551.4574772
chr1	28414945	28415289	42.54430979
chr1	28417846	28417940	58.91707167
chr1	28423604	28423948	28.15831689
chr1	28441776	28442120	43.1025867
chr1	28458889	28459233	26.95038677
chr1	28495920	28496264	38.9706771
chr1	28526399	28526743	33.31198817
chr1	28535396	28535740	35.52667659
chr1	28559306	28559665	365.6725323
chr1	28562287	28562849	118.658932
chr1	28571408	28571752	44.97670704
chr1	28575005	28575349	57.15640038
chr1	28655171	28655676	356.0718822
chr1	28695947	28696292	273.3083874
chr1	28743848	28744192	31.03724533
chr1	28831943	28832287	41.257265
chr1	28832532	28832619	32.84025362
chr1	28836888	28837433	68.38558986
chr1	28844611	28845076	74.13788276
chr1	28879342	28879765	187.921871
chr1	28908223	28908568	66.12927183
chr1	28929308	28929652	43.63566724
chr1	28969717	28970247	89.2834401
chr1	28975029	28975335	127.8777025
chr1	28975346	28975761	59.99710335
chr1	28996268	28996612	51.90556847
chr1	29063136	29063613	74.00558483
chr1	29101771	29102115	29.9343351
chr1	29111715	29111895	78.32697868
chr1	29203832	29203980	67.06031138
chr1	29208690	29208821	49.62438059
chr1	29220268	29220612	28.37789341
chr1	29253349	29253693	48.44966964
chr1	29447739	29448083	30.13957864
chr1	29507878	29508195	256.3703966
chr1	29529381	29529725	57.71267088
chr1	29557268	29557612	48.04025825
chr1	29562887	29563019	51.42893391
chr1	30702882	30703226	25.1075606
chr1	31181061	31181226	80.00924569
chr1	31192077	31192421	43.84903916
chr1	31218492	31218836	24.18944783
chr1	31221075	31221419	27.93334153
chr1	31221696	31222040	27.81093067
chr1	31222658	31223002	41.48710035
chr1	31223519	31223752	74.60613014
chr1	31227425	31227769	35.51681884
chr1	31238296	31238505	97.60535517
chr1	31238782	31239126	32.00312791
chr1	31242189	31242533	29.82416886
chr1	31252560	31252676	56.12421583
chr1	31255182	31255526	35.39247064
chr1	31274706	31274792	55.32311195
chr1	31327091	31327251	74.68275125
chr1	31384184	31384528	44.25893255
chr1	31402269	31402613	36.78495022
chr1	31538274	31538731	308.8112603
chr1	31769400	31769757	243.1873263
chr1	31867520	31867864	42.23426951
chr1	31974724	31974955	65.75926918
chr1	32014889	32015233	34.25591368
chr1	32015402	32015746	42.76560455
chr1	32029683	32030027	31.74379549
chr1	32053347	32053691	29.85877981
chr1	32059595	32059939	32.52932928
chr1	32071598	32072008	145.8165839
chr1	32083848	32083986	53.86875991
chr1	32109889	32110263	108.6648006
chr1	32110501	32110988	496.1071276
chr1	32129445	32129789	43.7314
chr1	32131729	32132073	24.56105984
chr1	32173304	32173648	28.61794181
chr1	32211231	32211575	28.86609356
chr1	32228236	32228580	24.62261684
chr1	32253997	32254341	26.45029187
chr1	32254900	32255062	58.03459125
chr1	32281659	32281770	51.58808985
chr1	32326969	32327313	29.96830483
chr1	32376566	32376976	56.16251556
chr1	32395346	32395756	20.8409593
chr1	32403384	32403659	102.3897935
chr1	32403840	32404184	31.4182609
chr1	32405474	32405680	77.71973673
chr1	32410123	32410273	63.36380947
chr1	32421612	32421956	56.79434136
chr1	32427257	32427390	57.80184802
chr1	32429787	32429965	84.23823841
chr1	32479447	32480048	57.470942
chr1	32538453	32538761	106.351703
chr1	32573486	32573849	288.786197
chr1	32624789	32625133	24.27374079
chr1	32645320	32645465	53.00189271
chr1	32665879	32666083	49.88389791
chr1	32666821	32666907	34.85545585
chr1	32671159	32671371	89.34705882
chr1	32681325	32681458	43.89019907
chr1	32687738	32688082	29.53359037
chr1	32713793	32714137	34.55975925
chr1	32715556	32715900	28.47191734
chr1	32716738	32717082	24.66122785
chr1	32721116	32721267	62.88034534
chr1	32757621	32757987	151.1999179
chr1	32782095	32782439	45.22354747
chr1	32800712	32801056	42.45599404
chr1	32801765	32801899	41.96973098
chr1	32803021	32803365	24.35376863
chr1	32859812	32860171	236.7585434
chr1	32879563	32879907	50.509245
chr1	32966062	32966497	139.0061452
chr1	32986168	32986274	47.17072087
chr1	33005252	33005465	59.82955123
chr1	33115949	33116704	293.8588686
chr1	33177908	33178060	69.44287894
chr1	33238710	33238863	61.23318536
chr1	33282815	33283416	236.7015403
chr1	33284559	33284903	25.54310896
chr1	33338251	33338595	31.22435728
chr1	33342263	33342607	31.94449494
chr1	33358424	33358768	26.48268134
chr1	33399027	33399371	26.53635073
chr1	33430450	33430768	309.8256981
chr1	33446840	33447184	33.11353292
chr1	33472815	33473159	26.50094017
chr1	33502312	33502524	98.39091648
chr1	33552080	33552227	58.9361339
chr1	33592712	33593024	106.3526229
chr1	33595851	33596261	175.8762016
chr1	33647514	33647858	29.58667546
chr1	33722525	33722925	121.6174051
chr1	33761189	33761343	67.50753759
chr1	33764345	33764520	71.7886076
chr1	33768101	33768342	119.710724
chr1	33807880	33808013	67.40210804
chr1	33815508	33815852	29.05433898
chr1	33833369	33833713	41.31354366
chr1	33921414	33921758	34.49987538
chr1	33936098	33936442	47.27062138
chr1	33938049	33938393	31.65314267
chr1	34078590	34078720	56.57086619
chr1	34098634	34098978	42.18973563
chr1	34925853	34926197	32.19114078
chr1	35063603	35063741	57.90379465
chr1	35208281	35208625	38.64856687
chr1	35252081	35252425	38.31070235
chr1	35318279	35318623	56.73703376
chr1	35325388	35325587	62.07316485
chr1	35332005	35332173	60.87452458
chr1	35390540	35390682	56.94033302
chr1	35450754	35451061	171.6445637
chr1	35497531	35497724	77.00076849
chr1	35625638	35625982	27.92655502
chr1	35656310	35656720	16.91696296
chr1	35657572	35658145	393.1824043
chr1	35658504	35659028	358.7356969
chr1	35667798	35667978	94.41040904
chr1	35733901	35734793	384.597378
chr1	35916811	35916904	54.65602705
chr1	35999127	35999537	41.58135401
chr1	36004565	36004975	136.3236975
chr1	36005376	36005566	56.32144391
chr1	36010630	36010974	30.04877546
chr1	36022946	36023542	448.708616
chr1	36030245	36030589	40.86002598
chr1	36034534	36034878	34.56433748
chr1	36043390	36043734	26.63072282
chr1	36181095	36181439	29.76814108
chr1	36184601	36184842	69.86934316
chr1	36192445	36192789	32.23987735
chr1	36235374	36235718	29.43108587
chr1	36348598	36348767	89.84560829
chr1	36359776	36360120	26.59561514
chr1	36396647	36396857	48.47400856
chr1	36488733	36489077	29.97834616
chr1	36554293	36554710	354.0546057
chr1	36565186	36565530	24.94209424
chr1	36614832	36615390	192.6988227
chr1	36621750	36622094	30.06417805
chr1	36626526	36626887	331.89894
chr1	36653873	36654015	62.69162363
chr1	36689600	36689927	167.9821157
chr1	36690123	36690467	26.73886894
chr1	36751049	36751393	24.55472365
chr1	36808325	36808669	27.6055603
chr1	36834635	36834979	39.52143376
chr1	36850194	36850538	31.41589055
chr1	36851344	36851926	353.6602189
chr1	36863410	36863592	52.11024417
chr1	36886496	36886669	79.38371192
chr1	36916088	36916432	32.58189177
chr1	36929751	36930162	491.3360163
chr1	36939796	36940140	36.98449307
chr1	36981959	36982303	25.95355316
chr1	37074884	37075228	27.06386439
chr1	37169309	37169653	27.33099777
chr1	37754646	37754990	25.5320633
chr1	37899900	37900244	31.40346725
chr1	37920449	37920793	29.3169938
chr1	37940096	37940324	96.64276075
chr1	37942786	37942966	63.20166818
chr1	37945274	37945618	26.7926394
chr1	37953105	37953232	57.86360968
chr1	37980148	37980492	195.606184
chr1	38019741	38020085	26.30264372
chr1	38027410	38027754	24.49187659
chr1	38068747	38069091	28.72824491
chr1	38148032	38148376	46.78844178
chr1	38156115	38156459	33.11067645
chr1	38157933	38158087	32.48791531
chr1	38259677	38259947	110.3507652
chr1	38276811	38276935	60.97424204
chr1	38285648	38285815	55.99356392
chr1	38325087	38325391	135.856504
chr1	38325859	38326017	57.65752261
chr1	38397242	38397487	91.23267129
chr1	38412638	38412850	98.42987755
chr1	38455589	38455923	153.2788479
chr1	38478324	38478586	121.9653779
chr1	38527695	38528039	44.43441327
chr1	38541737	38542081	31.42227597
chr1	38639651	38640061	18.98104293
chr1	38679320	38679437	46.24168958
chr1	38810332	38810676	31.33494449
chr1	39005329	39005455	47.80249021
chr1	39025165	39025509	28.80639638
chr1	39052843	39052973	69.19943182
chr1	39283821	39284165	31.84253935
chr1	39300929	39301273	30.82384242
chr1	39325471	39325571	55.47118492
chr1	39338964	39339308	34.70284676
chr1	39456773	39457149	248.1490502
chr1	39492258	39492602	24.7582842
chr1	39558053	39558397	35.01781697
chr1	39564310	39564495	74.42708334
chr1	39568217	39568561	47.93988744
chr1	39571259	39571359	59.86052659
chr1	39724332	39724676	31.80743239
chr1	39734109	39734253	40.01719595
chr1	39975036	39975380	28.31720194
chr1	39991429	39991773	31.15796616
chr1	40004880	40005224	35.02446885
chr1	40025186	40025458	119.0968324
chr1	40042400	40042698	48.01893539
chr1	40071842	40072186	28.26437315
chr1	40075302	40075646	35.80390517
chr1	40119204	40119548	34.82159193
chr1	40123734	40124078	34.9190766
chr1	40132699	40132820	51.91863627
chr1	40133542	40133886	25.69363772
chr1	40167547	40167891	54.63445986
chr1	40204392	40204777	289.9854276
chr1	40254644	40254833	50.95261518
chr1	40265335	40265679	34.34345912
chr1	40282496	40282840	33.11434235
chr1	40348939	40349304	304.3520986
chr1	40367914	40368258	55.74622692
chr1	40385199	40385543	37.2218592
chr1	40420668	40421012	33.58061002
chr1	40421239	40421583	26.59108699
chr1	40439201	40439545	43.22540225
chr1	40497969	40498313	38.04222145
chr1	40506405	40506642	81.44524494
chr1	40524966	40525119	66.22350087
chr1	40562527	40563072	300.5376646
chr1	40609722	40610066	29.79806982
chr1	40626891	40627271	310.6334236
chr1	40652264	40652442	92.04982415
chr1	40723704	40724016	119.6899039
chr1	40778062	40778406	24.88956082
chr1	40781052	40781237	68.86632448
chr1	40782780	40782886	36.51897907
chr1	40804458	40804630	80.877117
chr1	40840218	40840391	46.24712691
chr1	40841292	40841636	33.09834094
chr1	40850522	40850866	30.38942379
chr1	40851145	40851489	29.74783176
chr1	40915566	40915763	44.74791441
chr1	40974328	40974486	51.37754658
chr1	40996675	40997085	74.39172647
chr1	41077957	41078301	49.93814522
chr1	41096203	41096547	49.6966144
chr1	41134556	41134900	46.06743628
chr1	41157220	41157860	320.5310478
chr1	41174808	41175152	28.61207062
chr1	41175285	41175695	26.28404849
chr1	41239852	41240196	31.60824303
chr1	41315655	41315999	29.24484861
chr1	41418145	41418489	34.36228743
chr1	41469371	41469715	44.4892298
chr1	41706902	41707246	35.77204204
chr1	41707591	41707872	117.0541092
chr1	41733846	41734190	32.56551075
chr1	41788561	41788905	25.35197899
chr1	41876978	41877322	36.73528276
chr1	41882913	41883002	48.43485672
chr1	41898391	41898735	46.37644767
chr1	41957978	41958322	26.62653468
chr1	41981907	41981993	43.93790204
chr1	42039889	42040015	43.06521491
chr1	42089056	42089400	24.34722128
chr1	42104934	42105278	27.11357978
chr1	42164622	42164966	27.46441203
chr1	42193100	42193444	25.22619792
chr1	42217763	42218107	34.04638624
chr1	42265484	42265828	37.34543655
chr1	42277674	42278018	37.58408947
chr1	42334250	42334594	27.06160546
chr1	42347861	42348205	26.25924316
chr1	42357230	42357574	38.12641885
chr1	42385497	42385659	60.24910579
chr1	42391479	42391639	64.24648052
chr1	42429765	42430109	43.34184198
chr1	42430132	42430267	29.45589503
chr1	42501342	42501466	32.29035089
chr1	42612527	42612871	41.63371375
chr1	42638998	42639342	28.37637842
chr1	42642643	42642987	31.70384164
chr1	42800900	42801135	89.83903182
chr1	42809995	42810339	26.47096911
chr1	42846474	42846818	25.94224069
chr1	42922093	42922401	100.0334825
chr1	42928559	42928903	29.51885691
chr1	43123941	43124254	160.2368661
chr1	43146525	43146935	62.59576364
chr1	43147663	43148229	129.4356847
chr1	43148595	43148939	31.30137014
chr1	43149814	43150224	309.7494345
chr1	43212827	43213171	24.32937769
chr1	43222669	43223013	37.24865565
chr1	43231603	43231947	24.2945948
chr1	43232497	43232765	29.03174391
chr1	43232843	43233165	57.97650675
chr1	43282708	43283093	226.9038391
chr1	43312068	43312412	28.66947742
chr1	43312515	43312859	27.812497
chr1	43379039	43379383	25.23553202
chr1	43388721	43388851	53.84791196
chr1	43389557	43389967	92.26028448
chr1	43390153	43390513	150.6857467
chr1	43396924	43397268	27.93720588
chr1	43406509	43406853	27.81077013
chr1	43407799	43408405	65.59686773
chr1	43424744	43424968	57.1146551
chr1	43539319	43539663	45.11135839
chr1	43664829	43664976	47.84646915
chr1	43692940	43693284	52.06671731
chr1	43703796	43704140	44.50664527
chr1	43855269	43855613	28.42278263
chr1	43994812	43995156	36.74975297
chr1	44116113	44116256	49.26210638
chr1	44130106	44130338	75.07208509
chr1	44173073	44173563	412.0751949
chr1	44229224	44229360	60.46490047
chr1	44399879	44400223	42.46271355
chr1	44400511	44400701	81.12414764
chr1	44412191	44412364	34.78028479
chr1	44435600	44435773	66.81435686
chr1	44440608	44440834	79.67187381
chr1	44441218	44441562	32.34741616
chr1	44471435	44471575	49.53769298
chr1	44502250	44502594	29.46116118
chr1	44513459	44513571	57.68443836
chr1	44678555	44678667	40.42324873
chr1	44678966	44679210	173.8000138
chr1	44784040	44784162	57.6616006
chr1	44820868	44821262	336.5684897
chr1	44843889	44844233	25.26584957
chr1	45060818	45061162	24.75676574
chr1	45097475	45097979	318.3580174
chr1	45118648	45118812	69.13816064
chr1	45137741	45138156	102.7218999
chr1	45139868	45140212	24.77653514
chr1	45142749	45143093	48.31484797
chr1	45160591	45160935	41.74815611
chr1	45180648	45180992	29.21797584
chr1	45187195	45187532	226.5859881
chr1	45189233	45189577	30.8468324
chr1	45194946	45195290	34.03659345
chr1	45196347	45196612	54.99071304
chr1	45205154	45205498	32.99006159
chr1	45241081	45241673	157.17332
chr1	45249972	45250058	36.97954763
chr1	45251804	45252148	31.29080823
chr1	45265486	45265615	39.06701642
chr1	45275314	45275463	49.65946821
chr1	45279394	45279738	36.29669143
chr1	45285330	45285552	45.41726304
chr1	45285785	45286129	31.45013849
chr1	45301565	45301909	42.2056249
chr1	45451171	45451581	18.85830104
chr1	45452163	45452475	182.6820942
chr1	45476875	45477169	128.3412481
chr1	45477620	45478064	436.3844184
chr1	45480270	45480374	52.19824811
chr1	45484377	45484575	87.36584536
chr1	45518557	45518901	36.11379557
chr1	45671876	45672187	150.9635259
chr1	45769736	45769914	41.01180381
chr1	45771925	45772269	38.34183514
chr1	45786909	45787253	34.05653299
chr1	45792212	45792768	85.319764
chr1	45804792	45805136	31.9478832
chr1	45805746	45806297	281.8801007
chr1	45825470	45825814	25.55844201
chr1	45843958	45844368	19.55239158
chr1	45956626	45956970	34.65738125
chr1	45965596	45966139	330.4070931
chr1	45987487	45987695	38.38215422
chr1	46009620	46009715	51.65051673
chr1	46010589	46010933	28.38176598
chr1	46016157	46016501	33.30713509
chr1	46035735	46036079	31.21673163
chr1	46048121	46048465	34.35103231
chr1	46049904	46050263	108.9004461
chr1	46151179	46151589	118.1725399
chr1	46151987	46152362	327.9562463
chr1	46152835	46153211	146.9278432
chr1	46153386	46153926	275.4866021
chr1	46216349	46216693	42.39372276
chr1	46347258	46347602	28.95492153
chr1	46502812	46503002	84.65389719
chr1	46509233	46509577	25.75983008
chr1	46580718	46580826	48.41882406
chr1	46598194	46598422	70.52681797
chr1	46645187	46645531	56.38441347
chr1	46663969	46664109	56.04338629
chr1	46668863	46669045	90.75588602
chr1	46689280	46689417	58.70479208
chr1	46712651	46712995	31.39566654
chr1	46713253	46713470	100.3466056
chr1	46767747	46768091	30.10734836
chr1	46768773	46769460	453.9378
chr1	46806342	46806660	221.1897687
chr1	46813870	46813994	68.05106466
chr1	46872012	46872356	28.47256679
chr1	46908334	46908678	25.3339014
chr1	46912544	46912888	31.72705831
chr1	46993708	46994052	49.95361201
chr1	47133854	47134194	115.5277217
chr1	47184678	47184889	54.86905655
chr1	47190928	47191272	24.67973564
chr1	47641041	47641385	35.23119057
chr1	47644938	47645027	37.07072192
chr1	47658664	47658823	64.49427693
chr1	47779989	47780333	26.60301811
chr1	47799215	47799559	32.36726164
chr1	47799838	47800047	55.47512849
chr1	47854567	47854703	59.23694154
chr1	47898146	47898315	69.01963749
chr1	47902202	47902388	70.50865425
chr1	47903486	47903830	35.98332935
chr1	48176160	48176504	28.44184718
chr1	48191945	48192289	34.66625999
chr1	48463297	48463641	35.61361504
chr1	48667844	48668188	29.21407032
chr1	49038335	49038679	26.95439243
chr1	49162806	49163150	25.26775594
chr1	51339194	51339285	50.89590443
chr1	51425419	51425579	44.69994281
chr1	51425868	51426111	78.96804593
chr1	51434200	51434544	43.53129069
chr1	51442718	51443062	59.23977139
chr1	51443688	51444032	26.17329915
chr1	51444587	51444701	58.2770958
chr1	51702456	51702650	66.6364679
chr1	51762611	51762697	35.54167304
chr1	51766806	51767150	33.87418147
chr1	51767471	51767815	41.44707558
chr1	51796929	51797273	30.00461837
chr1	51966846	51967190	38.52114376
chr1	51972367	51972458	52.81728655
chr1	51983664	51984008	56.04018111
chr1	51985026	51985289	153.7648227
chr1	52000679	52001023	41.68445682
chr1	52034985	52035329	30.47847378
chr1	52082655	52082995	273.1329877
chr1	52194962	52195306	24.80162024
chr1	52344309	52344405	46.5085845
chr1	52344750	52345094	28.09956283
chr1	52362539	52362883	37.10219507
chr1	52468089	52468216	64.57205211
chr1	52499275	52499599	242.8452691
chr1	52520879	52521223	24.199783
chr1	52521849	52522227	165.7851579
chr1	52522390	52522734	25.11090556
chr1	52607625	52607793	49.62742411
chr1	52670318	52670662	41.15305042
chr1	52831495	52831839	24.35535731
chr1	52870077	52870549	340.2966374
chr1	53017849	53018193	27.65311115
chr1	53018583	53018855	111.6993087
chr1	53152037	53152130	42.97507417
chr1	53163840	53164119	116.5669379
chr1	53192163	53192507	33.82614598
chr1	53308384	53308541	46.39942266
chr1	53387259	53387603	28.11613174
chr1	53480466	53480668	89.60597826
chr1	53647688	53648032	31.74468291
chr1	53662328	53662672	29.48100085
chr1	53686117	53686461	30.24660434
chr1	53704113	53704241	56.24113763
chr1	53791964	53792308	29.47511769
chr1	53793085	53793244	34.26716214
chr1	53859145	53859244	41.99228336
chr1	53910397	53910483	44.96427839
chr1	53951124	53951468	29.17531156
chr1	54303783	54304074	91.56763802
chr1	54326699	54326789	45.07174463
chr1	54389844	54390188	32.67998168
chr1	54411613	54411957	33.61566794
chr1	54414731	54415075	35.08541029
chr1	54518661	54519022	246.7843913
chr1	54547336	54547680	30.07440408
chr1	54587234	54587578	27.3326859
chr1	54665723	54666068	310.7472814
chr1	54752977	54753321	27.81915216
chr1	54865631	54865975	31.00548528
chr1	54873019	54873363	27.38623129
chr1	54875193	54875537	38.57516654
chr1	54953953	54954146	60.43296915
chr1	54955153	54955316	43.34472697
chr1	54963175	54963519	35.01011937
chr1	54968741	54969085	24.42929497
chr1	55137708	55138052	38.43034684
chr1	55181385	55181596	94.63818188
chr1	55266906	55267450	56.31112011
chr1	55276159	55276503	28.9698654
chr1	55278896	55279240	42.58607757
chr1	55410786	55411130	39.66550074
chr1	55416466	55416569	45.4981056
chr1	55462124	55462332	89.39167062
chr1	55487757	55488101	25.62351013
chr1	55593677	55594021	28.58394811
chr1	55606236	55606580	26.75155197
chr1	55670599	55670943	24.64261962
chr1	55680812	55681203	315.1110161
chr1	55743173	55743517	26.32752601
chr1	55753948	55754292	30.97156532
chr1	56572425	56572569	46.93271569
chr1	56601152	56601496	42.54241254
chr1	56795901	56796423	46.55708943
chr1	57050691	57050893	108.3866145
chr1	57282652	57283062	55.29803821
chr1	57297677	57297816	52.5201607
chr1	58570707	58570971	147.6239305
chr1	58628673	58629017	25.86421083
chr1	58716056	58716400	39.76255036
chr1	58857500	58857844	29.8162544
chr1	58981543	58981887	25.22991133
chr1	59012322	59012648	124.5568541
chr1	59039448	59039792	40.07047837
chr1	59043767	59044111	30.97506866
chr1	59049947	59050361	58.59292973
chr1	59118280	59118624	40.70258647
chr1	59165507	59165878	322.3884427
chr1	59247393	59247737	24.69539567
chr1	59249629	59249780	39.49043684
chr1	59281849	59282193	58.09034846
chr1	59434367	59434711	51.06304375
chr1	59473872	59474338	56.81510237
chr1	59612421	59612765	28.16359947
chr1	59732178	59732522	29.34842225
chr1	59755887	59756231	24.94279506
chr1	59898098	59898508	21.79801249
chr1	59972633	59972977	27.33123662
chr1	60225105	60225449	43.04123194
chr1	60747052	60747396	31.27854002
chr1	60860075	60860419	43.2106617
chr1	61444623	61444967	41.81424271
chr1	61515562	61515906	24.54080662
chr1	61707193	61707345	50.49616015
chr1	61784531	61784875	31.20543359
chr1	61836605	61836949	25.46411363
chr1	61919060	61919404	31.20050795
chr1	62054349	62054693	39.6469931
chr1	62107417	62107761	31.0250534
chr1	62190577	62191001	469.7483065
chr1	62548400	62548744	33.6066867
chr1	62596794	62597138	32.92154645
chr1	62901728	62902072	368.2679722
chr1	62902372	62902716	25.64405896
chr1	63154037	63154239	52.99014825
chr1	63249302	63249712	194.314717
chr1	63266570	63266717	73.72784305
chr1	63988851	63989035	85.83368249
chr1	64059256	64059600	38.90661084
chr1	64638079	64638489	66.28299026
chr1	65533274	65533483	65.20321403
chr1	65541050	65541394	59.43526269
chr1	65613953	65614297	25.1177753
chr1	65631268	65631612	29.53483157
chr1	65886280	65886598	227.8501114
chr1	66153370	66153714	35.78241209
chr1	66708432	66708618	91.46621557
chr1	66713084	66713428	26.08044271
chr1	66719033	66719377	36.80080146
chr1	66736868	66737212	28.42343886
chr1	66748121	66748227	52.37701371
chr1	66749483	66749827	56.39544678
chr1	66766595	66766939	29.14116672
chr1	66801777	66801974	67.98375438
chr1	66817702	66818112	89.70840473
chr1	66840828	66841172	29.5204051
chr1	66846067	66846411	34.62107157
chr1	66867928	66868272	29.63624478
chr1	66902115	66902459	25.32863927
chr1	66912095	66912505	192.8075896
chr1	66969564	66969908	24.29153574
chr1	67390479	67390628	49.7107014
chr1	67395893	67396248	173.1426897
chr1	67461743	67462153	132.1407452
chr1	67519527	67519860	142.9855976
chr1	67614985	67615093	46.31354428
chr1	67631941	67632285	29.24465164
chr1	67637223	67637567	49.0469822
chr1	67640397	67640807	155.209426
chr1	67660270	67660680	32.50892677
chr1	67677291	67677635	36.84999641
chr1	67680179	67680290	50.36629987
chr1	67895855	67896315	241.4949941
chr1	67896478	67896822	26.93342315
chr1	67966224	67966389	80.98654298
chr1	67998195	67998332	51.44237126
chr1	68001085	68001429	28.91599924
chr1	68027338	68027682	35.13086134
chr1	68150742	68151086	41.85490152
chr1	68202053	68202397	38.92818402
chr1	68225947	68226291	31.89253428
chr1	68582470	68582580	54.34104813
chr1	68585865	68586209	28.75879976
chr1	68808448	68808792	36.63538955
chr1	68962625	68962810	57.02853747
chr1	70671169	70671415	53.42986847
chr1	70687240	70687347	49.68910587
chr1	70687433	70687583	52.88061296
chr1	70820176	70820542	283.1130327
chr1	70876522	70876866	25.07831927
chr1	70953677	70953849	81.4043528
chr1	70970102	70970446	38.44546963
chr1	71150989	71151333	44.66274031
chr1	71546481	71546821	159.5262895
chr1	71547388	71547558	52.57293508
chr1	71773096	71773440	27.6826936
chr1	74663920	74664059	44.79270687
chr1	75198685	75199102	492.7555885
chr1	76190333	76190634	123.4876952
chr1	76250554	76250670	53.40630998
chr1	76251894	76252002	36.48918476
chr1	76619827	76620171	40.29077657
chr1	77133977	77134063	52.0695956
chr1	77309838	77309986	67.0077061
chr1	77366879	77367223	31.99184432
chr1	77591925	77592269	36.51466883
chr1	77684897	77685249	299.5010742
chr1	77999401	77999745	33.61361185
chr1	78148199	78148757	407.5044813
chr1	78149009	78149147	57.25805405
chr1	78149189	78149337	28.13207243
chr1	78225319	78225663	26.3771261
chr1	78245020	78245484	519.5606361
chr1	78443799	78444416	335.8632402
chr1	78444547	78444928	256.2857709
chr1	78469711	78470055	30.94919612
chr1	78520682	78521026	28.60329938
chr1	78580065	78580409	28.09740498
chr1	78607624	78607838	82.46667514
chr1	78610885	78610972	44.65269426
chr1	79083246	79083590	27.06892514
chr1	79115341	79115751	76.31540793
chr1	79143999	79144343	51.83407234
chr1	81880100	81880444	27.67612987
chr1	82744943	82745287	43.87439955
chr1	83963298	83963642	35.84706926
chr1	84764097	84764293	80.73368331
chr1	84764624	84764968	32.69206957
chr1	84767051	84767461	294.9552264
chr1	84899500	84899844	27.34291004
chr1	84944850	84945128	124.6399753
chr1	84972220	84972564	25.85757241
chr1	85038558	85038902	41.25163494
chr1	85040016	85040121	28.44451194
chr1	85086427	85086582	42.19552195
chr1	85086709	85086796	25.4661157
chr1	85190044	85190388	25.43045439
chr1	85219242	85219586	53.40257003
chr1	85238042	85238386	32.52200215
chr1	85248177	85248521	38.87001144
chr1	85320070	85320414	30.82589463
chr1	85401904	85402248	25.87233838
chr1	85410655	85410999	44.26137516
chr1	85412801	85413145	30.59258854
chr1	85424973	85425317	29.50067724
chr1	85462550	85462894	24.96035491
chr1	85493405	85493668	157.6406735
chr1	85575106	85575450	30.2131765
chr1	85725144	85725490	218.7819061
chr1	85741880	85742224	36.99895378
chr1	86078767	86079111	26.1937224
chr1	86173986	86174330	45.92176651
chr1	86457110	86457196	45.16573676
chr1	86861749	86861840	45.59406817
chr1	86967872	86968216	30.50730945
chr1	87169643	87169799	46.87867812
chr1	87170830	87171174	26.80278361
chr1	87299334	87299678	42.83070796
chr1	87379604	87379950	281.8116533
chr1	87597437	87597781	38.43944054
chr1	87617119	87617463	31.45240198
chr1	87800926	87801270	36.65281552
chr1	88419442	88419786	37.20768894
chr1	88646214	88646558	45.45968865
chr1	89149596	89150117	131.2642194
chr1	89150160	89150402	25.60660343
chr1	89357000	89357389	267.3456265
chr1	89449531	89449875	38.62435955
chr1	89458507	89458840	172.7223153
chr1	89636206	89636616	45.91893116
chr1	89661186	89661530	32.86503882
chr1	89823895	89824239	49.09190905
chr1	89948853	89949197	37.16005943
chr1	89990268	89990526	56.68153774
chr1	90098490	90098667	42.24082619
chr1	90159955	90160299	25.06837777
chr1	90228612	90228785	77.93035731
chr1	90247363	90247707	53.16684924
chr1	90270329	90270478	66.49073256
chr1	90281267	90281611	27.25532903
chr1	90286451	90286691	68.39606762
chr1	90308791	90309089	73.46783053
chr1	90406646	90406990	51.00220529
chr1	90452764	90453108	31.08386034
chr1	90460203	90461123	433.7218829
chr1	90900046	90900390	27.9455972
chr1	90975814	90976158	27.4518547
chr1	91186988	91187332	39.17899609
chr1	91483612	91483956	28.24127552
chr1	91486871	91487185	112.5680096
chr1	91487195	91487554	147.6979459
chr1	91487872	91488016	25.94950991
chr1	91630897	91631092	102.2053569
chr1	92178510	92178854	41.76797844
chr1	92269588	92269932	26.97031823
chr1	92351599	92351943	27.7631044
chr1	92764207	92764792	99.89834672
chr1	92951367	92951711	28.09307225
chr1	92970094	92970233	57.13229872
chr1	93283925	93284269	27.53497478
chr1	93297448	93297999	252.5509395
chr1	93416789	93416959	77.16295008
chr1	93427146	93427311	38.52305198
chr1	93427962	93428306	33.14189445
chr1	93440733	93441324	57.85555718
chr1	93459790	93459897	59.39854386
chr1	93527778	93528122	37.85810973
chr1	93544569	93545091	353.4078733
chr1	93645994	93646267	113.2076653
chr1	93646594	93646823	81.55635498
chr1	93684936	93685280	49.46886893
chr1	93811476	93811827	104.2907583
chr1	93816380	93816790	21.38470835
chr1	94073371	94073715	36.72283529
chr1	94095064	94095408	39.36651171
chr1	94147179	94147523	38.56601722
chr1	94168019	94168363	27.28542017
chr1	94169722	94170066	40.2972526
chr1	94236235	94236579	40.54663465
chr1	94279655	94279817	76.79526341
chr1	94309844	94310188	42.8973009
chr1	94313046	94313289	84.07640912
chr1	94313658	94313744	45.55267663
chr1	94339621	94339965	27.00750955
chr1	94344524	94344878	195.9383603
chr1	94375135	94375307	54.31540729
chr1	94511313	94511657	33.25516997
chr1	94527107	94527233	61.38440528
chr1	94883921	94884185	104.682995
chr1	94947063	94947407	27.54490597
chr1	95271405	95271749	31.19806942
chr1	95319981	95320325	47.04442112
chr1	95509050	95509204	62.94631456
chr1	95538333	95538677	37.92971793
chr1	95699588	95699960	174.5567711
chr1	97187198	97187548	250.1399099
chr1	97311027	97311371	43.74817818
chr1	97432118	97432462	40.8806514
chr1	98519700	98520044	34.18083232
chr1	99259849	99260193	37.68786687
chr1	99337164	99337508	26.40992145
chr1	99645909	99646319	338.2196087
chr1	100173123	100173467	31.86503474
chr1	100217626	100217970	41.41234702
chr1	100315425	100315769	40.78094193
chr1	100435387	100435629	104.4670302
chr1	100502467	100502985	76.26422342
chr1	100503497	100503861	342.5794371
chr1	100541207	100541551	24.76637653
chr1	100598410	100598938	431.0882622
chr1	100600464	100600808	28.47217214
chr1	100715143	100715553	376.3475245
chr1	100816834	100817135	118.3556523
chr1	100817798	100818031	84.89738044
chr1	100818430	100818577	38.77457699
chr1	100925091	100925435	56.45610571
chr1	100929293	100929637	40.51552915
chr1	101185109	101185453	26.47558413
chr1	101360348	101360692	29.86796927
chr1	101361343	101361687	38.31917525
chr1	101491296	101491640	41.0761724
chr1	101492954	101493364	98.0972054
chr1	101664926	101665270	26.8969761
chr1	101704426	101704558	53.70360163
chr1	101713183	101713527	30.95323567
chr1	101754001	101754345	41.63292351
chr1	101774906	101775373	77.39409739
chr1	101822954	101823298	47.67156948
chr1	101829565	101829909	31.77807457
chr1	101854587	101854931	32.40397843
chr1	101875618	101876028	161.6384054
chr1	101876265	101876609	36.23396982
chr1	101903964	101904308	38.27666982
chr1	101917456	101917614	66.4226765
chr1	102033167	102033511	29.9243563
chr1	102657311	102657655	26.59696999
chr1	104068609	104068754	50.09992029
chr1	104615434	104615778	34.11015583
chr1	107599192	107599542	201.2092763
chr1	107600088	107600207	42.6217007
chr1	107973281	107973625	45.85972838
chr1	107993941	107994351	374.2614508
chr1	108072188	108072532	36.22654544
chr1	108319874	108320218	25.88289181
chr1	108586374	108586718	25.14529515
chr1	108668260	108668361	52.36283875
chr1	108741878	108742288	19.6552228
chr1	109102553	109102736	62.55357964
chr1	109104486	109104612	56.15051585
chr1	109203763	109204107	49.51677517
chr1	109234720	109235162	306.8082959
chr1	109289218	109289526	168.3696579
chr1	109370864	109370989	42.35428076
chr1	109503868	109504212	31.29214646
chr1	109505896	109506240	31.95786064
chr1	109584533	109584877	35.3904654
chr1	109618483	109618827	47.31966468
chr1	109633192	109633466	173.6551881
chr1	109642725	109642923	53.63761787
chr1	109655388	109655514	55.42970715
chr1	109736295	109736639	28.61183991
chr1	109743785	109744129	25.97903498
chr1	109806305	109806440	71.10303583
chr1	109820067	109820411	59.37776786
chr1	109825958	109826302	44.84655411
chr1	109967933	109968343	82.83847785
chr1	109968932	109969058	32.08618329
chr1	110026442	110026983	385.1664052
chr1	110033266	110033610	39.48861418
chr1	110036558	110036702	43.62436026
chr1	110074925	110075269	49.42276434
chr1	110075486	110075830	39.71423809
chr1	110088950	110089360	389.7771965
chr1	110091073	110091417	34.33377782
chr1	110162262	110162488	88.80791634
chr1	110163460	110163804	40.08751439
chr1	110182860	110183204	39.53597897
chr1	110185960	110186304	54.08334604
chr1	110230223	110230454	79.7749916
chr1	110316412	110316549	63.95330144
chr1	110319559	110319700	74.11681208
chr1	110448733	110449077	31.55922702
chr1	110527137	110527540	292.6348148
chr1	110554259	110554603	42.38526108
chr1	110572187	110572531	25.15595117
chr1	110573940	110574284	33.66697595
chr1	110576978	110577478	675.6812145
chr1	110596453	110596797	35.21017291
chr1	110602831	110602930	53.9670517
chr1	110627191	110627535	24.77762145
chr1	110630706	110631050	32.09160572
chr1	110648787	110649131	33.94104614
chr1	110745687	110745850	86.25806945
chr1	110750385	110750729	48.96897156
chr1	110754133	110754477	25.98191214
chr1	110805642	110805770	47.93110738
chr1	110829273	110829617	36.51663654
chr1	110855322	110855470	72.9012423
chr1	110881036	110881377	155.5353821
chr1	110881906	110882297	372.1883411
chr1	110950275	110950630	139.6004609
chr1	110955148	110955492	35.18030044
chr1	111002984	111003161	88.38138951
chr1	111010310	111010654	30.03530664
chr1	111038632	111038976	36.48648709
chr1	111162085	111162232	55.57485218
chr1	111173413	111173757	52.33415282
chr1	111177491	111177835	37.82603176
chr1	111323511	111323855	44.97728258
chr1	111325935	111326279	39.0821698
chr1	111372599	111372943	27.43019947
chr1	111415127	111415471	25.89987757
chr1	111417919	111418329	80.87155004
chr1	111422504	111422848	42.29473283
chr1	111459604	111459716	49.68817827
chr1	111505734	111506163	303.4026145
chr1	111506485	111506571	28.8672588
chr1	111557840	111558250	16.67949726
chr1	111671089	111671237	58.49456942
chr1	111682530	111682874	28.64234872
chr1	111688180	111688524	26.82472769
chr1	111730384	111730794	19.11675016
chr1	111740316	111740406	48.36184478
chr1	111757703	111757818	46.99522711
chr1	111758496	111758704	70.60014458
chr1	111764402	111764746	52.24615023
chr1	111765597	111765758	61.80430272
chr1	111874792	111875136	32.35754098
chr1	111876809	111877153	33.7480097
chr1	111991837	111992320	327.7464675
chr1	112024257	112024601	40.36367152
chr1	112038857	112039201	26.439907
chr1	112048376	112048720	34.22538613
chr1	112050941	112051079	58.89246861
chr1	112113367	112113711	25.56292261
chr1	112135614	112135747	43.23956915
chr1	112139150	112139494	31.93820626
chr1	112145658	112146002	25.623914
chr1	112146548	112146892	25.75977801
chr1	112257542	112257886	29.50562665
chr1	112289872	112290216	55.04399855
chr1	112298248	112298734	223.8848459
chr1	112912292	112912636	45.01211382
chr1	112936979	112937323	30.18028121
chr1	112942206	112942550	26.64789757
chr1	113008854	113009004	73.49510654
chr1	113044541	113044650	41.84479045
chr1	113157141	113157485	33.02640904
chr1	113161516	113161900	246.1378321
chr1	113162226	113162803	384.7390914
chr1	113243325	113243669	27.63248893
chr1	113250059	113250148	39.4464722
chr1	113258896	113259240	42.80262462
chr1	113261320	113261664	34.62129585
chr1	113346818	113347162	27.66772464
chr1	113351842	113352186	28.7231219
chr1	113423586	113423930	41.83779715
chr1	113496039	113496449	21.47327692
chr1	113498649	113499203	52.94349987
chr1	113585255	113585599	46.89422895
chr1	113615219	113615563	33.6700594
chr1	113615819	113616188	180.6449898
chr1	113683230	113683434	95.24604668
chr1	114220477	114220821	35.43421999
chr1	114354712	114355198	239.3685378
chr1	114414176	114414586	190.6449301
chr1	114447761	114448036	166.3762703
chr1	114471911	114472354	472.354026
chr1	114521419	114521763	31.81921549
chr1	114825558	114825680	52.69205467
chr1	114889203	114889422	113.2376493
chr1	115053501	115053804	67.03194691
chr1	115124324	115124643	140.9204046
chr1	115259208	115259501	89.45807728
chr1	115300042	115300945	631.6651492
chr1	115323175	115323519	49.0981031
chr1	115681539	115681883	36.05145304
chr1	116012322	116012666	31.07907696
chr1	116138461	116138805	29.76314841
chr1	116150809	116151153	26.83819228
chr1	116185168	116185512	25.99002857
chr1	116191594	116191938	41.37364593
chr1	116260163	116260507	25.33428746
chr1	116314507	116314851	43.22908862
chr1	116563311	116563655	30.86649414
chr1	116681783	116681958	70.986836
chr1	116694668	116695012	32.22908928
chr1	116710997	116711341	27.22791706
chr1	116915730	116916074	31.1971618
chr1	116961200	116961312	46.79376357
chr1	117027885	117028229	56.15889854
chr1	117041709	117041942	110.9869649
chr1	117087430	117087774	30.92991098
chr1	117088682	117088805	53.43308761
chr1	117099310	117099654	37.78005648
chr1	117105088	117105432	53.17192833
chr1	117109059	117109469	17.43155595
chr1	117110936	117111346	21.89776026
chr1	117112961	117113305	31.6207361
chr1	117113457	117113904	73.09851533
chr1	117117354	117117479	65.8457075
chr1	117171279	117171444	59.2952188
chr1	117215193	117215537	36.17951299
chr1	117221814	117222158	49.28899525
chr1	117279928	117280272	50.95098301
chr1	117360284	117360505	110.5809816
chr1	117424413	117424757	33.41160374
chr1	117602012	117602227	86.23284863
chr1	117602900	117603050	49.22711594
chr1	117610505	117610704	107.8360202
chr1	117664689	117665033	28.09023902
chr1	117882571	117882981	101.4668126
chr1	117909231	117909575	24.21727055
chr1	118301469	118301813	26.71730546
chr1	118438118	118438462	27.44424757
chr1	119461214	119461558	24.5227696
chr1	119682984	119683439	378.2234043
chr1	119829248	119829592	31.68924724
chr1	119890722	119890834	46.44298893
chr1	120154236	120154580	24.42523564
chr1	120351587	120351931	25.90458354
chr1	120413551	120413895	39.9324409
chr1	120491358	120491515	62.89446721
chr1	142890955	142891115	40.62532058
chr1	143743433	143743777	26.2630781
chr1	144534003	144534542	139.4162948
chr1	144594250	144594594	29.34652573
chr1	144931926	144932341	423.4407923
chr1	144932822	144933232	17.99485516
chr1	145030072	145030482	17.09525127
chr1	145042322	145042666	24.91995359
chr1	145059083	145059245	91.40457004
chr1	145090044	145090454	18.25918166
chr1	145096181	145096455	112.1575152
chr1	145115642	145116052	17.20487616
chr1	145208931	145209275	37.18491241
chr1	145293287	145293631	31.33523105
chr1	145382695	145383038	108.832709
chr1	145395487	145395611	42.111075
chr1	145396160	145396337	48.94787615
chr1	145396611	145396955	31.06375337
chr1	145397117	145397461	29.11202306
chr1	145397832	145397944	36.94927336
chr1	145398616	145398960	29.66346005
chr1	145399215	145399364	63.63842745
chr1	145427441	145427785	32.29647009
chr1	145438179	145438433	117.3106838
chr1	145457238	145457582	39.09380887
chr1	145470251	145470348	51.72557833
chr1	145507261	145507860	465.1233763
chr1	145516215	145516569	198.021832
chr1	145542869	145543213	28.61135794
chr1	145575328	145575672	26.05189469
chr1	145575906	145576279	308.860257
chr1	145588555	145588899	25.89604567
chr1	145589319	145589573	144.7697007
chr1	145611012	145611369	97.65160115
chr1	145713618	145713962	40.39535598
chr1	145826971	145827097	52.97946831
chr1	146009592	146009680	37.65988378
chr1	146556101	146556308	43.87042903
chr1	146643569	146643770	24.92277078
chr1	146643937	146644398	254.6731253
chr1	146644836	146645049	81.95956028
chr1	146714137	146714331	83.90432265
chr1	146714706	146714820	37.7944998
chr1	146966931	146967029	65.90776431
chr1	147075712	147076122	62.19321309
chr1	147099312	147099656	32.05474326
chr1	147112660	147112807	58.27603697
chr1	147141557	147141901	34.72646586
chr1	147142573	147142917	26.80990836
chr1	147172066	147172410	30.61250141
chr1	147362332	147362676	24.33049558
chr1	147727273	147727369	47.10722195
chr1	147735801	147736145	24.78260998
chr1	147806677	147806936	92.03254481
chr1	147994191	147994279	28.8453212
chr1	147994351	147994695	27.46977044
chr1	148000312	148000475	49.75468019
chr1	148241426	148241863	160.3292959
chr1	148555896	148556020	41.04244979
chr1	148604799	148605044	40.54362191
chr1	149204283	149204627	29.93431032
chr1	149223699	149224042	97.0399687
chr1	149224465	149224809	44.81034777
chr1	149272796	149273140	33.26903326
chr1	149294533	149294877	35.19339829
chr1	149298427	149298771	29.6884526
chr1	149658554	149658696	57.89156999
chr1	149784882	149785226	30.0167484
chr1	149858497	149858671	46.56094472
chr1	149859098	149859442	24.48804118
chr1	149860010	149860333	184.2668984
chr1	149870980	149871259	190.6335959
chr1	149889166	149889283	51.2989335
chr1	149899453	149899971	278.8761574
chr1	149981704	149982048	26.77238699
chr1	149982605	149982806	69.60220361
chr1	150039008	150039352	24.66886041
chr1	150039647	150040029	111.2665713
chr1	150123772	150123891	48.20386031
chr1	150132754	150132969	58.81254273
chr1	150135465	150135809	29.2412782
chr1	150141230	150141451	88.12118859
chr1	150207060	150207404	40.40864694
chr1	150208258	150208607	277.3578771
chr1	150208846	150209190	25.24838815
chr1	150241375	150241613	105.5227199
chr1	150253678	150254022	28.48221435
chr1	150266300	150266644	51.74139642
chr1	150293855	150294199	25.67128281
chr1	150335315	150335659	27.84933221
chr1	150335964	150336516	516.4623253
chr1	150337024	150337369	215.4442246
chr1	150436834	150437178	37.09959649
chr1	150459617	150460080	162.6616049
chr1	150505056	150505400	24.57732806
chr1	150532431	150532775	27.534917
chr1	150533392	150533736	36.71058073
chr1	150535363	150535503	59.34593961
chr1	150539836	150539993	62.81483344
chr1	150550987	150551331	47.17638432
chr1	150601680	150602250	268.6331296
chr1	150681084	150681428	25.29666381
chr1	150848898	150849345	233.512325
chr1	150894964	150895308	46.8100337
chr1	150899111	150899271	31.32177225
chr1	150946801	150947042	65.36794173
chr1	150952050	150952219	78.09665906
chr1	150997149	150997254	52.94529983
chr1	151020510	151020726	60.99034236
chr1	151020963	151021307	28.07880003
chr1	151031218	151031562	27.29536695
chr1	151031983	151032327	25.41168402
chr1	151042872	151043435	353.8494467
chr1	151128486	151128830	29.27786902
chr1	151129004	151129348	25.19366688
chr1	151129646	151129990	44.83134819
chr1	151138348	151138649	79.40708398
chr1	151162514	151162819	192.5176337
chr1	151171311	151171642	224.8301655
chr1	151227079	151227437	122.3693468
chr1	151249523	151249867	36.52350328
chr1	151253665	151254009	29.68279667
chr1	151255055	151255327	69.23376373
chr1	151273355	151273699	39.74635222
chr1	151299784	151299952	58.00774252
chr1	151313354	151313698	33.12125485
chr1	151318589	151318933	28.51570566
chr1	151319368	151319712	46.61819773
chr1	151371762	151372255	571.2605143
chr1	151430499	151430953	198.6095432
chr1	151431882	151432039	41.01006062
chr1	151432228	151432638	23.01749524
chr1	151447727	151448071	28.57744453
chr1	151483558	151483756	67.74150981
chr1	151507271	151507401	48.28802632
chr1	151566751	151566865	45.83454468
chr1	151584300	151584865	169.7815212
chr1	151689366	151689537	67.34369955
chr1	151693932	151694119	65.04260014
chr1	151707545	151707889	47.73537822
chr1	151735752	151736182	355.4600385
chr1	151762777	151763121	32.50355141
chr1	151880611	151880955	38.18680656
chr1	151881789	151882226	148.6490391
chr1	151906491	151906835	26.7218645
chr1	151974234	151974578	36.76098717
chr1	152020312	152020656	24.3480115
chr1	152025047	152025391	34.70182137
chr1	152158070	152158414	28.99159269
chr1	152161069	152161413	32.91915193
chr1	152162298	152162642	57.34873282
chr1	152413312	152413656	35.36232431
chr1	152430994	152431163	80.90629261
chr1	152432765	152433109	30.71827946
chr1	152467580	152467924	40.24998754
chr1	152626491	152626835	26.77426728
chr1	152842306	152842650	32.47081071
chr1	152898594	152898938	30.62091345
chr1	153095556	153095900	43.71171369
chr1	153195610	153195954	30.13580202
chr1	153250376	153250720	28.39692284
chr1	153261158	153261502	26.68535689
chr1	153318419	153318763	24.7231581
chr1	153324921	153325265	28.77791372
chr1	153467385	153467729	24.37250374
chr1	153482327	153482488	71.34985161
chr1	153483404	153483748	33.89638094
chr1	153505609	153505953	33.59823668
chr1	153541102	153541282	60.75363145
chr1	153544978	153545322	40.61619279
chr1	153571387	153571731	25.82755748
chr1	153606285	153606922	495.9667048
chr1	153631029	153631386	106.6654654
chr1	153643217	153643562	119.6612717
chr1	153644481	153644825	34.65135664
chr1	153650284	153650406	52.59569677
chr1	153700415	153700713	120.3566308
chr1	153704929	153705058	48.73422752
chr1	153714788	153715132	25.94730525
chr1	153722032	153722140	67.92077371
chr1	153747822	153748166	31.27673775
chr1	153756123	153756246	58.15465784
chr1	153763267	153763677	38.43017877
chr1	153769843	153769945	51.5384574
chr1	153777569	153778048	52.17114443
chr1	153793838	153794182	28.56883456
chr1	153814394	153814738	27.21562219
chr1	153892898	153893308	66.88653712
chr1	153895691	153896060	169.5030397
chr1	153917579	153917923	28.31401328
chr1	153919142	153919293	54.26578341
chr1	153930175	153930519	25.97040214
chr1	153930953	153931094	57.5735758
chr1	153931137	153931276	25.58140995
chr1	153934533	153934877	29.67513031
chr1	153935878	153935976	65.33458495
chr1	153935986	153936330	27.24289767
chr1	153939583	153939898	152.3117198
chr1	153950059	153950714	315.2457349
chr1	153959210	153959554	26.531208
chr1	153962887	153963619	583.1078201
chr1	154130348	154130496	67.12951474
chr1	154154646	154154990	25.45356297
chr1	154155521	154155865	37.0635992
chr1	154158581	154158925	25.98310482
chr1	154192697	154193303	276.9136787
chr1	154193653	154193845	42.4478639
chr1	154244996	154245172	76.82379361
chr1	154297155	154297314	59.10272974
chr1	154297744	154298048	247.8801063
chr1	154307677	154307783	53.09031482
chr1	154392686	154393030	41.12971524
chr1	154451139	154451483	24.50302314
chr1	154452311	154452655	48.60586226
chr1	154518895	154519239	39.50440014
chr1	154531020	154531368	199.1843422
chr1	154531996	154532340	51.66463123
chr1	154580455	154580976	158.313041
chr1	154600399	154600543	42.07068085
chr1	154642263	154642434	89.41309121
chr1	154732916	154733260	40.09763972
chr1	154763737	154764081	26.13528349
chr1	154779591	154779935	50.74586839
chr1	154822054	154822398	38.82820863
chr1	154832487	154832626	47.78465349
chr1	154833017	154833167	57.49164375
chr1	154836382	154836620	79.53435687
chr1	154842848	154842996	50.77055463
chr1	154851072	154851225	57.45433205
chr1	154909091	154909267	40.76301703
chr1	154909938	154910282	37.62797391
chr1	154916217	154916561	29.38124858
chr1	154933907	154934204	84.36805886
chr1	154946506	154946850	37.26933685
chr1	154947952	154948100	42.09984107
chr1	154955669	154956013	38.29443616
chr1	154971594	154971938	56.81148255
chr1	154973251	154973476	83.38642433
chr1	154979397	154979512	44.75773428
chr1	154990048	154990280	135.8963702
chr1	155022916	155023260	30.86009172
chr1	155034087	155034225	67.66748262
chr1	155035260	155035349	44.7320089
chr1	155057283	155057434	55.42935649
chr1	155058543	155058887	36.21131569
chr1	155063914	155064258	43.53689873
chr1	155108265	155108422	38.06313671
chr1	155108685	155109029	25.39608519
chr1	155112933	155113175	106.4989292
chr1	155140331	155140675	46.30195143
chr1	155145767	155145910	59.377954
chr1	155149207	155149319	66.31105574
chr1	155176751	155176925	76.38790129
chr1	155178384	155178728	40.71050714
chr1	155178908	155179252	317.9300157
chr1	155188675	155189085	444.7681479
chr1	155189332	155189742	426.1110153
chr1	155196448	155196792	51.59975619
chr1	155197191	155197338	26.9924306
chr1	155197745	155197853	58.1397802
chr1	155210924	155211258	611.5185365
chr1	155214055	155214205	26.00495302
chr1	155214507	155214748	111.3099816
chr1	155220426	155220764	277.2872597
chr1	155225144	155225465	278.0678736
chr1	155231211	155231555	27.53298599
chr1	155232133	155232321	57.82424051
chr1	155242816	155243197	186.6347935
chr1	155247068	155247412	24.78316002
chr1	155278455	155278631	71.68539156
chr1	155279230	155279449	69.25503846
chr1	155293177	155293313	37.14260582
chr1	155294190	155294534	28.87703014
chr1	155433745	155434089	39.28594825
chr1	155469782	155470126	35.38321869
chr1	155505840	155506412	45.72155028
chr1	155532017	155532339	181.5737716
chr1	155532928	155533120	70.31857648
chr1	155657945	155658300	274.0749229
chr1	155715143	155715390	81.64657295
chr1	155804310	155804654	26.21375388
chr1	155826918	155827328	412.6284443
chr1	155829915	155830401	179.8778925
chr1	155881006	155881319	235.0187701
chr1	155903950	155904612	483.7392555
chr1	155907966	155908310	52.47983796
chr1	155916154	155916357	63.78655348
chr1	155940412	155940583	66.88690843
chr1	155947621	155947730	30.1408034
chr1	155959264	155959427	80.03482349
chr1	155982189	155982599	16.90964012
chr1	155990544	155990888	31.08353708
chr1	156024444	156024652	68.9414364
chr1	156036118	156036462	28.14228485
chr1	156052218	156052417	104.7313371
chr1	156060512	156060856	50.89345345
chr1	156066511	156066652	68.79673276
chr1	156076028	156076372	38.19431623
chr1	156098467	156098811	40.58241386
chr1	156100196	156100390	91.94273635
chr1	156115825	156116169	42.25733497
chr1	156117995	156118339	43.15487974
chr1	156163514	156164013	547.8833515
chr1	156182632	156183045	301.539349
chr1	156195337	156195469	57.24387139
chr1	156252355	156252960	489.8237123
chr1	156307868	156308104	83.44449523
chr1	156308495	156308743	98.75696441
chr1	156326732	156327076	33.4674719
chr1	156352762	156353106	41.51151337
chr1	156355393	156355737	54.44405108
chr1	156382342	156382686	36.30733126
chr1	156389822	156389990	56.95358942
chr1	156391486	156391663	67.24672794
chr1	156415736	156415835	61.11059353
chr1	156426442	156426786	29.13319479
chr1	156450591	156450809	110.7540007
chr1	156471082	156471301	73.37639178
chr1	156473827	156474171	28.52528084
chr1	156474969	156475103	34.96319911
chr1	156494345	156494444	51.22069546
chr1	156542245	156542589	45.38877582
chr1	156553829	156554173	40.79019885
chr1	156561294	156561638	26.974641
chr1	156571066	156571481	400.3356818
chr1	156572526	156572870	30.69004371
chr1	156577891	156578235	47.43460964
chr1	156578869	156579213	34.67968554
chr1	156595645	156595989	35.53250631
chr1	156627254	156627598	42.73334264
chr1	156628985	156629329	42.52246238
chr1	156629859	156630075	69.94632059
chr1	156647926	156648093	71.7204645
chr1	156659295	156659639	31.27384625
chr1	156695584	156695928	33.12630006
chr1	156698710	156699054	38.59735152
chr1	156710818	156711372	253.3285016
chr1	156716475	156716717	104.2631981
chr1	156718782	156718951	62.11101981
chr1	156720782	156721338	60.18204011
chr1	156721555	156721816	104.1493484
chr1	156736936	156737685	426.2076111
chr1	156805772	156806116	24.8071257
chr1	156808693	156809037	25.20003976
chr1	156829879	156830223	49.80923562
chr1	156859940	156860284	28.9909038
chr1	156862045	156862389	36.4722469
chr1	156880037	156880381	30.55506588
chr1	156931511	156931855	30.47887646
chr1	157060049	157060160	68.6073129
chr1	157076256	157076600	35.37644385
chr1	157125905	157126055	60.23405588
chr1	157163434	157163778	35.9257606
chr1	157339705	157340049	27.16779244
chr1	157347046	157347390	29.27142226
chr1	157459172	157459516	42.2306874
chr1	157460404	157460748	33.90959456
chr1	157465871	157466215	32.30201187
chr1	157475456	157475800	38.08134283
chr1	157482281	157482625	25.00813422
chr1	157521804	157522148	25.34521044
chr1	157532198	157532542	32.08875092
chr1	157549987	157550331	27.73903585
chr1	157555521	157555938	49.46114701
chr1	157566241	157566585	36.54027301
chr1	157933433	157933777	29.24445327
chr1	158065557	158065901	32.14486671
chr1	158094792	158095136	41.57557132
chr1	158119504	158119848	31.61893506
chr1	158120198	158120542	26.40554962
chr1	158255530	158255874	32.81601397
chr1	158978700	158978824	58.04656011
chr1	158979534	158979808	93.7246693
chr1	159047009	159047419	443.0058673
chr1	159102113	159102457	25.07523906
chr1	159130917	159131031	65.76812552
chr1	159167783	159168127	27.85966095
chr1	159183971	159184315	25.82372246
chr1	159750308	159750652	31.32467758
chr1	159768631	159768975	36.6790117
chr1	159861352	159861696	52.84242067
chr1	159880200	159880544	30.59699815
chr1	159891930	159892187	109.4496577
chr1	159892567	159892911	32.57915344
chr1	159895077	159895421	24.17766829
chr1	159906323	159906447	56.21314206
chr1	159976122	159976466	40.02403126
[truncated: 28,911 more rows]
