# Supplementary material for: Variable reproducibility in genome-scale public data: A case study using ENCODE ChIP sequencing resource
Source: FEBS Lett. 2015 Dec 21;589(24):3866–70. doi: 10.1016/j.febslet.2015.11.027 (PMC4686001; doi:10.1016/j.febslet.2015.11.027)
Supplement: Supplementary file advisedPeakLists.zip — This zip archive contains 56 advised peak lists (see main text and supplementary table 1). Files are bed like tab delimited text files, with 4 columns: chromosome, peak start, peak end, and peak score. [file mmc4.zip › GM12891_None_Pol2.bed]

chr1	713822	714165	229.3351267
chr1	762556	763126	130.4192479
chr1	894496	894717	231.074463
chr1	948668	949172	435.8379882
chr1	950377	950947	56.25062917
chr1	999313	999883	132.263134
chr1	1092793	1093363	73.3555665
chr1	1167151	1167446	253.414666
chr1	1186090	1186660	120.118175
chr1	1194371	1194875	39.7339192
chr1	1207765	1208269	40.46122174
chr1	1209184	1209754	73.64589542
chr1	1243749	1244319	57.35502649
chr1	1259686	1260258	195.4518563
chr1	1264923	1265161	75.27430933
chr1	1310834	1311143	221.8867364
chr1	1334824	1335169	267.7121313
chr1	1336412	1337195	149.8559486
chr1	1337564	1338068	41.63924866
chr1	1342430	1342961	405.0299368
chr1	1406883	1407453	135.4494032
chr1	1446975	1447616	138.661907
chr1	1497061	1497565	45.14581853
chr1	1498096	1498600	45.28769556
chr1	1510224	1510586	470.9633577
chr1	1542338	1542908	102.0801032
chr1	1550889	1551109	227.3774944
chr1	1609156	1609784	121.7417025
chr1	1655474	1656044	84.31129851
chr1	1711593	1712382	155.8511446
chr1	1802655	1803159	50.45680393
chr1	1812276	1812780	44.29003322
chr1	1822831	1823335	47.03604112
chr1	2126061	2126631	66.05779758
chr1	2130735	2131305	119.8486847
chr1	2231819	2232722	238.5289245
chr1	2323006	2323576	172.7304541
chr1	2344006	2344576	72.00598991
chr1	2457716	2458286	175.4467662
chr1	2477623	2478193	216.882718
chr1	2479080	2479368	188.8765974
chr1	2480239	2480590	310.0643739
chr1	2487506	2488230	283.5557273
chr1	2509611	2509947	235.7501272
chr1	2516773	2517277	178.1072015
chr1	2574315	2574885	145.2813153
chr1	3566282	3566852	184.170957
chr1	3581135	3581639	44.37358017
chr1	3663606	3664176	69.57179574
chr1	3712911	3713380	309.1737816
chr1	3773475	3774324	186.7478281
chr1	3816503	3817301	201.9376602
chr1	6052174	6053070	120.7540194
chr1	6054593	6055163	59.74336811
chr1	6086047	6086688	387.6546522
chr1	6088056	6088626	57.06425485
chr1	6244091	6244666	82.68006988
chr1	6259459	6259777	256.8646593
chr1	6265935	6266505	170.016754
chr1	6295644	6296550	281.9585299
chr1	6419620	6420190	108.8721341
chr1	6453438	6453942	51.8354854
chr1	6474580	6475084	38.13309835
chr1	6614266	6614836	253.8630227
chr1	6639972	6640265	369.8262862
chr1	6662618	6663122	187.618335
chr1	6761550	6762120	224.2163041
chr1	6844481	6845255	337.1070682
chr1	7830854	7831424	64.48390842
chr1	7887244	7887408	62.87874673
chr1	8000601	8001171	113.880554
chr1	8014037	8014551	550.9527961
chr1	8021277	8021972	1114.962015
chr1	8022084	8022336	53.8636455
chr1	8046190	8046760	56.1323568
chr1	8086042	8086612	153.0146533
chr1	8157437	8158007	124.9878971
chr1	8164613	8165214	243.7468422
chr1	8229630	8230200	74.08282949
chr1	8342936	8343440	64.7861563
chr1	8484419	8484989	55.32631825
chr1	8689209	8689779	58.77952794
chr1	8877507	8877842	350.4681465
chr1	8918267	8918902	100.3219979
chr1	8919218	8919663	59.45463219
chr1	8923163	8923667	50.27592317
chr1	8926956	8927299	37.89230168
chr1	8928212	8928745	63.1323126
chr1	8929084	8929628	117.7039362
chr1	8935287	8935791	46.81161817
chr1	8937898	8938171	73.47948351
chr1	8938192	8938419	44.05742777
chr1	8938506	8939334	660.6754453
chr1	8939377	8939550	114.5295732
chr1	9069378	9069948	245.4143552
chr1	9098201	9098417	73.28862205
chr1	9100353	9100857	49.33240895
chr1	9102452	9102614	57.14193013
chr1	9107474	9107978	51.03447102
chr1	9129450	9129808	365.4236253
chr1	9222732	9223236	50.99615359
chr1	9242156	9242660	41.07284444
chr1	9294804	9295060	238.7422673
chr1	9299663	9300233	69.35565157
chr1	9352678	9353248	56.70289123
chr1	9486332	9486902	69.39514098
chr1	9488677	9489409	545.8206513
chr1	9599124	9599865	340.1863189
chr1	9688588	9689455	393.6788299
chr1	9689823	9690393	87.91966683
chr1	9711611	9712115	51.66093432
chr1	9712296	9712866	71.46416318
chr1	9713447	9714017	84.03012667
chr1	9715025	9715615	159.3767712
chr1	9747491	9748061	113.3927577
chr1	9777507	9778011	44.41553131
chr1	9790364	9790868	41.81667135
chr1	9793487	9793991	56.44906265
chr1	9970555	9971375	217.4507979
chr1	10003416	10003776	491.1792095
chr1	10021045	10021615	105.5685148
chr1	10092775	10093345	78.20421335
chr1	10459055	10459306	237.5031871
chr1	10490572	10491156	103.2033434
chr1	10532245	10532933	359.1032343
chr1	10534759	10535329	146.2084591
chr1	11072602	11072935	323.9781986
chr1	11088063	11088567	41.01005093
chr1	11091056	11091281	52.64693157
chr1	11120149	11120719	213.5711372
chr1	11122934	11123504	63.65735004
chr1	11159239	11160134	298.8771518
chr1	11322347	11323165	379.5436748
chr1	11333061	11333878	258.2810845
chr1	11740848	11741418	67.14028681
chr1	11796584	11797154	104.0179994
chr1	11863436	11864006	57.70022287
chr1	11865676	11866180	139.0121737
chr1	11866260	11866404	124.7588807
chr1	11967944	11969305	1901.888063
chr1	11969329	11970232	1700.486985
chr1	11986414	11986918	296.3388261
chr1	11994401	11995086	444.0929946
chr1	12040248	12040818	143.361193
chr1	12079143	12079866	547.9972092
chr1	12100482	12101052	54.8909486
chr1	12111854	12112631	195.1050375
chr1	12123101	12123671	70.83659414
chr1	12127878	12128382	44.48018035
chr1	12181632	12182136	42.28858034
chr1	12205029	12205533	38.25501733
chr1	12209133	12209703	89.42712488
chr1	12212136	12212534	274.6541762
chr1	12213292	12213862	85.38353023
chr1	12217657	12218227	70.0157398
chr1	12221877	12222447	117.541694
chr1	12226787	12227357	202.237863
chr1	14026407	14026911	43.8010083
chr1	14027721	14028041	145.1922611
chr1	14029185	14029691	189.2449041
chr1	14057509	14057835	420.3597722
chr1	14075790	14076058	251.5518145
chr1	14120271	14120775	40.92314094
chr1	15736175	15736745	143.6959824
chr1	15757700	15758204	38.00727122
chr1	15850398	15850968	166.7148206
chr1	15851480	15852050	55.97706015
chr1	15853118	15853688	194.4186665
chr1	15905556	15906126	59.70167783
chr1	15929965	15930535	242.5456029
chr1	15943531	15943775	263.8412626
chr1	15943877	15944130	38.29910121
chr1	16010424	16011006	136.3282739
chr1	16023465	16024035	159.3003972
chr1	16159609	16160113	41.55199682
chr1	16160935	16161401	453.4722563
chr1	16161633	16162203	56.34105239
chr1	16162225	16162403	150.9822881
chr1	16162538	16162718	55.45783421
chr1	16170984	16171554	298.1087549
chr1	16173676	16174246	115.2420578
chr1	16175769	16176000	169.6969373
chr1	16267672	16268176	39.69275484
chr1	16276114	16276684	62.05667146
chr1	16301915	16302053	38.37113586
chr1	16302332	16302843	229.9774736
chr1	16533002	16533572	100.5228493
chr1	16563580	16564084	251.7767185
chr1	16678982	16679325	401.4098824
chr1	16693685	16694487	283.4523943
chr1	16767109	16767435	453.0971992
chr1	16939728	16940298	64.22534242
chr1	16970990	16971454	627.6638614
chr1	17222479	17223403	1079.603926
chr1	17231418	17232269	1619.708933
chr1	17380369	17380627	271.5772734
chr1	17732414	17732918	51.8414615
chr1	17766007	17766241	256.2014212
chr1	19229415	19229636	274.54876
chr1	19253297	19253540	291.5529728
chr1	19254039	19254609	123.7802487
chr1	19276930	19277703	172.2182892
chr1	19278288	19279086	99.36254511
chr1	19283000	19283190	54.4677825
chr1	19495869	19496439	54.34400415
chr1	19536740	19537175	418.9883984
chr1	19577810	19578274	345.6642867
chr1	19578767	19578893	40.87881512
chr1	19586934	19587119	38.22623422
chr1	19638302	19639115	159.7048953
chr1	19765741	19766245	39.75966255
chr1	19803675	19804179	47.9804742
chr1	19811366	19811870	41.11109736
chr1	19812201	19812858	291.1881635
chr1	19923181	19923333	107.4670084
chr1	19923407	19923834	295.2358613
chr1	20125840	20126410	65.1988201
chr1	20208820	20209042	211.8112744
chr1	20834310	20834880	166.0176006
chr1	20987689	20987981	276.1849117
chr1	20988135	20988359	179.4779115
chr1	21112956	21114149	386.2824215
chr1	21348862	21349432	55.16512318
chr1	21503179	21503511	364.6366326
chr1	21619332	21620102	94.62141909
chr1	21620608	21621178	77.37232375
chr1	21660579	21661149	116.3451082
chr1	22108604	22108847	181.3209934
chr1	22109589	22110242	660.484577
chr1	22178776	22179346	57.13695103
chr1	22236038	22236608	106.1523153
chr1	22351740	22352747	468.6562675
chr1	22366378	22366882	276.4765847
chr1	22379085	22379427	392.7188519
chr1	22379674	22380178	44.2659562
chr1	22419923	22420427	41.62467638
chr1	22424230	22424734	38.3244948
chr1	22778139	22778709	123.5764427
chr1	23181047	23181617	73.74390038
chr1	23345598	23345903	464.5043381
chr1	23495029	23495599	133.0767687
chr1	23496412	23496982	110.1427431
chr1	23670981	23671279	289.2695534
chr1	23694437	23694941	191.0461311
chr1	23695184	23695754	120.873146
chr1	23854886	23855456	62.82997111
chr1	23881065	23881906	196.9994902
chr1	23883342	23884287	200.3472757
chr1	23884646	23885150	41.11493095
chr1	23885704	23886313	838.1967313
chr1	23901065	23901635	61.88371796
chr1	23903756	23904349	125.3942513
chr1	23916973	23917477	75.21381537
chr1	23940433	23941003	73.78261413
chr1	23946267	23946837	55.50347929
chr1	24018135	24018534	694.5635561
chr1	24046602	24047245	137.2032719
chr1	24049114	24049684	60.33459636
chr1	24069791	24070141	230.8718404
chr1	24104573	24105091	428.5026429
chr1	24117368	24117944	146.819147
chr1	24125945	24126449	46.05668492
chr1	24127358	24127589	255.1683417
chr1	24151682	24152020	442.5283929
chr1	24194473	24195354	134.5416284
chr1	24214467	24215040	139.7327233
chr1	24235033	24235603	115.8925649
chr1	24235988	24236146	73.14107836
chr1	24237273	24237690	361.5396393
chr1	24238302	24238872	59.71286904
chr1	24239607	24240111	270.2931628
chr1	24285300	24285761	430.8902204
chr1	24286161	24286542	420.2933
chr1	24290393	24291208	342.3309658
chr1	24291357	24291927	78.37866001
chr1	24293514	24294018	49.10299186
chr1	24306531	24306978	515.0010389
chr1	24307014	24307253	111.0177248
chr1	24691895	24692399	50.64579104
chr1	24742010	24742580	68.67994636
chr1	24807623	24808193	57.24224148
chr1	24969161	24969581	516.2925175
chr1	24969718	24970411	119.3610505
chr1	25068927	25069497	73.68935931
chr1	25069781	25070374	172.276099
chr1	25071659	25072229	104.8652273
chr1	25174441	25175011	135.917826
chr1	25226211	25226415	80.19969992
chr1	25226481	25227020	141.2869626
chr1	25227031	25227343	64.51574166
chr1	25227650	25228220	93.36052302
chr1	25229529	25230397	96.91315073
chr1	25234192	25234696	47.60245998
chr1	25237312	25237816	49.4030085
chr1	25242326	25242896	57.50244422
chr1	25244875	25245445	58.44155625
chr1	25246913	25247483	56.70436116
chr1	25248028	25248532	38.73555777
chr1	25250061	25250631	57.47002801
chr1	25251527	25252097	63.99571924
chr1	25252893	25253463	72.03863656
chr1	25254248	25254818	63.71611706
chr1	25255239	25255809	61.97336234
chr1	25255889	25256393	42.63801179
chr1	25256482	25257287	186.1916715
chr1	25291358	25291599	223.1407633
chr1	25345926	25346510	152.6512736
chr1	25348924	25349704	177.2641949
chr1	25355631	25356201	57.20132586
chr1	25357284	25358097	100.1462452
chr1	25358370	25359040	247.4410793
chr1	25360313	25360565	82.54155071
chr1	25466395	25466965	54.68875168
chr1	25558853	25559322	395.2382273
chr1	25559337	25559907	110.5165275
chr1	25566111	25566875	461.9013432
chr1	25573652	25574138	1418.024617
chr1	25594256	25594826	61.35420597
chr1	25664304	25665583	275.5704323
chr1	25756595	25757099	200.99824
chr1	25869871	25870441	71.388274
chr1	25876141	25876711	85.42561187
chr1	26146414	26146685	278.8568767
chr1	26147219	26147539	274.0520125
chr1	26185968	26186283	440.1913521
chr1	26202020	26202590	67.46317392
chr1	26231346	26232190	171.9739793
chr1	26232753	26233018	259.2065932
chr1	26323407	26323977	96.08646837
chr1	26324179	26325165	317.3783468
chr1	26438262	26438552	210.5742958
chr1	26438779	26439349	104.6389961
chr1	26496171	26496741	192.1912843
chr1	26560639	26560920	373.4891603
chr1	26606116	26606930	276.8200141
chr1	26613650	26614220	76.79054956
chr1	26615273	26615843	65.38361643
chr1	26616163	26616733	161.657814
chr1	26633156	26634193	151.8618338
chr1	26644298	26644690	562.637811
chr1	26645313	26645455	106.1316334
chr1	26650931	26651501	67.64160514
chr1	26758728	26759103	471.7195872
chr1	26797294	26797798	37.96323173
chr1	26798895	26800041	285.0546906
chr1	26804022	26804691	112.8478278
chr1	26827537	26828165	421.3579177
chr1	26868322	26868988	244.592238
chr1	26872171	26872524	309.6596069
chr1	26946681	26946848	119.313822
chr1	26947604	26948203	314.6173039
chr1	27018926	27019281	319.7524851
chr1	27019581	27019851	62.79319273
chr1	27022068	27022443	221.9440733
chr1	27023050	27023554	37.85328856
chr1	27024433	27025022	108.620578
chr1	27070387	27071035	187.6393802
chr1	27113334	27113523	47.17387184
chr1	27114565	27114929	294.4147385
chr1	27115382	27115886	205.4683011
chr1	27116801	27117371	54.38969824
chr1	27153013	27153517	54.01185932
chr1	27159801	27160371	250.2330379
chr1	27191313	27192145	748.957329
chr1	27192406	27192628	145.2632644
chr1	27216547	27217064	561.9886569
chr1	27226746	27227217	512.7300803
chr1	27248153	27248478	278.5708506
chr1	27463520	27464090	197.2550473
chr1	27481367	27481786	812.9999436
chr1	27560891	27561461	61.33368562
chr1	27648705	27649005	335.7598598
chr1	27668271	27668841	57.01283252
chr1	27669778	27670348	71.89944274
chr1	27691704	27692274	73.75012395
chr1	27744833	27745403	56.51173465
chr1	27816454	27816711	59.58730707
chr1	27816997	27817331	362.8417567
chr1	27950350	27951131	78.75963657
chr1	27951722	27952292	180.4749961
chr1	27952458	27953282	283.8994029
chr1	27957168	27957738	57.66934297
chr1	27959349	27959853	58.22139212
chr1	27960732	27961236	50.77411387
chr1	27985410	27986471	341.4751683
chr1	27986538	27987108	62.7373574
chr1	27998473	27998883	682.5091431
chr1	28051855	28052425	80.7136355
chr1	28099232	28099483	176.0781957
chr1	28099630	28099933	199.0438559
chr1	28156956	28157542	876.4719024
chr1	28195479	28196049	100.8558819
chr1	28198838	28199408	144.5249517
chr1	28240887	28241193	381.9022936
chr1	28286067	28286637	56.69334997
chr1	28414807	28415225	427.9360249
chr1	28415258	28415525	181.409218
chr1	28470994	28471564	69.48740218
chr1	28474463	28474759	229.1148204
chr1	28501749	28502319	72.5919094
chr1	28526342	28526912	66.15419089
chr1	28559339	28559612	361.0297045
chr1	28562291	28562883	763.2057989
chr1	28572872	28573376	210.8724805
chr1	28573738	28574308	126.1871848
chr1	28585919	28586226	387.463156
chr1	28655429	28655832	532.8655483
chr1	28695931	28696637	190.4281407
chr1	28764586	28764793	185.9344872
chr1	28832114	28833325	1786.828051
chr1	28833756	28834691	225.8130882
chr1	28835973	28838040	1192.505253
chr1	28838575	28839069	135.7635851
chr1	28839420	28839924	54.58268178
chr1	28840071	28840465	82.49363723
chr1	28841253	28841823	71.45820305
chr1	28844520	28845090	108.6702002
chr1	28879071	28879936	312.5681603
chr1	28903794	28904585	307.6569299
chr1	28908105	28908583	1240.14858
chr1	28969310	28969981	1353.485588
chr1	28974848	28975935	2251.008962
chr1	28994833	28995403	83.01372949
chr1	28996234	28996654	726.109515
chr1	29062875	29063692	167.1707986
chr1	29098448	29098952	39.19554672
chr1	29101412	29102166	130.2148801
chr1	29507927	29508220	112.0769061
chr1	29508546	29508905	454.6137234
chr1	29557256	29557910	464.3580612
chr1	31191398	31191968	129.9144779
chr1	31205340	31205910	113.0337607
chr1	31211613	31212301	99.25230679
chr1	31217113	31217424	234.3698915
chr1	31219767	31220557	200.7452944
chr1	31222642	31223212	186.7182946
chr1	31226381	31226951	190.6066616
chr1	31227306	31228237	163.0727845
chr1	31229374	31229944	63.48913235
chr1	31230449	31230758	378.8472643
chr1	31232419	31233188	134.5608552
chr1	31538306	31538664	446.2117464
chr1	31769383	31769736	356.3212531
chr1	31769748	31770115	425.0838276
chr1	32014902	32015472	60.68600728
chr1	32110035	32110966	259.8395194
chr1	32253857	32254427	211.2292817
chr1	32346518	32347088	91.87371701
chr1	32354818	32355322	259.9214501
chr1	32370636	32371348	94.80567971
chr1	32402924	32403428	46.55220935
chr1	32403928	32404432	43.09010021
chr1	32410051	32410419	526.1220414
chr1	32421653	32422157	40.14449501
chr1	32423400	32423904	60.19957789
chr1	32479064	32479279	62.69508891
chr1	32479371	32479682	159.9076855
chr1	32531761	32532538	97.87819918
chr1	32538101	32538776	297.106248
chr1	32573221	32573991	203.0941307
chr1	32645220	32645517	329.8062205
chr1	32660853	32661357	40.74516373
chr1	32664265	32664769	37.87086952
chr1	32666003	32666573	81.29840615
chr1	32666577	32667444	334.4003127
chr1	32671044	32671614	214.6229839
chr1	32687899	32688190	337.4828759
chr1	32715455	32716090	380.6854726
chr1	32716519	32717278	431.4794512
chr1	32719407	32719977	63.34734449
chr1	32738328	32738898	59.70910352
chr1	32757299	32757535	138.3697344
chr1	32757736	32757896	40.07350295
chr1	32788015	32788585	70.1000544
chr1	32798014	32798791	169.7750953
chr1	32799782	32800357	131.3413935
chr1	32801628	32801975	426.3976316
chr1	32816647	32817217	83.03235458
chr1	32859867	32860069	133.5105979
chr1	32860155	32860486	285.0741257
chr1	33004784	33005354	54.6776016
chr1	33077792	33078296	42.6086646
chr1	33115843	33116293	591.5295774
chr1	33116818	33117042	70.78773261
chr1	33282712	33283564	247.2242023
chr1	33284349	33284744	432.7579859
chr1	33430225	33430870	720.4502665
chr1	33446736	33447306	243.5337037
chr1	33457730	33458300	76.95229607
chr1	33480679	33481183	42.73095704
chr1	33502159	33502729	123.2344031
chr1	33546285	33546855	95.66893607
chr1	33592595	33592990	603.0047683
chr1	33593145	33593461	81.23265956
chr1	33647334	33647904	62.23845766
chr1	33720998	33721578	134.2012075
chr1	33815619	33816328	307.7544919
chr1	33938055	33938625	113.7338213
chr1	35325130	35325486	296.1835102
chr1	35331721	35332291	54.48700788
chr1	35443873	35444443	58.45771223
chr1	35450743	35451385	352.176688
chr1	35497085	35497385	352.8730234
chr1	35544766	35544997	213.2049645
chr1	35639822	35640066	46.94143539
chr1	35640649	35641068	58.51073396
chr1	35641238	35641539	40.26374965
chr1	35642930	35643247	67.98814549
chr1	35643827	35644314	78.92889578
chr1	35646263	35647058	192.5257815
chr1	35647496	35647890	56.39420799
chr1	35653370	35653874	40.58433197
chr1	35656291	35656795	42.2039147
chr1	35657718	35657974	66.97758156
chr1	35658506	35658919	1052.494047
chr1	35658947	35659212	77.60613827
chr1	35733885	35734455	96.39218112
chr1	35927516	35928020	37.77900094
chr1	36023310	36023628	258.9894341
chr1	36043142	36043712	71.45730415
chr1	36106945	36107445	598.7121629
chr1	36184300	36184870	169.6995665
chr1	36234874	36235257	206.251918
chr1	36235356	36235651	248.2563182
chr1	36348636	36349206	77.44651666
chr1	36396469	36397192	286.1188267
chr1	36488953	36489549	306.1820735
chr1	36554358	36554699	397.1402698
chr1	36555082	36555586	51.63504692
chr1	36614786	36615356	112.0975039
chr1	36616217	36616787	85.53674595
chr1	36621214	36621584	418.6054573
chr1	36625476	36625980	51.74897197
chr1	36626434	36627004	206.3400018
chr1	36688959	36689784	276.1677149
chr1	36689948	36690304	393.4236063
chr1	36772598	36772942	459.2593597
chr1	36839408	36839978	151.5145625
chr1	36851924	36852483	839.2035252
chr1	36863319	36863777	258.7018143
chr1	36866626	36867196	265.6694545
chr1	36916110	36916418	245.0560967
chr1	36929939	36930287	499.8059572
chr1	36952027	36952597	54.65885299
chr1	37754548	37755118	188.8044712
chr1	37940044	37940773	411.7523549
chr1	37942809	37943073	161.0615886
chr1	37943075	37943463	239.1151285
chr1	37945106	37945471	239.514641
chr1	37950304	37950874	54.84124944
chr1	37980377	37980660	323.9201509
chr1	38019705	38019975	276.8031612
chr1	38061332	38061638	462.2587344
chr1	38141776	38142346	143.7107516
chr1	38155945	38156660	322.8737005
chr1	38158090	38158366	295.9633122
chr1	38268137	38268707	58.36317607
chr1	38273190	38274135	231.0664276
chr1	38325086	38325324	206.3866838
chr1	38325376	38325612	169.9953435
chr1	38388553	38389123	115.7635095
chr1	38412529	38413099	77.8740901
chr1	38455481	38456154	423.9392221
chr1	38478310	38478643	327.1809303
chr1	38495464	38496034	67.70733936
chr1	38619461	38619965	39.94090983
chr1	38940545	38940810	63.68376146
chr1	38940950	38941679	332.9162574
chr1	39024893	39025463	107.8798516
chr1	39325416	39326001	149.2337289
chr1	39339018	39339522	326.8522614
chr1	39456860	39457188	331.3329612
chr1	39472721	39473225	50.35058753
chr1	39491755	39492240	421.5795524
chr1	39680809	39681112	297.444584
chr1	39681318	39681888	59.27337344
chr1	40025015	40025585	224.405455
chr1	40042237	40042591	511.7769543
chr1	40204493	40204762	336.4146903
chr1	40264693	40265263	95.80901695
chr1	40282878	40283448	127.1861443
chr1	40348871	40349441	221.2661597
chr1	40420701	40421007	293.580189
chr1	40426112	40426682	103.9544846
chr1	40430350	40430479	50.10645574
chr1	40505313	40506267	700.5389914
chr1	40506339	40506673	227.2619722
chr1	40515345	40515849	42.05600474
chr1	40540784	40541553	115.6442508
chr1	40562605	40563175	241.3451937
chr1	40626749	40627282	583.183877
chr1	40651954	40652524	170.7904831
chr1	40723188	40724239	513.3043343
chr1	40778003	40778573	70.26210719
chr1	40780734	40781304	208.8483913
chr1	40839149	40839719	141.8630964
chr1	40839924	40840686	462.4277022
chr1	40846951	40847554	138.0776495
chr1	40849412	40849916	40.93078169
chr1	40851138	40851453	49.07671236
chr1	40857147	40857651	53.26084382
chr1	40860067	40860571	38.80898016
chr1	40861752	40862256	42.60478604
chr1	40915339	40916175	206.8702173
chr1	40942493	40943063	64.61368866
chr1	40974146	40974765	552.4417497
chr1	40996969	40997610	548.0775063
chr1	41157161	41157824	363.5566717
chr1	41174898	41175201	295.1783492
chr1	41177259	41177829	59.92995925
chr1	41274997	41275580	133.8743916
chr1	41444905	41445725	335.3878662
chr1	41706636	41707206	62.48720976
chr1	42204667	42205237	77.22258676
chr1	42217006	42217576	61.98857221
chr1	42268627	42269197	85.72151156
chr1	42357040	42357610	84.8958068
chr1	42385648	42385866	280.7088729
chr1	42501583	42502153	100.9566917
chr1	42800976	42801279	395.7488218
chr1	42922051	42922755	469.6305293
chr1	42928440	42929028	122.6134515
chr1	43123714	43124142	573.2048544
chr1	43147648	43147978	333.7898752
chr1	43148189	43148778	105.4990434
chr1	43169057	43169561	40.6551533
chr1	43169781	43170040	55.32471009
chr1	43232489	43232803	280.3032075
chr1	43232813	43233161	517.8995032
chr1	43282310	43283141	259.2010692
chr1	43311920	43312616	459.1831205
chr1	43390062	43390632	384.9413542
chr1	43397444	43398014	80.24839128
chr1	43424336	43424681	431.8273955
chr1	43637775	43638030	329.9379712
chr1	43686749	43687319	56.55484103
chr1	43814751	43815331	124.7842947
chr1	43824149	43824382	161.0461244
chr1	43824584	43824779	152.9826187
chr1	43833501	43833755	255.3888656
chr1	43833800	43834033	274.6767256
chr1	43855249	43855567	340.5106578
chr1	43919527	43920455	170.6588619
chr1	44115335	44115671	205.7619227
chr1	44115731	44116414	1042.045235
chr1	44143843	44144347	39.50633072
chr1	44171593	44172097	39.17493465
chr1	44172813	44173407	527.0503105
chr1	44297645	44298215	103.0473892
chr1	44412562	44412744	182.2396674
chr1	44435433	44436003	173.4912222
chr1	44439956	44440887	133.3022662
chr1	44456748	44457318	59.45393422
chr1	44495366	44495936	66.37581212
chr1	44534111	44534681	56.14301929
chr1	44678825	44679474	505.4798603
chr1	45097242	45098105	361.3780774
chr1	45117946	45118450	38.83055704
chr1	45137732	45138318	135.0400231
chr1	45139672	45140756	448.568853
chr1	45142148	45142718	61.26625748
chr1	45186666	45187837	2169.176075
chr1	45189005	45189575	86.13740154
chr1	45196074	45197122	1978.681168
chr1	45205076	45205718	811.8213205
chr1	45240931	45241477	877.1683208
chr1	45246610	45247374	192.2357254
chr1	45249480	45250050	54.44156808
chr1	45250294	45250864	60.65940348
chr1	45251706	45252276	53.98894317
chr1	45265602	45266235	653.8674826
chr1	45270778	45271348	55.55344089
chr1	45273285	45273855	167.7999325
chr1	45275130	45275485	234.3467431
chr1	45276050	45276620	62.43169742
chr1	45279516	45279794	248.3492994
chr1	45284914	45285946	1991.49881
chr1	45452054	45452348	269.1116104
chr1	45476701	45477271	152.526766
chr1	45477808	45478091	341.3596585
chr1	45769508	45770182	415.6649283
chr1	45792451	45792745	284.2405623
chr1	45805382	45805746	230.2156971
chr1	45805759	45806066	156.7014465
chr1	45956710	45956891	249.250599
chr1	45965384	45966293	310.7479637
chr1	45974267	45974705	63.11796394
chr1	45987296	45987935	1390.90035
chr1	46009301	46009871	112.8521776
chr1	46016145	46016962	1050.535428
chr1	46047978	46048548	74.32892817
chr1	46049551	46049952	808.4738691
chr1	46076201	46076705	49.25440363
chr1	46113245	46113749	41.99653406
chr1	46151934	46152632	310.3113012
chr1	46152840	46153263	763.138553
chr1	46153707	46153989	237.4025039
chr1	46216031	46216700	697.8323347
chr1	46269057	46269627	106.444865
chr1	46503326	46503509	78.22396461
chr1	46598071	46598446	564.4310237
chr1	46598783	46599445	169.1596162
chr1	46663692	46664262	250.6454741
chr1	46713200	46713770	229.474563
chr1	46740248	46740752	39.98792755
chr1	46768792	46769066	39.85424478
chr1	46769251	46769566	282.8604744
chr1	46799397	46799901	241.905823
chr1	46806114	46806644	437.4819419
chr1	47069705	47070005	341.0383589
chr1	47070060	47070271	104.2141935
chr1	47079543	47080113	72.54355125
chr1	47082169	47082739	133.2213151
chr1	47133778	47134517	303.3624754
chr1	47184449	47185019	140.7383444
chr1	47779561	47780366	401.9257069
chr1	47799217	47799466	226.1212011
chr1	47800164	47800734	155.0948522
chr1	47903027	47903597	56.05875958
chr1	51425899	51426285	713.6638165
chr1	51434206	51434776	110.9461363
chr1	51435463	51436215	339.9449418
chr1	51442704	51442945	151.8746018
chr1	51443727	51444231	43.08708817
chr1	51700644	51701214	101.7757741
chr1	51701695	51702265	217.0254685
chr1	51970411	51970981	64.70442875
chr1	51983524	51984040	344.609911
chr1	51984600	51985170	125.0246597
chr1	52035079	52035649	100.2419119
chr1	52082549	52083119	178.3426389
chr1	52194968	52195248	227.5039328
chr1	52195469	52195724	136.9406317
chr1	52257487	52258057	64.51128529
chr1	52344179	52344511	285.1959041
chr1	52344615	52345134	367.6832711
chr1	52497799	52498369	74.99123761
chr1	52499174	52499597	352.2474318
chr1	52520702	52521206	291.1991578
chr1	52521791	52522714	114.0711114
chr1	52605305	52605875	81.04433733
chr1	52821046	52821616	53.91632209
chr1	52831631	52831940	368.162091
chr1	52870138	52870517	522.3890143
chr1	53019016	53019586	113.5141837
chr1	53102654	53103498	137.8251778
chr1	53163691	53164468	193.505596
chr1	53168657	53169275	228.7653476
chr1	53387081	53387651	118.3335806
chr1	53480366	53480936	277.4978759
chr1	53662357	53662653	280.4433846
chr1	53685696	53686651	905.3775432
chr1	53704100	53704687	318.0531456
chr1	53791553	53792303	331.1485362
chr1	53793657	53794227	68.79800175
chr1	53833653	53834157	258.7586111
chr1	54303450	54304020	124.7644964
chr1	54355094	54355664	152.6404129
chr1	54410961	54411465	193.0429653
chr1	54518703	54518974	134.2143182
chr1	54519208	54519506	177.1901277
chr1	54665762	54666079	320.9951415
chr1	54872001	54872571	70.75899264
chr1	54872962	54873532	100.0667245
chr1	55181446	55181729	442.0240187
chr1	55229847	55230417	223.0324084
chr1	55313552	55314122	59.58336814
chr1	55352626	55353388	382.3330887
chr1	55680846	55681319	201.1015835
chr1	58857846	58858350	42.10170625
chr1	59011432	59012506	369.5043482
chr1	59039415	59039985	156.990275
chr1	59165525	59165857	339.3783909
chr1	59245545	59246049	38.19539476
chr1	59246484	59246988	46.37685571
chr1	59249481	59249872	977.6928565
chr1	59250401	59251076	99.32863972
chr1	59281953	59282523	90.380473
chr1	59323784	59324354	95.82806815
chr1	59368967	59369882	301.5815164
chr1	59485893	59486463	58.97879298
chr1	59491462	59492032	109.8928324
chr1	59762595	59762931	322.3876469
chr1	60279855	60280425	58.53127008
chr1	62190568	62191058	856.7171437
chr1	62901698	62902053	473.5436855
chr1	62902489	62903059	188.7603246
chr1	63249594	63250002	344.60668
chr1	63266258	63266762	54.52693022
chr1	63833292	63833544	237.5075513
chr1	63988569	63989572	622.6984137
chr1	64059058	64059706	115.3197806
chr1	65329819	65330323	40.7353957
chr1	65431788	65432439	133.0644728
chr1	65886151	65886721	158.6260109
chr1	66736948	66737750	195.1242718
chr1	66747788	66748358	66.92888681
chr1	66797865	66798509	207.4220377
chr1	66799070	66799640	137.0456274
chr1	66801752	66802096	345.1992169
chr1	66815755	66816325	134.2623163
chr1	66836069	66836573	45.05575649
chr1	66838145	66838649	47.49768207
chr1	66839979	66840149	58.26017327
chr1	66840245	66840530	77.81526256
chr1	66840591	66840825	82.83320127
chr1	66860881	66861385	53.89035219
chr1	66867635	66868205	55.88021658
chr1	66910963	66911533	119.3920772
chr1	67390640	67390923	303.2662026
chr1	67395831	67396401	167.352361
chr1	67519348	67520335	119.7183161
chr1	67874414	67875001	105.7099428
chr1	67894643	67895147	54.03882308
chr1	67895904	67896194	45.16931401
chr1	67896482	67896763	129.1849431
chr1	68150714	68151129	780.0391196
chr1	68152236	68152806	101.9173496
chr1	68152866	68153089	170.0550265
chr1	68201804	68202374	183.3922995
chr1	70671305	70671589	316.6037527
chr1	70686798	70687439	473.7973883
chr1	70692212	70692716	39.16210327
chr1	70820172	70820695	754.4502545
chr1	70876548	70877154	978.3970162
chr1	71519252	71519756	50.9110938
chr1	71546501	71546833	402.5017195
chr1	71546935	71547253	307.6940931
chr1	74663897	74664236	436.6403043
chr1	75196979	75197549	54.43524675
chr1	75198593	75199373	340.9233365
chr1	75203374	75203878	40.09034085
chr1	76190099	76190672	264.3602184
chr1	76250432	76251161	284.8055271
chr1	76251588	76252211	1155.501281
chr1	76253152	76253722	67.88283038
chr1	76256076	76256646	59.88977899
chr1	76257631	76258201	58.64339921
chr1	76261403	76261947	61.5766815
chr1	76262027	76262741	351.8542559
chr1	77684926	77685548	258.7213233
chr1	78148201	78148903	313.9718822
chr1	78149043	78149613	65.05580691
chr1	78225181	78225751	151.6764098
chr1	78245050	78245626	149.1322873
chr1	78403495	78404065	55.54358526
chr1	78408436	78408940	41.1851229
chr1	78443815	78444334	386.3246228
chr1	78444802	78445225	600.2450057
chr1	78469626	78470364	1096.344393
chr1	78470435	78470844	375.8890158
chr1	78608677	78609181	46.46240763
chr1	79085610	79086431	369.4637715
chr1	79098664	79099234	138.6691396
chr1	79099911	79100481	57.14165631
chr1	79112698	79113268	95.35357729
chr1	79115371	79115730	562.2885419
chr1	79130448	79131018	65.5249023
chr1	79143844	79144414	75.02522129
chr1	84228904	84229474	109.2314778
chr1	84543204	84543797	134.6021065
chr1	84609741	84610311	96.55429049
chr1	84737256	84737826	146.9963025
chr1	84764020	84764590	71.10255267
chr1	84768273	84768863	120.854885
chr1	84944849	84945256	533.2432079
chr1	84970220	84970724	38.61922306
chr1	84971968	84972404	433.5489302
chr1	85038803	85039811	656.2490359
chr1	85039877	85040643	535.0692727
chr1	85156118	85156688	93.3750804
chr1	85407484	85407988	38.41866793
chr1	85454297	85454801	44.06966723
chr1	85462413	85462983	140.1766105
chr1	85464546	85465116	65.40318808
chr1	85666593	85667163	74.14548023
chr1	85725093	85725461	539.8428755
chr1	85741437	85741821	394.2771177
chr1	85742107	85742351	87.38189435
chr1	85742470	85742671	217.6473833
chr1	86173912	86174413	398.6328852
chr1	86861627	86862439	166.3630357
chr1	87169581	87169818	120.0808063
chr1	87169874	87170454	293.5222294
chr1	87379609	87379909	246.5327067
chr1	87380188	87380758	125.2897187
chr1	87522915	87523485	64.75105317
chr1	87793885	87794938	111.2360165
chr1	87797184	87797754	66.17381232
chr1	87915333	87915903	54.41056578
chr1	89149486	89149803	358.8148247
chr1	89149855	89150216	283.7428036
chr1	89357023	89357422	1135.718818
chr1	89458117	89458701	143.4773965
chr1	89458735	89458978	161.0655887
chr1	89488211	89488781	71.4427657
chr1	89591463	89592033	127.7989812
chr1	89989971	89990541	64.87441717
chr1	90308844	90309414	141.4904338
chr1	90460610	90460931	332.7805698
chr1	91486807	91488081	473.448297
chr1	91966256	91967005	441.192224
chr1	92269329	92269899	116.7684938
chr1	92351386	92351956	113.5827899
chr1	92764268	92764796	387.7646851
chr1	92951454	92952024	81.27367482
chr1	93003877	93004447	197.3421135
chr1	93250326	93250896	78.11668502
chr1	93297427	93297875	956.7835178
chr1	93301714	93302218	37.92791136
chr1	93308436	93309006	93.31482541
chr1	93425999	93426569	61.34254381
chr1	93426923	93427493	55.64036158
chr1	93427729	93428539	180.3349547
chr1	93440897	93441467	70.47582566
chr1	93507990	93508560	84.4732724
chr1	93544396	93545068	1220.754292
chr1	93612967	93613471	40.48421022
chr1	93645219	93645714	204.5042242
chr1	93645765	93646062	161.4729427
chr1	93646561	93647131	69.53675612
chr1	93811123	93811676	578.8678274
chr1	94173605	94174175	106.3952742
chr1	94181025	94181595	67.84478649
chr1	94344562	94345086	881.637087
chr1	94883497	94884001	241.1521345
chr1	95185959	95186463	38.71476112
chr1	95392348	95392920	115.7818901
chr1	95538524	95538668	180.7070133
chr1	95699713	95699926	253.640342
chr1	98386254	98386758	51.28398548
chr1	98871170	98871740	135.2354586
chr1	100231920	100232424	348.2809164
chr1	100315323	100315867	723.6165841
chr1	100435174	100435744	91.17441394
chr1	100503309	100503922	670.3234605
chr1	100512368	100512938	67.70254383
chr1	100598176	100598879	357.3202411
chr1	100715151	100715521	568.4601352
chr1	100715577	100715725	83.67149854
chr1	100731456	100732015	289.2690187
chr1	100816791	100817361	128.6650036
chr1	100817798	100818371	194.8822456
chr1	101360228	101360798	67.20932666
chr1	101362093	101362490	276.3943299
chr1	101491107	101491679	403.2249838
chr1	101492873	101493443	85.26576473
chr1	101701215	101701946	404.7993293
chr1	101702694	101703198	38.92607969
chr1	101713241	101713811	57.87360628
chr1	101758898	101759468	54.56601882
chr1	101773500	101774070	56.70424265
chr1	101774353	101774923	106.8287847
chr1	101775210	101775896	149.1088682
chr1	101836963	101837215	258.5840614
chr1	101838981	101839596	110.2186112
chr1	101854430	101855200	202.6416216
chr1	101873421	101874324	418.6155946
chr1	101874576	101875146	182.207158
chr1	101902627	101903197	56.07552161
chr1	101919283	101919853	60.30627567
chr1	104068281	104068733	296.2757938
chr1	107599066	107599520	317.2179462
chr1	107599798	107600368	132.9971576
chr1	107993999	107994209	81.73267624
chr1	109099811	109100381	57.59348754
chr1	109102122	109102692	116.3330181
chr1	109103438	109103942	226.1691988
chr1	109203610	109204314	249.3982079
chr1	109234601	109235168	884.4023774
chr1	109242424	109242928	38.74585363
chr1	109245785	109246289	50.91816544
chr1	109289182	109289852	521.9519618
chr1	109419148	109419718	117.4010603
chr1	109505884	109506118	260.4887908
chr1	109584543	109584868	437.5002326
chr1	109618357	109618964	1007.670139
chr1	109633111	109633782	333.8229386
chr1	109642640	109643053	1027.661199
chr1	109756220	109756849	437.3031203
chr1	109825663	109826233	136.955107
chr1	109968825	109969573	571.7512081
chr1	110026514	110026794	271.3098897
chr1	110036643	110036913	255.9485399
chr1	110088923	110089493	94.55149298
chr1	110090925	110091448	355.9617302
chr1	110162131	110162443	327.8554331
chr1	110163379	110163949	86.29549789
chr1	110198299	110198869	93.79944615
chr1	110448660	110449230	64.87799432
chr1	110527159	110527729	200.4062907
chr1	110576721	110577553	205.3069116
chr1	110880290	110880794	38.00801874
chr1	110880868	110881079	143.973487
chr1	110881173	110881411	159.2924556
chr1	110881960	110882288	287.2085297
chr1	110927484	110928054	69.30607463
chr1	110950090	110950655	582.5646057
chr1	111162247	111162817	74.882574
chr1	111179117	111179687	143.6836476
chr1	111215263	111215833	73.59858876
chr1	111329823	111330393	69.78429966
chr1	111413777	111413946	136.9385049
chr1	111415529	111416007	332.9298779
chr1	111417781	111418525	109.5154782
chr1	111422518	111423088	71.94614744
chr1	111439731	111440301	59.99849952
chr1	111442520	111443090	55.24490786
chr1	111445450	111446196	175.555121
chr1	111446745	111447315	55.42187718
chr1	111448686	111449256	56.59411183
chr1	111506283	111506694	658.1120626
chr1	111674785	111675355	88.39181115
chr1	111676102	111676672	78.76199603
chr1	111682025	111683098	621.3978603
chr1	111683960	111684530	64.57945359
chr1	111685202	111685772	60.16467359
chr1	111727870	111728440	60.34644173
chr1	111745641	111745917	111.8369716
chr1	111746449	111746665	74.68746173
chr1	111747146	111747860	380.3578317
chr1	111756939	111757412	395.1974271
chr1	111757705	111758013	60.2579294
chr1	111758339	111758791	314.8164484
chr1	111758843	111758994	44.93417542
chr1	111762591	111762920	148.7208773
chr1	111763275	111763477	47.47506257
chr1	111764085	111764655	99.81665497
chr1	111768476	111769046	65.50161692
chr1	111772164	111772668	230.021622
chr1	111774533	111775103	57.9666755
chr1	111777873	111778443	66.6988591
chr1	111786953	111787523	71.46021947
chr1	111991734	111991963	101.158733
chr1	111992034	111992266	250.4186174
chr1	112019179	112019849	125.8518612
chr1	112046183	112046753	59.60979543
chr1	112048382	112048964	154.4162196
chr1	112050160	112051165	142.2302068
chr1	112058726	112059296	77.35079431
chr1	112135489	112136059	83.05630298
chr1	112143319	112143889	73.06640934
chr1	112146549	112147120	121.584685
chr1	112158727	112159297	124.9528975
chr1	112162683	112163414	100.9015138
chr1	112261774	112262278	41.00119221
chr1	112281687	112282257	65.89029153
chr1	112297907	112298786	571.8101384
chr1	112938609	112939389	153.4399805
chr1	113160704	113161859	186.7941058
chr1	113162078	113162682	572.9714704
chr1	113216933	113217169	49.91924692
chr1	113247817	113248098	305.2691089
chr1	113249390	113249960	58.72146286
chr1	113498581	113499272	692.1903165
chr1	113499870	113500374	40.58633908
chr1	113584516	113585086	55.02428364
chr1	113615686	113616034	397.9590733
chr1	114301948	114302620	650.033588
chr1	114326114	114326684	76.62200921
chr1	114354738	114354989	183.1905857
chr1	114355145	114355390	213.3823723
chr1	114401944	114402514	70.06138494
chr1	114414144	114414498	493.8168463
chr1	114447250	114447579	326.0936991
chr1	114471058	114471628	82.307477
chr1	114471969	114472185	189.3310172
chr1	115053775	115054300	468.1229925
chr1	115124006	115124713	909.0039254
chr1	115259186	115259810	299.9781351
chr1	115300356	115300965	648.9769052
chr1	115323040	115323605	859.3714256
chr1	116915750	116916012	282.8338617
chr1	116918925	116919429	130.8376357
chr1	116920177	116920771	148.5835139
chr1	116937192	116937762	60.86746007
chr1	116960968	116961323	411.1658225
chr1	117047035	117047605	57.80148405
chr1	117057596	117058408	117.900294
chr1	117060948	117061452	50.28787939
chr1	117063652	117064222	109.0908034
chr1	117065873	117066377	46.02689828
chr1	117068202	117068342	62.13782776
chr1	117071890	117072394	48.17204281
chr1	117074639	117074981	61.32590832
chr1	117081272	117081842	55.96654063
chr1	117082595	117083380	118.9075989
chr1	117087725	117087940	81.04108932
chr1	117087952	117088522	128.6098157
chr1	117089159	117089663	47.39774614
chr1	117099120	117099726	162.3425053
chr1	117100736	117101306	104.0873556
chr1	117101953	117102523	129.5257893
chr1	117103306	117103888	197.7753182
chr1	117110307	117111076	78.05715145
chr1	117111134	117111294	57.16749728
chr1	117111586	117112051	83.730137
chr1	117112584	117112876	47.90564289
chr1	117113428	117113745	283.2885593
chr1	117113755	117113962	84.2093323
chr1	117421711	117422215	54.36047507
chr1	117593874	117594444	69.38541827
chr1	117601928	117602705	246.6803846
chr1	117602853	117603160	330.0443945
chr1	117603262	117603413	68.28319052
chr1	117604381	117604951	64.16343349
chr1	117909588	117910390	254.1505249
chr1	118472280	118472563	221.9896719
chr1	119682903	119683610	914.4641421
chr1	144533840	144534630	1346.346635
chr1	144535936	144536506	126.7972773
chr1	144932023	144932593	192.1292263
chr1	145096310	145096678	446.3711409
chr1	145208878	145209382	38.43028122
chr1	145382575	145383435	1519.116463
chr1	145397177	145397747	68.23155243
chr1	145437604	145437955	303.5671766
chr1	145438053	145438763	1166.592783
chr1	145440589	145441159	76.61142318
chr1	145442216	145442575	68.35851682
chr1	145442623	145443433	458.3994279
chr1	145455000	145455570	92.57189893
chr1	145470126	145470793	711.3838071
chr1	145476820	145477774	312.0173933
chr1	145507242	145507828	518.6324989
chr1	145515384	145516679	314.0600494
chr1	145575091	145575661	54.76518018
chr1	145589122	145589692	128.6287602
chr1	145610758	145611049	281.3740974
chr1	145826857	145827137	339.6105911
chr1	146373363	146373867	41.95095475
chr1	146555602	146556512	1477.630987
chr1	146644123	146644693	129.8441945
chr1	146713847	146714677	270.9173143
chr1	147071110	147071680	60.93844965
chr1	147400423	147400730	400.0134674
chr1	147735534	147736517	1624.060088
chr1	147806237	147807108	1827.999994
chr1	147994005	147994390	489.0815092
chr1	147994445	147994868	454.5330403
chr1	148241315	148242189	1485.770575
chr1	148556441	148557011	174.9126155
chr1	148604731	148605106	267.4563227
chr1	148766657	148766801	45.48754366
chr1	149194049	149194246	171.865908
chr1	149214795	149215587	354.1893592
chr1	149223284	149224359	1458.268228
chr1	149224442	149224845	293.156405
chr1	149398752	149399256	45.94133702
chr1	149513643	149513785	59.5359626
chr1	149513950	149514231	229.7367896
chr1	149605504	149606249	389.3642027
chr1	149783078	149784304	666.0514393
chr1	149784557	149785364	647.0937207
chr1	149815004	149815605	160.0805686
chr1	149821328	149821898	74.90882541
chr1	149856916	149860409	2907.601515
chr1	149870948	149871518	170.3377708
chr1	149899622	149900314	707.057401
chr1	149909046	149909616	62.06681635
chr1	149967900	149968404	45.71573228
chr1	149982330	149983132	320.7181488
chr1	150039410	150039980	146.4973483
chr1	150120883	150121710	135.0752503
chr1	150123402	150123845	246.4763144
chr1	150127815	150128319	40.73352229
chr1	150131681	150132251	163.1582063
chr1	150132637	150133172	224.5458003
chr1	150134258	150134828	246.8787872
chr1	150135165	150135404	83.42116288
chr1	150135492	150135869	328.1514822
chr1	150137534	150138104	61.69405003
chr1	150185846	150186416	212.5061918
chr1	150206771	150207496	668.6105569
chr1	150208228	150208618	595.7632377
chr1	150208646	150208938	131.3924109
chr1	150234517	150235021	50.18692335
chr1	150241065	150241713	265.4875731
chr1	150266147	150266535	692.1554076
chr1	150293914	150294240	361.390331
chr1	150335991	150336514	418.3117877
chr1	150337125	150337861	334.5671815
chr1	150459764	150460108	535.8613957
chr1	150487715	150488546	131.6445955
chr1	150533829	150534150	97.70262591
chr1	150534198	150534768	94.62788446
chr1	150535341	150536231	203.4399209
chr1	150539694	150540529	208.0655063
chr1	150542289	150542859	143.7922207
chr1	150543680	150543847	70.43767676
chr1	150545478	150546116	332.0438123
chr1	150546944	150547514	181.6895415
chr1	150549402	150549972	136.3470267
chr1	150551834	150552240	974.7369861
chr1	150552258	150552557	206.9329681
chr1	150583996	150584566	143.2469213
chr1	150601695	150602153	255.8482732
chr1	150602245	150602478	118.5288822
chr1	150669497	150669642	127.0914629
chr1	150669659	150670229	118.4496385
chr1	150738042	150738344	353.9926894
chr1	150849201	150849545	343.8940958
chr1	150898603	150899173	113.5101493
chr1	150979021	150979591	54.54345074
chr1	151019842	151020534	98.21343643
chr1	151020799	151021369	62.29314152
chr1	151022742	151023246	39.47214759
chr1	151024220	151024385	46.84639572
chr1	151028659	151029229	87.08465041
chr1	151030273	151030624	41.39518919
chr1	151031857	151032179	239.9749151
chr1	151032604	151033174	59.61706698
chr1	151042715	151043240	334.9887219
chr1	151128916	151129486	169.1494184
chr1	151129632	151130202	153.6925493
chr1	151138426	151138817	536.8146879
chr1	151162596	151162958	378.3361114
chr1	151170893	151171264	318.564749
chr1	151227091	151227412	442.3588591
chr1	151254136	151254482	249.0828678
chr1	151254803	151255373	134.6913939
chr1	151260988	151261492	50.62759322
chr1	151262425	151262660	49.2589677
chr1	151263291	151263861	143.5581665
chr1	151264617	151265289	138.1369114
chr1	151299438	151299717	235.6547148
chr1	151299740	151300435	309.2357324
chr1	151312488	151312992	39.83820305
chr1	151314427	151314931	48.41279887
chr1	151316049	151316553	37.93581745
chr1	151319153	151319366	129.3356545
chr1	151319449	151320338	357.0931943
chr1	151371741	151372214	436.9138826
chr1	151372633	151373137	38.44642691
chr1	151375172	151375742	57.7079666
chr1	151431680	151432250	81.27647082
chr1	151447534	151448038	71.76421882
chr1	151512514	151513084	121.8625165
chr1	151735881	151736451	243.2550335
chr1	151881649	151882372	293.4381828
chr1	151892460	151893233	148.8898648
chr1	152009118	152009688	96.34907238
chr1	152020256	152021033	344.7689004
chr1	153315920	153316490	57.55994252
chr1	153508417	153508987	67.00830955
chr1	153571120	153571624	221.4286443
chr1	153606442	153606934	568.2860012
chr1	153619520	153620442	173.4191677
chr1	153621886	153622456	98.90657479
chr1	153631128	153631381	269.719489
chr1	153633699	153634269	57.18406613
chr1	153643261	153643593	454.2017261
chr1	153699979	153700280	357.4161916
chr1	153700303	153700873	156.5304806
chr1	153756013	153756344	348.4529173
chr1	153763199	153763769	107.2378559
chr1	153895733	153896007	268.265861
chr1	153917610	153918180	153.1490191
chr1	153918413	153918657	52.48290427
chr1	153919709	153920213	47.74330518
chr1	153930261	153930455	230.693206
chr1	153931070	153931352	165.5557447
chr1	153935657	153936358	323.5804686
chr1	153939442	153940012	145.8013418
chr1	153940055	153940213	137.9041209
chr1	153940284	153940555	161.7518391
chr1	153945581	153946479	166.972311
chr1	153949997	153950335	367.0448467
chr1	153957763	153958333	119.2884645
chr1	153963054	153963517	1547.783028
chr1	153964201	153964705	40.72868121
chr1	153966422	153966992	111.5086463
chr1	154154654	154155158	71.93464909
chr1	154155463	154156008	430.9548549
chr1	154192804	154193219	305.478898
chr1	154193586	154194197	307.4117469
chr1	154244947	154245325	410.0745216
chr1	154379599	154380301	127.5256132
chr1	154380543	154381113	56.69970697
chr1	154531368	154531872	257.5595712
chr1	154556931	154557501	57.58038425
chr1	154575746	154576250	47.39899286
chr1	154578993	154579563	78.91684498
chr1	154580401	154580630	88.96711157
chr1	154580755	154582186	273.3495968
chr1	154599634	154600408	82.10909889
chr1	154600430	154600689	281.2319437
chr1	154720166	154720736	56.49754252
chr1	154757259	154757829	96.69999067
chr1	154832191	154832600	202.2642562
chr1	154832697	154832959	66.5416201
chr1	154842574	154842913	537.7141642
chr1	154908898	154909279	209.2455496
chr1	154909617	154910396	195.7319912
chr1	154914868	154915274	396.0542615
chr1	154928486	154928714	88.98406754
chr1	154934047	154934442	236.6579782
chr1	154934515	154934674	70.15235315
chr1	154946318	154947737	765.7452013
chr1	154948113	154948683	88.34808454
chr1	154955243	154956035	421.0203927
chr1	154971460	154972042	380.374695
chr1	154972084	154972462	75.39461514
chr1	154973275	154973845	71.54348106
chr1	154990203	154990773	58.44898196
chr1	155036018	155036522	259.3588818
chr1	155107973	155108576	718.587113
chr1	155112688	155113192	281.8468156
chr1	155145560	155145873	384.2158037
chr1	155164176	155164746	210.4175765
chr1	155178083	155178653	60.48593783
chr1	155178808	155179378	122.8054
chr1	155197029	155197828	669.8207943
chr1	155210728	155211298	54.686401
chr1	155214185	155214576	520.1795958
chr1	155214634	155214869	199.9696906
chr1	155224940	155225578	115.9917719
chr1	155226110	155226614	38.63922878
chr1	155231816	155232505	558.9010817
chr1	155243294	155243632	352.6425483
chr1	155278100	155278478	406.9586124
chr1	155278571	155278904	215.4590756
chr1	155290360	155290930	91.21632845
chr1	155293805	155294375	98.70044811
chr1	155532854	155533274	581.2395992
chr1	155579621	155579898	260.702243
chr1	155658026	155658189	39.10335069
chr1	155658291	155658586	58.17896158
chr1	155658766	155659091	243.6965422
chr1	155715006	155715482	357.3725702
chr1	155826794	155827134	382.9454862
chr1	155828789	155829654	188.7953049
chr1	155829960	155830800	218.9057937
chr1	155880969	155881623	357.9858329
chr1	155889510	155890014	45.05952608
chr1	155903933	155904617	637.3626569
chr1	155911155	155911725	59.02484129
chr1	155915784	155916354	62.8083024
chr1	155940381	155940885	46.70155122
chr1	155947188	155947758	130.5613247
chr1	155948193	155948496	137.2770876
chr1	155948967	155949150	68.07631698
chr1	155953299	155953869	109.7377082
chr1	155990520	155990867	402.2952839
chr1	156024269	156024933	329.3388833
chr1	156066886	156067390	47.94222632
chr1	156075966	156076536	60.20085275
chr1	156084247	156084817	161.5617716
chr1	156119055	156119433	354.9146336
chr1	156121051	156121621	67.62557342
chr1	156123997	156124484	391.7069556
chr1	156163425	156163724	305.1692766
chr1	156163795	156164096	355.4896987
chr1	156182701	156183327	685.4670927
chr1	156217588	156218092	39.56467342
chr1	156219054	156219558	40.51175681
chr1	156251491	156252061	115.3371488
chr1	156252399	156252727	309.5542142
chr1	156265169	156265673	249.9542958
chr1	156307832	156308197	527.2329066
chr1	156426510	156426782	222.0164724
chr1	156426898	156427220	209.2436637
chr1	156445867	156446371	39.38986321
chr1	156451247	156451817	58.70605848
chr1	156458326	156458830	106.5672238
chr1	156459875	156460445	67.67600111
chr1	156461345	156461594	213.0313677
chr1	156470456	156471297	359.7984722
chr1	156474761	156475331	62.72865374
chr1	156560169	156560739	147.1380001
chr1	156561220	156561586	524.4682464
chr1	156561593	156561738	52.42364443
chr1	156562209	156562713	50.61750806
chr1	156571031	156571391	411.1176282
chr1	156630958	156631462	218.4666167
chr1	156631750	156632320	58.10737927
chr1	156634459	156635029	74.70377483
chr1	156697988	156698363	207.3005528
chr1	156698428	156699040	263.9956529
chr1	156710541	156711478	199.1821449
chr1	156718617	156719187	86.1136033
chr1	156721546	156722116	60.75525006
chr1	156736380	156737017	190.1774262
chr1	156737280	156737448	122.7526242
chr1	156786280	156787052	277.986981
chr1	157107856	157108426	194.4313649
chr1	157521958	157522528	95.7894491
chr1	157532294	157532864	63.56202493
chr1	158255549	158256119	78.84306349
chr1	158259345	158259915	78.63262024
chr1	158800872	158801376	305.9719016
chr1	158978669	158978960	290.935529
chr1	158979431	158979940	709.880457
chr1	158982135	158982724	181.424743
chr1	158985259	158985829	225.2197596
chr1	159026789	159027359	69.06434256
chr1	159038036	159038606	95.39636434
chr1	159046358	159046708	207.7017048
chr1	159046861	159047584	444.636951
chr1	159859540	159860110	64.40776088
chr1	159880040	159880809	346.6174485
chr1	159883679	159884183	39.3506847
chr1	159885436	159885671	40.50086323
chr1	159887382	159887886	41.0698145
chr1	159890987	159891875	105.5475678
chr1	159892936	159893434	89.68289054
chr1	159893544	159893873	59.2749248
chr1	159895020	159895470	655.8680175
chr1	160001319	160001889	202.3481558
chr1	160174342	160174912	110.7317302
chr1	160232043	160232700	526.4395278
chr1	160254285	160255027	371.4331794
chr1	160312848	160313361	464.6594234
chr1	160402165	160402735	138.0904443
chr1	160413565	160414135	204.3791218
chr1	160420867	160421437	77.63063301
chr1	160424266	160424894	104.7776736
chr1	160430008	160430578	65.04118809
chr1	160458198	160458768	54.46351099
chr1	160489635	160490205	63.13778251
chr1	160490767	160491337	76.35604822
chr1	160492816	160493151	472.832243
chr1	160509925	160510535	378.1239681
chr1	160537709	160538453	149.5367388
chr1	160544874	160545378	44.1668887
chr1	160548992	160549496	200.0441849
chr1	160582314	160582884	59.12693906
chr1	160585480	160586050	56.59881769
chr1	160588371	160589142	89.68583003
chr1	160589536	160590040	42.80217913
chr1	160591469	160592106	106.2546498
chr1	160592707	160593413	107.7159947
chr1	160595023	160595593	98.76193555
chr1	160596359	160597101	192.9873392
chr1	160598650	160599154	39.74452045
chr1	160600022	160600592	85.4823087
chr1	160601699	160602269	73.01164293
chr1	160603093	160603663	102.1525334
chr1	160604618	160605364	357.0505694
chr1	160607898	160608783	255.1855306
chr1	160609343	160609913	140.0348216
chr1	160610161	160610983	140.9917393
chr1	160611157	160612493	293.0304136
chr1	160612670	160613240	96.13333133
chr1	160616387	160617002	441.4203932
chr1	160621917	160622864	155.5489401
chr1	160645343	160645913	78.77721725
chr1	160649824	160650608	98.55143938
chr1	160652428	160652998	57.96401642
chr1	160674818	160675388	56.86997817
chr1	160677156	160677726	140.5709534
chr1	160677844	160678348	45.81327029
chr1	160678597	160679004	222.0188162
chr1	160680268	160681106	210.1946437
chr1	160681343	160681732	409.3801928
chr1	160682512	160682785	168.8189825
chr1	160695773	160696343	147.2601313
chr1	160708905	160709308	606.8804381
chr1	160714927	160715497	80.51502437
chr1	160716344	160716914	58.38657941
chr1	160726063	160726880	154.591805
chr1	160737285	160738055	416.1777607
chr1	160759526	160760096	53.93782786
chr1	160765706	160766276	136.4049037
chr1	160807124	160807694	81.14679651
chr1	160983230	160984099	325.2951846
chr1	160990629	160991536	337.9587642
chr1	161008529	161008831	233.329557
chr1	161014781	161015040	173.9758589
chr1	161015518	161016255	409.9494573
chr1	161017979	161018483	39.03234975
chr1	161038246	161038819	307.9648595
chr1	161039517	161040108	452.461111
chr1	161067761	161068331	76.40732776
chr1	161087636	161087928	277.3731691
chr1	161102530	161103100	138.9299707
chr1	161123592	161124032	420.2632719
chr1	161129040	161129610	166.7137462
chr1	161135881	161136571	394.7916066
chr1	161147086	161147563	571.3173846
chr1	161154884	161155388	198.1803028
chr1	161155662	161156232	80.75211053
chr1	161172078	161172412	349.6403438
chr1	161195615	161196185	114.1645208
chr1	161228298	161228868	64.58985544
chr1	161275889	161276060	132.2742335
chr1	161283850	161284393	847.7969411
chr1	161359583	161359737	130.6158596
chr1	161359830	161360400	98.30504496
chr1	161368928	161369641	623.8132375
chr1	161391721	161392225	54.06481853
chr1	161582097	161582667	77.84031993
chr1	161676851	161677245	538.2454111
chr1	161688488	161689058	76.54537231
chr1	161695671	161696241	61.61420258
chr1	161696588	161697749	445.043642
chr1	161708755	161709259	43.67503451
chr1	161719363	161720150	320.1346278
chr1	161734870	161735440	68.46101231
chr1	161736066	161736250	196.135829
chr1	162467335	162467534	143.4676257
chr1	162467564	162467764	177.6670334
chr1	162530973	162531259	194.593376
chr1	162603109	162603613	39.62882124
chr1	162760012	162760858	297.5550561
chr1	163291311	163292064	527.6280508
chr1	165567354	165567924	176.1858386
chr1	165599896	165600581	221.8691479
chr1	165667612	165667841	195.8330059
chr1	165737919	165738475	573.027673
chr1	165796599	165797169	109.7518505
chr1	165797953	165798523	194.8045453
chr1	166458821	166459731	157.2189785
chr1	166808345	166808628	295.8968608
chr1	166845169	166846095	269.171933
chr1	167189166	167190035	257.9867545
chr1	167190068	167190295	195.6882529
chr1	167191329	167191593	275.0505089
chr1	167298249	167298437	124.693312
chr1	167468912	167469482	63.28699504
chr1	167522682	167523252	153.476777
chr1	167597272	167597795	285.9157723
chr1	167599048	167599552	229.4086887
chr1	167600180	167600684	142.0351311
chr1	167601357	167601927	90.34208923
chr1	167605007	167605577	56.24084102
chr1	167612715	167613219	38.27352367
chr1	167645282	167645852	73.50706089
chr1	167690677	167691247	60.0907542
chr1	167905072	167905274	42.19641934
chr1	167905769	167906130	290.3031302
chr1	167906440	167907010	103.1439625
chr1	168148159	168148933	313.664481
chr1	168194609	168195400	268.799492
chr1	169075449	169076200	329.2358686
chr1	169337260	169337764	220.3663577
chr1	169454999	169455655	602.4058628
chr1	169649511	169650377	139.0886313
chr1	169652297	169652867	65.51888274
chr1	169663415	169663985	65.44941163
chr1	169680562	169680868	360.3513563
chr1	169763736	169764381	343.5694694
chr1	169860197	169860767	86.3102983
chr1	169862819	169863163	162.7302723
chr1	169863384	169863718	242.4407371
chr1	170043335	170044259	224.0076016
chr1	170500815	170501520	331.1359319
chr1	171283039	171283633	187.3801889
chr1	171454561	171454895	379.414704
chr1	171711216	171711685	535.3573403
chr1	171750186	171750559	217.8072076
chr1	171750726	171751015	188.1385112
chr1	172327496	172328066	68.71620274
chr1	172349756	172350326	65.93304535
chr1	172359658	172360433	169.0457394
chr1	172412868	172413438	137.1819062
chr1	172501338	172501703	472.7187967
chr1	172502182	172502752	210.254012
chr1	172787812	172788661	136.4408243
chr1	173324495	173325203	93.0174177
chr1	173378734	173379304	63.21837209
chr1	173379781	173380351	198.3965812
chr1	173382360	173382974	121.9166885
chr1	173383209	173383571	385.8665388
chr1	173384468	173385237	171.6877546
chr1	173445642	173446811	454.5772234
chr1	173683986	173684308	437.9996728
chr1	173793064	173793634	66.05630873
chr1	173793857	173794269	251.7817024
chr1	173829857	173830361	58.44382828
chr1	173831000	173832039	234.1603829
chr1	173832239	173832408	57.69140406
chr1	173832437	173832732	64.90989592
chr1	173834592	173835313	89.94596259
chr1	173836814	173837329	1762.369526
chr1	173837672	173838242	84.60802828
chr1	173839183	173839753	111.5363033
chr1	173991306	173991575	187.5552619
chr1	173991586	173991844	79.57867266
chr1	174126224	174126794	75.26101916
chr1	174128077	174128887	273.5675382
chr1	174768667	174769237	168.1815093
chr1	174968203	174968906	1215.787743
chr1	174992410	174992636	100.3052194
chr1	174992646	174992984	534.7535539
chr1	175111058	175111628	84.18431967
chr1	175157967	175158537	55.43741947
chr1	175161556	175162126	139.8567623
chr1	175256541	175257111	85.36460872
chr1	176176329	176177085	1132.991063
chr1	178511176	178511746	64.3680403
chr1	178575093	178575663	82.61784239
chr1	178695139	178695709	62.25441721
chr1	178995243	178996177	134.635909
chr1	179003622	179004192	67.726995
chr1	179050899	179051380	466.1210303
chr1	179052032	179052602	62.03211832
chr1	179066075	179066645	55.12540008
chr1	179262705	179263209	245.0044447
chr1	179334652	179335156	221.8321905
chr1	179846700	179847073	673.4619146
chr1	179851113	179851617	44.95929232
chr1	179851892	179852245	283.8722264
chr1	179923430	179923723	143.2507646
chr1	179923829	179924088	170.7575967
chr1	180123420	180124168	414.6148965
chr1	180471879	180472028	115.5355514
chr1	180600676	180601536	217.4368741
chr1	180991061	180991631	121.3808028
chr1	180991742	180992312	163.7967547
chr1	181002166	181002670	39.10202856
chr1	181003028	181003348	452.1750777
chr1	181031310	181031571	205.7456742
chr1	181031878	181032448	163.4951399
chr1	181057627	181058221	1357.470811
chr1	181058950	181059644	450.0971781
chr1	181059712	181060793	150.6330621
chr1	181060894	181061127	45.38020013
chr1	181061221	181061485	58.65038699
chr1	181064333	181064903	60.87808972
chr1	181065770	181066274	52.33370089
chr1	181067249	181067753	46.85387238
chr1	181068672	181069558	231.9241587
chr1	181098075	181098645	183.025443
chr1	181099420	181099924	67.49650704
chr1	181100522	181101119	117.1267747
chr1	181102399	181102969	66.42374406
chr1	181103961	181104465	54.50520307
chr1	181118708	181119288	154.1508614
chr1	181121991	181122561	130.8701839
chr1	181473840	181474410	87.15986817
chr1	181998469	181998973	316.9274613
chr1	182360703	182361053	494.0159337
chr1	182557844	182558622	197.0313541
chr1	182568082	182568586	41.35681774
chr1	182569746	182570316	61.53733886
chr1	182573283	182573665	806.6356128
chr1	182584076	182584580	42.92806122
chr1	182758799	182759110	246.2834855
chr1	182808361	182808702	524.4078482
chr1	182838348	182838852	42.04300788
chr1	182858107	182858611	41.42234482
chr1	182931675	182932260	167.9040142
chr1	182991445	182992015	60.82724687
chr1	183017665	183018235	77.84128384
chr1	183040244	183040814	66.53975788
chr1	183439227	183439836	126.3772663
chr1	183440129	183440377	175.7220814
chr1	183440967	183441537	153.087365
chr1	183450086	183450656	69.41909715
chr1	183559295	183560088	129.3359926
chr1	183592239	183592809	74.53044572
chr1	183602932	183603273	223.8535667
chr1	183604638	183604971	443.6672094
chr1	183774102	183774672	123.0265907
chr1	183811568	183812158	152.4232766
chr1	183866635	183867205	104.4939944
chr1	184020647	184021217	184.265707
chr1	184723692	184724641	356.2990672
chr1	184942533	184943037	59.83971339
chr1	184943290	184943860	160.312775
chr1	185014364	185014934	57.94405043
chr1	185125853	185126218	461.8033328
chr1	185263006	185263576	53.99094316
chr1	185286148	185287405	498.3449738
chr1	185663032	185663602	143.4146723
chr1	186344114	186344618	179.6642936
chr1	186344807	186345311	196.8244087
chr1	186797863	186798433	89.1812615
chr1	187042184	187042754	63.8499772
chr1	192485793	192486363	69.97975106
chr1	192499211	192499811	110.070854
chr1	192515020	192515590	98.71459673
chr1	192519968	192520538	130.1666233
chr1	192544731	192545241	979.2946457
chr1	192545641	192546211	84.57915495
chr1	192546576	192547363	175.797234
chr1	192547620	192547904	70.99998568
chr1	192548214	192549005	425.7291266
chr1	192549421	192550217	659.4764575
chr1	192778046	192778386	521.1664243
chr1	193027577	193027974	344.6404626
chr1	193028275	193028606	126.3419991
chr1	193028638	193028911	282.5713812
chr1	193074196	193075007	189.8937799
chr1	193090554	193091516	230.2235377
chr1	197115431	197116316	174.159412
chr1	197170223	197170465	179.8628148
chr1	197170577	197170930	431.6401667
chr1	197871692	197872263	147.8660245
chr1	198125944	198126448	40.61170204
chr1	198126593	198127163	115.4989478
chr1	198128031	198128573	376.5143062
chr1	198567676	198568246	184.036831
chr1	198590350	198590920	199.7363273
chr1	198607964	198608534	201.6283399
chr1	198650927	198651497	156.8969862
chr1	198906359	198906673	451.8176739
chr1	200123087	200123657	104.2993574
chr1	200379046	200379190	91.19576227
chr1	200379323	200379467	121.1655637
chr1	200589507	200590077	131.2969682
chr1	200623820	200624390	70.14807621
chr1	200638654	200639536	302.511084
chr1	200707519	200708408	175.8914152
chr1	200838756	200839326	103.6484439
chr1	200857193	200857763	58.30985282
chr1	200988535	200989105	145.5480488
chr1	200990875	200991445	55.40864266
chr1	201432065	201432569	44.64684931
chr1	201437986	201438556	73.48048849
chr1	201449300	201449870	77.59731019
chr1	201475922	201476492	137.8513866
chr1	201798134	201798905	263.7972501
chr1	201924467	201924882	684.830355
chr1	201951552	201952122	104.9616807
chr1	202128987	202129557	180.2284611
chr1	202129600	202129812	209.0151837
chr1	202310860	202311131	370.6527388
chr1	202311193	202311455	177.0482677
chr1	202317602	202318210	114.8258614
chr1	202775236	202775740	54.06278246
chr1	202777373	202777685	383.6929869
chr1	202779586	202780444	266.0569189
chr1	202819727	202820297	65.05148718
chr1	202857947	202858364	497.4439796
chr1	202858376	202858557	90.21485123
chr1	202896104	202896676	507.4682702
chr1	202927093	202927663	207.5161915
chr1	202936046	202936616	104.1462864
chr1	202975225	202975795	73.75884749
chr1	202976104	202976636	747.5233188
chr1	202995107	202995677	122.635327
chr1	203236398	203236968	58.48163748
chr1	203242791	203243361	68.12740181
chr1	203251993	203252563	62.36315696
chr1	203256191	203257117	190.0871287
chr1	203258783	203259732	483.2087259
chr1	203269214	203269408	64.97974027
chr1	203269901	203270405	45.62124214
chr1	203274177	203274454	55.66419808
chr1	203274484	203274949	845.5832239
chr1	203275433	203275697	54.42390953
chr1	203275869	203276549	98.1171858
chr1	203277022	203278647	270.6003878
chr1	203279073	203279934	340.143956
chr1	203293128	203293698	59.86212388
chr1	203294312	203294629	366.4624282
chr1	203296894	203297464	104.7585214
chr1	203710839	203711409	59.98960092
chr1	203723719	203723895	185.0069268
chr1	203734126	203734556	594.6857752
chr1	203764506	203765076	159.7828069
chr1	203830639	203830961	404.3456529
chr1	204367472	204368042	64.59024956
chr1	204380709	204381072	498.2145747
chr1	204463853	204464357	241.0711839
chr1	204476031	204476601	73.7923717
chr1	204485189	204485748	323.8592622
chr1	204500201	204500705	41.34421286
chr1	204533765	204534335	70.24426763
chr1	205090873	205091250	500.982607
chr1	205091436	205091642	74.63158507
chr1	205180370	205180940	59.4969517
chr1	205560995	205561565	55.22114161
chr1	205562665	205563235	63.79905836
chr1	205600268	205600480	232.9282562
chr1	205601019	205601350	288.4730163
chr1	205680496	205681066	58.22254409
chr1	205716084	205716588	42.00858976
chr1	205717497	205718001	37.76618013
chr1	205719027	205719894	174.4465257
chr1	206643731	206644015	188.5067308
chr1	206644277	206644847	160.2901227
chr1	206730272	206730842	125.8673567
chr1	206736354	206736924	171.5253171
chr1	206748525	206749095	68.89551461
chr1	206753300	206753870	63.94104262
chr1	206763209	206763779	111.1952375
chr1	206783047	206783617	56.95671995
chr1	206785585	206785917	408.813874
chr1	206808529	206809183	342.8055902
chr1	206911178	206911956	109.982697
chr1	206912780	206913284	332.3075288
chr1	206942806	206943376	83.11540303
chr1	206943698	206944378	482.6363205
chr1	206945641	206945830	130.1206424
chr1	206947402	206947972	85.06240516
chr1	206957559	206958129	59.54968962
chr1	206963828	206964332	41.74199241
chr1	206966582	206967152	75.68412608
chr1	207075978	207076603	128.0137435
chr1	207076986	207077556	60.75486576
chr1	207093625	207094399	148.4073474
chr1	207095096	207095542	604.5150499
chr1	207095968	207096094	42.42070131
chr1	207096329	207096652	140.8050985
chr1	207096985	207097621	159.8169523
chr1	207098661	207098922	219.0191552
chr1	207103136	207104364	351.7173068
chr1	207224018	207224588	167.2715512
chr1	207226139	207226919	199.3839302
chr1	207483144	207483714	54.14109252
chr1	207494755	207495325	191.74657
chr1	207585442	207586012	64.86772683
chr1	207587881	207588385	38.11754155
chr1	207627409	207627979	208.9196234
chr1	207628472	207629042	57.89860513
chr1	207925044	207925687	741.3261905
chr1	207995827	207996459	816.5879633
chr1	207997164	207997413	240.9504735
chr1	207999120	207999703	208.1369253
chr1	208136641	208137145	223.5505634
chr1	208360594	208361388	168.8045227
chr1	208362447	208362658	160.1900833
chr1	209929349	209929689	399.4334859
chr1	209941832	209942145	384.4942742
chr1	209942880	209943384	39.58697897
chr1	209944859	209945429	56.63842853
chr1	209957655	209958265	638.5723807
chr1	209979409	209979979	57.15037712
chr1	210001037	210001665	260.7821409
chr1	210502364	210502972	185.0103476
chr1	210546839	210547816	1958.512303
chr1	210572682	210573186	43.02915065
chr1	211431588	211432158	83.06932246
chr1	211432465	211433035	70.56328548
chr1	211433938	211434508	53.93507359
chr1	211499706	211500276	108.1779748
chr1	211500775	211501345	98.78120397
chr1	211508943	211509513	53.9425845
chr1	211555999	211556428	627.2948777
chr1	211688875	211689445	55.43427042
chr1	211752285	211752586	338.7169102
chr1	211752926	211753496	115.5413302
chr1	211779549	211780119	65.40140187
chr1	211780176	211780746	59.79431154
chr1	211848633	211849203	87.13381458
chr1	212003732	212004302	57.46557423
chr1	212108492	212109062	54.81657626
chr1	212113162	212113732	77.14337477
chr1	212159367	212159544	85.35218262
chr1	212208622	212208977	488.7990064
chr1	212429337	212429907	72.25679661
chr1	212458199	212458485	236.1504454
chr1	212458683	212458872	68.27666495
chr1	212459447	212459951	213.3715423
chr1	212588049	212588275	228.9437086
chr1	212588414	212588644	186.6059342
chr1	212605789	212606359	155.0455803
chr1	212731969	212732539	73.35809986
chr1	212740042	212740892	130.5493206
chr1	212769689	212770259	76.2689007
chr1	212781949	212782331	585.4506818
chr1	212795194	212795698	41.58155777
chr1	212856631	212857201	84.45700674
chr1	212964939	212965447	578.2645575
chr1	212967976	212968221	253.9021726
chr1	213031126	213031901	303.9267358
chr1	213128570	213129140	54.13953442
chr1	213153023	213153287	65.89574224
chr1	213188606	213189247	588.649052
chr1	213224210	213224780	157.2501516
chr1	214454315	214454885	67.39882396
chr1	214612598	214613172	125.5197041
chr1	214775960	214776889	123.3045981
chr1	215740303	215740873	62.18294224
chr1	217804254	217804496	283.3245094
chr1	218458329	218458932	443.2014898
chr1	219347053	219347429	466.5416629
chr1	219634412	219634916	46.18947275
chr1	220219607	220219896	196.6760876
chr1	220219909	220220303	425.8719962
chr1	220262900	220263273	488.7393904
chr1	220267254	220267824	134.120449
chr1	220393230	220393800	128.5295932
chr1	220445540	220446182	844.9252833
chr1	220498396	220498966	63.52250006
chr1	221219518	221220088	62.40341272
chr1	221881308	221881878	109.1594364
chr1	221886281	221886851	59.24684823
chr1	221915192	221915559	341.4651007
chr1	221915597	221916383	525.8465608
chr1	221916971	221917287	228.0004369
chr1	221928161	221928731	66.27215031
chr1	221934409	221935222	163.3661811
chr1	221950019	221950796	118.1774452
chr1	221950991	221951561	72.4773436
chr1	221951797	221952367	76.69347449
chr1	221966949	221967519	109.9719091
chr1	221980222	221980792	69.13898328
chr1	222763014	222763584	199.4335442
chr1	222790828	222791748	216.920352
chr1	222817221	222817826	489.4582899
chr1	222885766	222886929	288.4825551
chr1	222988154	222988724	158.1502819
chr1	223904055	223904625	70.76426568
chr1	224180137	224180380	64.86224846
chr1	224301498	224302013	674.0519974
chr1	224370353	224370923	76.37128021
chr1	224370940	224371138	91.11835611
chr1	224517533	224518332	431.2003527
chr1	224544488	224544757	342.2660527
chr1	224620136	224620640	50.60908303
chr1	224622335	224622639	326.5779131
chr1	224685667	224686237	128.7585379
chr1	225615844	225616348	253.608421
chr1	225623414	225623984	61.55090328
chr1	225632407	225632911	350.4588687
chr1	225654807	225655079	42.07563884
chr1	225655261	225655817	489.7351262
chr1	225965287	225966149	399.0206508
chr1	226035799	226036369	74.17989141
chr1	226069863	226070433	72.92892016
chr1	226084777	226085347	66.73606337
chr1	226111760	226112077	349.3318447
chr1	226186851	226187136	59.76347984
chr1	226187143	226187572	1229.134542
chr1	226190234	226190804	60.25880567
chr1	226250340	226250614	287.5048089
chr1	226258398	226258902	40.77952332
chr1	226261596	226262100	47.13364206
chr1	226270888	226271458	95.32554702
chr1	226298199	226298769	143.9363979
chr1	226310225	226310795	73.62221727
chr1	226315310	226316024	229.9283918
chr1	226374248	226374618	431.6203575
chr1	226496532	226497102	183.8816459
chr1	226595438	226596029	171.0919041
chr1	226613260	226613830	60.56263389
chr1	226850239	226850809	66.22445245
chr1	226867529	226868302	165.161401
chr1	226891261	226891543	297.3971593
chr1	226926693	226927263	91.88849429
chr1	226951973	226952543	75.99624099
chr1	227070246	227070816	62.07010006
chr1	227127447	227127825	519.1451
chr1	227751063	227751885	355.7759291
chr1	227922814	227923050	210.3134441
chr1	227923107	227923299	141.3944391
chr1	227975363	227975933	74.78085176
chr1	228270049	228270207	131.079479
chr1	228270341	228270620	185.7378491
chr1	228281566	228282070	40.56113246
chr1	228287555	228288190	112.061389
chr1	228296815	228297104	260.409386
chr1	228327931	228328199	155.5699571
chr1	228352955	228353256	197.4172548
chr1	228353414	228353746	184.777097
chr1	228594237	228594807	105.8488191
chr1	228645328	228646022	983.4570266
chr1	228646104	228647011	208.1007572
chr1	228651358	228651928	65.49666375
chr1	228652021	228652591	80.94909668
chr1	228674250	228675016	152.4187302
chr1	229406650	229407220	136.2071518
chr1	229615646	229616216	119.6953258
chr1	229643846	229644457	685.0628934
chr1	229761763	229762333	176.6692412
chr1	229991831	229992401	63.63534693
chr1	230202153	230202723	97.02490581
chr1	230202774	230203278	40.1351621
chr1	230285734	230286304	62.68854103
chr1	230778165	230778425	187.5391953
chr1	231114736	231115051	312.9005535
chr1	231347169	231347752	151.944046
chr1	231376669	231377133	727.2246076
chr1	231473380	231473688	249.718139
chr1	231473729	231473881	139.0746128
chr1	231557995	231558664	177.458303
chr1	231663836	231664657	519.2149313
chr1	232940747	232941419	186.660205
chr1	233085908	233086412	426.7618053
chr1	233431166	233431736	69.69738508
chr1	234508832	234509288	605.8398442
chr1	234534719	234535289	94.16182284
chr1	234613646	234614216	57.73805039
chr1	234614541	234615111	157.7347396
chr1	234735475	234735979	46.86867502
chr1	234736243	234737123	135.4189485
chr1	234738420	234738990	131.9924711
chr1	234739469	234740039	55.75599545
chr1	234740365	234741289	111.2057183
chr1	234741864	234742637	306.3273583
chr1	234742926	234743454	90.69465596
chr1	234743641	234744486	324.3860174
chr1	234744973	234745335	65.17036203
chr1	234745737	234746780	582.8183831
chr1	234747817	234747944	46.01554013
chr1	234748383	234748833	221.6712344
chr1	234859759	234860329	126.5941761
chr1	234908086	234908656	142.6180496
chr1	234977340	234977844	44.69640014
chr1	234978571	234979219	150.4752118
chr1	234980061	234980631	55.31652998
chr1	235062198	235062988	226.9928497
chr1	235069160	235069750	147.2153346
chr1	235090830	235091533	125.1813287
chr1	235097600	235098732	235.3512456
chr1	235099014	235099584	94.67138546
[truncated: 18,598 more rows]
