# Supplementary material for: Variable reproducibility in genome-scale public data: A case study using ENCODE ChIP sequencing resource
Source: FEBS Lett. 2015 Dec 21;589(24):3866–70. doi: 10.1016/j.febslet.2015.11.027 (PMC4686001; doi:10.1016/j.febslet.2015.11.027)
Supplement: Supplementary file advisedPeakLists.zip — This zip archive contains 56 advised peak lists (see main text and supplementary table 1). Files are bed like tab delimited text files, with 4 columns: chromosome, peak start, peak end, and peak score. [file mmc4.zip › GM12892_None_Pol2.bed]

chr1	713814	714347	279.5751307
chr1	762600	763080	175.5702853
chr1	839960	840440	30.83418725
chr1	885595	886139	50.11240329
chr1	894447	894741	278.1643982
chr1	895790	896270	56.01400816
chr1	902075	902555	70.56939043
chr1	948721	949119	550.5418627
chr1	949498	949978	37.3785011
chr1	950512	950992	59.99079882
chr1	954861	955341	36.74145286
chr1	968453	968933	55.63143398
chr1	994709	995391	77.77244815
chr1	999394	999751	213.9186641
chr1	1004407	1004887	141.025567
chr1	1051163	1051643	35.4256892
chr1	1072648	1073128	35.53199929
chr1	1079438	1079918	58.59041725
chr1	1092852	1093064	66.00760399
chr1	1093082	1093837	120.9766737
chr1	1167118	1167504	424.5642946
chr1	1167537	1167848	187.4315826
chr1	1186139	1186619	158.1095879
chr1	1209072	1209774	355.9550978
chr1	1240755	1241299	105.5962156
chr1	1242965	1243445	28.98532186
chr1	1243981	1244144	87.0863871
chr1	1259799	1260142	297.8887506
chr1	1260164	1260381	125.1282013
chr1	1264945	1265425	28.67683214
chr1	1284865	1285176	223.7114417
chr1	1310356	1310699	174.7312489
chr1	1310822	1311157	60.41315799
chr1	1311356	1311948	78.90397694
chr1	1333532	1334012	28.31669438
chr1	1334507	1336071	604.0228579
chr1	1336932	1337412	26.97105353
chr1	1342394	1343004	596.0405248
chr1	1397717	1398197	49.95077908
chr1	1406996	1407355	254.8516859
chr1	1446885	1447608	203.5076205
chr1	1509737	1510607	386.3090599
chr1	1542323	1542867	80.03150189
chr1	1550794	1551394	359.3068306
chr1	1565602	1566082	53.02802738
chr1	1590537	1590701	53.47204031
chr1	1623754	1624444	108.3847219
chr1	1655698	1656178	42.30866425
chr1	1709683	1710337	206.363405
chr1	1711665	1712145	49.83231162
chr1	1789827	1790371	44.16198574
chr1	1803879	1804087	49.38143582
chr1	1812246	1812790	54.58410319
chr1	1821600	1821750	53.49257624
chr1	1822235	1822671	220.4106791
chr1	1822977	1823160	32.07558278
chr1	1840434	1840588	30.60277024
chr1	1840680	1840938	38.78294637
chr1	1981328	1982193	63.55390995
chr1	2126002	2126291	225.8822848
chr1	2158893	2159145	88.20704853
chr1	2159356	2159655	173.1942813
chr1	2231903	2232383	126.5996086
chr1	2232386	2232510	49.09933894
chr1	2319444	2319924	42.81018383
chr1	2323139	2323514	358.9754639
chr1	2343818	2344087	156.6036747
chr1	2344176	2344461	145.2599025
chr1	2347165	2347645	84.56662273
chr1	2457860	2458147	222.3074774
chr1	2477671	2478098	548.4207387
chr1	2479024	2479353	73.23435036
chr1	2480235	2480627	388.1348468
chr1	2487024	2487504	64.67711157
chr1	2487763	2488223	151.5522051
chr1	2488257	2488510	87.9558556
chr1	2496106	2496586	33.26722454
chr1	2508008	2508715	134.2013395
chr1	2509537	2510130	389.4514085
chr1	2516932	2517209	105.9362321
chr1	2517681	2517944	101.30538
chr1	2574431	2574722	196.2159279
chr1	3541357	3541837	61.55758683
chr1	3566417	3566722	277.9348892
chr1	3573238	3573718	35.54460141
chr1	3581138	3581618	33.40612623
chr1	3589692	3590443	83.05382494
chr1	3663539	3664083	151.2766094
chr1	3712862	3713344	372.8230782
chr1	3773575	3773852	214.5695869
chr1	3816610	3816921	205.3906013
chr1	3816933	3817055	58.99634382
chr1	6052228	6053016	277.5128964
chr1	6054604	6055084	34.39931078
chr1	6086050	6086582	363.0225005
chr1	6088176	6088656	26.91614351
chr1	6160386	6160927	75.78665003
chr1	6245505	6246049	50.51903156
chr1	6259396	6259820	430.5763358
chr1	6265884	6266367	314.4031623
chr1	6295740	6296439	519.5489081
chr1	6419734	6420027	183.6529084
chr1	6453205	6453556	325.064488
chr1	6453565	6453850	220.9567609
chr1	6453956	6454228	70.7643212
chr1	6550538	6551240	87.4707326
chr1	6614336	6614713	414.1231961
chr1	6639938	6640324	549.8239372
chr1	6661143	6661623	36.29619966
chr1	6662715	6663262	378.6008406
chr1	6673664	6674217	86.32100634
chr1	6684846	6685566	140.9454151
chr1	6761679	6762200	296.5211002
chr1	6844408	6845204	372.4695604
chr1	6845470	6845663	34.40790394
chr1	7831307	7831549	176.2819515
chr1	7843899	7844379	31.70865298
chr1	8000638	8001118	40.76131977
chr1	8013992	8014578	596.2383381
chr1	8021258	8022230	1255.066066
chr1	8086174	8086518	424.681862
chr1	8157455	8157935	37.30545021
chr1	8164925	8165184	73.96882444
chr1	8229723	8230203	33.01003757
chr1	8342075	8342555	26.73445467
chr1	8343029	8343746	79.46667889
chr1	8377957	8378437	28.39899192
chr1	8484032	8484512	30.19835647
chr1	8763262	8763603	303.4313036
chr1	8877481	8877883	485.6930837
chr1	8877894	8878114	31.05875499
chr1	8917180	8917319	62.87276488
chr1	8919082	8919753	75.87536857
chr1	8923979	8924158	47.11978766
chr1	8925494	8925784	49.29047284
chr1	8926282	8926839	91.30283873
chr1	8926981	8927592	66.90808739
chr1	8927907	8928690	97.56631907
chr1	8929021	8929689	152.3076512
chr1	8930648	8930957	45.51004599
chr1	8937990	8938114	43.73546903
chr1	8938469	8939568	967.4908069
chr1	9069314	9069903	194.2911576
chr1	9097591	9098135	49.94630281
chr1	9102089	9102633	44.2103996
chr1	9120242	9120786	44.17117382
chr1	9127161	9127705	44.96818998
chr1	9129392	9129872	220.4527345
chr1	9188998	9189235	138.6929198
chr1	9222781	9223261	99.2078524
chr1	9242048	9242579	141.7629507
chr1	9294325	9295165	474.8703956
chr1	9352860	9353138	255.7500531
chr1	9473304	9473895	83.89268989
chr1	9477718	9478198	38.61149472
chr1	9486453	9486933	43.07871019
chr1	9488666	9489381	360.8544907
chr1	9599390	9599771	482.8657106
chr1	9648602	9649082	154.7590065
chr1	9686250	9686730	32.68588139
chr1	9688536	9688853	107.8229154
chr1	9689063	9689300	82.62907778
chr1	9689810	9690290	137.7597698
chr1	9711681	9712403	334.6911514
chr1	9712425	9712665	107.9651586
chr1	9715224	9715455	62.22022471
chr1	9747322	9748001	150.2140916
chr1	9749119	9749599	47.50167121
chr1	9777610	9778090	28.65883631
chr1	9782335	9782815	34.18720855
chr1	9789304	9789784	28.11066746
chr1	9883862	9884123	209.6972263
chr1	9970105	9970394	137.8005365
chr1	9970699	9970861	63.99456526
chr1	10003382	10003779	465.7388293
chr1	10092981	10093143	101.9783782
chr1	10270524	10270796	175.0763481
chr1	10459004	10459345	343.2031178
chr1	10490341	10490981	236.3411131
chr1	10532326	10532643	248.0807746
chr1	10534925	10535220	232.5439313
chr1	11072570	11072991	421.2308435
chr1	11086893	11087437	62.00725658
chr1	11090999	11091292	50.59614365
chr1	11120203	11120613	238.3622259
chr1	11159700	11160160	324.8232674
chr1	11322392	11322703	204.7688086
chr1	11322827	11323073	242.186246
chr1	11333164	11333838	439.4297688
chr1	11539022	11539502	28.05408365
chr1	11724003	11724483	39.13462258
chr1	11740935	11741308	216.3460895
chr1	11796005	11796485	38.77436725
chr1	11796681	11797161	54.50625213
chr1	11863334	11863814	58.61519408
chr1	11865758	11866120	349.1319861
chr1	11866290	11866413	46.00333223
chr1	11967998	11970181	1811.574037
chr1	11986191	11986791	98.50572064
chr1	11994339	11995011	530.3636061
chr1	12040370	12040715	220.1475282
chr1	12079079	12079482	746.5598665
chr1	12107382	12107862	136.321075
chr1	12112324	12112582	179.4351467
chr1	12114334	12114814	26.94818197
chr1	12123013	12123694	92.35342626
chr1	12123844	12124341	88.78148243
chr1	12125972	12126516	92.12603761
chr1	12127853	12129010	178.4564418
chr1	12137580	12138060	83.42172202
chr1	12139225	12139769	57.02687801
chr1	12188151	12188631	27.08035195
chr1	12194246	12194790	44.06330421
chr1	12203037	12203517	33.37880999
chr1	12204946	12205646	181.8272765
chr1	12205816	12206466	57.95627813
chr1	12206594	12207129	44.79548481
chr1	12208117	12208661	80.36176027
chr1	12210916	12211396	28.29744068
chr1	12212166	12212351	58.5970683
chr1	12212366	12212509	93.76075645
chr1	12213338	12213818	43.32444972
chr1	12221913	12222393	136.6027796
chr1	12226897	12227298	523.6235976
chr1	12290053	12290250	160.5675351
chr1	14026518	14026941	238.4798044
chr1	14027686	14028166	35.17741226
chr1	14029274	14029754	117.4473424
chr1	14057503	14057831	238.1068274
chr1	14075753	14076108	399.2108511
chr1	14078085	14078565	30.32568979
chr1	14080213	14080757	45.98624306
chr1	14108700	14109244	52.1637473
chr1	14843998	14844214	74.06491647
chr1	15208358	15208838	27.0858499
chr1	15736277	15736640	409.303735
chr1	15850514	15850821	326.1356575
chr1	15851515	15851995	47.28109797
chr1	15853296	15853541	200.7952613
chr1	15911219	15911699	48.2076267
chr1	15930023	15930503	40.75878416
chr1	15943803	15944244	426.319355
chr1	16010592	16010996	278.7591331
chr1	16023577	16023879	106.2165632
chr1	16160911	16162879	758.0014349
chr1	16163444	16163714	58.45914859
chr1	16170897	16171377	123.2408429
chr1	16173813	16174128	174.5387209
chr1	16174230	16174500	142.5692706
chr1	16175707	16176187	201.5823604
chr1	16302465	16302612	88.46709244
chr1	16302637	16302817	27.04627384
chr1	16533045	16533781	250.7669316
chr1	16563493	16564037	252.896386
chr1	16678729	16679318	473.2945505
chr1	16693653	16694405	280.0426343
chr1	16725157	16725359	64.81636644
chr1	16735290	16735770	113.6567849
chr1	16767067	16767473	534.1233705
chr1	16778462	16778637	56.70701451
chr1	16825458	16825938	32.90178683
chr1	16939780	16940260	34.93697518
chr1	16970954	16971487	651.8504014
chr1	17222295	17223569	692.8447236
chr1	17231445	17232338	1188.676382
chr1	17240470	17240950	27.4269456
chr1	17338130	17338610	77.96019552
chr1	17380289	17380689	353.7057415
chr1	17468337	17468881	87.49191174
chr1	17732470	17732975	86.30069754
chr1	17742724	17743268	55.61117704
chr1	17764172	17764376	146.9216337
chr1	17764485	17764776	49.68090409
chr1	17764820	17765203	161.589448
chr1	17765914	17766624	230.7908173
chr1	18605896	18606376	30.71706263
chr1	18666787	18667331	49.30985204
chr1	19228906	19229105	53.50458031
chr1	19229377	19229663	166.824765
chr1	19253265	19253589	166.8952309
chr1	19278583	19279063	30.05729706
chr1	19282944	19283227	189.1290446
chr1	19536529	19537205	449.0628532
chr1	19577801	19578509	572.0028224
chr1	19586125	19586351	46.41325108
chr1	19586624	19587871	44.37660957
chr1	19638386	19639035	489.0382871
chr1	19803704	19804184	41.98136215
chr1	19805555	19806099	48.27435085
chr1	19812157	19812756	573.5244302
chr1	19923358	19924122	465.5820875
chr1	20126068	20126405	134.6542846
chr1	20208809	20209117	254.9306106
chr1	20834397	20835038	232.3524321
chr1	20959759	20960239	43.47049377
chr1	20974904	20975448	68.20615643
chr1	20987652	20988023	300.3000121
chr1	20988068	20988405	276.0110823
chr1	21112877	21113562	301.8478467
chr1	21113803	21114182	309.1118736
chr1	21348738	21349218	29.27338105
chr1	21503161	21503521	361.4786376
chr1	21619564	21620441	113.2074603
chr1	21620551	21621031	30.46333709
chr1	21660632	21661176	86.31796546
chr1	21671769	21672412	496.0273165
chr1	22108535	22109217	138.2339875
chr1	22109230	22110039	710.8371686
chr1	22140747	22141227	45.48796864
chr1	22236144	22236688	56.59616244
chr1	22350846	22351390	44.09280988
chr1	22351769	22352779	568.3340624
chr1	22366376	22366856	125.4979013
chr1	22379049	22379480	606.3586575
chr1	22778150	22778694	121.6861551
chr1	23345548	23346201	439.475566
chr1	23359190	23359670	41.21445551
chr1	23495162	23495485	337.6368081
chr1	23496290	23496770	28.86450442
chr1	23504195	23504398	139.0042732
chr1	23670902	23671433	454.1616344
chr1	23694530	23694829	211.9216984
chr1	23695337	23695637	242.9826587
chr1	23857752	23858232	59.19730767
chr1	23881138	23881771	471.9723285
chr1	23883089	23883995	224.5173789
chr1	23884989	23885162	56.62167977
chr1	23885645	23886292	865.2566276
chr1	23903843	23904323	60.07047622
chr1	23904730	23905210	31.55370081
chr1	23916904	23917384	39.06339587
chr1	23918077	23918638	120.9136295
chr1	23919968	23920448	28.88523354
chr1	23921222	23921702	59.13846748
chr1	23926651	23927330	82.02943991
chr1	23939666	23940146	32.58054765
chr1	23940530	23941221	74.92032267
chr1	23945963	23946530	136.0456783
chr1	23953407	23953887	32.2306738
chr1	24018119	24018581	677.7351085
chr1	24023950	24024494	49.47434817
chr1	24025013	24025322	75.10254516
chr1	24046732	24047414	259.5973612
chr1	24049060	24049540	54.71936633
chr1	24053685	24054165	29.97065278
chr1	24069617	24070180	425.0015914
chr1	24104778	24105151	494.4815498
chr1	24117328	24117847	228.7245097
chr1	24125978	24126458	137.9524845
chr1	24127299	24127630	284.2465745
chr1	24151664	24152084	500.4292008
chr1	24164996	24165476	31.35998957
chr1	24192019	24192563	44.04368233
chr1	24194560	24194889	293.6711652
chr1	24214429	24214973	50.24608024
chr1	24235140	24235846	201.1126057
chr1	24236014	24236494	48.29505376
chr1	24237252	24237623	277.2662787
chr1	24238325	24238805	40.07295978
chr1	24239680	24239943	278.2184834
chr1	24285318	24286576	661.6818719
chr1	24290392	24291137	127.2890239
chr1	24291536	24291790	47.97244799
chr1	24293426	24293970	48.30313816
chr1	24306440	24306996	703.279079
chr1	24513568	24513800	170.4982316
chr1	24515939	24516419	47.63169391
chr1	24718235	24719110	99.1196905
chr1	24740049	24740193	93.10969072
chr1	24969120	24969556	381.2514145
chr1	24969652	24970002	142.8703412
chr1	25071738	25072114	321.0164272
chr1	25174521	25175001	103.9232518
chr1	25224296	25224776	27.24293262
chr1	25225340	25225676	48.3923549
chr1	25226052	25227373	191.4927441
chr1	25227739	25228371	104.4643533
chr1	25229749	25229974	63.35956241
chr1	25232772	25233252	34.42106333
chr1	25238259	25238739	27.90795023
chr1	25243851	25244331	28.6630289
chr1	25245276	25245816	84.18524582
chr1	25249523	25250507	150.2510966
chr1	25255988	25256294	44.42266754
chr1	25256562	25257081	358.8950868
chr1	25258005	25258829	95.30391972
chr1	25259486	25260470	79.72222259
chr1	25261633	25261878	74.79746732
chr1	25265865	25266076	52.18746726
chr1	25275772	25276316	44.43039574
chr1	25280972	25281452	32.02516152
chr1	25284157	25284701	45.20364494
chr1	25291273	25291739	419.1719962
chr1	25291919	25292139	31.18549158
chr1	25292913	25293393	30.05052232
chr1	25345983	25346463	174.0518397
chr1	25349045	25349361	175.9463904
chr1	25355125	25355605	82.74438155
chr1	25357519	25357681	58.28993677
chr1	25358306	25358897	215.3692412
chr1	25360116	25360835	119.9641173
chr1	25558829	25559323	323.1333427
chr1	25559469	25559949	35.61748194
chr1	25566112	25566830	307.8824521
chr1	25573559	25574293	1065.861141
chr1	25594013	25594731	107.6991113
chr1	25664494	25664659	73.42171413
chr1	25664731	25665063	180.6178027
chr1	25756505	25757021	305.0774159
chr1	25870053	25870271	109.9797966
chr1	25875932	25876412	147.1114951
chr1	25943116	25943596	26.85390333
chr1	26146196	26146779	344.2160602
chr1	26147130	26147610	231.5224752
chr1	26185676	26186267	466.0594508
chr1	26202049	26202529	54.60151911
chr1	26232679	26233070	515.4111955
chr1	26324277	26325087	107.7196007
chr1	26437369	26437645	97.93373737
chr1	26438204	26438562	207.7490655
chr1	26496311	26496626	310.30788
chr1	26560583	26561279	427.8050575
chr1	26606443	26606801	368.6972568
chr1	26613694	26614397	187.0220727
chr1	26614847	26615327	29.91055744
chr1	26616372	26616562	156.6511384
chr1	26632811	26633661	118.2322482
chr1	26644351	26644666	284.8011489
chr1	26645080	26645560	37.14664177
chr1	26645950	26646430	106.989921
chr1	26758691	26759074	375.860667
chr1	26798862	26799426	345.2177663
chr1	26802986	26803580	83.27947124
chr1	26827475	26827871	443.3674959
chr1	26856082	26856562	81.53707262
chr1	26868781	26869184	268.4013992
chr1	26869606	26870086	61.24839241
chr1	26872033	26872567	511.8499655
chr1	26946648	26946951	134.8310955
chr1	26947106	26948203	450.8075891
chr1	27018921	27019850	457.1953428
chr1	27021990	27022497	421.1330898
chr1	27023123	27023898	131.945355
chr1	27024417	27024897	86.0837072
chr1	27038256	27038800	44.65216774
chr1	27070383	27071016	204.5306975
chr1	27113337	27113881	49.74870745
chr1	27114191	27114989	308.5288622
chr1	27115434	27115914	114.9464607
chr1	27153105	27153410	253.0345424
chr1	27159915	27160257	220.4663284
chr1	27191287	27192072	830.3330851
chr1	27192257	27192737	46.46527569
chr1	27216430	27217009	454.0013176
chr1	27226721	27227125	372.214836
chr1	27248103	27248504	359.0231292
chr1	27425978	27426522	47.79648777
chr1	27438442	27438986	52.46642731
chr1	27463560	27464040	104.0351105
chr1	27481320	27481798	1022.214872
chr1	27561176	27561296	69.55271546
chr1	27648639	27649079	378.882306
chr1	27668307	27668787	27.7368756
chr1	27669743	27670223	33.03810325
chr1	27682877	27683421	111.4087582
chr1	27691764	27692244	47.03520198
chr1	27727314	27727858	47.8328679
chr1	27728824	27729304	39.37372612
chr1	27816422	27816792	267.0723019
chr1	27816997	27817319	216.7332541
chr1	27851902	27852382	37.64021371
chr1	27930478	27930757	230.6028899
chr1	27951662	27952190	108.0994213
chr1	27952519	27953250	284.7256991
chr1	27957254	27957734	36.53395793
chr1	27958168	27958712	48.55422119
chr1	27959365	27959909	46.05701548
chr1	27960585	27961129	53.1068546
chr1	27985069	27985549	27.23135253
chr1	27985619	27986758	486.7693092
chr1	27989114	27989594	101.4458007
chr1	27998495	27998837	411.8874846
chr1	28052449	28052704	176.6667971
chr1	28099608	28099936	291.730258
chr1	28156971	28157563	500.740478
chr1	28195550	28196030	93.15197219
chr1	28198972	28199274	251.8873578
chr1	28213600	28214232	82.03355561
chr1	28240840	28241233	337.3251002
chr1	28286289	28286835	225.0519871
chr1	28414769	28415234	426.1647805
chr1	28415251	28415431	86.98626019
chr1	28474441	28474921	35.76473189
chr1	28501762	28502242	30.09549478
chr1	28502919	28503399	168.3461599
chr1	28525955	28526499	48.3889542
chr1	28559296	28559634	325.6034403
chr1	28562502	28562903	619.1401493
chr1	28573538	28574238	86.62659231
chr1	28575957	28576437	71.36436482
chr1	28585873	28586261	631.1495542
chr1	28655263	28655849	409.1208386
chr1	28696145	28696485	226.3948981
chr1	28832084	28834233	770.4991013
chr1	28834671	28838074	812.6553422
chr1	28838360	28839051	237.1616284
chr1	28839400	28840076	82.94322803
chr1	28844686	28845346	307.5610118
chr1	28879488	28879807	207.6498714
chr1	28908110	28908743	1236.663415
chr1	28969296	28969976	1161.779101
chr1	28974911	28975960	1187.579808
chr1	28995472	28995812	97.51124065
chr1	28996215	28996656	343.2127375
chr1	29063335	29063746	278.429557
chr1	29211342	29211822	34.84169697
chr1	29213551	29213806	168.2153435
chr1	29240887	29241367	125.7040475
chr1	29507879	29508893	659.8457989
chr1	29557216	29557757	582.9533521
chr1	31191542	31191810	144.2736731
chr1	31205093	31205892	90.5624479
chr1	31210421	31210965	44.8502518
chr1	31216997	31217477	171.6149133
chr1	31218296	31218776	31.23182401
chr1	31220012	31220443	48.58078641
chr1	31220461	31221741	95.00100491
chr1	31222564	31223092	209.4917337
chr1	31223719	31224199	151.8100542
chr1	31225260	31225459	54.88358705
chr1	31226489	31226803	105.3050517
chr1	31227444	31228079	186.1958692
chr1	31229361	31229911	116.0590086
chr1	31230357	31230787	368.3200511
chr1	31231458	31232002	55.2101295
chr1	31232692	31233236	56.089338
chr1	31235138	31235682	48.43322999
chr1	31538298	31538709	480.680486
chr1	31627486	31627966	49.12608021
chr1	31769351	31770145	860.7322043
chr1	32110001	32110548	227.858112
chr1	32254002	32254268	208.890326
chr1	32354768	32355248	194.8981684
chr1	32370605	32371177	97.61545573
chr1	32402880	32403424	58.44936801
chr1	32403718	32404083	347.5517721
chr1	32410054	32410437	543.430834
chr1	32421641	32422185	64.6910728
chr1	32450950	32451494	83.54582942
chr1	32478972	32479296	70.86933062
chr1	32479318	32479746	469.3337438
chr1	32538206	32538819	490.6042073
chr1	32573464	32573944	152.2666398
chr1	32645002	32645587	461.1084471
chr1	32646127	32646607	31.23673756
chr1	32664470	32665014	101.0595264
chr1	32666920	32667458	120.6646425
chr1	32671107	32671496	262.0204752
chr1	32687878	32688244	320.9211228
chr1	32697515	32698059	46.59650703
chr1	32706817	32707297	30.10112026
chr1	32715403	32715778	244.4845854
chr1	32716490	32717403	341.3879416
chr1	32757614	32757958	279.884027
chr1	32797149	32797311	56.12201116
chr1	32797356	32797502	45.51241457
chr1	32799923	32800480	106.5134526
chr1	32800729	32801209	28.73305396
chr1	32801522	32802009	772.034176
chr1	32817142	32817410	227.0421488
chr1	32827171	32827715	45.27747248
chr1	32860122	32860492	369.1828895
chr1	32966112	32966592	81.38386769
chr1	33005152	33005725	89.40629716
chr1	33077778	33078258	189.9231604
chr1	33115830	33116361	313.3722234
chr1	33116693	33117123	249.7501968
chr1	33238522	33239002	27.57344773
chr1	33282695	33283066	207.104518
chr1	33283095	33284804	427.9093539
chr1	33429429	33429909	29.17092968
chr1	33430174	33430744	913.1181846
chr1	33446837	33447212	272.9179792
chr1	33457834	33458314	35.34547836
chr1	33502263	33502567	208.5723489
chr1	33546344	33547023	285.227971
chr1	33585474	33585954	39.76864851
chr1	33586066	33586546	51.85614802
chr1	33592591	33593005	426.5486872
chr1	33647378	33647858	61.87786924
chr1	33720987	33721531	132.7850149
chr1	33721911	33722391	30.4685522
chr1	33815528	33815908	353.6680452
chr1	33938044	33938588	157.45839
chr1	34996064	34996608	44.45222575
chr1	35325108	35325552	616.0309958
chr1	35331891	35332148	179.1033027
chr1	35450664	35451199	376.7508454
chr1	35497086	35497443	394.760722
chr1	35544749	35545370	366.4356522
chr1	35641230	35641641	62.10960217
chr1	35642839	35643244	122.4110247
chr1	35643803	35644523	105.1672613
chr1	35645462	35646192	63.50532335
chr1	35646196	35647105	112.4834981
chr1	35648528	35649008	27.0246994
chr1	35655455	35655999	50.13587477
chr1	35656452	35656593	56.58522779
chr1	35657667	35658042	321.2394069
chr1	35658475	35658925	794.4434093
chr1	35734013	35734789	265.3717675
chr1	36004557	36005334	113.7898082
chr1	36023255	36023656	407.0799432
chr1	36043206	36043477	173.9389922
chr1	36106892	36107459	572.5931153
chr1	36184269	36184796	270.5261716
chr1	36234831	36235751	629.4086867
chr1	36348707	36349037	313.8278149
chr1	36396313	36397085	627.7155972
chr1	36554323	36554751	657.0368367
chr1	36614866	36615193	234.6949736
chr1	36616280	36616760	78.10837715
chr1	36617376	36617856	69.39459626
chr1	36621220	36621613	451.4529033
chr1	36621624	36621992	163.148975
chr1	36622341	36622821	36.81374195
chr1	36626401	36626947	327.6525583
chr1	36627544	36628027	107.693129
chr1	36689461	36689820	177.4482424
chr1	36689909	36690492	444.2479202
chr1	36772554	36772941	616.0052634
chr1	36814887	36815367	35.26457112
chr1	36839480	36839832	193.3819412
chr1	36840067	36840547	35.64554653
chr1	36851361	36851550	78.22870929
chr1	36851957	36852519	381.1988869
chr1	36863264	36863797	436.6442545
chr1	36866722	36867238	322.9520702
chr1	36916054	36916416	389.7490833
chr1	36929900	36930287	441.1785526
chr1	37754556	37755107	124.8590517
chr1	37939999	37940869	997.0527122
chr1	37942812	37943476	399.783904
chr1	37944504	37945490	251.1867899
chr1	37946684	37947228	56.86921229
chr1	37950419	37951414	186.2486534
chr1	37980174	37980659	229.115915
chr1	38019670	38020007	254.3869629
chr1	38061271	38061679	426.6986928
chr1	38141806	38142286	42.68285411
chr1	38156078	38156269	185.311362
chr1	38158068	38158431	307.6406764
chr1	38259456	38260032	167.4723451
chr1	38273332	38274025	477.9924341
chr1	38325048	38325680	504.1460685
chr1	38397095	38397639	120.5413838
chr1	38412527	38412799	168.1507508
chr1	38455449	38456149	363.7004596
chr1	38461445	38462007	114.485041
chr1	38471012	38471253	170.8332755
chr1	38478307	38478685	257.8943808
chr1	38940549	38941293	210.8373734
chr1	39025030	39025510	71.15455093
chr1	39325244	39325454	80.12184038
chr1	39325585	39325800	211.6911086
chr1	39339135	39339432	254.7121826
chr1	39456813	39457208	612.8951094
chr1	39472687	39473231	63.0182044
chr1	39491769	39492258	384.2038328
chr1	39570973	39571210	132.8517357
chr1	39680763	39681161	343.8515561
chr1	39733919	39734463	67.21723799
chr1	39735448	39735992	53.67735619
chr1	39955027	39955571	53.6969822
chr1	39957090	39957570	30.71057941
chr1	39974907	39975387	127.3708501
chr1	40025081	40025480	222.4751365
chr1	40042223	40042653	651.4634956
chr1	40156821	40157301	31.68965889
chr1	40193688	40194168	35.94829225
chr1	40204437	40204803	407.4583259
chr1	40254482	40255023	122.2074237
chr1	40264737	40265217	110.0890761
chr1	40282968	40283448	143.4169449
chr1	40348977	40349335	266.1906788
chr1	40367474	40367607	89.5124067
chr1	40420686	40421052	406.139963
chr1	40426304	40426784	27.96705471
chr1	40505124	40506309	919.5054799
chr1	40506334	40506670	153.1493463
chr1	40530291	40530835	51.75201032
chr1	40562716	40563062	351.5770993
chr1	40626746	40627277	474.7653425
chr1	40723380	40723727	243.1339254
chr1	40723806	40724102	205.7973046
chr1	40778024	40778504	158.0210669
chr1	40780921	40781125	178.9295823
chr1	40782213	40782693	29.72386366
chr1	40839279	40840615	541.527919
chr1	40847138	40847653	136.2596321
chr1	40849042	40849522	35.90481209
chr1	40850588	40850952	80.41480335
chr1	40851084	40851564	111.702777
chr1	40856834	40857378	44.56431476
chr1	40860324	40860804	137.9207371
chr1	40866603	40867083	28.14669847
chr1	40915457	40916080	409.9831211
chr1	40916428	40916908	133.9567437
chr1	40942772	40943204	312.4196817
chr1	40974123	40974661	475.3105043
chr1	40997250	40997547	273.941558
chr1	41157114	41158135	616.2935442
chr1	41165407	41165951	46.61937874
chr1	41174953	41175208	167.7318266
chr1	41177357	41177837	27.58012177
chr1	41275065	41275545	119.4700471
chr1	41327782	41328262	29.1562546
chr1	41445097	41445934	430.0620967
chr1	41446363	41446682	70.51521448
chr1	41483172	41483489	64.69521478
chr1	41707033	41707155	46.20614034
chr1	41707499	41708214	151.7585674
chr1	42088924	42089068	57.30092051
chr1	42127527	42128071	45.55395076
chr1	42128079	42128249	90.80030884
chr1	42128261	42128805	44.16607832
chr1	42164677	42165157	35.92018518
chr1	42193133	42193613	58.7044774
chr1	42194256	42194736	42.52870965
chr1	42204594	42205273	112.9479336
chr1	42217685	42218229	116.2023341
chr1	42266073	42266553	29.70360539
chr1	42268671	42269151	30.61691266
chr1	42272284	42272764	32.21509811
chr1	42356988	42357468	41.8133732
chr1	42501732	42501960	96.07598454
chr1	42800913	42801291	464.4578185
chr1	42922029	42922499	480.3027631
chr1	42928612	42929092	33.73391252
chr1	43123744	43124244	503.1948401
chr1	43147599	43148963	696.3352996
chr1	43168815	43169176	57.43560804
chr1	43169685	43170071	55.92448344
chr1	43232443	43233214	854.828654
chr1	43282747	43283084	242.010432
chr1	43312183	43312529	285.6061281
chr1	43389995	43390585	311.3766643
chr1	43406612	43407156	52.96699437
chr1	43424287	43424697	639.8551115
chr1	43637722	43638074	326.2490776
chr1	43664671	43665199	134.8461049
chr1	43824144	43824449	210.3953718
chr1	43824553	43824824	207.1112338
chr1	43833429	43834299	806.3371358
chr1	43855226	43855755	563.0446941
chr1	43919498	43919978	50.5024539
chr1	44115195	44115739	170.0176946
chr1	44116012	44116433	981.2881117
chr1	44172761	44173445	796.3738202
chr1	44412487	44412865	347.1431408
chr1	44435629	44435800	165.6550827
chr1	44440457	44440856	278.2367792
chr1	44444668	44445148	45.62490353
chr1	44445295	44445839	45.264564
chr1	44456875	44457419	122.6541599
chr1	44495617	44496274	77.88817847
chr1	44496609	44497089	32.83454256
chr1	44678847	44679116	79.38421767
chr1	44679117	44679351	205.3152947
chr1	44820640	44821120	150.1640971
chr1	45097222	45098144	627.2532474
chr1	45139936	45140610	234.1226022
chr1	45162467	45162947	35.22919204
chr1	45186639	45187781	1890.273078
chr1	45196052	45197055	934.7125076
chr1	45205103	45205728	708.2529976
chr1	45240887	45241573	750.2983516
chr1	45245180	45245724	93.29328541
chr1	45246201	45247284	171.2330745
chr1	45249867	45250164	123.0172156
chr1	45265602	45266298	725.6649674
chr1	45273295	45273775	97.61026467
chr1	45275094	45275490	145.5999905
chr1	45279463	45279802	357.5776197
chr1	45284829	45285901	1245.843752
chr1	45452014	45452385	465.5115824
chr1	45476824	45477051	188.5827199
chr1	45477790	45478117	257.8385936
chr1	45769119	45769344	27.23229418
chr1	45769464	45770032	411.3642951
chr1	45792401	45792806	468.1499324
chr1	45794292	45794836	49.62699874
chr1	45805226	45806105	576.1408924
chr1	45956625	45956944	338.5414311
chr1	45965459	45966289	203.9927242
chr1	45973981	45974982	113.2327232
chr1	45987147	45987926	1181.78809
chr1	46009362	46009907	102.834003
chr1	46010813	46011293	35.8664637
chr1	46016160	46016967	454.8148206
chr1	46048001	46048545	80.55396759
chr1	46048768	46049248	43.41463206
chr1	46049522	46049980	770.0905096
chr1	46051743	46052287	47.50411305
chr1	46076359	46076517	66.95654382
chr1	46084875	46085227	72.84523914
chr1	46151987	46154071	1105.093162
chr1	46215996	46216747	795.0622847
chr1	46269141	46269508	296.9235543
chr1	46502608	46503088	28.48602738
chr1	46503378	46503607	73.19133713
chr1	46598050	46598469	781.7968306
chr1	46598755	46599235	128.0636028
chr1	46663833	46664163	363.1929495
chr1	46664172	46664452	175.8363253
chr1	46713201	46713681	203.1253312
chr1	46740433	46741059	91.55969966
chr1	46742296	46742840	48.0943839
chr1	46743490	46744040	56.62751683
chr1	46744284	46744764	86.0692895
chr1	46745837	46746154	48.18182629
chr1	46746501	46747043	77.27626389
chr1	46750487	46750782	63.8432302
chr1	46768751	46769079	161.8315826
chr1	46769230	46769583	158.4759717
chr1	46770311	46770855	44.43946271
chr1	46787199	46787679	31.32459955
chr1	46793636	46794180	99.04787975
chr1	46796385	46797076	59.75609354
chr1	46797358	46797999	91.53585786
chr1	46799419	46800090	673.8720855
chr1	46806141	46806710	298.4160114
chr1	47069664	47070325	479.2067525
chr1	47082248	47082610	212.6907897
chr1	47133864	47134515	475.7130874
chr1	47184534	47184905	390.1869218
chr1	47644634	47645178	49.56905196
chr1	47779618	47779942	231.5736462
chr1	47780016	47780314	183.1452217
chr1	47799248	47799798	341.919434
chr1	47800137	47800681	101.8298971
chr1	47903071	47903551	126.0589866
chr1	51425599	51426295	673.3006534
chr1	51434027	51434363	140.7978459
chr1	51434571	51435133	114.0341922
chr1	51435583	51435823	178.1242687
chr1	51442530	51443010	116.7918294
chr1	51443525	51444168	204.135388
chr1	51450644	51451188	63.85078845
chr1	51701799	51702192	435.4481835
chr1	51762561	51763041	58.51231771
chr1	51970423	51970967	62.80078264
chr1	51983680	51984244	155.848408
chr1	51984700	51984999	232.226191
chr1	52035143	52035623	130.7782522
chr1	52082714	52082985	209.8040508
chr1	52194901	52195358	289.835977
chr1	52195444	52195756	177.3657714
chr1	52344145	52344538	425.5101701
chr1	52344860	52345139	46.2160096
chr1	52499139	52499630	399.979529
chr1	52520648	52521168	424.0973751
chr1	52521879	52522193	176.2136252
chr1	52607523	52608067	120.8755816
chr1	52831561	52831968	613.7441796
chr1	52870130	52870508	332.4723234
chr1	53018574	53018836	79.11423072
chr1	53019022	53019480	209.0411594
chr1	53067964	53068314	195.6440743
chr1	53102845	53103489	77.73722182
chr1	53163783	53164291	311.8181167
chr1	53168705	53169284	215.0255441
chr1	53192063	53192330	146.7373741
chr1	53308359	53308810	217.9111773
chr1	53332603	53333083	105.9796157
chr1	53387123	53387603	157.8202586
chr1	53392770	53393250	170.3203836
chr1	53480390	53480870	170.9989212
chr1	53662334	53662755	493.9595611
chr1	53685781	53686643	702.8056223
chr1	53703995	53704553	433.6549895
chr1	53761645	53762389	113.8027708
chr1	53791989	53792520	311.3326547
chr1	53792873	53793206	66.95425565
chr1	53793881	53794034	66.1309635
chr1	53794362	53794842	37.9941007
chr1	53833576	53834056	198.585039
chr1	54303610	54304111	282.0252729
chr1	54355262	54355527	219.7974351
chr1	54411037	54411430	365.6564983
chr1	54411707	54412187	62.07551639
chr1	54518670	54518979	147.8518856
chr1	54519202	54519511	190.8679766
chr1	54665720	54666139	400.6281777
chr1	54842300	54842780	37.50603035
chr1	54872087	54872439	276.3478534
chr1	54953959	54954439	43.16992338
chr1	55181394	55181776	427.1201931
chr1	55229924	55230311	320.4955888
chr1	55266698	55267178	60.99388556
chr1	55352621	55353233	482.8569812
chr1	55680794	55681423	312.3417916
chr1	59012151	59012561	403.0716751
chr1	59039475	59039955	128.6784861
chr1	59165490	59165889	460.7950661
chr1	59245793	59245981	75.65768737
chr1	59247349	59247893	57.17253382
chr1	59248242	59248422	45.08919516
chr1	59249436	59251033	1161.342
chr1	59280928	59281408	49.17018801
chr1	59282063	59282361	236.0455356
chr1	59369519	59369875	235.0666372
chr1	59434015	59434559	73.2536562
chr1	59612343	59612893	100.8913202
chr1	59762082	59762291	68.96193462
chr1	59762533	59762960	280.1816279
chr1	62190540	62191150	824.808566
chr1	62207973	62208453	55.60411014
chr1	62901670	62902094	522.615902
chr1	62902568	62902967	265.6671389
chr1	63153782	63154262	53.55894557
chr1	63249547	63250025	438.2185346
chr1	63833189	63833583	416.6513808
chr1	63988699	63989338	405.4100665
chr1	64059240	64059727	186.7681891
chr1	64059904	64060384	59.67547003
chr1	65431966	65432290	283.6080853
chr1	65614018	65614593	113.9660111
chr1	65720121	65720283	135.6449181
chr1	65886273	65886605	259.8468804
chr1	66749337	66749881	47.277207
chr1	66797858	66798338	167.3034404
chr1	66799120	66799600	99.4382619
chr1	66801651	66802131	188.7687256
chr1	66840406	66840950	45.43631241
chr1	66866554	66867098	53.09545376
chr1	66911037	66911517	45.50216464
chr1	67390525	67391202	499.2662259
chr1	67395863	67396228	251.1674724
chr1	67519409	67519902	193.8286342
chr1	67874704	67874987	64.19384703
chr1	67875028	67875209	54.16236219
chr1	67894712	67895535	96.28511755
chr1	67895857	67896260	188.2238557
chr1	67896470	67896734	80.67718233
chr1	68150710	68151185	992.5500111
chr1	68151998	68152526	146.9294398
chr1	68154402	68154688	47.97220448
chr1	68201973	68202457	215.2517659
chr1	68962448	68963181	224.2406454
chr1	70671106	70671654	348.0941789
chr1	70686823	70687414	631.8055929
chr1	70820137	70820725	811.1276062
chr1	70876589	70877152	541.5408124
chr1	71520221	71520450	55.28901028
chr1	71546494	71546850	390.4529255
chr1	71546932	71547207	171.8320574
chr1	74663859	74664173	242.2875569
chr1	75198755	75199221	276.3053533
chr1	75230896	75231440	46.94593063
chr1	76190072	76190683	463.1920424
chr1	76250433	76251047	87.20900779
chr1	76251658	76252187	764.2734851
chr1	76260918	76263131	331.0704376
chr1	76890653	76891133	29.02759773
chr1	77684877	77685262	356.8547235
chr1	78148128	78148468	260.4211869
chr1	78148836	78149475	308.2056327
chr1	78225321	78225612	190.0964372
chr1	78245252	78245474	144.4567161
chr1	78406918	78407267	80.35464152
chr1	78408120	78408361	45.81505654
chr1	78412848	78413392	51.12616346
chr1	78416926	78417470	44.06563956
chr1	78443825	78445374	636.6376856
chr1	78469610	78470416	655.5974461
chr1	79086118	79086314	52.03982603
chr1	79098651	79099333	210.5082206
chr1	79115298	79115778	147.8100623
chr1	83965714	83966258	52.51171716
chr1	84543193	84543794	162.3505476
chr1	84944805	84945475	447.8076899
chr1	84971646	84972553	512.3803248
chr1	85038764	85039244	133.2415363
chr1	85039754	85040513	911.6330814
chr1	85155884	85156545	154.4827652
chr1	85407543	85407851	63.21106484
chr1	85409139	85409508	54.29136719
chr1	85439835	85440379	49.65063937
chr1	85454421	85454686	64.26490787
chr1	85457062	85457606	50.61903441
chr1	85460886	85461366	29.37387718
chr1	85461739	85462053	53.34702872
chr1	85462078	85462505	47.79816485
chr1	85462524	85463187	370.2726096
chr1	85464572	85465052	66.08960683
chr1	85513864	85514344	38.0749188
chr1	85527536	85528016	35.15327787
chr1	85666598	85667142	129.6218672
chr1	85725108	85725478	526.6176153
chr1	85741950	85742397	269.1614989
chr1	85742428	85742740	187.6767703
chr1	85755565	85756045	52.3660052
chr1	86173883	86174396	396.6774986
chr1	86861617	86862227	98.17748959
chr1	87169964	87170702	332.0849569
chr1	87379577	87379918	324.1594737
chr1	87380278	87380605	219.3588081
chr1	87793993	87794384	282.8951389
chr1	87794471	87794745	144.3570345
chr1	87800780	87801324	141.0933441
chr1	87915063	87915607	56.56119265
chr1	89149824	89150219	468.5452736
chr1	89356998	89357436	962.2577983
chr1	89458014	89458491	183.7803546
chr1	89458586	89459006	118.5844991
chr1	89990038	89990719	216.0901316
chr1	90286474	90286727	161.601612
chr1	90308808	90309285	276.3518067
chr1	90460549	90460982	608.8369455
chr1	91486828	91487169	44.51230193
chr1	91487223	91487965	350.1711782
chr1	91869947	91870427	28.97225985
chr1	91966240	91966889	437.0121393
chr1	92269317	92269797	42.71626718
chr1	92351483	92351839	228.5788947
chr1	92545929	92546409	28.97577417
chr1	92764176	92764803	582.1470217
chr1	92951509	92951989	47.58882764
chr1	92952180	92952660	37.93774255
chr1	93004131	93004401	60.98308983
chr1	93250527	93250650	95.87706803
chr1	93297405	93298127	911.5986167
chr1	93304557	93305037	27.62771119
chr1	93307964	93308522	79.81899107
chr1	93427084	93427644	351.9838479
chr1	93427802	93428282	38.77150371
chr1	93544406	93545096	1062.477977
chr1	93645218	93646106	454.1643598
chr1	93646114	93646534	146.1736289
chr1	93811092	93811717	683.4862881
chr1	94147228	94147491	199.0884213
chr1	94312009	94312458	141.4185771
chr1	94312715	94313259	100.7383328
chr1	94344509	94345074	574.7261643
chr1	94374844	94375388	110.4337075
chr1	94883534	94884207	617.3280548
chr1	95185905	95186449	66.76665396
chr1	95392474	95392769	73.53456088
chr1	95538061	95538235	34.10578955
chr1	95538496	95539021	106.2426042
chr1	95699637	95700017	313.9465682
chr1	97187241	97187520	185.5940417
chr1	100231874	100232354	166.3196838
chr1	100315342	100315922	695.2264466
chr1	100435281	100435781	321.4106496
chr1	100503330	100503937	562.1064536
chr1	100504250	100504403	57.30297943
chr1	100512617	100512761	57.3219385
chr1	100598657	100598920	182.9060268
chr1	100715142	100715815	518.314041
chr1	100731499	100732009	376.9549356
chr1	100816895	100817212	127.0127164
chr1	100817971	100818241	242.1137716
chr1	100818250	100818794	58.34776365
chr1	100909504	100909984	28.62957434
chr1	101185115	101185595	95.68294906
chr1	101360443	101360923	40.3984769
chr1	101361500	101361966	241.1707981
chr1	101362070	101362525	144.6421112
chr1	101491125	101491714	543.7112997
chr1	101644641	101645185	49.42107775
chr1	101701169	101702254	387.3965403
chr1	101702327	101702730	139.7888882
chr1	101704177	101704721	50.80796504
chr1	101774396	101774876	50.58929385
chr1	101775231	101775765	125.2398773
chr1	101836811	101837291	222.699447
chr1	101839018	101839562	51.85769088
chr1	101873481	101874341	308.2174206
chr1	101874508	101875210	226.5045108
chr1	101875560	101876295	112.0466611
chr1	104068337	104068836	166.8048387
chr1	104615439	104615919	27.68870824
chr1	107599086	107599560	299.2607928
chr1	107599834	107600314	99.22826251
chr1	107994002	107994235	82.97741274
chr1	109102506	109102986	50.64712345
chr1	109103423	109103903	32.95709933
chr1	109203657	109204254	263.6517699
chr1	109234610	109235204	653.2805005
chr1	109244703	109245081	69.73346638
chr1	109289169	109289631	615.2331137
chr1	109419370	109419914	136.3781265
chr1	109505829	109506232	372.1987514
chr1	109584483	109584892	703.4886661
chr1	109618357	109618939	573.4080326
chr1	109632977	109633521	212.5093394
chr1	109642637	109643088	1073.193509
chr1	109756430	109756741	246.526013
chr1	109756873	109757183	109.7656215
chr1	109782819	109783299	27.99596275
chr1	109825836	109826120	224.97346
chr1	109968768	109969223	598.9320047
chr1	110026437	110026828	445.2214224
chr1	110036565	110036983	366.3052129
chr1	110090897	110091504	509.7322138
chr1	110162067	110162710	419.4193372
chr1	110163533	110164013	61.78774947
chr1	110198395	110199068	110.5498713
chr1	110230126	110230678	232.3027589
chr1	110333252	110333732	30.27964263
chr1	110448658	110449202	51.85491944
chr1	110453342	110453646	216.1943564
chr1	110527256	110527628	355.1824189
chr1	110577123	110577470	326.1056338
chr1	110627134	110627678	49.48694368
chr1	110880768	110881473	386.4710172
chr1	110881911	110882334	396.2491714
chr1	110927608	110928088	31.72539272
chr1	110950052	110950668	536.123685
chr1	111179130	111179674	62.62165127
chr1	111215279	111215759	27.77519081
chr1	111329866	111330346	28.0521904
chr1	111413603	111414083	46.64413763
chr1	111415483	111415991	272.0208814
chr1	111417729	111418430	63.37521292
chr1	111422601	111423145	46.48499592
chr1	111423495	111423975	29.3058854
chr1	111445771	111446181	66.48214052
chr1	111446583	111447316	92.04319343
chr1	111506253	111506718	652.4526284
chr1	111674871	111675351	35.59240797
chr1	111676082	111676626	53.96567025
chr1	111682412	111683470	662.9710853
chr1	111745588	111746121	52.15510123
chr1	111746144	111747528	377.4580613
chr1	111756985	111757465	99.32502944
chr1	111757607	111758114	135.3114156
chr1	111758321	111759017	230.6384799
chr1	111762500	111763513	110.7954239
chr1	111764040	111764520	112.0115568
chr1	111888849	111889329	30.34068361
chr1	111991583	111992385	358.6894584
chr1	112019215	112019759	54.84816107
chr1	112048312	112048792	158.8450522
chr1	112050334	112050994	139.3573599
chr1	112135537	112136017	136.9677074
chr1	112141084	112141629	101.5367001
chr1	112143850	112144053	66.72699579
chr1	112145314	112146121	127.0845401
chr1	112146565	112147045	143.8965409
chr1	112158832	112159312	82.64121308
chr1	112162337	112163064	324.782259
chr1	112188220	112188764	44.0050187
chr1	112281022	112281502	30.03852173
chr1	112281738	112282218	67.73726084
chr1	112297890	112298269	327.3045601
chr1	112298414	112298744	144.6078304
chr1	112936691	112937235	47.34092316
chr1	112938632	112939112	28.62218711
chr1	113161465	113161971	174.6140478
chr1	113162075	113162712	489.2072399
chr1	113216909	113217389	54.02260797
chr1	113247476	113248200	241.6892223
chr1	113249576	113249781	117.5632347
chr1	113498546	113499314	967.9042331
chr1	113615682	113616057	502.8279543
chr1	113932352	113932832	30.40437809
chr1	113933038	113933303	151.5636596
chr1	114301873	114302496	577.536248
chr1	114354663	114355027	371.1568082
chr1	114355129	114355402	179.2965124
chr1	114414148	114414509	373.1248862
chr1	114447209	114448273	356.5671686
chr1	114471932	114472405	366.31882
chr1	115053644	115054330	581.5173519
chr1	115124011	115124640	616.5791555
chr1	115245714	115246258	47.07580276
chr1	115259095	115259598	270.4195354
chr1	115300336	115300936	646.9272349
chr1	115323014	115323610	840.8834979
chr1	116184555	116184697	80.87790318
chr1	116915708	116916070	503.81482
chr1	116918879	116919359	96.41735934
chr1	116920162	116920934	149.055603
chr1	116960937	116961431	496.0414029
chr1	117047029	117047509	45.40002247
chr1	117059795	117060339	55.52099438
chr1	117064020	117064564	45.62213643
chr1	117065958	117066502	48.81760886
chr1	117068244	117068421	55.65376733
chr1	117071085	117071331	58.15334301
chr1	117071398	117071606	58.02194954
chr1	117071825	117072114	55.9408259
chr1	117072875	117073419	61.73243678
chr1	117074391	117075155	72.84490587
chr1	117075552	117076301	125.2283618
chr1	117076729	117077005	46.3508812
chr1	117087317	117088428	133.9792592
chr1	117088789	117089643	104.3776619
chr1	117095990	117096534	43.95774626
chr1	117099243	117099723	107.5123423
chr1	117099882	117100426	46.22294773
chr1	117100861	117101173	58.86178261
chr1	117101746	117102472	172.5461282
chr1	117103432	117103740	62.4664734
chr1	117107308	117107852	59.92568504
chr1	117111064	117112301	196.0061874
chr1	117112331	117113959	706.3143889
chr1	117171113	117171657	79.53782934
chr1	117279952	117280832	151.2932909
chr1	117421711	117422255	51.69885217
chr1	117593903	117594485	105.5055519
chr1	117601967	117602789	249.4622865
chr1	117602815	117603589	289.46221
chr1	117604360	117604904	56.97986338
chr1	117909142	117910249	502.5171903
chr1	118148563	118148817	223.5871852
chr1	118472279	118472598	196.1751145
chr1	119682884	119683619	524.4627411
chr1	120190808	120191288	50.05624841
chr1	120254322	120254802	51.32224802
chr1	120255180	120255660	34.2294011
chr1	120611946	120612426	126.3790046
chr1	143743186	143744002	123.2249192
chr1	144519902	144520382	41.11276853
chr1	144533787	144534685	787.1300532
chr1	144535991	144536535	57.35914761
chr1	144593487	144593967	51.53343861
chr1	144594144	144594705	76.82138015
chr1	144931752	144932562	251.0629934
chr1	145096298	145096711	453.908633
chr1	145208903	145209383	112.6677276
chr1	145382572	145383466	971.9715373
chr1	145437574	145438744	918.8095226
chr1	145442154	145443495	406.0440349
chr1	145470161	145470723	598.4349352
chr1	145476951	145477275	277.6807618
chr1	145477350	145477592	117.000634
chr1	145507229	145507883	522.6004429
chr1	145515783	145516579	326.3209623
chr1	145575210	145575411	98.65282836
chr1	145575813	145576293	50.90780398
chr1	145589160	145589640	94.60292132
chr1	145610645	145611293	311.0599194
chr1	145826786	145827162	383.5309279
chr1	146373511	146373783	56.15314762
chr1	146555502	146556512	839.2859816
chr1	146644228	146644537	211.2252316
chr1	146714237	146714565	247.2421166
chr1	147071170	147071650	33.72994099
chr1	147071791	147072271	110.9255445
chr1	147400417	147400758	416.4573408
chr1	147735539	147736503	819.2968596
chr1	147806252	147807115	1044.873325
chr1	147993985	147994912	615.9326862
chr1	148000474	148000954	31.68105717
chr1	148176122	148176602	33.8780393
chr1	148241295	148242230	796.0586434
chr1	148555795	148556956	234.1391868
chr1	148604729	148605108	155.2889217
chr1	148766657	148766815	46.01395175
chr1	149193905	149194818	57.59038787
chr1	149214784	149215066	77.44938353
chr1	149215128	149215608	50.57210758
chr1	149223219	149224848	1246.282967
chr1	149294483	149294963	30.6704504
chr1	149513947	149514416	187.3720577
chr1	149605815	149606295	152.3491687
chr1	149783299	149784062	160.7081087
chr1	149784570	149785362	584.3463726
chr1	149821054	149821598	50.4274523
chr1	149857082	149860312	1902.392701
chr1	149870971	149871757	198.0460333
chr1	149899495	149900392	614.1102676
chr1	149982445	149982962	249.1291554
chr1	150039481	150039795	195.0926847
chr1	150121928	150122522	161.1349511
chr1	150122765	150123245	29.16165393
chr1	150123422	150123894	249.2711858
chr1	150127804	150127970	54.04265984
chr1	150131778	150132363	107.5212368
chr1	150132607	150133187	200.2585505
chr1	150134156	150134957	216.0841303
chr1	150135420	150135900	115.5859484
chr1	150185828	150186395	110.0422269
chr1	150206763	150207660	382.3799595
chr1	150208209	150208624	640.4624185
chr1	150209243	150209723	41.16720488
chr1	150235516	150236060	47.42840464
chr1	150241196	150241803	195.2993565
chr1	150266109	150266550	503.5949991
chr1	150293762	150294271	431.9086746
chr1	150336017	150336527	496.8160493
chr1	150337050	150337623	208.7930232
chr1	150337912	150338456	85.44986646
chr1	150459768	150460148	396.6074176
chr1	150488009	150488555	85.97286099
chr1	150533894	150534082	44.99187156
chr1	150534422	150535080	190.4260835
chr1	150535492	150535677	46.83673144
chr1	150535707	150536251	63.8549057
chr1	150539250	150539794	47.13740906
chr1	150540934	150541478	44.40827264
chr1	150542051	150542531	27.48645106
chr1	150543637	150543929	63.33161248
chr1	150544411	150544777	53.23323951
chr1	150545368	150546022	125.1970125
chr1	150547111	150547552	45.03156445
chr1	150551135	150551406	45.73986012
chr1	150551737	150552584	906.7585572
chr1	150592113	150592657	55.11110856
chr1	150601627	150602211	244.2603598
chr1	150602214	150602530	152.756198
chr1	150737976	150738456	116.8908996
chr1	150849221	150849585	307.6543561
chr1	150898408	150899162	150.3943156
chr1	150946243	150946723	34.88292856
chr1	150947031	150947198	65.0071508
chr1	150980753	150981315	113.2838579
chr1	151020167	151020409	135.4055525
chr1	151020755	151021235	61.28819254
chr1	151022502	151023004	118.9961539
chr1	151024217	151024490	53.30467195
chr1	151030273	151031284	215.6830816
chr1	151031792	151032296	498.1330646
chr1	151042685	151043652	592.5721255
chr1	151128961	151129441	42.41978455
chr1	151138387	151138867	317.377827
chr1	151162446	151162967	429.8665142
chr1	151170890	151171280	270.9100417
chr1	151227063	151227448	442.0391026
chr1	151253614	151253759	87.2555369
chr1	151253806	151254515	228.643766
chr1	151254609	151254977	268.4282824
chr1	151263425	151263709	75.52425347
chr1	151264672	151265642	125.5710735
chr1	151299469	151299970	280.7747464
chr1	151313764	151313955	60.4061769
chr1	151319245	151319981	210.4662572
chr1	151371725	151372237	277.5408776
chr1	151375413	151375564	48.25115119
chr1	151431136	151432197	287.2585305
chr1	151447542	151448086	53.08688447
chr1	151512646	151512985	326.2806647
chr1	151584457	151584788	221.8753419
chr1	151735785	151736266	301.2121164
chr1	151762798	151763043	192.406609
chr1	151812175	151812719	82.05385003
chr1	151881685	151882420	639.5752537
chr1	151892652	151893132	28.53211604
chr1	152009389	152009545	62.63453429
chr1	152020358	152020925	401.3350787
chr1	153571101	153571645	131.6731604
chr1	153599696	153600240	86.23838823
chr1	153606399	153607006	701.929745
chr1	153618270	153618814	52.80318463
chr1	153619811	153620253	54.74823709
chr1	153620396	153620876	93.84543086
chr1	153631069	153631416	358.1671634
chr1	153633498	153634052	89.76983919
chr1	153643229	153643614	395.8097759
chr1	153699997	153700319	260.0276396
chr1	153700467	153700769	167.9318273
chr1	153700832	153701035	46.96895156
chr1	153748092	153748285	61.3104685
chr1	153748336	153748816	76.59807756
chr1	153755974	153756378	541.483601
chr1	153894909	153895389	28.62982026
chr1	153895735	153896040	240.4398859
chr1	153917537	153917991	140.9947373
chr1	153918276	153918900	287.5064895
chr1	153918940	153919076	56.43548885
chr1	153930151	153931170	355.5489293
chr1	153934805	153935285	27.6031338
chr1	153935603	153936068	241.6780378
chr1	153936070	153936348	86.2225092
chr1	153939550	153940289	405.6043428
chr1	153940336	153940480	36.10805125
chr1	153949896	153950339	451.3804975
chr1	153963054	153963529	1141.008331
chr1	153965601	153966290	58.97517698
chr1	153966315	153966604	55.55888432
chr1	154155409	154156022	442.3809653
chr1	154192762	154193247	261.0689085
chr1	154193285	154193608	137.9224561
chr1	154193671	154194333	279.6082608
chr1	154244989	154245293	279.1129477
chr1	154297871	154298351	62.53157719
chr1	154358065	154358545	31.029309
chr1	154359030	154359714	129.0148451
chr1	154377608	154378088	27.54480459
chr1	154530995	154531213	39.16558037
chr1	154531440	154531708	138.6986925
chr1	154548406	154548886	31.37016082
chr1	154549376	154549856	26.73109014
chr1	154580194	154581169	286.4697532
chr1	154581814	154582294	29.84360256
chr1	154599550	154600711	234.0373659
chr1	154757248	154757792	47.06563742
chr1	154832282	154832934	211.6193886
chr1	154836318	154836798	39.38793024
chr1	154838964	154839444	27.08409369
chr1	154842536	154842920	550.5181781
chr1	154908873	154909383	344.2325616
chr1	154909718	154910262	123.9878148
chr1	154913337	154913817	28.61390537
chr1	154913847	154914175	59.46479796
chr1	154914751	154915240	333.6160197
chr1	154933974	154934752	616.7882962
chr1	154942945	154943425	67.02226383
chr1	154946243	154946968	162.2915871
chr1	154947075	154947692	267.8908376
chr1	154947942	154948422	52.88720472
chr1	154955633	154956113	254.6420568
chr1	154971521	154972535	265.8045964
chr1	154973055	154973765	134.11899
chr1	154976397	154976877	28.58764446
chr1	155023368	155024074	103.5438671
chr1	155036154	155036416	218.6949962
chr1	155057613	155058093	58.41526136
chr1	155107976	155108552	425.125647
chr1	155112829	155113082	223.8130131
chr1	155145525	155145881	461.3246815
chr1	155157788	155158333	91.25961871
chr1	155163234	155163714	42.09515755
chr1	155164304	155164626	266.1940924
chr1	155178704	155178935	55.67623568
chr1	155178984	155179236	181.2113017
chr1	155197071	155197777	683.9321292
chr1	155214169	155214565	549.3394236
chr1	155214578	155214873	169.2036406
chr1	155220327	155220807	32.57011693
chr1	155224985	155225559	156.9391537
chr1	155231775	155232435	580.8274785
chr1	155243056	155243615	503.0370762
chr1	155278145	155278518	162.9079133
chr1	155278563	155278871	162.4056757
chr1	155293481	155293961	45.85869429
chr1	155294244	155294484	137.1195403
chr1	155532392	155532645	28.86293379
chr1	155532691	155533281	567.8938569
chr1	155579551	155579966	326.6027694
chr1	155657962	155658264	69.95540708
chr1	155658309	155658654	82.2763401
chr1	155658716	155659117	259.7763498
chr1	155714988	155715556	360.7183414
chr1	155826770	155827131	374.9842708
chr1	155829149	155829629	48.82706276
chr1	155829973	155830453	139.6274955
chr1	155880958	155881500	295.8047768
chr1	155901061	155901605	60.01869403
chr1	155903907	155904648	824.7159964
chr1	155911193	155911737	44.4124792
chr1	155914833	155915313	29.78509746
chr1	155947299	155947553	94.2650436
chr1	155948062	155948516	268.865079
chr1	155951003	155951483	31.09191497
chr1	155953311	155953791	29.2593894
chr1	155990485	155990849	351.0190256
chr1	156023526	156024006	61.97053254
chr1	156024262	156024526	59.96789557
chr1	156024540	156024707	99.5164752
chr1	156046475	156047080	312.0477432
chr1	156051976	156052456	38.32901939
chr1	156066870	156067815	79.20689574
chr1	156075996	156076540	179.9473159
chr1	156084348	156084752	289.3446609
chr1	156108162	156108706	47.54824193
chr1	156118069	156118549	40.38108932
chr1	156119166	156119723	181.7208669
chr1	156124062	156124476	244.0787686
chr1	156163436	156163710	72.30373508
chr1	156163767	156164124	328.0089961
chr1	156182616	156183318	297.5370346
chr1	156215405	156215885	34.11068411
chr1	156252315	156252770	669.1215701
chr1	156265376	156265546	104.4035721
chr1	156307820	156308197	382.2448167
chr1	156389852	156390332	40.15134248
chr1	156391339	156391693	331.9635528
chr1	156426458	156426820	177.2038496
chr1	156426912	156427284	246.544342
chr1	156458311	156458791	50.77404399
chr1	156459042	156459172	51.64627104
chr1	156461396	156461540	85.64688571
chr1	156462045	156462784	60.53472725
chr1	156470429	156471387	438.8787315
chr1	156474538	156475018	34.0129877
chr1	156477884	156478458	124.7920862
chr1	156561236	156561848	678.1749407
chr1	156571012	156571422	356.0114996
chr1	156629950	156630451	175.3751632
chr1	156631011	156631402	282.0940917
chr1	156634566	156635046	179.7827213
chr1	156689662	156690206	43.90647739
chr1	156690980	156691524	51.89657779
chr1	156698000	156698797	591.4527846
chr1	156710632	156711327	278.348463
chr1	156718727	156719207	120.0550056
chr1	156720957	156721158	89.07106507
chr1	156721569	156721937	178.4466076
chr1	156736476	156736956	64.17745571
chr1	156737140	156737620	103.1207672
chr1	156783580	156784124	85.8884151
chr1	156786421	156786672	169.2766312
chr1	157107944	157108597	404.6178152
chr1	158800857	158801401	48.02454735
chr1	158978615	158979014	205.3013509
chr1	158979421	158979981	299.6027119
chr1	158982201	158982885	200.1124293
chr1	158983672	158984216	56.31882727
chr1	158985242	158985722	220.3640264
chr1	158986225	158986705	27.29329971
chr1	159038121	159038601	111.1086674
chr1	159046291	159046771	145.8331847
chr1	159047014	159047494	54.60736065
chr1	159880112	159880800	212.2610696
chr1	159885497	159885733	62.66065767
chr1	159891386	159891866	50.83567279
chr1	159892140	159892335	49.14850356
chr1	159893000	159893147	86.72858531
chr1	159893180	159893933	191.822023
chr1	159894698	159895551	646.9516033
chr1	160001461	160001805	194.5435209
chr1	160068146	160068626	36.83616283
chr1	160068723	160069203	60.33158375
chr1	160175121	160175420	168.7085531
chr1	160231977	160232418	520.6223003
chr1	160254707	160255065	309.0519528
chr1	160312814	160313392	388.5859595
chr1	160402036	160402553	107.1527282
chr1	160413459	160414003	47.24745086
chr1	160424536	160424719	66.06446815
chr1	160430039	160430583	48.07705565
chr1	160489722	160490408	77.22886727
chr1	160492792	160493157	349.9612513
chr1	160509836	160510517	207.3212578
chr1	160518952	160519496	58.70925981
chr1	160548941	160549485	44.50659396
chr1	160578016	160578496	40.04154515
chr1	160581240	160581784	61.02052187
chr1	160582321	160582964	165.4938065
chr1	160588379	160589074	139.1822517
chr1	160591375	160592303	108.756626
chr1	160592775	160593535	160.9457189
chr1	160595203	160595357	50.23093012
chr1	160595477	160596297	125.5880536
chr1	160596337	160597257	221.8302767
chr1	160597737	160597949	53.69126065
chr1	160600148	160600628	96.10708048
chr1	160600664	160601169	89.76303514
chr1	160601708	160602480	239.1546842
chr1	160602770	160605380	642.1087241
chr1	160605721	160606230	46.4900167
chr1	160607056	160607239	52.44339735
chr1	160607926	160608406	31.73781101
chr1	160608469	160608686	44.02821519
chr1	160608783	160609005	50.04168863
chr1	160610358	160610941	96.75009667
chr1	160611256	160611999	172.440561
chr1	160612835	160613316	55.83139351
chr1	160614108	160614887	60.6641777
chr1	160615038	160616997	444.8991358
chr1	160677240	160677448	56.52288769
chr1	160678558	160679094	142.9375306
chr1	160681329	160681698	183.2289125
chr1	160682092	160682795	150.4678421
chr1	160695853	160696216	84.7086155
chr1	160708954	160709284	248.9250858
chr1	160711166	160711646	26.95558
chr1	160719443	160719923	27.05685124
chr1	160725221	160725701	27.19297059
chr1	160737375	160737913	159.1547288
chr1	160759568	160760048	30.21436907
chr1	160765745	160766304	94.65495983
chr1	160807117	160807861	157.652155
chr1	160983310	160983989	287.1257509
chr1	160990662	160991398	271.286462
chr1	161008463	161008903	313.9900647
chr1	161014747	161015227	83.48862467
chr1	161015480	161016187	247.0892005
chr1	161037995	161038775	200.042997
chr1	161039449	161039878	347.6204002
chr1	161087601	161088052	447.6186527
chr1	161102219	161102504	126.7158125
chr1	161123589	161124080	424.510489
chr1	161129147	161129490	298.5883898
chr1	161135833	161136491	566.7531169
chr1	161147047	161147587	620.5611484
chr1	161172033	161172418	453.7897901
chr1	161195643	161196123	90.33943347
chr1	161275828	161276060	168.282007
chr1	161283874	161284433	548.2996954
chr1	161359629	161359825	79.18725809
chr1	161360001	161360237	126.955067
chr1	161368896	161369446	508.9509389
chr1	161369685	161369899	52.28154004
chr1	161391703	161392247	68.59766568
chr1	161509653	161510133	28.31857074
chr1	161581997	161582477	110.3051623
chr1	161676853	161677260	413.5736097
chr1	161695567	161696047	56.97696736
chr1	161696443	161697276	502.9179293
chr1	161709522	161710002	28.18636101
chr1	161719449	161719834	422.4499935
chr1	161719850	161720119	53.29539755
chr1	161735993	161736331	244.5258772
chr1	162467507	162467871	389.2836279
chr1	162530934	162531747	406.7305439
chr1	162600622	162601166	52.53606935
chr1	162603084	162603564	39.76138139
chr1	162760064	162760831	190.9553291
chr1	163291330	163291659	282.0124036
chr1	163291724	163292029	172.4109071
chr1	165567379	165567859	41.10035094
chr1	165599779	165600781	317.3098963
chr1	165609263	165609807	44.00623748
chr1	165667508	165667907	455.7006924
chr1	165737870	165738685	450.9008015
chr1	165796707	165797400	219.4635069
chr1	165797513	165797746	57.85177726
chr1	165797816	165798477	165.944793
chr1	166138995	166139539	47.60977322
chr1	166458963	166459184	58.07326633
chr1	166808267	166808890	640.0897091
chr1	166845289	166845986	234.3555052
chr1	167189280	167189830	236.5390587
chr1	167190062	167190325	134.7845249
chr1	167191206	167191686	178.2509907
chr1	167298049	167298610	78.94303454
chr1	167424850	167425330	55.79060217
chr1	167522764	167523122	371.6823052
chr1	167586694	167587274	99.42119132
chr1	167597160	167597811	319.2065768
chr1	167599133	167599802	490.0801597
chr1	167600176	167600587	46.16564161
chr1	167601047	167601527	28.07300485
chr1	167606545	167607409	60.30207474
chr1	167666831	167667311	29.30950125
chr1	167683525	167683894	194.961691
chr1	167690875	167691513	402.4657054
chr1	167905087	167905333	101.0899213
chr1	167905574	167906148	399.5899072
chr1	168148072	168148439	229.9719966
chr1	168194652	168195484	366.3919876
chr1	168479075	168479619	44.80445947
chr1	169013444	169013988	48.72029935
chr1	169075417	169075806	379.066639
chr1	169075822	169076163	146.9569013
chr1	169085170	169085714	44.38294053
chr1	169337205	169337749	83.37765527
chr1	169454982	169455588	632.0215756
chr1	169680476	169680956	82.45237475
chr1	169763737	169764413	448.2205935
chr1	169860205	169860685	27.79622805
chr1	169862564	169863188	481.8239602
chr1	169863396	169863626	46.46864797
chr1	170043486	170043773	192.9121931
chr1	170500790	170501592	447.5852089
chr1	171283097	171283577	40.80368473
chr1	171454532	171455291	386.8726719
chr1	171711175	171711669	291.439806
chr1	171750217	171750624	331.2793246
chr1	171750692	171751063	103.9953059
chr1	172359963	172360443	27.52046371
chr1	172413005	172413315	200.2946621
chr1	172501357	172501659	232.0089
chr1	172502115	172502567	449.5836285
chr1	173324371	173325134	102.4267691
chr1	173375935	173376487	75.40816825
chr1	173379824	173380304	157.5689111
chr1	173383034	173383641	164.9051303
chr1	173387178	173387722	44.18496184
chr1	173445688	173446341	329.8015828
chr1	173446371	173446703	247.5622788
chr1	173683956	173684373	434.236233
chr1	173793048	173794307	270.8689723
chr1	173830001	173830297	81.25154408
chr1	173830759	173832765	261.0827721
chr1	173835450	173835994	44.63617158
chr1	173836508	173837316	971.3121869
chr1	173837667	173838147	38.12893794
chr1	173839199	173839743	170.2487157
chr1	173991264	173991865	571.1289352
chr1	174128191	174128963	619.6621351
chr1	174173910	174174124	78.82577113
chr1	174768675	174769155	123.0314548
chr1	174968167	174968933	799.3116584
chr1	174969035	174969337	75.42356659
chr1	174992335	174992986	537.865775
chr1	174998629	174999109	26.74120918
chr1	175111125	175111605	27.08943294
chr1	175161717	175161994	235.1162344
chr1	175162012	175162144	66.8311561
chr1	175178292	175178772	63.39639945
chr1	176176134	176177066	771.7291174
chr1	178995205	178996007	150.6441831
chr1	179051059	179051464	479.9515782
chr1	179198563	179199043	101.5006407
chr1	179262807	179263154	281.8387348
chr1	179334765	179335389	154.710688
chr1	179846706	179847090	543.1985086
chr1	179851262	179851817	118.6005571
chr1	179851847	179852340	344.8594478
chr1	179923778	179924171	428.6062426
chr1	180123691	180123852	126.9613563
chr1	180123897	180124248	344.0226346
chr1	180471460	180472262	311.5031395
chr1	180601084	180601417	282.8087252
chr1	180923187	180923667	29.11950195
chr1	180991061	180991541	112.3018617
chr1	180991768	180992158	348.5496331
chr1	181002092	181002636	48.55178936
chr1	181003063	181003303	207.9954066
chr1	181013806	181013949	50.8280016
chr1	181031205	181031685	192.0158259
chr1	181057497	181058297	1146.920617
chr1	181058742	181059688	333.7477773
chr1	181060869	181061129	58.06059261
chr1	181064117	181064406	49.77685293
chr1	181068878	181069109	51.46346566
chr1	181074264	181074477	85.1819077
chr1	181097664	181098144	36.97659111
chr1	181098247	181098493	63.30445533
chr1	181100591	181101135	57.91512394
chr1	181103965	181104445	96.7822182
chr1	181118781	181119261	124.2797182
chr1	181122047	181122591	79.35528568
chr1	181398461	181398941	29.89997581
chr1	181399016	181399479	64.70153152
chr1	181412494	181413038	50.86951759
chr1	181454907	181455451	61.82981652
chr1	181473505	181474414	149.5938081
chr1	181477825	181478369	51.91982037
chr1	181998548	181999235	322.9873385
chr1	182360578	182361106	738.8597023
chr1	182395402	182395583	47.09132549
chr1	182557810	182558606	156.2127049
chr1	182567312	182567733	75.82318478
chr1	182573225	182573696	935.9399945
chr1	182584081	182584525	200.8713056
chr1	182584999	182585777	85.9318854
chr1	182758738	182759148	568.0662175
chr1	182808328	182808751	627.8693431
chr1	182858255	182858625	51.9828115
chr1	183439266	183439746	51.52635562
chr1	183440047	183440727	260.8827641
chr1	183441212	183441464	53.55445203
chr1	183441563	183442255	306.6225622
chr1	183559588	183560075	105.0364093
chr1	183573473	183574559	151.2939549
chr1	183591913	183592457	56.61148046
chr1	183594470	183595014	45.21812953
chr1	183602938	183603857	171.969565
chr1	183604609	183605030	486.6801837
chr1	183774110	183774504	302.9311859
chr1	183811576	183812120	54.97850762
chr1	183866804	183867284	35.73256034
chr1	184020691	184021097	408.7523004
chr1	184723677	184724092	396.777986
chr1	184942967	184943776	361.7394683
chr1	185014464	185014944	63.72338412
chr1	185125849	185126234	364.7784119
chr1	185126570	185126748	84.14941769
chr1	185285305	185285785	133.3057668
chr1	185286117	185286845	686.1762498
chr1	186344167	186345142	431.7584096
chr1	186797936	186798416	28.2091615
chr1	187042194	187042750	102.6420711
chr1	192499308	192499788	27.50561036
chr1	192520009	192520279	85.07726524
chr1	192544725	192545259	614.9248937
chr1	192545838	192546019	59.1560674
chr1	192547354	192547998	174.0652863
chr1	192548211	192548945	177.9515261
chr1	192549394	192550440	591.1436932
chr1	192778031	192778379	384.1401421
chr1	193027567	193028970	1002.704742
chr1	193074347	193074638	324.6290723
chr1	193091050	193091524	365.6654907
chr1	197115747	197116227	55.21227598
chr1	197170194	197170509	290.7083622
chr1	197170595	197170889	183.1049276
chr1	197871809	197872106	199.6781236
chr1	198125984	198126365	242.6823241
chr1	198128051	198128590	285.6331701
chr1	198567753	198568233	117.1274431
chr1	198590067	198591021	167.9482498
chr1	198607998	198608478	142.8876411
chr1	198610607	198611151	49.01073037
chr1	198650972	198651452	98.56672437
chr1	198906328	198906808	137.5512834
chr1	200122317	200122883	80.08965625
chr1	200123151	200123695	49.73933952
chr1	200271264	200271744	47.02558662
chr1	200378986	200379252	162.4140817
chr1	200443045	200443589	47.23717906
chr1	200589655	200589962	238.6198488
chr1	200597050	200597594	66.65955803
chr1	200638570	200639114	294.3163512
chr1	200707986	200708167	112.5402448
chr1	200708195	200708946	122.7715953
chr1	200831333	200831813	27.37213065
chr1	200835790	200836270	27.41604244
chr1	200838927	200839450	315.5846187
chr1	200842032	200842602	183.7838587
chr1	200843868	200844348	29.38873268
chr1	200857322	200857674	308.4543003
chr1	200860113	200860593	43.62406024
chr1	200988427	200989107	100.0459948
chr1	200990143	200990623	27.07020336
chr1	200990914	200991394	31.58203307
chr1	200992646	200992924	192.2261092
chr1	201123103	201123583	50.74515575
chr1	201139819	201140299	57.68565913
chr1	201438061	201438541	149.9267936
chr1	201449328	201450045	77.18301233
chr1	201476021	201476567	504.3448039
chr1	201798174	201798735	433.2974851
chr1	201924256	201924885	659.1693741
chr1	201939709	201940253	45.8780917
chr1	201951706	201952009	206.005655
chr1	202113752	202114064	101.2948378
chr1	202116727	202117207	27.47361563
chr1	202128127	202128607	104.0047489
chr1	202128897	202129506	223.1596245
chr1	202129584	202129813	79.28215456
chr1	202133632	202134182	71.84645857
chr1	202310815	202311528	410.1449875
chr1	202317662	202318142	183.5715019
chr1	202777282	202777762	241.4245213
chr1	202780016	202780273	145.8142658
chr1	202857878	202858409	527.9248342
chr1	202896080	202896627	486.6456716
chr1	202927187	202927560	451.2186714
chr1	202936252	202936425	97.73952168
chr1	202975413	202975893	39.15249968
chr1	202976118	202976758	489.8296133
chr1	202995329	202995909	233.4425189
chr1	203243056	203243216	129.8057886
chr1	203255188	203255668	26.68557699
chr1	203256300	203257021	356.9505788
chr1	203258458	203259276	303.3376372
chr1	203259287	203259778	229.8548683
chr1	203268224	203268704	40.42773703
chr1	203269079	203269559	28.06668558
chr1	203273453	203273933	28.78340412
chr1	203274184	203274956	1045.47746
chr1	203276125	203276278	76.93935817
chr1	203276338	203276489	71.22711186
chr1	203277838	203278318	60.03722778
chr1	203279096	203279804	82.67898164
chr1	203294337	203294668	196.6797312
chr1	203294828	203295308	45.73228284
chr1	203296358	203296976	233.1608042
chr1	203398024	203398568	55.59565434
chr1	203722341	203722821	36.50354632
chr1	203723580	203724124	55.3459108
chr1	203734135	203734561	371.5250189
chr1	203764645	203765125	151.6386558
chr1	203830597	203831012	401.1595899
chr1	204380672	204381090	511.1711972
chr1	204434864	204435683	74.73387346
chr1	204463642	204464333	368.1630839
chr1	204476677	204477157	39.33654298
chr1	204485136	204485993	207.0752844
chr1	205090855	205091255	597.6876966
chr1	205180454	205180834	202.8696317
chr1	205253968	205254448	32.59421367
chr1	205255665	205256145	40.31535875
chr1	205290600	205291080	133.2284524
chr1	205600192	205600663	188.6093056
chr1	205600912	205601451	399.1124773
chr1	205638413	205638591	65.87476911
chr1	205638713	205638868	59.14301135
chr1	205718481	205719161	268.5053405
chr1	205719210	205719387	44.0075403
chr1	205743927	205744471	93.29632476
chr1	205781998	205782478	28.51236725
chr1	206273409	206273889	31.48673932
chr1	206290066	206290546	37.53966804
chr1	206643585	206644130	162.153274
chr1	206644446	206644650	112.2803573
chr1	206680760	206681096	305.4652148
chr1	206730394	206730787	229.3375282
chr1	206736359	206736903	125.6572707
chr1	206753092	206753572	58.17415101
chr1	206785570	206785944	528.4639724
chr1	206808514	206809101	637.9729514
chr1	206858120	206858664	111.1314044
chr1	206859225	206860054	69.02549227
chr1	206892399	206892879	31.06329674
chr1	206912748	206913228	153.6237864
chr1	206943894	206944374	32.22658517
chr1	206945504	206945984	26.99150677
chr1	207095129	207095742	201.5023624
chr1	207096595	207096784	106.2883839
chr1	207096872	207097624	132.8542907
chr1	207103172	207103942	219.345816
chr1	207224131	207224421	270.2098284
chr1	207226361	207226905	213.0608229
chr1	207494884	207495263	372.0498685
chr1	207587837	207588381	52.3286747
chr1	207597853	207598333	27.2654783
chr1	207627512	207627995	451.1481635
chr1	207669440	207669920	33.59822437
chr1	207925051	207925633	634.3716987
chr1	207973691	207973883	49.08701325
chr1	207995410	207996469	525.2887214
chr1	207997147	207997444	192.6550036
chr1	207999139	207999619	62.43490076
chr1	208042242	208042722	100.3603898
chr1	208136718	208137056	304.5611115
chr1	208360631	208361319	71.39483701
chr1	209162080	209162624	47.33363533
chr1	209929324	209929723	345.4982466
chr1	209929962	209930442	31.04672641
chr1	209941823	209942178	298.7192254
chr1	209957681	209958222	492.4987529
chr1	210000989	210001333	364.3554788
chr1	210502139	210502835	330.0300291
chr1	210546808	210547780	828.8888536
chr1	211432079	211432492	200.3446597
chr1	211432659	211432920	50.37406726
chr1	211433981	211434461	46.18346565
chr1	211500091	211500396	211.5318514
chr1	211500792	211501406	201.2132676
chr1	211503189	211503669	33.48838254
chr1	211509009	211509489	44.15017791
chr1	211555988	211556479	659.9365013
chr1	211688866	211689346	28.24883896
chr1	211750934	211751414	31.81060928
chr1	211752249	211752610	388.4266513
chr1	211752878	211753434	103.2562404
chr1	211779742	211780046	180.8474868
chr1	211780314	211780598	89.3599909
chr1	211848627	211849171	138.3892934
chr1	212003452	212003932	34.72524915
chr1	212003936	212004109	68.22846283
chr1	212159309	212159522	61.32570138
chr1	212208624	212209363	352.8789167
chr1	212458647	212459101	204.36609
chr1	212459248	212459806	162.4550871
chr1	212587976	212588647	448.9595759
chr1	212605992	212606458	245.3977883
chr1	212731984	212732741	138.422581
chr1	212780728	212781208	28.69725126
chr1	212781631	212782388	939.1381998
chr1	212851571	212852202	92.45271579
chr1	212856788	212857085	232.982694
chr1	212873495	212873975	36.25118322
chr1	212874360	212874840	27.34595647
chr1	212964890	212965483	502.3309595
chr1	212967829	212968397	84.65747585
chr1	213031249	213031813	437.9869067
chr1	213123719	213124263	107.4501999
chr1	213151084	213151564	80.01804624
chr1	213152986	213153442	76.02068206
chr1	213188568	213189279	635.9715721
chr1	213224303	213224847	143.078258
chr1	214454197	214454866	218.3474423
chr1	214776322	214776802	44.82183832
chr1	215740539	215741019	41.18865195
chr1	217804214	217804531	303.7249307
chr1	218458297	218458824	363.6964102
chr1	219347035	219347456	539.8525087
chr1	219635614	219635836	69.99056743
chr1	220219557	220220256	398.3429072
chr1	220262948	220263226	299.9312258
chr1	220267397	220267703	210.9744637
chr1	220393394	220393834	400.6514869
chr1	220445508	220446147	730.0886615
chr1	220700723	220700947	212.7439771
chr1	220701537	220702017	53.02620224
chr1	220863494	220864038	150.1672998
chr1	220891688	220891888	59.29524651
chr1	220921503	220921850	283.4364575
chr1	220943929	220944409	104.1154874
chr1	221881323	221881867	55.77859469
chr1	221886291	221886835	50.02899057
chr1	221914158	221914702	44.08227133
chr1	221915204	221915546	194.5119858
chr1	221915590	221915985	314.7304923
chr1	221916208	221916952	307.6333924
chr1	221917032	221917364	73.97000148
chr1	221951894	221952374	152.6277931
chr1	221966843	221967537	76.59699224
chr1	221967567	221967761	53.33709506
chr1	222638758	222639238	27.90945023
chr1	222763098	222763410	181.4122139
chr1	222791347	222791633	221.9369517
chr1	222817076	222817894	399.4395574
chr1	222885329	222886127	160.8281898
chr1	222886387	222886931	145.5871324
chr1	222988296	222988604	230.404168
chr1	223900157	223900406	156.0261456
chr1	223904285	223904414	82.86439751
chr1	223913257	223913801	50.07064533
[truncated: 20,089 more rows]
