# Supplementary material for: Variable reproducibility in genome-scale public data: A case study using ENCODE ChIP sequencing resource
Source: FEBS Lett. 2015 Dec 21;589(24):3866–70. doi: 10.1016/j.febslet.2015.11.027 (PMC4686001; doi:10.1016/j.febslet.2015.11.027)
Supplement: Supplementary file advisedPeakLists.zip — This zip archive contains 56 advised peak lists (see main text and supplementary table 1). Files are bed like tab delimited text files, with 4 columns: chromosome, peak start, peak end, and peak score. [file mmc4.zip › H1-hESC_None_c-Myc.bed]

chr1 840009 840313 32.324939428102
chr1 936173 936477 40.0458634521311
chr1 1051539 1051843 22.7858612397822
chr1 1167902 1168206 20.3222885520466
chr1 1250820 1251124 27.1313938765811
chr1 1310542 1310846 22.2322721548346
chr1 1334846 1335150 24.5393228407071
chr1 1342536 1342840 26.0141241274601
chr1 1534922 1535226 20.8596674677478
chr1 1565644 1565948 38.7530586972761
chr1 1980766 1981070 34.0840222663154
chr1 2105782 2106086 23.5871593322509
chr1 3481791 3482095 22.6136834364523
chr1 3585454 3585758 25.6437671769575
chr1 3662981 3663285 20.7045320991694
chr1 3692544 3692848 32.0743675124305
chr1 3817066 3817370 30.1910348572647
chr1 5777843 5778147 20.2465689794831
chr1 6187697 6188001 32.481092439804
chr1 6259458 6259762 34.4803127940026
chr1 6295741 6296045 23.9499381809614
chr1 6306172 6306476 20.5235331767174
chr1 6320067 6320371 59.1057353211981
chr1 6454019 6454323 22.4777316327133
chr1 6474422 6474726 28.2616788203323
chr1 6507878 6508182 21.9123770208263
chr1 6580059 6580363 31.6524462409207
chr1 6663964 6664268 27.6934498813671
chr1 8021533 8021837 21.0603693372591
chr1 8762214 8762518 38.1558400472125
chr1 8762922 8763226 21.0625285504425
chr1 8938056 8938360 34.8982190561976
chr1 8939218 8939522 20.4288322709939
chr1 9327195 9327499 24.4705401465527
chr1 9687036 9687340 24.6251484941572
chr1 10092534 10092838 23.7808939047402
chr1 10532310 10532614 33.6895102517343
chr1 11112944 11113248 25.7633418203862
chr1 11120137 11120441 54.7825298434896
chr1 11159884 11160188 20.7656402013953
chr1 11333449 11333753 28.5298177909412
chr1 11750851 11751155 20.8304141741586
chr1 11796871 11797175 24.515860412618
chr1 12656004 12656308 24.5133893562939
chr1 15835305 15835609 22.3131476634671
chr1 15853054 15853358 22.8547479942069
chr1 15853483 15853787 20.3075185659804
chr1 15911003 15911307 20.6068920645867
chr1 16161918 16162222 21.5763273728883
chr1 16176179 16176483 34.5026029907438
chr1 16493856 16494160 28.2633813968314
chr1 16539033 16539337 23.9846047310943
chr1 16766943 16767247 38.6382769671075
chr1 16939826 16940130 23.7908978594022
chr1 16940238 16940542 37.2338557368323
chr1 16947552 16947856 30.8002719621622
chr1 16971081 16971385 36.7312447836051
chr1 17215970 17216274 23.2918616649324
chr1 17248066 17248370 20.5199757868565
chr1 17287179 17287483 26.9798944980986
chr1 17386148 17386452 21.0190077101898
chr1 17820817 17821121 20.8668722514632
chr1 17955972 17956276 48.5823156909965
chr1 18648988 18649292 45.47232366677
chr1 18923949 18924253 23.1624228697613
chr1 19536756 19537060 25.6949800703954
chr1 19664666 19664970 29.7198703421423
chr1 20959685 20959989 35.7324105434358
chr1 21503080 21503384 28.5075749431846
chr1 22270994 22271298 34.8036910840537
chr1 22743124 22743428 22.9516845779149
chr1 22778289 22778593 78.4170391199515
chr1 23345710 23346014 39.9883171624159
chr1 23347230 23347534 22.6518956740571
chr1 23670292 23670596 20.3181368629775
chr1 23730397 23730701 21.6686050259956
chr1 23857781 23858085 21.3936142171176
chr1 23880883 23881187 20.3052615691623
chr1 23881425 23881729 23.9408116232146
chr1 24018237 24018541 36.0500923648643
chr1 24285518 24285822 20.2844467154952
chr1 24306358 24306662 27.5870094512155
chr1 24306821 24307125 32.9749563236103
chr1 24477099 24477403 26.6783270906061
chr1 24701808 24702112 20.4238556306111
chr1 24741923 24742227 20.5846250250126
chr1 25258784 25259088 21.2357791558403
chr1 26042487 26042791 32.7102225613336
chr1 26221961 26222265 30.9365153596578
chr1 26232829 26233133 30.3249087730624
chr1 26324650 26324954 72.9630152327797
chr1 26496220 26496524 23.1432947793275
chr1 26738385 26738689 31.7087234037212
chr1 26758442 26758746 33.6311878583536
chr1 26799555 26799859 22.3308262444121
chr1 26826641 26826945 25.5548488758517
chr1 27022055 27022359 39.5330015906768
chr1 27049955 27050259 24.510742139861
chr1 27248196 27248500 21.1484633597616
chr1 27286785 27287089 26.2473186854534
chr1 27337549 27337853 22.7081090840245
chr1 27372477 27372781 41.6893116018868
chr1 27376240 27376544 45.4805573515003
chr1 27423947 27424251 25.7823172908567
chr1 27684027 27684331 23.6671441968521
chr1 27834787 27835091 24.0630852811898
chr1 28261407 28261711 27.1878661027795
chr1 28415013 28415317 31.7921488005673
chr1 28575978 28576282 23.887994328369
chr1 28696461 28696765 25.6437933402004
chr1 28844605 28844909 42.8205825961382
chr1 28879276 28879580 34.2352718708126
chr1 28908281 28908585 21.2656665984174
chr1 28969563 28969867 65.7174358735436
chr1 29063020 29063324 61.7617922999147
chr1 29064327 29064631 22.1421923018979
chr1 29211530 29211834 44.0442654282371
chr1 29213245 29213549 23.1293020732471
chr1 29240636 29240940 31.261576575767
chr1 29241324 29241628 23.2012421878615
chr1 29508436 29508740 23.4163249913122
chr1 29557228 29557532 22.5141732969636
chr1 30265925 30266229 22.6009784158695
chr1 31538173 31538477 32.09623259991
chr1 31584133 31584437 55.0943079907141
chr1 31846433 31846737 22.7605542586572
chr1 31867499 31867803 20.5639345727923
chr1 31887257 31887561 22.6693184502562
chr1 32110068 32110372 22.481289266771
chr1 32403981 32404285 31.8476805164935
chr1 32479097 32479401 36.2144262147067
chr1 32538460 32538764 26.2845912521241
chr1 32713776 32714080 27.9347581349099
chr1 32879540 32879844 53.2352019163087
chr1 33225778 33226082 35.0707643708311
chr1 33282805 33283109 100.058287120704
chr1 33358427 33358731 22.7510731773291
chr1 33896782 33897086 21.5471518697128
chr1 34628734 34629038 21.1722829662201
chr1 35325379 35325683 48.237286329141
chr1 35331891 35332195 23.2193852730584
chr1 35658557 35658861 38.7067235468359
chr1 35734120 35734424 22.3163302843706
chr1 36615162 36615466 29.5438472680464
chr1 36641822 36642126 21.681950719503
chr1 36690397 36690701 21.5740144653733
chr1 36786800 36787104 31.3961416147613
chr1 36852088 36852392 22.1545531845841
chr1 36863344 36863648 20.6144783108165
chr1 36866669 36866973 27.6881467773276
chr1 36929920 36930224 42.2129130143581
chr1 37169342 37169646 27.3635651853249
chr1 38061368 38061672 43.179335580379
chr1 38273334 38273638 24.8312400350131
chr1 38412608 38412912 20.940486681182
chr1 38455634 38455938 28.5386023993247
chr1 38478038 38478342 49.3437926675441
chr1 38751375 38751679 25.0499080487354
chr1 39269774 39270078 30.2899853374007
chr1 39325453 39325757 27.547051613231
chr1 39492310 39492614 22.6044956147657
chr1 39874603 39874907 20.7340316635956
chr1 40042474 40042778 21.6451830872589
chr1 40158008 40158312 21.0002155886606
chr1 40364703 40365007 35.0157917082577
chr1 40626869 40627173 21.6243920094191
chr1 41115735 41116039 20.7884491507442
chr1 41157192 41157496 21.0911833209525
chr1 41779335 41779639 28.4193989903182
chr1 41961997 41962301 29.0058537993786
chr1 42800006 42800310 23.3309264347138
chr1 42800940 42801244 22.0230333956425
chr1 42977298 42977602 24.5863525766924
chr1 43123937 43124241 32.4956199364307
chr1 43147682 43147986 36.3396926709435
chr1 43148591 43148895 29.2642750935603
chr1 43311487 43311791 26.6826865506522
chr1 43474176 43474480 27.0622920264999
chr1 44412172 44412476 48.781742948386
chr1 44435658 44435962 22.3065589871867
chr1 44445415 44445719 28.1983591974825
chr1 44496866 44497170 28.5292823686674
chr1 45097467 45097771 33.9900650570936
chr1 45241172 45241476 37.2001910295284
chr1 45241375 45241679 21.2503779763254
chr1 45251836 45252140 34.5907775389889
chr1 45265418 45265722 67.339350886979
chr1 45265883 45266187 21.6718891698263
chr1 45273044 45273348 53.919010048025
chr1 45452160 45452464 28.2910513053684
chr1 45477804 45478108 22.1763273751557
chr1 45792386 45792690 53.3530971722829
chr1 45805918 45806222 29.3745766010838
chr1 46016376 46016680 58.8628419215507
chr1 46050271 46050575 47.0497086868184
chr1 46152680 46152984 21.1958825929901
chr1 46598457 46598761 32.09680108233
chr1 46908183 46908487 33.5468336965264
chr1 46912547 46912851 23.4847100981455
chr1 47644834 47645138 20.909997829271
chr1 51887750 51888054 26.3405562572529
chr1 52344623 52344927 22.9573191037088
chr1 52521974 52522278 47.0200882308399
chr1 53704069 53704373 21.8913057296762
chr1 53792318 53792622 27.0965272262401
chr1 54873439 54873743 20.6654253735313
chr1 54953868 54954172 34.8223599136091
chr1 55181306 55181610 20.9016223417415
chr1 55487755 55488059 23.8906021991352
chr1 56918808 56919112 27.2173722855237
chr1 57890291 57890595 30.8945432584703
chr1 58756359 58756663 39.8890814741669
chr1 59012289 59012593 21.5704827920099
chr1 60225101 60225405 24.0535901768616
chr1 61542688 61542992 45.1133280618311
chr1 62207585 62207889 22.033309191143
chr1 62446286 62446590 24.5236847033805
chr1 62664394 62664698 25.8549889340142
chr1 63793264 63793568 29.7333090917909
chr1 63988812 63989116 27.5230851111662
chr1 64140149 64140453 23.7807952003824
chr1 65533262 65533566 27.4370168445401
chr1 65731337 65731641 33.4604744618329
chr1 65891400 65891704 20.3095804613109
chr1 67390397 67390701 23.5879856055725
chr1 67896137 67896441 45.1526895111165
chr1 67966100 67966404 21.0340868411374
chr1 70671227 70671531 35.0662511575224
chr1 70686926 70687230 21.3692982866324
chr1 71210903 71211207 32.8891461189525
chr1 78148520 78148824 36.9711138624296
chr1 78445021 78445325 20.5567790825057
chr1 79083289 79083593 25.4358985627705
chr1 85156457 85156761 20.6431645740364
chr1 85725314 85725618 22.4330760115772
chr1 86046222 86046526 30.0079173666607
chr1 86072848 86073152 22.4042863398702
chr1 86173937 86174241 21.4074400765835
chr1 87379408 87379712 23.4730120061442
chr1 91487390 91487694 23.6296130266943
chr1 91666811 91667115 20.8904515053419
chr1 91966187 91966491 23.6711289762202
chr1 92083065 92083369 30.5262511524772
chr1 93250835 93251139 21.7145563455548
chr1 93297606 93297910 86.6044208383124
chr1 93544567 93544871 44.3033555739636
chr1 93645971 93646275 28.6434096537218
chr1 93811213 93811517 25.7942357254728
chr1 94101853 94102157 21.8410715673848
chr1 94279545 94279849 27.2644119264051
chr1 94312927 94313231 21.8065910790466
chr1 94344626 94344930 42.4268229823647
chr1 94375073 94375377 23.7963455425249
chr1 95123433 95123737 26.4284410812928
chr1 95179257 95179561 40.2305897879273
chr1 100315138 100315442 29.17432406448
chr1 100598459 100598763 21.3423820514766
chr1 100715143 100715447 24.7779780320924
chr1 100816694 100816998 27.6499484389821
chr1 101491454 101491758 26.0398001313381
chr1 102900065 102900369 27.7695167247161
chr1 108067792 108068096 28.2394693603728
chr1 109203679 109203983 24.3221465628961
chr1 109234725 109235029 22.3513144953783
chr1 109642733 109643037 25.3945867600165
chr1 109772521 109772825 30.0254210808229
chr1 109806226 109806530 46.4999903139064
chr1 110026699 110027003 21.2638219498082
chr1 110162228 110162532 32.2276938815695
chr1 110419895 110420199 43.0336962925729
chr1 110880792 110881096 28.3942192502416
chr1 111991715 111992019 22.7637901249016
chr1 112298375 112298679 20.3109573590228
chr1 113008720 113009024 35.7336586059254
chr1 115259298 115259602 82.1753854805011
chr1 115299599 115299903 29.398669101574
chr1 115681636 115681940 27.4960836936487
chr1 116710969 116711273 25.10497648769
chr1 116915745 116916049 39.6256419317413
chr1 117395612 117395916 20.8626937163088
chr1 117664705 117665009 20.7109494819093
chr1 117827254 117827558 33.8104283257781
chr1 118472253 118472557 43.525144980668
chr1 119683127 119683431 27.5586109753214
chr1 144534203 144534507 25.6501084036537
chr1 144931904 144932208 20.4459194224748
chr1 145017268 145017572 21.4303211378081
chr1 145022317 145022621 26.1901472259346
chr1 145039789 145040093 25.425194652313
chr1 145075473 145075777 33.5793208120223
chr1 145438198 145438502 22.9615908242533
chr1 146714628 146714932 21.6784611509662
chr1 147789405 147789709 34.2506153662385
chr1 149860015 149860319 23.8674706655383
chr1 150039234 150039538 20.2752487910678
chr1 150185851 150186155 24.7977821303552
chr1 150241291 150241595 24.4637131544059
chr1 150254385 150254689 26.2632630921862
chr1 150540629 150540933 29.2191458401413
chr1 150849230 150849534 22.4350659596524
chr1 150898575 150898879 20.8439103148039
chr1 151031962 151032266 26.5013875018856
chr1 151253845 151254149 22.4328466268223
chr1 151299749 151300053 22.9647798096002
chr1 151319439 151319743 53.0249324676402
chr1 151519631 151519935 21.7235561777726
chr1 151566604 151566908 21.775459509738
chr1 151966583 151966887 22.3099842451049
chr1 153250380 153250684 33.0917297729685
chr1 153438257 153438561 58.4505126374469
chr1 153483440 153483744 77.7396260271371
chr1 153540984 153541288 24.6537182293713
chr1 153599858 153600162 22.485276221881
chr1 153643237 153643541 29.2372158286509
chr1 153939599 153939903 28.7078874127279
chr1 153940149 153940453 32.4097380158428
chr1 153963053 153963357 28.44216857676
chr1 154193039 154193343 48.4820625479846
chr1 154377605 154377909 20.9754940921632
chr1 154474143 154474447 20.7568035180292
chr1 154506771 154507075 23.8341785431499
chr1 154600366 154600670 35.8359956193347
chr1 154947252 154947556 31.441701089116
chr1 154955480 154955784 36.9620092294406
chr1 154972222 154972526 52.5809022901962
chr1 154973215 154973519 25.49296165189
chr1 155053360 155053664 28.3959814476791
chr1 155063920 155064224 42.9622173783352
chr1 155108206 155108510 22.535329423771
chr1 155164198 155164502 30.7166195174604
chr1 155197637 155197941 21.283185251091
chr1 155220462 155220766 20.3780154149094
chr1 155232144 155232448 29.8434141256228
chr1 155243221 155243525 29.2911567876649
chr1 155830303 155830607 23.8905003316264
chr1 156023013 156023317 25.0237639563435
chr1 156024266 156024570 64.1865780805756
chr1 156052141 156052445 27.6086346263289
chr1 156100053 156100357 31.8470228111841
chr1 156252621 156252925 64.7568823171443
chr1 156308195 156308499 40.9234984219702
chr1 156475078 156475382 31.4413328984191
chr1 156571081 156571385 42.1885131547972
chr1 156629880 156630184 20.271423280747
chr1 156662887 156663191 33.8871996652199
chr1 156698503 156698807 20.47260295432
chr1 156710774 156711078 48.0312853199125
chr1 156720916 156721220 26.2321336222375
chr1 156721488 156721792 32.8534799544103
chr1 156783573 156783877 42.7292730661041
chr1 157108117 157108421 20.6819998386498
chr1 159894674 159894978 24.8006724368029
chr1 159915417 159915721 34.9092799796404
chr1 160070830 160071134 25.7668127229805
chr1 160078720 160079024 87.7687284640602
chr1 160312817 160313121 22.237826889811
chr1 161123667 161123971 25.8766957889655
chr1 161147281 161147585 36.5223614434057
chr1 161171997 161172301 32.0985987511099
chr1 161195669 161195973 20.3845731708385
chr1 161456829 161457133 35.4868915477379
chr1 161509860 161510164 21.3753159107128
chr1 161719922 161720226 28.7666933239422
chr1 161735018 161735322 24.9677116659768
chr1 164571278 164571582 23.1973192599695
chr1 165797053 165797357 24.0715087262549
chr1 165798082 165798386 39.8606435376381
chr1 166808520 166808824 23.8778806911053
chr1 166845406 166845710 21.5991187723045
chr1 167772637 167772941 33.2209958553988
chr1 168356398 168356702 28.6301092010482
chr1 169336914 169337218 23.1136013231762
chr1 171220865 171221169 20.6343829865733
chr1 171282953 171283257 20.7266147654368
chr1 173400349 173400653 20.9327557373248
chr1 173836656 173836960 29.1529810184374
chr1 174968328 174968632 26.2553264484197
chr1 174992453 174992757 43.6300599595005
chr1 174998870 174999174 21.2929244807961
chr1 175099003 175099307 52.6738692361808
chr1 175307624 175307928 26.7028187356371
chr1 178062688 178062992 41.4761335452223
chr1 178235875 178236179 77.9311957554983
chr1 180471610 180471914 25.6295838277012
chr1 181149157 181149461 37.3249798800978
chr1 181455037 181455341 30.7585400479561
chr1 182570515 182570819 32.6064891523234
chr1 182585316 182585620 22.432318774518
chr1 182758567 182758871 24.3596614164628
chr1 183287608 183287912 28.2092571900534
chr1 183385888 183386192 41.3671419669422
chr1 184723640 184723944 20.4397640932168
chr1 185014201 185014505 20.7560101462426
chr1 185286588 185286892 26.1274657409238
chr1 193074593 193074897 21.5867586134926
chr1 196578275 196578579 29.5251493233784
chr1 197115523 197115827 29.9327135040669
chr1 197153336 197153640 22.8524860709203
chr1 197744903 197745207 20.4239057288162
chr1 197871785 197872089 25.72109003923
chr1 199391355 199391659 23.1817292597194
chr1 200017363 200017667 32.2654403674065
chr1 200708235 200708539 20.9489105963638
chr1 201083259 201083563 30.17219172556
chr1 201123569 201123873 41.3169396924201
chr1 201368452 201368756 20.1858758816312
chr1 201499913 201500217 36.630674970325
chr1 201528830 201529134 20.507096384483
chr1 201673313 201673617 21.9786736366037
chr1 202205522 202205826 23.4783633940593
chr1 202779794 202780098 22.9460409910886
chr1 202927732 202928036 21.7517599636065
chr1 203830565 203830869 78.2332974238921
chr1 204380993 204381297 56.3035471152112
chr1 204463696 204464000 22.6503175899257
chr1 204476127 204476431 49.4326941155331
chr1 204485412 204485716 32.5220225564694
chr1 205091306 205091610 21.0350866407358
chr1 205600245 205600549 27.4786242370722
chr1 205641226 205641530 37.6493583072288
chr1 205718469 205718773 20.6238602042466
chr1 205744461 205744765 20.8528557695516
chr1 206718124 206718428 36.6968474097446
chr1 206785690 206785994 32.7626558973116
chr1 206808586 206808890 24.0154239642616
chr1 207251149 207251453 25.4401694792003
chr1 208001880 208002184 35.8798957091968
chr1 208042420 208042724 23.3485437623479
chr1 209921014 209921318 31.9144959608593
chr1 210001202 210001506 33.1216544915536
chr1 210423915 210424219 22.4978477970851
chr1 210484393 210484697 21.0481801463643
chr1 211432271 211432575 28.8924214857409
chr1 212208467 212208771 38.1580175091816
chr1 212458239 212458543 20.8866070501601
chr1 212781947 212782251 29.9962411223961
chr1 212965055 212965359 35.5623567305583
chr1 214776182 214776486 37.9668170257579
chr1 218297329 218297633 30.0415275166226
chr1 218329985 218330289 21.918623523531
chr1 218458513 218458817 20.4689014357712
chr1 219347063 219347367 21.2132761470591
chr1 220007711 220008015 32.2629368804505
chr1 220219646 220219950 21.2596083194398
chr1 222628536 222628840 26.756962707965
chr1 222638809 222639113 59.546912448932
chr1 222885946 222886250 20.7092140154096
chr1 224033746 224034050 27.3884296896417
chr1 224517953 224518257 45.9383150343238
chr1 224686270 224686574 26.8671900125133
chr1 224803577 224803881 60.7741829472459
chr1 225662693 225662997 24.6460673369253
chr1 226111790 226112094 41.4557725065884
chr1 226186933 226187237 20.386737219018
chr1 227922878 227923182 27.3837238909248
chr1 227950138 227950442 20.2156551245401
chr1 227981588 227981892 20.5599140059779
chr1 228674755 228675059 25.8318727718864
chr1 228688654 228688958 23.2439399712298
chr1 228786003 228786307 23.1862139576517
chr1 229643744 229644048 25.4679456305534
chr1 229761802 229762106 45.5749859910149
chr1 230562348 230562652 30.7887423079759
chr1 230563800 230564104 20.9268108297623
chr1 230999292 230999596 20.9972082523471
chr1 231004501 231004805 55.357234803921
chr1 231664114 231664418 40.0050777675806
chr1 233086210 233086514 29.5174298215708
chr1 233749117 233749421 29.3485528167078
chr1 233771643 233771947 32.5050117350083
chr1 234634898 234635202 25.4959729328844
chr1 234735538 234735842 35.6980739336974
chr1 234746542 234746846 26.1851183257081
chr1 235267592 235267896 38.54581565277
chr1 235292148 235292452 34.7852751534064
chr1 235324485 235324789 20.7395546210816
chr1 235668248 235668552 24.7546805048129
chr1 236767630 236767934 20.8339546951259
chr1 236958624 236958928 20.3909694213795
chr1 237288243 237288547 24.8273320227687
chr1 237402698 237403002 24.5434869343958
chr1 238027606 238027910 76.7628006684982
chr1 244533056 244533360 29.7636660952732
chr1 244998009 244998313 31.2982636370823
chr1 244998541 244998845 23.1333134246695
chr1 244999002 244999306 29.2497539380509
chr1 245026354 245026658 44.3182438204473
chr1 245214788 245215092 29.7131928872747
chr1 246729477 246729781 20.9220300027493
chr1 247458747 247459051 20.3535370922325
chr1 249152261 249152565 35.7933828551307
chr10 557008 557312 24.4776487717626
chr10 1102409 1102713 23.1748545698199
chr10 5488420 5488724 35.0215076439777
chr10 5726420 5726724 34.3115582894327
chr10 5734732 5735036 20.3245892738451
chr10 5855580 5855884 45.7777866645102
chr10 6130661 6130965 31.1959950983326
chr10 6244640 6244944 44.8077168568114
chr10 11653640 11653944 39.3077865982021
chr10 11916592 11916896 38.5834347265998
chr10 11923465 11923769 28.2499270055498
chr10 12238084 12238388 46.2334797214165
chr10 12306216 12306520 24.3480562211177
chr10 12808294 12808598 21.1939083828044
chr10 13341617 13341921 21.2773444612312
chr10 13390245 13390549 25.4964922750772
chr10 15210401 15210705 22.2312190033883
chr10 16158498 16158802 23.041262226835
chr10 17243602 17243906 24.8457352371806
chr10 18940429 18940733 26.8303466989752
chr10 18948216 18948520 22.2319864490286
chr10 19056886 19057190 22.4548945378404
chr10 21784661 21784965 42.9344675365665
chr10 21814634 21814938 29.838450019746
chr10 21824203 21824507 23.187490620424
chr10 22292695 22292999 33.8735149075574
chr10 22518312 22518616 24.6786078482179
chr10 22725778 22726082 23.406377764745
chr10 23460262 23460566 42.4470511651161
chr10 24608396 24608700 41.906217848498
chr10 25305238 25305542 28.9289174810894
chr10 25305642 25305946 35.5646316243869
chr10 27389296 27389600 21.2649760805944
chr10 27443155 27443459 20.6278924124272
chr10 27793055 27793359 23.4366056327396
chr10 28030007 28030311 32.0664616190229
chr10 29011452 29011756 38.219393355708
chr10 29228291 29228595 25.1137215404114
chr10 29759264 29759568 20.9131152641649
chr10 29785393 29785697 21.7345207365794
chr10 30637811 30638115 20.4457936889734
chr10 30673736 30674040 32.0867913860621
chr10 30702967 30703271 38.7026613318649
chr10 30842827 30843131 20.5759097856725
chr10 32635120 32635424 34.3193616700323
chr10 33182430 33182734 21.9347541919787
chr10 33269478 33269782 26.3285148048548
chr10 36111307 36111611 24.2338097415229
chr10 43133530 43133834 21.5498622442741
chr10 43278093 43278397 28.6378807578733
chr10 43323856 43324160 22.7363110445682
chr10 43751605 43751909 20.5536730155927
chr10 43892006 43892310 20.2312910838243
chr10 43892655 43892959 24.0657093172008
chr10 43903176 43903480 37.271998199242
chr10 43904267 43904571 20.9803109360131
chr10 44069763 44070067 29.7816023165518
chr10 44101759 44102063 24.8588861149789
chr10 44144094 44144398 26.3437080237741
chr10 44866108 44866412 29.6891756959075
chr10 45360440 45360744 35.4533206247374
chr10 47599846 47600150 28.8049931410488
chr10 49514291 49514595 25.3007412705605
chr10 50351334 50351638 32.221215527565
chr10 52384284 52384588 23.7277531781675
chr10 53182854 53183158 23.2340643287157
chr10 53459082 53459386 23.8054993788891
chr10 53459796 53460100 23.3086103896456
chr10 60028647 60028951 35.8444313307749
chr10 60723615 60723919 20.9923829519324
chr10 61666561 61666865 34.4985812146365
chr10 61807913 61808217 24.9065525435805
chr10 62704406 62704710 35.2382469162594
chr10 64564437 64564741 21.5771126297681
chr10 65389239 65389543 27.5568246036236
chr10 65647076 65647380 26.8629366814698
chr10 69644141 69644445 37.4657530915913
chr10 69991103 69991407 22.0608061438934
chr10 70091256 70091560 37.0248567332892
chr10 70091651 70091955 24.7045809723445
chr10 70360047 70360351 22.1831148437211
chr10 70715652 70715956 32.1816992833071
chr10 70939507 70939811 48.0966932648363
chr10 71152282 71152586 33.6384902810692
chr10 71267631 71267935 28.3102288023899
chr10 71328664 71328968 20.3888045776506
chr10 71906212 71906516 20.4410283612867
chr10 71993195 71993499 46.6975725516109
chr10 73078749 73079053 31.712683315134
chr10 73571773 73572077 36.7893966228816
chr10 73648474 73648778 28.9327077395089
chr10 73975896 73976200 35.378642099157
chr10 74032577 74032881 25.7193316904369
chr10 74079401 74079705 21.7578568298833
chr10 74080606 74080910 20.9189564409299
chr10 74114560 74114864 30.2709310541806
chr10 75006988 75007292 24.0107107206779
chr10 75503894 75504198 28.4726149955938
chr10 75936101 75936405 22.7107599351858
chr10 76400011 76400315 21.7576570960469
chr10 76970323 76970627 25.0193426390919
chr10 76993713 76994017 21.4217318905808
chr10 79165471 79165775 21.2950439505921
chr10 79471120 79471424 21.2628024032586
chr10 79793490 79793794 61.8117095170616
chr10 80826995 80827299 27.7903063037402
chr10 80828463 80828767 21.2451553263895
chr10 80980980 80981284 57.3091670842046
chr10 81689175 81689479 26.6727184052142
chr10 88149071 88149375 22.609514428629
chr10 88281509 88281813 20.5270389484879
chr10 88515391 88515695 23.1965890060148
chr10 88699226 88699530 23.8234124306489
chr10 88705406 88705710 27.3517926142829
chr10 88714055 88714359 30.852981851928
chr10 88720217 88720521 20.4923507946453
chr10 88726314 88726618 63.732305657887
chr10 88731061 88731365 32.2526523450489
chr10 89621965 89622269 35.6167737639789
chr10 94799501 94799805 20.2149271667871
chr10 95573275 95573579 35.3755473174009
chr10 96122618 96122922 28.6831658780723
chr10 97416435 97416739 30.9412303242686
chr10 97667493 97667797 22.525096068639
chr10 97889605 97889909 48.4244472593992
chr10 97989286 97989590 24.8095198225013
chr10 98561343 98561647 41.2894171723863
chr10 99094453 99094757 22.0997234224356
chr10 99160855 99161159 21.6476881127613
chr10 99187375 99187679 21.4453753060123
chr10 99205689 99205993 23.4343229530412
chr10 99239695 99239999 87.1763261972638
chr10 99447182 99447486 41.7653445460707
chr10 99473792 99474096 20.9049597836573
chr10 99496529 99496833 22.6060704911405
chr10 100206498 100206802 26.8454219564046
chr10 100589200 100589504 22.2409152675972
chr10 101132396 101132700 23.8719160992608
chr10 101190416 101190720 24.8158462009377
chr10 101380708 101381012 31.3117110380346
chr10 101491894 101492198 26.4804677620361
chr10 101673806 101674110 25.5048531982327
chr10 101677768 101678072 42.9926567733125
chr10 102321901 102322205 21.2061941149761
chr10 102778737 102779041 22.3436662641047
chr10 103877505 103877809 21.7539238194407
chr10 103892734 103893038 25.1918983414088
chr10 103893307 103893611 47.6827865283982
chr10 103912047 103912351 39.7413957966353
chr10 104153708 104154012 27.4934269330509
chr10 104163601 104163905 26.3892295644246
chr10 104178602 104178906 23.1051515786342
chr10 104182476 104182780 30.7254693475209
chr10 104220913 104221217 24.8205103686566
chr10 104262223 104262527 20.4643383560008
chr10 104404627 104404931 36.9691478481199
chr10 105041581 105041885 21.428752438368
chr10 105156280 105156584 41.878008221672
chr10 105236140 105236444 22.7714613805231
chr10 106034589 106034893 22.1645591993424
chr10 106091052 106091356 25.07294692097
chr10 110543708 110544012 48.9772695343145
chr10 111970827 111971131 52.7047415429202
chr10 111985781 111986085 23.2958205316084
chr10 112065984 112066288 29.7797557543484
chr10 112326914 112327218 46.0205314686894
chr10 112327392 112327696 20.9108903647043
chr10 112369982 112370286 20.8718513036452
chr10 112431809 112432113 34.2515918337474
chr10 112632219 112632523 29.0168019394059
chr10 113943367 113943671 24.5967479442402
chr10 116064314 116064618 21.6796544028539
chr10 116286470 116286774 27.0204008902066
chr10 117880253 117880557 20.6039194028002
chr10 118935442 118935746 21.2431785281996
chr10 119135941 119136245 37.0246371542199
chr10 120183326 120183630 25.1363549795276
chr10 120354013 120354317 24.6664518711302
chr10 120514429 120514733 26.4999578997767
chr10 120840222 120840526 34.5272760943032
chr10 120924817 120925121 25.9011194904802
chr10 120966302 120966606 20.1875006615354
chr10 122738970 122739274 20.8335251061324
chr10 123650716 123651020 52.0093406570074
chr10 123687484 123687788 24.6712188106167
chr10 124910165 124910469 36.5309262309882
chr10 125374457 125374761 30.7709275904161
chr10 126843238 126843542 28.2674226815381
chr10 127594154 127594458 20.6536876059759
chr10 128593391 128593695 28.8449136037763
chr10 129652282 129652586 21.7141552144732
chr10 131925827 131926131 22.1435084059981
chr10 133252322 133252626 21.2017655959382
chr10 134036652 134036956 27.1075900343938
chr10 134121996 134122300 22.2485645041724
chr10 134330535 134330839 25.2519674291935
chr11 189842 190146 27.2461039193918
chr11 447922 448226 37.1106960977841
chr11 506663 506967 23.5847559400216
chr11 743728 744032 26.5852003549741
chr11 809551 809855 25.2164581344066
chr11 827670 827974 20.2641501295138
chr11 944944 945248 23.1010107781097
chr11 1320379 1320683 25.427771026541
chr11 2291133 2291437 21.8398195473445
chr11 2554138 2554442 22.6193537288447
chr11 2909610 2909914 23.2717576028648
chr11 2913479 2913783 22.7071838659926
chr11 3013583 3013887 23.9908063602442
chr11 3078565 3078869 41.3514760789406
chr11 3400282 3400586 24.4626975111786
chr11 3663694 3663998 29.5626254673051
chr11 3819161 3819465 35.1920842430502
chr11 3862856 3863160 26.2211777204001
chr11 4115837 4116141 22.9790422623025
chr11 4208710 4209014 22.4562796770291
chr11 4658132 4658436 27.6778616682012
chr11 6341480 6341784 20.6001346495846
chr11 6624648 6624952 25.3190766344302
chr11 6633308 6633612 20.5962421278251
chr11 8105462 8105766 22.3868260715117
chr11 8710334 8710638 24.4129055309735
chr11 8722669 8722973 22.6773574324889
chr11 9286761 9287065 23.5106739220938
chr11 9405994 9406298 48.6639356960241
chr11 9594273 9594577 23.2190502406684
chr11 9635633 9635937 20.6417042430129
chr11 9779612 9779916 21.6220399964197
chr11 10388189 10388493 58.6881526865162
chr11 10562564 10562868 29.210907508236
chr11 10772431 10772735 22.0546065376743
chr11 12702010 12702314 32.238328907414
chr11 14541799 14542103 20.1963996127466
chr11 14665494 14665798 26.0310172915732
chr11 14913005 14913309 24.4548809764919
chr11 15027714 15028018 28.3427676869914
chr11 17375148 17375452 30.1671449045724
chr11 18137029 18137333 22.4718911585995
chr11 18343874 18344178 39.5047651837563
chr11 18415781 18416085 27.908296508545
chr11 19733985 19734289 24.2513592740969
chr11 19794064 19794368 20.6959485814733
chr11 20044166 20044470 28.9638092941626
chr11 20409080 20409384 38.806835820749
chr11 22647200 22647504 25.220458049801
chr11 27384475 27384779 22.4734455067969
chr11 27527936 27528240 20.4102398937375
chr11 27620804 27621108 24.9355436988074
chr11 30344458 30344762 28.9219587191727
chr11 31128582 31128886 20.9753316466262
chr11 32356422 32356726 42.0848152154251
chr11 32592664 32592968 20.9800783653193
chr11 32851968 32852272 26.7759060554102
chr11 32860432 32860736 24.7449570079843
chr11 33182914 33183218 24.9624070159692
chr11 33279644 33279948 23.3596195104293
chr11 33529532 33529836 31.8608608076299
chr11 34073692 34073996 26.9035424837077
chr11 34074497 34074801 23.4944661386204
chr11 34074859 34075163 30.7825056494281
chr11 34127001 34127305 98.5683175485111
chr11 34195912 34196216 20.6530044093223
chr11 35639816 35640120 22.7005274505185
chr11 35843394 35843698 27.2162891038569
chr11 36310818 36311122 24.0863198442352
chr11 44087580 44087884 20.9807641883879
chr11 44642725 44643029 22.0821747723862
chr11 44915779 44916083 21.3236443190835
chr11 45361610 45361914 34.7168707923522
chr11 45939284 45939588 22.3100257217672
chr11 45943658 45943962 33.3312819695706
chr11 46264803 46265107 34.8586580236243
chr11 46269247 46269551 25.5066858045153
chr11 46360476 46360780 20.4764820038608
chr11 46368770 46369074 22.2757776586902
chr11 46391039 46391343 22.5705616300199
chr11 47270258 47270562 23.3743857759775
chr11 47279023 47279327 20.5198786706198
chr11 47429619 47429923 20.5507556251821
chr11 47574838 47575142 24.2304660166446
chr11 47600401 47600705 39.3377938686878
chr11 47663992 47664296 24.3883421341894
chr11 47788833 47789137 43.6699418678715
chr11 47869656 47869960 23.9177773615783
chr11 57092519 57092823 23.5138808906223
chr11 57113105 57113409 33.5915082833169
chr11 57243619 57243923 35.5182690022864
chr11 57250561 57250865 65.3237322309568
chr11 57259197 57259501 28.0129706349225
chr11 57260972 57261276 47.2966416860282
chr11 57335657 57335961 27.7794620431177
chr11 57425047 57425351 59.9693371325876
chr11 57434592 57434896 37.1655274337383
chr11 57508715 57509019 71.724732500412
chr11 57549045 57549349 23.1864981820128
chr11 58347049 58347353 41.3930505128819
chr11 58673381 58673685 29.5186066519087
chr11 58730916 58731220 25.2541137707375
chr11 58912282 58912586 22.1025550755396
chr11 58941653 58941957 39.639274818828
chr11 59318600 59318904 39.5174457530074
chr11 59323722 59324026 30.1081186355756
chr11 59436475 59436779 22.4614601432289
chr11 59578105 59578409 47.1836502758341
chr11 60609385 60609689 97.6095603411709
chr11 60673911 60674215 27.0470642130884
chr11 60681424 60681728 21.8937642355017
chr11 60691725 60692029 29.8157771690624
chr11 60897246 60897550 25.2349061042085
chr11 61100440 61100744 29.2399292298112
chr11 61103712 61104016 28.7396653619002
chr11 61284413 61284717 28.8644019839387
chr11 61334929 61335233 23.8632278089165
chr11 61559457 61559761 21.5131578526502
chr11 61584313 61584617 20.2346093315466
chr11 62276041 62276345 28.9869093010566
chr11 62358950 62359254 20.9353815805966
chr11 62369791 62370095 21.978595830977
chr11 62389580 62389884 26.9141961812186
chr11 62477028 62477332 24.5446496400343
chr11 62554765 62555069 29.7350543468918
chr11 62606912 62607216 38.3217530872837
chr11 62623329 62623633 77.2509345873716
chr11 62649010 62649314 32.2495963901658
chr11 63438896 63439200 56.0021082534425
chr11 63675379 63675683 23.2918305556237
chr11 63686898 63687202 46.9292306838696
chr11 63706283 63706587 20.951444815834
chr11 63741911 63742215 25.8270409540379
chr11 64037466 64037770 33.4252934899163
chr11 64257330 64257634 20.9160279450776
chr11 64578343 64578647 20.9290116617883
chr11 64614677 64614981 21.9652403985289
chr11 64863466 64863770 65.7052773825688
chr11 64885035 64885339 22.3013496119133
chr11 64972306 64972610 22.5292139250748
chr11 65029188 65029492 32.7064257155037
chr11 65083035 65083339 46.9172700754634
chr11 65189626 65189930 21.0319197312148
chr11 65255066 65255370 40.8016222054807
chr11 65264905 65265209 49.1850698127387
chr11 65337690 65337994 21.7259690456262
chr11 65374686 65374990 23.2405663973489
chr11 65479298 65479602 33.2436648420758
chr11 65601012 65601316 37.7439253954643
chr11 65625441 65625745 25.2129596354575
chr11 65779406 65779710 21.9730956672449
chr11 65990214 65990518 35.1780650234534
chr11 66095805 66096109 66.1025089514997
chr11 66112419 66112723 20.6021339519687
chr11 66138542 66138846 27.8241385125452
chr11 66153672 66153976 20.6102950914682
chr11 66405579 66405883 27.9548559954209
chr11 66406031 66406335 29.1445045751943
chr11 67007378 67007682 41.817278973354
chr11 67203946 67204250 24.3979459827159
chr11 67275847 67276151 20.4345867732053
chr11 67396788 67397092 21.9786259838784
chr11 67758364 67758668 23.3407716068717
chr11 67980614 67980918 34.4349652995762
chr11 67981198 67981502 21.1308796523289
chr11 68671151 68671455 40.2841044703202
chr11 68899013 68899317 21.7221201139855
chr11 69336365 69336669 20.5902811538597
chr11 69451263 69451567 38.2767544229247
chr11 72182400 72182704 31.6913431604129
chr11 72394753 72395057 20.740570282445
chr11 72542515 72542819 21.3520844536987
chr11 73046523 73046827 23.5041502375118
chr11 73104589 73104893 27.5156138795029
chr11 73372357 73372661 33.4590447349878
chr11 73490367 73490671 65.8882834088822
chr11 73499005 73499309 34.2781537517377
chr11 73587744 73588048 34.8965650795077
chr11 73882303 73882607 24.3719886282761
chr11 74952676 74952980 32.1506954520438
chr11 75110437 75110741 47.1381532596552
chr11 75140750 75141054 31.9388137578391
chr11 75275243 75275547 23.342039839499
chr11 76166548 76166852 33.3300597758644
chr11 76309623 76309927 20.7060138102172
chr11 76494530 76494834 30.1329204387587
chr11 76903125 76903429 20.7699152399019
chr11 77185189 77185493 22.6463015887388
chr11 77850511 77850815 47.193174945042
chr11 82867864 82868168 31.9200288588206
chr11 82996597 82996901 23.0637113924918
chr11 82997285 82997589 33.2749008917795
chr11 85330657 85330961 20.9610008085581
chr11 85339333 85339637 23.4170670782128
chr11 85340073 85340377 22.2008381198284
chr11 85358904 85359208 21.8515086838905
chr11 88041804 88042108 32.1154363774464
chr11 88070786 88071090 46.7885629527774
chr11 89867585 89867889 20.4537383556294
chr11 93473985 93474289 22.1097929194439
chr11 94226525 94226829 24.3122765134977
chr11 94884542 94884846 21.8017761453778
chr11 107436245 107436549 24.1187740492513
chr11 111849038 111849342 22.0199110306531
chr11 111956836 111957140 26.8091758769021
chr11 113906894 113907198 20.5553449590136
chr11 114309910 114310214 33.2848726490135
chr11 115375571 115375875 25.4747229212574
chr11 116237753 116238057 24.4290680929496
chr11 116558774 116559078 29.3322679519305
chr11 116643626 116643930 29.8789228407792
chr11 116969273 116969577 23.4585389578836
chr11 117014830 117015134 27.1772362733987
chr11 117051918 117052222 39.1361806135435
chr11 118306734 118307038 21.1925492023708
chr11 118401696 118402000 21.3988434309962
chr11 118505765 118506069 23.6861548126883
chr11 118661827 118662131 20.9128673631974
chr11 118800943 118801247 24.4996617326769
chr11 118901580 118901884 28.4693912226247
chr11 118955548 118955852 39.651804272443
chr11 118972735 118973039 67.1582162953615
chr11 119252395 119252699 29.0914321547077
chr11 120206722 120207026 33.4560582543832
chr11 120894616 120894920 29.1796726962618
chr11 121526422 121526726 26.0585140715376
chr11 121593176 121593480 85.0527667599129
chr11 123067027 123067331 22.9008403375289
chr11 123431809 123432113 24.4281662501551
chr11 123612148 123612452 39.2253596615212
chr11 123940122 123940426 51.1879842112542
chr11 125033462 125033766 26.2997686860959
chr11 125109810 125110114 24.9171069589251
chr11 125366062 125366366 20.5154584067691
chr11 125439121 125439425 32.5465671048257
chr11 126081427 126081731 43.031494539196
chr11 126173848 126174152 24.0092841385745
chr11 126350649 126350953 67.5681082370123
chr11 128452856 128453160 20.3463277743182
chr11 128603603 128603907 40.517919806778
chr11 128718777 128719081 22.3106962126973
chr11 129149543 129149847 29.6566520817592
chr11 129234050 129234354 30.9143981252946
chr11 129325755 129326059 24.2696449089957
chr11 129862303 129862607 37.4736614887682
chr11 129872943 129873247 27.6465314229468
chr11 130731880 130732184 21.8573360589704
chr11 134137436 134137740 21.8170011076961
chr11 134230160 134230464 41.6637146477018
chr12 685321 685625 45.5622482174801
chr12 860502 860806 20.2924447711682
chr12 1059088 1059392 23.9246860016986
chr12 1800037 1800341 20.8633488864909
chr12 2921936 2922240 111.023083426625
chr12 2955094 2955398 20.7762013487881
chr12 3053848 3054152 21.5452331820346
chr12 4378461 4378765 25.6694908961334
chr12 4381617 4381921 26.1559762571618
chr12 4671202 4671506 21.4733422759631
chr12 6097833 6098137 23.2509083451026
chr12 6643098 6643402 39.1453909695457
chr12 6772282 6772586 29.5235174980755
chr12 6798590 6798894 23.9003751526963
chr12 6887990 6888294 20.7009998304086
chr12 6961349 6961653 20.5104697707654
chr12 7000181 7000485 39.1634225969493
chr12 7074283 7074587 57.2474705990593
chr12 7079754 7080058 25.5451610186127
chr12 7261730 7262034 27.6039969975027
chr12 7790601 7790905 20.2817960153061
chr12 8234722 8235026 22.5496350747646
chr12 8833936 8834240 29.7839851318942
chr12 9874077 9874381 25.610038836762
chr12 10513764 10514068 22.9409329771281
chr12 10766012 10766316 31.5272162548645
chr12 10874674 10874978 63.3331075610985
chr12 12509911 12510215 32.6537461218121
chr12 12877928 12878232 24.0401585650558
chr12 13038374 13038678 25.1857506982792
chr12 14413535 14413645 126.813840519802
chr12 14518441 14518745 21.0266644638417
chr12 14818986 14819290 26.0986106091763
chr12 15421903 15422207 23.3680905292396
chr12 16063995 16064299 28.5228348499947
chr12 19592315 19592619 21.0086452742076
chr12 21810170 21810474 48.1768280633406
chr12 25101874 25102178 82.8789060093543
chr12 25539091 25539395 62.8871618132682
chr12 27167068 27167372 29.5156513484355
chr12 27863576 27863880 22.6242955150419
chr12 30997449 30997753 31.4794815250998
chr12 31079269 31079573 26.7858182227156
chr12 31142792 31143096 22.4443555470603
chr12 31227054 31227358 32.9580589485963
chr12 31477035 31477339 21.3415164974372
chr12 32112070 32112374 21.228207101031
chr12 32908091 32908395 38.9696362668077
chr12 41405783 41406087 38.1686312101773
chr12 43666119 43666423 21.6471687340835
chr12 45937657 45937961 21.0616309129236
chr12 46384423 46384727 39.755726438899
chr12 46662514 46662818 21.3681281982595
chr12 46663543 46663847 20.7733734325447
chr12 46776822 46777126 25.8235502056363
chr12 48152810 48153114 27.2651874167467
chr12 48744921 48745225 33.9089078628054
chr12 49075566 49075870 29.2983433972874
chr12 49318540 49318844 45.2977337470449
chr12 49389331 49389635 24.5027256729745
chr12 49454482 49454786 63.7672737062266
chr12 49523937 49524241 48.0421392461438
chr12 49628189 49628493 28.3845427903408
chr12 49658643 49658947 22.4587817428658
chr12 49725314 49725618 22.4421244367426
chr12 49961792 49962096 25.892303803815
chr12 50038326 50038630 47.6827494484148
chr12 50101330 50101634 20.8869120917824
chr12 50260913 50261217 25.6737994514784
chr12 50419161 50419465 31.392287329999
chr12 50433029 50433333 24.7255322663103
chr12 50449715 50450019 22.1228902420284
chr12 51663892 51664196 21.8917692420645
chr12 52345726 52346030 22.7572823150088
chr12 52386984 52387288 24.4893424911659
chr12 52535102 52535406 23.8909360312616
chr12 52615826 52616130 27.2005529091838
chr12 52789584 52789888 33.8431306115245
chr12 53339428 53339732 27.6120890412608
chr12 53400760 53401064 39.2433036436769
chr12 53553243 53553547 24.4355247609445
chr12 53607114 53607418 20.5940994845309
chr12 53774263 53774567 22.6569222326274
chr12 54069813 54070117 52.7807347195303
chr12 54674018 54674322 88.7704967112892
chr12 54674636 54674940 69.9495078993366
chr12 54773491 54773795 26.1304392268336
chr12 54973526 54973830 21.6043458394934
chr12 56013444 56013748 42.674455052326
chr12 56367708 56368012 21.055894499298
chr12 56436006 56436310 25.6053366258409
chr12 56497989 56498293 33.6989073492782
chr12 56510423 56510727 38.5111700141506
chr12 56511905 56512209 21.4595058577706
chr12 56513178 56513482 57.7847455838988
chr12 56546211 56546515 20.5822277794339
chr12 56552059 56552363 22.2045988764713
chr12 56617849 56618153 25.3242252149577
chr12 56862145 56862449 91.0552929690064
chr12 57024027 57024331 28.4383093796162
chr12 57081821 57082125 20.228334811541
chr12 57118894 57119198 53.4625470789731
chr12 57522585 57522889 22.6252283111159
chr12 57607080 57607384 24.883463061805
chr12 57623855 57624159 31.9648451206414
chr12 57824781 57825085 30.1281498098604
chr12 57848699 57849003 26.8171129513668
chr12 57881684 57881988 34.0234009779405
chr12 57914481 57914785 20.9173075919259
chr12 57915706 57916010 21.9996139209736
chr12 58146094 58146398 48.3001239546873
chr12 58165840 58165959 134.992412304454
chr12 58299100 58299404 28.5574521919284
chr12 59313975 59314279 21.4182448391682
chr12 60567410 60567714 31.2613917169344
chr12 62996417 62996721 32.7601450138284
chr12 63328948 63329252 22.0865548265379
chr12 64237617 64237921 22.154084782819
chr12 64615882 64616186 43.7619849239939
chr12 64797922 64798226 37.0188970871232
chr12 64798679 64798983 34.5966301697852
chr12 65694573 65694877 23.3539737897803
chr12 65904315 65904619 24.5105646354935
chr12 67662522 67662826 20.5033382007253
chr12 69080504 69080808 45.7034276202392
chr12 69633720 69634024 21.5949170099384
chr12 69753355 69753659 20.4754740794956
chr12 69979182 69979486 40.9202874969229
chr12 70290349 70290653 40.1486454811253
chr12 70294492 70294796 52.2673453169454
chr12 72233366 72233670 35.2996887467088
chr12 72341337 72341641 21.4463706892237
chr12 72740201 72740505 21.1724574182577
chr12 73006067 73006371 21.263141092879
chr12 75905245 75905549 30.1311010229784
chr12 76017689 76017993 20.5093930807819
chr12 76205997 76206301 24.7871024916099
chr12 77266208 77266512 21.8340767792442
chr12 78623511 78623815 23.2412128355645
chr12 79941262 79941566 37.0406058990639
chr12 80083153 80083457 29.979870633781
chr12 82752387 82752691 21.734015343505
chr12 85306450 85306754 49.364702360402
chr12 85307129 85307433 21.0557155710791
chr12 85674051 85674355 29.2133032858479
chr12 88428985 88429289 29.5406463359959
chr12 89743763 89744067 20.293007240098
chr12 93323241 93323545 39.5359545613944
chr12 93861314 93861618 45.2234790616512
chr12 93965315 93965619 22.6157007558149
chr12 95467391 95467695 25.5660169211216
chr12 96017462 96017766 24.3289048816678
chr12 96252612 96252916 36.5886365782342
chr12 96487960 96488264 27.2761404976484
chr12 97525336 97525640 49.906635700487
chr12 98908980 98909284 22.0594548721052
chr12 100522284 100522588 26.9526722436134
chr12 101673778 101674082 23.5549701911118
chr12 103560761 103561065 21.3514380042219
chr12 104234891 104235195 28.2730144355868
chr12 104323095 104323399 29.7649464497665
chr12 104350865 104351169 50.4903927719633
chr12 104359622 104359926 20.2200248991171
chr12 104682460 104682764 32.206228999311
chr12 105484101 105484405 32.7152033958992
chr12 108064819 108065123 33.9362167145972
chr12 108079323 108079627 41.1590667099846
chr12 108154665 108154969 25.4498146813173
chr12 108297523 108297827 26.7416285055149
chr12 108954958 108955262 32.3083505740627
chr12 109531117 109531421 24.7754174800298
chr12 109535673 109535977 27.6860286266699
chr12 110010875 110011179 33.2567753238341
chr12 110243123 110243427 21.5753547125201
chr12 110348686 110348990 32.4713551085435
chr12 110841285 110841589 53.7933714203553
chr12 110888050 110888354 21.4295909195733
chr12 110906143 110906447 27.7419373197861
chr12 110906919 110907223 63.9878581414525
chr12 110939998 110940302 27.5975490598201
chr12 111264542 111264846 32.5675378375078
chr12 111842634 111842938 24.0828836410021
chr12 112037303 112037607 27.3044301632496
chr12 112279631 112279935 57.1416652890572
chr12 112847020 112847324 23.4702472799008
chr12 113536268 113536572 21.0088861904287
chr12 113591089 113591393 22.2500083524547
chr12 113622783 113623087 21.3380463714279
chr12 113623253 113623557 38.1835799431649
chr12 113659529 113659833 26.5576909723924
chr12 116355037 116355341 20.5716343228149
chr12 117125757 117126061 107.076391685074
chr12 117257122 117257426 21.1230971595336
chr12 117348595 117348899 39.8015958108964
chr12 118123426 118123730 23.2178614801712
chr12 118814096 118814400 28.0919517944865
chr12 119212148 119212452 64.3127129797899
chr12 120242153 120242457 22.3924312551227
chr12 120632450 120632754 50.5973461102741
chr12 120638946 120639250 20.5484110756206
chr12 120666170 120666474 56.4059891825958
chr12 120668344 120668648 20.8866727668304
chr12 120755446 120755750 32.4481608740223
chr12 120763285 120763589 30.3684754844532
chr12 120868274 120868578 24.9953902644475
chr12 120884053 120884357 40.0417369085006
chr12 120907476 120907780 20.451153551273
chr12 121734111 121734415 29.2019023834368
chr12 122214055 122214359 21.9240825602247
chr12 122232086 122232390 33.7282327196893
chr12 122277176 122277480 20.2851930830503
chr12 122326413 122326717 40.0101897352405
chr12 122362627 122362931 27.8423645850987
chr12 122502061 122502365 24.1760721757045
chr12 122710901 122711205 27.9215649242251
chr12 122851461 122851765 36.4416208768433
chr12 123459094 123459398 27.7304283500085
chr12 123849663 123849967 32.0532019032046
chr12 124086488 124086792 35.1045631595858
chr12 124118139 124118443 23.3299171309409
chr12 124197002 124197306 23.7372178252701
chr12 125308850 125309154 27.9837793181392
chr12 125318446 125318750 26.9371534961329
chr12 125348496 125348800 25.9901924964207
chr12 125399261 125399565 27.1631935811157
chr12 125401732 125402036 25.7726101934883
chr12 125473480 125473784 23.1349356355622
chr12 125667753 125668057 32.3999736963141
chr12 126018006 126018310 20.9226208638974
chr12 126257628 126257932 20.3512236345147
chr12 127268917 127269221 27.6074607454071
chr12 127778109 127778413 27.9680780984301
chr12 128887068 128887372 28.2374143113141
chr12 131310862 131311166 71.8683740082899
chr12 131338185 131338489 36.2842948410672
chr12 131356255 131356559 33.7690179462567
chr12 131400750 131401054 66.1922626885386
chr12 132413650 132413954 32.7551105635999
chr12 132568446 132568750 31.2591680191919
chr12 132628793 132629097 21.0749407566287
chr12 133191520 133191824 30.9791945636128
chr12 133464344 133464648 30.2829236540283
chr12 133562733 133563037 35.1217294306802
chr12 133613822 133614126 51.0397511130754
chr12 133757879 133758183 27.0257595241729
chr13 20356853 20357157 20.2032301510177
chr13 21286832 21287136 43.4982995020998
chr13 21348039 21348343 20.3195890955087
chr13 21476155 21476459 20.9400713284544
chr13 21750456 21750760 21.1096056945218
chr13 21900285 21900589 25.0548377702464
chr13 24007208 24007512 24.1207008181871
chr13 25180044 25180348 26.2570932017572
chr13 25497039 25497343 26.8349725852965
chr13 26760464 26760768 30.3149043024993
chr13 27825513 27825817 57.3907903877853
chr13 27948792 27949096 22.9955100093614
chr13 27998716 27999020 29.0438079404587
chr13 28033766 28034070 23.3027003461766
chr13 28404157 28404461 27.6891484276901
chr13 28871571 28871875 23.8514501990959
chr13 30169061 30169365 22.0227650975993
chr13 30498333 30498637 49.7590546435431
chr13 30982604 30982908 22.6621921215492
chr13 31191791 31192095 24.6680475937157
chr13 31248312 31248616 27.1325675741739
chr13 31439497 31439801 52.9191049075853
chr13 32889475 32889779 20.5893747277351
chr13 34116788 34117092 33.2539378210161
chr13 34392153 34392457 24.33922475388
chr13 37573357 37573661 24.2998933208493
chr13 38619862 38620166 27.3188884436436
chr13 39198942 39199246 53.0410650708456
chr13 39611804 39612108 27.2995185838505
chr13 39704443 39704747 26.5063735947317
chr13 41363803 41364107 24.1505125739494
chr13 42535126 42535430 22.2474942709854
chr13 42623418 42623722 25.4228038800036
chr13 42845885 42846189 61.4191211449507
chr13 43646596 43646900 22.2121201884357
chr13 44765590 44765894 29.2859837605676
chr13 45151891 45152195 27.5259189755817
chr13 45152114 45152418 22.7165812758935
chr13 45492043 45492347 24.569580266534
chr13 45914602 45914906 41.6522284989356
chr13 46038728 46039032 21.0883983529901
chr13 47261954 47262258 49.1020891998925
chr13 47370581 47370885 22.550558502849
chr13 47851981 47852285 24.4146574556712
chr13 49822039 49822343 26.9946584951795
chr13 50265445 50265749 27.0320832682501
chr13 50656274 50656578 20.7292301800836
chr13 52377931 52378235 22.6238724885236
chr13 53226757 53227061 27.5130319720079
chr13 53421125 53421429 21.8438691340814
chr13 53717888 53718192 23.7114322007902
chr13 73356071 73356375 20.4899786709609
chr13 76123428 76123732 64.4258124805787
chr13 78052526 78052830 26.23249850188
chr13 80349995 80350299 40.8383567353044
chr13 80917035 80917339 26.937906616275
chr13 87534440 87534744 22.5058898834725
chr13 89946795 89947099 21.1105735076556
chr13 91999811 92000115 27.4711003514367
chr13 92000558 92000862 21.8504520757774
chr13 92001283 92001430 116.422628483246
chr13 92001421 92001725 46.5912441507341
chr13 95068753 95069057 21.5835504862779
chr13 96296206 96296510 26.2391961671243
chr13 97475308 97475612 21.1759694543811
chr13 97762149 97762453 22.8532556000892
chr13 97980425 97980729 20.2305489792665
chr13 98011667 98011971 20.1993182832845
chr13 98926469 98926773 22.7350191478198
chr13 99473527 99473831 24.4042645127746
chr13 99486563 99486867 24.6139179974915
chr13 99852718 99853022 35.6294030908123
chr13 100258989 100259293 33.569926679568
chr13 100552676 100552980 27.4909872206293
chr13 100623494 100623798 36.9111739570122
chr13 100631393 100631697 25.4849465044313
chr13 101240953 101241257 41.017411528758
chr13 111857138 111857442 24.7926803127362
chr13 113366175 113366479 21.1827077605665
chr13 113597058 113597362 20.8617047617001
chr13 113864248 113864552 30.0221866632708
chr13 113951301 113951605 34.1899413300891
chr13 114480363 114480667 21.7002994181086
chr13 114563025 114563329 22.0025077211306
chr13 115000134 115000438 25.651831653018
chr14 20801059 20801363 21.1343967355011
chr14 20923196 20923500 67.2210649803079
chr14 20929695 20929999 22.1230685754476
chr14 21560677 21560981 22.6132906828626
chr14 21562176 21562480 22.0054840448185
chr14 21736735 21737039 24.4964602070429
chr14 21776955 21777259 90.775121326511
chr14 21979459 21979763 27.5743577699644
chr14 21994308 21994612 20.2714814595957
chr14 22002719 22003023 26.509956022465
chr14 22568495 22568799 21.4588030250333
chr14 23122290 23122594 22.9723580066576
chr14 23291936 23292240 28.5650930895699
chr14 23322239 23322543 24.8296936860227
chr14 23398347 23398651 25.0786775985658
chr14 23399630 23399934 23.925274985669
chr14 23476225 23476529 34.0166048324312
chr14 23540659 23540963 21.489151316808
chr14 23563760 23564064 21.155677054879
chr14 23590086 23590390 21.1695508575103
chr14 23952543 23952847 24.7092723193795
chr14 24025157 24025461 21.4531331797567
chr14 24563074 24563378 39.1176666064278
chr14 24564665 24564969 20.951730406576
chr14 24584048 24584352 25.1463633708868
chr14 24657917 24658221 74.3179571412994
chr14 24664651 24664955 22.6100675671159
chr14 24685199 24685503 27.5507354628882
chr14 24740677 24740981 30.6755616657431
chr14 24785412 24785716 28.8090797805926
chr14 25601928 25602232 34.6608863764557
chr14 30873039 30873343 42.7487369208294
chr14 30937622 30937926 22.0197045050914
chr14 31926488 31926792 33.555818005477
chr14 35008546 35008850 24.6447863738484
chr14 35342633 35342937 47.4831719417078
chr14 35591402 35591706 42.5927631534043
chr14 39336875 39337179 26.5249159118439
chr14 39644054 39644358 24.4177572125687
chr14 42069731 42070035 35.8780419996536
chr14 45553162 45553466 25.7281342619968
chr14 45722364 45722668 20.9188987569294
chr14 48867928 48868232 24.3439274667019
chr14 50052816 50053120 23.4580824033025
chr14 50100938 50101242 24.2629855484232
chr14 50583108 50583412 24.5952422418627
chr14 50999276 50999580 23.5156677374427
chr14 54907625 54907929 20.6133203561491
chr14 55249476 55249780 21.4387881407195
chr14 55493956 55494260 29.3624048496532
chr14 55518138 55518442 23.5449049293713
chr14 57283340 57283644 23.5998955847399
chr14 58666580 58666884 22.2781784538919
chr14 58893644 58893948 34.1876424432049
chr14 59824819 59825123 20.2556757019243
chr14 59950534 59950838 21.3731841277006
chr14 60558598 60558902 23.1285678683455
chr14 60795381 60795685 22.0971089347533
chr14 61447499 61447803 32.8605826455293
chr14 62217702 62218006 22.3661525419345
chr14 64108240 64108544 39.3469618252455
chr14 64108758 64109062 36.9428588785988
chr14 64527526 64527830 72.4115631236862
chr14 64805542 64805846 36.5120554475922
chr14 64854933 64855237 26.2562567527857
chr14 64970403 64970707 22.7854861052566
chr14 65183427 65183731 21.2832015487492
chr14 65453515 65453819 22.5854532235421
chr14 65569507 65569811 20.2762206856735
chr14 65879087 65879391 31.082265091748
chr14 66393196 66393500 68.9530182334442
chr14 67826593 67826897 25.8130563098414
chr14 67894062 67894366 22.5603776085181
chr14 68162342 68162646 23.8778583876708
chr14 68195926 68196230 26.9510669666906
chr14 69259979 69260283 23.8491858616762
chr14 69291562 69291866 46.2797702491112
chr14 70014809 70015113 28.0607301485595
chr14 70180234 70180538 25.651898979329
chr14 70512752 70513056 34.6390951929859
chr14 70540690 70540994 35.1507477173885
chr14 71776512 71776816 28.7564557947951
chr14 72398814 72399118 22.742194538681
chr14 73393194 73393498 28.558351081341
chr14 74101070 74101374 32.7102948671345
chr14 74180469 74180773 22.2660311626867
chr14 74226749 74227053 29.7152120463915
chr14 74829079 74829383 38.5132702996561
chr14 74896007 74896311 23.3361556199257
chr14 75372406 75372710 25.2659575433415
chr14 75535827 75536131 22.1358967899718
chr14 75774565 75774869 35.2279962228387
chr14 76843153 76843457 21.1951789164285
chr14 77279128 77279432 65.6900279413597
chr14 77390917 77391221 23.6662698133209
chr14 77413465 77413769 21.9297343484396
chr14 78174271 78174575 23.3175539186523
chr14 80679974 80680278 23.3495183844065
chr14 81685569 81685873 24.2501830761507
chr14 81687482 81687786 51.0328200132372
chr14 87427528 87427832 20.3614637693152
chr14 88211837 88212141 21.4430207766597
chr14 88237529 88237833 62.9744868045841
chr14 89017707 89018011 31.0976248740522
chr14 90168024 90168328 49.0835802053342
chr14 90422089 90422393 21.248748200631
chr14 90849639 90849943 32.3952418009971
chr14 91527359 91527663 39.9523070869575
chr14 91580275 91580579 25.5764660220412
chr14 91884321 91884625 37.4271059231756
chr14 91976752 91977056 23.0443049964784
chr14 92465582 92465886 23.1767931451095
chr14 93418311 93418615 25.4791302793278
chr14 93799307 93799611 34.1269491832475
chr14 95826720 95827024 21.2047379010461
chr14 96000564 96000868 26.3125294056883
chr14 96362082 96362386 33.8102294934853
chr14 96415000 96415304 22.6594695997368
chr14 96857618 96857922 22.1414217649557
chr14 96968339 96968643 62.5824014402094
chr14 99947270 99947574 23.2832666103608
chr14 100437491 100437795 20.7816189069126
chr14 100621366 100621670 20.3500827653683
chr14 100659529 100659833 34.5269557940263
chr14 100751328 100751632 34.3785650809731
chr14 100751975 100752279 20.3991586796611
chr14 102414281 102414585 22.480722989625
chr14 102553960 102554264 20.8584621451639
chr14 102554743 102555047 40.1386662990855
chr14 102562846 102563150 22.5819573819633
chr14 102780557 102780861 43.2275266203194
chr14 103011912 103012216 29.1050071977581
chr14 103995426 103995730 27.814831416903
chr14 104013170 104013474 22.1791533130018
chr14 104073501 104073805 30.7902209175781
chr14 105174980 105175284 20.4502428291004
chr14 105235168 105235472 23.8346334511997
chr14 105818568 105818872 33.0703710490878
chr14 105837231 105837535 24.0189571229382
chr14 105956963 105957267 20.4701072487052
chr15 22836737 22837041 22.2806383430257
chr15 23034143 23034447 22.8405864094764
chr15 25683429 25683733 26.1629079766739
chr15 25915087 25915391 25.9446884434784
chr15 28344194 28344498 27.0008619023249
chr15 31196155 31196459 20.3676054709926
chr15 34127122 34127426 27.0616410328832
chr15 34330646 34330950 21.0721339777721
chr15 34635375 34635679 24.8898646766214
chr15 35261890 35262194 33.6420939585627
chr15 36524828 36525132 32.1308680584428
chr15 38543978 38544282 28.963106372315
chr15 40213057 40213361 27.0199765417538
chr15 40398775 40399079 27.4073794611246
chr15 40453498 40453802 55.1550955836265
chr15 40660344 40660648 22.1044062077912
chr15 40714103 40714407 27.5016840250147
chr15 40804246 40804550 20.6104173582512
chr15 40861368 40861672 24.4758214038999
chr15 40886002 40886306 38.6881636125129
chr15 41186370 41186674 32.5603444259369
chr15 41218150 41218454 30.4719603170731
chr15 41221405 41221709 24.2573674321625
chr15 41245374 41245678 39.197300388016
chr15 41575838 41576142 35.0500570312339
chr15 41708945 41709249 22.3468654639423
chr15 41982050 41982354 25.992356654504
chr15 42066626 42066930 21.2186801611848
chr15 42783169 42783473 29.0383038764384
chr15 42841207 42841511 21.2631219912854
chr15 43477388 43477692 21.5595793624304
chr15 44067606 44067910 25.3516797666596
chr15 44084054 44084358 28.8922347948344
chr15 44092639 44092943 23.012342271575
chr15 44719218 44719522 22.7602860269632
chr15 44719802 44720106 21.897771220874
chr15 44829716 44830020 24.2460033588493
chr15 44955781 44956085 36.9911736802493
chr15 45879277 45879581 37.1308964689423
chr15 48732325 48732629 28.5571608641726
chr15 49170132 49170436 33.9666444704041
chr15 49462065 49462369 55.1965027416744
chr15 49913053 49913357 40.6677864234307
chr15 50647636 50647745 99.3186529565703
chr15 50978889 50979193 27.2511666306277
chr15 51200667 51200971 29.1819166778092
chr15 51973504 51973808 43.0786796793837
chr15 52684536 52684840 22.9377078943667
chr15 53037542 53037846 32.9100552546054
chr15 53489556 53489860 23.8761271664339
chr15 53917346 53917650 22.4236234866166
chr15 55488980 55489284 53.8791895432324
chr15 55818711 55819015 43.5843099979258
chr15 56034430 56034734 24.7932195420581
chr15 56538264 56538568 21.7225942598703
chr15 57210613 57210917 32.1485076801973
chr15 57545356 57545660 24.684063166598
chr15 57998658 57998962 20.2593777069762
chr15 59063191 59063495 30.1922209047762
chr15 59225970 59226274 23.9224668706829
chr15 59646295 59646599 26.3732780320646
chr15 62358906 62359210 37.5803081583254
chr15 63340386 63340690 21.5354221890409
chr15 63566669 63566973 21.9345684889253
chr15 63796609 63796913 28.4984669779874
chr15 63892957 63893261 22.8818292868924
chr15 64126339 64126643 21.1994813850254
chr15 64679864 64680168 45.3683657458673
chr15 64752432 64752736 23.9593445395786
chr15 64926879 64927183 26.6547083778559
chr15 64973595 64973899 27.8842854218421
chr15 65326041 65326345 20.8802076697934
chr15 65477299 65477603 24.5788215263675
chr15 65504452 65504756 34.6014485782829
chr15 65677943 65678247 28.1366721340748
chr15 65713594 65713898 28.4902107839131
chr15 66154979 66155283 41.6434945815259
chr15 66359991 66360295 21.7627920061202
chr15 66678944 66679248 28.2830723989721
chr15 66796898 66797202 23.7401868737603
chr15 66895959 66896263 24.7651748881921
chr15 66994381 66994685 53.0342620830878
chr15 67813770 67814074 20.3717519178183
chr15 68521584 68521888 25.8382036803783
chr15 68522338 68522642 33.820506222043
chr15 68549371 68549675 27.2507824201838
chr15 68851915 68852219 25.0537577510276
chr15 69087568 69087872 39.3473611615597
chr15 69110355 69110659 21.3127872365982
chr15 69328017 69328321 23.9918014797557
chr15 69686920 69687224 23.5968644694212
chr15 70390071 70390375 28.7201793759621
chr15 70752438 70752742 23.9392602150541
chr15 74243412 74243716 25.7131698336345
chr15 74583804 74584108 29.0171226755132
chr15 74666038 74666342 24.7819016650039
chr15 74913461 74913765 25.4157410491137
chr15 75135512 75135816 24.269243372569
chr15 75182231 75182535 22.6361682135352
chr15 75230342 75230646 21.8023981597008
chr15 75497086 75497390 55.7266097900247
chr15 75660134 75660438 41.6332091743431
chr15 75660839 75661143 25.2681724664209
chr15 75754034 75754338 31.1390971193116
chr15 75932165 75932469 24.2770191980265
chr15 75932371 75932675 21.9757220224292
chr15 76135260 76135564 24.2370879806111
chr15 76196084 76196388 28.9261111374605
chr15 77197639 77197943 21.8047998527976
chr15 77789115 77789419 35.4212770839184
chr15 77835863 77836167 22.8153783220503
chr15 77926411 77926715 21.1137658235957
chr15 78423698 78424002 21.0766257826915
chr15 79165838 79166142 21.6465252765436
chr15 79271967 79272271 96.3658077730917
chr15 79352552 79352856 20.4021545660841
chr15 80145848 80146152 41.8003639136445
chr15 80465663 80465967 33.0494571671198
chr15 80659501 80659805 50.8079285972351
chr15 81558221 81558525 41.1742801078327
chr15 81558733 81559037 31.7019123977376
chr15 82339625 82339929 25.4279898958002
chr15 83680323 83680627 53.8409023229645
chr15 85114189 85114493 30.2647460436282
chr15 85143570 85143874 23.4532298555164
chr15 85259173 85259477 37.5993160985366
chr15 85360784 85361088 22.610950325904
chr15 85523492 85523796 25.5383830877441
chr15 86383875 86384179 25.668029349248
chr15 89010457 89010761 21.1168191691064
chr15 89164452 89164756 56.7051058244387
chr15 89529329 89529633 73.1234068181092
chr15 89600785 89601089 30.3738264573069
chr15 89786803 89787107 22.1472491444545
chr15 89954739 89955043 20.6571554190681
chr15 89959657 89959961 25.357725443327
chr15 90418244 90418548 29.2789229251401
chr15 90437118 90437422 21.8942008969582
chr15 92491281 92491585 35.8215240539932
chr15 93352435 93352739 109.592676135276
chr15 93374980 93375284 26.2353400270175
chr15 93447534 93447838 36.9312477252658
chr15 98964892 98965196 25.5355190729002
chr15 99190678 99190982 26.0956914911199
chr15 99602213 99602517 21.4957867347029
chr15 100106076 100106380 24.5040793113908
chr15 100882226 100882530 22.769049148541
chr16 126253 126557 38.5826461309401
chr16 629174 629478 22.334970967119
chr16 710716 711020 21.473967169643
chr16 717848 718152 26.2477649337681
chr16 745490 745794 31.2760344573572
chr16 1470699 1471003 32.5693456587256
chr16 1543068 1543372 21.4960505762691
chr16 1813588 1813892 25.949876742994
chr16 1814015 1814319 40.204831003052
chr16 1877017 1877321 21.2051741560603
chr16 1979776 1980080 26.2724448056538
chr16 2014574 2014878 55.7939971874486
chr16 2042488 2042792 27.0727591214909
chr16 2053898 2054202 28.0157416812445
chr16 2059827 2060131 38.4223528633169
chr16 2205122 2205426 31.9631359422765
chr16 2301545 2301849 23.9550704265744
chr16 2317884 2318188 49.8928608149082
chr16 2390891 2391195 27.2719425904417
chr16 2653173 2653477 36.5865181792518
chr16 2732287 2732591 35.7034949044607
chr16 2801968 2802272 32.911422802317
chr16 3058338 3058642 20.3020965758065
chr16 3074195 3074499 43.9915090865799
chr16 3088296 3088600 29.9407153662607
chr16 3332793 3333097 37.8802849361045
chr16 3550764 3551068 47.2874310757761
chr16 4033072 4033376 50.926503421234
chr16 4321213 4321517 54.8989490478039
chr16 4321679 4321983 29.8661930340579
chr16 4322342 4322646 22.2857236710002
chr16 4526252 4526556 27.0888576323439
chr16 4588777 4589081 22.5295359866107
chr16 4700515 4700819 41.9472324886576
chr16 5540597 5540901 35.8688343044723
chr16 8617720 8618024 22.9510365639372
chr16 8622983 8623287 22.1468819958597
chr16 8891469 8891773 24.9165112316182
chr16 8925913 8926217 24.5771049860662
chr16 9405216 9405520 27.8107494409671
chr16 11480882 11481186 27.6967268386289
chr16 11730162 11730466 21.2976945187552
chr16 11945236 11945540 51.5480661600821
chr16 12897292 12897596 22.8322259989644
chr16 13960052 13960356 22.6271822318108
chr16 14595443 14595747 24.64040570473
chr16 14723940 14724244 22.2174370012757
chr16 14726542 14726846 21.4351877666436
chr16 14727936 14728240 29.1285014326272
chr16 15871754 15872058 31.6359436641535
chr16 16065051 16065355 23.0117825362393
chr16 17243805 17244109 21.6682872989102
chr16 17412077 17412381 23.4331292520262
chr16 17930849 17931153 23.0497286812084
chr16 18801331 18801635 26.8659311892819
chr16 19017031 19017335 26.3938734276104
chr16 19125955 19126259 20.1850162905861
chr16 19422145 19422449 26.2473869134016
chr16 19533082 19533386 20.2760262618728
chr16 19566670 19566974 31.252834584837
chr16 19897683 19897987 35.7589189416497
chr16 20817568 20817872 21.7229034096568
chr16 20912763 20913067 22.2454436075387
chr16 21531790 21532094 60.5257526598351
chr16 21566178 21566482 43.2810153994348
chr16 21610694 21610998 25.6078351928498
chr16 21831653 21831957 21.0655283567922
chr16 21963994 21964298 21.2486532934958
chr16 22217405 22217709 36.2143218225723
chr16 22308503 22308807 36.0068704951229
chr16 22332664 22332968 36.6923311055808
chr16 22960062 22960366 51.4804357537033
chr16 23193700 23194004 23.176678100031
chr16 23568546 23568850 56.6685628985811
chr16 23652593 23652897 22.2979219672865
chr16 23689870 23690174 71.0166778416518
chr16 25017042 25017346 27.828158559262
chr16 25269232 25269536 28.1154711297879
chr16 27190823 27191127 22.1119272710031
chr16 27214962 27215266 21.4989332331488
chr16 28223369 28223673 49.1985523037039
chr16 28303133 28303437 23.7570192158213
chr16 28503359 28503663 25.4770235390765
chr16 28956920 28957224 25.9716256861169
chr16 28985749 28986053 22.2138590479707
chr16 29690838 29691142 25.7210084963988
chr16 29720156 29720460 40.0381947273927
chr16 29721686 29721990 72.2830353893762
chr16 29796465 29796769 23.1262096169089
chr16 29801741 29802045 32.1762042456973
chr16 29816743 29817047 34.661035162348
chr16 29827174 29827478 20.7635524005955
chr16 30103236 30103540 21.5708025051624
chr16 30103837 30104141 57.6111498786524
chr16 30406442 30406746 23.2818176989585
chr16 30418494 30418798 41.0161950688166
chr16 30429234 30429538 27.9943863558899
chr16 30441753 30442057 28.3647943360758
chr16 30546152 30546456 29.9941255082326
chr16 30547051 30547355 24.2487344500656
chr16 30596917 30597221 59.4490839856172
chr16 30609525 30609829 24.9758308326255
chr16 30621484 30621788 31.6873275259475
chr16 30626720 30627024 20.5080230519658
chr16 30751735 30752039 22.7240567562634
chr16 30786642 30786946 56.2321288782516
chr16 30825572 30825876 38.3665390455128
chr16 30886562 30886866 30.3818045465005
chr16 30932953 30933257 30.2835577470993
chr16 30934452 30934756 25.5315616482447
chr16 31044546 31044850 24.2468105579278
chr16 31084525 31084829 26.306509846505
chr16 31085633 31085937 30.0479691889571
chr16 31153711 31154015 24.5298494762248
chr16 31191817 31192121 37.4022142982337
chr16 31470549 31470853 26.1876916079156
chr16 46917739 46918043 37.5999635001461
chr16 47400206 47400510 45.9856211227632
chr16 48190644 48190948 32.7589423839992
chr16 48419413 48419717 46.1691269665917
chr16 49441914 49442218 28.8571334590301
chr16 50186763 50187067 20.6374315079203
chr16 53088690 53088994 23.2756805394571
chr16 53583913 53584217 73.6991393744886
chr16 53737658 53737962 31.4608848407679
chr16 56764076 56764380 20.679706356087
chr16 56965770 56966074 34.268222433003
chr16 57278677 57278981 21.1880044531092
chr16 58545807 58546111 28.065785217698
chr16 58549174 58549478 42.9893833336561
chr16 58664206 58664510 21.1372476294393
chr16 58768155 58768459 50.7670695910618
chr16 66304355 66304659 28.4015798340055
chr16 66642507 66642811 45.2420877127524
chr16 66907041 66907345 22.0550165512283
chr16 67211998 67212302 22.936437689817
chr16 67464384 67464688 21.6214236488377
chr16 67515018 67515322 20.8362395674579
chr16 67899289 67899593 41.5871554744673
chr16 67969421 67969725 39.6851073967025
chr16 68056950 68057254 38.1323569196228
chr16 68270067 68270371 24.1777870773398
chr16 68563982 68564286 20.1936284225636
chr16 68624427 68624731 21.7628623698721
chr16 69006005 69006309 22.1571227888074
chr16 69141904 69142208 21.339676023374
chr16 69166375 69166679 31.3872958894949
chr16 69364084 69364388 22.8027833202872
chr16 69373589 69373893 23.4494268273605
chr16 69788657 69788961 45.1260951068657
chr16 69796030 69796334 26.4408075217389
chr16 70323436 70323740 24.3241467857635
chr16 70380700 70381004 24.6563318249296
chr16 70487870 70488174 28.8514108538817
chr16 70557657 70557961 41.4164027412203
chr16 70687611 70687915 31.9286636944413
chr16 71002252 71002556 20.3684472858087
chr16 71187177 71187481 46.567347133338
chr16 71560118 71560422 28.0731929626182
chr16 73104455 73104759 31.8452291602836
chr16 74700528 74700832 23.2922338399186
chr16 74847034 74847338 34.3525057200465
chr16 75145121 75145425 29.0720403695658
chr16 75267797 75268101 30.068980097699
chr16 75551274 75551578 25.9853084415616
chr16 75681221 75681525 20.8327306646877
chr16 78133881 78134185 21.0799993532661
chr16 81347363 81347667 28.6652730092496
chr16 81619469 81619773 28.1781764446192
chr16 81763833 81764137 31.2333122979142
chr16 81771536 81771840 25.7552290307316
chr16 82203675 82203979 25.7906560669339
chr16 84081915 84082219 23.8987695857907
chr16 84178608 84178912 20.9375774079582
chr16 84208897 84209201 33.173292746426
chr16 84220589 84220893 25.0671319025145
chr16 84651709 84652013 60.0145503591816
chr16 85450002 85450306 30.1521559710856
chr16 85454414 85454718 21.7690017588624
chr16 85722300 85722604 20.5897219507566
chr16 86551319 86551623 36.2112207629685
chr16 87425656 87425960 29.6064950498855
chr16 87521069 87521373 23.0925376204331
chr16 87811525 87811829 33.9150095608678
chr16 87812752 87813056 54.5402111359768
chr16 87887226 87887530 37.1744264301589
chr16 87903132 87903436 53.638561535544
chr16 87905180 87905484 23.2108613821664
chr16 87984582 87984886 29.530989052631
chr16 88518939 88519243 28.8903094640072
chr16 88772767 88773071 25.6404802847271
chr16 88803821 88804125 23.6059962969351
chr16 88878162 88878466 43.9802696962507
chr16 89233909 89234213 20.3126976861653
chr16 89307384 89307688 23.1270374395367
chr16 89555511 89555815 25.0933855928116
chr16 89627106 89627410 29.1460018424561
chr16 89778136 89778440 30.3703164655021
chr16 89940505 89940809 30.2061732679667
chr16 90039071 90039375 21.789184300142
chr17 65694 65998 24.2075339284301
chr17 685535 685839 30.0338728959589
chr17 881271 881575 27.3986306674904
chr17 899791 900095 49.4804901441039
chr17 1057117 1057421 24.4446790485491
chr17 1303331 1303635 30.2262115007413
chr17 1488926 1489230 24.5772794813642
chr17 1627793 1628097 31.506789216633
chr17 1666370 1666674 31.1148463894175
chr17 1933288 1933592 25.6102963559965
chr17 2134992 2135296 22.3481613051668
chr17 2239061 2239365 32.1637703374858
chr17 2239560 2239864 24.2572787023819
chr17 2296994 2297298 23.4323616244158
chr17 2304248 2304552 26.2811307882265
chr17 2833375 2833679 28.7654564796858
chr17 3907862 3908166 31.8313889182349
chr17 4268496 4268800 30.242013260729
chr17 4316524 4316828 26.0985279974272
chr17 4458504 4458808 22.1097030874377
chr17 4607479 4607783 36.2910344355501
chr17 4634994 4635298 37.077917176535
chr17 5322692 5322996 23.6661200562699
chr17 5323234 5323538 38.08416872896
chr17 5342237 5342541 34.4900020173327
chr17 5372115 5372419 122.172932015714
chr17 6347394 6347698 57.9462660909596
chr17 6543942 6544246 24.5430792798308
chr17 6544666 6544970 21.71221388138
chr17 7077576 7077880 30.5999022471418
chr17 7111334 7111638 32.509450527458
chr17 7118229 7118533 25.3256164891321
chr17 7183880 7184184 22.884206457971
chr17 7184676 7184980 51.2362700852562
chr17 7199604 7199908 34.679080802147
chr17 7211603 7211694 97.6074860206763
chr17 7340293 7340597 49.6890770434128
chr17 7387542 7387846 21.5038605414157
chr17 7387998 7388302 22.12222678535
chr17 7475697 7476001 120.659505918683
chr17 7476854 7477158 106.18756173561
chr17 7492628 7492932 23.3373799912381
chr17 7589176 7589480 36.4746354117851
chr17 7590726 7591030 53.9793941200256
chr17 7740118 7740422 48.1831230165649
chr17 7761109 7761413 27.7251895756163
chr17 7960978 7961282 36.8224895826641
chr17 8036762 8037066 21.2211539823542
chr17 8042201 8042505 61.5316045008953
chr17 8152554 8152858 61.197337198246
chr17 8286274 8286578 22.2449775634575
chr17 8534626 8534930 22.2213048962989
chr17 12623261 12623565 20.1986831925146
chr17 12921179 12921483 22.7153634758016
chr17 13479240 13479544 27.1919164103164
chr17 15160574 15160878 22.5078514409793
chr17 15848398 15848702 26.6185211434761
chr17 15902613 15902917 22.0823993055615
chr17 16255834 16256138 24.5078809311838
chr17 16438934 16439238 26.9205656599094
chr17 17050085 17050389 32.5833379055056
chr17 17494869 17495173 35.507958870887
chr17 17545178 17545482 22.1750117803707
chr17 17713309 17713613 28.0796320127404
chr17 17942424 17942728 25.884642309528
chr17 17991003 17991307 27.894207449057
chr17 18864160 18864464 46.4540985138276
chr17 19411375 19411679 22.253828400674
chr17 19471049 19471353 21.203493417572
chr17 19881080 19881384 28.6871088043246
chr17 19896120 19896424 33.6176594591538
chr17 21183372 21183676 25.4032804567074
chr17 21219909 21220213 34.5055369639656
chr17 25603702 25604006 29.866573658342
chr17 25620823 25621127 21.5222668704258
chr17 25660144 25660448 20.8035042066258
chr17 25672563 25672867 49.5427188322192
chr17 25981712 25982016 26.9470307477147
chr17 26216149 26216453 29.775226296658
chr17 26578192 26578496 32.6642637554514
chr17 26578659 26578963 22.8786176668099
chr17 26645799 26646103 23.7223092644264
chr17 26708611 26708915 25.3556854278578
chr17 26903988 26904292 28.0790166657333
chr17 27046433 27046737 20.728779357485
chr17 27047050 27047354 46.0990948541512
chr17 27052857 27053161 40.2813555814176
chr17 27229979 27230283 34.2730252470077
chr17 27438888 27439192 23.9349457766767
chr17 27899890 27900194 41.714772009765
chr17 27918169 27918473 27.9880039907533
chr17 27918619 27918923 28.5568906146405
chr17 27940416 27940720 45.9236407048006
chr17 28443730 28444034 23.8938504412778
chr17 29151655 29151959 24.8900081464827
chr17 30228661 30228965 20.3327739959288
chr17 30630228 30630532 20.3288860305713
chr17 30813385 30813689 29.8715606791047
chr17 33307316 33307620 52.9496120570053
chr17 33469204 33469508 31.4840811972046
chr17 34068147 34068451 27.0422069267907
chr17 34091155 34091459 26.1759434283473
chr17 34838812 34839116 46.8421956304377
chr17 34890658 34890962 86.3332758298669
chr17 34891219 34891523 23.4556991723829
chr17 34901599 34901903 21.4849040954567
chr17 34957853 34958157 28.1999365594216
chr17 34985763 34986067 29.9940412671759
chr17 35306335 35306639 28.0472657958463
chr17 35715372 35715676 29.2172275130595
chr17 35854700 35855004 22.8143222105702
chr17 36452847 36453151 27.9910568956827
chr17 36571793 36572097 27.0393475404175
chr17 36608182 36608486 30.8008249475317
chr17 36715658 36715962 44.3994335623567
chr17 36754812 36755116 24.5346488210198
chr17 36819396 36819700 44.0433022111561
chr17 36908598 36908902 50.1097221900072
chr17 36981540 36981844 24.2853468257082
chr17 37009895 37010199 48.6074509611667
chr17 37356436 37356740 38.9486051281498
chr17 38020303 38020607 40.5838704670289
chr17 38255258 38255562 38.340061166449
chr17 38256805 38257109 65.9819854997396
chr17 38264515 38264819 20.9543673913689
chr17 38269503 38269807 37.0473633177442
chr17 38333687 38333991 20.941383660879
chr17 38375346 38375650 24.6162110853646
chr17 38438050 38438354 42.0270639673451
chr17 38501276 38501580 23.0092415105613
chr17 39845600 39845904 41.8903558886718
chr17 39894382 39894496 134.736170735608
chr17 39968993 39969297 51.5453236276704
chr17 40169192 40169496 24.5754262656871
chr17 40273228 40273532 31.7068561291574
chr17 40333317 40333621 35.0319999906103
chr17 40336204 40336508 24.6676013775463
chr17 40464280 40464584 30.1049749622571
chr17 40540677 40540981 62.0743975656835
chr17 40831807 40832111 26.9370756849769
chr17 40950635 40950939 25.1558521730389
chr17 40985179 40985483 107.825700372023
chr17 41116307 41116611 23.1106211381557
chr17 41150149 41150453 55.082326793467
chr17 41445155 41445459 22.2372251288197
chr17 41608129 41608433 22.2221198036966
chr17 41755326 41755630 22.5746229012719
chr17 41832724 41833028 26.7479960243088
chr17 41923728 41924032 40.766965747997
chr17 42015429 42015733 25.7616083698137
chr17 42092222 42092526 39.3851496799081
chr17 42147997 42148128 131.965754438593
chr17 42281115 42281419 24.4272537412838
chr17 42287779 42288083 24.9077869097777
chr17 42404217 42404521 60.4315289677691
chr17 42610920 42611224 28.3408971235968
chr17 42620589 42620893 21.1230509684617
chr17 42976725 42977029 32.1864165776748
chr17 43212659 43212963 28.14735563062
chr17 43225102 43225406 27.5171794631653
chr17 43225676 43225980 27.3384978490744
chr17 43394451 43394755 21.7978753439501
chr17 43971416 43971720 20.2629412716016
chr17 44268990 44269294 27.9623519196977
chr17 44270028 44270332 34.5992130654151
chr17 44271340 44271644 27.0042432763027
chr17 45234195 45234499 21.3886951876069
chr17 45235471 45235775 23.7509401022246
chr17 45307137 45307441 21.1684103291416
chr17 45401029 45401333 20.3306247412469
chr17 45569848 45570152 33.1513021141782
chr17 45727114 45727418 41.2319284603867
chr17 46103805 46104109 23.5476371368244
chr17 46125084 46125388 23.9279360840935
chr17 46133109 46133413 52.3272560063309
chr17 47022106 47022410 41.2638785376224
chr17 47073346 47073650 25.457128811947
chr17 47074583 47074887 28.897036608355
chr17 47113258 47113562 20.6394180774941
chr17 47492382 47492686 29.9838208958919
chr17 47633676 47633980 32.3334620208314
chr17 47645292 47645596 21.0738515460787
chr17 47647395 47647699 21.176168751883
chr17 47754695 47754999 22.1637600500425
chr17 47785203 47785507 20.3233329656598
chr17 48058081 48058385 22.6768242342619
chr17 48229329 48229633 21.4865460316067
chr17 48246670 48246974 20.2062364773676
chr17 48286880 48287184 20.9328149283425
chr17 48474739 48475043 23.8250217151808
chr17 48556070 48556374 20.3565053142598
chr17 48556858 48557162 40.5700488670575
chr17 48637103 48637407 25.5084480897716
chr17 48796525 48796829 39.0544461978561
chr17 49198432 49198736 31.192301544734
chr17 49230875 49230987 121.522871540587
chr17 49244036 49244340 25.5672662032034
chr17 49336599 49336903 20.8461737882802
chr17 49337740 49338044 35.630639337382
chr17 49676086 49676390 20.1765815509412
chr17 53315621 53315925 29.7174110814095
chr17 55038298 55038602 29.2266671223163
chr17 55162495 55162799 28.8329249080588
chr17 56083848 56084152 31.7061105183426
chr17 56084532 56084836 24.7913799482663
chr17 56277457 56277761 25.9003854754945
chr17 56327166 56327266 102.808593702612
chr17 56402416 56402720 21.4363918862961
chr17 57184277 57184581 26.6487720647369
chr17 57367915 57368219 21.0910086622088
chr17 57642642 57642946 29.8383718084767
chr17 57697045 57697349 41.858605298429
chr17 57970159 57970463 33.5979324815991
chr17 60729665 60729969 22.7620397488287
chr17 61678061 61678365 21.883810410348
chr17 61819241 61819545 22.8924689309366
chr17 61851172 61851259 145.523846147024
chr17 61919937 61920241 27.3549587551461
chr17 62038784 62039088 25.7910055846312
chr17 62493079 62493383 25.5159325402104
chr17 62501547 62501851 61.9490653182546
chr17 62502249 62502553 21.566119257532
chr17 62502829 62503133 26.5311938062038
chr17 63569104 63569408 29.3745565924656
chr17 64196794 64197098 43.1790038259527
chr17 65362575 65362879 22.1759651325952
chr17 65713787 65714091 20.6113757294723
chr17 66287446 66287750 68.2244919309781
chr17 66730047 66730351 23.0992433486029
chr17 69105891 69106195 24.9138156691407
chr17 71366001 71366305 23.2906193783679
chr17 71562964 71563268 20.8748460482201
chr17 71817200 71817504 28.1757308858164
chr17 71837827 71838131 25.0309622925167
chr17 72004356 72004660 20.3598702909275
chr17 72199740 72200044 30.8477695209009
chr17 72667362 72667666 29.7507144369896
chr17 72772326 72772630 20.8738593252043
chr17 72848463 72848767 24.9664853098794
chr17 72956850 72957154 36.5726930648367
chr17 73029816 73030120 36.2344914852494
chr17 73030300 73030604 20.9645288242073
chr17 73031014 73031318 41.5069932729456
chr17 73127552 73127856 24.1773223679095
chr17 73257774 73258078 40.7809368067894
chr17 73781017 73781321 32.9395122265693
chr17 73937192 73937496 26.0611218824277
chr17 74068528 74068832 25.0704310241142
chr17 74178352 74178656 22.6843490519197
chr17 74502494 74502798 71.3610514805118
chr17 74537034 74537338 26.975172080478
chr17 74553733 74554037 48.8395224576993
chr17 74732555 74732859 40.2515129008065
chr17 74733238 74733542 21.5790741014677
chr17 74965058 74965362 23.4596301444446
chr17 75052354 75052658 20.4181686830795
chr17 75084631 75084935 102.914931945553
chr17 75447380 75447684 20.8940263919733
chr17 76183143 76183447 23.8250808795211
chr17 76210176 76210480 24.721622056174
chr17 76247015 76247319 24.8545864713186
chr17 76374561 76374865 31.1148454994935
chr17 76712990 76713294 23.788189484594
chr17 76836770 76837074 28.7872307084294
chr17 77290639 77290943 65.904793876995
chr17 77397242 77397546 23.7283779935192
chr17 77632714 77633018 24.2111871295562
chr17 78010237 78010541 25.072040670475
chr17 78428262 78428566 22.4637359489876
chr17 78549179 78549483 45.3828783797778
chr17 79197073 79197377 47.9326245225703
chr17 79451376 79451680 26.0996081039148
chr17 79504528 79504832 31.7772141424021
chr17 79670346 79670650 51.0161956419339
chr17 79829198 79829502 30.7372056989254
chr17 79895091 79895395 38.7693927296198
chr17 79934495 79934799 26.5785211901699
chr17 79935313 79935617 60.3287735749852
chr17 79995132 79995436 34.9000896349786
chr17 80056289 80056593 21.9017267215075
chr17 80056905 80057209 26.7061186036632
chr17 80452028 80452332 30.2876743453993
chr17 81009417 81009721 22.6811476334401
chr18 267981 268285 25.3673643037916
chr18 3447824 3448128 23.8991409103232
chr18 4455361 4455665 25.394220273829
chr18 5073318 5073622 22.2692406574512
chr18 6482546 6482850 23.7013147417505
chr18 7038286 7038590 22.0627720866751
chr18 8706985 8707289 25.3564874139246
chr18 9073670 9073974 52.9529930189416
chr18 12407821 12408125 28.7865811951776
chr18 12702724 12703028 21.8185077024726
chr18 12948313 12948617 24.1493499834005
chr18 13726498 13726802 25.0531277582184
chr18 19180674 19180978 33.3059172419078
chr18 19192085 19192389 38.7543569556427
chr18 22006561 22006865 50.9829202710862
chr18 23806340 23806644 21.6595627638519
chr18 24037964 24038268 21.7194505519802
chr18 24127753 24128057 25.8408738201096
chr18 24155227 24155531 25.0166116070792
chr18 24716122 24716426 22.6466613988303
chr18 27291972 27292276 25.9159969774249
chr18 28622378 28622682 20.5594844795417
chr18 29405775 29406079 53.78534370342
chr18 29671709 29672013 21.9474492831977
chr18 33077506 33077810 22.2051573645074
chr18 33552582 33552886 27.0313539440302
chr18 33709165 33709469 23.1393083481734
chr18 33709705 33710009 20.2510132878921
chr18 34746921 34747225 21.5316288269355
chr18 39109091 39109395 31.9612484682533
chr18 43678386 43678690 26.7624697076065
chr18 45457782 45458086 23.7667719764671
chr18 46065193 46065497 26.3139923116144
chr18 46548160 46548464 23.3201212132024
chr18 46974195 46974499 41.7786983545631
chr18 46987014 46987318 40.710420051373
chr18 47013580 47013884 25.5747106204873
chr18 47018515 47018819 34.5736511924266
chr18 47139546 47139850 21.5297975663227
chr18 47807821 47808125 21.331006915711
chr18 47814063 47814367 24.6711287114592
chr18 48171202 48171506 21.8988273686458
chr18 48518832 48519136 30.4940838622567
chr18 48724378 48724682 32.8561976336797
chr18 48944473 48944777 83.7459256189045
chr18 51796394 51796698 20.4181186086512
chr18 54230872 54231176 41.6700226554226
chr18 54305783 54306087 25.3589023691978
chr18 54318161 54318465 28.0573065871556
chr18 55297377 55297681 37.8558810813738
chr18 57069631 57069935 32.760459885733
chr18 60193975 60194279 30.4230431035491
chr18 70429854 70430158 20.2642865639998
chr18 71510042 71510346 21.6244113238622
chr18 71559330 71559634 36.3591008095173
chr18 75362759 75363063 26.4402273992318
chr18 77794472 77794776 27.6475260798259
chr19 510608 510912 48.2661664997605
chr19 572371 572675 32.2292703346628
chr19 573270 573574 23.1326612822997
chr19 770278 770582 24.2545887799706
chr19 796923 797227 35.599285179027
chr19 797718 798022 23.4818992560902
chr19 984138 984442 22.9885168019402
chr19 1064896 1065200 36.8470875257449
chr19 1071169 1071473 44.3575273646161
chr19 1095310 1095614 41.3161119510318
chr19 1244454 1244758 22.3430475406281
chr19 1267004 1267308 25.1430304955039
chr19 1269594 1269898 34.0812628474047
chr19 1279742 1280046 23.7006628710183
chr19 1383687 1383991 33.023941509032
chr19 1407168 1407472 27.1375134499248
chr19 1438304 1438608 32.1384108601712
chr19 1503465 1503769 29.3075270082086
chr19 1568390 1568694 27.0262242459824
chr19 1592165 1592469 55.144477954739
chr19 1605531 1605835 22.8200594137171
chr19 1672347 1672651 52.3190148563663
chr19 1853358 1853662 22.2601374409419
chr19 1864121 1864425 88.6679825563776
chr19 1897615 1897919 30.1196429238804
chr19 2042249 2042553 37.6117909892114
chr19 2236129 2236433 26.1759423374333
chr19 2269338 2269642 30.4798282191879
chr19 2291357 2291661 28.9195613456648
chr19 2308182 2308486 20.4954932057956
chr19 2427468 2427772 43.4954644121789
chr19 2428274 2428578 24.7168264220176
chr19 2462998 2463302 28.3112309420259
chr19 2475492 2475796 20.7666273860447
chr19 2749217 2749521 36.1872395950552
chr19 2783498 2783575 112.240650435036
chr19 2785284 2785588 23.2179959506025
chr19 2819673 2819977 27.6571154441503
chr19 3075975 3076279 21.2923000518101
chr19 3500565 3500869 21.8250080746762
chr19 3783673 3783977 26.0499535927046
chr19 3985276 3985580 22.8885042222178
chr19 4182459 4182763 29.0190661206308
chr19 4246781 4247085 65.9522839474322
chr19 4327192 4327496 37.5114408762191
chr19 4328590 4328894 30.5928527768967
chr19 4457774 4458078 22.5170544932854
chr19 4580241 4580545 22.4490758145693
chr19 4638974 4639278 28.8203448110429
chr19 4809631 4809935 68.464612608562
chr19 4815662 4815966 28.9640785250417
chr19 5340895 5341199 24.9551458010422
chr19 5622819 5623123 22.5998792168286
chr19 5690222 5690526 41.2622982278159
chr19 5720070 5720374 76.1634241332383
chr19 5773760 5774064 47.82219910007
chr19 5790662 5790966 77.6847234244535
chr19 5802303 5802607 30.7682624765049
chr19 5903760 5904064 61.5639683817678
chr19 5978169 5978473 30.964407858933
chr19 6280102 6280406 34.8159955937545
chr19 6736613 6736917 28.4196772155681
chr19 7294831 7295135 21.4754337463519
chr19 7553913 7554217 33.4040861954363
chr19 7570733 7571037 34.6001949875043
chr19 7580753 7581057 38.7013719439992
chr19 7938939 7939243 20.6895391573247
chr19 7968406 7968710 34.6160536241168
chr19 7990038 7990342 26.5324633337989
chr19 8008346 8008650 21.6202975572824
chr19 8008740 8009044 24.4734347894336
chr19 8034497 8034801 24.8164147608629
chr19 8067300 8067604 20.5641464137854
chr19 8386219 8386523 24.9618145076372
chr19 8645645 8645949 22.6943054413555
chr19 9649306 9649610 21.3812829838271
chr19 9695025 9695329 29.3807860881731
chr19 9903463 9903767 38.7608536758261
chr19 10138442 10138746 71.0091971681902
chr19 10216921 10217225 69.5734321912107
chr19 10305473 10305777 22.364510663682
chr19 10380124 10380428 27.094894006058
chr19 10463780 10464084 21.3247010201522
chr19 10527172 10527476 22.1424348003265
chr19 10530439 10530743 27.1846866776519
chr19 10616221 10616525 22.3749783842621
chr19 10676543 10676847 23.2430330656634
chr19 10679660 10679964 34.6415046586194
chr19 10680170 10680474 21.3340293208244
chr19 10691727 10692031 23.5771754763745
chr19 10764441 10764745 33.9339108102232
chr19 10811963 10812267 60.1781463071619
chr19 10947160 10947464 37.1629052809059
chr19 10989870 10990174 141.963393352149
chr19 11266385 11266689 20.5671375576562
chr19 11593392 11593696 55.4798296363772
chr19 11641350 11641654 32.3673031164442
chr19 11804725 11805029 22.2642291728336
chr19 12075701 12076005 22.5272438015963
chr19 12175585 12175889 35.0968925346337
chr19 12750916 12751220 21.6377473241816
chr19 12792082 12792386 25.9675744484763
chr19 12834616 12834920 51.8215292990536
chr19 12904811 12905115 28.1391803001903
chr19 12907427 12907731 20.5802588857468
chr19 12947082 12947386 28.036326228988
chr19 12995608 12995912 22.6830954330847
chr19 13056493 13056797 45.7997856756074
chr19 13067935 13068239 23.9572025350981
chr19 13162374 13162678 24.5812073293399
chr19 13227353 13227657 41.1209440397416
chr19 13262878 13263182 29.6148510181795
chr19 13265682 13265986 35.2432640376641
chr19 13763577 13763881 21.5418198476393
chr19 13799945 13800249 23.9933145583114
chr19 13905788 13906092 26.5442640606683
chr19 13915593 13915897 28.3084241738332
chr19 14474149 14474453 42.4462347004603
chr19 14583039 14583343 26.2926948219636
chr19 14590868 14591172 24.2837786391928
chr19 14667514 14667818 21.0039776733561
chr19 14869793 14870097 41.7047132927717
chr19 15236287 15236591 33.3576860238487
chr19 15261437 15261741 22.1623683505255
chr19 15310887 15311191 21.6056520378082
chr19 15489893 15490197 20.2192458771258
chr19 15529692 15529996 28.2151771118989
chr19 15543409 15543713 40.348314796323
chr19 16882383 16882687 54.0321541484685
chr19 17326042 17326346 36.5682663922773
chr19 17371802 17372106 30.1083253349525
chr19 17403450 17403754 38.972973825836
chr19 17438424 17438728 21.8090187378707
chr19 17445481 17445785 28.1768614010072
chr19 17448189 17448493 27.6588799839013
chr19 17564190 17564494 22.3261312905208
chr19 17599518 17599822 61.3812487547096
chr19 17716895 17717199 42.3570395415869
chr19 17817477 17817781 31.0686377101712
chr19 17953081 17953385 44.0380401696721
chr19 17970292 17970596 29.350390220928
chr19 18043391 18043695 71.6485190691957
chr19 18057187 18057491 39.4241712283001
chr19 18117851 18118155 21.2988340393074
chr19 18350179 18350483 27.9363500268628
chr19 18433946 18434250 24.5816732617797
chr19 18485225 18485529 26.3174629695093
chr19 18499255 18499559 22.3282391870898
chr19 18527135 18527439 25.9277713705627
chr19 18682400 18682704 80.0123871588251
chr19 18700239 18700543 27.6229963664332
chr19 18701242 18701546 47.3258067859676
chr19 18705067 18705371 28.5612457290798
chr19 18977321 18977625 22.8594481757345
chr19 19144398 19144702 28.9397024788736
chr19 19216321 19216625 24.0826011204545
chr19 19372167 19372471 25.593742537797
chr19 19453529 19453833 31.3722193487579
chr19 19471904 19472208 50.6370658465398
chr19 19887265 19887569 27.1164812446936
chr19 20149997 20150301 31.9550273466141
chr19 20844159 20844463 21.1609178181158
chr19 21106097 21106401 20.3022466725178
chr19 22034736 22035040 21.1544013253606
chr19 29751393 29751697 20.7457420528678
chr19 29906513 29906817 25.1632969176484
chr19 30019295 30019599 23.0994365989608
chr19 30432858 30433162 36.2689019767105
chr19 32836491 32836795 40.3064774017568
chr19 33793550 33793854 23.1158352238957
chr19 33864667 33864971 20.461146865264
chr19 34286712 34287016 23.9629009926112
chr19 34732352 34732656 20.6423091206017
chr19 34850185 34850489 28.4634290822304
chr19 34895503 34895807 28.630416300817
chr19 34919110 34919414 35.6080296332416
chr19 35203623 35203927 28.6472801002966
chr19 35225297 35225601 21.631804038126
chr19 35342360 35342664 29.993877722879
chr19 35491792 35492096 22.1860189676089
chr19 35558079 35558383 27.1108404300522
chr19 35581689 35581993 24.7566321754953
chr19 35738577 35738881 27.1647923341922
chr19 36000144 36000448 21.9123466589311
chr19 36046638 36046942 20.5761641426802
chr19 36048410 36048714 24.5252479641011
chr19 36207824 36208128 23.7091058046788
chr19 36422513 36422817 28.4291433760529
chr19 36545210 36545514 31.8650042969342
chr19 36605738 36606042 41.0288265758923
chr19 36705330 36705634 28.5028383110665
chr19 36705968 36706272 66.9090101532111
chr19 36822413 36822717 51.0413891287566
chr19 36980073 36980377 44.1405939414584
chr19 37063949 37064253 31.1785003392884
chr19 38397085 38397389 21.1436132391315
chr19 38422812 38423116 33.1565902017973
chr19 38494188 38494492 47.4412561737065
chr19 38734511 38734815 25.4011153160047
chr19 38865225 38865529 22.5589510992824
chr19 38893607 38893911 31.8855580568089
chr19 39109550 39109854 41.3050902238089
chr19 39138211 39138515 23.3769279613694
chr19 39220377 39220681 23.7349179104892
chr19 39339910 39340214 64.5636117455399
chr19 39342437 39342741 35.2375214892565
chr19 39360500 39360804 22.1383323820721
chr19 39421121 39421425 22.4354125732882
chr19 39465708 39466012 26.9819645652154
chr19 39902749 39903053 33.8119680752693
chr19 39926449 39926753 22.6188758429363
chr19 39971381 39971685 25.7896745385815
chr19 39993472 39993776 29.3135271745915
chr19 40324354 40324658 22.93388513138
chr19 40476614 40476918 28.0917961981893
chr19 41018418 41018722 23.5530338835226
chr19 41029184 41029488 20.4457392692705
chr19 41055084 41055388 20.6595862801453
chr19 41168710 41169014 67.3712343582213
chr19 41197085 41197389 27.3145807597065
chr19 41256238 41256542 33.3970673287852
chr19 41256946 41257250 25.5044329979229
chr19 41303977 41304281 22.4782142881849
chr19 41304745 41305049 20.5549729507747
chr19 41312820 41313124 21.7695348545308
chr19 41768277 41768581 25.2392255171437
chr19 41770086 41770390 40.0063867983196
chr19 41903133 41903437 58.9054549486944
chr19 42363645 42363949 23.0801339919467
chr19 42364281 42364585 26.1727630707808
chr19 42388352 42388656 22.3967711422661
chr19 42579661 42579965 27.2005708290975
chr19 42612721 42613025 31.1300942194479
chr19 42748878 42749182 29.9390992863624
chr19 42772412 42772716 30.8521501028706
chr19 44616203 44616507 31.4159290840016
chr19 45004636 45004940 30.1856902952701
chr19 45147820 45148124 22.3225701059352
chr19 45280896 45281200 26.4166299853773
chr19 45348832 45349136 22.7044993895474
chr19 45542142 45542446 20.6393874843113
chr19 45579587 45579891 22.2915339016745
chr19 45582314 45582618 79.4266591117997
chr19 45655710 45656014 25.1904315028736
chr19 45681554 45681858 31.0483172553095
chr19 45909728 45910032 21.3442835683795
chr19 45926999 45927303 24.6238748039457
chr19 46001911 46002215 42.3364786801067
chr19 46119483 46119787 20.4210003041898
chr19 46146366 46146670 20.8865697347931
chr19 46234066 46234370 23.0556300766672
chr19 46320446 46320750 40.7131598515382
chr19 46430977 46431281 28.2432283237005
chr19 46498205 46498509 26.1052017248896
chr19 46806952 46807256 21.5843989321215
chr19 47049788 47050092 65.1040141917248
chr19 47290037 47290341 28.3624492637751
chr19 47291674 47291978 40.9682351349734
chr19 47363581 47363885 28.3329870735657
chr19 47615352 47615656 22.7318591692291
chr19 47633787 47634091 23.4721054395583
chr19 47747435 47747739 27.6932251036483
chr19 47759651 47759955 25.566904953859
chr19 47852207 47852511 62.8194874837409
chr19 48248839 48249143 23.1395754240581
chr19 48774486 48774790 21.0688331914201
chr19 48775040 48775344 29.7763956132386
chr19 48823325 48823629 20.5267608668401
chr19 48903764 48904068 20.4986826707415
chr19 48949154 48949458 21.6006432614567
chr19 49122579 49122883 34.987217252762
chr19 49140900 49141204 21.9838420982812
chr19 49256176 49256480 25.7885579974689
chr19 49298370 49298674 27.1864496502601
chr19 49313981 49314285 27.8523384885705
chr19 49457933 49458237 26.9586147341123
chr19 49467021 49467325 22.26647855972
chr19 49469152 49469456 33.5581526918919
chr19 49621956 49622260 23.8511129429809
chr19 49649363 49649667 22.3607125809473
chr19 49654981 49655285 34.9302673139811
chr19 49939717 49940021 31.5713949045807
chr19 49979547 49979851 20.7860369829323
chr19 49990656 49990960 32.1887415363944
chr19 49999205 49999509 28.2488161259199
chr19 50143466 50143770 40.0325094327752
chr19 50179437 50179741 24.0948231884496
chr19 50180659 50180963 50.1589511532607
chr19 50316224 50316528 21.3943995787644
chr19 50380654 50380958 32.0749492545412
chr19 50393301 50393605 97.727761793184
chr19 50433002 50433306 30.7596218228736
chr19 50837385 50837689 26.3419750035441
chr19 50887228 50887532 33.9688314490489
chr19 50918021 50918325 46.1980511700265
chr19 50964508 50964812 21.2785874657171
chr19 51014454 51014758 23.1018670945193
chr19 51307596 51307900 27.9483891618839
chr19 51308204 51308508 21.5084655160199
chr19 51611520 51611824 25.6482007346014
chr19 51925198 51925502 22.7795533132754
chr19 52281143 52281447 22.2136562978069
chr19 52391382 52391686 24.9014445832413
chr19 52641958 52642262 47.1670066909089
chr19 52772747 52773051 24.938111914559
chr19 53561537 53561841 23.5961168276286
chr19 53811649 53811953 25.3838746543705
chr19 54024093 54024397 30.3642419287398
chr19 54098146 54098450 33.4139103652694
chr19 54370716 54371020 21.6487971094662
chr19 54460781 54461085 29.0224538739718
chr19 54539100 54539404 24.603886903829
chr19 54618887 54619191 36.7581005162392
chr19 54694051 54694355 29.9171488376233
chr19 54704503 54704807 25.6356472114248
chr19 54974190 54974494 21.0924305298537
chr19 54982576 54982880 23.660082494274
chr19 55671921 55672225 34.9335985832305
chr19 55770531 55770835 22.7846782223618
chr19 55850128 55850432 22.8931015205857
chr19 55919397 55919701 23.023267189128
chr19 55972881 55973185 37.8601887903586
chr19 55987415 55987719 30.5334122118297
chr19 56015412 56015716 20.7992939231462
chr19 56111341 56111645 22.2809826939808
chr19 56154776 56155080 25.6635893028834
chr19 56164953 56165257 25.888100619335
chr19 56166657 56166961 38.154036709213
chr19 56616515 56616819 33.5928809380861
chr19 56631721 56632025 20.2475487987404
chr19 56652232 56652536 27.0931233502575
chr19 57791121 57791425 77.6531721373209
chr19 57918040 57918344 22.4255051293002
chr19 57946379 57946683 33.7318366342392
chr19 58094877 58095181 39.8661773762773
chr19 58193203 58193507 32.7054781097492
chr19 58330932 58331236 22.4769998152896
chr19 58341469 58341773 28.0781036012131
chr19 58361072 58361376 22.8906435902071
chr19 58427983 58428287 22.3108956341081
chr19 58458962 58459266 20.9659984048418
chr19 58554407 58554711 23.9700119267475
chr19 58694568 58694872 29.7020189779636
chr19 58816548 58816852 25.0435231331924
chr19 58891992 58892296 28.2839337096071
chr19 58897983 58898287 30.3176650938548
chr19 59025399 59025703 38.7739772914501
chr19 59030977 59031281 26.0781045925551
chr19 59049852 59050156 52.360851120796
chr19 59070977 59071281 31.3652596396533
chr2 529364 529668 21.28597687539
chr2 2617195 2617499 20.5502529518474
chr2 3307379 3307683 25.6467466034267
chr2 3622711 3623015 37.7693669589865
chr2 7177918 7178222 25.2362836118481
chr2 7237450 7237754 21.5029451715205
chr2 9243449 9243753 20.688378251592
chr2 9282793 9283097 28.4899395791334
chr2 9770595 9770899 42.3070607136829
chr2 9908628 9908932 21.4798028096313
chr2 10260895 10261199 28.7945634655059
chr2 10549179 10549483 33.9613313861276
chr2 10552613 10552917 21.6465453928158
chr2 10575093 10575397 24.0899997951318
chr2 10588000 10588304 52.9987095313857
chr2 10588703 10589007 35.6110830314621
chr2 10829934 10830238 70.7630120191118
chr2 11606253 11606557 21.4613426681371
chr2 11809902 11810206 49.2591909774239
chr2 11919312 11919616 62.1096965981324
chr2 12596434 12596738 23.9453893476071
chr2 16668992 16669296 24.5452000978191
chr2 17720176 17720480 22.2641916526564
chr2 17721436 17721740 36.9269692116359
chr2 18011823 18012127 25.8548044785888
chr2 18741811 18742115 24.8033126445589
chr2 20335434 20335738 51.6658571495512
chr2 20550579 20550883 32.1732503660394
chr2 23574455 23574759 28.1131416576359
chr2 23583594 23583898 23.8816460184691
chr2 24244284 24244588 20.5256599481242
chr2 25016124 25016428 35.639928399174
chr2 25044948 25045252 21.585873839307
chr2 25194777 25195081 24.2754084639664
chr2 25895716 25896020 20.9337453900506
chr2 26402274 26402578 25.5287186738977
chr2 27309323 27309627 22.9857621157822
chr2 27392761 27393065 20.7186665541361
chr2 27434998 27435302 25.4317088255522
chr2 27440178 27440482 77.2434508538357
chr2 27487966 27488270 23.9302210869614
chr2 27579793 27580097 35.9834040507788
chr2 27665377 27665681 21.4972882663977
chr2 27712468 27712772 29.3221757990081
chr2 28113963 28114267 35.752183942105
chr2 29093050 29093354 34.6922447938557
chr2 29117393 29117697 60.8329654049279
chr2 29513365 29513669 22.9929202388768
chr2 31361487 31361791 26.0002656773321
chr2 32236023 32236327 30.269764308624
chr2 32390679 32390983 23.1351907553284
chr2 32581857 32582161 31.4262768572161
chr2 32853031 32853335 45.6787742222926
chr2 33621627 33621931 28.5957899873412
chr2 37433169 37433473 20.6632147930948
chr2 38603797 38604101 23.1145833495635
chr2 38750914 38751218 27.6711402170801
chr2 38978295 38978599 32.1983765464715
chr2 40006245 40006549 28.5900208857382
chr2 42273955 42274259 35.6750545572051
chr2 42997703 42998007 30.3128248383431
chr2 43354293 43354597 26.8995025760969
chr2 43397108 43397412 32.4737683882038
chr2 43823202 43823506 22.2689468523841
chr2 44365344 44365648 27.3953267846973
chr2 44588582 44588886 112.996127972274
chr2 44588789 44589093 38.691407930956
chr2 45182793 45183097 22.1427368382396
chr2 45838240 45838544 22.9515586274188
chr2 46691658 46691962 29.682445720942
chr2 46925746 46926050 21.4836009153918
chr2 47143002 47143306 21.3887971915048
chr2 47214195 47214499 23.7233893407844
chr2 47356564 47356868 24.258527736409
chr2 47572042 47572346 59.0790893144919
chr2 48338317 48338621 23.6021515044013
chr2 48541333 48541637 25.4947054917999
chr2 53461720 53462024 20.4505040729449
chr2 53995263 53995567 21.9646777771312
chr2 54198168 54198472 24.9919850240853
chr2 55276502 55276806 37.6676807743762
chr2 55459620 55459924 20.783994948801
chr2 55496306 55496610 21.4337894105226
chr2 55646988 55647292 23.6802942320265
chr2 55844637 55844941 25.8234541569519
chr2 55920806 55921110 60.5420747438527
chr2 56236379 56236683 22.5557036869962
chr2 57987016 57987320 23.7709103149374
chr2 60776549 60776853 56.4618579871494
chr2 60782553 60782857 21.1500994343077
chr2 60901693 60901997 23.181221855841
chr2 61403966 61404270 22.03720244259
chr2 61763782 61764086 23.4413979629273
chr2 62081848 62082152 24.6697617830682
chr2 62684097 62684401 22.5647279243121
chr2 63528008 63528312 57.6114872794216
chr2 63651996 63652300 42.8301656865114
chr2 63815661 63815965 22.8801248927407
chr2 65283703 65284007 25.2028362484516
chr2 65662794 65663098 20.3982169914519
chr2 66800596 66800900 29.4678387750968
chr2 67877937 67878241 73.8789702379264
chr2 68073513 68073817 25.5579098629494
chr2 68384897 68385201 68.5111498633922
chr2 68452357 68452661 37.968427295128
chr2 68589181 68589485 97.2091918632297
chr2 68694533 68694837 23.3721576174113
chr2 69405390 69405694 33.0314614778548
chr2 69808910 69809214 24.7353714331753
chr2 70056643 70056947 28.6303802688245
chr2 70141271 70141575 42.8066007859987
chr2 70313267 70313571 30.2616253621525
chr2 70313882 70314186 41.1783797805145
chr2 70316721 70317025 28.1262456594285
chr2 70352251 70352555 31.4896125818436
chr2 70368254 70368558 23.1802526028003
chr2 70369852 70370156 28.1823537062542
chr2 70844775 70845079 26.6324513307827
chr2 71212040 71212344 23.6340164267525
chr2 71357605 71357909 21.8203734633066
chr2 73114965 73115269 23.8288056554079
chr2 73487475 73487779 24.6760940301507
chr2 73964389 73964693 24.4619190498997
chr2 74425534 74425838 80.5386547264078
chr2 74426173 74426477 40.1546534418395
chr2 74648603 74648907 20.802388999789
chr2 74776408 74776712 33.4562045125509
chr2 75185867 75186171 36.4547858253099
chr2 75937665 75937969 25.2859681375635
chr2 79738495 79738799 26.6383846967141
chr2 80162953 80163257 23.8157469593838
chr2 85108141 85108445 22.3141033621409
chr2 85154095 85154399 21.9518824013366
chr2 85483187 85483491 25.987382369172
chr2 85664711 85665015 41.9576406195471
chr2 85764976 85765280 22.6557314190394
chr2 85765708 85766012 25.5500885641174
chr2 85766734 85767038 28.0061474679265
chr2 85829942 85830246 27.0302773595639
chr2 86422661 86422965 21.5213935202893
chr2 86667701 86668005 42.1911424225448
chr2 88990887 88991191 24.0889656729009
chr2 89065129 89065433 22.7600022044396
chr2 95831157 95831461 21.6550734041398
chr2 96810807 96811111 29.622841971054
chr2 96873910 96874214 22.2233705483984
chr2 96874550 96874854 21.2616835760216
chr2 96971172 96971476 34.6723505329958
chr2 97215736 97216040 25.3542413364514
chr2 97303997 97304301 26.8646159573387
chr2 97534657 97534961 30.2471815742766
chr2 98316668 98316972 30.1736141833847
chr2 99001527 99001831 20.3095474129158
chr2 101179448 101179752 24.5367022864118
chr2 101346777 101347081 22.8562288743296
chr2 103235958 103236262 23.3804730219468
chr2 105274983 105275287 40.4164180838777
chr2 105459467 105459771 21.22762338804
chr2 105904244 105904548 21.3101058800558
chr2 106888938 106889242 33.4853670598041
chr2 107503534 107503838 21.5412567164994
chr2 109335682 109335986 51.2908326230892
chr2 109402943 109403247 21.3092952087511
chr2 110969973 110970277 24.2172175676702
chr2 111490006 111490310 22.2739083626892
chr2 111878118 111878422 37.8644312970233
chr2 111878733 111879037 22.9783706656686
chr2 113017084 113017388 21.1615708840339
chr2 113033012 113033316 23.6734271706038
chr2 113033742 113034046 35.2246122993076
chr2 113238656 113238960 24.3188509281654
chr2 113299888 113300192 35.196940638561
chr2 113300087 113300391 22.0679793303137
chr2 113341887 113342191 20.5798281105518
chr2 113357641 113357945 35.3955885576215
chr2 113403143 113403447 29.3328299580682
chr2 113699328 113699632 23.7963740463016
chr2 113956787 113957091 25.1523048039419
chr2 114737167 114737471 21.5649667279457
chr2 118227889 118228193 66.1577125799861
chr2 118572048 118572352 36.9138279291528
chr2 119076932 119077236 21.6987896203006
chr2 119880305 119880609 25.3221633614441
chr2 120013331 120013635 24.4416572982408
chr2 120124260 120124564 49.5966984552354
chr2 120460450 120460754 20.3287943471551
chr2 120517420 120517724 22.8369011133611
chr2 120611662 120611966 22.9272156716694
chr2 120980565 120980869 25.6938790965572
chr2 121200816 121201120 21.1459757222566
chr2 121223664 121223968 21.1418701712876
chr2 122440234 122440538 21.4744123900231
chr2 122494319 122494623 42.124997292413
chr2 122513032 122513336 45.8040494098267
chr2 127729601 127729905 21.7231432840528
chr2 127886163 127886467 23.3643907558747
chr2 127978508 127978812 26.1783489075008
chr2 128220988 128221292 21.0942804307458
chr2 128568599 128568903 26.7809484633127
chr2 128848707 128849011 21.5149454568916
chr2 129079366 129079670 22.6531147934712
chr2 129402594 129402898 28.8161734533483
chr2 131094676 131094980 23.9536423889921
chr2 133062170 133062474 22.6756953665914
chr2 134904178 134904482 20.8856177014926
chr2 136288016 136288320 20.9675003621843
chr2 136288581 136288885 20.2942323280119
chr2 136743001 136743305 42.9739045107134
chr2 136783215 136783519 32.0586434363607
chr2 139259047 139259351 35.155509070713
chr2 139880220 139880524 24.4786456914861
chr2 144365294 144365598 30.5353062904639
chr2 147491603 147491907 27.9678273789727
chr2 152118267 152118571 25.0411940080146
chr2 152266347 152266651 28.1055490527073
chr2 153192522 153192826 24.1238414776381
chr2 153782486 153782790 22.941505675108
chr2 157185917 157186221 27.4293950596084
chr2 159313749 159314053 32.0224606750801
chr2 162178561 162178865 23.5835418821905
chr2 165477402 165477706 35.0444867064746
chr2 169312507 169312811 23.7513391732184
chr2 169409034 169409338 83.8100815966332
chr2 169630249 169630553 24.5204259876171
chr2 170220206 170220510 29.4057826224112
chr2 170430217 170430521 25.0715703689847
chr2 170440702 170441006 21.719296203276
chr2 170646311 170646615 22.1774181196491
chr2 170655518 170655822 45.3540580773552
chr2 170681307 170681611 41.1489843246056
chr2 171829894 171830198 31.3885855237372
chr2 172289848 172290152 28.9534432094598
chr2 172750663 172750967 21.1707340609186
chr2 172864873 172864952 80.7144111706212
chr2 173245814 173246118 24.1975501484613
chr2 173330451 173330755 43.6848934609947
chr2 174219277 174219581 24.2985082715741
chr2 175010542 175010846 35.0038741935911
chr2 175113365 175113669 20.3491736754457
chr2 176046401 176046705 21.9276938559099
chr2 177134151 177134455 23.2257809910511
chr2 178013721 178014025 20.4859678443479
chr2 178029366 178029670 52.1880372615605
chr2 178076792 178077096 22.5291427137404
chr2 178077832 178078136 44.5671776440741
chr2 178128074 178128378 47.3516713251442
chr2 178257205 178257509 25.1549135335103
chr2 178976886 178977190 26.1951386366124
chr2 179076654 179076958 23.3625024499594
chr2 179279393 179279697 33.3245882060511
chr2 179387622 179387926 26.2646904946686
chr2 183988920 183989224 60.9522936283322
chr2 187351080 187351384 53.0890087491406
chr2 190305649 190305953 20.8744679176793
chr2 190526099 190526403 22.7339884973251
chr2 190627163 190627467 25.8328034189758
chr2 190792603 190792907 40.1277630598845
chr2 191399354 191399658 26.5986146399637
chr2 191878859 191879163 24.8849696604407
chr2 191884964 191885268 79.2736252759601
chr2 192110763 192111067 24.985633135191
chr2 192543394 192543698 20.3958702102298
chr2 192555720 192556024 21.5531887679021
chr2 198364541 198364845 44.1437266007454
chr2 198380511 198380815 25.4596132985696
chr2 198569955 198570259 26.1177846680486
chr2 200715357 200715661 23.5934030528452
chr2 200850379 200850683 26.0510802666888
chr2 201346158 201346462 37.07425628653
chr2 202900215 202900519 21.593012856951
chr2 203114725 203115029 65.847472584258
chr2 203130715 203131019 31.1633167036224
chr2 203776221 203776525 42.3675710273501
chr2 204192652 204192956 26.6671595021388
chr2 205556591 205556895 30.2138100119834
chr2 206546536 206546840 21.5699249750079
chr2 206547066 206547370 20.8719272113962
chr2 206550520 206550824 40.0198870205226
chr2 206628420 206628724 23.27372160851
chr2 206640869 206641173 28.2211101767929
chr2 207024655 207024959 40.8225738969284
chr2 207872837 207873141 24.8014589566306
chr2 208030907 208031211 25.7975247314206
chr2 208490348 208490652 34.410083828721
chr2 208633990 208634294 27.0780282934932
chr2 208635896 208636200 21.8738296780369
chr2 213092542 213092846 20.8510018469451
chr2 214016490 214016794 25.5633734186744
chr2 216176640 216176944 45.8821319862489
chr2 216693299 216693603 30.2385487851038
chr2 216878197 216878501 35.2029301162052
chr2 216973892 216974196 22.0171661926039
chr2 216979593 216979897 77.5080150131643
chr2 217363526 217363830 20.3858706891142
chr2 217497614 217497918 24.1752197044759
chr2 218764298 218764602 20.7153559925637
chr2 219432997 219433301 21.8194879076285
chr2 219524303 219524607 43.6367044339767
chr2 219536682 219536986 20.5387341286275
chr2 220159603 220159907 47.9609723357073
chr2 222021116 222021420 25.552857929891
chr2 222237164 222237468 22.0820818025087
chr2 223520991 223521295 25.4231479889996
chr2 224812635 224812939 25.1221566261103
chr2 224904044 224904348 21.147872429076
chr2 225222068 225222372 25.6618040045948
chr2 226754140 226754444 24.3268331624088
chr2 227655877 227656181 56.6607188830395
chr2 227656374 227656678 38.5930940135333
chr2 227700436 227700740 27.662589913972
chr2 228189756 228190060 36.4628977468302
chr2 230487698 230488002 21.7624295188803
chr2 232328400 232328704 58.4758018047999
chr2 232469708 232470012 22.029685913343
chr2 232477240 232477544 29.4542567364416
chr2 232478509 232478813 31.1999520552367
chr2 232526855 232527159 69.4993102423287
chr2 232552000 232552304 63.0101879474491
chr2 232571888 232572192 40.4457145561238
chr2 232574902 232575206 43.1109259905921
chr2 233415237 233415541 24.1243835998321
chr2 234160127 234160431 20.5496762952273
chr2 236688070 236688374 24.6454554506208
chr2 237969475 237969779 23.0410028700565
chr2 237994202 237994506 24.1018439707204
chr2 238030983 238031287 34.5557371145846
chr2 238832326 238832630 39.9767702885766
chr2 238875421 238875725 43.259385295882
chr2 238970298 238970602 22.4609610600698
chr2 239197446 239197750 29.0225304760308
chr2 239892247 239892551 40.5140973449116
chr2 240323179 240323483 37.3809588267874
chr2 240931179 240931483 25.052799654599
chr2 241500195 241500499 35.6894054883126
chr2 241519218 241519522 40.9853453961992
chr2 241757965 241758269 21.4172524545724
chr2 242255060 242255364 30.5615855624403
chr2 242640624 242640928 36.8410790570133
chr20 247617 247921 46.2183648963015
chr20 277852 278156 30.5358812230274
chr20 305000 305304 40.0534241316698
chr20 307753 308057 45.4089851903956
chr20 1099031 1099335 36.5236849145481
chr20 1289980 1290284 23.3361067001037
chr20 1306030 1306334 38.4693316466736
chr20 1946311 1946615 100.00184044837
chr20 2082526 2082830 30.3414387734376
chr20 2451264 2451568 45.6290226951286
chr20 2632427 2632731 21.476474017663
chr20 2633378 2633682 33.1832398109662
chr20 2668680 2668984 21.4078211844564
chr20 2820781 2821085 20.9737525342903
chr20 3185119 3185423 31.2909397414922
chr20 3748267 3748571 25.6025535573347
chr20 3788806 3789110 28.9205956513631
chr20 3869514 3869818 27.6026356256428
chr20 4065916 4066220 29.0518510923274
chr20 4089297 4089601 22.2800925933143
chr20 4202113 4202417 21.7756364495865
chr20 4877557 4877861 37.7442883358727
chr20 5100415 5100719 25.3205603654849
chr20 5931048 5931352 31.6735655127054
chr20 5986664 5986968 23.4246467755393
chr20 9048289 9048593 22.8205270346551
chr20 10652079 10652383 57.6189960027967
chr20 12551025 12551329 36.7999307820964
chr20 12964710 12965014 27.0878964388041
chr20 13765394 13765698 34.7041357115516
chr20 15618635 15618939 23.8695817881693
chr20 16443463 16443767 28.252496018905
chr20 17517639 17517943 70.8298340714815
chr20 17550240 17550544 21.2022567303803
chr20 17663229 17663533 47.6823430386869
chr20 17949324 17949409 97.6239542147403
chr20 18118344 18118648 40.2545603258446
chr20 18447844 18448148 39.9342027007428
chr20 18477683 18477987 21.64947709298
chr20 18547690 18547994 21.2704838668704
chr20 18612915 18613219 22.3931347974233
chr20 19609280 19609584 20.3210134094635
chr20 19673288 19673592 20.7098385277022
chr20 19997815 19998119 21.5545149379376
chr20 20033012 20033316 21.6327159267979
chr20 20347556 20347860 21.9866647410888
chr20 20433009 20433313 20.4164193995201
chr20 21283786 21284090 43.9677531404595
chr20 21510561 21510865 32.2331896712285
chr20 21694159 21694463 24.0493078322546
chr20 23342477 23342781 27.1000945194285
chr20 25275107 25275411 21.9076869255843
chr20 25388293 25388597 27.3529100248491
chr20 25604979 25605283 22.3568966702987
chr20 30102070 30102374 66.2050473711621
chr20 30135055 30135359 58.541465839563
chr20 30160805 30161109 24.7864598334962
chr20 30178616 30178920 23.35410795603
chr20 30200681 30200985 27.9253856468894
chr20 30310523 30310827 27.3998383571362
chr20 30311082 30311386 20.8440156857375
chr20 30467392 30467696 21.4969647100569
chr20 30582876 30583180 24.5336082500608
chr20 30697360 30697664 35.5667069146981
chr20 30865224 30865528 35.3313507746028
chr20 31109561 31109865 37.0177615451603
chr20 31352572 31352876 23.4399564235032
chr20 31820962 31821266 20.4400605870853
chr20 32503523 32503827 21.3604271428735
chr20 32535530 32535834 20.9252457370512
chr20 32699886 32700190 35.1658618038573
chr20 32890657 32890961 28.3563758070463
chr20 33680557 33680861 86.665014853157
chr20 33999728 34000032 24.5000964883336
chr20 34207293 34207597 22.2314392267206
chr20 34330186 34330490 42.8715572108895
chr20 34542347 34542651 59.8088362985338
chr20 34824179 34824483 32.2262511323242
chr20 35203030 35203334 29.8189524235262
chr20 35515589 35515893 21.5400599415489
chr20 36013064 36013368 24.5566013507723
chr20 36034910 36035214 63.7938238511271
chr20 36154768 36155072 26.3452912047221
chr20 36156170 36156474 23.8409127180887
chr20 36661580 36661884 22.9755758765416
chr20 36966107 36966411 37.4247451442784
chr20 37063739 37064043 83.2095362430324
chr20 37100681 37100985 20.8171466130004
chr20 37360102 37360406 31.3282081156597
chr20 39656961 39657265 77.3569699328332
chr20 39968630 39968934 37.4229664881878
chr20 42086715 42087019 78.8141606535284
chr20 42286021 42286325 24.0579533470993
chr20 42839449 42839753 60.9776515946832
chr20 43312299 43312603 34.6154822305728
chr20 43376168 43376472 26.9910737243108
chr20 43594874 43595178 24.2242228131049
chr20 43922020 43922324 25.1366077330898
chr20 43940247 43940551 25.4144089869025
chr20 44399822 44400126 37.0484800856587
chr20 44518713 44519017 32.1179693515254
chr20 44600569 44600873 46.8124222965782
chr20 44718456 44718760 52.1042074912593
chr20 45317435 45317739 21.8328086125699
chr20 46012792 46013096 24.583006309974
chr20 46130418 46130722 25.1839791083257
chr20 46354059 46354363 21.7403619243055
chr20 46432999 46433303 33.0877705516369
chr20 47299235 47299539 20.3658820469195
chr20 47894601 47894905 21.7517899814514
chr20 48153626 48153930 24.6996086284894
chr20 48330417 48330721 29.7438898151177
chr20 48595580 48595884 66.9134389233362
chr20 48808821 48809125 35.803824721545
chr20 49262088 49262392 29.0892115072715
chr20 49347779 49348083 20.8365205681038
chr20 49434836 49435140 27.1739066910855
chr20 49548249 49548553 62.9164099711334
chr20 49836815 49837119 26.5623678707318
chr20 50211573 50211877 29.1263365403635
chr20 50722536 50722840 22.9343300647318
chr20 50927799 50928103 22.5497296128682
chr20 52380472 52380776 24.2737318658007
chr20 52719995 52720299 31.7254107500206
chr20 54967514 54967818 42.4651109861304
chr20 55311551 55311855 46.2844199573726
chr20 55966084 55966388 23.2548189546879
chr20 56811693 56811997 38.384631495928
chr20 56812140 56812444 21.947130853608
chr20 57556258 57556562 27.9276833066035
chr20 57797625 57797929 21.1543860283012
chr20 60011877 60012181 27.9311352740821
chr20 60757910 60758214 30.0987542886388
chr20 61422836 61423140 24.156205264647
chr20 61569119 61569423 39.7835628945335
chr20 62255861 62256165 20.3679252842933
chr20 62273422 62273726 26.4596311490918
chr20 62289652 62289956 20.8733946230215
chr20 62495552 62495856 21.7341691528766
chr20 62496424 62496728 41.289291357615
chr20 62526051 62526355 23.8130507082969
chr20 62612216 62612520 66.2393648671218
chr20 62694271 62694575 23.3940202888331
chr21 27107425 27107729 23.8701201125048
chr21 27542281 27542585 21.3896799824116
chr21 28334087 28334391 38.91354966462
chr21 30257462 30257766 24.1777118665974
chr21 30374923 30375227 26.0273413591081
chr21 30445815 30446119 22.0152194734156
chr21 32881976 32882280 24.1635680127347
chr21 33031715 33032019 21.7648026659562
chr21 33104596 33104900 35.0565529652112
chr21 33765142 33765446 21.7250433504857
chr21 33976789 33977093 20.7568591084688
chr21 35265211 35265515 25.0890999837343
chr21 35274071 35274375 23.8841236914297
chr21 35320394 35320698 33.692988036691
chr21 35446844 35447148 23.3816864530576
chr21 35747963 35748267 22.9543756842264
chr21 36207870 36208174 24.796252753275
chr21 36312050 36312354 30.0414082230553
chr21 37432639 37432943 30.6707851913614
chr21 38338743 38339047 28.0646334983718
chr21 40402432 40402736 21.2037642258535
chr21 40685556 40685860 27.8347784891551
chr21 44299014 44299318 21.2377189417595
chr21 44299488 44299792 70.4453122504781
chr21 44344070 44344374 29.2395556883865
chr21 44527549 44527853 27.5416714034803
chr21 45079177 45079481 28.2334662916548
chr21 45079593 45079897 20.755918170039
chr21 45148449 45148753 21.7590100385366
chr21 45209236 45209540 50.067686157443
chr21 45527166 45527470 25.6941793499195
chr21 45968707 45969011 25.0203965414101
chr21 46359738 46360042 34.0729465865084
chr21 46432185 46432489 25.065603342517
chr21 46826811 46827115 23.8295087847483
chr21 47649030 47649334 23.7239894349301
chr22 17602236 17602540 20.9053395565169
chr22 17639983 17640287 24.2302663649233
chr22 18256713 18257017 26.1265641021361
chr22 19159011 19159315 29.4771685130049
chr22 19274817 19275121 22.9697566873506
chr22 19542330 19542634 26.2476905537061
chr22 19842365 19842669 20.3744189489063
chr22 20072507 20072811 62.3580987699372
chr22 20104765 20105069 61.4057923613573
chr22 20810558 20810862 26.9520637673553
chr22 21271361 21271665 37.7233609204505
chr22 21457129 21457433 22.6556144917845
chr22 21983476 21983780 40.0998037136308
chr22 22012465 22012769 20.7621921795715
chr22 22814499 22814803 68.8952366301821
chr22 24236808 24237112 24.3347993863507
chr22 24298793 24299097 25.204494276491
chr22 24552826 24553130 21.0727745069062
chr22 25843815 25844119 30.4705368232705
chr22 26016153 26016457 46.1416904985289
chr22 26908266 26908570 25.7892892948701
chr22 27054892 27055196 38.997208073174
chr22 27152753 27153057 21.665959737339
chr22 28838206 28838510 21.1821413103955
chr22 28839584 28839888 22.6470083133257
chr22 29400974 29401278 27.1254058673771
chr22 29663990 29664294 24.1825116551553
chr22 29709179 29709483 23.1736346343328
chr22 29949692 29949996 31.3208090151236
chr22 29976187 29976491 24.5382482519866
chr22 30658860 30659164 22.8086173453801
chr22 30758833 30759137 20.6304383972359
chr22 30787118 30787422 22.309309512847
chr22 30987754 30988058 39.576449892272
chr22 31030537 31030841 26.2431428804958
chr22 31063570 31063874 24.0016631976782
chr22 31364456 31364760 22.2093346803487
chr22 31686711 31687015 22.804834014991
chr22 31741812 31742116 32.0026384273876
chr22 31742267 31742571 40.8131025924773
chr22 32145987 32146291 33.0594633394229
chr22 32340034 32340338 23.9711730571027
chr22 33056250 33056554 25.9219420109861
chr22 33206590 33206894 37.4164270991438
chr22 33562193 33562497 30.4908078560682
chr22 35767850 35768154 33.9847894147338
chr22 35772923 35773227 64.7300214120874
chr22 36520109 36520413 41.9631566727815
chr22 36851038 36851342 23.0008314505845
chr22 36902838 36903142 31.9350864452517
chr22 36925044 36925348 34.5979207911048
chr22 37957772 37958076 97.7705700029592
chr22 38329945 38330249 21.2388873366422
chr22 38448366 38448670 25.6594879825851
chr22 38493946 38494250 21.159862409316
chr22 39077803 39078107 22.330313230961
chr22 39264850 39265154 22.239243923986
chr22 39531181 39531485 20.5392907030456
chr22 39706927 39707231 37.5687095101864
chr22 39715487 39715791 24.6963895221495
chr22 39795605 39795909 26.3744742413663
chr22 39886210 39886514 34.5314707989909
chr22 39898213 39898517 37.4042975286588
chr22 39916309 39916613 38.5154108797215
chr22 39916834 39917138 26.8313204019402
chr22 39928685 39928989 29.0235702484981
chr22 40390487 40390791 41.9138451540904
chr22 40432659 40432963 42.1125083386983
chr22 40589948 40590252 24.3850083554357
chr22 41418517 41418821 57.6004096171772
chr22 41682037 41682341 22.5342087788748
chr22 41697426 41697730 39.9831698926976
chr22 41756256 41756560 24.2301839027552
chr22 41777132 41777436 22.8309505011383
chr22 41842703 41843007 30.4468576108614
chr22 41864366 41864670 20.5729959954534
chr22 41864780 41865084 22.3485876173711
chr22 41940259 41940563 29.4032610961405
chr22 42062653 42062957 26.0130229974052
chr22 42342293 42342597 28.9749820512493
chr22 42475580 42475884 23.375824691013
chr22 42665647 42665951 27.67721529012
chr22 42765018 42765322 31.3099571609575
chr22 43263770 43264074 20.8553094300651
chr22 43582770 43583074 29.4073934148724
chr22 44287545 44287849 33.9100963257043
chr22 45497814 45498118 39.1259419321089
chr22 45659671 45659975 55.4573675538266
chr22 46024427 46024731 22.6898527996061
chr22 46041461 46041765 33.342561533078
chr22 46068131 46068435 20.808372730852
chr22 46518354 46518658 58.7371399600499
chr22 46710263 46710567 32.9913432025494
chr22 46959658 46959962 21.825023209223
chr22 47127475 47127779 23.343974409373
chr22 47158302 47158606 27.1622323564898
chr22 47194567 47194871 20.8601860280783
chr22 48765584 48765888 23.5983326245684
chr22 50468733 50469037 27.5056801056143
chr22 51170575 51170879 25.5437247731001
chr22 51221985 51222289 28.4332881053684
chr3 2965150 2965454 26.1282590082923
chr3 3168462 3168766 20.4112907272559
chr3 4345068 4345372 47.9845719204034
chr3 4508770 4509074 36.3926818093931
chr3 4534762 4535066 30.4857599910981
chr3 4753779 4754083 29.8098902453808
chr3 4910050 4910354 31.0281514983993
chr3 8041054 8041358 34.2369723186715
chr3 9004723 9005027 20.789429816653
chr3 9291167 9291471 22.7817043693439
chr3 9439946 9440250 21.4054057335812
chr3 9885297 9885601 20.7307098926902
chr3 10362709 10363013 25.7953703179095
chr3 10501804 10502108 37.5444171346949
chr3 11313845 11314149 23.3175615430115
chr3 11815817 11816121 21.0382634751201
chr3 12525929 12526233 29.7168515218339
chr3 12526149 12526453 21.696598056472
chr3 12598375 12598679 25.9966092784388
chr3 12705439 12705743 20.9806376272826
chr3 12882825 12883129 35.5041328135368
chr3 13025745 13026049 27.3647075476292
chr3 13242510 13242814 22.8083363740632
chr3 13503031 13503335 43.9780170000113
chr3 13692008 13692312 25.5668069222105
chr3 14257671 14257975 26.6815147083313
chr3 14693097 14693401 24.5258632175209
chr3 14832841 14833145 29.0999468452707
chr3 15106594 15106898 24.860504411156
chr3 15140476 15140780 20.5009379850661
chr3 16592322 16592626 44.5340578502229
chr3 17784053 17784357 20.3809364080111
chr3 23754438 23754742 30.9318843938051
chr3 23987309 23987613 45.3805436212703
chr3 24993918 24994222 29.3954470151436
chr3 28283030 28283334 27.1132087775942
chr3 31573702 31574006 23.9239819473459
chr3 32822271 32822575 28.1532539481712
chr3 32879372 32879676 20.2811908885748
chr3 32882034 32882338 34.9006925414214
chr3 37034871 37035175 31.7911570615848
chr3 37284530 37284834 21.0951255891922
chr3 38388208 38388512 24.3446993794456
chr3 38496437 38496741 31.54881587319
chr3 38669543 38669847 22.4626033154723
chr3 38692734 38693038 24.6079378494554
chr3 39041531 39041835 27.3503297102675
chr3 39419672 39419976 22.4171385118438
chr3 39448203 39448507 46.5848948836145
chr3 39619132 39619436 32.2467174611882
chr3 40350931 40351235 22.4028425227098
chr3 40498767 40499071 23.6593675683988
chr3 40566022 40566326 25.0416341307853
chr3 42160314 42160618 23.1800438704167
chr3 42696349 42696653 24.4566677608935
chr3 43810996 43811300 20.7464551419022
chr3 43935827 43936131 39.8015009625106
chr3 44803027 44803331 31.237181853276
chr3 45429508 45429812 21.009071381475
chr3 45429941 45430245 49.4397072742234
chr3 45634675 45634979 37.7770529128289
chr3 45883684 45883760 120.19738718294
chr3 46671384 46671688 30.0383716960868
chr3 46933777 46934081 20.3413815040018
chr3 47017839 47018143 26.8839758254334
chr3 47463933 47464237 21.5280037217223
chr3 47517313 47517617 46.4680017074524
chr3 47563660 47563964 33.146918286172
chr3 47822849 47823153 36.2654030556192
chr3 48130724 48131028 24.8656592804038
chr3 48281824 48281901 126.579178945346
chr3 48282386 48282690 32.1998193420631
chr3 48342786 48343090 40.1057679678015
chr3 48471452 48471756 20.4916768985207
chr3 48477467 48477771 24.1109611743656
chr3 48488039 48488343 24.4280922424665
chr3 48516032 48516336 20.8719746610598
chr3 48700228 48700532 22.9868314409323
chr3 48700883 48701187 64.2820209793719
chr3 48754528 48754832 25.7824147568092
chr3 49058719 49059023 38.077288383084
chr3 49066699 49067003 23.0980384233138
chr3 49395791 49396095 26.5307095156916
chr3 49459879 49460183 23.8155323004424
chr3 49709228 49709532 21.1965364438115
chr3 49906456 49906760 21.1056588865645
chr3 50283611 50283915 21.0062147169415
chr3 50313693 50313997 25.4354710387519
chr3 50329779 50330083 27.8506608784916
chr3 50358547 50358851 34.981839558927
chr3 50563470 50563774 23.2666841142073
chr3 50654593 50654897 24.180401700479
chr3 51428471 51428775 33.9206414823045
chr3 51533924 51534228 22.1720127667495
chr3 51703265 51703569 35.9882052414145
chr3 51740785 51741089 24.6449340092854
chr3 52017343 52017647 45.6619094353976
chr3 52188679 52188983 39.4652642844617
chr3 52373675 52373979 26.265197554472
chr3 52489292 52489596 28.6940944829204
chr3 52570315 52570619 22.1825112184186
chr3 52719364 52719668 22.3872280628535
chr3 52719903 52720207 36.4087162148491
chr3 52739582 52739886 21.5303051273205
chr3 53164246 53164550 51.8286848258363
chr3 53229933 53230237 41.1174091037843
chr3 53381533 53381837 50.891422390538
chr3 53744228 53744532 37.9430805940028
chr3 53880228 53880532 25.9190602597668
chr3 56528786 56529090 35.3674935963814
chr3 56591571 56591875 26.8083764987529
chr3 57233823 57234127 30.2803479199619
chr3 57678498 57678802 22.5139672262087
chr3 61235711 61236015 31.7423160735923
chr3 61546407 61546711 41.1268535674699
chr3 61547014 61547318 21.1732583076653
chr3 61857767 61858071 26.0450864127872
chr3 63001375 63001679 22.0800598361075
chr3 66024595 66024899 21.1565861649066
chr3 66271526 66271830 21.5039043759571
chr3 66458304 66458608 58.684734629573
chr3 66492804 66493108 32.4847341233963
chr3 69021528 69021832 22.4693953664351
chr3 69788303 69788607 23.483935295224
chr3 75303926 75304230 26.4220048095065
chr3 75721603 75721907 20.8969766832646
chr3 89163776 89164080 26.3798993278559
chr3 97690719 97691023 25.6320549976197
chr3 97907442 97907746 34.3623797948351
chr3 99536610 99536914 29.0023616445462
chr3 100789144 100789448 82.4920284130786
chr3 101249257 101249561 35.2327934509906
chr3 101280690 101280994 25.137733349514
chr3 101292571 101292875 30.7877348775308
chr3 101405335 101405639 34.3747103612258
chr3 101497808 101498112 21.9176394207557
chr3 101546699 101547003 20.671025258091
chr3 103821236 103821540 42.7414192356656
chr3 105085410 105085714 23.7361602559028
chr3 108308098 108308402 21.534753468687
chr3 109056200 109056504 25.7555419856643
chr3 111805123 111805427 29.908190135932
chr3 112022180 112022484 22.1855168563693
chr3 112280658 112280962 20.6453275081824
chr3 112738489 112738793 26.9313452041819
chr3 112754316 112754620 21.0204782026212
chr3 112770139 112770443 43.1806586997356
chr3 113405013 113405317 27.2718478391825
chr3 113464941 113465245 29.3320244313705
chr3 113775556 113775860 26.404954041455
chr3 115502783 115503087 28.114306161928
chr3 117158832 117159136 23.5430535473919
chr3 119182364 119182668 22.1124525510003
chr3 119187623 119187927 75.6456796272225
chr3 119298651 119298955 20.7406001309355
chr3 120278017 120278321 20.3380168638069
chr3 121265588 121265892 39.5976687686501
chr3 121312162 121312466 26.2686026593121
chr3 121488142 121488446 24.8287467342786
chr3 122101857 122102161 29.0125256782272
chr3 122512597 122512901 61.8654309823738
chr3 122785631 122785935 43.5127393491424
chr3 123361177 123361481 58.1300168397815
chr3 123600021 123600325 26.9850797943517
chr3 124269314 124269618 70.5285655501145
chr3 125853026 125853330 27.4292151269587
chr3 125979866 125980170 22.2157756255191
chr3 125986530 125986834 27.1727307388292
chr3 126074683 126074987 20.5118008953992
chr3 126398124 126398428 31.3871616975336
chr3 127174446 127174750 22.5470111270801
chr3 127309873 127310177 23.5665605628078
chr3 127317139 127317443 22.7121477492947
chr3 127347605 127347909 32.2672952861089
chr3 127770894 127771198 21.5690663850784
chr3 127786961 127787265 21.8885181834685
chr3 127794430 127794734 30.0664069214122
chr3 127842520 127842824 33.0169920248257
chr3 128303329 128303633 33.6357637949949
chr3 128399594 128399898 25.6048699089819
chr3 128722718 128723022 27.6601550710324
chr3 128901976 128902280 22.487702832678
chr3 129024606 129024910 23.225537255207
chr3 129118176 129118480 20.229866314712
chr3 129167193 129167497 43.9272510288465
chr3 129612569 129612873 24.2240238508063
chr3 131221615 131221919 100.233543030299
chr3 131753803 131754107 20.2837762968825
chr3 132101128 132101432 38.9412265759853
chr3 133096244 133096548 21.8628787750839
chr3 133292024 133292328 21.8454710402977
chr3 133524526 133524830 25.1945836449243
chr3 133979984 133980288 22.7595323577948
chr3 134172475 134172779 26.9927309420204
chr3 134205038 134205342 20.5698940329719
chr3 135915384 135915688 47.2808397642878
chr3 135969651 135969955 25.8832086732438
chr3 136471247 136471551 26.6290267268563
chr3 137816323 137816627 20.4680653162891
chr3 138327532 138327836 25.0354663827925
chr3 140660320 140660624 27.3522839942922
chr3 140911210 140911514 29.053325889315
chr3 140950121 140950425 21.6353555019192
chr3 141595861 141596165 24.1273442468813
chr3 141998848 141999152 83.1609456878976
chr3 142166824 142167128 22.9405969001127
chr3 142297500 142297804 20.4974014496126
chr3 142315086 142315390 21.2102856989354
chr3 142607279 142607583 34.8551779084303
chr3 142720159 142720463 27.7184509685757
chr3 143690115 143690419 30.2819976199041
chr3 145533540 145533844 27.964719671613
chr3 147108766 147109070 21.6314399234137
chr3 147114974 147115278 20.55821574668
chr3 147136898 147137202 22.5917269327802
chr3 148804305 148804609 23.8094959998097
chr3 149070368 149070672 54.8058859219278
chr3 149470194 149470498 34.0444739444896
chr3 149687019 149687323 34.8502686972003
chr3 149688928 149689232 44.8370742137418
chr3 150264440 150264744 24.9860994490728
chr3 151818350 151818654 45.2232886624375
chr3 155081099 155081403 57.319530617786
chr3 155572294 155572598 24.566778568542
chr3 156273068 156273372 27.4215125757658
chr3 156892609 156892913 24.3800863093777
chr3 156956924 156957228 20.409855525441
chr3 157155561 157155865 35.6783205020756
chr3 158362232 158362536 31.2339767591762
chr3 160283409 160283713 38.2003896997942
chr3 160823030 160823334 20.9448911844122
chr3 167813901 167814205 24.1330542933376
chr3 169490160 169490464 44.7175052030971
chr3 170626474 170626778 25.8775277194623
chr3 174862195 174862499 26.6360213013439
chr3 176223778 176224082 42.1083025841513
chr3 176915657 176915961 27.0717778978748
chr3 177002169 177002473 22.695794093752
chr3 177076772 177077076 27.6082067402184
chr3 179040576 179040880 33.4467916386584
chr3 179281355 179281659 24.3373419931072
chr3 181444306 181444610 26.5010371449957
chr3 182817171 182817475 25.619848611299
chr3 183353243 183353547 24.7108248379622
chr3 183353957 183354261 22.4670826226944
chr3 183415721 183416025 47.3876150136928
chr3 183543568 183543872 26.8824339985369
chr3 183602503 183602807 26.3285457539585
chr3 183735637 183735941 21.2612288805738
chr3 183851824 183852128 36.9371746264577
chr3 183903598 183903902 25.2809787228759
chr3 183966638 183966942 46.6948892218795
chr3 183967209 183967513 114.673115024577
chr3 184032143 184032447 56.7168007036187
chr3 184279057 184279361 25.4644218433547
chr3 184429708 184430012 20.9832455022716
chr3 185216624 185216928 33.6214707974628
chr3 185655036 185655340 45.3656429385948
chr3 185661285 185661589 22.2776904048561
chr3 186648013 186648317 25.5049476882323
chr3 186648861 186649165 29.9326176648086
chr3 186857467 186857771 23.583857669843
chr3 187397413 187397717 31.9421981946833
chr3 187457783 187458087 23.9393727275508
chr3 187463130 187463434 23.6728601572586
chr3 193310821 193311125 22.7152659914182
chr3 193852740 193853044 26.2956973792373
chr3 193987570 193987874 26.9073427350623
chr3 194018223 194018527 21.5035585864624
chr3 194054000 194054304 21.4773866030943
chr3 195163936 195164240 22.9140044277574
chr3 195283243 195283547 22.600871436915
chr3 195808274 195808578 32.8271077743102
chr3 196669237 196669541 59.9313294163526
chr3 197677055 197677359 47.0261975653213
chr4 668033 668337 21.3041692782755
chr4 996054 996358 26.4140619299939
chr4 1340514 1340818 20.2200683588684
chr4 2414883 2415187 23.1743334097543
chr4 2757749 2758053 31.3588116106274
chr4 2780352 2780656 31.9587172956113
chr4 2964942 2965246 30.8186924285006
chr4 3347857 3348161 28.7761790502682
chr4 3768842 3769146 20.4975080256716
chr4 4048426 4048730 41.1417337690938
chr4 4291672 4291976 28.384390848016
chr4 4432247 4432551 21.9790129618467
chr4 4543655 4543959 24.4274474325661
chr4 5891858 5892162 30.7028163056255
chr4 6717595 6717899 21.5500206878152
chr4 8160605 8160909 33.7695585204043
chr4 8243885 8244189 24.5124626152931
chr4 8443255 8443559 23.0138678519681
chr4 8535886 8536190 24.1759041736439
chr4 8609381 8609685 39.8420419006691
chr4 10020512 10020816 33.1336061622894
chr4 10983864 10984168 29.4419173197204
chr4 13432941 13433245 20.5696355880939
chr4 15480768 15481072 31.8918404655049
chr4 15656995 15657299 27.8938652599459
chr4 17578904 17579208 30.912022791622
chr4 17616134 17616438 22.5948000494203
chr4 18023882 18024186 39.743568122811
chr4 20701749 20702053 56.5184866375436
chr4 22516733 22517037 43.9385542628852
chr4 24474580 24474884 30.283887128004
chr4 24586049 24586353 34.9246526340747
chr4 25314092 25314396 39.5194961304067
chr4 25657265 25657569 27.5877354730675
chr4 37688110 37688414 30.1068245743176
chr4 38320415 38320719 21.0478795105009
chr4 39460265 39460569 45.7291765817647
chr4 39471108 39471412 30.5659134579601
chr4 39529361 39529665 44.751948176189
chr4 39699508 39699812 42.376674466899
chr4 40858925 40859229 22.8262840212764
chr4 41218399 41218703 33.0060217111418
chr4 41646359 41646663 34.385023061298
chr4 41937807 41938111 22.4523175473126
chr4 42304497 42304801 20.7190754767648
chr4 44680412 44680716 24.8334388110487
chr4 46650197 46650501 28.1973130471201
chr4 47465484 47465788 31.223769701667
chr4 53579032 53579336 27.8088221048321
chr4 54232053 54232357 33.3283534889802
chr4 54467653 54467957 50.1926142524616
chr4 55100430 55100734 33.1413698816782
chr4 55416613 55416917 22.3659860942182
chr4 56915106 56915410 21.708951652293
chr4 57253512 57253816 24.2092716864482
chr4 57301499 57301803 28.4889992638788
chr4 57302415 57302719 46.6023877802642
chr4 57410737 57411041 36.1899004980637
chr4 58030204 58030508 25.2462615877908
chr4 68154745 68155049 23.6077106840071
chr4 68566879 68567183 55.0050003695612
chr4 71553961 71554265 24.5232889758589
chr4 71571128 71571432 26.4908284365565
chr4 73935413 73935717 37.9684708868166
chr4 74570302 74570606 25.2956959187768
chr4 76649465 76649769 55.1301574797036
chr4 76911925 76912229 26.7921695493462
chr4 77008296 77008600 37.8511435394807
chr4 77507083 77507387 26.7135988807472
chr4 78079115 78079419 21.6411703950621
chr4 78783745 78784049 23.7464224216488
chr4 82327012 82327316 35.2984151521201
chr4 83294265 83294569 22.9516928996671
chr4 83295373 83295677 24.3690677115105
chr4 83350668 83350972 22.9229442284867
chr4 83351420 83351724 24.0016291342161
chr4 83812209 83812513 25.0985636974293
chr4 83934115 83934419 28.6195503837803
chr4 84031625 84031929 48.5821756714195
chr4 85404000 85404304 20.8245232800808
chr4 86048808 86049112 22.7716831122333
chr4 88312238 88312542 28.2852727150702
chr4 88343674 88343978 23.6627189932168
chr4 88600676 88600980 30.5487171251569
chr4 89444700 89445004 20.1944706485528
chr4 89978121 89978425 23.9279531286519
chr4 95129044 95129348 38.6542826680489
chr4 99064124 99064428 31.3475179752043
chr4 99181539 99181843 22.3878669854853
chr4 99849252 99849556 35.1262410600657
chr4 103266555 103266859 47.9192990366464
chr4 103748609 103748913 23.4436240249454
chr4 103749420 103749724 33.5388139596572
chr4 103790163 103790467 20.8662621078179
chr4 103940672 103940976 51.1336572676576
chr4 103997512 103997816 28.5571738593721
chr4 106395074 106395378 25.3433558490847
chr4 108641365 108641669 29.5388786533651
chr4 108852974 108853278 23.8224838931455
chr4 109541755 109542059 28.455698078272
chr4 110107110 110107414 41.9089261099646
chr4 110354566 110354870 29.8334695500328
chr4 110623270 110623574 20.662844594782
chr4 110650836 110651140 34.6476940514956
chr4 110651507 110651811 21.7311383197552
chr4 110736781 110737085 33.901870397004
chr4 111117348 111117652 20.1855490573825
chr4 113152867 113153171 34.3392176330833
chr4 113261308 113261612 40.4660088486377
chr4 113300572 113300876 26.9496932000905
chr4 113739134 113739438 27.2972075309106
chr4 115416822 115417126 29.196234972004
chr4 119199717 119200021 21.7989143134844
chr4 119274033 119274337 23.4616016934745
chr4 120988236 120988540 23.3457476662134
chr4 121844025 121844329 21.6794766892137
chr4 122301471 122301775 22.2971715945638
chr4 122579311 122579615 21.6767121093395
chr4 123843630 123843934 21.8421237838515
chr4 124299957 124300261 22.1769271241247
chr4 124317721 124318025 21.0430096225115
chr4 124318539 124318843 23.8347743128464
chr4 124468169 124468473 24.1490945769931
chr4 128886286 128886590 25.5785155820288
chr4 128981942 128982246 26.4361461096095
chr4 129209281 129209585 39.4421307577811
chr4 129730580 129730884 21.4364607289928
chr4 129732055 129732359 55.4365175643841
chr4 139163453 139163757 38.6434085910255
chr4 139936639 139936943 28.9783651977587
chr4 140098931 140099235 21.6161759278378
chr4 140222532 140222836 24.8241124391836
chr4 140476545 140476849 20.2351978855525
chr4 141174281 141174585 20.8313492508332
chr4 141348793 141349097 21.7715298201097
chr4 141445098 141445402 20.7786282985876
chr4 141805642 141805946 39.2219237998408
chr4 144105636 144105940 25.6227319557584
chr4 144352745 144353049 20.8662480975245
chr4 146019331 146019635 57.1418329045401
chr4 146857238 146857542 20.4540572950737
chr4 148605222 148605526 23.7782148116721
chr4 152020617 152020921 32.3192503997614
chr4 152245873 152246177 41.0047494250409
chr4 153600881 153601185 20.2461382929959
chr4 153771555 153771859 23.2538122412918
chr4 159592927 159593231 21.2474630589074
chr4 159643363 159643667 32.796721648443
chr4 159644495 159644799 32.4908112383269
chr4 162241642 162241946 24.0718620678271
chr4 163418787 163419091 57.4981923686228
chr4 164087926 164088230 21.5693503120712
chr4 164415664 164415968 75.9813985165845
chr4 166795926 166796230 23.3059167297202
chr4 169552642 169552946 24.1745363544262
chr4 170533414 170533718 20.7966328752501
chr4 173995693 173995997 24.7292324431818
chr4 174089183 174089487 30.7564860894368
chr4 174255513 174255817 22.9549795615412
chr4 174291955 174292259 25.7318805708751
chr4 182064407 182064711 24.094404742501
chr4 184020969 184021273 22.3841664732891
chr4 184121757 184122061 20.6285803958458
chr4 184328335 184328639 25.682967430833
chr4 185655341 185655645 35.9215250135012
chr4 187123007 187123311 31.221832846314
chr4 188918017 188918321 23.961617391695
chr4 190123380 190123684 20.2371410379486
chr5 1246993 1247297 20.6654431710342
chr5 1386496 1386800 29.861595076254
chr5 1799833 1800137 20.3076530190061
chr5 3101430 3101734 20.9615032562263
chr5 5078736 5079040 35.1711868595822
chr5 6633027 6633331 34.8688269495805
chr5 6765734 6766038 44.1060916723729
chr5 10250477 10250781 58.7375168672556
chr5 10284133 10284437 42.5135015910037
chr5 10353680 10353984 33.7577834674239
chr5 10628017 10628321 75.0084048989296
chr5 11904559 11904863 22.346736995224
chr5 12323828 12324132 54.8185072094902
chr5 14011560 14011864 23.552517167915
chr5 14250202 14250506 39.7342647993519
chr5 14264695 14264999 69.7318925664521
chr5 15601438 15601742 21.5315633549087
chr5 23893726 23894030 24.2362580505498
chr5 32028175 32028479 29.825230990863
chr5 32276301 32276605 27.6815606463913
chr5 32714209 32714513 23.575164801928
chr5 33441110 33441414 26.2250535213001
chr5 34474609 34474913 24.0632213077254
chr5 34475280 34475584 75.412975431976
chr5 34656252 34656556 25.1874254589015
chr5 35925081 35925385 30.4925777645147
chr5 36242301 36242605 23.8909911952389
chr5 36606636 36606940 27.0137242090781
chr5 38888237 38888541 36.2897625423213
chr5 40755980 40756284 38.3200802305988
chr5 40835054 40835358 45.7050220986707
chr5 43065023 43065327 25.2244221602514
chr5 43120757 43121061 37.2657280478244
chr5 43484403 43484707 24.4983200596032
chr5 43556386 43556690 24.5640000862976
chr5 43631500 43631804 29.2698689041504
chr5 44808774 44809078 27.5118031486902
chr5 45205460 45205764 20.3991508287832
chr5 51370206 51370510 21.856204660463
chr5 52779105 52779409 22.8036294528224
chr5 52856255 52856559 38.1533912307392
chr5 55008248 55008552 21.8848475704608
chr5 56205899 56206203 20.7827437789016
chr5 59217728 59218032 25.9247038651711
chr5 59996071 59996375 22.1892230202715
chr5 61601551 61601855 32.8362811868309
chr5 61699501 61699805 41.9155689142463
chr5 64064419 64064723 22.1180546623563
chr5 65018329 65018633 25.1641575866659
chr5 67101888 67102192 20.9769530969733
chr5 68485543 68485847 26.7944717174819
chr5 68665046 68665350 24.759615196467
chr5 71604262 71604566 30.6864888853569
chr5 72512006 72512310 23.0580696272554
chr5 72861456 72861760 25.2411531300925
chr5 74062851 74063155 30.2506845629994
chr5 74632583 74632887 34.1365106876723
chr5 76382370 76382674 30.4292503765729
chr5 76383047 76383351 36.9907039358758
chr5 78531786 78532090 20.6899873049493
chr5 78810287 78810591 20.7136848086197
chr5 80339579 80339883 29.0340046985809
chr5 80461372 80461676 22.1353833551211
chr5 81570297 81570601 23.8749908384137
chr5 81937169 81937473 42.7079233038397
chr5 82770279 82770583 46.2408421557431
chr5 85913778 85914082 20.8596542690972
chr5 86563272 86563576 23.0488198068299
chr5 87077019 87077323 24.8799019523682
chr5 87564418 87564722 20.4461283190674
chr5 89770579 89770883 20.6939392521204
chr5 89854235 89854539 21.8268326148917
chr5 95066776 95067080 26.7700929731491
chr5 96050616 96050920 31.9135576734567
chr5 96518930 96519234 29.2372888787109
chr5 96566762 96567066 38.0941489162857
chr5 98109393 98109697 28.0020892188442
chr5 103514841 103515145 30.5662334826854
chr5 107008378 107008682 24.3616593114491
chr5 110427808 110428112 58.9741941096007
chr5 111093752 111094056 33.1908355944017
chr5 111496474 111496778 34.5620459164039
chr5 111502054 111502358 30.9103320893328
chr5 111940732 111941036 26.6156653691876
chr5 115177287 115177591 29.0040935687284
chr5 115420530 115420834 23.5618482374328
chr5 115910444 115910748 21.7545069452937
chr5 116200439 116200743 21.7181277816367
chr5 116283647 116283951 33.9592468023754
chr5 117084015 117084319 31.9795631632155
chr5 118324062 118324366 20.5886238669983
chr5 118788324 118788628 24.1696040801561
chr5 121312751 121313055 28.027582576524
chr5 123272999 123273303 39.0408834304731
chr5 124299357 124299661 28.3370900811384
chr5 125930928 125931232 23.9536504723561
chr5 128795195 128795499 55.8190294281575
chr5 131892487 131892791 22.0897509579561
chr5 132759404 132759708 21.3658247048228
chr5 133304182 133304486 20.7058260269935
chr5 133339202 133339506 20.865403290598
chr5 133339881 133340185 22.6317276642326
chr5 133449685 133449989 20.217206403965
chr5 133706589 133706893 21.9509480872452
chr5 133860038 133860342 24.9451825137505
chr5 133984216 133984520 20.9341996966905
chr5 134073965 134074269 38.774908036745
chr5 134094540 134094844 22.2989330138933
chr5 134240211 134240515 30.6786622919173
chr5 135313094 135313398 20.5657531634056
chr5 135468432 135468736 24.4632122853641
chr5 137090692 137090996 23.9137723040586
chr5 137514626 137514930 28.7442522737423
chr5 137549210 137549514 21.2981810682063
chr5 137673935 137674239 21.2079350507702
chr5 137878759 137879063 48.37343560549
chr5 137910934 137911238 23.3468341323158
chr5 137911374 137911678 38.5549077582351
chr5 138609705 138610009 60.9528095983103
chr5 138677269 138677573 32.0435082534011
chr5 139742814 139743118 24.6916102302302
chr5 139927094 139927398 45.4397685615944
chr5 139944173 139944477 24.7919884153856
chr5 140018897 140019201 25.7194294355251
chr5 140070916 140071220 22.9625870765326
chr5 140835050 140835354 38.6788110646077
chr5 140904352 140904656 20.4204089910437
chr5 140940281 140940585 24.8292475956647
chr5 140998661 140998965 50.877387676007
chr5 141252452 141252756 21.4571506385917
chr5 142431160 142431464 22.85085823545
chr5 144480841 144481145 31.5771208376846
chr5 145214783 145215087 20.8105894088782
chr5 145562000 145562304 41.9407399652455
chr5 145826442 145826746 40.7978362821564
chr5 147248765 147249069 26.846811308605
chr5 147314687 147314991 23.9113296974141
chr5 147777576 147777880 33.5169513649269
chr5 149829021 149829325 31.2747146027577
chr5 149838428 149838732 33.6314474334729
chr5 149939937 149940241 26.6919616724526
chr5 150138317 150138621 25.9518546871331
chr5 150284298 150284602 41.7100181682461
chr5 150827064 150827368 30.3489566647774
chr5 151150967 151151271 23.5752314347946
chr5 153784799 153785103 38.3051535844179
chr5 153989849 153990153 36.2366044256849
chr5 154062073 154062377 25.0968621566281
chr5 154134385 154134689 111.184452735078
chr5 154236968 154237272 28.3165470130752
chr5 154317710 154318014 26.6465429341755
chr5 157170506 157170810 35.4744173595286
chr5 157285709 157286013 29.3943101611755
chr5 157740107 157740411 24.118306833109
chr5 158122556 158122860 20.7344413396224
chr5 158636646 158636950 34.7472807707084
chr5 159414386 159414690 20.4883006981176
chr5 159587005 159587309 39.1431492858333
chr5 159615553 159615857 23.9062681967662
chr5 159845974 159846278 20.3769758285327
chr5 160971332 160971636 68.0528165054024
chr5 162930104 162930408 36.6833505205986
chr5 162932307 162932611 21.9056117983181
chr5 165809081 165809385 25.7079597501994
chr5 167000922 167001226 21.9860629413172
chr5 167503760 167504064 21.1698087325467
chr5 167696339 167696643 20.4604794761455
chr5 169611137 169611441 23.6351554743314
chr5 169847818 169848122 23.1438294422804
chr5 170108208 170108512 20.7397537000361
chr5 170171518 170171822 26.4650944531018
chr5 170815436 170815740 113.935826210308
chr5 172143830 172144134 20.2875810299859
chr5 172197567 172197871 31.3579082455463
chr5 172410578 172410882 23.7318380565256
chr5 172571263 172571567 45.6485969920572
chr5 172710819 172711123 29.2713489262735
chr5 172756775 172757079 36.8800992153689
chr5 173008680 173008984 34.5752059377435
chr5 173042891 173043195 21.3704318167471
chr5 173043623 173043927 27.4161051223925
chr5 173314950 173315254 30.7437769973874
chr5 173959542 173959846 26.3695061254405
chr5 174220753 174221057 36.9203481337106
chr5 174961110 174961414 22.5223655453038
chr5 175065341 175065645 21.2958833021872
chr5 175579287 175579591 49.0756075066305
chr5 175815450 175815754 55.4808836276663
chr5 175963481 175963785 65.9197950159203
chr5 176057030 176057334 24.9174378985638
chr5 176543949 176544253 23.8098577418259
chr5 176739141 176739445 52.5165816599363
chr5 176797775 176798079 36.7533158664437
chr5 176817471 176817775 54.9911651281999
chr5 176899832 176900136 21.1920254149354
chr5 176918446 176918750 22.1027134560552
chr5 177034471 177034775 20.8182972199553
chr5 177553556 177553860 21.6385559619283
chr5 177607495 177607799 46.76744204913
chr5 177631385 177631689 40.0384052249996
chr5 177631935 177632239 21.8249810035941
chr5 177982893 177983197 32.6828379518378
chr5 178054419 178054723 22.3208647941928
chr5 178770967 178771271 25.6688988709096
chr5 178986008 178986312 21.0003948309549
chr5 179049708 179050012 29.9769006150772
chr5 179105465 179105769 24.8434795950709
chr5 179125937 179126241 26.8484487183474
chr5 179246350 179246654 21.4277714642419
chr5 179285695 179285999 27.0872583066057
chr5 179498962 179499266 22.8986105378624
chr5 179510077 179510381 28.8427162510937
chr5 180288425 180288729 21.9658644293034
chr5 180611226 180611530 28.1889478618645
chr5 180670671 180670975 27.8105630298292
chr6 1524264 1524568 36.4754765220072
chr6 2765575 2765879 29.6383087008751
chr6 2868371 2868675 29.3128176658845
chr6 3742659 3742963 23.3311075402986
chr6 5030949 5031253 20.7812253095055
chr6 5260582 5260886 21.4190239883041
chr6 6495020 6495324 21.2577901257914
chr6 6811788 6812092 21.5589440505624
chr6 7239119 7239423 34.878699692523
chr6 7390004 7390308 31.7383894360363
chr6 7661614 7661918 27.2802832967568
chr6 7910042 7910346 25.3891495457994
chr6 8102335 8102639 37.0812818326423
chr6 10695052 10695356 64.6083530600525
chr6 10723088 10723392 23.9349112899436
chr6 10747717 10748021 40.3608925828763
chr6 12993068 12993372 29.3640654887993
chr6 13615272 13615576 61.4193999559754
chr6 13874076 13874380 22.0586806174657
chr6 14785003 14785307 23.1991768791516
chr6 17707104 17707408 30.6836651230679
chr6 20402021 20402325 21.0681800562935
chr6 20573207 20573511 38.559058068774
chr6 21654214 21654518 28.5479006124818
chr6 24721702 24722006 78.9095596949973
chr6 26322776 26323080 29.3647395082657
chr6 26341761 26342065 22.4834322562696
chr6 26520649 26520953 24.5570443565071
chr6 26521339 26521643 22.9784304581557
chr6 26537774 26538078 31.3435501002433
chr6 26596945 26597249 44.2991487937568
chr6 26987819 26988123 30.0357898858893
chr6 27173620 27173924 21.6248108113604
chr6 27265974 27266278 35.8589019450892
chr6 27356523 27356827 25.2142264161907
chr6 27599062 27599366 50.2324448423124
chr6 27805150 27805454 41.2035053731695
chr6 28351082 28351386 21.1176012034787
chr6 28510727 28511031 21.3368680304281
chr6 28641593 28641897 24.7807903733112
chr6 28678236 28678540 27.5069620829994
chr6 28779779 28780083 20.3363127626699
chr6 28784965 28785269 21.3607297379546
chr6 28806086 28806390 34.6802233243585
chr6 28806697 28807001 23.6713961159448
chr6 28831359 28831663 35.2545306358807
chr6 28956283 28956587 36.1190228067484
chr6 29596434 29596738 26.7758320631024
chr6 30293803 30294107 25.2444349609471
chr6 30483869 30484173 23.7961052569912
chr6 30538957 30539261 40.6780616963195
chr6 30585584 30585888 27.1739715667301
chr6 30685178 30685482 22.9846534054822
chr6 30687892 30688196 26.49313282074
chr6 30689095 30689399 21.9898408941065
chr6 30813035 30813339 43.9211339359027
chr6 31509597 31509901 36.2172929802225
chr6 31510045 31510349 20.2048465914757
chr6 31671010 31671314 21.1667563000132
chr6 31707678 31707982 29.3504859434287
chr6 31763422 31763726 26.4201154730659
chr6 31869902 31870206 21.9794359079973
chr6 31926704 31927008 28.6086247659017
chr6 32163534 32163838 38.6752435545496
chr6 32936345 32936649 30.414649725949
chr6 32937859 32938163 25.1632689447835
chr6 33048124 33048428 21.1597934496831
chr6 33085778 33086082 44.3552372400241
chr6 33239808 33240112 34.3026158279866
chr6 33244866 33245170 23.4921891796539
chr6 33399125 33399429 47.2886557968028
chr6 33538970 33539274 22.6450181132325
chr6 33756888 33757192 28.0874260307625
chr6 34203133 34203437 42.9231711466755
chr6 34205799 34206103 38.2195252808317
chr6 34359519 34359823 21.9661535567858
chr6 35227255 35227559 22.249243415663
chr6 35265410 35265714 27.085269893621
chr6 35436119 35436423 60.9807337623238
chr6 35656789 35657093 26.5273529400205
chr6 35887986 35888290 38.0727762934828
chr6 36066661 36066965 25.0199428042783
chr6 36582875 36583179 27.7258662123586
chr6 36842312 36842616 39.7744279469585
chr6 36930814 36931118 21.7756904543948
chr6 37104862 37105166 21.0420465822108
chr6 37105396 37105700 22.6158940433535
chr6 37139950 37140254 21.6699379669594
chr6 39082883 39083187 27.8118919211181
chr6 39134231 39134535 27.2919565364335
chr6 41336648 41336952 27.328600606316
chr6 41513743 41514047 35.1075087977994
chr6 41863620 41863924 29.2965746606962
chr6 41889119 41889423 53.1729513710329
chr6 42408681 42408985 23.5392148844643
chr6 42419081 42419385 20.3601122427259
chr6 42738847 42739151 84.4278787194277
chr6 42847574 42847878 30.4604994944897
chr6 42897067 42897371 29.7221806136634
chr6 42981785 42982089 45.552864753533
chr6 43138931 43139235 37.7806026521544
chr6 43197061 43197365 33.3375243694378
chr6 43484730 43485034 47.8178362248826
chr6 43543531 43543835 22.8214929002987
chr6 43739616 43739920 37.2839178813201
chr6 44186961 44187265 20.2860722277947
chr6 44205646 44205950 20.642747293155
chr6 44214066 44214370 22.1905540329894
chr6 44215092 44215396 25.2687634030385
chr6 45413595 45413899 29.3190266261494
chr6 47277539 47277843 46.2425302830775
chr6 47755852 47756156 20.4828221383359
chr6 49306802 49307106 33.0064892546605
chr6 49310108 49310412 53.9376548771418
chr6 50623599 50623903 23.4224737510899
chr6 50667026 50667330 30.896038927517
chr6 51928301 51928605 30.6009935132056
chr6 51946025 51946329 25.9383344175811
chr6 52149369 52149673 32.7697959256429
chr6 52422754 52423058 29.2022060974542
chr6 52859953 52860257 29.4146620716654
chr6 53275478 53275782 36.1923322151854
chr6 53516690 53516994 28.3396201985471
chr6 56904829 56905133 20.9759775470789
chr6 64283304 64283608 30.8288692585607
chr6 64345529 64345833 24.720065982488
chr6 64346080 64346384 24.2418302851602
chr6 69269061 69269365 31.7476328821135
chr6 70511168 70511472 33.0505606048113
chr6 71594117 71594421 20.2493915197943
chr6 72861489 72861793 21.1475365937506
chr6 74230795 74231099 27.5053027907552
chr6 74233403 74233707 22.5910404353056
chr6 74289643 74289947 38.1204831038213
chr6 77151618 77151922 24.3156849071285
chr6 78173919 78174223 21.7144130127199
chr6 78360047 78360351 42.0657245691929
chr6 79577646 79577950 24.9904883453393
chr6 80254720 80255024 21.6208759264468
chr6 83775419 83775723 21.8923488523815
chr6 85132132 85132436 26.975599614085
chr6 86353430 86353734 35.9499813212688
chr6 86388931 86389235 34.2648792197479
chr6 87865086 87865390 24.620211827629
chr6 88433035 88433339 24.8743254520227
chr6 90085178 90085482 21.9434675361474
chr6 90529364 90529668 87.276606093685
chr6 96025358 96025662 23.6067938655504
chr6 97345603 97345907 36.6828036779288
chr6 99105680 99105984 30.6252553019501
chr6 99395156 99395460 35.5852354712696
chr6 99873156 99873460 20.7468466419778
chr6 100051420 100051724 21.079806290837
chr6 100250219 100250523 20.2395397888292
chr6 100316169 100316473 24.5096865422497
chr6 101849583 101849887 20.6556352207149
chr6 105405402 105405706 22.1335289001699
chr6 106773560 106773864 38.4166739270492
chr6 107383043 107383347 23.7331637242246
chr6 107435390 107435694 21.8543450800276
chr6 107437627 107437931 22.68672657572
chr6 108501495 108501799 20.9975235042076
chr6 108616023 108616327 25.1368396794337
chr6 108879110 108879414 34.8552504454877
chr6 108879653 108879957 20.3806059194486
chr6 108883842 108884146 27.307723320348
chr6 109103545 109103849 67.0904556960657
chr6 109169528 109169832 24.7740585766166
chr6 109704070 109704374 28.525779371274
chr6 109761714 109762018 22.4079864639943
chr6 109804275 109804579 28.1235102875901
chr6 110501182 110501486 25.2651655042982
chr6 111136649 111136953 21.085820497986
chr6 111279638 111279942 23.3078197554692
chr6 111303142 111303446 50.6646871002382
chr6 111580394 111580698 26.7560149463855
chr6 111887076 111887380 27.6614484394916
chr6 111983124 111983428 21.6533483311434
chr6 114179909 114180213 25.6673297150512
chr6 114292527 114292831 50.1579543032742
chr6 116427936 116428240 20.7116439840975
chr6 116783143 116783447 22.8323851415261
chr6 116892360 116892664 29.2874762577262
chr6 117996380 117996684 26.9931333485275
chr6 119301247 119301551 20.7085036388498
chr6 119558485 119558789 30.3817358338229
chr6 121757387 121757691 21.7610783376514
chr6 121759503 121759807 20.5240281643073
chr6 123190636 123190940 27.410133530818
chr6 125622911 125623215 42.7659400280105
chr6 127664603 127664907 23.3344997102485
chr6 127804470 127804774 37.658932595399
chr6 130088461 130088765 20.7614887661075
chr6 132128634 132128938 22.0684926836665
chr6 133119524 133119828 23.1753686478552
chr6 133135391 133135695 29.9828672826615
chr6 134499648 134499952 20.3142034256153
chr6 135502246 135502550 30.1752170148279
chr6 139695770 139696074 39.5854946642243
chr6 139696377 139696681 22.4787561672916
chr6 142468102 142468406 25.8865401653788
chr6 143123265 143123569 20.4283744319758
chr6 143771560 143771864 25.7314970325255
chr6 144164397 144164701 26.9797864808663
chr6 144537114 144537418 31.1005190065456
chr6 144900119 144900423 21.4143070890069
chr6 146055905 146056209 23.9071340462114
chr6 146056664 146056968 33.7080619114506
chr6 147178683 147178987 35.9182559515018
chr6 147235187 147235491 26.6778451832148
chr6 147769372 147769676 37.9216869632467
chr6 149969666 149969970 21.2937808439085
chr6 150401764 150402068 28.0725330135529
chr6 151187426 151187528 100.635540510863
chr6 151773248 151773552 23.0010373789491
chr6 153304385 153304689 21.6611099910889
chr6 154475594 154475898 34.3831813801479
chr6 154664880 154665184 23.7894664875364
chr6 156497263 156497567 21.6821826192892
chr6 157112516 157112820 34.7963078553105
chr6 157410486 157410790 47.1667970064472
chr6 158028727 158029031 20.698447154741
chr6 158252522 158252826 39.8492630694998
chr6 159026312 159026616 32.7910044077338
chr6 159151612 159151916 33.1849280897618
chr6 159331706 159332010 20.8620354790467
chr6 159420925 159421229 45.1589183903563
chr6 159585139 159585443 24.1416083683747
chr6 159638571 159638875 30.1567070322726
chr6 160147838 160148142 24.0612669297486
chr6 160209986 160210290 21.5992526958362
chr6 163602173 163602477 21.1261617127758
chr6 165462971 165463063 128.997786167028
chr6 166303589 166303893 20.3288319587928
chr6 166726771 166727075 23.1023514543573
chr6 167764935 167765239 21.291998388417
chr6 168293539 168293843 45.8249240160903
chr6 168732739 168733043 33.6826532267755
chr6 168770939 168771243 22.9856241166372
chr6 168842738 168843042 20.7700902043907
chr6 170124933 170125237 21.0100115085718
chr6 170125445 170125749 27.8247673917499
chr6 170151487 170151791 23.9284434958553
chr6 170604903 170605207 24.9870470797879
chr7 149207 149511 27.981984522903
chr7 220534 220838 28.8000109645685
chr7 372604 372908 48.2606016642236
chr7 913029 913333 76.5716796118642
chr7 915782 916086 47.5188895893942
chr7 1032795 1033099 38.4980134728132
chr7 1215769 1216073 29.488372298398
chr7 1513699 1514003 65.6773130166332
chr7 1544000 1544304 31.326184119938
chr7 1595901 1596205 22.9947396183777
chr7 1704282 1704586 23.517176380882
chr7 2143914 2144218 48.185506118677
chr7 2393522 2393826 44.8404288055444
chr7 2394278 2394582 91.1747393497291
chr7 2671008 2671312 23.4540933773562
chr7 3603897 3604201 20.5380424636801
chr7 4266069 4266373 21.7448332319122
chr7 4681586 4681890 101.648589882014
chr7 4837794 4838098 23.6614411930671
chr7 4885508 4885812 21.4754739152056
chr7 5571517 5571821 20.8718788435022
chr7 5609805 5610109 21.7481303284486
chr7 5634148 5634452 21.2634546462138
chr7 5705068 5705372 29.9721422217421
chr7 6048898 6049202 76.8708565805624
chr7 6629421 6629725 22.5599229456643
chr7 7621233 7621537 27.0326035742006
chr7 8302026 8302330 38.4980375246178
chr7 10948201 10948442 249.614975188383
chr7 11013350 11013654 47.246429413152
chr7 12463793 12464097 110.463356069901
chr7 12726314 12726618 31.397436118942
chr7 14030164 14030468 20.3742034405403
chr7 14031181 14031485 20.9764261819078
chr7 18535141 18535445 34.9336716048376
chr7 19748516 19748820 30.026683016356
chr7 20257060 20257364 27.5530526322549
chr7 22122551 22122855 22.0665772455848
chr7 22600914 22601218 29.219612242841
chr7 22766003 22766307 21.4963276195508
chr7 22893781 22894085 59.2406222755767
chr7 23145132 23145436 22.336332929514
chr7 23510071 23510375 35.3898129646619
chr7 23514190 23514494 60.3510336042629
chr7 23571512 23571816 25.7347663397036
chr7 23636752 23637056 24.3165978760843
chr7 23719484 23719788 30.1451952902744
chr7 23720325 23720629 23.2570072574099
chr7 25164880 25165184 34.0226639312377
chr7 26239682 26239986 26.54822932861
chr7 29229364 29229668 21.9538038610872
chr7 30323786 30324090 34.5324607246244
chr7 30634340 30634644 37.6239929884428
chr7 30810958 30811262 23.7682234125142
chr7 32932184 32932488 20.4175617979861
chr7 35577103 35577407 24.8373394870607
chr7 37092340 37092644 33.2354690702612
chr7 37288040 37288344 26.4470060701098
chr7 39620056 39620360 80.8125664171524
chr7 39772992 39773296 24.5264990623451
chr7 42951344 42951648 23.4729081684989
chr7 42971832 42972136 26.6316378621461
chr7 43147990 43148294 46.9399625195641
chr7 44162721 44163025 24.3684483287662
chr7 44185041 44185345 20.838903298906
chr7 44530320 44530624 26.780850073428
chr7 44836518 44836822 56.2563349341191
chr7 44925060 44925364 31.385973270632
chr7 44961724 44962028 21.6633580660449
chr7 45002475 45002779 20.2344710328433
chr7 45026082 45026196 116.405183674414
chr7 45151163 45151467 46.0397864799933
chr7 45194321 45194625 25.6839267316313
chr7 45447392 45447696 29.4344157127609
chr7 46391954 46392258 21.3807453367518
chr7 47128431 47128735 28.4238907517596
chr7 48018920 48019224 26.0493835685915
chr7 48128956 48129260 23.0465020934485
chr7 50535735 50536039 25.5507464392702
chr7 50860051 50860355 26.5297436956881
chr7 52086134 52086438 40.7983500076324
chr7 56019422 56019726 41.5869025594553
chr7 56101285 56101589 24.1940847531479
chr7 65447044 65447348 21.0077249237985
chr7 65958583 65958887 25.2056660387334
chr7 66119000 66119304 20.895234513316
chr7 66385949 66386253 35.2203560719962
chr7 66843220 66843524 24.8380667563189
chr7 69289711 69290015 23.3364505584911
chr7 72848471 72848775 22.6858758915719
chr7 72936889 72937193 32.5769464190624
chr7 73021350 73021654 20.6953653308583
chr7 73097814 73098118 23.2953585869601
chr7 73393480 73393784 20.6787787048752
chr7 73588366 73588670 27.9533173610155
chr7 74075384 74075688 25.5569012157154
chr7 75535355 75535659 20.4352074760121
chr7 75677440 75677744 23.4264784175359
chr7 75807491 75807795 31.777823660625
chr7 75987518 75987822 34.9916170584769
chr7 76178495 76178799 21.6382384520021
chr7 77167995 77168299 47.5517186557128
chr7 77313397 77313701 24.4970789433901
chr7 77428044 77428348 24.140845607424
chr7 77681362 77681666 20.3753837772428
chr7 87830176 87830480 29.5816261998993
chr7 88176056 88176360 27.7314509430855
chr7 89975827 89976131 23.4264579418692
chr7 92076813 92077117 20.9830861829771
chr7 92462302 92462606 29.1154001642917
chr7 95156741 95157045 26.3211550812161
chr7 96746718 96747022 25.7727474549399
chr7 97361152 97361456 24.4378186028524
chr7 97501585 97501889 25.6393895046313
chr7 97602761 97603065 27.5851460788383
chr7 99006377 99006681 37.8245519701497
chr7 99097709 99098013 21.1110124203702
chr7 99177731 99178035 26.6083588496864
chr7 99541933 99542237 59.2370519975131
chr7 99613052 99613356 23.4125010900487
chr7 99679410 99679714 57.5420960131953
chr7 99698057 99698361 63.4086746346833
chr7 99698964 99699268 28.7065180719082
chr7 99716907 99717211 38.3639025587637
chr7 100026803 100027107 20.5501743570915
chr7 100080850 100081154 20.6417859489726
chr7 100171432 100171736 33.1731723301327
chr7 100200516 100200820 34.0824414320776
chr7 100303458 100303762 21.8667577775735
chr7 100434994 100435298 30.2437699148861
chr7 100450011 100450315 24.0329596734664
chr7 100464639 100464943 39.2484846466815
chr7 100486965 100487269 31.249046591865
chr7 100487868 100488172 26.0354644472347
chr7 100808791 100809095 20.4731503234375
chr7 100887956 100888260 24.3780257186918
chr7 101151127 101151431 24.7761018509668
chr7 101580181 101580485 21.4117805945625
chr7 102036599 102036903 23.6163246743319
chr7 102082304 102082608 25.7728862580161
chr7 102105201 102105505 36.8177981009664
chr7 102789906 102790210 33.6523307063008
chr7 102985105 102985409 35.7569472015176
chr7 104524200 104524504 22.9466187652778
chr7 104585639 104585943 23.3049951086082
chr7 104653074 104653378 51.3258702575288
chr7 105161854 105162158 21.9010113360279
chr7 105162517 105162821 40.849086883654
chr7 105172411 105172715 22.0476540077501
chr7 105221825 105222129 22.7733926978758
chr7 105283912 105284216 23.0125292832442
chr7 105649965 105650269 50.3443944693517
chr7 105817147 105817451 39.7059800468367
chr7 105925693 105925997 37.7479012370148
chr7 106808892 106809196 26.5813885384173
chr7 106810178 106810482 20.8344144524453
chr7 107383894 107384198 24.693099401547
chr7 108210097 108210401 39.8159127631232
chr7 112032038 112032342 37.1324927348886
chr7 116545273 116545577 27.8925826634518
chr7 121036400 121036704 38.1551693619345
chr7 123903545 123903849 29.4375139755854
chr7 124569759 124570063 26.0190747511392
chr7 127291653 127291957 20.48603137887
chr7 127775713 127776017 37.3752852687843
chr7 127849848 127850152 25.3839208798185
chr7 127983824 127984128 41.3141367675817
chr7 128481986 128482290 31.3446761859898
chr7 129251343 129251647 28.1861922073069
chr7 130080872 130081176 22.0530908432182
chr7 130125911 130126215 43.5438665600098
chr7 130581777 130582081 37.2239615437746
chr7 131198311 131198615 26.2262257045307
chr7 133826050 133826354 27.6922927544582
chr7 134042971 134043275 27.8087243331039
chr7 135112823 135113127 21.2399027883402
chr7 135242501 135242805 52.9446702950249
chr7 135346980 135347284 30.8972095503599
chr7 138818301 138818605 22.0189992091594
chr7 139184779 139185083 20.6276269374924
chr7 140576997 140577301 27.3361147398512
chr7 140714631 140714935 28.4254148218634
chr7 141997831 141998135 28.1420235978336
chr7 142622524 142622828 28.1444295687329
chr7 145882978 145883282 28.9386304663934
chr7 147959834 147960138 26.8864670375618
chr7 148036575 148036879 20.481068516114
chr7 148198799 148199103 22.453809095221
chr7 148397801 148398105 21.3769950815676
chr7 148725369 148725673 22.7440373795381
chr7 148768928 148769232 26.8528378786031
chr7 148936506 148936810 26.462237957315
chr7 148959121 148959425 37.504603850812
chr7 149194709 149195013 22.1063452679223
chr7 149321745 149322049 22.2718360838611
chr7 150065456 150065760 31.3810790765565
chr7 150080879 150081183 21.3504036424808
chr7 150099365 150099669 21.2305348479352
chr7 150102301 150102605 25.8912100693792
chr7 150574186 150574490 51.661820275966
chr7 150710773 150711077 21.4827223047007
chr7 150715481 150715785 21.0432093471854
chr7 150759392 150759696 32.9783305319508
chr7 151451280 151451584 25.2391549827572
chr7 152372484 152372788 23.8256740373296
chr7 152457132 152457436 23.3868088129147
chr7 154861691 154861995 26.5363413105536
chr7 156742302 156742606 42.0400107436864
chr7 157066238 157066542 21.561260295179
chr7 157179883 157180187 66.1151217154708
chr8 494245 494549 20.9611117845803
chr8 1771814 1772118 22.3744412110268
chr8 1949806 1950110 22.9760136146256
chr8 4147041 4147345 30.3800304455968
chr8 6566427 6566731 20.6150146634212
chr8 6673799 6674103 21.7340519080086
chr8 6815616 6815920 21.1647655972868
chr8 8860137 8860441 32.7216590038372
chr8 10405629 10405933 24.9770993851353
chr8 10697267 10697571 66.8180630974818
chr8 10786024 10786328 21.6041979864389
chr8 10873890 10874194 23.5176518430929
chr8 11411297 11411601 22.1096002624847
chr8 11422075 11422379 31.7727717231307
chr8 12652684 12652988 25.6576067914864
chr8 17592925 17593229 25.0718289146156
chr8 17941400 17941704 20.2984925975924
chr8 18244465 18244769 21.646790043228
chr8 18871035 18871339 36.6408304960529
chr8 20054543 20054847 29.6578192391524
chr8 21867654 21867958 22.8541154911826
chr8 22046318 22046622 70.5258258023846
chr8 22102712 22103016 32.4525770192099
chr8 22462020 22462324 26.5194034330869
chr8 24151346 24151650 73.918521658757
chr8 24770948 24771252 65.02701110584
chr8 24772279 24772583 20.3838053263679
chr8 24813430 24813734 23.7687296444481
chr8 26149221 26149525 34.6542386900898
chr8 26428773 26429077 26.7313833779159
chr8 26435136 26435440 20.4160356977189
chr8 27168933 27169237 28.0737772553095
chr8 27449668 27449972 27.2967488435458
chr8 27472076 27472380 24.660187177291
chr8 28352611 28352915 21.243172149392
chr8 28479751 28480055 22.4110651317363
chr8 28602609 28602913 34.0537774140719
chr8 28824604 28824908 31.4207877371201
chr8 29442853 29443157 21.7312506244215
chr8 30137215 30137519 23.0476205951095
chr8 30299980 30300284 22.2709761655014
chr8 30585371 30585675 21.92867172751
chr8 30891379 30891683 24.2337001472543
chr8 33342444 33342748 33.4430862649209
chr8 34748678 34748982 34.3568548210487
chr8 35092562 35092866 27.5869811769772
chr8 37010834 37011138 51.4429062770813
chr8 37594028 37594332 21.9646453429667
chr8 37773618 37773922 22.4199825090631
chr8 37888901 37889205 35.2463103464306
chr8 38388151 38388455 39.9337880493845
chr8 38688248 38688552 29.4538341914497
chr8 40997352 40997656 23.0057649387929
chr8 41685882 41686186 29.5854577431763
chr8 42010119 42010423 37.485312579365
chr8 42249093 42249397 37.5108270222326
chr8 42396209 42396513 22.9234953675884
chr8 48920710 48921014 33.0633108667867
chr8 49777509 49777813 30.7257489399224
chr8 51310802 51311106 23.2457844800407
chr8 52811745 52812049 21.732972316431
chr8 54230810 54231114 29.1375637764755
chr8 55047646 55047950 24.4612458032654
chr8 56015442 56015746 22.8777002278066
chr8 56773558 56773862 20.8117133826481
chr8 56843138 56843442 61.4755470108338
chr8 56987055 56987359 42.0825452978064
chr8 57350434 57350738 34.8229657362077
chr8 59230898 59231202 61.7407071220283
chr8 61821291 61821595 24.1990082586683
chr8 61835203 61835507 27.5539101181137
chr8 62051599 62051903 43.4060714928398
chr8 62381324 62381628 43.7101726468467
chr8 63015338 63015642 25.8040541390162
chr8 67341145 67341449 41.326329232767
chr8 68874291 68874595 35.7031606592923
chr8 69608201 69608505 22.4939076620952
chr8 72628425 72628729 22.3876584278062
chr8 72764974 72765278 30.2384066200449
chr8 74659311 74659615 20.9879933218044
chr8 75234039 75234343 22.7574378078667
chr8 75878250 75878554 25.4917415051473
chr8 76319193 76319497 20.4943386466532
chr8 81397636 81397940 32.898989428713
chr8 82633439 82633743 21.0642773444749
chr8 82643557 82643861 26.4565956591844
chr8 86019414 86019718 21.7464877605089
chr8 86089920 86090224 30.8986023849639
chr8 89065500 89065804 24.7716784866768
chr8 89604288 89604592 23.2691509465499
chr8 90913900 90914204 21.4008994140738
chr8 92041505 92041809 23.315603220137
chr8 92082438 92082742 23.7652212974064
chr8 92872510 92872814 28.652306286559
chr8 93977723 93978027 22.7678843239225
chr8 94753054 94753358 23.2874884299257
chr8 94858828 94859132 25.1180271286621
chr8 95486969 95487273 20.7791105641392
chr8 95653092 95653396 27.8977546525724
chr8 95908852 95909156 22.3807135133278
chr8 96037130 96037434 24.3083355329426
chr8 96145637 96145941 36.3754227931082
chr8 96281668 96281972 22.0692241732414
chr8 97273704 97274008 20.5509753587597
chr8 97657073 97657377 21.103940856418
chr8 98656325 98656629 21.4672735456692
chr8 98788514 98788818 31.8468302107407
chr8 99129435 99129528 91.7651967260691
chr8 101225038 101225342 22.7125508294002
chr8 101679749 101680053 29.2766273960397
chr8 101734712 101735016 33.6666205774282
chr8 101859648 101859952 58.290053549964
chr8 102449331 102449635 30.0785799337219
chr8 102513684 102513988 28.5742818437284
chr8 103425032 103425336 32.3818740888822
chr8 103819722 103820026 23.9192962380234
chr8 103876661 103876965 22.278113278596
chr8 104033131 104033435 29.8517206712464
chr8 104170392 104170696 25.5790086576104
chr8 104427474 104427778 20.4090874391949
chr8 105601388 105601692 22.2551503285581
chr8 107669715 107670019 20.5425952320511
chr8 109260644 109260948 83.99233401094
chr8 109260843 109261147 32.1157855076225
chr8 110346525 110346829 22.9237006021937
chr8 110552244 110552548 23.3386651465151
chr8 111847761 111848065 30.3638421859732
chr8 113894378 113894682 23.3684425145799
chr8 120844961 120845265 23.2073810485799
chr8 122651365 122651669 31.6604244904466
chr8 122730676 122730980 22.4902215233591
chr8 124491872 124492176 61.9470406504265
chr8 124553427 124553731 36.0326070421968
chr8 125487356 125487660 51.4833881857074
chr8 125550845 125551149 24.9033242269998
chr8 126441364 126441668 34.7244652949179
chr8 126442316 126442620 23.9776953849752
chr8 128806654 128806958 31.1789141464654
chr8 128822236 128822540 23.4113359411277
chr8 128867253 128867557 27.4565937739421
chr8 131455772 131456076 32.3671336499022
chr8 131840592 131840896 21.8679993359687
chr8 134584326 134584630 31.4477581175621
chr8 135724701 135725005 22.0118670087178
chr8 140353101 140353405 20.874116866911
chr8 141468189 141468493 23.8346035710611
chr8 141644484 141644788 31.7396354459419
chr8 141647532 141647836 22.6887558316973
chr8 142183368 142183672 42.6142253024149
chr8 143808332 143808636 20.5270981421645
chr8 144328080 144328384 24.6877800033771
chr8 144363669 144363973 25.9242883323438
chr8 144366835 144367139 20.1761476354526
chr8 144679163 144679467 36.5396581423174
chr8 144798402 144798706 21.0658603869935
chr8 144815527 144815831 26.7449333533582
chr8 144911279 144911583 36.3212202772969
chr8 145027988 145028292 20.9476044892577
chr8 145133394 145133698 27.9654539223833
chr8 145159671 145159975 21.8551088811614
chr8 145597356 145597660 29.713307778174
chr8 145653817 145654121 27.9656236281158
chr8 145733908 145734212 27.3516954967667
chr8 145747780 145748084 27.0433933000316
chr8 145800831 145801135 58.7468317613746
chr8 146012639 146012943 23.6781416052163
chr8 146017581 146017885 21.489554028567
chr9 1871817 1872121 23.7563122714157
chr9 2158337 2158641 36.2829031234736
chr9 2228183 2228487 25.9557755999756
chr9 2241995 2242299 26.0089021195216
chr9 2621190 2621494 28.6326979548129
chr9 2623361 2623665 21.2447659333563
chr9 2843930 2844234 40.6045898749168
chr9 3526141 3526445 30.7893546680934
chr9 4792883 4793187 43.0598357985265
chr9 5886131 5886435 21.1368959176922
chr9 6681010 6681314 23.5679707262395
chr9 10059125 10059429 20.9493327119884
chr9 14315153 14315457 29.9695225697788
chr9 14347831 14348135 27.6456456902224
chr9 14547298 14547602 24.1859619296277
chr9 15422571 15422875 22.7361389131814
chr9 17134806 17135110 25.2031370741567
chr9 21789468 21789772 25.2235753218443
chr9 21803115 21803419 20.5378065431583
chr9 21974655 21974959 21.7082621850487
chr9 25964253 25964557 63.3676551656821
chr9 26326560 26326864 26.1120674353954
chr9 26892677 26892981 32.7456120896425
chr9 26975731 26976035 21.1666049456701
chr9 27573650 27573954 20.9426153510489
chr9 27665112 27665416 21.1733856675601
chr9 31412133 31412437 22.8410024423886
chr9 33263891 33264195 22.0850907407682
chr9 33290191 33290495 37.8148832799592
chr9 33381294 33381598 22.2474213759714
chr9 33676256 33676560 21.4440714718234
chr9 33722105 33722409 25.1205380371617
chr9 34049248 34049552 59.2834216305394
chr9 34377005 34377309 20.3183792073308
chr9 34809469 34809773 20.3509140901181
chr9 34990235 34990539 22.6580081767999
chr9 34991137 34991441 51.7673188234344
chr9 35116229 35116533 24.3314397749628
chr9 35489364 35489668 20.5070404482591
chr9 35657755 35658059 31.7793626207898
chr9 35689809 35690113 23.4326554437626
chr9 35727991 35728295 23.7986972014956
chr9 37119971 37120275 43.634404102454
chr9 37120459 37120763 20.6821312554281
chr9 37466397 37466701 29.2501155359999
chr9 37485735 37486039 26.4708312367722
chr9 37747199 37747503 22.4905312419909
chr9 37800570 37800874 20.9939426023494
chr9 37904221 37904525 31.2801222513602
chr9 38432968 38433272 41.8998448322672
chr9 38620559 38620863 20.3241082293468
chr9 71650523 71650827 27.9805369064859
chr9 75830233 75830537 42.1465969418745
chr9 77385862 77386166 42.1265922811061
chr9 77643382 77643686 24.5288211315594
chr9 79333108 79333412 22.9163217355042
chr9 79371207 79371511 22.5637290208908
chr9 80911682 80911986 29.6806639535176
chr9 86594459 86594763 84.4021929534843
chr9 88713672 88713976 29.8344678141797
chr9 88896880 88897184 41.6095729046455
chr9 88901976 88902280 21.6046209829423
chr9 91933177 91933481 79.4290406844578
chr9 92163913 92164217 22.2428863242235
chr9 92219629 92219933 44.4359367262617
chr9 92292639 92292943 23.5131773332349
chr9 95055971 95056275 40.8441433118544
chr9 95087525 95087829 36.0837644716316
chr9 95468824 95469128 29.2115087875702
chr9 96927967 96928271 49.2912154298456
chr9 96928747 96929051 46.5747538707095
chr9 97488779 97489083 29.4878529614551
chr9 98188898 98189202 21.5608813102331
chr9 98638102 98638406 24.9631836734462
chr9 100069351 100069655 22.7080520592124
chr9 100149316 100149620 22.6521219609892
chr9 100395254 100395558 20.4656674437435
chr9 107756033 107756337 36.3194625019904
chr9 108006488 108006792 39.781780394842
chr9 108177766 108178070 24.309296075729
chr9 110103468 110103772 21.8371767620394
chr9 112083285 112083589 40.601871414359
chr9 112541991 112542295 37.7677243482748
chr9 112665873 112666177 27.3215758339852
chr9 112810201 112810505 22.193600490919
chr9 113018527 113018831 21.0418848647207
chr9 114246462 114246766 21.6612645194925
chr9 115248741 115249045 23.4024629931675
chr9 115293163 115293467 32.5061155841972
chr9 116037819 116038123 23.0012077433044
chr9 116102454 116102758 20.7455344828969
chr9 116172861 116173165 31.7360030459364
chr9 116870298 116870602 20.2840722811275
chr9 117373350 117373654 38.7987998864453
chr9 117501162 117501466 21.9637844782472
chr9 120177364 120177668 23.2148171661601
chr9 122127953 122128257 21.2385836900922
chr9 122138228 122138532 24.8611139997241
chr9 122318387 122318691 21.5881558538146
chr9 124082437 124082741 42.1163789166108
chr9 125026925 125027229 28.3440034503281
chr9 125108875 125109179 22.0572976514221
chr9 127533769 127534073 45.7687916097904
chr9 127615490 127615794 21.8241354555095
chr9 127624046 127624350 49.2122483683313
chr9 127962903 127963207 34.4298740229191
chr9 128469423 128469727 21.9553870107504
chr9 129263182 129263486 27.3059331399822
chr9 129467567 129467871 34.8888775895315
chr9 129885098 129885402 26.7135567896065
chr9 129921603 129921907 76.653577532393
chr9 130158821 130159125 30.6744087746191
chr9 130266266 130266570 20.5904708927736
chr9 130496850 130497154 27.5564761827433
chr9 130548720 130549024 23.8096174237403
chr9 130564665 130564969 31.3712141551268
chr9 130565180 130565484 29.5188830781912
chr9 130797497 130797801 52.9391233705032
chr9 130860949 130861253 63.6583087827092
chr9 130879954 130880258 23.608715420229
chr9 130890380 130890684 28.974714881196
chr9 131084606 131084910 41.8116765500954
chr9 131124482 131124786 29.7290433612349
chr9 131419152 131419456 26.8637190669561
chr9 131445553 131445857 32.3743725559875
chr9 131549299 131549603 31.2035668881345
chr9 131591904 131592208 22.5623470532196
chr9 131625871 131626175 28.3612017915986
chr9 131709801 131710105 20.5398555795548
chr9 131873265 131873569 21.2472297770757
chr9 131901652 131901956 23.403743990351
chr9 131941327 131941631 21.9955148249885
chr9 132020776 132021080 80.0342399441852
chr9 132096557 132096861 25.6378854755323
chr9 132175893 132176197 29.3254472828464
chr9 132258230 132258534 28.900223178226
chr9 132319732 132320036 21.570420714261
chr9 132369755 132370059 21.7513589775255
chr9 132388546 132388850 36.4819244575092
chr9 132459656 132459960 21.2071620355684
chr9 132488917 132489221 20.8453886481792
chr9 132586385 132586689 21.4540497636387
chr9 133556670 133556974 22.3569001001507
chr9 133569149 133569453 22.2105249366722
chr9 134268474 134268778 22.9978566014452
chr9 134268937 134269241 20.8441799827274
chr9 135134624 135134928 21.4249367544269
chr9 135282037 135282341 21.1477103658632
chr9 135544925 135545229 26.5522264669744
chr9 135897672 135897976 36.4560575521122
chr9 136019835 136020139 22.7812532242332
chr9 136024710 136025014 40.2504323654736
chr9 136202912 136203216 36.9271833649297
chr9 136215027 136215331 21.6908166619789
chr9 136283034 136283338 40.5927733591667
chr9 136325098 136325402 21.4975313369936
chr9 136344217 136344521 23.043272167126
chr9 136996225 136996529 24.6419969302286
chr9 137029882 137030186 28.378767674024
chr9 139010402 139010706 20.7581852134758
chr9 139137096 139137400 20.6696434151089
chr9 139258139 139258443 56.5645437777406
chr9 139440640 139440944 20.3941141344199
chr9 139466649 139466953 21.7308937420427
chr9 139622606 139622910 44.5171995078953
chr9 139743527 139743831 26.0248377564982
chr9 139916528 139916832 26.7621908935522
chr9 139940992 139941296 20.2821885172681
chr9 140099975 140100279 20.3728279776393
chr9 140121964 140122268 20.4296453907088
chr9 140301423 140301727 23.5852278316245
chr9 140429340 140429644 30.1752566765447
chr9 140560189 140560493 20.6769200609713
chr9 140561352 140561656 28.8024582851916
chr9 140573761 140574065 20.2818149960931
chrX 347607 347911 30.0056739008572
chrX 1368216 1368520 31.5252689181124
chrX 1767499 1767803 21.2508315085907
chrX 9431196 9431305 135.245260018574
chrX 14047856 14048160 33.0273232893367
chrX 18428165 18428469 21.6324591760121
chrX 26801685 26801989 24.8796971736103
chrX 31453656 31453960 21.4982514555136
chrX 38186588 38186892 21.9806769691508
chrX 38662752 38663056 27.8222782407985
chrX 41192653 41192957 23.7530791834686
chrX 45711161 45711465 24.2196409896691
chrX 47050031 47050335 25.6342882574417
chrX 48433069 48433373 69.9312765341172
chrX 53449023 53449327 24.5620675710165
chrX 54556134 54556438 34.090216132995
chrX 57021884 57022188 30.1988498635353
chrX 68723299 68723603 24.2678361551981
chrX 70401674 70401978 21.4108049133974
chrX 70752628 70752932 36.795465368351
chrX 71528802 71529106 20.6615587640108
chrX 73479788 73480092 26.4977223308553
chrX 75776271 75776575 33.5397749938973
chrX 77165853 77166157 21.6964901812172
chrX 100075186 100075490 20.6552312915173
chrX 109910989 109911293 44.6429834333439
chrX 110924247 110924551 35.7205264997631
chrX 118616631 118616935 38.2538964596786
chrX 118925310 118925614 22.7427852532663
chrX 119274223 119274527 43.7338437253644
chrX 128322243 128322547 35.3473630446541
chrX 130964456 130964760 69.5482884504442
chrX 133305627 133305931 25.973902056986
chrX 152804947 152805251 20.4064131680657
chrX 153627118 153627422 20.6414476057514
chrX 153991707 153992011 24.0486480385009
