# Supplementary material for: Variable reproducibility in genome-scale public data: A case study using ENCODE ChIP sequencing resource
Source: FEBS Lett. 2015 Dec 21;589(24):3866–70. doi: 10.1016/j.febslet.2015.11.027 (PMC4686001; doi:10.1016/j.febslet.2015.11.027)
Supplement: Supplementary file advisedPeakLists.zip — This zip archive contains 56 advised peak lists (see main text and supplementary table 1). Files are bed like tab delimited text files, with 4 columns: chromosome, peak start, peak end, and peak score. [file mmc4.zip › H1-hESC_None_CTCF.bed]

chr1	237617	237887	104.0119701
chr1	714134	714404	68.10660704
chr1	805239	805382	364.7528713
chr1	808485	808649	19.67885718
chr1	811935	812205	41.52884327
chr1	840019	840289	398.1887227
chr1	848261	848531	167.6577818
chr1	856488	856758	144.4930545
chr1	858507	858671	27.72993977
chr1	864249	864523	47.63761759
chr1	874551	874821	189.4214123
chr1	883621	883785	18.36927806
chr1	886819	887089	248.2066602
chr1	911470	911740	213.4557526
chr1	919580	919850	367.9783041
chr1	933927	934143	55.70125256
chr1	937225	937495	285.2309562
chr1	950802	951072	143.4312095
chr1	954657	954927	165.3842991
chr1	967874	968144	55.49838072
chr1	968403	968567	302.9378481
chr1	970577	970847	86.5128578
chr1	976023	976274	52.21271245
chr1	976579	976743	15.79562269
chr1	986525	986795	72.52578424
chr1	994732	994896	34.32164177
chr1	999287	999460	423.267543
chr1	1057568	1057765	500.1387259
chr1	1068206	1068476	21.72635579
chr1	1109350	1109620	37.77698664
chr1	1109801	1110077	123.3405114
chr1	1142377	1142647	46.42160405
chr1	1166096	1166414	49.16925494
chr1	1182448	1182718	71.89797787
chr1	1200474	1200690	309.9930638
chr1	1220217	1220487	23.88094734
chr1	1225646	1225791	366.6092922
chr1	1227340	1227485	414.4468527
chr1	1235470	1235740	225.5628453
chr1	1237417	1237581	339.4591093
chr1	1240642	1240912	34.49056322
chr1	1241521	1241791	128.1426458
chr1	1280051	1280321	173.3526101
chr1	1284648	1284918	120.1509341
chr1	1285160	1285430	181.9088129
chr1	1297446	1297716	23.21396704
chr1	1307524	1307717	441.4856066
chr1	1310492	1310762	43.27737597
chr1	1311755	1312025	97.34780313
chr1	1334797	1335067	200.5847849
chr1	1337454	1337620	371.3747911
chr1	1355466	1355630	16.57824566
chr1	1365773	1366047	56.4482396
chr1	1370742	1370906	24.05104293
chr1	1376388	1376552	338.8596964
chr1	1388365	1388635	17.60347974
chr1	1397244	1397514	18.76375642
chr1	1440327	1440604	99.73327804
chr1	1440728	1440998	17.41357441
chr1	1486411	1486681	163.0267107
chr1	1486689	1486853	19.191054
chr1	1509227	1509511	56.63082304
chr1	1533078	1533348	230.8958445
chr1	1534815	1535085	248.0426016
chr1	1555518	1555734	262.5626951
chr1	1560544	1560814	40.86916776
chr1	1563921	1564191	36.21849639
chr1	1590604	1591073	52.06436928
chr1	1597247	1597411	328.3740325
chr1	1610436	1610652	287.3271089
chr1	1655889	1656159	18.08884914
chr1	1684796	1685066	52.84968708
chr1	1707415	1707685	36.90078286
chr1	1710412	1710682	178.3204949
chr1	1720568	1720732	330.6101551
chr1	1726494	1726764	60.5051453
chr1	1727989	1728259	144.2998518
chr1	1790099	1790369	137.9094519
chr1	1805271	1805541	123.32946
chr1	1830677	1830947	138.5979723
chr1	1837743	1837959	596.0393322
chr1	1840416	1840686	223.7174313
chr1	1875549	1875675	412.4071892
chr1	1886288	1886558	127.3361847
chr1	1891577	1891756	544.1965986
chr1	1891901	1892117	75.77014887
chr1	1969102	1969372	29.96888183
chr1	1976314	1976584	406.9885715
chr1	1977994	1978175	549.4033165
chr1	1980951	1981126	352.6709816
chr1	1986159	1986429	18.59509167
chr1	1987397	1987667	142.6499532
chr1	2023132	2023348	338.7589809
chr1	2024576	2024740	20.2797802
chr1	2036092	2036362	150.2638568
chr1	2040154	2040318	373.4623967
chr1	2063701	2063971	240.3878877
chr1	2071484	2071648	268.2671963
chr1	2104989	2105259	49.55989557
chr1	2105809	2106004	566.7750862
chr1	2126710	2126893	514.5185337
chr1	2131019	2131289	56.65608416
chr1	2144520	2144790	119.860107
chr1	2169192	2169462	96.95539258
chr1	2242962	2243232	218.0726493
chr1	2246657	2246930	145.071333
chr1	2279514	2279784	21.25989088
chr1	2305440	2305710	38.56741271
chr1	2313274	2313456	532.8499754
chr1	2314139	2314295	389.1298479
chr1	2338206	2338476	146.9645987
chr1	2345909	2346080	399.3985946
chr1	2361531	2361801	247.6286617
chr1	2375341	2375611	175.6435992
chr1	2391180	2391450	49.63280405
chr1	2398665	2398940	108.4730943
chr1	2402292	2402456	23.56195595
chr1	2435446	2435662	55.61288315
chr1	2446680	2446950	107.0552066
chr1	2455164	2455434	199.1986045
chr1	2470817	2471087	181.9535478
chr1	2479547	2479732	494.108577
chr1	2486355	2486625	256.3005979
chr1	2493450	2493666	296.6431033
chr1	2509900	2510170	61.05621303
chr1	2530017	2530298	119.8522638
chr1	2572874	2573144	37.85683974
chr1	2688989	2689153	18.30153597
chr1	2703270	2703540	132.1002313
chr1	2738586	2738856	54.83047301
chr1	2838642	2838912	62.32153949
chr1	2929102	2929372	126.7557987
chr1	2982767	2983037	224.9035654
chr1	2986184	2986454	103.5772883
chr1	3036428	3036698	88.47752448
chr1	3140854	3141124	20.42542852
chr1	3200593	3200863	335.0482932
chr1	3236572	3236750	257.7775625
chr1	3266343	3266613	104.7463413
chr1	3273748	3274018	51.20232751
chr1	3308342	3308612	122.3435919
chr1	3319971	3320241	279.8044615
chr1	3326753	3327023	182.7136733
chr1	3330665	3330935	40.55279714
chr1	3333722	3333992	101.0970927
chr1	3341356	3341534	511.0030202
chr1	3347933	3348056	295.1347659
chr1	3348238	3348402	16.631386
chr1	3369774	3369965	576.4126674
chr1	3370835	3371105	187.862748
chr1	3388396	3388666	181.6327997
chr1	3399123	3399393	87.9417149
chr1	3400521	3400710	449.6718567
chr1	3407866	3408035	437.7671021
chr1	3408333	3408603	170.3716173
chr1	3434791	3435061	273.2298549
chr1	3441435	3441705	51.72819806
chr1	3447069	3447233	28.6006576
chr1	3450075	3450345	193.1084925
chr1	3458724	3458888	16.60750331
chr1	3481877	3482071	538.6333673
chr1	3504512	3504728	24.33920454
chr1	3505029	3505245	61.85662135
chr1	3508092	3508362	196.3386665
chr1	3527114	3527384	21.11862023
chr1	3530287	3530451	16.0135728
chr1	3531800	3531987	429.3924591
chr1	3535652	3535846	399.9417241
chr1	3537747	3538017	139.8866982
chr1	3580846	3581116	71.4945988
chr1	3594907	3595177	46.44395196
chr1	3612273	3612437	449.8791266
chr1	3619627	3619897	20.10369041
chr1	3624634	3624904	44.15897493
chr1	3641058	3641242	540.8219655
chr1	3643957	3644123	349.4600839
chr1	3649309	3649579	84.53355025
chr1	3692565	3692733	303.5924768
chr1	3696226	3696496	65.33915406
chr1	3702097	3702283	388.0821271
chr1	3718029	3718299	87.97066907
chr1	3723042	3723312	18.64092591
chr1	3727508	3727778	101.0528911
chr1	3744339	3744609	185.8996459
chr1	3773773	3774043	94.74046677
chr1	3816195	3816465	86.78057177
chr1	3823806	3824076	109.8560145
chr1	3827441	3827620	476.7653701
chr1	3830020	3830290	91.30627024
chr1	4086960	4087230	34.81695867
chr1	4232841	4233111	49.659004
chr1	4233304	4233574	63.83359436
chr1	4238797	4238961	17.17524004
chr1	4377318	4377588	238.2840917
chr1	4422729	4422999	33.3258163
chr1	4482636	4482906	124.8895154
chr1	4545701	4545971	153.6660049
chr1	4554681	4554951	176.4244848
chr1	4615698	4615968	21.47911772
chr1	4630679	4630949	17.0565932
chr1	4645365	4645561	461.3241593
chr1	4654455	4654725	190.3293812
chr1	4687467	4687737	143.6624354
chr1	4712722	4712888	429.9365381
chr1	4716433	4716597	393.4869554
chr1	4754635	4754905	109.8204371
chr1	4760906	4761176	45.67638428
chr1	4802142	4802412	23.52931322
chr1	4828653	4828923	53.27673193
chr1	4838096	4838366	224.5311684
chr1	4886234	4886400	302.2421736
chr1	5159735	5160005	89.87065613
chr1	5179641	5179857	318.0443772
chr1	5180035	5180311	79.9173427
chr1	5185314	5185584	25.48255767
chr1	5216021	5216291	40.03856377
chr1	5221494	5221764	92.67579876
chr1	5277690	5277960	17.60848941
chr1	5333713	5334002	59.14916898
chr1	5335649	5335813	20.90082224
chr1	5346385	5346655	182.4863287
chr1	5411523	5411793	104.3917033
chr1	5454269	5454485	55.90757002
chr1	5475782	5476054	113.0145104
chr1	5487349	5487619	118.922369
chr1	5508664	5508828	301.7194035
chr1	5542068	5542256	401.1984276
chr1	5543280	5543550	17.10357861
chr1	5564650	5564920	29.10877861
chr1	5570021	5570205	511.2923745
chr1	5574706	5574894	520.6187758
chr1	5656013	5656283	24.92248195
chr1	5658673	5658948	122.4529095
chr1	5659527	5659743	28.34049015
chr1	5681194	5681372	397.2002066
chr1	5697294	5697564	187.8335625
chr1	5700988	5701258	153.9100961
chr1	5777851	5778121	19.5963623
chr1	5779288	5779570	137.1317434
chr1	5805933	5806152	686.8346099
chr1	5828127	5828397	149.7838429
chr1	5890901	5891107	609.5336014
chr1	5919004	5919274	107.5722398
chr1	5920359	5920629	54.10467415
chr1	5948687	5948957	114.4459678
chr1	5953807	5954117	50.42857117
chr1	5976112	5976382	148.3595857
chr1	6009563	6009833	205.7015725
chr1	6030579	6030849	17.44352472
chr1	6033870	6034140	97.8541825
chr1	6035346	6035524	500.7152479
chr1	6040492	6040762	193.1306264
chr1	6055176	6055450	84.5020889
chr1	6063130	6063346	23.42486005
chr1	6065726	6065890	16.26707276
chr1	6070759	6071029	62.94447306
chr1	6088704	6088984	63.36406034
chr1	6094644	6094773	364.7633333
chr1	6095807	6096080	95.70926559
chr1	6101591	6101781	540.6868216
chr1	6113056	6113272	221.7550738
chr1	6140710	6140980	106.1271934
chr1	6142439	6142709	163.8896932
chr1	6155661	6155931	35.76317146
chr1	6159848	6160118	124.9874167
chr1	6165271	6165541	52.03865549
chr1	6165787	6166057	64.34772918
chr1	6166674	6166890	30.51688215
chr1	6168934	6169204	273.6969303
chr1	6170039	6170309	68.85907287
chr1	6197864	6198134	91.39023792
chr1	6201727	6201997	265.7520683
chr1	6208907	6209071	15.79770031
chr1	6214883	6215047	18.38912528
chr1	6222829	6223110	158.0025013
chr1	6231630	6231900	308.2482437
chr1	6239242	6239406	16.63815788
chr1	6240381	6240651	53.89450701
chr1	6243598	6243868	145.7133899
chr1	6245916	6246186	212.281211
chr1	6264985	6265201	272.7376099
chr1	6265354	6265518	375.1846771
chr1	6268766	6269036	167.3616054
chr1	6269271	6269552	99.2141674
chr1	6269762	6270032	159.0193453
chr1	6284796	6284960	18.68150219
chr1	6298790	6298967	390.0659024
chr1	6305193	6305363	423.8045439
chr1	6306869	6307049	495.8956742
chr1	6312697	6312967	50.91970962
chr1	6328515	6328785	192.2342415
chr1	6332967	6333237	158.5983826
chr1	6340969	6341136	386.3763574
chr1	6360859	6361129	41.10155745
chr1	6403569	6403797	664.1166375
chr1	6408091	6408245	470.8085892
chr1	6417406	6417590	440.1482776
chr1	6423158	6423428	150.1526224
chr1	6438216	6438486	183.1468878
chr1	6454079	6454295	31.84575642
chr1	6457149	6457419	49.70714126
chr1	6464810	6464985	394.5974681
chr1	6474488	6474635	401.8311985
chr1	6483571	6483778	575.4582422
chr1	6484175	6484458	48.3700506
chr1	6497167	6497383	63.74474932
chr1	6498160	6498375	590.3231506
chr1	6500782	6501052	257.8853941
chr1	6505258	6505474	308.25998
chr1	6507328	6507544	31.22735807
chr1	6507831	6508101	50.77436754
chr1	6508252	6508522	121.0760273
chr1	6508835	6509051	40.04089432
chr1	6515146	6515546	242.7239674
chr1	6516196	6516476	91.36686445
chr1	6516998	6517268	34.55686336
chr1	6524685	6524907	47.01522007
chr1	6531187	6531457	24.0583113
chr1	6532526	6532796	301.6483846
chr1	6535680	6535825	452.4761139
chr1	6540915	6541212	66.28999603
chr1	6546604	6546809	587.7417063
chr1	6550032	6550201	418.8718567
chr1	6583752	6583917	359.5394291
chr1	6614582	6614763	453.4011748
chr1	6640913	6641183	17.54343684
chr1	6644246	6644516	96.30621386
chr1	6663870	6664140	18.56390672
chr1	6685073	6685237	31.70190579
chr1	6694703	6694973	209.5093427
chr1	6696250	6696520	24.16550071
chr1	6706621	6706891	121.9298752
chr1	6761854	6762112	842.0768315
chr1	6780133	6780305	354.8068323
chr1	6787611	6787783	371.1926221
chr1	6818238	6818508	43.15433083
chr1	6846139	6846424	65.7589371
chr1	6854288	6854558	26.81812753
chr1	6950064	6950228	351.5116952
chr1	6979354	6979518	22.7173991
chr1	7004575	7004739	17.85352633
chr1	7023728	7023944	51.19705928
chr1	7048049	7048319	137.5272893
chr1	7058336	7058610	88.46888371
chr1	7102831	7103101	192.4393861
chr1	7130550	7130745	497.524762
chr1	7144395	7144665	123.7837998
chr1	7177543	7177819	58.38484041
chr1	7180984	7181254	151.5644943
chr1	7187479	7187749	49.69980294
chr1	7246830	7247100	90.3109722
chr1	7258786	7259056	37.46924585
chr1	7268051	7268260	618.9575349
chr1	7278415	7278602	303.4531167
chr1	7284869	7285139	288.1579972
chr1	7321638	7321908	88.03948185
chr1	7347143	7347413	116.091565
chr1	7362973	7363243	25.28506267
chr1	7406325	7406595	77.62615783
chr1	7470782	7470946	16.96756726
chr1	7509859	7510129	71.32557635
chr1	7514180	7514450	149.2954584
chr1	7520889	7521159	98.66440001
chr1	7534957	7535173	75.3303984
chr1	7535240	7535510	204.9944316
chr1	7547720	7547990	31.2993089
chr1	7576402	7576672	128.3707969
chr1	7598973	7599243	89.2490543
chr1	7599509	7599725	76.60213487
chr1	7599874	7600075	435.4980899
chr1	7621576	7621771	494.2458905
chr1	7637383	7637653	124.2762276
chr1	7643563	7643833	30.55951626
chr1	7701769	7702039	66.26086958
chr1	7704161	7704431	97.04580205
chr1	7707396	7707541	381.3792406
chr1	7712667	7712954	91.30763666
chr1	7727661	7727907	775.166699
chr1	7729596	7729798	531.4968537
chr1	7813034	7813127	236.6541314
chr1	7815579	7815849	143.826366
chr1	7845240	7845510	43.83388189
chr1	7868351	7868636	101.8121002
chr1	7962919	7963083	321.0547062
chr1	7992950	7993114	16.38515532
chr1	8002413	8002683	197.8174923
chr1	8021385	8021655	149.488518
chr1	8035384	8035631	877.9847301
chr1	8042435	8042627	484.4614398
chr1	8075100	8075370	183.5681753
chr1	8091297	8091567	59.75678015
chr1	8225775	8226045	147.4727495
chr1	8274917	8275187	26.96512179
chr1	8374445	8374655	563.6509394
chr1	8375924	8376194	190.350333
chr1	8377731	8377895	20.10177678
chr1	8409124	8409321	416.3101063
chr1	8411847	8411996	432.8855158
chr1	8434929	8435150	248.3913874
chr1	8439648	8439918	17.63569067
chr1	8458785	8459055	39.49393605
chr1	8469298	8469579	81.5699822
chr1	8491140	8491410	106.2860325
chr1	8499595	8499865	154.1147494
chr1	8503641	8503911	248.9611285
chr1	8504025	8504189	32.7536836
chr1	8520289	8520559	24.91855928
chr1	8525143	8525359	23.43618441
chr1	8621253	8621342	209.45537
chr1	8658157	8658427	63.52848769
chr1	8731451	8731667	198.2532057
chr1	8779171	8779441	101.4014146
chr1	8786605	8786875	98.03610417
chr1	8799459	8799729	177.0986761
chr1	8824087	8824357	156.8341752
chr1	8836251	8836521	64.02523595
chr1	8854719	8854989	73.70535732
chr1	8874998	8875268	102.1769996
chr1	8891459	8891729	96.08062845
chr1	8909027	8909227	622.2165625
chr1	8919498	8919768	194.3953664
chr1	8922630	8922809	494.8754223
chr1	8931651	8931921	244.4498344
chr1	8939376	8939646	30.81139349
chr1	8970436	8970706	49.97879714
chr1	8978195	8978465	142.795749
chr1	9023056	9023222	356.9013204
chr1	9048188	9048365	508.1245922
chr1	9053361	9053631	26.77369003
chr1	9065257	9065431	476.8877613
chr1	9070179	9070346	554.6897493
chr1	9082906	9083176	25.26388655
chr1	9118597	9118867	17.20117673
chr1	9159681	9159951	58.57221383
chr1	9161719	9161891	393.6600125
chr1	9170894	9171093	597.691027
chr1	9202375	9202572	439.4161531
chr1	9241423	9241598	438.9800183
chr1	9256610	9256774	340.4663632
chr1	9258743	9259013	168.8002319
chr1	9277438	9277602	17.42788595
chr1	9294503	9294773	147.6690529
chr1	9307374	9307644	163.4172722
chr1	9310189	9310372	544.6639304
chr1	9327246	9327434	520.2713517
chr1	9333464	9333734	51.0783397
chr1	9349169	9349325	299.7086935
chr1	9355084	9355354	34.99147485
chr1	9460784	9461000	29.49340262
chr1	9488705	9489009	103.1255847
chr1	9493750	9494020	22.95667626
chr1	9513871	9514035	21.66627587
chr1	9515927	9516133	618.6923944
chr1	9525877	9526147	42.93620792
chr1	9551213	9551398	508.8981115
chr1	9555365	9555567	535.2987157
chr1	9606756	9607027	186.222938
chr1	9633834	9634104	93.24906024
chr1	9636990	9637286	54.25015676
chr1	9648519	9648789	276.5207236
chr1	9653991	9654261	130.795674
chr1	9675714	9675929	528.1476924
chr1	9687076	9687358	942.0446269
chr1	9751946	9752162	25.6781916
chr1	9753921	9754191	43.06949731
chr1	9762396	9762560	367.3863026
chr1	9777399	9777669	118.7131951
chr1	9777962	9778240	69.40429037
chr1	9780435	9780705	245.6858557
chr1	9781930	9782116	450.5919192
chr1	9785143	9785379	659.6829401
chr1	9795959	9796229	65.02923105
chr1	9829108	9829378	19.12861534
chr1	9844735	9844832	243.291783
chr1	9852312	9852582	66.70189621
chr1	9887989	9888259	174.7735527
chr1	9902730	9903000	55.446842
chr1	9919848	9920118	17.59547798
chr1	9921490	9921760	159.0699919
chr1	9927618	9927828	655.256696
chr1	9935012	9935201	482.2092213
chr1	10002451	10002721	143.483057
chr1	10010461	10010663	539.6954232
chr1	10092629	10092806	422.2671779
chr1	10094528	10094798	44.32621509
chr1	10213107	10213281	355.8581141
chr1	10270274	10270544	324.0994074
chr1	10398218	10398382	376.5868232
chr1	10437498	10437768	121.8593388
chr1	10488197	10488361	369.1091183
chr1	10490329	10490523	481.5277962
chr1	10516204	10516474	135.5197387
chr1	10554817	10554979	438.16165
chr1	10567569	10567769	339.0225662
chr1	10574555	10574771	215.5822934
chr1	10578314	10578478	16.38094805
chr1	10590426	10590599	405.4737435
chr1	10596283	10596553	42.0274632
chr1	10622094	10622364	147.3143348
chr1	10658424	10658694	42.22151339
chr1	10665210	10665374	20.93798691
chr1	10690052	10690322	180.0984294
chr1	10750636	10750906	143.4190238
chr1	10752470	10752740	114.1761808
chr1	10813324	10813594	196.4734189
chr1	10848576	10848740	16.52556532
chr1	10848829	10849099	179.1549929
chr1	10853950	10854220	308.1802301
chr1	10875370	10875640	19.52881966
chr1	10896128	10896398	164.3532781
chr1	10927229	10927499	263.1997615
chr1	10948325	10948595	27.71677974
chr1	10970074	10970238	336.8315339
chr1	11002108	11002277	467.4250546
chr1	11006102	11006266	18.28820448
chr1	11021143	11021333	480.3015678
chr1	11040380	11040650	89.64107164
chr1	11092311	11092581	19.61216708
chr1	11097739	11097934	579.8058364
chr1	11113081	11113245	30.62446732
chr1	11117578	11117848	38.16074392
chr1	11120076	11120346	121.7844907
chr1	11124007	11124277	156.1416817
chr1	11193050	11193320	36.82107919
chr1	11301772	11302049	147.7579233
chr1	11322790	11323060	61.18189843
chr1	11332804	11333025	55.3342622
chr1	11380311	11380490	499.5701245
chr1	11397672	11397838	422.7187091
chr1	11412196	11412466	129.4408316
chr1	11416029	11416299	16.86449186
chr1	11424311	11424581	198.564603
chr1	11440610	11440885	55.98553379
chr1	11458575	11458845	193.3022536
chr1	11538809	11538973	301.4751595
chr1	11541136	11541406	225.3255574
chr1	11559048	11559318	32.13611099
chr1	11595888	11596158	16.9135825
chr1	11632305	11632575	198.8580258
chr1	11654292	11654562	204.5704789
chr1	11672051	11672321	26.59139332
chr1	11677419	11677689	76.06996438
chr1	11702566	11702759	568.2056342
chr1	11705841	11706005	377.26329
chr1	11710480	11710797	120.1827645
chr1	11724099	11724369	260.3027087
chr1	11736770	11737059	73.45058666
chr1	11745312	11745582	119.4431254
chr1	11767358	11767628	78.37692043
chr1	11771204	11771419	541.3728042
chr1	11779932	11780101	419.256193
chr1	11796417	11796687	24.43951517
chr1	11802035	11802305	76.42999476
chr1	11809282	11809552	331.8981159
chr1	11822786	11823056	17.05456442
chr1	11840571	11840841	19.16414659
chr1	11845293	11845481	472.7604817
chr1	11847893	11848163	17.25200057
chr1	11863201	11863471	19.9555538
chr1	11898789	11899004	670.0644418
chr1	11905930	11906200	22.89992139
chr1	11914964	11915244	84.96298995
chr1	11919375	11919645	144.3888033
chr1	11925591	11925861	188.4613057
chr1	11935184	11935458	131.4318267
chr1	11942084	11942300	45.43274563
chr1	11947764	11948034	54.82850279
chr1	11954078	11954274	612.4091601
chr1	11967822	11968012	386.6673651
chr1	12027280	12027516	543.3828928
chr1	12056296	12056566	87.13902263
chr1	12061724	12061888	264.8059815
chr1	12074358	12074628	121.4444325
chr1	12090883	12091153	18.7422697
chr1	12091374	12091644	279.6308619
chr1	12109672	12109942	22.8355154
chr1	12113101	12113371	106.6688393
chr1	12139726	12139925	376.024021
chr1	12166994	12167158	286.5571741
chr1	12178741	12178922	499.6594807
chr1	12184938	12185126	499.0707251
chr1	12224787	12225057	22.22372022
chr1	12248335	12248606	122.1685656
chr1	12256739	12257009	253.7731478
chr1	12257014	12257178	16.61738727
chr1	12259604	12259874	106.1883378
chr1	12269002	12269211	552.066989
chr1	12289919	12290096	441.5246242
chr1	12292732	12293002	17.41757132
chr1	12304210	12304480	138.1567291
chr1	12335528	12335692	343.2085826
chr1	12336428	12336596	419.0901858
chr1	12374437	12374707	29.65371244
chr1	12399471	12399741	83.02338324
chr1	12466071	12466341	91.15045119
chr1	12482628	12482898	27.68487196
chr1	12654504	12654774	43.87781289
chr1	12661326	12661542	317.3489804
chr1	12679949	12680132	517.7320564
chr1	12703145	12703415	19.34857795
chr1	12719086	12719281	504.2336177
chr1	12820411	12820627	255.5597356
chr1	12824252	12824522	83.8387033
chr1	12841715	12841985	177.1252044
chr1	12844032	12844220	278.0974614
chr1	13795861	13796131	55.76778487
chr1	13825194	13825464	20.71162594
chr1	13840428	13840698	155.0994484
chr1	13843797	13843961	400.3998058
chr1	13866235	13866505	47.60679933
chr1	13870508	13870778	43.69545319
chr1	13897483	13897753	167.1403523
chr1	13992261	13992449	359.5786087
chr1	14024314	14024584	19.58059037
chr1	14052400	14052670	84.1266077
chr1	14091517	14091787	78.13266291
chr1	14115344	14115614	74.37209752
chr1	14128218	14128488	16.79956703
chr1	14133765	14134035	270.3960256
chr1	14136307	14136577	38.14787709
chr1	14137781	14137997	270.9830065
chr1	14140231	14140398	439.4658389
chr1	14155433	14155615	441.0556314
chr1	14243040	14243310	34.86496244
chr1	14256754	14256934	353.6707378
chr1	14277213	14277483	204.0806
chr1	14286979	14287170	558.3851935
chr1	14292388	14292552	404.8639054
chr1	14318980	14319268	59.75650339
chr1	14421563	14421833	156.0747606
chr1	14437690	14437960	138.1718268
chr1	14440424	14440615	480.843849
chr1	14451241	14451511	67.99762839
chr1	14476022	14476292	22.34002121
chr1	14690640	14690910	109.6795023
chr1	14692898	14693168	65.1789364
chr1	14722158	14722428	132.8197156
chr1	14741948	14742164	305.0822449
chr1	14761870	14762034	340.5130965
chr1	14769215	14769485	136.3437475
chr1	14864907	14865185	181.443344
chr1	14893621	14893891	185.100088
chr1	14898464	14898631	409.134913
chr1	14933177	14933448	124.191511
chr1	14973012	14973282	20.18138036
chr1	15058482	15058705	257.1370961
chr1	15096035	15096305	110.9390607
chr1	15105725	15105907	378.6862389
chr1	15109430	15109719	47.67609118
chr1	15109751	15109967	26.91276781
chr1	15114104	15114374	161.8487197
chr1	15131260	15131424	357.7009045
chr1	15177163	15177433	149.1549771
chr1	15241939	15242125	402.0352515
chr1	15272550	15272820	19.44879872
chr1	15309835	15310105	198.2929559
chr1	15326596	15326866	25.22642757
chr1	15350665	15350829	17.6753514
chr1	15354124	15354289	388.6199637
chr1	15359885	15360155	19.0107903
chr1	15364741	15364957	240.7877062
chr1	15373126	15373294	489.0469501
chr1	15382108	15382378	49.45409279
chr1	15389065	15389281	184.1432697
chr1	15390988	15391258	23.34332839
chr1	15426960	15427152	620.3126487
chr1	15437176	15437340	15.751643
chr1	15437384	15437654	193.7001978
chr1	15455124	15455290	512.614987
chr1	15478888	15479052	244.9251427
chr1	15480610	15480880	328.5969039
chr1	15526874	15527144	59.3572646
chr1	15547667	15547937	19.95875793
chr1	15586028	15586298	21.02659568
chr1	15599106	15599287	340.0032584
chr1	15610093	15610363	40.69381325
chr1	15631322	15631491	372.7403046
chr1	15650116	15650313	604.8994525
chr1	15651932	15652202	145.3581982
chr1	15691328	15691621	121.7454026
chr1	15717219	15717489	186.3041977
chr1	15753529	15753799	148.3608703
chr1	15757443	15757607	30.997544
chr1	15757722	15757928	521.0106498
chr1	15828031	15828185	433.1919832
chr1	15852921	15853191	59.46295651
chr1	15910976	15911246	211.0796991
chr1	15921647	15921917	120.406386
chr1	16029650	16029920	158.0437255
chr1	16046261	16046531	24.87805822
chr1	16060377	16060541	19.86189526
chr1	16063015	16063179	30.98823548
chr1	16066298	16066568	228.0160345
chr1	16067952	16068136	544.1894995
chr1	16087535	16087805	20.82064393
chr1	16089048	16089318	21.37087465
chr1	16110739	16111009	53.78672853
chr1	16118578	16118783	603.6124946
chr1	16129889	16130160	182.8026407
chr1	16142067	16142283	256.3532672
chr1	16173764	16174034	18.82638516
chr1	16203005	16203275	204.784298
chr1	16251270	16251551	184.5994642
chr1	16264392	16264662	185.6094526
chr1	16270811	16271081	37.75748516
chr1	16274568	16274838	50.99367138
chr1	16277796	16278066	46.9766975
chr1	16283998	16284268	261.7966685
chr1	16285397	16285668	57.56056395
chr1	16301962	16302232	114.8070715
chr1	16321088	16321358	261.331322
chr1	16333568	16333838	20.7488135
chr1	16335564	16335791	613.9341046
chr1	16339050	16339320	97.87228207
chr1	16344061	16344331	132.9799648
chr1	16352929	16353093	42.07707675
chr1	16355348	16355512	17.70492202
chr1	16359413	16359615	518.5592234
chr1	16368640	16368910	103.5952437
chr1	16375523	16375687	33.09215925
chr1	16382675	16382884	566.018735
chr1	16400020	16400290	199.3810545
chr1	16405439	16405642	590.9629655
chr1	16408907	16409092	529.3855767
chr1	16477736	16478006	42.9891983
chr1	16481198	16481468	104.2195605
chr1	16494753	16494917	18.84316895
chr1	16514320	16514512	575.6788684
chr1	16531577	16531755	303.8620237
chr1	16554945	16555161	29.69792779
chr1	16562703	16562973	92.3248231
chr1	16570985	16571159	438.8153796
chr1	16616577	16616847	19.18361059
chr1	16678911	16679181	154.182295
chr1	16689921	16690191	132.3845964
chr1	16720091	16720361	117.4700595
chr1	16757125	16757395	18.37524857
chr1	16767008	16767206	492.882867
chr1	16801527	16801699	318.3614927
chr1	16817297	16817461	19.74989977
chr1	16824004	16824274	49.10853094
chr1	16847414	16847684	19.01820822
chr1	16859162	16859432	108.1628415
chr1	16861117	16861281	15.76834335
chr1	16918310	16918580	177.2372363
chr1	16939714	16939878	15.63471303
chr1	16939926	16940142	29.33903995
chr1	16945284	16945554	236.0184503
chr1	16946252	16946522	94.74168186
chr1	16947602	16947823	816.8966472
chr1	16951469	16951731	913.9578805
chr1	16952249	16952413	18.15193922
chr1	16965769	16965933	17.5202688
chr1	16971130	16971436	171.27182
chr1	16976008	16976278	42.09192311
chr1	17003190	17003460	19.07337207
chr1	17017797	17018094	143.5010893
chr1	17018580	17018796	29.02000688
chr1	17025857	17026073	63.26857443
chr1	17026685	17026955	248.4827036
chr1	17027655	17027925	54.40426335
chr1	17029709	17029955	486.1263597
chr1	17033897	17034080	379.4467786
chr1	17036337	17036589	878.4190383
chr1	17038652	17038922	151.7761649
chr1	17077048	17077264	59.1703366
chr1	17081977	17082247	17.15178571
chr1	17084140	17084410	168.2782461
chr1	17199615	17199905	90.18647792
chr1	17201478	17201775	74.41170765
chr1	17236347	17236617	77.41606567
chr1	17238362	17238632	39.92236689
chr1	17242106	17242322	30.21266648
chr1	17248066	17248336	17.57367708
chr1	17251485	17251755	50.55734849
chr1	17256678	17256948	208.5357671
chr1	17274058	17274328	391.8220822
chr1	17278239	17278403	349.5131071
chr1	17287229	17287369	418.8247221
chr1	17290042	17290258	267.0665734
chr1	17313195	17313411	51.29200482
chr1	17313542	17313742	600.5326442
chr1	17314585	17314855	18.36740237
chr1	17326396	17326666	125.5489115
chr1	17331504	17331774	132.1199995
chr1	17372633	17372903	175.4962666
chr1	17386218	17386417	511.5776068
chr1	17401989	17402205	317.694088
chr1	17446707	17446871	26.40974798
chr1	17447657	17447821	16.45906748
chr1	17452324	17452525	567.2437558
chr1	17563638	17563837	510.9682604
chr1	17591794	17592064	131.5953921
chr1	17597385	17597549	16.88234395
chr1	17600801	17600972	481.9317347
chr1	17662691	17662855	382.4023372
chr1	17685589	17685753	22.87090099
chr1	17697178	17697394	246.2174926
chr1	17699502	17699772	126.9445979
chr1	17727520	17727684	25.72241283
chr1	17727935	17728099	23.10344472
chr1	17732747	17732935	506.9293836
chr1	17746420	17746610	541.1189637
chr1	17766206	17766370	56.4270556
chr1	17778748	17778964	51.90054635
chr1	17803901	17804171	185.5516658
chr1	17811849	17812119	246.1172418
chr1	17820777	17821033	755.7060481
chr1	17828883	17829087	642.8006775
chr1	17834477	17834747	205.1481722
chr1	17899244	17899420	395.1413124
chr1	17901104	17901374	161.4239388
chr1	17904532	17904802	56.4895114
chr1	17928236	17928506	134.8684252
chr1	17933423	17933622	553.2446506
chr1	17939415	17939685	49.1861574
chr1	17953944	17954214	85.81515859
chr1	17956030	17956209	452.875356
chr1	17973420	17973690	113.8927593
chr1	17980366	17980532	361.5974006
chr1	17988172	17988357	490.5743865
chr1	17990930	17991200	38.51035189
chr1	17998320	17998590	54.8109031
chr1	18022990	18023260	198.3934637
chr1	18023480	18023644	22.79966534
chr1	18023774	18023938	29.07759267
chr1	18050227	18050497	193.367498
chr1	18050842	18051006	18.40326226
chr1	18052417	18052633	32.23533305
chr1	18054680	18054950	110.5015301
chr1	18067652	18067922	145.2649463
chr1	18071700	18071970	98.76619627
chr1	18081637	18081907	158.3225419
chr1	18085635	18085905	167.2223924
chr1	18100453	18100723	209.0246464
chr1	18152658	18152928	343.8368077
chr1	18158959	18159229	45.96593631
chr1	18175783	18176053	150.3495482
chr1	18208315	18208585	87.4905048
chr1	18236230	18236500	266.9259892
chr1	18246457	18246632	379.9263867
chr1	18249454	18249620	347.2581581
chr1	18269500	18269770	27.91288747
chr1	18311104	18311288	433.4294539
chr1	18325460	18325730	61.18277927
chr1	18368243	18368513	275.0906969
chr1	18427091	18427274	299.8110999
chr1	18431221	18431385	15.76381107
chr1	18436804	18436985	376.3378668
chr1	18447195	18447465	143.9815424
chr1	18465787	18466057	37.55811611
chr1	18475583	18475853	390.8591947
chr1	18484484	18484754	42.64231781
chr1	18509400	18509670	20.91189953
chr1	18523178	18523448	42.16761229
chr1	18526651	18526921	190.6966924
chr1	18544011	18544191	369.3454656
chr1	18558616	18558886	43.00359284
chr1	18561362	18561551	454.3542302
chr1	18573079	18573349	152.0063227
chr1	18582917	18583187	21.97603718
chr1	18615739	18616009	43.15627338
chr1	18616156	18616426	48.08202096
chr1	18621119	18621335	24.09435013
chr1	18626311	18626491	366.7406345
chr1	18629413	18629584	391.2627753
chr1	18649007	18649277	272.9569616
chr1	18650801	18651071	219.6220409
chr1	18686769	18687067	48.13898634
chr1	18688654	18688924	74.07903954
chr1	18691631	18691919	121.4079236
chr1	18700487	18700670	544.1441114
chr1	18725687	18725957	227.870298
chr1	18795145	18795415	102.9042224
chr1	18812809	18812996	439.5154668
chr1	18838036	18838306	255.9859159
chr1	18857509	18857725	222.9282682
chr1	18882932	18883202	173.0195087
chr1	18884208	18884478	53.42177713
chr1	18887194	18887464	50.34473348
chr1	18896395	18896673	57.99308871
chr1	18902175	18902354	505.1108396
chr1	18908015	18908204	573.6977011
chr1	18911309	18911579	121.1109815
chr1	18923999	18924178	509.8080926
chr1	18926273	18926543	69.60330584
chr1	18935099	18935369	86.98523456
chr1	18962909	18963179	122.5304214
chr1	19000501	19000771	55.76015921
chr1	19007985	19008183	314.6772914
chr1	19008975	19009245	27.45483905
chr1	19020385	19020655	90.75999621
chr1	19029449	19029719	161.2133726
chr1	19054470	19054740	49.03406336
chr1	19069862	19070062	446.5605844
chr1	19121103	19121392	184.0101866
chr1	19147344	19147560	572.8042615
chr1	19149742	19150018	50.72874181
chr1	19201801	19201991	611.6366751
chr1	19210719	19210886	475.3588642
chr1	19233479	19233913	320.3876619
chr1	19239598	19239860	839.503567
chr1	19244948	19245218	54.96006767
chr1	19270386	19270602	24.60344918
chr1	19276591	19276861	56.18015775
chr1	19282233	19282503	16.97833668
chr1	19299078	19299294	31.21993945
chr1	19338848	19339118	169.0089355
chr1	19359335	19359605	94.38396745
chr1	19369947	19370230	46.73531793
chr1	19383978	19384248	22.96828191
chr1	19393592	19393862	99.28464918
chr1	19422789	19423059	100.1730688
chr1	19440178	19440450	77.285964
chr1	19479729	19479999	109.5773426
chr1	19506105	19506375	55.14215047
chr1	19567814	19568030	316.540422
chr1	19595015	19595231	26.63762675
chr1	19644100	19644370	182.6992038
chr1	19664964	19665180	389.3156718
chr1	19668055	19668259	449.8285242
chr1	19670943	19671114	524.6542056
chr1	19680146	19680416	45.94208131
chr1	19700898	19701114	294.7393662
chr1	19717906	19718070	304.3767088
chr1	19731717	19731997	114.2763218
chr1	19736968	19737242	142.802529
chr1	19766365	19766635	221.2464413
chr1	19772286	19772556	21.89538451
chr1	19814239	19814511	166.1487678
chr1	19908834	19909006	500.0275269
chr1	19965765	19966035	34.90303205
chr1	19967241	19967511	49.4331484
chr1	19975297	19975498	368.5059002
chr1	19977707	19977977	312.2134265
chr1	19980258	19980457	391.3338326
chr1	19986394	19986633	295.757262
chr1	19988280	19988550	148.5521698
chr1	19992399	19992563	15.95352992
chr1	19992729	19992893	21.60044974
chr1	20016776	20017046	84.26805758
chr1	20022428	20022592	22.54227619
chr1	20029736	20030006	24.09286267
chr1	20031118	20031317	539.3651013
chr1	20042170	20042399	576.5019429
chr1	20057567	20057837	23.56652409
chr1	20088782	20088957	470.3689936
chr1	20098561	20098831	135.7986804
chr1	20126038	20126319	79.37570176
chr1	20137833	20137997	372.9831895
chr1	20151824	20152115	128.9073107
chr1	20198691	20198961	49.08260133
chr1	20208664	20208828	346.3750808
chr1	20244578	20244765	444.0669811
chr1	20284370	20284640	109.1067828
chr1	20301356	20301562	606.0126
chr1	20414207	20414477	104.5727507
chr1	20427480	20427669	394.4695029
chr1	20435749	20436019	21.81975315
chr1	20442040	20442310	137.2654092
chr1	20478921	20479091	452.4177953
chr1	20491076	20491373	51.53386196
chr1	20491996	20492212	230.0159365
chr1	20511106	20511376	31.75302057
chr1	20521785	20521942	432.2551843
chr1	20539416	20539686	254.9468405
chr1	20543169	20543439	168.006899
chr1	20550171	20550335	17.06563286
chr1	20554245	20554515	20.15928843
chr1	20559939	20560209	63.70530882
chr1	20569668	20569938	41.49625046
chr1	20593188	20593458	100.9883934
chr1	20598015	20598285	33.06512617
chr1	20656329	20656599	188.4982914
chr1	20656694	20656910	71.49435051
chr1	20662672	20662942	23.4240272
chr1	20669761	20669925	20.19855166
chr1	20688373	20688570	612.32852
chr1	20693739	20693903	368.3905979
chr1	20703466	20703655	447.2249036
chr1	20757008	20757194	519.3177219
chr1	20760660	20760876	23.79318611
chr1	20810506	20810798	116.5794883
chr1	20820372	20820582	578.7194497
chr1	20820795	20821065	228.4516482
chr1	20848911	20849109	462.5865663
chr1	20880056	20880272	25.40273068
chr1	20901818	20901991	495.4813758
chr1	20959785	20959983	561.6269495
chr1	20966741	20966866	255.0165445
chr1	20980836	20981106	171.224953
chr1	20987876	20988146	105.0538533
chr1	20989977	20990247	76.54976611
chr1	21023003	21023181	456.3622004
chr1	21023383	21023599	261.2299394
chr1	21029012	21029282	83.81031415
chr1	21038301	21038571	82.53275181
chr1	21054517	21054787	203.1114054
chr1	21059582	21059864	95.80942321
chr1	21521709	21521979	358.1250868
chr1	21543437	21543653	318.8668947
chr1	21544488	21544661	397.450712
chr1	21558554	21558718	257.7414321
chr1	21571590	21571749	416.1024569
chr1	21581782	21581975	573.4054768
chr1	21594726	21594996	61.03834531
chr1	21596766	21597015	870.8746275
chr1	21645896	21646166	75.99769171
chr1	21648467	21648737	152.7306475
chr1	21661284	21661479	517.9569297
chr1	21695062	21695265	656.1710617
chr1	21697136	21697304	451.7402206
chr1	21710395	21710665	41.09307706
chr1	21795168	21795438	186.7574892
chr1	21815246	21815462	297.8424215
chr1	21817423	21817609	557.4496989
chr1	21824255	21824525	151.9274224
chr1	21835574	21835844	329.268526
chr1	21836531	21836801	85.02338556
chr1	21837758	21838028	94.68326476
chr1	21861347	21861617	220.3505519
chr1	21866456	21866620	323.6954164
chr1	21900647	21900811	347.9483435
chr1	21901340	21901504	20.25529963
chr1	21922120	21922300	453.5156954
chr1	21925065	21925229	18.37978829
chr1	21931500	21931770	50.53334695
chr1	21936309	21936579	66.27100342
chr1	21982244	21982514	206.5679598
chr1	21984340	21984610	49.67819061
chr1	21985687	21985870	398.180703
chr1	21990087	21990358	86.87309929
chr1	21996353	21996623	22.3867498
chr1	22029858	22030128	101.1445935
chr1	22108961	22109231	70.10191811
chr1	22141031	22141301	307.9412101
chr1	22192504	22192774	102.7706733
chr1	22208630	22208900	32.99697459
chr1	22211032	22211196	17.51029655
chr1	22273399	22273669	21.45142181
chr1	22279520	22279790	92.31651544
chr1	22290561	22290753	542.8966482
chr1	22307069	22307361	48.5715117
chr1	22308616	22308886	73.57850001
chr1	22331731	22332001	67.9461971
chr1	22345825	22346095	159.3043009
chr1	22349388	22349658	155.213654
chr1	22432219	22432371	279.3941515
chr1	22458485	22458672	547.3894814
chr1	22469797	22470067	153.8933652
chr1	22498819	22499089	132.1984978
chr1	22534832	22535116	121.6000349
chr1	22552728	22552998	132.9034559
chr1	22571680	22571844	20.88410856
chr1	22602428	22602624	511.8225416
chr1	22613112	22613387	78.75399883
chr1	22643863	22644007	384.6726199
chr1	22691305	22691575	159.0976472
chr1	22716926	22717090	21.6576802
chr1	22719694	22719910	25.02425476
chr1	22743163	22743378	584.1091257
chr1	22747045	22747214	526.9308385
chr1	22768797	22769067	17.37882713
chr1	22815823	22816093	26.57100748
chr1	22826686	22826956	17.61517856
chr1	22840392	22840680	92.51855695
chr1	22853751	22853915	21.03185377
chr1	22854439	22854709	158.5083574
chr1	22869402	22869672	80.6948041
chr1	22878532	22878748	38.65761297
chr1	22886502	22886772	24.49041816
chr1	22958125	22958395	17.01820707
chr1	22965824	22966094	210.4680453
chr1	22968613	22968797	508.9076798
chr1	22981129	22981399	169.7028409
chr1	22984936	22985206	22.37287006
chr1	22992367	22992502	419.5811589
chr1	23000732	23000896	289.1911022
chr1	23031038	23031216	437.2748417
chr1	23035817	23036033	249.518493
chr1	23058424	23058640	291.6202564
chr1	23076044	23076314	114.5119651
chr1	23077684	23077954	117.7272908
chr1	23124645	23124915	45.97557856
chr1	23132293	23132563	17.86653413
chr1	23144816	23145092	75.81920968
chr1	23188682	23188846	325.7864247
chr1	23209900	23210170	21.13593959
chr1	23215775	23216045	115.6343591
chr1	23241407	23241677	178.2378679
chr1	23256901	23257077	431.2037283
chr1	23290783	23290968	537.3509515
chr1	23302998	23303186	478.062812
chr1	23303310	23303526	28.29969387
chr1	23345676	23345946	48.35268533
chr1	23374232	23374502	100.3607113
chr1	23407933	23408203	143.6372149
chr1	23425305	23425477	409.5215024
chr1	23427023	23427293	20.52445346
chr1	23505495	23505711	24.50087116
chr1	23511186	23511456	275.4934666
chr1	23536780	23537050	264.0339198
chr1	23543249	23543519	319.9970114
chr1	23591330	23591600	23.67370824
chr1	23695390	23695660	97.21961992
chr1	23697620	23697890	28.44314046
chr1	23730531	23730729	495.6304935
chr1	23796711	23796981	18.13746933
chr1	23810623	23810787	25.88652012
chr1	23823658	23823825	424.6988214
chr1	23834109	23834273	19.01019663
chr1	23857842	23858112	107.9812203
chr1	23866390	23866588	514.4054847
chr1	23871292	23871473	489.7787302
chr1	23881493	23881657	22.07898635
chr1	23892782	23893073	202.9917179
chr1	23924926	23925142	27.99249374
chr1	23961530	23961742	397.8772879
chr1	23964003	23964186	533.8734674
chr1	23984263	23984462	491.7779298
chr1	23991775	23992045	138.4506913
chr1	24018090	24018262	312.4632264
chr1	24042883	24043153	20.17268388
chr1	24045054	24045270	428.0871443
chr1	24072092	24072362	35.39731319
chr1	24077906	24078070	333.1563297
chr1	24098704	24098904	559.6132617
chr1	24117497	24117713	31.7172224
chr1	24123297	24123567	158.0691758
chr1	24125083	24125353	186.899296
chr1	24130732	24131002	41.26194793
chr1	24136284	24136469	521.7844733
chr1	24137352	24137548	502.4335952
chr1	24181130	24181419	44.2969629
chr1	24194838	24195026	423.7400573
chr1	24228567	24228837	40.23590503
chr1	24243408	24243572	299.2691941
chr1	24275712	24275928	266.274147
chr1	24306690	24306960	30.40263862
chr1	24354631	24354901	48.26567632
chr1	24397404	24397598	509.313148
chr1	24421123	24421393	169.0231526
chr1	24439088	24439358	199.799027
chr1	24454501	24454771	39.03596018
chr1	24477050	24477216	415.3830312
chr1	24481950	24482220	277.079104
chr1	24484449	24484719	210.9896764
chr1	24525864	24526040	403.1558636
chr1	24528438	24528617	395.132
chr1	24528749	24528965	85.54896062
chr1	24580126	24580396	205.7450944
chr1	24613146	24613416	76.8681905
chr1	24631345	24631615	27.38942816
chr1	24635264	24635428	241.8398042
chr1	24643203	24643473	51.0688175
chr1	24647782	24648052	18.04121519
chr1	24711740	24711985	896.6749332
chr1	24716612	24716882	201.8781283
chr1	24717849	24718048	531.2389667
chr1	24718915	24719094	484.4963476
chr1	24741971	24742154	441.7297045
chr1	24748080	24748358	74.47459568
chr1	24810811	24811081	26.28381056
chr1	24818499	24818769	29.97920868
chr1	24853721	24853991	90.68088829
chr1	24868511	24868781	328.2585599
chr1	24894283	24894553	69.08084781
chr1	24913837	24913990	294.5809215
chr1	24920065	24920281	35.28543791
chr1	24961754	24962024	186.2991159
chr1	24968958	24969122	22.47178338
chr1	25012182	25012452	231.6430239
chr1	25015127	25015314	487.7499061
chr1	25071326	25071596	38.2907515
chr1	25157250	25157520	124.1477112
chr1	25161486	25161756	85.63017356
chr1	25174499	25174694	516.6244063
chr1	25176280	25176444	313.9677777
chr1	25184230	25184500	68.52865704
chr1	25212739	25213009	17.49978401
chr1	25224687	25224868	536.1079911
chr1	25236075	25236318	437.5691999
chr1	25258788	25259058	336.7736767
chr1	25260068	25260338	103.9898004
chr1	25261163	25261433	68.16430128
chr1	25274666	25274830	17.51785814
chr1	25288780	25289050	220.8106186
chr1	25296961	25297231	32.31974442
chr1	25317790	25318060	129.4657796
chr1	25343919	25344189	87.64940489
chr1	25363732	25363918	373.6746343
chr1	25364277	25364547	233.5999933
chr1	25365750	25366020	55.23884752
chr1	25367768	25368039	38.71349159
chr1	25395359	25395629	96.31679829
chr1	25415510	25415780	87.9309621
chr1	25428010	25428215	599.4320824
chr1	25444034	25444198	415.4482447
chr1	25455933	25456203	20.08564887
chr1	25475252	25475468	203.1823648
chr1	25495278	25495566	106.2582606
chr1	25531398	25531671	163.7578016
chr1	25544167	25544437	46.25008154
chr1	25566455	25566684	313.7917612
chr1	25574022	25574186	18.16416529
chr1	25574298	25574569	139.4278097
chr1	25616556	25616826	87.81098106
chr1	25656444	25656714	21.36417888
chr1	25729535	25729805	75.16187318
chr1	25813150	25813420	114.4182747
chr1	25814089	25814363	96.75918666
chr1	25828337	25828514	474.8614576
chr1	25830388	25830572	403.3986676
chr1	25844003	25844273	157.8267973
chr1	25847044	25847260	212.1078268
chr1	25850124	25850308	518.2273006
chr1	25863963	25864179	23.3608085
chr1	25893165	25893435	103.3115912
chr1	25894816	25895086	103.433817
chr1	25899325	25899541	333.3352901
chr1	25907576	25907846	105.5616086
chr1	25916667	25916937	21.06517246
chr1	25935120	25935390	235.9682355
chr1	25937461	25937731	90.1524271
chr1	25942628	25942898	136.2330313
chr1	25945633	25945844	602.6054485
chr1	25971420	25971709	74.10396444
chr1	26019177	26019352	445.8700398
chr1	26021080	26021350	67.29121946
chr1	26021700	26021978	72.83514406
chr1	26027219	26027509	126.5478519
chr1	26052065	26052335	69.61943169
chr1	26070661	26070931	237.3211388
chr1	26071351	26071621	19.5362381
chr1	26074723	26074939	22.81592026
chr1	26081068	26081338	61.52726431
chr1	26085215	26085485	66.73498949
chr1	26123419	26123572	441.0677781
chr1	26124597	26124768	451.2945524
chr1	26136563	26136727	15.74247671
chr1	26137395	26137650	842.442865
chr1	26144630	26144900	152.1725635
chr1	26163783	26164054	102.5655314
chr1	26189976	26190246	55.41951167
chr1	26201607	26201877	37.25695951
chr1	26216040	26216310	18.59833588
chr1	26221931	26222205	822.9919791
chr1	26284205	26284478	77.14434479
chr1	26324696	26324906	616.9045396
chr1	26330956	26331226	113.0469759
chr1	26336664	26336934	214.2383889
chr1	26343889	26344159	39.16743521
chr1	26356428	26356698	164.9468912
chr1	26362524	26362714	520.8371289
chr1	26431524	26431694	378.4280839
chr1	26471698	26471862	335.9436774
chr1	26488465	26488629	17.32016813
chr1	26490741	26491011	266.8834216
chr1	26496216	26496416	486.6595511
chr1	26503680	26503950	174.9254009
chr1	26516959	26517123	246.0460723
chr1	26527717	26527993	126.6129331
chr1	26530527	26530797	169.3926305
chr1	26560333	26560544	513.8336573
chr1	26560823	26561105	84.07558018
chr1	26561628	26561898	24.80791502
chr1	26602121	26602297	352.4561815
chr1	26602422	26602658	69.512049
chr1	26606104	26606320	259.5369923
chr1	26611668	26611846	558.0018673
chr1	26612424	26612617	466.3838496
chr1	26648118	26648303	536.0755563
chr1	26665735	26666005	138.5562977
chr1	26682914	26683184	20.26351001
chr1	26690402	26690595	530.1036837
chr1	26718062	26718254	429.9401418
chr1	26722833	26723049	331.0532424
chr1	26743606	26743802	558.8969072
chr1	26796871	26797141	196.2004123
chr1	26826745	26826940	458.614028
chr1	26857708	26857924	269.3962484
chr1	26864530	26864800	126.6269698
chr1	26865286	26865450	342.8154352
chr1	26868386	26868656	247.1680653
chr1	26910696	26910912	344.1303766
chr1	26924093	26924396	88.44877363
chr1	26928900	26929170	231.3183139
chr1	26946773	26947043	191.0751976
chr1	26989863	26990027	16.38515532
chr1	27004050	27004282	310.890044
chr1	27087821	27087985	24.32653169
chr1	27115740	27115928	496.8777084
chr1	27136638	27136802	272.7435617
chr1	27147238	27147508	68.8908974
chr1	27152946	27153216	225.4452757
chr1	27177838	27178108	83.43471985
chr1	27179668	27179838	419.8862866
chr1	27187717	27187987	116.1324211
chr1	27189310	27189474	348.1084684
chr1	27204524	27204710	338.4152286
chr1	27213671	27213941	47.25819659
chr1	27286792	27287090	90.16897233
chr1	27293472	27293670	528.5848407
chr1	27321683	27321953	39.00653296
chr1	27324220	27324390	405.6337906
chr1	27326086	27326358	40.85302781
chr1	27332578	27332888	107.2135128
chr1	27371084	27371301	666.3717532
chr1	27372485	27372661	494.7702378
chr1	27396886	27397156	125.5089793
chr1	27422349	27422619	71.66952954
chr1	27423968	27424169	555.9028775
chr1	27427061	27427331	49.19840843
chr1	27429254	27429464	628.3803306
chr1	27435690	27435906	289.3972774
chr1	27453968	27454238	234.9163797
chr1	27462460	27462730	295.7852302
chr1	27481617	27481792	381.5858652
chr1	27497285	27497555	21.93140123
chr1	27524525	27524666	263.3959415
chr1	27611279	27611443	332.9752736
chr1	27623273	27623445	356.6798343
chr1	27627364	27627579	666.2492182
chr1	27633329	27633599	140.8558665
chr1	27659358	27659547	503.0550987
chr1	27677804	27678074	86.90625643
chr1	27683466	27683736	127.0979215
chr1	27684075	27684277	553.2501628
chr1	27692937	27693207	192.233825
chr1	27695444	27695714	114.1776318
chr1	27699434	27699704	245.1933523
chr1	27714986	27715184	526.6075481
chr1	27718099	27718369	42.60188967
chr1	27718786	27719056	197.6154334
chr1	27719381	27719653	107.8126394
chr1	27721938	27722157	551.6177212
chr1	27728894	27729110	335.6855186
chr1	27729520	27729790	84.99316461
chr1	27731567	27731837	46.00379624
chr1	27732385	27732658	68.22239143
chr1	27743089	27743284	343.2556736
chr1	27823382	27823598	275.012769
chr1	27834801	27835071	146.6223031
chr1	27849636	27849906	250.4118634
chr1	27873807	27874077	209.0269447
chr1	27879495	27879765	216.6981381
chr1	27883345	27883509	325.585845
chr1	27884547	27884711	16.29151197
chr1	27895130	27895325	365.4480807
chr1	27901881	27902151	177.925304
chr1	27902534	27902750	31.38808806
chr1	27926083	27926353	56.26476215
chr1	27927059	27927329	45.62181099
chr1	27932369	27932639	116.251107
chr1	27932964	27933147	465.4572481
chr1	27935225	27935399	351.5018
chr1	27942229	27942499	58.54890196
chr1	27943024	27943294	241.5555074
chr1	27970476	27970660	392.9397329
chr1	27983158	27983428	95.11173987
chr1	27989771	27989946	423.5209564
chr1	27995734	27995904	457.5887916
chr1	27998854	27999124	67.20670207
chr1	28052140	28052410	88.15518839
chr1	28071084	28071354	24.11307049
chr1	28184626	28184822	554.5192842
chr1	28255226	28255496	104.8373124
chr1	28261401	28261672	100.2682373
chr1	28266885	28267155	147.9309828
chr1	28274157	28274321	21.74347174
chr1	28286635	28286821	434.6256897
chr1	28306193	28306409	45.25198169
chr1	28417828	28417954	245.6053276
chr1	28439630	28439900	148.1637067
chr1	28535511	28535639	255.2537005
chr1	28575066	28575254	399.2510391
chr1	28656001	28656274	71.41214495
chr1	28686203	28686473	154.9974426
chr1	28694737	28694953	46.88814305
chr1	28736277	28736547	51.02156975
chr1	28739386	28739602	24.2754018
chr1	28762782	28763058	37.33408118
chr1	28844593	28844776	412.0391053
chr1	28844986	28845202	26.67599871
chr1	28867297	28867578	88.30833054
chr1	28907733	28908081	95.04000287
chr1	28929485	28929588	207.621728
chr1	28967329	28967599	71.17549135
chr1	28969566	28969836	202.5091571
chr1	28980447	28980717	116.59871
chr1	29063109	29063379	354.1147351
chr1	29083428	29083698	77.23705345
chr1	29109920	29110190	21.53707163
chr1	29111695	29111895	387.2901074
chr1	29123405	29123675	200.0051716
chr1	29167497	29167767	29.09601704
chr1	29172778	29173048	132.1282051
chr1	29203786	29203989	485.3215766
chr1	29208640	29208887	633.6126016
chr1	29210517	29210787	70.30689388
chr1	29220290	29220560	308.1427067
chr1	29310092	29310390	152.7548123
chr1	29360395	29360665	94.66687917
chr1	29443978	29444248	85.34646412
chr1	29447761	29448002	577.9209161
chr1	29448084	29448248	24.70267017
chr1	29451015	29451285	212.8437191
chr1	29508416	29508686	330.142132
chr1	29524133	29524297	265.5835883
chr1	29529455	29529665	598.5823242
chr1	29557453	29557723	27.68705476
chr1	29562883	29563056	405.3071849
chr1	29566854	29567124	203.3770267
chr1	29572396	29572612	317.2433832
chr1	29583023	29583293	56.12664977
chr1	29585741	29586011	22.96205694
chr1	29609328	29609598	20.05388957
chr1	29629746	29630170	34.3190202
chr1	29639638	29639908	201.4192424
chr1	29658814	29659003	458.1455069
chr1	29667462	29667732	137.2247612
chr1	29668460	29668736	50.54109349
chr1	29706086	29706263	356.1462286
chr1	29723247	29723517	187.1894738
chr1	29738444	29738714	111.8331555
chr1	29742024	29742300	184.0811069
chr1	29742917	29743187	124.3602094
chr1	29752310	29752580	25.7526352
chr1	29780073	29780343	147.5369215
chr1	29816778	29817048	118.099253
chr1	29823220	29823384	21.25586815
chr1	29839887	29840071	341.2812339
chr1	30050490	30050760	26.99692571
chr1	30129438	30129602	321.6231135
chr1	30162315	30162479	22.03030423
chr1	30170868	30171138	340.4449498
chr1	30176475	30176691	360.9473259
chr1	30179971	30180162	419.7951604
chr1	30186806	30187076	62.74807251
chr1	30231968	30232238	75.29874692
chr1	30265954	30266118	481.7780247
chr1	30278087	30278389	58.28789338
chr1	30308674	30308971	75.95259818
chr1	30321935	30322205	280.1531437
chr1	30330656	30330820	16.58824839
chr1	30349790	30350060	191.5289617
chr1	30373036	30373269	44.78375258
chr1	30385305	30385576	61.70698342
chr1	30459893	30460163	19.30966216
chr1	30481790	30482060	21.60884538
chr1	30506061	30506331	71.95893776
chr1	30525126	30525396	49.01330911
chr1	30558849	30559119	379.7559992
chr1	30560382	30560652	212.3054631
chr1	30579046	30579253	524.7556823
chr1	30584410	30584580	378.1691416
chr1	30652818	30653088	102.5329367
chr1	30705242	30705461	265.9570042
chr1	30763199	30763469	23.26429695
chr1	30791266	30791536	78.23370261
chr1	30795808	30796078	203.0899314
chr1	30803180	30803450	114.9670774
chr1	30813870	30814140	64.68797609
chr1	30826478	30826757	71.58538592
chr1	30852787	30853057	102.6892306
chr1	30853316	30853481	299.8812152
chr1	30881590	30881860	84.78011871
chr1	30900536	30900806	117.0110604
chr1	31042283	31042553	30.38069302
chr1	31074387	31074657	59.71651163
chr1	31128629	31128793	24.5257607
chr1	31157979	31158249	151.5935378
chr1	31170970	31171240	23.18254402
chr1	31181052	31181227	498.321527
chr1	31188097	31188392	191.9208574
chr1	31192165	31192339	492.9799764
chr1	31197053	31197325	90.14569186
chr1	31210774	31211044	177.699638
chr1	31224926	31225196	20.60022045
chr1	31250726	31250996	56.16232226
chr1	31252535	31252722	535.6137491
chr1	31255284	31255432	466.0930125
chr1	31255775	31256045	168.8508271
chr1	31270548	31270818	113.85539
chr1	31274670	31274854	526.547672
chr1	31318802	31319072	225.0630065
chr1	31326308	31326582	91.61879172
chr1	31349715	31349985	19.90685186
chr1	31384298	31384482	483.4512465
chr1	31402347	31402522	304.1306426
chr1	31450127	31450397	42.25819531
chr1	31514396	31514666	18.34730254
chr1	31628124	31628394	17.56256203
chr1	31635615	31635799	332.1606488
chr1	31654374	31654502	344.0231313
chr1	31656895	31657079	469.8614379
chr1	31658570	31658840	287.5677426
chr1	31687640	31687910	246.3956097
chr1	31807933	31808203	106.055485
chr1	31867551	31867733	468.4798103
chr1	31869502	31869772	171.1600143
chr1	31894365	31894529	337.7553869
chr1	31895675	31895873	507.5893339
chr1	31932948	31933218	105.5702561
chr1	31936628	31936898	21.76849723
chr1	31973599	31973876	67.51570419
chr1	31979847	31980117	45.48110779
chr1	31982967	31983237	117.2659237
chr1	32014567	32014763	512.2132794
chr1	32014860	32015024	26.9391901
chr1	32029754	32029921	309.3904541
chr1	32053464	32053635	425.1778639
chr1	32059670	32059872	648.1352668
chr1	32083793	32084063	328.4107734
chr1	32098833	32098997	365.6494827
chr1	32105810	32106080	19.54401472
chr1	32129524	32129714	544.8099155
chr1	32135772	32135936	18.26201344
chr1	32145513	32145807	116.4382894
chr1	32149714	32149871	388.0978111
chr1	32157607	32157877	94.43078388
chr1	32170864	32171140	79.05140492
chr1	32173425	32173695	78.09334767
chr1	32180003	32180273	255.7988044
chr1	32181334	32181515	431.2298162
chr1	32190817	32191101	67.4290088
chr1	32198612	32198776	17.15235279
chr1	32211329	32211493	393.85444
chr1	32222929	32223199	46.5867905
chr1	32225248	32225518	98.50146143
chr1	32228279	32228549	359.373669
chr1	32229930	32230094	17.56354186
chr1	32230814	32231100	117.6762439
chr1	32237796	32237960	17.39612268
chr1	32254890	32255102	595.7202508
chr1	32281605	32281823	586.3963218
chr1	32300186	32300456	25.28838156
chr1	32327040	32327310	20.528713
chr1	32403857	32404127	198.338783
chr1	32405448	32405718	22.38563802
chr1	32421712	32421982	65.14542419
chr1	32429774	32429999	677.6363646
chr1	32443449	32443630	393.578036
chr1	32469225	32469441	196.6997924
chr1	32529043	32529313	83.38836096
chr1	32538823	32539093	225.4149744
chr1	32548677	32548841	23.36280247
chr1	32569851	32570121	81.26260597
chr1	32574994	32575264	95.69774562
chr1	32593571	32593841	28.05959356
chr1	32656861	32657131	40.45729912
chr1	32666641	32666860	51.02207587
chr1	32670962	32671232	140.7815779
chr1	32681309	32681481	440.0426531
chr1	32704994	32705264	42.41810947
chr1	32706006	32706276	46.58405031
chr1	32707066	32707282	24.9418983
chr1	32713880	32714065	486.8360712
chr1	32739432	32739702	16.72599984
chr1	32782158	32782374	239.703417
chr1	32800744	32801014	165.7812602
chr1	32816757	32817027	140.0155108
chr1	32827611	32827959	50.21515585
chr1	32837865	32838142	45.28275333
chr1	32866525	32866701	456.4883676
chr1	32879631	32879847	314.0372658
chr1	32914035	32914166	344.2002272
chr1	32914756	32915040	99.94935322
chr1	32936680	32936950	176.1808473
chr1	32966242	32966556	45.95931893
chr1	32986115	32986299	309.6760354
chr1	32986844	32987116	75.54591847
chr1	33064876	33065040	18.02714872
chr1	33077779	33077943	15.97082179
chr1	33164367	33164531	18.38039864
chr1	33175167	33175437	38.25870993
chr1	33177833	33178096	736.7077241
chr1	33194939	33195209	42.80576409
chr1	33207063	33207333	97.88318648
chr1	33215383	33215653	135.6332866
chr1	33219787	33220102	42.19322826
chr1	33235785	33235949	17.92745196
chr1	33238672	33238866	540.5530372
chr1	33252547	33252817	18.56116757
chr1	33294031	33294247	37.16223207
chr1	33338322	33338499	386.0144039
chr1	33342300	33342516	594.4079197
chr1	33352258	33352446	451.6166303
chr1	33358532	33358792	717.2741368
chr1	33390433	33390703	66.64452221
chr1	33391056	33391326	91.63486085
chr1	33399075	33399345	124.0928276
chr1	33466938	33467208	131.0377196
chr1	33471733	33472003	16.93491467
chr1	33472835	33473110	74.29872915
chr1	33516233	33516503	85.96908672
chr1	33520816	33520997	366.6949559
chr1	33521243	33521513	32.4960302
chr1	33552051	33552244	432.507794
chr1	33558741	33559011	54.93689642
chr1	33560686	33560875	440.6548242
chr1	33577620	33577890	78.02894376
chr1	33585501	33585771	203.4096095
chr1	33592854	33593068	508.832297
chr1	33597719	33597989	53.23822309
chr1	33603514	33603712	388.0007248
chr1	33606377	33606647	31.60115982
chr1	33613639	33613803	307.9867916
chr1	33634293	33634563	76.87895839
chr1	33649232	33649502	22.68452396
chr1	33684382	33684550	358.371977
chr1	33761152	33761361	514.5658332
chr1	33764359	33764558	457.3900215
chr1	33805046	33805339	116.67653
chr1	33808094	33808364	24.52827907
chr1	33829699	33829915	25.76062927
chr1	33833451	33833664	585.8999909
chr1	33844666	33844830	22.55718884
chr1	33896529	33896755	49.49972739
chr1	33921526	33921692	377.9761569
chr1	33936200	33936364	381.5641562
chr1	33966216	33966486	85.68125919
chr1	34078588	34078770	482.7935969
chr1	34090609	34090825	354.4138554
chr1	34098702	34098949	855.2841101
chr1	34100549	34100713	361.1148181
chr1	34106758	34107028	157.2973296
chr1	34119942	34120158	282.4931591
chr1	34177895	34178111	24.24452929
chr1	34189973	34190243	199.4098342
chr1	34205683	34205953	33.03400353
chr1	34308004	34308274	57.45585782
chr1	34341531	34341801	114.2191256
chr1	34479689	34479875	454.1038128
chr1	34502766	34503036	145.4579326
chr1	34579027	34579297	359.3008446
chr1	34579570	34579840	149.2705411
chr1	34595256	34595420	24.83908085
chr1	34622405	34622675	155.4156351
chr1	34628870	34629041	332.1395156
chr1	34642872	34643142	98.46413708
chr1	34758158	34758428	118.2674318
chr1	34808000	34808270	116.5750811
chr1	34820037	34820307	24.15522259
chr1	34837493	34837763	54.88938534
chr1	34864541	34864811	280.9114006
chr1	34885408	34885582	288.5276209
chr1	34925934	34926098	379.4305048
chr1	35012714	35012930	295.7669101
chr1	35014860	35015130	228.9538169
chr1	35057892	35058162	23.2317312
chr1	35063591	35063787	573.2095868
chr1	35108413	35108577	362.1782549
chr1	35147184	35147375	380.300474
chr1	35161911	35162181	53.84950769
chr1	35206109	35206379	155.4972869
chr1	35208354	35208558	583.1911184
chr1	35225385	35225655	77.5424233
chr1	35252129	35252335	545.4145871
chr1	35253514	35253678	19.29877487
chr1	35253822	35253986	325.0236595
chr1	35311013	35311283	118.6658195
chr1	35318310	35318616	722.0293846
chr1	35325415	35325582	363.1243451
chr1	35331698	35331862	24.85983389
chr1	35332045	35332209	418.1831904
chr1	35350535	35350805	287.9884172
chr1	35384761	35385031	141.3547934
chr1	35392647	35392917	18.93835512
chr1	35395647	35395917	17.10092155
chr1	35450938	35451208	39.09766914
chr1	35657591	35657861	65.4162962
chr1	35667784	35667966	432.791548
chr1	35686674	35686902	151.9016704
chr1	35764205	35764475	177.794364
chr1	35810976	35811246	127.2476496
chr1	35909723	35909993	116.4725318
chr1	35916743	35916917	465.8838652
chr1	35920398	35920668	17.71162545
chr1	36010727	36010915	396.7592051
chr1	36024600	36024870	41.45049048
chr1	36030335	36030504	410.307651
chr1	36034615	36034812	523.0709093
chr1	36111724	36111994	93.60179859
chr1	36168175	36168469	100.8118637
chr1	36181181	36181362	492.4548257
chr1	36192547	36192731	474.974044
chr1	36234900	36235170	23.32597499
chr1	36240374	36240538	283.3669597
chr1	36320927	36321197	119.8823288
chr1	36323506	36323776	72.39305186
chr1	36348597	36348785	493.1349531
chr1	36365581	36365851	52.68605373
chr1	36552859	36553129	26.67529127
chr1	36554290	36554502	599.9095962
chr1	36562720	36562884	335.4254077
chr1	36565286	36565484	550.3602877
chr1	36565646	36565916	180.6028353
chr1	36600428	36600605	416.4562965
chr1	36615174	36615398	608.6660446
chr1	36626742	36627019	223.0967137
chr1	36635213	36635429	33.21977883
chr1	36642020	36642190	449.0365252
chr1	36644660	36644876	29.87352357
chr1	36653859	36654056	582.7169956
chr1	36666141	36666411	17.03809479
chr1	36675436	36675706	30.62717236
chr1	36683322	36683604	54.81914655
chr1	36690415	36690703	108.1352083
chr1	36751095	36751365	189.4673301
chr1	36765565	36765784	240.130423
chr1	36771821	36772091	18.75139688
chr1	36808408	36808547	410.9662735
chr1	36818322	36818592	39.50880918
chr1	36821531	36821695	15.73604693
chr1	36832086	36832356	24.1237796
chr1	36834710	36834902	456.6993383
chr1	36886505	36886693	583.516507
chr1	36912033	36912198	329.6968579
chr1	36915487	36915757	20.31635715
chr1	36951351	36951621	57.70177898
chr1	36982039	36982216	510.6140978
chr1	36994042	36994312	157.3529507
chr1	37008578	37008797	224.2819713
chr1	37019508	37019691	524.3677723
chr1	37041746	37041938	470.3325847
chr1	37056953	37057223	211.2961891
chr1	37062300	37062464	19.85826266
chr1	37074950	37075122	516.6501907
chr1	37078536	37078806	181.6185068
chr1	37116160	37116335	436.2705185
chr1	37124505	37124775	23.05182859
chr1	37134611	37134910	62.31894905
chr1	37165606	37165876	24.14048151
chr1	37169375	37169585	601.9565223
chr1	37171310	37171580	36.11117411
chr1	37197368	37197638	133.0329529
chr1	37239793	37240063	26.36004057
chr1	37255089	37255359	16.85336472
chr1	37325554	37325824	17.24804502
chr1	37329897	37330063	419.9116943
chr1	37351173	37351443	280.151679
chr1	37402591	37402861	27.77829934
chr1	37447939	37448209	20.27317988
chr1	37448434	37448704	16.84947098
chr1	37460542	37460812	98.89114352
chr1	37467355	37467631	53.67293264
chr1	37483420	37483690	176.1303144
chr1	37486311	37486581	138.2117637
chr1	37494623	37494787	304.8170378
chr1	37501682	37501970	134.0851292
chr1	37503884	37504154	152.5422565
chr1	37505359	37505629	44.75808318
chr1	37535262	37535532	18.82078454
chr1	37551072	37551288	292.7353486
chr1	37555410	37555680	69.77576813
chr1	37558579	37558876	68.2665907
chr1	37562228	37562444	260.7398336
chr1	37642984	37643160	427.392206
chr1	37721132	37721402	183.2252652
chr1	37736304	37736574	141.548547
chr1	37739406	37739570	23.21377124
chr1	37774494	37774764	19.23667136
chr1	37789475	37789639	335.3808196
chr1	37807950	37808220	71.14128196
chr1	37808412	37808682	19.8936095
chr1	37856857	37857127	182.535479
chr1	37860530	37860746	41.2608979
chr1	37860796	37861068	138.7831703
chr1	37868878	37869148	19.41218706
chr1	37899985	37900190	550.9703111
chr1	37913831	37914101	115.2568773
chr1	37920528	37920716	477.18611
chr1	37924195	37924472	81.76600332
chr1	37953060	37953241	487.420546
chr1	37974845	37975115	58.15602751
chr1	37980275	37980545	246.0832002
chr1	38027490	38027654	357.6468314
chr1	38068774	38069044	264.9327477
chr1	38087864	38088134	259.2636414
chr1	38132812	38133082	41.47537581
chr1	38148083	38148353	263.4832355
chr1	38157954	38158224	331.5538439
chr1	38231753	38232030	129.4706807
chr1	38260520	38260790	45.38998611
chr1	38276803	38277019	388.1411677
chr1	38283250	38283520	86.65974146
chr1	38325848	38326042	453.9497215
chr1	38333552	38333822	43.18539626
chr1	38341577	38341847	18.08389971
chr1	38356104	38356374	58.11442122
chr1	38385002	38385272	218.1039718
chr1	38401731	38402001	210.5370345
chr1	38440743	38441013	193.6788283
chr1	38455737	38455979	882.6671102
chr1	38484665	38484935	89.58428754
chr1	38492394	38492558	373.5481138
chr1	38494290	38494560	113.1484552
chr1	38494804	38495078	121.9452132
chr1	38506221	38506491	290.4189877
chr1	38516583	38516799	28.57734628
chr1	38537600	38537870	239.3348448
chr1	38548989	38549153	24.43062664
chr1	38563143	38563413	38.0177082
chr1	38595203	38595473	192.451385
chr1	38605715	38605985	54.90133867
chr1	38618477	38618747	26.61148501
chr1	38674991	38675261	35.9537997
chr1	38721784	38722054	103.6504322
chr1	38791917	38792133	23.54123461
chr1	38826549	38826819	151.9423469
chr1	38869412	38869682	158.9895202
chr1	38955533	38955766	633.8775803
chr1	38966032	38966302	83.09876363
chr1	38968590	38968763	389.8487289
chr1	38987757	38988027	244.0774057
chr1	39024204	39024474	57.48571208
chr1	39041880	39042150	19.90694054
chr1	39042905	39043069	15.95171021
chr1	39052801	39053023	567.2860723
chr1	39074016	39074223	534.6776853
chr1	39081442	39081712	67.75529046
chr1	39089311	39089581	42.52824593
chr1	39091686	39091956	138.8677842
chr1	39192285	39192555	44.45070128
chr1	39283659	39283823	31.72393151
chr1	39283862	39284132	398.419169
chr1	39301030	39301223	334.0067055
chr1	39338966	39339130	16.26318551
chr1	39357478	39357748	203.6759251
chr1	39429885	39430155	168.596643
chr1	39558073	39558343	225.5510503
chr1	39564390	39564567	358.4343912
chr1	39568232	39568502	231.3661847
chr1	39595211	39595481	77.90911627
chr1	39598828	39599098	209.4338314
chr1	39649424	39649694	192.607575
chr1	39657387	39657532	302.8621004
chr1	39658218	39658488	123.078489
chr1	39670105	39670321	22.98954531
chr1	39724410	39724589	425.2009645
chr1	39731978	39732248	26.30855533
chr1	39844023	39844239	275.2714785
chr1	39873473	39873743	19.04610067
chr1	39876675	39876891	245.4589727
chr1	39972926	39973196	256.3620101
chr1	40004961	40005150	395.4343538
chr1	40042503	40042773	238.5121995
chr1	40071964	40072090	259.5770783
chr1	40075365	40075554	532.6193514
chr1	40105564	40105834	417.3239712
chr1	40111942	40112231	99.76762753
chr1	40119298	40119472	423.532604
chr1	40123792	40123984	490.0549798
chr1	40138367	40138637	309.9556731
chr1	40165156	40165426	20.12843222
chr1	40167616	40167790	418.8577344
chr1	40183512	40183782	76.06624751
chr1	40185751	40186021	81.97436357
chr1	40264920	40265190	143.4022974
chr1	40265467	40265604	372.666854
chr1	40282559	40282739	410.6394506
chr1	40283176	40283446	108.6336753
chr1	40292367	40292531	18.17881342
chr1	40362486	40362783	80.73679102
chr1	40368000	40368170	348.457638
chr1	40383555	40383825	160.1021933
chr1	40385288	40385462	336.9379512
chr1	40439259	40439451	556.7963912
chr1	40483912	40484182	99.45748488
chr1	40498022	40498292	194.4656903
chr1	40524944	40525214	60.72840078
chr1	40544307	40544489	270.0071863
chr1	40550412	40550682	189.6630368
chr1	40609776	40609944	299.8286731
chr1	40618767	40618983	205.2119261
chr1	40648694	40648970	97.68148147
chr1	40771168	40771438	135.2842378
chr1	40776664	40776947	138.4931375
chr1	40776957	40777121	43.44448278
chr1	40781025	40781241	379.3366969
chr1	40804455	40804665	667.9583456
chr1	40829432	40829702	91.35067074
chr1	40870569	40870839	154.9196188
chr1	40904127	40904409	200.275348
chr1	40998601	40998817	203.3189926
chr1	41057897	41058167	109.5420494
chr1	41078027	41078217	406.4728437
chr1	41090805	41091075	188.9389958
chr1	41096283	41096458	453.0890253
chr1	41113369	41113639	17.54970298
chr1	41114363	41114633	23.86223067
chr1	41115785	41115949	320.5571097
chr1	41117129	41117399	96.78801908
chr1	41127873	41128143	21.43351808
chr1	41131536	41131806	103.8176144
chr1	41134650	41134822	427.8784685
chr1	41235526	41235796	26.82463141
chr1	41236442	41236730	181.1455475
chr1	41239942	41240128	499.2280661
chr1	41248365	41248635	149.9112315
chr1	41286137	41286407	161.921271
chr1	41314275	41314483	579.2550427
chr1	41315759	41315949	502.8890257
chr1	41321231	41321501	227.6979922
chr1	41328200	41328486	199.5203545
chr1	41414675	41414891	273.6755073
chr1	41418243	41418455	593.1324591
chr1	41444881	41445151	232.1092699
chr1	41469477	41469747	100.1282838
chr1	41487655	41487949	120.426258
chr1	41488971	41489247	108.1103081
chr1	41490763	41490979	23.25507569
chr1	41503842	41504112	88.97143035
chr1	41588809	41589079	98.13889914
chr1	41728733	41729003	144.877627
chr1	41733909	41734115	623.8634991
chr1	41748471	41748618	420.7329497
chr1	41779387	41779560	370.0090925
chr1	41780616	41780886	17.71488373
chr1	41788650	41788837	472.8350882
chr1	41796475	41796745	37.85926774
chr1	41796983	41797253	184.904667
chr1	41806790	41807060	49.6797579
chr1	41820709	41820979	147.5154276
chr1	41826840	41827006	342.7487193
chr1	41832845	41833115	57.58869583
chr1	41860672	41860942	123.143164
chr1	41882837	41883045	640.973954
chr1	41889128	41889398	306.6079692
chr1	41898477	41898692	638.5222099
chr1	41909973	41910243	166.9728382
chr1	41949994	41950264	247.7818932
chr1	41958028	41958214	444.8880446
chr1	41961301	41961571	69.69176158
chr1	41966868	41967138	52.81800934
chr1	41969490	41969761	56.02636372
chr1	41979157	41979321	374.4892805
chr1	41981843	41982029	448.5000106
chr1	42039841	42040042	558.2881997
chr1	42044690	42044906	176.8615167
chr1	42049476	42049746	43.79780439
chr1	42065637	42065907	137.809627
chr1	42192521	42192825	53.63937416
chr1	42220156	42220426	80.47844355
chr1	42228001	42228165	381.9924935
chr1	42245106	42245322	53.93885599
chr1	42269915	42270131	27.01808257
chr1	42277731	42277922	337.0654876
chr1	42334290	42334560	72.00016953
chr1	42357297	42357567	37.06762358
chr1	42480538	42480808	37.0796919
chr1	42501281	42501551	142.4199019
chr1	42610573	42610737	16.82105348
chr1	42612610	42612789	458.4779012
chr1	42623347	42623617	78.8167324
chr1	42639095	42639297	497.5109347
chr1	42642710	42642889	357.3250094
chr1	42732255	42732525	32.02235102
chr1	42780196	42780412	255.350054
chr1	42793785	42793949	21.84602457
chr1	42809982	42810252	79.47688578
chr1	42869742	42870025	58.59830983
chr1	42945272	42945567	102.7576014
chr1	42977357	42977573	207.5998242
chr1	43043637	43043907	82.0439922
chr1	43112316	43112586	224.0653437
chr1	43123835	43124135	91.11298285
chr1	43196782	43197052	102.1209121
chr1	43201854	43202124	204.6414447
chr1	43212917	43213081	392.0720716
chr1	43222732	43222948	224.3539179
chr1	43224837	43225107	177.9622016
chr1	43229906	43230176	66.54377439
chr1	43231596	43231866	198.1671838
chr1	43243633	43243819	352.4090139
chr1	43296342	43296612	119.9393993
chr1	43312158	43312428	95.44593374
chr1	43326376	43326646	19.36455469
chr1	43379157	43379305	293.2361818
chr1	43388699	43388919	410.5430382
chr1	43390105	43390375	32.02476009
chr1	43396794	43396958	373.4468544
chr1	43473850	43474120	40.48425658
chr1	43507331	43507556	43.99408823
chr1	43539399	43539563	414.1862464
chr1	43539989	43540259	100.5301909
chr1	43609378	43609567	391.2487481
chr1	43663106	43663376	32.08158802
chr1	43690792	43691062	18.20395136
chr1	43692992	43693188	571.1980329
chr1	43703856	43704037	470.2962295
chr1	43751240	43751456	261.6743269
chr1	43782600	43782870	126.5057293
chr1	43823765	43824035	158.3655979
chr1	43849209	43849479	23.08659676
chr1	43880423	43880599	254.1502999
chr1	43888045	43888318	137.570068
chr1	43965604	43965874	40.00717088
chr1	43994881	43995077	498.6473632
[truncated: 69,940 more rows]
