# Supplementary material for: Variable reproducibility in genome-scale public data: A case study using ENCODE ChIP sequencing resource
Source: FEBS Lett. 2015 Dec 21;589(24):3866–70. doi: 10.1016/j.febslet.2015.11.027 (PMC4686001; doi:10.1016/j.febslet.2015.11.027)
Supplement: Supplementary file advisedPeakLists.zip — This zip archive contains 56 advised peak lists (see main text and supplementary table 1). Files are bed like tab delimited text files, with 4 columns: chromosome, peak start, peak end, and peak score. [file mmc4.zip › H1-hESC_None_JunD.bed]

chr1	936181	936388	140.983775061853
chr1	960101	960345	38.2696477153134
chr1	968361	968605	59.1379491488894
chr1	999629	999873	33.5553422015772
chr1	1072127	1072371	30.323500000027
chr1	1240055	1240299	42.7004474471344
chr1	1310559	1310741	42.3101767551721
chr1	1624137	1624381	47.4906262973982
chr1	1624474	1624718	36.2128520561536
chr1	1677880	1677999	63.0136705571245
chr1	1935218	1935361	174.645198132128
chr1	2143951	2144126	122.193141314294
chr1	3229754	3229998	44.0407612716315
chr1	3530083	3530208	98.0516779620291
chr1	6052046	6052290	52.4046061386321
chr1	6259755	6259972	104.35945111869
chr1	6333454	6333698	62.4692647083345
chr1	6550586	6550830	47.5112012589533
chr1	6663059	6663151	45.4081000114681
chr1	6761833	6762077	44.2413316650169
chr1	6844582	6844681	81.1894725231157
chr1	6920148	6920392	47.3315061961838
chr1	7359451	7359695	49.6903069816836
chr1	7461930	7462174	68.0545553697469
chr1	7764618	7764850	36.624293219325
chr1	8021571	8021693	158.364374509797
chr1	8409192	8409367	28.4891213126098
chr1	8933762	8933878	110.054047965039
chr1	8937984	8938228	35.3896836422046
chr1	9070075	9070319	37.4595317465486
chr1	9488908	9489152	86.5819658127694
chr1	9687083	9687300	27.7279594957898
chr1	9885514	9885758	31.5241973192961
chr1	10003403	10003617	30.1659460983551
chr1	10399913	10400157	25.6727972050161
chr1	10622088	10622332	59.3978900360825
chr1	11072505	11072641	132.513468235596
chr1	11539019	11539113	91.4021087093336
chr1	11865823	11866067	42.9830453908725
chr1	11968122	11968288	46.7982835796827
chr1	12040373	12040617	32.0061259496492
chr1	12679048	12679292	34.7435027727564
chr1	13910068	13910312	28.7631137129817
chr1	14849399	14849643	33.4156535450643
chr1	14917446	14917539	92.7261570214688
chr1	15599047	15599291	91.4123520050134
chr1	15943880	15944124	28.1616893230092
chr1	16339778	16339998	177.602289001698
chr1	16442533	16442777	38.8662755091656
chr1	16472909	16473051	134.51623603937
chr1	16482465	16482709	70.9786677467881
chr1	16508482	16508569	94.792887453792
chr1	16947524	16947768	96.2204524637716
chr1	17027828	17028072	29.4350702169341
chr1	17380410	17380654	34.9995915379679
chr1	17563636	17563850	47.9149462989654
chr1	17563910	17563956	39.0270493531211
chr1	17746401	17746645	26.1343674637248
chr1	17820725	17820910	225.592503138136
chr1	18609973	18610217	32.0896983197467
chr1	18624874	18625045	33.6086644310863
chr1	19229119	19229269	124.82770058302
chr1	19536737	19536981	69.336031085465
chr1	20106802	20107046	41.5351165199675
chr1	20820335	20820565	28.9214420653615
chr1	20953132	20953376	26.1503106622188
chr1	21985707	21985905	29.9907865954505
chr1	22110192	22110275	34.6523961923503
chr1	22379055	22379299	30.3427865544773
chr1	22577333	22577577	44.3280004846927
chr1	23031034	23031278	35.0142462198021
chr1	23495220	23495443	28.1677535356944
chr1	23882602	23882718	39.3882049914597
chr1	24634982	24635050	81.4343772835682
chr1	25051887	25052012	27.0297002277856
chr1	25235966	25236210	53.5143951892625
chr1	25895468	25895712	31.1024937711801
chr1	26219010	26219254	45.6997695382777
chr1	26324753	26324997	48.0707264719964
chr1	26496230	26496432	155.028071222929
chr1	26735089	26735331	30.5227176121693
chr1	26758674	26758760	33.8167768227027
chr1	26857676	26857920	81.2120031846901
chr1	27022024	27022276	111.541578630566
chr1	27189327	27189571	44.4371521996851
chr1	27325995	27326239	61.8228691552064
chr1	27337634	27337723	104.337245737481
chr1	27357749	27357993	38.4451700167807
chr1	27449198	27449442	36.302474992594
chr1	27691945	27692189	40.9267262304353
chr1	27718105	27718349	57.0337373368033
chr1	27719053	27719140	75.5139442283557
chr1	27816935	27817101	82.1816197707247
chr1	27901975	27902219	28.8332673132515
chr1	27982639	27982854	55.0366066773926
chr1	28099434	28099658	160.344461218336
chr1	28157252	28157496	33.5346244039718
chr1	28431774	28432018	26.5535283806046
chr1	28520323	28520567	30.9641979554443
chr1	28655462	28655639	25.8329511928791
chr1	28844619	28844854	33.3000041754098
chr1	28969574	28969706	33.3245476282802
chr1	28975143	28975188	75.6291570215419
chr1	29063157	29063338	26.444628159558
chr1	29211507	29211751	62.7709680163971
chr1	29491188	29491432	44.2911614482744
chr1	29529445	29529557	134.226925404352
chr1	29562933	29563066	69.5501195409171
chr1	30447235	30447377	105.253157685513
chr1	30726755	30726999	52.919601408917
chr1	32053404	32053648	36.7636338539417
chr1	32226527	32226771	50.6501133141115
chr1	32404129	32404190	103.836821129043
chr1	32528076	32528320	52.252232704148
chr1	32671112	32671212	26.6565907586112
chr1	32687513	32687757	35.9953864713963
chr1	32706966	32707210	47.3757848073498
chr1	32739424	32739668	42.2922599692458
chr1	32859910	32860154	75.3345201732627
chr1	32913551	32913795	41.2945534037893
chr1	33220899	33221143	39.5397543131627
chr1	33225763	33225976	220.359118957792
chr1	33282842	33283086	54.7650832723088
chr1	33352220	33352464	27.1538030162518
chr1	33358584	33358808	28.877005573207
chr1	33807879	33808123	36.4853983216231
chr1	34630717	34630961	47.8592458214061
chr1	34632366	34632602	48.6732404994154
chr1	35055795	35056039	59.4450610188186
chr1	35149900	35150144	71.511444072209
chr1	35161896	35162140	38.5401609739019
chr1	35206194	35206438	43.1206680504897
chr1	35318332	35318552	42.5997134750256
chr1	36615271	36615473	40.9322413858038
chr1	36621392	36621553	132.348814974608
chr1	36689727	36689933	24.5336849613248
chr1	36765640	36765851	53.0235712593203
chr1	36839477	36839721	49.8579650179554
chr1	36852180	36852311	108.807538210732
chr1	36929890	36930110	69.7197812784756
chr1	37937431	37937527	114.007618233977
chr1	38455711	38455897	32.1985592043749
chr1	38465277	38465521	31.131597249735
chr1	38466230	38466367	140.054693656116
chr1	38917281	38917525	38.741720497763
chr1	39451159	39451240	67.1836886326913
chr1	39456795	39456924	120.902683606149
chr1	39608330	39608574	86.6395742091428
chr1	39649440	39649684	52.485833292582
chr1	39734625	39734869	75.2128518696844
chr1	41882787	41883031	33.5663931516439
chr1	41898406	41898650	84.3643287901465
chr1	41901395	41901479	97.5431849695906
chr1	41961938	41962181	258.285799565489
chr1	42801002	42801075	49.4317560420286
chr1	42845521	42845765	78.3406906868602
chr1	43432833	43433077	61.9031275031709
chr1	43474089	43474333	45.021364829375
chr1	43609240	43609484	80.5665781697162
chr1	43672627	43672871	54.54848416049
chr1	44116194	44116320	32.951940651842
chr1	45009021	45009229	27.8131592402331
chr1	45168892	45169136	26.0008812507864
chr1	45187449	45187571	36.5420600667065
chr1	45196930	45197174	81.7482541973535
chr1	45241139	45241383	28.2618235456323
chr1	45273098	45273342	43.7339284280284
chr1	45987501	45987671	37.2661947228006
chr1	46268433	46268661	46.8771182086494
chr1	46598405	46598548	107.306706687743
chr1	46769035	46769196	92.7541247931017
chr1	47184759	47185003	59.2329470962775
chr1	48456897	48457141	34.1624399422817
chr1	51339370	51339614	39.8254368492124
chr1	51796960	51797204	53.5971352994699
chr1	52082694	52082938	27.7805887500802
chr1	53168639	53168883	37.2377250665946
chr1	54954014	54954187	44.3370844182367
chr1	55181396	55181640	35.4627543419487
chr1	55487749	55487962	31.4030118501158
chr1	57098529	57098766	39.8296502769162
chr1	57154211	57154455	41.1597932103203
chr1	57577906	57578150	29.6714217377671
chr1	57718619	57718863	29.9232417669444
chr1	58056713	58056957	63.3431878238129
chr1	59012358	59012602	26.2722655626214
chr1	59249713	59249835	76.2302424788058
chr1	59582658	59582902	58.4211328022652
chr1	61803673	61803917	62.301114892539
chr1	63788043	63788287	28.6506971681127
chr1	64140135	64140379	79.751231421446
chr1	64963201	64963445	88.4508200587999
chr1	65363798	65364042	64.9854688494591
chr1	65468269	65468513	33.1088124376651
chr1	74059096	74059340	41.6513353527984
chr1	79545560	79545804	54.2773515677247
chr1	82267047	82267145	46.1215583840992
chr1	82386075	82386319	32.2165859185145
chr1	82951502	82951661	105.208639906015
chr1	84464764	84464974	62.1779115318586
chr1	84569095	84569339	34.0519003367038
chr1	84972214	84972429	29.0764780096124
chr1	85794651	85794895	43.8180137167172
chr1	85859338	85859582	46.8670312159485
chr1	85987209	85987453	47.1246302448026
chr1	86073084	86073241	113.973673310283
chr1	86968449	86968693	73.3732183446345
chr1	89061171	89061302	94.9683764366535
chr1	89240006	89240250	72.5201987547661
chr1	90270260	90270504	43.8181903457914
chr1	90868760	90869004	53.9494230061882
chr1	93297570	93297779	31.9957159838006
chr1	93544604	93544836	59.2565490033271
chr1	94081200	94081444	47.6629587973902
chr1	94311173	94311417	34.0462555865473
chr1	94344744	94344967	25.6886369726891
chr1	94725283	94725418	26.1480801567907
chr1	94765827	94766071	55.2427325319111
chr1	95007457	95007614	136.925627581189
chr1	95148696	95148940	29.2304085287622
chr1	95391368	95391545	166.632933908115
chr1	95788762	95789006	47.3584384660806
chr1	98789495	98789739	40.6737488652425
chr1	108479202	108479290	77.390843435735
chr1	109289094	109289338	49.096982640673
chr1	109359057	109359301	39.2729935538512
chr1	109642656	109642879	36.7377267005325
chr1	109806271	109806515	40.8914487392644
chr1	110159995	110160239	78.5167092651064
chr1	110473794	110474038	42.563120335686
chr1	110527272	110527451	54.0856513849753
chr1	111470151	111470395	35.0125226613475
chr1	112298390	112298483	27.4976229642349
chr1	112947012	112947245	207.280081209138
chr1	113058291	113058535	56.2563474306131
chr1	113065299	113065543	29.1465271717076
chr1	113243492	113243736	60.3535977150459
chr1	113683198	113683442	31.5224095879249
chr1	114447738	114447982	31.5984751520428
chr1	114688191	114688435	65.1670756903243
chr1	115259309	115259553	33.9760048403964
chr1	116088935	116089101	32.1119106768983
chr1	116512195	116512439	29.0973020040241
chr1	117689699	117689943	59.9026485767329
chr1	119623214	119623458	54.9360572553083
chr1	144534024	144534160	77.1276113639391
chr1	145039833	145040071	32.4684964121081
chr1	145092580	145092661	27.2353301753734
chr1	145096304	145096548	32.7800351388153
chr1	145455345	145455589	66.7618178760395
chr1	146556249	146556355	47.1859487140719
chr1	146556471	146556569	45.9388704904318
chr1	146714122	146714366	32.8104242555282
chr1	147013117	147013359	43.0927323321461
chr1	147735758	147735828	37.7564781590714
chr1	147806749	147806941	40.4226377903586
chr1	148931084	148931328	36.1446580850917
chr1	149889366	149889610	24.6144959346538
chr1	149911303	149911491	62.6876549410241
chr1	150540770	150541014	54.4702181008224
chr1	150551055	150551299	40.0073396660881
chr1	150577381	150577458	146.212175348455
chr1	150949874	150950118	37.8065265979821
chr1	151227169	151227413	25.0007910543028
chr1	151319322	151319498	34.0977452466652
chr1	151519546	151519790	42.7996041817018
chr1	151818860	151819104	27.8960132705122
chr1	151918288	151918532	95.7463606680967
chr1	151945454	151945698	72.9819324665016
chr1	153005487	153005712	34.3098184566461
chr1	153467568	153467812	33.9740392640882
chr1	153505664	153505886	27.0293353098035
chr1	153539094	153539287	186.748445309405
chr1	153541072	153541316	27.4565680231267
chr1	153571419	153571642	35.0729872406461
chr1	153606363	153606607	43.1483056978455
chr1	153957900	153958020	126.870677276873
chr1	153963134	153963352	43.2096643883262
chr1	154192940	154193184	27.8882322767799
chr1	154909554	154909672	86.4822610288379
chr1	154934368	154934547	38.1662448891419
chr1	154943203	154943447	46.9249863092078
chr1	154946560	154946792	51.574244275418
chr1	154973215	154973481	158.045309840608
chr1	154989634	154989878	40.890117031035
chr1	154989810	154989878	33.9549359062579
chr1	155017373	155017617	49.1526700904049
chr1	155044304	155044548	77.171994322876
chr1	155057277	155057503	39.9800109027265
chr1	155164365	155164609	30.6624266490416
chr1	155166076	155166320	33.7309159012592
chr1	155214564	155214629	235.124116573103
chr1	155248182	155248338	25.8627585240939
chr1	155532822	155532990	53.9436921910809
chr1	155658578	155658753	65.2906763907395
chr1	155830289	155830488	65.7100188352837
chr1	156030750	156030994	68.2797172851947
chr1	156066537	156066711	28.647323909024
chr1	156083928	156084172	74.9506452400109
chr1	156084407	156084651	40.7967656159775
chr1	156100085	156100261	215.734551054225
chr1	156391486	156391674	61.1678258295145
chr1	156446730	156446974	41.8475036735232
chr1	156471230	156471450	33.0514933441262
chr1	156473280	156473364	123.198545158038
chr1	156475100	156475344	30.4143464455863
chr1	156629996	156630240	62.8870713238435
chr1	156643587	156643750	162.110838671724
chr1	156662818	156663062	44.9066951324416
chr1	156675949	156676127	33.1729112216133
chr1	156716869	156717113	51.7607730507934
chr1	157595971	157596215	29.1680969148616
chr1	157989351	157989595	48.6922493426754
chr1	159750366	159750610	38.4277197332338
chr1	159894906	159895150	44.4650016171468
chr1	160162962	160163187	55.9896319374002
chr1	160370105	160370310	200.738205442499
chr1	160377671	160377915	36.5777541922134
chr1	163291493	163291728	40.7851804386494
chr1	165377883	165378029	108.439784842284
chr1	166879841	166879904	103.075074231542
chr1	166921774	166921923	102.3018975165
chr1	167142862	167143106	30.891546608412
chr1	167653174	167653418	37.0267463696335
chr1	168147861	168148081	183.318507777976
chr1	168311989	168312233	32.0114023193742
chr1	168368376	168368471	83.5908666968893
chr1	169498606	169498788	180.490269267681
chr1	169750579	169750823	94.4239585039396
chr1	170115256	170115438	55.7468584702677
chr1	170532309	170532392	121.505718197845
chr1	172507130	172507374	29.6864678905886
chr1	173837010	173837202	76.4019017804325
chr1	173991521	173991765	40.8545426518116
chr1	174768803	174769047	63.9381684812531
chr1	175099188	175099403	34.8711044548117
chr1	176965794	176966038	45.2829569853657
chr1	177225402	177225646	43.699854306793
chr1	178277614	178277858	25.8611854000492
chr1	178994893	178995137	25.7694166660386
chr1	178995178	178995197	26.2249217307997
chr1	180137231	180137475	76.8857028596157
chr1	181007607	181007851	48.6304468090531
chr1	181070745	181070982	52.4730873605094
chr1	181111638	181111860	28.0579648492604
chr1	181683654	181683898	45.2606728250231
chr1	181888333	181888577	50.4157607260384
chr1	182070610	182070854	62.2708456550166
chr1	183001701	183001942	34.7396795236199
chr1	183133636	183133741	102.198765627925
chr1	183155186	183155430	54.9213852372359
chr1	183430638	183430882	34.2168930478285
chr1	183850918	183851018	113.643493632664
chr1	184132862	184133106	33.6087783545509
chr1	187359383	187359627	45.3022966876031
chr1	192120386	192120630	27.7996292846008
chr1	192856641	192856885	52.2352136274586
chr1	197170623	197170729	67.4421029859857
chr1	200195378	200195622	27.2032309610837
chr1	200504853	200505097	68.6126380585019
chr1	200860426	200860670	59.1339963052537
chr1	201140724	201140790	91.7740782781799
chr1	201258981	201259225	70.5654008386446
chr1	201472683	201472927	30.1487162119022
chr1	201865135	201865304	169.480482134698
chr1	201977327	201977528	38.5108792219596
chr1	202205562	202205806	37.0565958813616
chr1	202779837	202780081	46.436973828127
chr1	202855208	202855452	41.057144955513
chr1	202896286	202896530	61.326603802696
chr1	203121599	203121843	29.8542075823885
chr1	203274386	203274480	48.8471215575236
chr1	203488651	203488762	103.527553511384
chr1	203619422	203619666	53.5656593116526
chr1	203638970	203639214	28.9732766322898
chr1	203954273	203954517	30.4777119630175
chr1	204283461	204283705	88.0710774077799
chr1	204476198	204476337	106.33877839399
chr1	204476896	204477140	62.9046232609308
chr1	204485460	204485704	37.0911257282172
chr1	204529818	204530062	46.4537225186016
chr1	204690573	204690817	47.3511376415524
chr1	204732954	204733198	28.1328853000304
chr1	204827441	204827685	38.9850494153957
chr1	204893388	204893632	50.7603511616663
chr1	205091346	205091568	75.7127324821319
chr1	205253920	205254045	126.43118521633
chr1	205263786	205264001	280.191369900656
chr1	205270592	205270767	41.9532370549975
chr1	205641296	205641540	32.1812485895435
chr1	205649027	205649097	78.5695162568356
chr1	206785707	206785951	39.8535752402068
chr1	206808676	206808888	25.2762463333236
chr1	207970723	207970967	50.3745920237084
chr1	209801026	209801270	74.6581456993239
chr1	209803778	209804022	41.7531432105882
chr1	209826368	209826612	64.9137857391985
chr1	209921150	209921332	163.14675146442
chr1	209957811	209958055	72.990910705151
chr1	209979356	209979600	29.1301865488092
chr1	210111439	210111683	29.5373039211856
chr1	210407117	210407361	46.622382646689
chr1	210547727	210547869	136.961202672056
chr1	211307537	211307624	30.3411234043598
chr1	211849291	211849506	225.412980119507
chr1	212732325	212732497	159.017426350663
chr1	212781976	212782135	77.0677324161418
chr1	212965093	212965336	43.7855607867394
chr1	214489998	214490097	160.950407284852
chr1	214502213	214502457	31.4323036345536
chr1	214620345	214620589	85.4429561128359
chr1	214725146	214725390	52.2374853679736
chr1	216356399	216356643	74.8781706737403
chr1	217804516	217804745	93.0629455609403
chr1	218633364	218633518	181.903441070437
chr1	219834085	219834329	57.1858170729873
chr1	220263181	220263321	72.041970188833
chr1	220992195	220992426	29.6309666158945
chr1	221213030	221213274	33.0245206092617
chr1	221915569	221915811	59.5810939087749
chr1	222817520	222817586	69.6445925568395
chr1	223900083	223900327	33.3680723265441
chr1	223914524	223914669	115.76089104441
chr1	224358933	224359177	31.8121640514631
chr1	224686392	224686629	31.4472524030325
chr1	224716687	224716931	33.9651473644295
chr1	225662749	225662985	37.4509978316793
chr1	225696293	225696537	63.8821401500659
chr1	227544384	227544628	32.4376254732335
chr1	227751066	227751214	104.153708432159
chr1	228353733	228353891	104.258452944436
chr1	228674885	228674974	39.4154388906454
chr1	230321990	230322234	53.367860727288
chr1	230915003	230915247	56.7714884844025
chr1	232246384	232246628	38.6386004268121
chr1	232262995	232263239	43.9991674409973
chr1	232674086	232674213	148.415342859138
chr1	233430675	233430919	76.2740505276979
chr1	234361926	234362170	41.0317998549639
chr1	234820044	234820288	89.2105030127922
chr1	234859864	234860108	47.0307842290339
chr1	235093230	235093474	32.1069328182388
chr1	235292058	235292302	25.4769280833545
chr1	235491947	235492151	24.3540295349633
chr1	235530837	235530901	82.5474090177323
chr1	235668121	235668355	48.0167294321922
chr1	235805731	235805975	53.617601593764
chr1	236073717	236073961	43.3170751042633
chr1	237195417	237195661	72.4207911147999
chr1	237360816	237361060	69.1048467483038
chr1	238811280	238811408	81.5356382534873
chr1	239979425	239979669	43.6233667185941
chr1	242097546	242097790	64.9275782575939
chr1	244377683	244377922	57.8856044239951
chr1	245026392	245026453	33.4850439164373
chr1	245223429	245223673	40.4579604863386
chr1	246488078	246488322	45.9991633868556
chr1	247267655	247267864	49.6945379311536
chr10	670548	670792	41.0661153997234
chr10	1758197	1758401	44.0749060358342
chr10	3088065	3088309	46.7301110548933
chr10	3827474	3827718	79.8885606066945
chr10	4750650	4750894	28.5202521131116
chr10	6244694	6244938	27.4455910012951
chr10	9587087	9587331	59.553419553792
chr10	11943804	11944048	54.7015370483149
chr10	13121291	13121535	37.8363067242816
chr10	13657681	13657925	64.0304135810235
chr10	13908259	13908503	61.5333852693818
chr10	13924249	13924493	77.4097700736826
chr10	15242768	15243012	98.678400999237
chr10	16993244	16993324	75.1968687532613
chr10	17270445	17270595	156.473924230196
chr10	17715864	17716065	30.5639476390734
chr10	20887577	20887821	37.7741378047541
chr10	21625984	21626106	155.346538046352
chr10	22634400	22634491	30.1283815895679
chr10	24672689	24672933	80.1198564806647
chr10	25782036	25782280	56.0601878511836
chr10	26055605	26055797	33.6555082521969
chr10	26458594	26458678	71.4915720386301
chr10	27444116	27444360	54.7492357605503
chr10	29922304	29922548	40.8906065876603
chr10	30184431	30184675	55.608241391444
chr10	31320646	31320890	42.3202799329926
chr10	31325149	31325393	65.0535700207092
chr10	31966471	31966715	47.702612240262
chr10	32428373	32428474	120.990720013623
chr10	33294638	33294749	99.0621312579412
chr10	34817258	34817502	62.9159811602375
chr10	35283653	35283812	177.55471516387
chr10	35379366	35379419	44.2718206554813
chr10	36214566	36214810	45.3512161319309
chr10	43455936	43456180	65.3623732813886
chr10	43778426	43778670	26.2888108598889
chr10	45353190	45353434	64.4717021127645
chr10	48336240	48336342	106.176163766378
chr10	53670068	53670312	53.7961424111654
chr10	54299282	54299526	42.2810403014043
chr10	55016451	55016540	70.2709453598865
chr10	60723563	60723660	74.2100135912098
chr10	60864047	60864291	37.5347203369933
chr10	61607157	61607401	43.5038937508256
chr10	61807912	61808156	44.1798816361216
chr10	64028370	64028614	44.4245432537594
chr10	65389331	65389505	206.211642960646
chr10	68088961	68089205	46.6195998109118
chr10	69644169	69644413	33.4971893421878
chr10	69856999	69857239	57.5210893488141
chr10	69913480	69913724	79.2653011547196
chr10	70091726	70091970	39.3315482734178
chr10	70997375	70997619	29.5875759965086
chr10	71529210	71529406	182.622869174922
chr10	71621289	71621533	60.1296154840938
chr10	71712558	71712802	61.6753298832372
chr10	71906331	71906549	40.8947401180633
chr10	72215088	72215323	29.7076255030923
chr10	72734165	72734409	39.8069871835168
chr10	73479662	73479906	31.4916512550654
chr10	73620254	73620498	32.3013180387053
chr10	74020699	74020746	26.4900807614373
chr10	74032660	74032834	29.1854953956882
chr10	74114606	74114719	28.561329838498
chr10	74500390	74500634	46.8254162576112
chr10	75571568	75571749	134.6081455527
chr10	75666479	75666723	72.4963519245357
chr10	75692129	75692373	61.0664088057031
chr10	75725987	75726228	68.0244423278017
chr10	75727008	75727252	41.2334091430572
chr10	77177539	77177682	140.995810491058
chr10	77842817	77843061	94.9112348509326
chr10	77863134	77863249	148.965523956009
chr10	79165566	79165689	123.194445663363
chr10	79708969	79709213	34.5639496349729
chr10	80394235	80394479	36.5174876878383
chr10	80724871	80725101	41.0716224443927
chr10	80733393	80733481	94.4967474405204
chr10	80889255	80889428	162.04636432018
chr10	80917345	80917580	328.970158718932
chr10	80944015	80944259	26.9448858841666
chr10	81966997	81967241	36.4906535659744
chr10	84838034	84838278	71.8392746791315
chr10	86073606	86073850	46.6510770951205
chr10	86087966	86088182	30.0916077075335
chr10	86300339	86300583	35.0477512374912
chr10	88714097	88714341	40.3836791690555
chr10	90463062	90463290	41.0942163035891
chr10	90488204	90488442	30.4791397049617
chr10	91461478	91461718	53.5087328903916
chr10	92079386	92079558	231.887187827973
chr10	92680951	92681195	87.7115413053507
chr10	93683435	93683677	29.6255259715245
chr10	94652183	94652427	27.5830662391674
chr10	95040624	95040693	41.8712123668933
chr10	95093450	95093694	37.9364394829039
chr10	95197023	95197248	44.5339455953023
chr10	95218604	95218848	38.6329309430135
chr10	95462314	95462558	27.9345553997511
chr10	95751650	95751894	35.0233733241818
chr10	96752749	96752816	88.711426201192
chr10	97312479	97312637	91.6593654778317
chr10	98503817	98504061	50.6760017953952
chr10	98600716	98600928	32.0245341169904
chr10	98900414	98900513	82.1780518530364
chr10	99078854	99078950	104.003176520038
chr10	99094428	99094672	65.5688163146624
chr10	99278034	99278278	31.5627974264799
chr10	99301990	99302234	25.5479500745039
chr10	99496761	99496939	116.356397356644
chr10	99648679	99648916	29.4603471317342
chr10	100029218	100029462	31.6922129120432
chr10	101545506	101545750	30.8031184879315
chr10	101673827	101673958	79.6633560221707
chr10	101945632	101945865	37.6418463476314
chr10	102895758	102896002	31.11818441689
chr10	102950854	102951098	43.8243232726341
chr10	103578294	103578395	122.165284400843
chr10	103911687	103911931	55.721449696091
chr10	104387612	104387780	113.275113281988
chr10	105041655	105041820	28.700949509179
chr10	105231205	105231326	62.6864161066003
chr10	105668154	105668279	126.285694323873
chr10	105678259	105678503	58.3298560638294
chr10	106349702	106349946	30.0258900949809
chr10	108337113	108337357	65.966205815623
chr10	109044025	109044269	33.5749084152247
chr10	111967196	111967440	25.2184161412329
chr10	111981699	111981780	68.2429933180944
chr10	112261072	112261316	86.3320486015361
chr10	112327260	112327443	84.8860719255971
chr10	112401097	112401341	33.6359881605412
chr10	113943400	113943644	36.0053044135897
chr10	114592399	114592619	253.642158753908
chr10	114658462	114658648	94.7236157082814
chr10	114723583	114723827	25.6565519669443
chr10	114833452	114833696	32.2813407160456
chr10	114847140	114847384	79.9847730838005
chr10	115058872	115059116	50.5736714722056
chr10	115318137	115318316	37.1549733332776
chr10	115928303	115928543	34.7673752518869
chr10	115968167	115968411	43.166848232879
chr10	116080464	116080708	33.6501093065795
chr10	116097573	116097791	30.3502104987831
chr10	116286601	116286837	48.0341985060026
chr10	116383709	116383953	51.1023134437003
chr10	118429851	118430095	57.6646344542039
chr10	118648157	118648313	130.370292675698
chr10	118706698	118706942	56.7252173636101
chr10	118707441	118707531	62.5318070561357
chr10	118764656	118764900	27.3810601100116
chr10	118929821	118930065	47.4011764803458
chr10	119302014	119302182	66.3075997467088
chr10	119354311	119354555	28.3081718757483
chr10	121075148	121075392	71.7582252237407
chr10	121410748	121410992	41.5273496385491
chr10	121417835	121418079	31.2888135890457
chr10	121447726	121447970	30.7297464968468
chr10	121497396	121497640	54.826036357888
chr10	123219401	123219554	152.804777421458
chr10	123822772	123823016	28.4206159738515
chr10	123873165	123873409	27.3919790059047
chr10	123923048	123923109	42.4523891051329
chr10	124046541	124046785	33.1042444328305
chr10	124740064	124740223	91.142774239343
chr10	125399617	125399861	75.8780416522118
chr10	126605189	126605433	41.9342022329437
chr10	126736716	126736960	63.375663828402
chr10	126772840	126773084	64.3682436190083
chr10	127511935	127512066	106.300711696465
chr10	128561438	128561682	44.8294430099184
chr10	129886622	129886866	34.2213338760952
chr10	130959586	130959667	113.235984249177
chr10	131904063	131904307	55.7172466655107
chr10	132847426	132847670	37.4626484783479
chr10	133344748	133344992	42.2187701863578
chr10	134221441	134221685	32.2565618188863
chr10	134295604	134295848	28.2550932416261
chr10	134330588	134330832	63.4520252684505
chr10	134350742	134350959	27.2564045724355
chr10	134385569	134385713	135.110490023001
chr10	134957774	134957994	25.9782490672106
chr10	134965166	134965410	32.6458804936965
chr10	135122256	135122500	46.5070131036652
chr11	568620	568707	55.2835317438805
chr11	576209	576343	150.970393443061
chr11	842641	842794	95.4509469091822
chr11	1567944	1568188	29.3714962267505
chr11	1585872	1585960	110.408453627042
chr11	1593472	1593624	65.5426335279303
chr11	1793829	1794073	57.9549394709979
chr11	1884824	1885068	68.1755313505226
chr11	2555152	2555271	97.6171492152603
chr11	2933837	2934081	37.0218951999524
chr11	2951510	2951576	73.3107415732638
chr11	3078507	3078751	35.4476193852532
chr11	3818951	3818992	57.9607743334693
chr11	4115914	4116151	40.7524473749366
chr11	5301869	5302113	41.8392322508048
chr11	6502473	6502671	34.8484678341677
chr11	6628282	6628391	100.6682253004
chr11	7592976	7593220	62.18803728325
chr11	8350521	8350591	104.721493206595
chr11	8710436	8710670	37.7486872645228
chr11	9236419	9236663	36.3216440921913
chr11	9385916	9386160	57.6181604467527
chr11	9587615	9587778	104.30632907502
chr11	9634773	9634952	117.070310289825
chr11	10329664	10329773	63.6794195549569
chr11	10372014	10372258	37.9066182925484
chr11	10373772	10374005	56.4623577926469
chr11	10388238	10388439	29.450554249637
chr11	12695791	12695984	118.0750282493
chr11	12884696	12884940	45.9255273850926
chr11	14443953	14444197	56.6780092891519
chr11	14541987	14542154	75.8642888793083
chr11	16424636	16424880	67.0274833857837
chr11	16691420	16691664	55.4807196066179
chr11	16759980	16760201	26.3833242294676
chr11	18127576	18127820	24.560789549237
chr11	18771254	18771498	33.5771278768169
chr11	18824237	18824481	39.8881010346119
chr11	19681795	19682039	36.1667248856513
chr11	19838871	19838959	94.4628244719649
chr11	20408864	20408950	27.4172541836236
chr11	24518538	24518753	27.6582740189426
chr11	25756217	25756461	59.9541516593677
chr11	27180430	27180543	129.093164098709
chr11	28131719	28131963	32.9619732465539
chr11	28588270	28588514	39.4484546342231
chr11	30344588	30344738	30.0004711428401
chr11	32113548	32113609	47.0789236634229
chr11	32407600	32407844	30.6376174281934
chr11	33183074	33183295	64.6158894731815
chr11	33655021	33655265	41.7436366442068
chr11	34255733	34255817	82.3363851799049
chr11	36171347	36171531	118.173016301193
chr11	44467479	44467643	156.581157996016
chr11	44656317	44656441	86.3619122981444
chr11	44883961	44884034	67.0060682798567
chr11	45921442	45921526	121.289803848202
chr11	46004619	46004863	70.9739363991374
chr11	46223775	46224019	32.6913599997786
chr11	46258717	46258961	53.1121540756554
chr11	46260775	46261019	29.6961016545354
chr11	46264814	46265058	52.3921912982916
chr11	46270275	46270519	81.9810862989014
chr11	46318566	46318711	125.002908328614
chr11	47270280	47270458	28.2560532763562
chr11	47290741	47290917	44.2393133363596
chr11	47486050	47486294	34.4916972468925
chr11	47600479	47600723	36.5466299458377
chr11	47940721	47940965	33.8123319166103
chr11	56392141	56392385	66.822813529996
chr11	56427345	56427504	28.5657403667492
chr11	57078897	57079141	51.7782846336279
chr11	57092608	57092807	34.9387930931188
chr11	57225582	57225815	37.6044558787878
chr11	57417344	57417588	49.3743863329708
chr11	57434866	57435065	78.2631832364431
chr11	57508823	57508893	67.2208698652026
chr11	57549126	57549370	38.5535713699429
chr11	58345371	58345615	38.6102866254717
chr11	58874451	58874695	51.3505181837227
chr11	58939006	58939250	32.98289424417
chr11	59333711	59333955	29.0777875932265
chr11	59578075	59578319	28.6593697046107
chr11	60392818	60393062	67.2289689398632
chr11	61348900	61349096	109.0249437612
chr11	61394237	61394481	46.24993385357
chr11	61486062	61486306	81.3137655310927
chr11	61739277	61739521	81.9739915894687
chr11	62239908	62240152	28.6795905471743
chr11	62320705	62320774	72.0105733763818
chr11	62328144	62328388	44.7408281369773
chr11	62389567	62389811	71.3199669627955
chr11	62438991	62439235	31.8013403814709
chr11	62474966	62475159	190.528574515895
chr11	62554731	62554917	37.0373669176207
chr11	62609186	62609205	81.7357009147954
chr11	62623492	62623736	29.8878106166352
chr11	62649081	62649195	97.180442991049
chr11	62676822	62677066	32.2830259041394
chr11	63273800	63273894	65.323390009169
chr11	63821254	63821498	51.1577188090747
chr11	63913619	63913863	35.6832925392787
chr11	64122611	64122855	36.0693720130082
chr11	64546467	64546711	34.0512191484198
chr11	64622480	64622724	59.2104887059439
chr11	64691605	64691704	128.172675869031
chr11	64692068	64692159	53.7026539984058
chr11	64851558	64851797	32.6457747920436
chr11	64863498	64863742	30.4810411946946
chr11	64885195	64885345	70.3512388412616
chr11	64902072	64902216	90.660353076138
chr11	64902227	64902245	52.962004884137
chr11	64980990	64981234	32.9654570422867
chr11	65149813	65150057	48.1032628592742
chr11	65189651	65189773	93.2643028415924
chr11	65245026	65245106	107.814872946897
chr11	65259363	65259607	80.4527071473047
chr11	65265111	65265250	31.717192062582
chr11	65266465	65266536	55.0405490450458
chr11	65585705	65585949	26.9531648025163
chr11	65667814	65668058	44.7566139978772
chr11	65686721	65686965	41.7611359145387
chr11	65990240	65990483	47.7941704473696
chr11	66034761	66035000	62.1206257679712
chr11	66104132	66104360	57.9527814036711
chr11	66185658	66185848	214.877915977325
chr11	66277965	66278209	27.1518834308236
chr11	66487716	66487960	50.5117295475788
chr11	66610845	66610956	45.9074013602179
chr11	67118777	67118861	100.935769428419
chr11	67124399	67124643	27.5959422029664
chr11	67351106	67351350	42.3553466698642
chr11	68039366	68039610	65.9977269825279
chr11	68445049	68445293	58.2875441499863
chr11	68671246	68671490	37.9831517774307
chr11	68780761	68781005	32.5180143351501
chr11	68868661	68868811	88.5098069397043
chr11	68890269	68890476	229.037260818303
chr11	68934036	68934280	65.8536254060824
chr11	69559315	69559559	35.5113543844659
chr11	70050001	70050245	43.9941058705735
chr11	71736301	71736545	27.4597369395442
chr11	71855082	71855326	44.3455328300276
chr11	71894528	71894772	63.3497465487565
chr11	71949199	71949443	46.3088860295741
chr11	72145191	72145435	44.9358654704212
chr11	72482585	72482829	26.8523282908995
chr11	72525236	72525315	80.4965657073491
chr11	72909807	72909926	139.306366645315
chr11	73490240	73490347	118.309457558831
chr11	73490845	73491004	158.381093510356
chr11	75110533	75110717	31.1697769806879
chr11	75173286	75173530	37.2424089056418
chr11	75201763	75201969	209.636713280674
chr11	75275137	75275381	34.3839485069205
chr11	75374975	75375219	72.7318747731796
chr11	75479524	75479667	50.5375589687516
chr11	76290137	76290381	34.3429056455683
chr11	77185307	77185533	149.879884342236
chr11	77752095	77752339	35.2305640342102
chr11	78285753	78285997	36.8210061522168
chr11	78426877	78427057	193.892682924165
chr11	78524024	78524268	70.4045328747276
chr11	82612604	82612732	113.137229907231
chr11	82782793	82783037	80.9229878556998
chr11	82952436	82952680	64.615461186586
chr11	83682253	83682497	32.392492338287
chr11	84881354	84881598	44.2888879899812
chr11	85376154	85376268	30.4909036726186
chr11	85955662	85955779	108.579479042333
chr11	86451742	86451908	182.967757170027
chr11	86701760	86701867	82.3886308992122
chr11	87063814	87064058	30.8081890105163
chr11	87204671	87204915	51.8923329620593
chr11	88364761	88365005	40.1504805358214
chr11	88416210	88416454	31.2127156631502
chr11	94467816	94468060	52.2218512492423
chr11	95069248	95069492	36.7932043749624
chr11	95523435	95523679	47.5025585504999
chr11	95789261	95789505	35.5335266048569
chr11	96076365	96076593	28.6579699152567
chr11	100449770	100450014	42.3885478724795
chr11	100547712	100547956	41.3473007911774
chr11	100590585	100590823	39.9799307271233
chr11	101881919	101882086	157.146647640757
chr11	102217868	102217979	100.644689810825
chr11	102475687	102475931	68.6126731082375
chr11	102867060	102867304	53.5264495367451
chr11	102962804	102963048	42.991831837751
chr11	104273909	104274153	32.2342180326383
chr11	106266570	106266673	80.5360304396995
chr11	108211764	108212008	62.1604688449198
chr11	108368473	108368537	131.622114276676
chr11	108911115	108911359	41.4636543979783
chr11	110208593	110208837	83.8915230033757
chr11	112668700	112668944	67.9669138101219
chr11	112831901	112832018	64.3294260513702
chr11	113424110	113424354	65.6447103618039
chr11	113448855	113449099	53.0032642328748
chr11	113906906	113907150	37.1542943769087
chr11	114271012	114271256	30.9461095905873
chr11	114692370	114692600	44.0849811531574
chr11	115097390	115097496	96.7041579019688
chr11	115740519	115740763	56.5120819084694
chr11	116969197	116969441	37.6665283233108
chr11	117049424	117049547	32.7688238695953
chr11	117069861	117070105	38.8671882462097
chr11	117103167	117103411	38.8094918182437
chr11	117856951	117857195	36.5929706730428
chr11	118122972	118123216	33.9178636788182
chr11	118230142	118230386	38.8679298171073
chr11	118286505	118286749	42.2722308505065
chr11	118306910	118307154	43.564658715534
chr11	118758516	118758760	53.2275788780391
chr11	118783076	118783310	33.2465223572479
chr11	118869736	118869857	134.470814894502
chr11	119039307	119039551	55.9436193559011
chr11	119186188	119186432	44.59626861357
chr11	119231725	119231969	30.962101887963
chr11	119461556	119461800	63.9910036091868
chr11	120206876	120206944	50.0381570402056
chr11	120678292	120678536	56.5279368636496
chr11	121337396	121337535	85.297441150229
chr11	121485630	121485874	39.3078444393483
chr11	121560066	121560310	41.013715127558
chr11	122450768	122451012	27.2453305704883
chr11	122521233	122521477	34.8766370296565
chr11	122552520	122552764	35.9950005682506
chr11	123067113	123067357	61.3689066124385
chr11	123364453	123364697	42.898208420987
chr11	123380412	123380656	30.5443345906055
chr11	123525498	123525716	30.8421783416104
chr11	123986049	123986293	43.235905641742
chr11	124171437	124171681	35.5617072660274
chr11	124272310	124272554	90.3599140569438
chr11	125099007	125099251	35.6916735675808
chr11	125133237	125133481	36.5996919719886
chr11	125305414	125305643	43.2151496060814
chr11	125932993	125933126	115.900408170624
chr11	125949620	125949864	36.2396710386609
chr11	126944030	126944274	37.1370265592689
chr11	128080421	128080665	47.1104728870614
chr11	128627238	128627365	101.061853021548
chr11	129234086	129234330	41.1102267630893
chr11	129731714	129731958	65.0983035398695
chr11	129872374	129872489	50.5083048267071
chr11	129872476	129872489	39.6331175363455
chr11	130016300	130016544	82.4042968819894
chr11	130392192	130392436	52.4736192190098
chr11	130697774	130698018	54.4410790285243
chr11	133207904	133207970	86.6407237307103
chr11	133824914	133825158	36.6873942195018
chr11	133903912	133904156	56.9950246121414
chr11	133996116	133996360	39.1547604762178
chr11	134319710	134319954	46.8360337253615
chr11	134812149	134812393	50.6431928045865
chr12	256550	256794	28.8895727669425
chr12	679649	679893	40.8100902454702
chr12	2307538	2307665	154.226631051932
chr12	2353360	2353604	63.3551871827636
chr12	2955163	2955407	28.0775774458966
chr12	3346086	3346330	64.0860561533677
chr12	4274040	4274284	53.9427254226231
chr12	4386188	4386432	40.5211623364752
chr12	6097813	6098057	27.4795426074812
chr12	6194059	6194162	97.2178875969034
chr12	6387923	6388068	90.8119651255131
chr12	6432621	6432709	122.937832866412
chr12	6480377	6480621	33.1746612242407
chr12	6772412	6772656	82.34574176395
chr12	6810247	6810480	34.818073449741
chr12	6862192	6862436	37.7469635504297
chr12	7000290	7000491	32.1008338961226
chr12	7034762	7034808	67.0011613434832
chr12	7047206	7047412	26.5290503576722
chr12	7053061	7053089	51.6599693661168
chr12	7282831	7283075	39.7224767941229
chr12	10365342	10365557	40.5090952711784
chr12	10766137	10766288	109.355936767845
chr12	10869369	10869613	37.4678828086892
chr12	12162225	12162469	81.3630390229904
chr12	13408757	13408961	30.1707031912727
chr12	14410677	14410992	136.514941224833
chr12	14413600	14413843	46.4497452623228
chr12	14537834	14538078	48.2972211285866
chr12	19535005	19535249	46.5718907032263
chr12	19649579	19649823	41.5991958269995
chr12	20365765	20365896	100.361099223664
chr12	25104787	25105031	48.3448739699809
chr12	25113267	25113511	55.8446792392648
chr12	26150641	26150768	92.9417055566168
chr12	26267438	26267670	35.6535138274655
chr12	26278993	26279237	47.9582755371246
chr12	26844504	26844748	58.6496169933509
chr12	27676962	27677206	32.1871678242158
chr12	28912390	28912551	126.164730884909
chr12	30948189	30948433	65.4285296490108
chr12	31539397	31539641	28.2683903771165
chr12	31885921	31886097	113.221442877859
chr12	31902156	31902400	67.1032130322848
chr12	32607049	32607284	44.2085635562401
chr12	33044969	33045213	57.9143228785119
chr12	38937037	38937281	35.1151730076309
chr12	39300458	39300702	30.4672249293073
chr12	42488080	42488324	30.1054353489617
chr12	43150859	43151103	70.8783282130653
chr12	44978531	44978775	45.582372017185
chr12	46765114	46765358	34.7406911856576
chr12	48099674	48099918	62.9752386610384
chr12	48206771	48206887	78.5589226553141
chr12	48214503	48214601	95.4921882056764
chr12	48299066	48299249	40.6057235358247
chr12	48415530	48415773	28.5582152436407
chr12	48994832	48994996	108.270214515251
chr12	49284556	49284800	25.4118638188408
chr12	49412477	49412719	29.7406767590473
chr12	49454489	49454733	56.0773555201738
chr12	49582872	49583116	64.2402796999832
chr12	49659294	49659538	37.5031664951609
chr12	49736481	49736627	42.8975110760101
chr12	50618209	50618453	42.8840227515853
chr12	51008123	51008209	79.0189732209323
chr12	51566794	51567038	51.3296590328183
chr12	51663348	51663592	29.5328252837167
chr12	51765341	51765585	39.3595000820546
chr12	52426794	52427038	42.5070983864223
chr12	52463607	52463668	126.005679794613
chr12	52510405	52510649	29.0120421586236
chr12	52557842	52557979	151.664863977286
chr12	52890395	52890639	30.5827068854204
chr12	53268042	53268286	37.0246993760488
chr12	53278707	53278951	32.7379468190531
chr12	53297238	53297485	96.1560118278467
chr12	53297740	53297827	104.766785960094
chr12	53493266	53493480	50.2860871097661
chr12	53583960	53584204	39.6459975002545
chr12	53815395	53815639	53.0542844892452
chr12	53845653	53845897	33.5672865505923
chr12	53886905	53887109	33.0945788665409
chr12	53892478	53892703	45.9852775374656
chr12	54019940	54020184	72.1807662971405
chr12	54261585	54261683	85.8894510849809
chr12	54378715	54378959	74.689245158365
chr12	54653277	54653479	33.022516371903
chr12	54773449	54773693	32.495011483802
chr12	56101137	56101381	42.9408926998625
chr12	56122812	56123056	43.558632770818
chr12	56224503	56224593	107.030233269111
chr12	56236757	56236855	111.651286381527
chr12	56521590	56521804	168.15596135359
chr12	56546109	56546353	28.6157215591337
chr12	56552040	56552162	225.897195536744
chr12	57505947	57506191	31.0202793665033
chr12	57623815	57624059	39.5724323308843
chr12	57674047	57674284	38.8158875531801
chr12	57855050	57855294	29.1891256385053
chr12	57914430	57914576	75.5179282676633
chr12	57940953	57941197	38.0945068888921
chr12	58138647	58138891	36.765156834591
chr12	58146031	58146152	26.433943159728
chr12	58165640	58165807	49.0917756361469
chr12	59327205	59327449	65.2693454680945
chr12	62653955	62654076	99.7647030099563
chr12	63118848	63118999	180.850657872382
chr12	64482322	64482385	96.7746718068385
chr12	64616256	64616464	122.249693345464
chr12	65085525	65085580	32.3982602252246
chr12	66173008	66173135	187.127782623311
chr12	66932827	66933071	75.8704061671718
chr12	69201870	69202114	27.9138031275558
chr12	69202530	69202774	34.4937391477255
chr12	69446955	69447036	85.2386400100415
chr12	70082945	70083189	45.3038730159942
chr12	70173774	70174018	36.3421714238537
chr12	70291653	70291897	28.168964627038
chr12	70326959	70327203	25.8758389434724
chr12	72332552	72332796	30.9854568725231
chr12	75724031	75724265	144.352570675715
chr12	76116493	76116737	52.0197429981164
chr12	77030246	77030490	58.5868134589405
chr12	79308850	79309002	118.735454828215
chr12	79941351	79941486	152.783883285214
chr12	80580570	80580751	262.339608195308
chr12	81561546	81561790	56.7050887474395
chr12	82152376	82152620	24.9956994899734
chr12	82752062	82752306	34.7142608475026
chr12	85199279	85199523	32.3916732799776
chr12	89619685	89619929	65.228905938772
chr12	89746334	89746578	29.5676627633569
chr12	91775403	91775647	37.4326146299381
chr12	94179088	94179332	72.8481590556139
chr12	94563415	94563557	35.4809715459587
chr12	94954810	94954891	88.8746765747865
chr12	96364691	96364935	31.9276021000995
chr12	97300874	97301118	37.0196714566687
chr12	98033508	98033752	49.8141241855261
chr12	98793392	98793636	46.4997206915632
chr12	98884774	98885018	32.0639632380079
chr12	99251068	99251176	147.257276529019
chr12	101348994	101349238	95.4896571103756
chr12	101960188	101960279	120.11433393256
chr12	103795278	103795522	37.7864201088158
chr12	104531952	104532130	169.133621638581
chr12	104850431	104850675	48.3097832106305
chr12	104997953	104998197	31.1732895250285
chr12	105956232	105956476	69.8083239054521
chr12	106533277	106533427	110.964531406611
chr12	106696291	106696535	89.9991809234114
chr12	107168174	107168418	26.7271849719577
chr12	109085499	109085743	27.8453667986159
chr12	109232244	109232484	31.7393259149316
chr12	110436865	110437005	148.086576440743
chr12	110481075	110481242	105.380273892218
chr12	110707474	110707718	37.0115631210784
chr12	111372371	111372615	78.0388580479057
chr12	111860095	111860266	105.329478215536
chr12	112279705	112279862	109.42906814469
chr12	112857132	112857376	51.4752568674092
chr12	113028212	113028456	44.8923756011576
chr12	113683683	113683927	30.0967523282357
chr12	114025710	114025784	93.5175552519363
chr12	115279530	115279774	26.0838395857573
chr12	116310894	116310965	121.399636663961
chr12	116864347	116864454	73.7495230431001
chr12	116962856	116962917	113.695692336893
chr12	116965934	116966178	55.4886375851369
chr12	117096613	117096857	27.7544346877112
chr12	117257298	117257429	138.943618740475
chr12	118558730	118558974	28.8363331677606
chr12	119617578	119617654	109.721540581039
chr12	120242256	120242344	108.140598739186
chr12	120524711	120524952	31.0772059896862
chr12	120666747	120666991	40.6104980892822
chr12	120668463	120668593	127.103137084369
chr12	120669149	120669393	42.21142273408
chr12	120729659	120729752	79.7215383319585
chr12	120730974	120731059	58.9265617591672
chr12	120884109	120884353	41.9020425076315
chr12	120966866	120967110	35.0382191009603
chr12	121363704	121363948	59.483248532489
chr12	121570449	121570679	41.241610019285
chr12	122020566	122020810	74.574405212943
chr12	122249892	122250108	25.003983950224
chr12	122297327	122297476	127.061051728985
chr12	122371703	122371947	63.4674809818446
chr12	122851542	122851701	103.849800199084
chr12	122885071	122885315	69.3471588056548
chr12	123380643	123380792	95.6380395739716
chr12	123459139	123459383	31.9840755766942
chr12	124997648	124997871	44.3874868585568
chr12	125398543	125398787	53.4382320537689
chr12	125399435	125399567	162.876359780037
chr12	125401714	125401937	276.082943187587
chr12	125669926	125670022	88.0692323455487
chr12	125813837	125814081	38.7845415984976
chr12	126257676	126257920	26.2915839114203
chr12	129015689	129015933	49.950972317186
chr12	130015661	130015905	50.2014849981341
chr12	131260749	131260993	31.762732333113
chr12	131971460	131971704	39.4769278962644
chr12	132268465	132268709	46.3562986149316
chr12	132474759	132475003	35.762667916494
chr12	132628844	132629088	51.2437311298305
chr12	132933334	132933578	45.8723631080193
chr12	133022696	133022940	175.022485376394
chr13	21872051	21872275	34.5887552107517
chr13	22292039	22292283	93.8899351604408
chr13	24173669	24173913	36.118981444475
chr13	27825292	27825517	30.3982175429917
chr13	28000051	28000295	66.8188299430704
chr13	28195473	28195609	76.5472144614509
chr13	28528051	28528295	25.773393421902
chr13	28735538	28735780	50.9399509004126
chr13	29077403	29077647	46.3137143368651
chr13	29318347	29318451	106.801381824622
chr13	30117392	30117636	30.4026761508113
chr13	30689099	30689343	30.4638432886272
chr13	32663447	32663691	35.1405432560551
chr13	33398949	33399193	62.3196738247834
chr13	33700415	33700659	53.5837466377795
chr13	36429886	36430130	93.0174676891498
chr13	36871985	36872075	86.3878007504668
chr13	37573407	37573651	30.0357187582429
chr13	37772871	37773115	67.3416189951927
chr13	38489349	38489593	33.6705060098084
chr13	40139824	40140068	83.0137128597917
chr13	40410217	40410461	28.7908753872832
chr13	41114665	41114799	180.498083415399
chr13	41768493	41768728	36.8726372561394
chr13	43628992	43629227	40.5351881632518
chr13	43706537	43706639	96.0382650057488
chr13	44555313	44555557	45.2386751623035
chr13	44806236	44806480	56.4954195833568
chr13	45492585	45492829	53.8873122535823
chr13	45915244	45915420	29.8677847691888
chr13	46381779	46381892	83.2475766300415
chr13	46407852	46408096	29.9170941970846
chr13	47262072	47262179	88.8100019778873
chr13	47686382	47686626	56.1435353100914
chr13	48348033	48348277	33.8078669789636
chr13	49822104	49822172	48.3056685894483
chr13	50698550	50698664	82.0080899699882
chr13	51486106	51486350	36.8418463517236
chr13	52123273	52123517	33.005670163438
chr13	52371969	52372034	86.6535617443461
chr13	53765296	53765540	61.9387478953514
chr13	60022501	60022696	41.7845641325666
chr13	60053936	60054064	94.1777108949071
chr13	63085513	63085638	137.074970003196
chr13	63758873	63759117	61.1054642939991
chr13	69287582	69287826	45.0872470089523
chr13	71242518	71242762	43.1716516294167
chr13	73664699	73664943	49.2270902066212
chr13	76112061	76112141	91.0661135200867
chr13	76123724	76123854	126.880670566047
chr13	77983624	77983868	39.9858550007595
chr13	78427916	78428120	30.7465079448009
chr13	79862615	79862859	42.2284352432131
chr13	82449596	82449720	132.457841236731
chr13	83249264	83249508	65.3059865891696
chr13	88537228	88537472	56.4330465341655
chr13	92001229	92001440	27.5328303656432
chr13	92299649	92299882	42.9349212692699
chr13	95014774	95015018	60.5473338361213
chr13	95474658	95474902	44.1246323280429
chr13	97793929	97794092	108.679551574334
chr13	97876020	97876264	49.5621568100462
chr13	100089187	100089431	39.9630938998454
chr13	100150995	100151128	60.5515857003579
chr13	100340130	100340253	122.053569036149
chr13	100741097	100741298	26.1986261265541
chr13	101045060	101045269	139.885930303758
chr13	102824857	102825101	52.6483297058649
chr13	104535461	104535705	30.5669939313666
chr13	107000471	107000715	46.7772937841434
chr13	107448714	107448958	35.0558255791287
chr13	109430444	109430688	51.4073608436083
chr13	109568167	109568247	75.8290150655622
chr13	111064566	111064799	60.0623195963385
chr13	111137953	111138197	32.9784634836362
chr13	111560888	111561132	46.443595289221
chr13	113241814	113242058	30.9107204994923
chr13	113366158	113366263	120.945956737896
chr13	113560531	113560775	61.4363875429675
chr13	113862936	113863138	46.0255537624819
chr13	113951307	113951457	68.7043101862775
chr13	114540729	114540973	31.9400935506263
chr13	114830930	114831019	91.9290357794684
chr13	114884706	114884950	43.1338601907715
chr14	20811690	20811817	90.3834140287018
chr14	21046628	21046764	118.873181560023
chr14	21125882	21126126	60.2328589141509
chr14	21572142	21572162	109.132256935518
chr14	21945199	21945443	26.49403498248
chr14	22025688	22025926	30.1089768944184
chr14	23292003	23292247	47.7585502533683
chr14	23446940	23447147	212.581502634529
chr14	24399034	24399278	43.6056541194387
chr14	24658058	24658302	40.6302493955418
chr14	24685166	24685410	35.8755879174602
chr14	24740624	24740868	36.320504728616
chr14	29130691	29130935	77.0545683042645
chr14	31091462	31091555	45.4996208314772
chr14	32728933	32729177	50.2475472457704
chr14	34223530	34223774	31.149557770567
chr14	34512966	34513210	43.7861793468383
chr14	34529397	34529641	46.8736886027987
chr14	34966232	34966332	72.6099540819028
chr14	35515229	35515473	44.4509982505299
chr14	36004493	36004715	44.5637611656564
chr14	37242346	37242590	91.0826931002086
chr14	38656728	38656972	30.0779000047517
chr14	39644170	39644414	70.2126397207867
chr14	39736409	39736600	58.4808064363573
chr14	39901516	39901596	101.505320939095
chr14	44224158	44224402	62.5324192531334
chr14	45603535	45603779	57.1654833845534
chr14	49032725	49032969	77.0813799382587
chr14	50053186	50053305	167.538078352129
chr14	50329554	50329691	108.646914776689
chr14	51553716	51553960	32.9426304440076
chr14	52118243	52118437	70.8062768060958
chr14	52242796	52243040	34.9472245786002
chr14	53477765	53478009	61.2503212876593
chr14	54446941	54447185	36.8321010214719
chr14	55119008	55119252	90.6381719376977
chr14	55144158	55144335	118.660325779733
chr14	55518118	55518352	30.774327588839
chr14	55569966	55570210	49.9616011687261
chr14	55574608	55574688	100.541624862232
chr14	55737938	55738147	54.4750425521905
chr14	57046383	57046464	95.7248246114296
chr14	57262966	57263210	65.3138327923896
chr14	58084375	58084494	95.0100748650948
chr14	59655257	59655501	37.2005840500279
chr14	60558640	60558798	36.1027709703128
chr14	60715728	60715822	126.089862329171
chr14	61227522	61227636	125.587409356874
chr14	61447704	61447941	33.3263177793941
chr14	61570548	61570792	69.030027122458
chr14	64331085	64331329	61.8608207481934
chr14	65175007	65175075	60.2279710526059
chr14	65193328	65193572	57.2870879261336
chr14	66301656	66301900	54.2241507170006
chr14	68086375	68086609	205.175783615327
chr14	68987785	68987860	96.1352176037933
chr14	69260100	69260341	58.3428460447251
chr14	69261211	69261455	28.3709233826449
chr14	69285937	69286181	48.5227379958894
chr14	69408583	69408803	36.6855747547851
chr14	69428890	69429128	32.6025271228713
chr14	69472478	69472722	56.6862209179097
chr14	69504643	69504887	63.9697974859471
chr14	69658075	69658319	34.4213630242512
chr14	69758981	69759225	38.5420352523904
chr14	70233732	70233971	30.1532414676619
chr14	71786936	71787180	49.6829437310681
chr14	73525016	73525260	105.482174043674
chr14	74004500	74004744	29.1745635849715
chr14	74129221	74129465	66.6667828112814
chr14	74195487	74195731	37.6335021754563
chr14	74208291	74208535	36.9726298026848
chr14	74225124	74225368	24.0452771819002
chr14	74226722	74226966	38.0018780007703
chr14	74829099	74829343	25.0851405016867
chr14	74926408	74926529	75.7657840351455
chr14	75348470	75348627	163.619817894533
chr14	75389888	75390132	38.8574184322089
chr14	75725805	75726022	33.8230309550655
chr14	75745275	75745406	107.268818160739
chr14	75886169	75886328	70.7665353639632
chr14	76097741	76097772	30.3439404223542
chr14	76327671	76327915	80.5464111961373
chr14	77385192	77385436	70.6395327089879
chr14	77460604	77460848	43.5861351958492
chr14	77494996	77495240	48.3241066670879
chr14	77525969	77526213	51.871644182314
chr14	77688987	77689231	31.823256993411
chr14	79452112	79452356	86.8230385232187
chr14	81630632	81630876	40.1565939718899
chr14	81636952	81637196	77.3828679823125
chr14	87616346	87616590	37.0496348331757
chr14	88237555	88237799	72.2244364853316
chr14	89017738	89017982	32.8201957842069
chr14	89021325	89021495	145.492561797731
chr14	89507011	89507255	48.0311758322594
chr14	90239977	90240221	53.0773728291317
chr14	90422862	90423105	30.5174663426367
chr14	90863287	90863408	50.694978779937
chr14	90865936	90866180	29.5796399129801
chr14	91036898	91037142	29.8444076099415
chr14	91112542	91112636	91.1609066575659
chr14	91316933	91317177	58.8623935954125
chr14	91879924	91880168	33.7322034924784
chr14	92036423	92036667	29.1202813039214
chr14	92588135	92588224	79.676730093238
chr14	92938470	92938584	86.7300909822851
chr14	94425780	94426024	60.5874120643523
chr14	95147673	95147917	93.347158611234
chr14	96381621	96381865	55.4358328947713
chr14	96670999	96671243	33.3891599294155
chr14	96719552	96719796	43.3245930132456
chr14	97733112	97733356	55.2785775383016
chr14	98121570	98121668	85.2443628226076
chr14	99285891	99286135	28.9431846440219
chr14	99741129	99741182	54.6147846232589
chr14	100003815	100004059	59.7666285540186
chr14	100070663	100070759	104.474651605556
chr14	100127211	100127455	31.4401711339111
chr14	100970873	100970970	98.3136788614175
chr14	101539658	101539902	61.2477120880976
chr14	101708281	101708525	56.5272025852084
chr14	102276491	102276735	34.2234553472296
chr14	103271766	103272010	34.3414122997305
chr14	103576241	103576321	105.733600812224
chr14	103801081	103801325	34.1131683543032
chr14	103820931	103821052	118.133046872403
chr14	103988434	103988667	31.6555870388723
chr14	104095452	104095547	142.413012008579
chr14	104339121	104339365	27.5851129192021
chr14	105116704	105116866	29.3896070306849
chr14	105282307	105282551	38.6848462911165
chr14	105554589	105554833	29.8044114413158
chr14	105948250	105948494	32.3132453374557
chr15	25929095	25929339	28.9303318604587
chr15	26095680	26095924	42.5039425325599
chr15	26927202	26927446	54.4474130968935
chr15	27012286	27012530	49.870019600711
chr15	29269683	29269927	32.491369477727
chr15	30180936	30181169	26.6400823933154
chr15	31214728	31214972	33.5437609614334
chr15	33022922	33023166	31.6525122477784
chr15	33148177	33148421	71.6478218794674
chr15	33191582	33191757	38.3417272287572
chr15	35261870	35262114	29.6445354689091
chr15	35585647	35585891	41.1649343724457
chr15	37103322	37103566	56.9063470693337
chr15	38746208	38746439	41.4742385905409
chr15	39420489	39420733	69.4785537084557
chr15	39464272	39464516	51.2010325674986
chr15	39505778	39506022	67.5711266645621
chr15	39871986	39872230	63.8934912333181
chr15	40074975	40075219	49.0502592750043
chr15	40179544	40179788	80.5823108603153
chr15	40390991	40391235	36.508072768174
chr15	40531391	40531633	31.075765871048
chr15	40615565	40615809	64.5525901827854
chr15	40804089	40804149	27.1341672928803
chr15	40886023	40886267	47.4777751767041
chr15	41031313	41031557	31.4529570400062
chr15	41047438	41047676	28.1107309052573
chr15	41079795	41080030	28.9100839736996
chr15	41138126	41138370	61.3056660586627
chr15	41163991	41164235	33.3140588090901
chr15	41793444	41793688	48.4358142057417
chr15	42186979	42187205	27.4155600030774
chr15	42840936	42841021	71.4695250495047
chr15	43511217	43511461	48.3128618952456
chr15	43733058	43733302	44.1338663754804
chr15	44084102	44084346	55.4195562332606
chr15	44829219	44829463	60.78798113048
chr15	48624168	48624269	67.4985672676229
chr15	49256080	49256321	56.6812630938341
chr15	50437691	50437795	87.3852651391083
chr15	52018611	52018761	99.2667941194427
chr15	53364400	53364644	26.6409662062009
chr15	56538286	56538530	62.8724863757288
chr15	57179443	57179558	27.4900440126567
chr15	57490845	57491089	70.6700053959711
chr15	57778137	57778381	36.6022725207322
chr15	57829262	57829506	36.335146593013
chr15	58624430	58624674	66.5566420879273
chr15	58762280	58762524	88.8205082152841
chr15	60233904	60234148	56.0904249521709
chr15	60690283	60690407	55.1623740741382
chr15	61097301	61097494	42.8722730615817
chr15	63548888	63549094	132.020894285455
chr15	63796630	63796865	122.46505060837
chr15	64455197	64455441	60.6110005625437
chr15	64540305	64540429	85.5205228457004
chr15	64679937	64680173	37.205490098118
chr15	64752545	64752862	204.234469835454
chr15	65158340	65158584	48.783384640005
chr15	65588361	65588485	45.3684894074684
chr15	66125098	66125342	42.3425123544848
chr15	66246668	66246912	64.6378662602834
chr15	66274480	66274708	29.9807439371758
chr15	66335043	66335287	49.8872148060138
chr15	66790145	66790238	49.6109699315342
chr15	67095564	67095771	76.6844355524808
chr15	67175846	67175861	117.153299861515
chr15	67306194	67306437	40.1019561181948
chr15	67316766	67317010	56.5961024550742
chr15	67546996	67547146	152.70899176879
chr15	69087609	69087853	29.9415635183656
chr15	69323900	69324144	25.5338571285283
chr15	70265624	70265725	104.363761894557
chr15	71126224	71126468	79.6789183174319
chr15	71428798	71429042	52.8775488110428
chr15	71881176	71881420	28.3280009796529
chr15	72523595	72523839	41.1774072667563
chr15	72612476	72612720	30.537240360275
chr15	74340727	74340971	45.3393533335515
chr15	74495098	74495342	34.6089111537256
chr15	74516317	74516561	37.2465012650125
chr15	74907939	74908183	37.0799587454881
chr15	75871593	75871811	29.0880867978014
chr15	76068408	76068652	44.7885345556853
chr15	76116288	76116532	80.4756936365686
chr15	76196141	76196337	32.6756227617091
chr15	76478064	76478308	30.8863352794735
chr15	77265766	77266004	27.8425575655926
chr15	77306171	77306415	44.2792148631083
chr15	77942733	77942977	54.5989590590393
chr15	78933785	78934029	57.1581631600152
chr15	79296833	79297077	60.874946415588
chr15	79471575	79471647	79.5211129649199
chr15	80211548	80211640	79.5503452070064
chr15	84167717	84167961	65.8533532134873
chr15	84362889	84363133	31.0317438584127
chr15	85668384	85668628	57.934111524641
chr15	88070725	88070969	62.1285128802177
chr15	89010617	89010860	86.0143025108329
chr15	89179353	89179597	58.9733455448081
chr15	89182127	89182331	165.126593733379
chr15	89437556	89437800	25.5493543249853
chr15	89455021	89455265	41.7119724558994
chr15	89787047	89787149	81.4886333875512
chr15	89878100	89878239	134.443396860308
chr15	89913287	89913531	59.4323165655556
chr15	89959647	89959891	36.4807571437123
chr15	90437198	90437442	35.6079698283664
chr15	90944156	90944400	54.8329718014839
chr15	90957289	90957533	39.8709266538349
chr15	91537837	91538025	127.265620312578
chr15	91811880	91812113	26.3796704378351
chr15	91950513	91950757	69.2650913840938
chr15	92491551	92491795	40.7889051127325
chr15	92701791	92702035	55.62928829585
chr15	93053515	93053693	204.219054764537
chr15	93374938	93375116	218.416559196841
chr15	93447535	93447621	51.8351832020255
chr15	99140999	99141243	33.6818003784396
chr15	99152944	99153072	131.969522270241
chr15	99270948	99271056	74.0430949835667
chr15	99343699	99343943	47.8278793545974
chr15	99366383	99366627	38.71148435266
chr15	99602306	99602404	77.7375422171035
chr15	99664199	99664443	69.9738024205315
chr15	100054617	100054861	57.1151892978078
chr15	100106106	100106310	30.7271755589967
chr16	122602	122808	163.367353504012
chr16	521554	521798	24.7490430513167
chr16	740349	740593	26.3166761859465
chr16	790826	791070	66.0356157493254
chr16	857751	857995	42.4471646571118
chr16	1052790	1053034	39.6369346542984
chr16	1755980	1756224	51.1584149670794
chr16	1823040	1823284	28.9629178742372
chr16	2021911	2022155	32.8699790964127
chr16	2040345	2040425	81.8341620896355
chr16	2097840	2098030	26.4300412208257
chr16	2255259	2255503	58.5447889576456
chr16	2563743	2563987	52.618128533214
chr16	2564169	2564413	27.6187992958423
chr16	2771054	2771298	33.7130786214874
chr16	3058368	3058612	55.5969043243554
chr16	3072386	3072524	126.030760647113
chr16	3531305	3531549	42.5167251181241
chr16	3740473	3740717	25.8537770151265
chr16	4304064	4304308	30.1214710788268
chr16	4340300	4340544	35.9957978975273
chr16	4357781	4358025	47.1408736456979
chr16	4511462	4511555	107.180277640883
chr16	4579163	4579388	31.7618183643923
chr16	4588724	4588968	45.2899639677863
chr16	4664835	4664964	78.2854715554568
chr16	4674376	4674534	84.4862308315674
chr16	4993392	4993636	78.1524989400598
chr16	4994909	4995079	141.113674050381
chr16	5083909	5084000	55.2441223824918
chr16	6913196	6913440	52.1622957108902
chr16	8223196	8223440	32.7440827388021
chr16	9141784	9141860	87.8673260811035
chr16	10172513	10172757	56.3849765361062
chr16	10823618	10823862	35.3017967369641
chr16	11409482	11409723	30.8249648867712
chr16	11422468	11422712	81.5245549297261
chr16	11709634	11709807	123.974199555909
chr16	12434320	12434564	61.3581974994027
chr16	12707592	12707836	42.407850526301
chr16	13204258	13204502	65.7927901107087
chr16	14595456	14595700	64.058474844471
chr16	14723957	14724201	42.5463591010796
chr16	15068625	15068869	50.127920564401
chr16	17500318	17500562	52.9136803388757
chr16	17930839	17931083	91.2133946818164
chr16	19079145	19079364	38.153905187205
chr16	19119135	19119379	39.1351335136487
chr16	19360255	19360499	50.4993779852217
chr16	19566661	19566812	94.4429657365874
chr16	19960114	19960358	42.9178975103506
chr16	20911899	20912143	74.6349758381731
chr16	21964392	21964547	144.533232806927
chr16	22103650	22103894	48.7071237440953
chr16	22646802	22647046	65.8314075486742
chr16	23706321	23706543	99.1180714178421
chr16	24150704	24150948	95.9095752377566
chr16	24264566	24264810	41.0141590932453
chr16	24550548	24550792	62.2328265805033
chr16	24712417	24712661	39.2027121316757
chr16	25493097	25493341	38.4925075644166
chr16	26232279	26232523	84.014630212027
chr16	27190854	27191098	47.6152458885592
chr16	27561276	27561520	65.0225442104308
chr16	28102440	28102684	35.9074200998506
chr16	28223931	28224175	27.6190166012859
chr16	28835756	28836000	31.7815119079839
chr16	28857643	28857887	30.2476177054399
chr16	28874623	28874769	27.8755454475275
chr16	29040709	29040953	37.2087210609529
chr16	29911741	29911985	32.8113134084241
chr16	30996184	30996428	36.2371454902956
chr16	31191263	31191374	111.597202246814
chr16	31276701	31276945	44.944212801325
chr16	47766761	47767005	51.5981348455103
chr16	47999307	47999551	86.1142106015191
chr16	48560479	48560723	37.0593452384814
chr16	48644097	48644341	37.6524154279668
chr16	50300318	50300562	25.1784059823403
chr16	50431187	50431431	28.975827448976
chr16	51452242	51452486	49.8552521585006
chr16	51874055	51874299	58.3448471742149
chr16	53088740	53088984	29.9061695249537
chr16	53133519	53133737	31.5605265208309
chr16	56642358	56642419	40.5593325893614
chr16	57294365	57294609	49.2772955142167
chr16	57513657	57513901	55.6764989988174
chr16	57662294	57662538	50.1843669712677
chr16	57850284	57850528	51.0757224955055
chr16	58535393	58535467	42.1661085875885
chr16	58768169	58768395	34.0508940402576
chr16	60670088	60670332	45.0049481242796
chr16	66933991	66934235	36.0009365090696
chr16	67499722	67499966	64.8234122512798
chr16	67840323	67840567	34.5196726022192
chr16	68554607	68554851	26.705661901279
chr16	68741404	68741648	81.5459931468757
chr16	68778733	68778977	30.5765874967883
chr16	69564660	69564822	146.58929774435
chr16	69599687	69599927	322.085189020821
chr16	69977201	69977445	35.2028542394319
chr16	70285764	70285920	35.9156639666452
chr16	70380652	70380896	38.6128260002518
chr16	70728063	70728307	44.9301602077683
chr16	71043523	71043746	54.0168107373933
chr16	71496032	71496276	28.5175925584365
chr16	71560181	71560425	74.1978083676042
chr16	71929140	71929320	30.4386193774731
chr16	72405230	72405474	48.6901973526909
chr16	73104520	73104763	50.7644433685937
chr16	75279167	75279279	111.769478195003
chr16	75301860	75302104	27.2901144524937
chr16	75505716	75505960	35.3858630801192
chr16	75551344	75551588	28.5146288468285
chr16	75627981	75628225	51.8588624708143
chr16	76717014	76717258	46.2521164600148
chr16	76871840	76872084	28.7876336312246
chr16	81040608	81040724	90.0414289320555
chr16	81069244	81069488	27.2971033465814
chr16	81214952	81215196	74.6552708021528
chr16	81681218	81681462	40.5296668753075
chr16	81745234	81745478	51.6936315648554
chr16	81763981	81764184	35.57932574106
chr16	83874345	83874568	27.9064629374474
chr16	83960405	83960649	30.8633663169342
chr16	84096491	84096578	78.4064129846114
chr16	84262191	84262435	50.0184260633197
chr16	84652291	84652535	32.6735316628956
chr16	84882728	84882972	78.9292527840894
chr16	85063078	85063322	32.8614297621801
chr16	85350064	85350296	27.6446333532146
chr16	85617129	85617373	62.1049225786209
chr16	85644157	85644399	29.6829208955504
chr16	86588697	86588941	62.2055828506786
chr16	87812821	87812991	94.1055939566275
chr16	88772758	88772989	69.5086944977375
chr16	88870019	88870263	41.6946527506866
chr16	89430102	89430346	54.6847806949811
chr16	89766640	89766855	153.6618187754
chr16	90062301	90062545	53.5546256236881
chr17	685471	685715	26.7960624243225
chr17	855092	855336	59.8387284696369
chr17	1018452	1018540	118.46748345119
chr17	1303250	1303473	29.0020589660874
chr17	1359472	1359716	39.2754422742753
chr17	1466019	1466222	30.9006649942391
chr17	1488856	1489100	72.7691092074238
chr17	1956997	1957241	26.3698924221267
chr17	1968328	1968572	66.1436877769781
chr17	2040701	2040945	57.658286119864
chr17	2302312	2302436	85.6324694770839
chr17	3627020	3627264	30.9363489975199
chr17	4503257	4503480	45.3528436527369
chr17	4535646	4535890	44.5112449920366
chr17	4848574	4848818	57.8210135906194
chr17	6426747	6426991	60.0229592160952
chr17	6915752	6915876	127.888354808996
chr17	6918094	6918338	48.1989847811743
chr17	7094856	7095100	38.172705165873
chr17	7123179	7123246	59.9570003828618
chr17	7165766	7165875	36.6070798185768
chr17	7183873	7184067	41.0451074019986
chr17	7199818	7200061	40.3711498280309
chr17	7253424	7253668	72.1098763056611
chr17	7343889	7344078	79.1008636105979
chr17	7387447	7387586	44.3218170671961
chr17	7589728	7589860	111.356048592505
chr17	7726986	7727230	53.2528611258286
chr17	7740180	7740381	208.820401347434
chr17	7835374	7835592	146.071921843724
chr17	8042793	8043037	89.5620270241374
chr17	8057558	8057802	29.2541193779872
chr17	8076729	8076953	55.7578107742825
chr17	8151336	8151580	37.1090673284641
chr17	8534575	8534819	67.8014777908034
chr17	9018858	9019102	77.5337271495158
chr17	10018455	10018699	34.1608737887647
chr17	12318450	12318694	47.5227064427156
chr17	13654550	13654794	57.6612539894742
chr17	15824066	15824310	45.2999419369085
chr17	16120400	16120644	32.2991702458709
chr17	16284286	16284530	40.247159228049
chr17	16342121	16342365	84.3552328364927
chr17	16380635	16380879	34.0975555962135
chr17	16419949	16420193	34.8809777177188
chr17	17140559	17140706	84.7379235871812
chr17	17614230	17614474	75.7972967224895
chr17	17723061	17723305	40.5499614040982
chr17	17739573	17739808	33.4316297747636
chr17	17817320	17817564	46.3463537576616
chr17	17824654	17824898	34.148647405201
chr17	17991065	17991309	33.5549585078644
chr17	18908034	18908257	45.2507275433449
chr17	19896264	19896485	39.3414160768391
chr17	20811811	20812055	31.8426171105689
chr17	20961873	20962117	31.5355327592629
chr17	25659872	25660085	154.306692493427
chr17	25672099	25672343	25.1232937492621
chr17	25680797	25680920	132.957994360731
chr17	25785727	25785971	46.7890912078889
chr17	25833756	25833837	55.9016143922244
chr17	25878940	25879184	36.9966861247448
chr17	25905851	25906095	36.7025527660509
chr17	26662401	26662599	157.044394781911
chr17	26729420	26729518	31.8770077096883
chr17	27045127	27045371	63.8866600834747
chr17	27053949	27054190	33.5786011420766
chr17	27071313	27071557	33.0604333841343
chr17	27077154	27077398	30.9780401927135
chr17	27947382	27947609	37.8158837252283
chr17	28256564	28256808	37.4197900400237
chr17	28443696	28443894	29.9040596520928
chr17	28618953	28619197	25.7247555164385
chr17	29421767	29421880	164.065373389279
chr17	30602161	30602405	43.5995585406598
chr17	30669111	30669355	27.0134658988848
chr17	30771405	30771498	27.6724799784332
chr17	30771590	30771725	26.7024361861232
chr17	32498320	32498564	70.7896192444784
chr17	33390644	33390888	53.6406788157397
chr17	33469247	33469491	28.845760450915
chr17	33760326	33760501	119.129040296811
chr17	33760681	33760870	199.25537078568
chr17	33914242	33914356	95.4659486841719
chr17	34136384	34136443	112.108589760254
chr17	34819881	34820125	32.104225711556
chr17	35258862	35259095	33.390180792382
chr17	36070516	36070760	55.3017933375215
chr17	36184624	36184868	45.2968550764456
chr17	36571071	36571202	108.36995835306
chr17	36730993	36731237	45.2357284609091
chr17	36754916	36755131	109.547411395824
chr17	36819451	36819695	49.2945077790348
chr17	36956193	36956308	90.4901086215999
chr17	37351230	37351474	33.2275108776728
chr17	37356379	37356526	128.357064802017
chr17	37886657	37886878	27.8814494136908
chr17	37894395	37894639	36.9972922257833
chr17	37896801	37896878	34.3423039074693
chr17	38136900	38136908	57.5348708389859
chr17	38255198	38255442	52.7379262116556
chr17	38472896	38473140	26.5605212497114
chr17	39890978	39890996	95.1217346346534
chr17	39941530	39941740	29.6733664247406
chr17	40464319	40464563	34.275529368712
chr17	40540657	40540892	356.345965326352
chr17	41176614	41176858	75.7770637972178
chr17	41393157	41393338	48.2298218518889
chr17	41438615	41438687	88.1489729726003
chr17	41608176	41608420	40.1629319566579
chr17	41855604	41855818	98.6336198169084
chr17	41983987	41984231	46.9696148997733
chr17	42164140	42164384	36.4887554489428
chr17	42215703	42215790	95.7672521210701
chr17	42287785	42288029	38.7068395102385
chr17	42664778	42665022	53.6110568945484
chr17	42856547	42856791	41.6234328227892
chr17	43094339	43094452	87.2569276602277
chr17	43210261	43210504	37.8766715221077
chr17	43225279	43225436	99.0841699107884
chr17	43229460	43229587	95.7908846213716
chr17	43348282	43348526	27.6259996810909
chr17	43370771	43371015	52.5073715174711
chr17	43442042	43442219	33.7335854894666
chr17	43449097	43449314	188.873655617741
chr17	44026429	44026673	47.6722274446458
chr17	44270209	44270310	27.5673868067915
chr17	45899032	45899245	28.7320810583779
chr17	46024384	46024628	58.9980943233964
chr17	47049844	47049968	79.5579149975678
chr17	47585836	47586080	77.1476674330923
chr17	47633738	47633982	32.7823690070466
chr17	47785651	47785895	32.6524495544894
chr17	48045986	48046230	48.3390909774422
chr17	48128431	48128675	36.0150955958799
chr17	48210458	48210702	36.2739232899343
chr17	48287827	48287938	81.0655892167306
chr17	48474781	48475025	51.0791239926571
chr17	48628204	48628421	34.872551789136
chr17	48997076	48997320	41.8850217624843
chr17	49124074	49124313	223.972562400701
chr17	49230610	49230848	63.7461218062655
chr17	49337546	49337790	86.5527469648474
chr17	52968604	52968848	48.7053248091797
chr17	53800348	53800592	48.907977778076
chr17	54776909	54777153	45.6291430752097
chr17	54785004	54785248	42.4098338309133
chr17	55333628	55333872	30.1447789761542
chr17	55727532	55727776	77.0167772635936
chr17	55952737	55952962	32.5214138697163
chr17	56429543	56429787	64.7799147321815
chr17	56480127	56480371	58.3831462978637
chr17	56595118	56595245	109.583246518668
chr17	56709105	56709230	69.6960538086727
chr17	56736596	56736662	80.3952933667077
chr17	57697140	57697206	45.567044189922
chr17	57863911	57864155	40.7017493019525
chr17	58603485	58603729	40.6159876633287
chr17	58677360	58677426	33.4202830910122
chr17	60902170	60902414	62.3182526762082
chr17	61059460	61059704	41.579926839868
chr17	61920000	61920320	229.088002072036
chr17	61926393	61926626	93.7239890499101
chr17	62340692	62340914	27.632740775624
chr17	62502279	62502523	33.783574922423
chr17	63133276	63133520	31.7394744716731
chr17	64545944	64546188	45.2352327909856
chr17	64713850	64714094	25.0052669116238
chr17	64948170	64948414	52.3940250535546
chr17	65713823	65714025	34.8346044968837
chr17	65970881	65971095	33.2696044121314
chr17	66755600	66755844	68.9742012498048
chr17	69028923	69029098	78.5403269522504
chr17	69824435	69824679	29.6766852905142
chr17	70147705	70147949	60.1409698232423
chr17	70948891	70949135	41.949524243356
chr17	71338277	71338521	44.3210400332551
chr17	71390073	71390317	31.4063153081679
chr17	71817083	71817327	46.0126967193409
chr17	72978031	72978275	82.7418024982908
chr17	73043203	73043354	97.3950508102837
chr17	73085152	73085389	25.6938515218324
chr17	73775728	73775972	40.0377726329527
chr17	73780989	73781233	60.8856372437395
chr17	73979770	73980014	35.8500412221294
chr17	74117519	74117763	31.4861788449574
chr17	74379182	74379426	59.3652012778716
chr17	74536989	74537233	67.2838491597419
chr17	74733998	74734088	78.59107010778
chr17	74991490	74991730	31.5187313501666
chr17	74998348	74998592	43.3361778118645
chr17	75084693	75084937	77.2293867688873
chr17	75284942	75285186	81.0316538522397
chr17	75446469	75446713	65.7743198231719
chr17	75467298	75467383	80.0034001215211
chr17	75830638	75830882	68.6879761111972
chr17	76183048	76183246	26.5865998856696
chr17	76247044	76247288	28.0898283227311
chr17	76352338	76352563	24.4347231915098
chr17	76837046	76837239	44.187014673252
chr17	76899205	76899449	33.3622605771321
chr17	77889941	77890185	62.5413179429335
chr17	77923746	77923990	27.1674375100804
chr17	78806986	78807142	110.332737126051
chr17	79068776	79068851	103.702076063681
chr17	79071199	79071443	34.0080955744735
chr17	79075578	79075822	40.5428798421172
chr17	79093515	79093759	33.4849651117035
chr17	79303300	79303544	50.618554792091
chr17	79486544	79486788	30.2542121272768
chr17	79818835	79819079	67.5170295736955
chr17	79884724	79884968	36.8018782317834
chr17	79895158	79895402	60.1286364975308
chr17	80023600	80023844	44.9164545851151
chr17	80231442	80231644	24.524599835364
chr18	267973	268217	35.1648365060892
chr18	322624	322868	39.5854047310228
chr18	939212	939456	68.5815624121756
chr18	2571393	2571637	44.6070810766338
chr18	3247609	3247754	116.408543964178
chr18	3261907	3261971	71.0582043948274
chr18	3297376	3297620	47.3143985403561
chr18	3409203	3409447	40.8597946283577
chr18	3603546	3603709	117.78405414069
chr18	8260386	8260630	41.6232282187322
chr18	8891003	8891170	98.3540775640953
chr18	9136475	9136719	45.1169329083456
chr18	9643646	9643819	121.183744976746
chr18	11851280	11851511	40.7177015097195
chr18	11955723	11955952	36.5518928670537
chr18	12377643	12377887	49.0878698675942
chr18	12407876	12408087	84.5871478597974
chr18	13813355	13813599	58.5478269165027
chr18	19192153	19192397	24.511056052453
chr18	20402039	20402283	71.8724683224466
chr18	20864090	20864334	66.4376943697675
chr18	21083288	21083532	26.526522015585
chr18	21166688	21166932	27.4278112655238
chr18	21296580	21296824	45.8414236310802
chr18	22140804	22140893	67.0620265080909
chr18	22628037	22628259	59.1353262356841
chr18	23670665	23670784	78.5131437024448
chr18	24489965	24490209	42.1592903368362
chr18	25141600	25141837	38.5777553768958
chr18	30590216	30590460	49.0178120532109
chr18	32073117	32073361	73.7196708116389
chr18	32239666	32239910	90.1100367826692
chr18	32387487	32387603	96.7333301539585
chr18	32559158	32559402	53.3703551843563
chr18	32870185	32870357	27.225640206198
chr18	33038952	33039196	75.2297626024044
chr18	33407496	33407740	50.7985965773651
chr18	34527869	34528113	67.6289231312508
chr18	34942153	34942318	35.5579949585065
chr18	35065394	35065638	33.9384655240468
chr18	37526538	37526782	57.4802432406251
chr18	39425585	39425829	28.29428227463
chr18	41467550	41467794	44.0513542279443
chr18	42419222	42419466	36.2639642746056
chr18	42592296	42592540	36.3482544459982
chr18	43558188	43558249	105.013155712454
chr18	44778042	44778122	81.8745683109592
chr18	46069662	46069895	50.0983366304477
chr18	46072162	46072406	28.5532974978681
chr18	46361126	46361370	29.1713396861843
chr18	46543598	46543721	95.1536941425161
chr18	47013637	47013752	36.7813592672832
chr18	47018640	47018884	41.2944832096045
chr18	47252530	47252774	41.2034899270835
chr18	47376095	47376339	32.8649131402958
chr18	49874630	49874874	34.1538996551682
chr18	51915224	51915394	170.473459545138
chr18	52988984	52989228	39.6239026474015
chr18	53435642	53435708	118.561529149519
chr18	53523566	53523810	50.7742057445664
chr18	53650286	53650530	47.9786067789325
chr18	54305781	54305970	51.5498682743441
chr18	54877593	54877837	68.8524207736966
chr18	56534586	56534830	29.6716591758548
chr18	56737705	56737905	52.3732760339791
chr18	57183644	57183847	43.7744881015826
chr18	59274136	59274380	70.520568429515
chr18	59305170	59305414	35.7059587204671
chr18	59625133	59625377	72.3398829324777
chr18	60408601	60408758	105.861311657592
chr18	61033586	61033830	56.7584683893534
chr18	61637179	61637423	29.1696261824244
chr18	61801658	61801902	64.5013618448728
chr18	64660816	64661060	39.013281667798
chr18	67136677	67136921	62.7147498678684
chr18	67373376	67373614	30.710889415752
chr18	68004441	68004685	60.938139868898
chr18	72163308	72163503	118.678559897545
chr18	74801084	74801328	55.6694148703521
chr18	76828990	76829179	118.723357150952
chr18	77866839	77867040	97.4370525442173
chr18	78015728	78015972	41.1948028150076
chr19	290142	290386	52.9238646220107
chr19	510713	510957	34.3419768211014
chr19	883710	883954	29.7595951930857
chr19	996463	996668	127.613570519017
chr19	1240300	1240361	89.7518308657912
chr19	1248998	1249175	75.0236612597055
chr19	1260778	1261022	32.4972938231632
chr19	1265435	1265673	292.157703533013
chr19	1438313	1438486	38.120466717345
chr19	1471023	1471267	30.0987892154577
chr19	1592723	1592898	51.745538898027
chr19	1652713	1652850	37.1397591611576
chr19	2028696	2028940	66.3480661317659
chr19	2163772	2163968	68.8124049119456
chr19	2236643	2236887	49.6800850637781
chr19	2273759	2273990	29.586776814994
chr19	2302347	2302591	49.4652741838289
chr19	2385399	2385643	69.4416348487987
chr19	2463045	2463365	209.189337118067
chr19	2474661	2474905	49.967483722063
chr19	2540898	2541142	60.1099762378296
chr19	2543685	2543929	66.2895292547631
chr19	2840837	2841081	53.0923414394344
chr19	2945249	2945493	29.8956715494243
chr19	3126120	3126364	29.6815162196348
chr19	3163307	3163551	28.8034053441993
chr19	3404603	3404847	26.5262572426325
chr19	3435150	3435394	64.8297343644481
chr19	3500691	3500844	145.612338708854
chr19	3721434	3721707	168.272485140316
chr19	3968716	3968913	212.320388736308
chr19	3985416	3985509	71.8335330622781
chr19	4567621	4567865	37.3806576576554
chr19	4575461	4575657	177.608365627662
chr19	4723893	4723971	125.092128103194
chr19	4768879	4769123	28.4521917163664
chr19	4927430	4927674	42.918875272074
chr19	5339785	5339857	60.8615640041379
chr19	5340843	5340927	61.2649351984351
chr19	5828236	5828480	58.5139168779926
chr19	6674973	6675206	39.8119056539401
chr19	6737271	6737501	197.639327506476
chr19	6766029	6766159	136.853567813417
chr19	7553757	7554001	32.2737033938106
chr19	7572914	7573158	36.7545360751154
chr19	7968505	7968749	32.301900996977
chr19	8008465	8008709	70.3761061877497
chr19	8070832	8071076	44.770125882985
chr19	8386192	8386436	28.1147290177301
chr19	8454742	8454986	205.59751417753
chr19	8488884	8489128	29.4964466097769
chr19	8645650	8645894	37.2572229529205
chr19	9186373	9186499	94.9803989835434
chr19	9546136	9546380	43.2433737702538
chr19	9695082	9695326	65.6581731835389
chr19	9957787	9958031	56.7544324690319
chr19	10025543	10025613	64.5355706355221
chr19	10044843	10045087	42.1588676819376
chr19	10216892	10217136	26.8987111392432
chr19	10305628	10305765	156.284096208382
chr19	10362710	10362954	63.307391375251
chr19	10443801	10443962	42.5454346223204
chr19	10527319	10527563	62.9133143587663
chr19	10613384	10613472	46.9231894297835
chr19	11039287	11039531	30.9432403315144
chr19	11253279	11253523	31.2178801718032
chr19	11314572	11314816	42.5205155928102
chr19	11607293	11607537	36.6605110695866
chr19	11646895	11647093	176.931681681063
chr19	11649414	11649658	36.7353394400041
chr19	12099291	12099514	70.883389320966
chr19	12606281	12606458	30.1687323687518
chr19	12848189	12848340	103.721762508834
chr19	12900856	12900952	92.3836758228874
chr19	12912623	12912798	144.913253090471
chr19	12947149	12947358	130.817416833636
chr19	13001865	13001994	53.9598833672372
chr19	13056523	13056648	79.2358383824641
chr19	13094421	13094665	32.9388079062794
chr19	13166122	13166366	41.7230460313047
chr19	13263774	13263991	40.2383052927028
chr19	13570886	13571130	33.2215259285495
chr19	13637475	13637719	70.3150320243591
chr19	13732343	13732587	36.0496443195028
chr19	13885179	13885406	25.5494644882637
chr19	13957823	13958067	70.2810283836214
chr19	13961329	13961419	112.924879897614
chr19	13962079	13962176	77.8983487816161
chr19	13972579	13972823	38.6318312912616
chr19	13991138	13991252	115.575960955623
chr19	14097127	14097371	35.1189047148445
chr19	14117620	14117840	131.87677355701
chr19	14607075	14607231	109.841183368252
chr19	15306913	15307101	185.054098503949
chr19	15310961	15311167	62.8276769173031
chr19	16187177	16187348	49.5009194478863
chr19	16933982	16934211	37.6465622105767
chr19	17186307	17186424	138.752255242033
chr19	17246380	17246570	227.846240522064
chr19	17459712	17459956	32.0923425749765
chr19	17666204	17666448	55.8211705900107
chr19	17792418	17792662	89.9914505981018
chr19	18043704	18043948	48.9293472116931
chr19	18385685	18385929	29.5533641121418
chr19	18392498	18392537	100.388572667716
chr19	18485332	18485455	101.157266439423
chr19	18530103	18530223	50.6175640634505
chr19	18788878	18789122	86.09068110642
chr19	19030025	19030257	26.2370995398406
[truncated: 2,110 more rows]
