# Supplementary material for: Variable reproducibility in genome-scale public data: A case study using ENCODE ChIP sequencing resource
Source: FEBS Lett. 2015 Dec 21;589(24):3866–70. doi: 10.1016/j.febslet.2015.11.027 (PMC4686001; doi:10.1016/j.febslet.2015.11.027)
Supplement: Supplementary file advisedPeakLists.zip — This zip archive contains 56 advised peak lists (see main text and supplementary table 1). Files are bed like tab delimited text files, with 4 columns: chromosome, peak start, peak end, and peak score. [file mmc4.zip › H1-hESC_None_Pol2.bed]

chr1	713741	714492	243.3906314
chr1	839928	840404	89.01214336
chr1	878419	878895	25.18084042
chr1	948651	949127	64.41236062
chr1	954857	955333	24.38941689
chr1	959253	959889	42.03117337
chr1	968084	968720	42.23788069
chr1	1167087	1167563	86.73091701
chr1	1208970	1209446	132.7533961
chr1	1244263	1244739	19.39082451
chr1	1250714	1251190	22.96532606
chr1	1259819	1260372	120.9942625
chr1	1264700	1265176	23.87804041
chr1	1288705	1289341	41.40126488
chr1	1307418	1307611	42.77036755
chr1	1310319	1311130	76.30501856
chr1	1334471	1335220	54.51097841
chr1	1335308	1336572	113.0033399
chr1	1336910	1337139	58.10238082
chr1	1342373	1343092	252.509908
chr1	1345452	1346088	41.75679634
chr1	1367287	1367923	49.49197726
chr1	1369588	1370224	49.43104645
chr1	1406914	1407390	87.76238523
chr1	1446864	1447583	237.860419
chr1	1509371	1510793	292.0432684
chr1	1550799	1551322	197.2315302
chr1	1590363	1590782	55.01056035
chr1	1655704	1656180	21.09789085
chr1	1710043	1710693	88.83870289
chr1	1711656	1711897	42.68864073
chr1	1713788	1714424	44.98766641
chr1	1821351	1821627	45.29391924
chr1	1840649	1840972	53.49236634
chr1	1850403	1850879	141.3148175
chr1	1850988	1851464	21.58320651
chr1	1981059	1981219	58.72209365
chr1	1981432	1981642	61.81264346
chr1	2064856	2065492	41.47344042
chr1	2125980	2126295	62.81803907
chr1	2130700	2131176	23.49478848
chr1	2136007	2136483	74.28357324
chr1	2143936	2144498	227.0481922
chr1	2159251	2159727	106.5745373
chr1	2179671	2179843	51.15632698
chr1	2210329	2210965	44.7349128
chr1	2243094	2243730	41.84183909
chr1	2322847	2323454	138.561971
chr1	2343731	2344509	233.0626848
chr1	2457781	2458257	161.66901
chr1	2477620	2478096	116.1094817
chr1	2517536	2518012	20.88887412
chr1	2574427	2574662	52.99041939
chr1	3371030	3371506	86.44286352
chr1	3447736	3448047	55.18250301
chr1	3662931	3663407	30.67002309
chr1	3663628	3664104	92.09509155
chr1	3688833	3689100	46.31773997
chr1	3710030	3710440	88.93979729
chr1	3712878	3713269	76.37341567
chr1	3816575	3817269	120.4053938
chr1	6040535	6041171	81.04417545
chr1	6085890	6086526	66.6239493
chr1	6244295	6244944	148.3401568
chr1	6245578	6246132	147.2494424
chr1	6257703	6258339	51.59364969
chr1	6259352	6259876	175.1169608
chr1	6259978	6260302	79.50613776
chr1	6295707	6296183	136.941272
chr1	6304155	6304366	51.62207681
chr1	6445671	6446009	48.61692188
chr1	6453210	6454056	108.256109
chr1	6614314	6614797	186.795083
chr1	6639890	6640366	278.1512433
chr1	6660763	6661399	54.01835704
chr1	6662652	6663128	103.4986645
chr1	6663449	6664590	146.0246286
chr1	6761558	6762088	269.4160072
chr1	6844361	6845245	272.6703808
chr1	6845789	6846425	47.962695
chr1	7439426	7440062	57.27454347
chr1	7740494	7740970	20.2264714
chr1	7764112	7764371	49.61382935
chr1	7831195	7831671	35.46895354
chr1	8021264	8021974	380.8385726
chr1	8086104	8086595	294.9591375
chr1	8410685	8411161	25.69713415
chr1	8585244	8585720	66.38187784
chr1	8762114	8762590	116.5196856
chr1	8762917	8763652	253.3212871
chr1	8877473	8878165	282.5881038
chr1	8916914	8917550	43.46715269
chr1	8918426	8919062	45.55335409
chr1	8919288	8919764	19.9202192
chr1	8926868	8927089	44.76945798
chr1	8930946	8931422	82.7271863
chr1	8933549	8933777	57.73753413
chr1	8935311	8935787	23.24133812
chr1	8937917	8939257	291.5772927
chr1	9003411	9004047	45.50387369
chr1	9069330	9069991	375.2257077
chr1	9188801	9189437	41.69572576
chr1	9294657	9295177	174.2169608
chr1	9301263	9301899	48.32706353
chr1	9352744	9353220	92.20956258
chr1	9488690	9489478	299.4183635
chr1	9555200	9555836	50.71992925
chr1	9599338	9599932	298.250416
chr1	9648615	9649091	34.62847788
chr1	9747433	9747644	49.75829304
chr1	9883735	9884211	23.40639883
chr1	9970533	9971171	166.1299812
chr1	10003119	10003814	219.1516951
chr1	10093017	10093903	212.4838688
chr1	10269988	10270894	245.8938245
chr1	10271238	10271874	45.60974433
chr1	10458899	10459432	223.0736523
chr1	10490289	10491061	190.4537492
chr1	10531749	10532734	283.1863006
chr1	10534819	10535295	139.8450206
chr1	10764513	10764989	95.5839773
chr1	10875317	10875868	153.4024717
chr1	10895704	10896340	57.83275869
chr1	11072510	11073282	367.222415
chr1	11159307	11160124	333.6781236
chr1	11322313	11323138	246.9963236
chr1	11333077	11333872	201.426129
chr1	11539012	11539503	281.2709834
chr1	11714208	11714684	19.64395425
chr1	11731864	11732049	63.79997663
chr1	11740927	11741403	30.00188474
chr1	11742209	11742507	53.44703783
chr1	11749749	11750225	20.38984795
chr1	11750652	11751779	206.5001925
chr1	11796281	11797125	119.9746854
chr1	11813859	11814495	48.50364725
chr1	11847409	11848045	47.42006254
chr1	11865719	11866131	73.55021757
chr1	11967869	11969381	776.2248719
chr1	11969480	11970289	486.13078
chr1	11994579	11995055	119.5678626
chr1	12040307	12040811	356.8836297
chr1	12079064	12079840	321.4270138
chr1	12226757	12227393	43.438808
chr1	12676257	12676416	42.33067821
chr1	13910088	13910564	71.45957932
chr1	14075701	14076177	106.7846138
chr1	15835302	15835938	52.67796004
chr1	15850452	15850928	234.0373118
chr1	15853190	15853666	163.9645766
chr1	15910914	15911710	183.5959774
chr1	15943340	15944229	168.6353264
chr1	16010663	16010966	42.49970768
chr1	16085449	16086173	104.631774
chr1	16160823	16161970	149.7633347
chr1	16173772	16174277	68.84898858
chr1	16175825	16176781	150.3268629
chr1	16212609	16212972	91.47704348
chr1	16302427	16302640	76.1130108
chr1	16339350	16340033	213.0138898
chr1	16375134	16375300	62.8434464
chr1	16471819	16472455	43.0970571
chr1	16482290	16482776	227.9083479
chr1	16494144	16494509	75.95111188
chr1	16508429	16508759	68.03465541
chr1	16533049	16533525	109.7249958
chr1	16538884	16539639	217.9740082
chr1	16678682	16679352	172.4290676
chr1	16693542	16694336	260.2464822
chr1	16766761	16767490	226.1016723
chr1	16939771	16940455	162.6006791
chr1	16945204	16945680	23.79689141
chr1	16947408	16948044	41.2932396
chr1	16970905	16971409	228.8679765
chr1	16973803	16974279	22.10196245
chr1	17007244	17007720	20.14776792
chr1	17029597	17030073	22.13843713
chr1	17215894	17216231	45.68071633
chr1	17222074	17223335	582.541442
chr1	17231358	17232120	702.0010524
chr1	17240524	17241000	84.92836388
chr1	17248204	17248680	146.0227823
chr1	17287353	17287644	58.89764676
chr1	17301862	17302498	42.13532603
chr1	17306946	17307228	41.81727658
chr1	17380255	17380731	31.1744191
chr1	17732484	17732977	57.30127777
chr1	17746017	17746653	94.74848087
chr1	17751625	17752261	45.56892128
chr1	17754552	17755028	22.78624001
chr1	17756127	17756439	48.9371182
chr1	17762920	17763560	108.0957547
chr1	17764358	17765724	290.3970995
chr1	17867003	17867479	123.3157261
chr1	18590888	18591372	121.3839171
chr1	18624518	18625154	41.59794839
chr1	18807267	18807743	117.9746596
chr1	18898725	18899026	44.00426357
chr1	19228764	19229240	27.48011755
chr1	19229299	19229775	128.5007284
chr1	19276352	19276652	56.87763455
chr1	19282927	19283283	77.10063387
chr1	19283350	19283598	47.98358972
chr1	19536501	19537300	353.0578284
chr1	19577761	19578536	279.468052
chr1	19638378	19638729	67.2226952
chr1	19638736	19639000	69.49745218
chr1	19664777	19665107	60.02514877
chr1	19812063	19812731	164.0650732
chr1	19923319	19923820	83.29877839
chr1	20208674	20209175	132.4245049
chr1	20617246	20617722	26.07356619
chr1	20812908	20813544	42.27837506
chr1	20834313	20834790	192.0762174
chr1	20987621	20988472	268.8358835
chr1	21112711	21113895	285.1068947
chr1	21503126	21503602	218.4145327
chr1	21671739	21672453	45.39333385
chr1	21835331	21836180	150.0505564
chr1	22109201	22110328	346.5145174
chr1	22140697	22141173	95.30064914
chr1	22262593	22263516	91.58784342
chr1	22351738	22352271	172.3841863
chr1	22379010	22379981	221.0250734
chr1	23302734	23303210	68.88838027
chr1	23345530	23346223	179.1302105
chr1	23346362	23346838	21.86024738
chr1	23410198	23410720	100.3169991
chr1	23411401	23411877	19.86929928
chr1	23495050	23495526	204.026017
chr1	23670533	23671415	231.9506024
chr1	23763170	23763806	43.3686661
chr1	23809818	23810875	167.3753962
chr1	23857301	23858220	169.7204879
chr1	23881148	23881851	183.6120677
chr1	23882320	23884182	238.0073503
chr1	23884555	23885120	58.49153207
chr1	23885515	23886391	356.4359514
chr1	24018067	24019390	436.5046288
chr1	24020035	24020511	23.1565532
chr1	24021941	24022417	20.83846483
chr1	24022869	24023655	141.0866478
chr1	24023921	24024397	19.8546337
chr1	24024857	24025425	42.68098364
chr1	24026417	24027053	42.67824063
chr1	24069449	24070199	213.2541748
chr1	24104707	24105183	167.8255608
chr1	24127018	24127494	22.82820226
chr1	24151621	24152124	260.4411445
chr1	24194432	24195068	45.74866096
chr1	24285719	24286762	220.7680031
chr1	24290369	24290702	64.82700617
chr1	24302271	24302519	57.8063327
chr1	24306178	24307047	375.8581612
chr1	24476923	24478103	348.7059244
chr1	24739961	24740291	41.76864522
chr1	24828657	24829646	83.52492845
chr1	24969052	24970156	262.1599282
chr1	24970225	24970701	19.91271709
chr1	25071681	25072163	224.2968588
chr1	25174312	25174722	60.05632014
chr1	25558730	25559928	402.2535463
chr1	25566497	25566824	99.25761116
chr1	25573279	25574145	350.0223525
chr1	25664662	25665466	132.6814916
chr1	25756376	25757108	81.46802811
chr1	25869930	25870406	62.81570208
chr1	25912672	25913148	19.94208407
chr1	26033774	26034250	97.89989036
chr1	26126175	26126811	42.3334606
chr1	26146308	26146784	136.888134
chr1	26147808	26148444	44.46048011
chr1	26185604	26186080	235.3995724
chr1	26218960	26219436	77.48741609
chr1	26232587	26233138	217.5931857
chr1	26249072	26249548	28.42438978
chr1	26249552	26249735	59.77641145
chr1	26348207	26348432	68.963985
chr1	26361712	26362348	42.54228649
chr1	26437303	26437779	66.53072731
chr1	26437932	26438680	117.307311
chr1	26496254	26496730	153.0851914
chr1	26503905	26504131	41.71880366
chr1	26527400	26528036	69.23799719
chr1	26551808	26552444	41.75099862
chr1	26560570	26560938	112.8610676
chr1	26606459	26606777	59.9042902
chr1	26662701	26662921	48.92017606
chr1	26735977	26736614	70.48181138
chr1	26737107	26739564	454.044152
chr1	26743496	26744001	72.41753624
chr1	26745163	26745979	211.712554
chr1	26752757	26753393	44.61965733
chr1	26798178	26799530	415.9256401
chr1	26802457	26803175	44.83144752
chr1	26803823	26804641	165.28544
chr1	26826738	26827214	78.8250205
chr1	26856081	26856557	96.97176932
chr1	26947016	26948206	267.4297538
chr1	27018884	27019360	82.34704004
chr1	27021985	27022520	124.1889005
chr1	27022785	27023669	152.590537
chr1	27024368	27025125	94.14026067
chr1	27049636	27050272	68.52374358
chr1	27109239	27109715	20.28346281
chr1	27114243	27114925	198.8552184
chr1	27191301	27192019	214.7120693
chr1	27216450	27217065	162.695237
chr1	27226417	27227271	308.8796914
chr1	27248052	27248622	299.9867216
chr1	27286656	27287021	70.34506433
chr1	27319994	27320608	317.4019548
chr1	27321598	27321942	68.4500697
chr1	27324000	27324723	88.92139898
chr1	27325843	27326476	196.0400396
chr1	27328431	27328980	52.45824347
chr1	27329217	27329836	131.5668784
chr1	27330156	27333597	300.1510286
chr1	27334457	27335089	136.7088006
chr1	27335844	27336320	75.21533498
chr1	27337019	27337495	22.62497743
chr1	27337559	27338073	48.74133071
chr1	27338984	27339589	540.3864573
chr1	27357781	27358067	48.26035263
chr1	27481279	27481842	549.9088686
chr1	27648559	27649130	167.7930043
chr1	27676891	27677367	22.05624656
chr1	27691909	27692545	43.06756059
chr1	27693349	27693825	19.30239592
chr1	27709576	27710052	85.8087702
chr1	27816381	27816857	82.35873028
chr1	27817019	27817239	42.19438094
chr1	27897307	27897943	42.84125597
chr1	27930370	27930846	109.9725121
chr1	27986296	27986932	49.81842749
chr1	28051408	28052044	60.29589678
chr1	28052300	28052776	20.57515497
chr1	28099176	28099905	136.2604354
chr1	28156958	28157623	302.2320433
chr1	28240809	28241302	192.8951172
chr1	28261292	28261809	177.909052
chr1	28286108	28286709	148.2419337
chr1	28414874	28415528	207.0562004
chr1	28431491	28431967	148.8287685
chr1	28559225	28559701	135.5702877
chr1	28562443	28562945	214.536063
chr1	28585809	28586307	225.5715019
chr1	28655258	28655894	195.1264159
chr1	28695933	28696762	314.6485379
chr1	28832126	28839396	2280.041185
chr1	28839407	28840788	80.64913198
chr1	28841176	28842151	88.95514738
chr1	28843524	28844160	69.35997586
chr1	28844571	28845699	212.0650907
chr1	28867769	28868245	22.39799703
chr1	28879502	28879978	20.42609085
chr1	28903708	28904184	24.5689767
chr1	28904227	28905024	88.22196276
chr1	28907979	28908622	514.523162
chr1	28969292	28969969	341.3047799
chr1	28974813	28975795	716.4516331
chr1	28994958	28995434	33.92638485
chr1	29062936	29064140	233.9533223
chr1	29070748	29070930	49.02263279
chr1	29138457	29138933	69.68492579
chr1	29211292	29211928	62.6390932
chr1	29240870	29241430	160.0364612
chr1	29447770	29448246	27.31036185
chr1	29448709	29449345	52.00345726
chr1	29472093	29472929	99.41801238
chr1	29503859	29504495	45.43946926
chr1	29507535	29507840	59.55258691
chr1	29507879	29508501	150.5034377
chr1	29557180	29557768	244.6107081
chr1	30446200	30446836	49.3915562
chr1	31158296	31158772	111.1238357
chr1	31296930	31297566	48.28288124
chr1	31402926	31403402	32.93389654
chr1	31403487	31403720	54.95941147
chr1	31406206	31406842	43.61471026
chr1	31409565	31410201	59.2622547
chr1	31538036	31539027	185.4620722
chr1	31627371	31628554	196.9649504
chr1	31712467	31712943	85.73574873
chr1	31769330	31770163	367.0706746
chr1	31846310	31846786	228.0917642
chr1	31886027	31886295	52.97501873
chr1	32015098	32015257	72.95317153
chr1	32109696	32110682	226.6842892
chr1	32254060	32254242	61.94908384
chr1	32281437	32281668	56.2901317
chr1	32403786	32404100	57.68517071
chr1	32409981	32410471	288.2366117
chr1	32479216	32480034	134.4985199
chr1	32528272	32528470	57.13681472
chr1	32531884	32532360	21.82371521
chr1	32532772	32533248	23.18995774
chr1	32538133	32538878	159.6692119
chr1	32573435	32574111	156.8105626
chr1	32644994	32645603	162.0719491
chr1	32671051	32671803	240.0726325
chr1	32687805	32688288	109.7048795
chr1	32705504	32706352	188.357849
chr1	32739491	32739967	88.419879
chr1	32757566	32758042	21.85577678
chr1	32796616	32799274	374.6388158
chr1	32799579	32800454	168.9927608
chr1	32800468	32800791	110.0893767
chr1	32801403	32802053	359.1586655
chr1	32817061	32817543	134.7501494
chr1	32859761	32860819	424.1539675
chr1	32930125	32930601	93.85019792
chr1	32966077	32966568	125.218024
chr1	33005582	33005932	110.0685776
chr1	33077677	33078247	135.2682617
chr1	33115790	33117107	362.6857472
chr1	33208059	33208256	45.30822334
chr1	33219201	33219823	118.2413638
chr1	33220482	33220975	70.62922167
chr1	33225611	33225920	49.39564979
chr1	33231994	33232470	95.19676003
chr1	33239057	33239626	92.65025702
chr1	33239994	33240470	20.3270321
chr1	33240525	33240912	62.36445975
chr1	33283026	33284108	242.4414686
chr1	33430191	33430671	264.1385811
chr1	33546445	33546720	58.59661359
chr1	33592574	33593050	160.450269
chr1	33646600	33646771	44.08401702
chr1	33647276	33647912	47.70105686
chr1	33721033	33721895	173.0582637
chr1	34630591	34630918	50.27391066
chr1	34642423	34642899	19.41223667
chr1	35325062	35325538	191.4887069
chr1	35331850	35332215	54.10413268
chr1	35350947	35351616	119.2303149
chr1	35450656	35451132	19.35845796
chr1	35497111	35497402	60.45311264
chr1	35544717	35545281	96.10493877
chr1	35640828	35641000	50.6228711
chr1	35641054	35641690	41.33662458
chr1	35646514	35647158	75.86933291
chr1	35647733	35647906	46.92757167
chr1	35657443	35659013	594.0742428
chr1	35675908	35676544	43.5869957
chr1	35734050	35734846	128.5056971
chr1	35856600	35857076	91.30670681
chr1	36020414	36020614	75.00551109
chr1	36022760	36023675	125.4591754
chr1	36061491	36062127	41.48152788
chr1	36106839	36107540	346.5755987
chr1	36184339	36185016	123.5173329
chr1	36234850	36235785	432.0466516
chr1	36348721	36349001	47.47418074
chr1	36396207	36397124	375.984403
chr1	36554289	36554766	300.1783025
chr1	36614686	36615162	99.66792862
chr1	36616374	36616651	50.75170793
chr1	36621200	36621940	69.20940901
chr1	36626495	36627012	283.7902605
chr1	36644337	36644813	79.65039155
chr1	36653324	36653960	56.44801655
chr1	36689418	36690686	526.7498927
chr1	36771762	36772166	70.78138148
chr1	36772495	36772971	227.6541811
chr1	36786586	36787454	99.29210931
chr1	36851642	36852829	300.7853075
chr1	36863262	36863866	128.1771396
chr1	36866667	36867229	177.0693133
chr1	36915994	36916470	152.8421683
chr1	36929652	36930523	254.9244375
chr1	37791562	37792150	359.7935206
chr1	37939986	37940462	170.917335
chr1	37980186	37980736	78.3810343
chr1	38019597	38020077	125.8662994
chr1	38022359	38022835	82.03793293
chr1	38061269	38061759	217.275776
chr1	38155961	38156437	114.5031405
chr1	38157975	38158451	186.8200538
chr1	38273249	38274126	403.5047806
chr1	38325075	38326026	286.8144311
chr1	38397133	38397609	27.41982792
chr1	38455319	38455890	182.3360525
chr1	38461472	38462272	296.2071094
chr1	38470917	38471393	70.9686948
chr1	38478214	38478690	163.1348707
chr1	38897559	38898060	52.55249023
chr1	38898798	38899334	86.3515975
chr1	39325442	39325918	19.92257107
chr1	39456761	39457318	271.9763573
chr1	39457848	39458484	44.60789422
chr1	39471976	39472379	60.78436716
chr1	39472911	39473226	47.89422953
chr1	39491754	39492367	359.7363172
chr1	39568224	39568860	42.58472874
chr1	39571054	39571530	19.30703079
chr1	39573052	39573374	46.42834398
chr1	39607595	39607886	47.32078948
chr1	39608144	39608780	42.07555371
chr1	39624349	39624985	53.50596199
chr1	40024929	40025520	168.4462645
chr1	40042225	40042701	140.8904063
chr1	40075297	40075773	23.45448793
chr1	40166889	40167525	56.78512167
chr1	40204360	40204836	144.5960718
chr1	40348915	40349391	126.804451
chr1	40358829	40359305	20.5164989
chr1	40420604	40421080	191.3008036
chr1	40442296	40442571	52.0020468
chr1	40504915	40506802	369.211764
chr1	40562681	40563157	184.9121952
chr1	40626701	40627337	281.5755156
chr1	40723248	40724171	312.74343
chr1	40915450	40916114	117.7035777
chr1	40942728	40943262	70.09958991
chr1	40974026	40974502	26.55930019
chr1	40996932	40997349	66.60473272
chr1	41119619	41120255	45.51181504
chr1	41156861	41158377	415.7908182
chr1	41174762	41175601	236.5239182
chr1	41327720	41328225	303.6581147
chr1	41444766	41446108	333.3850912
chr1	41486286	41486922	50.04184874
chr1	41487028	41487504	22.55908368
chr1	41487551	41488187	55.32031888
chr1	42799950	42800426	64.33058404
chr1	42800622	42801413	284.740033
chr1	42922010	42922685	232.6267223
chr1	43123673	43124343	113.244627
chr1	43147537	43148991	286.2666089
chr1	43205576	43206212	41.78346813
chr1	43232761	43233237	110.0225393
chr1	43282192	43283139	150.6012813
chr1	43311954	43312588	154.1916329
chr1	43389837	43390605	198.2854942
chr1	43396409	43397045	49.42299085
chr1	43400180	43400816	50.1734968
chr1	43401578	43402444	99.82469543
chr1	43403317	43404389	108.7444854
chr1	43410059	43410695	41.51418525
chr1	43413103	43413943	118.6327006
chr1	43415334	43415970	44.28717759
chr1	43424159	43424746	288.4110326
chr1	43428235	43428490	48.94012234
chr1	43432930	43433254	41.73042284
chr1	43637620	43638096	76.18028912
chr1	43672459	43673214	125.8868528
chr1	43736002	43736798	260.9061218
chr1	43814390	43815380	342.6744093
chr1	43824084	43824954	219.5224639
chr1	43833689	43834165	106.6517769
chr1	43855281	43855836	77.15254304
chr1	43919519	43919840	67.39841949
chr1	43920156	43920486	42.19101913
chr1	44015666	44016370	184.5681811
chr1	44115956	44116452	418.7268872
chr1	44171733	44172369	44.25559392
chr1	44172626	44173468	258.8430336
chr1	44412297	44412933	44.29602737
chr1	44440404	44440931	130.6153791
chr1	44444034	44444670	49.89415582
chr1	44445245	44445721	27.35786363
chr1	44457090	44457374	52.78512121
chr1	44457431	44457737	72.94851989
chr1	44496326	44496802	19.94751991
chr1	44497235	44497585	71.12178315
chr1	44679061	44679379	78.24149235
chr1	44683595	44684231	43.71764683
chr1	44820646	44821122	117.5357285
chr1	44989708	44990344	59.74384113
chr1	45008490	45008966	78.91584786
chr1	45097105	45098398	478.9656926
chr1	45139832	45140308	160.3821749
chr1	45187066	45187816	527.8282597
chr1	45196094	45197148	453.6312462
chr1	45205277	45205763	252.370046
chr1	45240855	45241942	360.023418
chr1	45244378	45244788	80.02566594
chr1	45246172	45247009	73.42157087
chr1	45249799	45250617	83.63765429
chr1	45251948	45252169	46.66972014
chr1	45265384	45266268	433.5468425
chr1	45272810	45273634	142.1998497
chr1	45279345	45279821	168.4812436
chr1	45284967	45286173	460.8194602
chr1	45452089	45452395	63.82359133
chr1	45477687	45478163	141.0295339
chr1	45671643	45672423	90.78204805
chr1	45769339	45770024	379.1061583
chr1	45787193	45787486	47.61697227
chr1	45792224	45792980	499.9795696
chr1	45794807	45795443	53.10824232
chr1	45805374	45806269	263.4877077
chr1	45810819	45811455	42.2540696
chr1	45956554	45956979	123.385932
chr1	45965356	45966245	156.6942518
chr1	45972895	45973531	49.69563384
chr1	45974282	45974754	96.04807311
chr1	45987137	45988064	756.5084583
chr1	46016143	46016913	371.3607361
chr1	46038754	46039390	48.96942813
chr1	46049418	46050865	663.7480384
chr1	46052583	46052800	45.18953375
chr1	46083536	46083841	46.55846777
chr1	46083973	46084449	23.03667716
chr1	46084786	46085273	68.17692978
chr1	46086565	46087201	41.31535857
chr1	46151892	46153275	249.0916011
chr1	46153645	46154121	78.658757
chr1	46215954	46216755	358.1742113
chr1	46269079	46269555	107.6584417
chr1	46598008	46598516	289.3620956
chr1	46663756	46664232	107.500719
chr1	46712754	46713118	69.3937603
chr1	46713198	46713700	263.8264737
chr1	46739021	46739657	45.57598583
chr1	46744437	46745073	42.6365953
chr1	46754615	46755091	20.25586189
chr1	46768713	46769646	309.9133811
chr1	46806039	46806694	168.0253206
chr1	46859103	46859579	23.13483121
chr1	46859758	46860266	71.31637379
chr1	46907928	46908564	54.29690393
chr1	47069592	47070228	41.55478648
chr1	47133638	47134544	319.1355006
chr1	47184555	47184917	86.90071157
chr1	47644635	47645111	32.77301505
chr1	47779496	47780329	258.4308956
chr1	48462989	48463465	24.31779678
chr1	48937500	48938354	248.7204189
chr1	51425643	51426154	176.437289
chr1	51701789	51702193	130.8923569
chr1	51888603	51889239	58.35126648
chr1	52082560	52083087	217.4370774
chr1	52195157	52195496	53.61981268
chr1	52343938	52345280	202.8151504
chr1	52456106	52456582	128.751795
chr1	52499159	52499655	159.5271405
chr1	52520628	52521421	221.7781166
chr1	52521679	52522649	241.8923718
chr1	52607687	52608008	44.02460037
chr1	52831599	52831951	98.35475224
chr1	52834189	52834423	54.41959391
chr1	52869350	52870703	520.0557538
chr1	53019052	53019629	135.4103205
chr1	53067906	53068382	31.13341572
chr1	53098449	53098925	20.04404358
chr1	53163756	53164113	87.41935646
chr1	53168780	53169040	83.39892027
chr1	53191993	53192431	70.30392342
chr1	53386933	53387569	44.46964116
chr1	53662260	53662779	257.2514647
chr1	53685935	53686622	133.0105182
chr1	53703907	53704749	258.1229917
chr1	53791658	53792465	172.938652
chr1	54303745	54304363	96.15588054
chr1	54355315	54355515	64.81961906
chr1	54379203	54379839	51.25566658
chr1	54448147	54448383	59.62812132
chr1	54518304	54519226	145.7101536
chr1	54665491	54666193	276.2064806
chr1	54686217	54686693	20.06245902
chr1	54775609	54776085	80.35436788
chr1	54872048	54872485	70.20557161
chr1	54873063	54873410	68.81716257
chr1	54954005	54954481	23.32745141
chr1	54954726	54955362	43.78420056
chr1	55008257	55008733	33.09417768
chr1	55181334	55181810	216.4731052
chr1	55229881	55230398	223.9585769
chr1	55352593	55353069	84.82726359
chr1	55680532	55681501	209.3114674
chr1	57001215	57001494	90.69808678
chr1	57044833	57045309	244.7294311
chr1	59012111	59012587	129.3133523
chr1	59042806	59043124	92.5445975
chr1	59165471	59165947	245.3769249
chr1	59170057	59170693	43.96844615
chr1	59246464	59246940	82.84931434
chr1	59248523	59249930	444.5862942
chr1	59340581	59340844	62.22864808
chr1	59369513	59369906	79.98968116
chr1	59478820	59479456	42.70920142
chr1	59761911	59763024	189.3562133
chr1	60144670	60144940	79.66095654
chr1	60279974	60280340	48.5676125
chr1	60280446	60281365	96.17718274
chr1	60539168	60539804	42.07836561
chr1	62190523	62191259	490.7461487
chr1	62207471	62208438	161.0834839
chr1	62417890	62418167	76.85047526
chr1	62660247	62661138	232.6874776
chr1	62663378	62664942	371.5018609
chr1	62667644	62668120	19.35855014
chr1	62670248	62670830	68.50646437
chr1	62673206	62674283	165.5464008
chr1	62674594	62675028	50.61877784
chr1	62676635	62677502	109.859974
chr1	62677505	62679487	405.5818158
chr1	62696457	62696933	19.42765111
chr1	62901494	62903024	370.4468844
chr1	63153757	63154457	75.09597891
chr1	63249630	63250106	158.8330604
chr1	63760386	63761022	43.24302986
chr1	63783120	63783596	26.80289323
chr1	63787905	63788337	97.6609953
chr1	63833155	63833654	170.7880375
chr1	63988627	63989103	114.9640147
chr1	64058924	64059560	50.98860028
chr1	64239826	64240462	53.5228689
chr1	64248643	64248874	48.26274704
chr1	64935582	64936058	219.6718867
chr1	65210229	65210936	159.5020871
chr1	65431916	65432413	171.7641834
chr1	65468186	65468822	46.44733918
chr1	65531659	65532049	87.77187157
chr1	65532188	65533231	128.0120535
chr1	65533234	65534124	200.478884
chr1	65614243	65614618	81.13199583
chr1	65720000	65720344	67.02352662
chr1	65731286	65731762	127.2735584
chr1	65886201	65886781	228.018393
chr1	66797867	66798343	82.90133128
chr1	67217908	67218132	62.78192225
chr1	67390338	67391410	393.9327472
chr1	67395810	67396407	81.18046938
chr1	67519247	67519723	30.39710032
chr1	67874574	67874789	41.24072155
chr1	67874828	67875464	47.73027379
chr1	67882915	67883551	42.31500128
chr1	67895794	67896931	120.5875085
chr1	68150677	68151303	300.0771187
chr1	68154378	68155014	58.87568604
chr1	68215060	68215696	45.67977982
chr1	68962495	68962971	94.61843099
chr1	69441182	69441818	60.45910936
chr1	70671021	70671818	194.6942988
chr1	70686794	70687745	488.8503647
chr1	70819940	70820831	446.2765129
chr1	70876214	70877372	923.1319986
chr1	71171965	71172535	160.2391543
chr1	71546454	71546931	226.2493213
chr1	72748271	72748747	21.82748065
chr1	74663479	74664115	55.86010723
chr1	75198704	75199308	183.2172265
chr1	75557555	75558191	41.49801474
chr1	76190022	76190649	99.60671618
chr1	76251584	76252236	438.2660913
chr1	76256081	76256717	51.33023631
chr1	76259025	76259533	80.62400914
chr1	76260955	76263071	279.6685027
chr1	76540046	76540719	224.3367181
chr1	77333194	77333830	48.62081799
chr1	77684871	77685380	151.1891902
chr1	78147848	78149534	475.4633258
chr1	78153101	78153577	85.14624514
chr1	78225254	78225644	61.19196724
chr1	78353878	78354485	87.54969944
chr1	78443769	78445416	612.2018467
chr1	78469845	78470401	179.5566454
chr1	78511792	78512268	89.67130055
chr1	79472046	79472682	55.2150056
chr1	79658717	79659353	41.73002802
chr1	82265908	82266646	108.4663033
chr1	82266876	82267352	101.8117366
chr1	82268563	82269199	50.90322023
chr1	82408882	82409518	41.68721143
chr1	84158640	84159026	60.93130964
chr1	84464984	84465257	63.39547706
chr1	84543096	84543767	157.3919998
chr1	84944756	84945232	139.9044859
chr1	85039846	85040218	96.23215809
chr1	85086432	85086908	92.2308864
chr1	85155894	85156370	25.67860597
chr1	85358129	85358965	105.348213
chr1	85462586	85462822	42.66748081
chr1	85667008	85667484	36.64609972
chr1	85725065	85725541	176.1041792
chr1	85741752	85742754	184.4837007
chr1	86042403	86042594	44.09360873
chr1	86043394	86044233	133.9374345
chr1	86045312	86045670	67.41967104
chr1	86046190	86049383	659.8441408
chr1	86049502	86051103	313.4260984
chr1	86051461	86052097	83.102708
chr1	86072675	86073311	60.66563281
chr1	86173941	86174452	139.3422857
chr1	86622527	86622738	49.32887245
chr1	86861669	86862145	96.80068382
chr1	86967978	86968297	46.36406824
chr1	86968380	86968686	44.620715
chr1	87169876	87170848	312.69767
chr1	87379535	87380011	190.5601245
chr1	87380225	87380701	47.34757316
chr1	87380732	87381246	63.46657453
chr1	87597376	87598012	42.61933803
chr1	87793766	87794836	218.1707078
chr1	87796134	87796610	22.22333605
chr1	87796920	87797309	54.32048911
chr1	87800865	87801151	45.04771182
chr1	89149495	89150422	276.4454893
chr1	89356931	89357458	184.3625243
chr1	89457947	89458704	237.3079471
chr1	89989905	89990762	82.8475699
chr1	90286262	90287944	130.1346254
chr1	90308859	90309190	57.35944469
chr1	90376103	90376739	70.90562305
chr1	90395138	90395774	54.7424936
chr1	90460414	90461252	317.8202306
chr1	90684832	90685468	51.3491369
chr1	91486610	91488160	428.3404447
chr1	91869955	91870491	178.7485022
chr1	91966169	91967428	411.7633766
chr1	92545893	92546526	331.4187483
chr1	92764074	92764918	270.495417
chr1	93250360	93250836	115.2832421
chr1	93297316	93298369	399.4817961
chr1	93301711	93302347	43.52913827
chr1	93305086	93305323	72.21263765
chr1	93307609	93307995	43.94311551
chr1	93308057	93309018	114.487318
chr1	93309031	93309306	54.54048979
chr1	93426886	93427827	101.975356
chr1	93544368	93545219	524.9062437
chr1	93614151	93614787	41.44733045
chr1	93645701	93646519	205.6587428
chr1	93811015	93811730	269.5505393
chr1	93913470	93915081	402.2274425
chr1	93981806	93982026	46.35971609
chr1	94034755	94035391	55.6087273
chr1	94040209	94040845	44.16888311
chr1	94041132	94041608	20.68004946
chr1	94101535	94102171	47.06600896
chr1	94311836	94312162	58.55915481
chr1	94344441	94345147	312.078481
chr1	94374851	94375088	54.66652501
chr1	94703075	94703551	120.5046419
chr1	94883561	94884157	126.6400346
chr1	95007411	95007686	62.4391826
chr1	95285504	95285862	92.49333032
chr1	95388207	95388843	51.55635782
chr1	95391055	95393292	775.0170233
chr1	95582737	95583213	87.65616596
chr1	95699570	95700046	113.1881918
chr1	97186951	97187619	135.1038388
chr1	97187701	97188177	23.68359983
chr1	97222221	97222857	42.11131481
chr1	98519651	98520127	20.59373558
chr1	99127123	99127443	54.39197933
chr1	99729792	99730428	56.59664522
chr1	100315292	100316005	210.4085506
chr1	100435375	100435851	37.53742036
chr1	100503326	100504299	344.1339306
chr1	100598114	100598686	112.5478389
chr1	100715035	100715594	310.2243522
chr1	100731473	100732104	161.6127718
chr1	100816693	100817478	453.7076504
chr1	100817481	100818925	349.5814679
chr1	100828199	100828835	56.90351391
chr1	101360247	101360862	68.62488796
chr1	101361179	101361900	246.0071414
chr1	101491149	101491840	312.9399172
chr1	101702348	101702824	25.46347615
chr1	102312301	102312937	42.52104289
chr1	104068212	104068963	80.24699435
chr1	107599064	107600295	446.9986968
chr1	108742905	108743277	53.19176182
chr1	109203540	109204176	82.70164156
chr1	109234501	109235610	515.9512416
chr1	109289106	109289794	484.1732662
chr1	109419380	109419856	21.5974501
chr1	109505793	109506269	158.6802704
chr1	109584464	109584940	169.597304
chr1	109618363	109619078	290.5366934
chr1	109633293	109633622	85.48763235
chr1	109642584	109643293	488.6222629
chr1	109756406	109756778	81.45035926
chr1	109825595	109826288	182.9532745
chr1	109826723	109826993	71.12204426
chr1	109940271	109941084	202.6628111
chr1	109968698	109969278	287.0864199
chr1	110026409	110026981	184.568561
chr1	110090880	110091551	195.660196
chr1	110162125	110162601	75.59267584
chr1	110230226	110230702	98.64053619
chr1	110282676	110283354	119.2183457
chr1	110419864	110420137	55.11086403
chr1	110473634	110474270	44.62910883
chr1	110527190	110527708	180.9601371
chr1	110577088	110578042	93.21487029
chr1	110880734	110881565	229.3953953
chr1	110881855	110882893	259.6581013
chr1	110949961	110950739	172.7764561
chr1	111506299	111506775	195.0362628
chr1	111682376	111683112	145.1083903
chr1	111889047	111889523	24.05805171
chr1	111991591	111992067	31.61515763
chr1	112050621	112051257	46.07674424
chr1	112281175	112281651	24.6756487
chr1	112281984	112282460	32.55657727
chr1	112297883	112298830	305.9438432
chr1	112938391	112939222	299.6015898
chr1	113008721	113008896	57.36492191
chr1	113161464	113162714	325.958858
chr1	113216858	113217585	192.0874632
chr1	113217765	113218200	63.68645195
chr1	113247579	113248215	49.77089661
chr1	113450063	113450539	20.1460999
chr1	113452575	113452772	42.34056034
chr1	113453530	113454196	78.03463678
chr1	113497898	113498374	80.78489448
chr1	113498552	113499228	123.757974
chr1	113584984	113585309	42.54910967
chr1	113615618	113616094	175.2347659
chr1	113932888	113933364	83.05472998
chr1	114301861	114302759	287.3269052
chr1	114354631	114355112	142.9517008
chr1	114472049	114472525	27.59204067
chr1	114521793	114522429	47.29631503
chr1	114575899	114576375	20.29699548
chr1	114579292	114579928	42.49181471
chr1	114630032	114630668	52.11309203
chr1	114660957	114661593	58.51909919
chr1	114695256	114695732	23.38981451
chr1	115053573	115054049	30.19808824
chr1	115123935	115124701	443.4711765
chr1	115212285	115213134	123.2879992
chr1	115259028	115259635	168.1392238
chr1	115294163	115294639	21.11748023
chr1	115299497	115301001	516.1129717
chr1	115322973	115323679	258.5650658
chr1	115631876	115632819	256.0694185
chr1	115880673	115880984	46.47156979
chr1	116381654	116382383	78.30656016
chr1	116518721	116518991	41.26781623
chr1	116694642	116695278	72.79477293
chr1	116915429	116916347	259.6803618
chr1	116960916	116961405	211.9619613
chr1	117113056	117113817	132.2332692
chr1	117452710	117453346	45.69934618
chr1	117601941	117603230	294.1991434
chr1	117664407	117664883	108.617313
chr1	117811385	117812021	41.54105868
chr1	117909168	117909644	23.43669456
chr1	118148461	118148937	203.5464183
chr1	118472205	118472525	48.1902138
chr1	118727880	118728134	45.12652051
chr1	119682786	119683662	285.1927118
chr1	120190760	120191236	22.35468838
chr1	120221618	120222254	44.20779043
chr1	120254333	120256598	690.3301036
chr1	120273627	120274263	50.85346512
chr1	120904631	120905267	45.58508906
chr1	120906003	120906639	47.56450099
chr1	121260699	121261677	119.3310023
chr1	143743418	143744273	139.1524277
chr1	144533460	144534602	656.1892457
chr1	144535090	144535726	47.0430289
chr1	144931834	144932801	223.8864371
chr1	145075234	145075870	80.59692964
chr1	145092322	145092802	79.1449983
chr1	145096264	145096790	295.4213205
chr1	145382174	145383388	728.9040402
chr1	145395693	145396363	162.3572269
chr1	145396976	145397452	19.59105498
chr1	145415177	145415813	53.53079608
chr1	145438258	145438734	196.9462418
chr1	145440207	145440928	75.73458684
chr1	145442836	145443348	156.3914158
chr1	145455580	145455827	72.98278218
chr1	145470196	145470513	78.7228043
chr1	145507197	145507951	208.7991977
chr1	145515383	145515859	23.69574689
chr1	145562463	145562939	26.85074112
chr1	145575108	145575522	90.06055458
chr1	145589075	145589551	122.1960949
chr1	145610596	145611388	103.9909674
chr1	145826671	145827229	264.5778668
chr1	146373455	146373931	70.42532805
chr1	146555681	146556731	611.6876071
chr1	146644129	146644605	91.32769329
chr1	146714223	146714988	183.9158942
chr1	146976716	146976993	59.99787715
chr1	147013338	147013686	47.21659163
chr1	147039671	147039830	48.8123307
chr1	147071167	147071643	217.2912278
chr1	147142327	147142803	79.33703257
chr1	147309338	147309974	47.02257322
chr1	147400321	147400847	208.559247
chr1	147718460	147719027	59.19553422
chr1	147735280	147736558	854.4594445
chr1	147737111	147737747	50.07390696
chr1	147789382	147790018	47.06013311
chr1	147790516	147791152	53.45083228
chr1	147806073	147807490	734.2403288
chr1	147825564	147826200	49.13519524
chr1	147993948	147994887	403.1752565
chr1	148241265	148242056	352.9536476
chr1	148604687	148605163	134.1229465
chr1	148766632	148767268	43.21100576
chr1	149214919	149215844	102.5444549
chr1	149223185	149224869	696.1473561
chr1	149398941	149399101	41.71742656
chr1	149513635	149513794	68.07028363
chr1	149513932	149514436	142.7523363
chr1	149605699	149606290	220.4723509
chr1	149719398	149719626	62.72913193
chr1	149782494	149783363	145.2477928
chr1	149783597	149784419	118.9638693
chr1	149784619	149785482	250.2305757
chr1	149815042	149815636	146.9572133
chr1	149816943	149817419	89.61679751
chr1	149820373	149820849	26.97368041
chr1	149855387	149855845	43.01610046
chr1	149856154	149860747	1261.203127
chr1	149871022	149871727	142.6968347
chr1	149889195	149889443	47.24927853
chr1	149899450	149900409	343.993578
chr1	149909008	149909644	46.74978942
chr1	149982342	149982818	160.6814089
chr1	150038893	150039949	117.6199819
chr1	150121983	150122459	20.5417388
chr1	150123010	150123646	42.37450503
chr1	150134354	150136019	310.2491396
chr1	150185976	150186315	87.69686247
chr1	150206914	150207866	209.0031678
chr1	150208142	150209153	307.7323339
chr1	150227992	150228628	43.61292054
chr1	150228696	150229574	131.980094
chr1	150232246	150232709	67.92274339
chr1	150253995	150254815	223.9447242
chr1	150266093	150266632	373.9135501
chr1	150274609	150275245	48.64566359
chr1	150293772	150294306	114.3184162
chr1	150335951	150337476	354.4063642
chr1	150459679	150460158	240.8766351
chr1	150533624	150534465	118.7286497
chr1	150539012	150539297	46.81299374
chr1	150539987	150541803	249.6665612
chr1	150542002	150542742	141.8539749
chr1	150543541	150544825	164.4810906
chr1	150545379	150546355	99.0535167
chr1	150546795	150547655	151.1950313
chr1	150549342	150550029	106.3776778
chr1	150550620	150552603	445.9278417
chr1	150576684	150577553	149.5393142
chr1	150602119	150602595	115.2755487
chr1	150669449	150669765	83.56000771
chr1	150849143	150849619	22.22623181
chr1	150898771	150899124	96.61666008
chr1	150936057	150936284	66.72293693
chr1	150938095	150938731	44.59147281
chr1	150945907	150946543	45.66565171
chr1	150949644	150950327	61.39327379
chr1	150953521	150953997	106.9289653
chr1	150979097	150979603	128.7445052
chr1	150980531	150981007	21.21844593
chr1	151020742	151021218	126.3270225
chr1	151022280	151022916	43.56792038
chr1	151042675	151043666	124.5889158
chr1	151103610	151104246	64.97931515
chr1	151138350	151138826	25.01026758
chr1	151162122	151162950	214.1134801
chr1	151170858	151171538	125.7818189
chr1	151226985	151227602	402.2626567
chr1	151253581	151255207	338.3505515
chr1	151264747	151264993	55.58100283
chr1	151265028	151265358	50.62214588
chr1	151267497	151267973	23.31902725
chr1	151300185	151300901	167.0202676
chr1	151314354	151314990	79.09455377
chr1	151319161	151320253	143.4298358
chr1	151344899	151345375	92.20584827
chr1	151371670	151372372	155.2857321
chr1	151374440	151374654	65.04941871
chr1	151430709	151431104	70.70647668
chr1	151431406	151432188	136.7864663
chr1	151432248	151432479	55.22095161
chr1	151445850	151446326	22.21926762
chr1	151482513	151482795	42.6348286
chr1	151483324	151483844	152.146963
chr1	151485373	151485861	97.38881793
chr1	151511973	151513068	505.9836663
chr1	151513407	151513783	46.70044171
chr1	151519622	151519929	49.10445633
chr1	151584428	151585349	119.0668226
chr1	151735704	151736278	227.829831
chr1	151762669	151763145	76.12524291
chr1	151811990	151812746	207.0232854
chr1	151881659	151882565	284.7171414
chr1	151966371	151967007	42.2238368
chr1	152020632	152020882	71.18990947
chr1	153095456	153095739	57.926996
chr1	153467633	153468269	44.00552764
chr1	153539036	153539512	19.97873544
chr1	153571113	153571749	51.62743432
chr1	153599704	153600213	296.3951149
chr1	153606097	153607101	377.9317738
chr1	153619475	153619771	43.99995949
chr1	153631000	153631811	151.849123
chr1	153633490	153634377	212.1410157
chr1	153636700	153637336	48.56526566
chr1	153643182	153643677	241.6123617
chr1	153699855	153700491	74.62878908
chr1	153747688	153748808	225.3755705
chr1	153755829	153756424	165.6857533
chr1	153895064	153895368	58.29834979
chr1	153916924	153917400	19.58745082
chr1	153918305	153919196	145.5458581
chr1	153930034	153930721	103.1547984
chr1	153930911	153931387	23.87546863
chr1	153935586	153936980	326.3023285
chr1	153939496	153940146	167.8804503
chr1	153949861	153950340	130.2044448
chr1	153957853	153958257	128.2951583
chr1	153958550	153959026	29.4866848
chr1	153963005	153963845	599.2848623
chr1	153966249	153966725	25.99626806
chr1	153967336	153967811	48.44726419
chr1	153968415	153969051	64.91518467
chr1	154154767	154155403	50.07360464
chr1	154155429	154156151	101.6138859
chr1	154159719	154159947	55.24448078
chr1	154192515	154193517	287.9202196
chr1	154193688	154194003	64.88555847
chr1	154244516	154244992	87.67922592
chr1	154245022	154245256	45.7484668
chr1	154297118	154297594	20.15416214
chr1	154298618	154298871	81.37554169
chr1	154325503	154325760	45.70712233
chr1	154580170	154580818	197.6785275
chr1	154580955	154581431	110.9141222
chr1	154581755	154582231	76.3988682
chr1	154599949	154600774	131.0963715
chr1	154842512	154842988	116.3739275
chr1	154908829	154909443	82.35642349
chr1	154927288	154927924	44.46728257
chr1	154928281	154928757	20.91444802
chr1	154933953	154934849	316.8167879
chr1	154942940	154944011	263.5971786
chr1	154944780	154945526	123.2271247
chr1	154945986	154946389	45.87444289
chr1	154946572	154947781	220.5142754
chr1	154955646	154956633	170.1851815
chr1	154964942	154965578	43.19681419
chr1	154972973	154973609	43.88869735
chr1	154974088	154974564	24.88670661
chr1	154989735	154990211	20.64361628
chr1	155036076	155036856	138.5101602
chr1	155053067	155053703	58.68758975
chr1	155107948	155108623	163.1148995
chr1	155145554	155145860	79.76125006
chr1	155163313	155163789	47.88579528
chr1	155164066	155165048	656.3103634
chr1	155165229	155166723	201.8617864
chr1	155167312	155167471	49.07456437
chr1	155167760	155167919	52.40834068
chr1	155169691	155170103	98.94799386
chr1	155171855	155172331	129.7782816
chr1	155173347	155173583	41.34039504
chr1	155174774	155175071	70.70063942
chr1	155175808	155176284	19.61166526
chr1	155178135	155179332	280.2219984
chr1	155196149	155196785	56.69222114
chr1	155197049	155197847	234.6694766
chr1	155214140	155215096	266.9131666
chr1	155225327	155225497	53.90884304
chr1	155231780	155232482	286.6587407
chr1	155242867	155243484	109.4974554
chr1	155278516	155279016	192.7384546
chr1	155290451	155291287	108.2254459
chr1	155532663	155533295	207.293151
chr1	155579571	155580020	74.17898269
chr1	155657987	155658230	51.73352238
chr1	155715210	155715526	51.38198752
chr1	155826687	155827177	134.7770468
chr1	155829922	155830614	204.9411577
chr1	155880875	155881366	118.9907775
chr1	155900986	155901622	42.38288188
chr1	155903939	155904665	303.9518611
chr1	155910355	155910991	47.63100061
chr1	155911619	155912095	20.41643618
chr1	155912876	155913352	20.63776577
chr1	155914858	155915494	46.38325731
chr1	155947608	155947924	62.35824403
chr1	155948085	155948561	86.18425
chr1	155952931	155953567	50.84210627
chr1	155953955	155954591	63.25771733
chr1	155990426	155990902	100.6859625
chr1	156023491	156024610	129.1016988
chr1	156030544	156031020	69.24591474
chr1	156050749	156051225	20.98588677
chr1	156051976	156052452	73.42733643
chr1	156075189	156075456	46.94448866
chr1	156076033	156076787	93.19970761
chr1	156084297	156084773	105.8587183
chr1	156085241	156085877	43.31243556
chr1	156093209	156093919	95.4661355
chr1	156099878	156100228	76.93022196
chr1	156163402	156163730	64.95229536
chr1	156182477	156183360	452.3209269
chr1	156210775	156211496	41.90958999
chr1	156216343	156216979	47.9452466
chr1	156252236	156253104	457.1559549
chr1	156261012	156261488	74.52995518
chr1	156265099	156265735	60.3151924
chr1	156307802	156308618	316.1305932
chr1	156391298	156391774	189.6482366
chr1	156426357	156427333	279.7531117
chr1	156470619	156471095	95.25452659
chr1	156473040	156473377	62.35183209
chr1	156475128	156475476	70.32538327
chr1	156561201	156562017	165.5118401
chr1	156567513	156568149	42.14827824
chr1	156570986	156571462	131.4967772
chr1	156634453	156635089	55.38809136
chr1	156637699	156638220	81.68726016
chr1	156638664	156638856	64.16034925
chr1	156638996	156639787	131.3316211
chr1	156640633	156641162	81.02478335
chr1	156643383	156644078	241.3222255
chr1	156645573	156646432	125.8950068
chr1	156646692	156647414	113.8103962
chr1	156662434	156663263	207.1917819
chr1	156675229	156675456	49.83207512
chr1	156676264	156676900	47.61012834
chr1	156697953	156699017	320.0644695
chr1	156710628	156711020	125.0434054
chr1	156716367	156717081	171.607772
chr1	156721461	156722301	156.4907528
chr1	156736265	156736901	63.02204126
chr1	156737144	156738031	133.0859575
chr1	156771238	156771874	48.77943315
chr1	156783730	156784059	84.03562792
chr1	157015327	157015882	100.0478631
chr1	157108056	157108751	56.48052141
chr1	157132007	157132643	63.21911844
chr1	157989294	157989770	94.25808232
chr1	158083041	158083677	52.44254149
chr1	158969365	158969597	65.5660537
chr1	158969695	158969919	45.60751848
chr1	159158157	159158651	43.32348231
chr1	159750586	159751062	77.80723618
chr1	159869875	159870351	28.49226462
chr1	159880007	159880643	69.96368712
chr1	159893280	159893756	20.46846361
chr1	159895000	159895476	101.5841036
chr1	159915448	159915977	118.607238
chr1	160001451	160001840	88.33650637
chr1	160053666	160054302	44.07145745
chr1	160065342	160065978	47.17318267
chr1	160085483	160085683	47.25607477
chr1	160175395	160175680	55.3854186
chr1	160176656	160177547	137.0993653
chr1	160178186	160178822	52.05142209
chr1	160231917	160232743	494.8794308
chr1	160254642	160255118	190.6533664
chr1	160312826	160313445	237.0409215
chr1	160345511	160345987	86.11513139
chr1	160369882	160370358	20.07149936
chr1	160951403	160952012	76.45736451
chr1	160983262	160983738	23.70403104
chr1	160988326	160988802	19.70250895
chr1	160990259	160991520	481.6383843
chr1	161008452	161008928	94.31842717
chr1	161015513	161016128	251.9745295
chr1	161067889	161068525	43.23780839
chr1	161087511	161088028	106.2915617
chr1	161102556	161103127	97.58855763
chr1	161123510	161124361	273.6656789
chr1	161135784	161136431	220.5819207
chr1	161146852	161147648	280.760169
chr1	161168676	161169037	101.728422
chr1	161171966	161172492	383.1954446
chr1	161228328	161228804	125.1589149
chr1	161275685	161276321	47.94518354
chr1	161283733	161284498	321.5811933
chr1	161359477	161359953	100.4141322
chr1	161368867	161369343	112.7266877
chr1	161582113	161582501	53.8595637
chr1	161696821	161697297	82.21890809
chr1	161719285	161720240	437.4990997
chr1	161735854	161736490	76.22002183
chr1	161993420	161994056	57.65742689
chr1	162039388	162039864	19.65721373
chr1	162040139	162040443	51.21637837
chr1	162467429	162467905	152.0144189
chr1	162530804	162531293	55.38622162
chr1	162531316	162531792	27.70007318
chr1	162666033	162666669	43.9693921
chr1	162792468	162792791	83.69096897
chr1	163291280	163292070	135.2009981
chr1	164527892	164528153	46.58724319
chr1	164528300	164528574	75.83452543
chr1	164559509	164559706	50.78999305
chr1	164818147	164818783	41.61541849
chr1	165345420	165346056	42.60610079
chr1	165567276	165567752	30.34435742
chr1	165599745	165600221	85.54762242
chr1	165600298	165600643	88.84278839
chr1	165667477	165668243	166.350031
chr1	165737997	165738584	277.9252637
chr1	165796631	165798536	430.6417538
chr1	166808294	166809552	174.0575345
chr1	166824708	166825184	21.76806614
chr1	166845193	166845711	147.2163019
chr1	167135370	167136006	120.6081562
chr1	167189053	167190708	288.3465524
chr1	167190912	167191602	91.43746838
chr1	167522730	167523206	225.6173313
chr1	167691006	167691849	103.3445929
chr1	167772576	167773212	59.07041141
chr1	167789359	167789627	66.33194995
chr1	167905438	167906383	298.0575548
chr1	167906506	167906960	95.43089539
chr1	168148060	168148498	96.1322877
chr1	168194738	168195434	76.32150534
chr1	169074976	169076185	423.0471939
chr1	169429497	169430133	85.35964397
chr1	169454900	169455710	260.7323426
chr1	169763662	169764641	176.0240053
chr1	169862520	169863289	192.4985155
chr1	170043289	170043925	43.61693175
chr1	170500756	170501711	126.9551804
chr1	171189698	171190056	67.55857095
chr1	171454483	171455293	168.0865779
chr1	171711062	171711580	73.6615795
chr1	171750181	171751115	164.8156214
chr1	171810225	171810701	109.4472184
chr1	172412947	172413423	154.761634
chr1	172501275	172502851	474.8578407
chr1	172506877	172507372	144.9418797
chr1	173417914	173418550	41.62052686
chr1	173445934	173447300	224.6773285
chr1	173456344	173456980	60.38044303
chr1	173458204	173458658	128.9914267
chr1	173459165	173459433	52.87487748
chr1	173460412	173461048	41.90208501
chr1	173606657	173609733	428.6062388
chr1	173611846	173612322	152.8039684
chr1	173614290	173614926	43.88390856
chr1	173638642	173639049	130.0056541
chr1	173683889	173684365	94.51306977
chr1	173793227	173794383	131.9131991
chr1	173826202	173826484	51.91941168
chr1	173829259	173830392	137.1862511
chr1	173830577	173834392	771.6976282
chr1	173834475	173835443	144.8291716
chr1	173835510	173837395	782.1226962
chr1	173990705	173991185	67.26316053
chr1	173991210	173991934	263.3210246
chr1	174128507	174129040	159.6344098
chr1	174207770	174208730	84.62819024
chr1	174768753	174769229	25.71665212
chr1	174843343	174843819	173.9741567
chr1	174844300	174844776	22.50762357
chr1	174963129	174963765	57.10728935
chr1	174966243	174966719	24.59969461
chr1	174967956	174969322	481.8112637
chr1	174992318	174993062	318.1804143
chr1	175099341	175099817	19.64744678
chr1	176176215	176177019	118.0326001
chr1	176764284	176764587	49.6321139
chr1	177139900	177140376	23.76218154
chr1	178006932	178007098	51.46157274
chr1	178062568	178062857	73.26845093
chr1	178063043	178063211	49.49761626
chr1	178235508	178236341	146.36652
chr1	178289283	178289759	89.78249386
chr1	178310248	178310740	122.4384567
chr1	178511873	178512349	23.08934729
chr1	178693940	178694625	203.8346992
chr1	178695203	178695679	20.55497167
chr1	178994925	178995843	221.8411487
chr1	179051038	179051389	59.8392615
chr1	179056896	179057263	94.49187772
chr1	179262733	179263218	144.4718584
chr1	179334798	179334983	45.76653712
chr1	179846656	179847155	364.4945055
chr1	179851027	179852345	180.9441848
chr1	179923394	179924212	268.5353841
chr1	180123793	180124269	127.6005408
chr1	180198775	180199251	29.34886327
chr1	180471148	180472250	145.4398342
chr1	180601001	180601481	204.3496842
chr1	180892502	180892723	60.95594365
chr1	180991234	180991586	50.68003184
chr1	180991663	180992224	161.9503506
chr1	181057484	181058140	438.6180735
chr1	181070780	181070976	59.99835948
chr1	181074562	181075038	23.11599417
chr1	181998510	181999290	177.1534728
chr1	182070376	182070852	23.57424372
chr1	182351211	182352059	156.4766092
chr1	182352449	182352850	62.17516666
chr1	182360546	182361481	516.2864914
chr1	182573264	182573740	178.2034447
chr1	182584161	182584416	44.94517169
chr1	182668887	182669363	65.18134189
chr1	182758696	182759172	92.25540419
chr1	182808280	182809106	457.4887913
chr1	182810138	182810812	87.73210668
chr1	182815138	182815361	58.85146039
chr1	182833288	182833924	48.09292592
chr1	182857837	182858698	77.72455414
chr1	182991844	182992376	129.199099
chr1	183155153	183155653	148.0183176
chr1	183386975	183387611	43.87894428
chr1	183441150	183441510	56.24151565
chr1	183604235	183604947	114.7076084
chr1	184020611	184021366	156.9126818
chr1	184723782	184724078	57.33097198
chr1	184943343	184943819	106.0864834
chr1	185014373	185015555	211.0363401
chr1	185125710	185126309	211.7272242
chr1	185285262	185286990	397.7905375
chr1	185615279	185615915	42.59485815
chr1	185703284	185703760	106.7243237
chr1	186344004	186345300	250.4464225
chr1	186649837	186650033	45.40635481
chr1	187377649	187378015	69.93873983
chr1	187594996	187595632	66.16176876
chr1	187601035	187601671	56.47380476
chr1	187610186	187611143	81.66593974
chr1	192777526	192778481	396.6961922
chr1	193027927	193028086	50.35179897
chr1	193028165	193029121	332.9741762
chr1	193074413	193074894	75.48135328
chr1	193090691	193091569	177.5079614
chr1	195817068	195817415	61.23732428
chr1	196577236	196578705	598.4814016
chr1	197115276	197115998	244.0872775
chr1	197170499	197170975	76.25267059
chr1	197871563	197872140	110.7291126
chr1	198126863	198127499	52.16296694
chr1	198128045	198128619	240.6069934
chr1	200017230	200017866	43.92836157
chr1	200333784	200334420	44.70891418
chr1	200379287	200380080	171.4399054
chr1	200380707	200381109	86.87676583
chr1	200589560	200590036	164.6201833
chr1	200638463	200639186	190.1406607
chr1	200707919	200708742	236.9644448
chr1	200859990	200861451	265.5977658
chr1	200885220	200885856	46.84190104
chr1	200983339	200983975	41.57171125
chr1	201083127	201083681	96.1457917
chr1	201122979	201123851	137.9424179
chr1	201345715	201346223	119.798117
chr1	201347416	201348052	42.42422348
chr1	201368389	201368908	91.19411447
chr1	201432257	201432499	72.56433301
chr1	201472547	201472846	66.40039429
chr1	201619423	201619991	72.08517911
chr1	201706923	201707225	61.66017773
chr1	201798125	201798728	101.8873683
chr1	201849598	201850074	23.28164759
chr1	201857599	201858075	74.82136423
chr1	201910797	201911331	102.749926
chr1	201924230	201924998	290.9941196
chr1	201951595	201952071	147.915075
chr1	201968720	201969356	55.4590148
chr1	201979313	201980050	444.7313607
chr1	202113630	202114106	21.92155592
chr1	202183088	202183724	63.90679591
chr1	202310771	202311478	203.646457
chr1	202317713	202318552	129.4530289
chr1	202536587	202537223	41.17285972
chr1	202777239	202777743	395.6903539
chr1	202779625	202780369	287.6460331
chr1	202824609	202825085	20.02348178
chr1	202829755	202831146	255.9232593
chr1	202857916	202858472	166.5685676
chr1	202895961	202896738	332.6520034
chr1	202927161	202927643	181.3670736
chr1	202935981	202936617	49.02422818
chr1	202975960	202976797	344.638152
chr1	202995187	202996013	212.5677565
chr1	203259385	203260240	126.6770396
chr1	203274217	203274912	196.644529
chr1	203456665	203457187	115.1015925
chr1	203595859	203596018	45.35392392
chr1	203597666	203598142	164.0480131
chr1	203764554	203765229	264.9942456
chr1	203830566	203831440	234.5139409
chr1	204042044	204042531	207.3368304
chr1	204047436	204047745	99.87818559
chr1	204049615	204050095	131.5751224
chr1	204053458	204053934	70.69154001
chr1	204097894	204098530	49.26716503
chr1	204098557	204098745	46.48038074
chr1	204103194	204103670	29.05702973
chr1	204105851	204106487	45.23551054
chr1	204380677	204381189	219.0575088
chr1	204463475	204464289	175.2428107
chr1	204476178	204476486	43.63506177
chr1	204476739	204477077	89.37906077
chr1	204485111	204485843	88.58246249
chr1	205090819	205091295	187.7883002
chr1	205180255	205181000	280.0559238
chr1	205196478	205197114	43.46505121
chr1	205253548	205254184	64.65026143
chr1	205262963	205264456	137.2860345
chr1	205269924	205270834	221.9137866
chr1	205282850	205283648	195.5841007
chr1	205290551	205291094	192.3505382
chr1	205407813	205408289	24.43759016
chr1	205412534	205413170	42.42927384
chr1	205414135	205414771	44.84742095
chr1	205415677	205416153	20.90101695
chr1	205419028	205419664	42.64235429
chr1	205420834	205421470	48.87736286
chr1	205426051	205426522	89.22783867
chr1	205473622	205474098	92.21328616
chr1	205505326	205505962	41.84317635
chr1	205561066	205561542	23.96709632
chr1	205600078	205601517	582.9638366
chr1	205716089	205716725	53.66840435
chr1	205718029	205719665	255.5293496
chr1	205782034	205783073	281.5823855
chr1	206680679	206681162	188.2961205
chr1	206785468	206786191	348.455846
chr1	206808523	206808763	70.35241167
chr1	206861083	206861719	50.92025031
chr1	207205693	207206329	53.47669209
chr1	207224013	207224489	129.2086745
chr1	207226381	207226940	212.2302941
chr1	207494390	207495469	131.6793124
chr1	207627458	207627934	90.42812059
chr1	207925060	207925704	97.19576707
chr1	208136658	208137134	195.0377022
chr1	209601878	209602076	46.52558667
chr1	209957608	209958087	217.6519988
chr1	209979172	209979912	203.3880221
chr1	210000943	210001419	87.26436128
chr1	210111452	210111853	66.47184094
chr1	210423970	210424446	71.8415898
chr1	210546699	210547906	440.8158452
chr1	211430762	211431093	44.21284379
chr1	211431617	211432581	198.5254511
chr1	211433989	211434465	80.49532632
chr1	211500065	211500386	57.2298114
chr1	211555905	211556697	343.3064964
chr1	211750994	211751717	79.81642902
chr1	211752221	211752562	67.40525022
chr1	211848674	211849150	187.5058238
chr1	212003878	212004160	44.15665534
chr1	212208527	212209475	311.5184186
chr1	212458073	212459023	166.6276675
chr1	212459411	212459953	95.23764015
chr1	212587902	212588378	193.7561152
chr1	212732073	212732442	49.9929246
chr1	212780593	212781229	46.94924769
chr1	212781571	212783329	597.3088303
chr1	212783755	212783956	73.71119945
chr1	212784025	212784275	68.05300354
chr1	212786050	212786838	103.4290209
chr1	212787053	212787689	41.79273799
chr1	212964856	212965536	380.6907716
chr1	213031399	213031884	102.4434451
chr1	213065098	213065574	27.21023142
chr1	213065588	213065823	74.83185215
chr1	213070768	213071404	49.75173503
chr1	213081404	213082405	100.5004806
chr1	213083116	213083935	151.983578
chr1	213087973	213088935	162.6698021
chr1	213090115	213090459	70.32343004
chr1	213141054	213141530	83.05325264
chr1	213141714	213141992	48.22676945
chr1	213144930	213145566	42.46006119
chr1	213150115	213150591	19.99296958
chr1	213152936	213153228	51.26185247
chr1	213153298	213153627	77.09362588
chr1	213154573	213155418	213.065905
chr1	213155745	213156221	19.88689239
chr1	213156671	213157332	114.0168388
chr1	213157926	213158242	84.73956914
chr1	213159670	213160364	85.04133049
chr1	213161199	213161835	45.7731412
chr1	213167096	213167732	44.63194978
chr1	213188463	213189342	340.8062263
chr1	213224324	213224960	70.4609113
chr1	214161252	214161411	48.06173791
chr1	214612883	214613051	44.18438703
chr1	214620258	214620833	174.7998062
chr1	214724575	214726116	453.7991251
chr1	214776364	214777022	229.8872575
chr1	215740374	215740918	150.5604451
chr1	216774036	216774512	65.90003964
chr1	216896734	216896940	48.10812038
chr1	217804160	217804996	179.4345043
chr1	218458278	218458886	130.0247246
chr1	218667821	218668001	48.37870399
chr1	219347012	219347488	255.1984295
chr1	220006791	220007077	48.96950909
chr1	220007458	220008356	99.34203873
chr1	220219588	220220271	171.4181961
chr1	220267389	220267933	67.02498686
chr1	220445355	220446163	436.204285
chr1	220701342	220701669	48.07144002
chr1	220701735	220702614	175.6884431
chr1	220863594	220863924	53.85228018
chr1	220921231	220921934	207.61343
chr1	220960055	220960862	99.11494816
chr1	221465798	221466637	112.2479436
chr1	222638835	222639311	106.8863041
chr1	222763008	222763398	65.74873008
chr1	222790866	222791705	269.4096711
chr1	222817129	222817952	205.4760202
chr1	222885836	222886038	45.57477224
chr1	222886507	222886983	26.49944212
chr1	222988275	222988631	50.00124132
chr1	223101559	223102035	23.65428997
chr1	223182714	223183350	47.45062514
chr1	223184570	223184968	69.7805383
chr1	223185684	223186160	83.59184752
chr1	223188570	223188895	59.69951812
chr1	223191292	223192547	151.6150486
chr1	223194130	223194876	141.1030424
chr1	223203303	223204236	60.35217981
chr1	223307005	223307641	87.93254896
chr1	224033140	224034748	288.1748434
chr1	224180025	224180635	125.8807099
chr1	224301578	224302098	258.7451845
chr1	224370537	224371271	42.81903784
chr1	224401040	224401676	59.89996644
chr1	224517572	224518385	148.8214054
chr1	224528648	224529176	104.5034563
chr1	224544375	224544851	160.0673548
chr1	224622248	224622724	114.0166092
chr1	224686322	224687030	144.3656279
chr1	224988142	224988778	43.59291089
chr1	225117174	225117659	138.7994652
chr1	225615806	225616282	91.51134752
chr1	225840315	225841833	225.5403304
chr1	225965174	225966245	446.7531447
chr1	225967555	225968342	71.96269093
chr1	225978943	225979419	22.5594921
chr1	225997671	225997998	92.41036245
chr1	226029697	226030333	47.80666157
chr1	226032225	226032861	67.21796386
chr1	226069737	226070415	114.1051466
chr1	226111681	226112212	156.9576713
chr1	226186781	226187581	532.6251241
chr1	226190398	226191034	43.25388894
chr1	226249373	226250763	373.9352717
chr1	226251858	226252240	54.98800238
chr1	226254340	226254504	47.75425047
chr1	226261654	226262130	125.5133045
chr1	226309585	226310184	130.1988562
chr1	226374144	226374620	258.9451526
chr1	226496283	226497334	250.1146407
chr1	226592447	226592923	25.64144325
chr1	226595494	226595970	92.92561108
chr1	226841722	226842358	44.96864249
chr1	226867539	226868015	93.96303172
chr1	226890938	226891475	149.0015615
chr1	227058179	227058536	70.87341968
chr1	227127123	227127887	163.8536397
chr1	227505222	227505698	134.0029055
chr1	227505877	227506353	27.23888415
chr1	227506727	227507118	73.43739965
chr1	227729896	227730532	43.71390065
chr1	227751125	227751808	204.5236303
chr1	227917256	227917892	47.92731019
chr1	227922712	227923439	188.8268229
chr1	228135364	228135840	68.86501789
chr1	228269241	228269877	57.90909566
chr1	228270238	228270714	183.5145883
chr1	228290717	228291193	132.9145926
chr1	228296722	228297198	184.5093951
chr1	228327774	228328275	177.7476659
chr1	228353296	228353979	354.1627795
chr1	228362042	228362518	94.51972893
chr1	228566224	228566562	83.19607079
chr1	228579265	228579901	42.83594121
chr1	228593069	228593705	48.94222546
chr1	228594343	228594649	53.38131966
chr1	228644823	228646044	425.1432374
chr1	228646815	228647084	49.211023
chr1	228652131	228652447	42.2853927
chr1	229406656	229407132	96.37683092
chr1	229478350	229478708	69.14759519
chr1	229569693	229569940	50.8997835
chr1	229643688	229644511	505.4230959
chr1	229761753	229762253	127.4182299
chr1	229851800	229852062	70.88390611
chr1	230202867	230203185	50.05932743
chr1	230558251	230558712	57.31624269
chr1	230563751	230564227	97.36490574
chr1	230778030	230778637	246.208913
chr1	230889530	230890006	88.02654652
chr1	231003994	231005158	193.1862991
chr1	231114806	231114970	51.01150084
chr1	231376626	231377266	343.5952472
chr1	231473349	231473730	57.88092827
chr1	231473832	231474308	25.5979007
chr1	231557961	231558527	124.5917186
chr1	231664229	231664705	151.7363337
chr1	232270077	232270755	120.4676588
chr1	232271255	232271731	19.29962148
chr1	232272468	232273330	193.144453
chr1	232273776	232274271	96.55686789
chr1	232275214	232275546	89.93077118
chr1	232276638	232277352	114.7642963
chr1	232278045	232279669	172.9663503
chr1	232279782	232280049	42.40842223
chr1	232280512	232281041	60.47532154
chr1	232281441	232281917	28.40301653
chr1	232764963	232765599	49.18274465
chr1	232940957	232941525	180.1953755
chr1	233004707	233004968	52.80463962
chr1	233085838	233086454	224.5233689
chr1	233248711	233249347	52.00284412
chr1	233431188	233431664	97.43177712
chr1	233463318	233463794	92.9170708
chr1	233749299	233749789	93.19106014
chr1	234508816	234509379	165.2932122
chr1	234614598	234615048	70.33103277
chr1	234735600	234735983	50.6671208
chr1	234745693	234746280	70.61719022
chr1	234746428	234747374	326.3821649
chr1	234859878	234860354	97.16243136
chr1	235106462	235106702	52.64833497
chr1	235253518	235254154	53.63446099
chr1	235270957	235271929	153.0601631
chr1	235291693	235292626	463.4465612
chr1	235324237	235324914	256.2798619
chr1	235491739	235492580	217.3620226
chr1	235530548	235531123	309.9254849
chr1	235666911	235668730	378.0121333
chr1	235805741	235806377	47.0029989
chr1	235813576	235814122	86.42645012
chr1	235814227	235814546	65.7905637
chr1	235838383	235839112	96.38863302
chr1	236030296	236030772	97.86977622
chr1	236135096	236135572	123.5875504
chr1	236444976	236445466	225.8082551
chr1	236451438	236451914	108.9051635
chr1	236666559	236666813	65.56739281
chr1	236687581	236688057	20.02893618
chr1	236767564	236768196	250.2136543
chr1	236849565	236850041	88.79418556
chr1	236958099	236958863	210.3460638
chr1	237205286	237205762	184.0653798
chr1	237402310	237402946	47.66910729
chr1	238811143	238811443	78.33041537
chr1	241803012	241803841	276.4150427
chr1	242010953	242011739	134.4667799
chr1	243416429	243417065	41.36607103
chr1	243418242	243418743	57.24136057
chr1	244013804	244014712	198.3553861
chr1	244080491	244081127	79.07741529
chr1	244211391	244211571	42.60247075
chr1	244516797	244517433	88.39271735
chr1	244614894	244615415	127.2736932
chr1	244624487	244625204	305.0702041
chr1	244815734	244816142	76.11628858
chr1	244816217	244816729	228.3212064
chr1	244978728	244979255	81.92936075
chr1	244997922	244999269	390.8469171
chr1	244999440	244999717	61.10531241
chr1	245007281	245007917	49.17692863
chr1	245013799	245014165	63.38574172
chr1	245015120	245015596	82.36449605
chr1	245018481	245019117	48.53060148
chr1	245026181	245027247	187.3541162
chr1	245027394	245028401	306.4470889
chr1	245132920	245134933	423.0741335
chr1	246670444	246670656	51.21369488
chr1	246729326	246730074	189.5575301
chr1	246887235	246887929	84.56595447
chr1	247094207	247094683	26.81643151
chr1	247094969	247095445	188.225106
chr1	247171062	247171555	215.9696572
chr1	247241533	247242306	296.9460711
chr1	247267320	247267880	250.4543664
chr1	247373869	247374345	111.1849913
chr1	247494963	247495586	81.41424312
chr1	247499561	247500197	41.58615822
chr1	247539071	247539362	55.3216985
chr1	247611220	247611696	90.69631011
chr1	249120346	249120802	142.2024828
chr1	249131940	249133355	330.8991676
chr1	249152176	249152657	102.9834667
chr1	249152767	249153066	62.35084463
chr1	249153146	249153305	50.84242486
chr1	249157181	249157657	71.21862159
chr1	249167358	249167641	51.48350501
chr1	249199927	249200836	265.3310246
chr1	249201161	249201797	51.86965505
chr10	180812	181344	71.52484373
chr10	181746	182426	77.58912432
chr10	735296	735995	117.3936592
chr10	851775	852411	41.44024191
chr10	977474	977832	54.30708739
chr10	977910	978135	41.6056903
chr10	1034031	1034656	172.2544317
chr10	1041016	1041810	116.7659349
chr10	1065141	1065777	53.85407958
chr10	1094566	1095481	106.3213654
chr10	1102251	1102837	119.853229
chr10	1351293	1351929	49.06904127
chr10	3214711	3215176	356.011935
chr10	3215527	3216003	112.0638237
chr10	3817134	3817770	54.97720776
chr10	3826157	3826348	54.3657913
chr10	3827044	3827526	69.25000932
chr10	3827536	3828535	406.2114573
chr10	3828565	3829098	44.62675946
chr10	3930136	3930307	52.53062249
chr10	5454363	5454850	84.11369597
chr10	5488378	5488854	243.0031837
chr10	5508241	5508820	88.16876344
chr10	5708231	5708707	88.26123815
chr10	5855049	5855996	436.827016
chr10	5930843	5931319	72.51976892
chr10	5931569	5932045	128.7956895
chr10	5932071	5932443	101.2062575
chr10	6130794	6131270	99.9882318
chr10	6186494	6187070	85.11650734
chr10	6205683	6206010	50.17276154
chr10	6244660	6245542	583.4969449
chr10	6622301	6622777	88.2761334
chr10	6623561	6624197	54.88272012
chr10	6836654	6837290	54.18418702
chr10	7452529	7453165	61.90335882
chr10	7829667	7830408	218.3013125
chr10	7860157	7860734	214.0792082
chr10	11059503	11059979	20.76512446
chr10	11496204	11496680	19.63498817
chr10	11653271	11654028	122.7084694
chr10	12084492	12085023	99.53998503
chr10	12110778	12111261	255.4082909
chr10	12171607	12171925	60.46104263
chr10	12222498	12222974	23.46632047
chr10	12237555	12238483	100.3570935
chr10	13203340	13203816	101.6348072
chr10	13341351	13342259	214.5450399
chr10	13344083	13344579	114.0197354
chr10	13379910	13380097	41.90533833
chr10	13390073	13392712	442.7714365
chr10	13393169	13393804	235.5212576
chr10	13628618	13629195	107.542855
chr10	13749277	13749913	45.36910271
chr10	13924140	13924825	147.6024671
chr10	13932355	13932991	44.40395542
chr10	14227209	14228126	479.0536927
chr10	14879714	14880640	232.6578635
chr10	14920191	14921197	335.4639306
chr10	14995999	14996475	144.3631561
chr10	15001206	15001682	25.42552856
chr10	15130494	15130983	167.4406732
chr10	15138984	15139905	303.9476707
chr10	15210344	15210820	161.6456949
chr10	16428852	16429120	72.91987595
chr10	16478827	16479303	148.9428234
chr10	16859108	16859978	238.194106
chr10	16933667	16934332	377.0011754
chr10	17064816	17065283	125.1791423
chr10	17243373	17243942	120.3462758
chr10	17272254	17272730	82.4463251
chr10	17659101	17659762	145.5738552
chr10	17685530	17686474	322.874856
chr10	18429549	18430230	53.17645606
chr10	18916568	18916887	58.85058262
chr10	18940309	18940838	119.4462691
chr10	18947914	18948711	307.6452048
chr10	21243363	21243999	55.15525224
chr10	21581731	21582226	115.3252909
chr10	21604667	21605303	46.50533877
chr10	21784752	21785185	100.3104014
chr10	21785539	21786378	123.6463857
chr10	21789169	21789805	58.99520344
chr10	21796995	21797321	51.5481865
chr10	21798242	21799525	74.40345612
chr10	21813499	21813975	33.62029544
chr10	21814169	21815864	334.8871851
chr10	21815891	21816561	100.5580641
chr10	21817533	21818169	41.38083457
chr10	21822364	21823104	149.1422569
chr10	22033134	22033770	68.52714504
chr10	22036182	22036658	19.30697909
chr10	22039426	22039605	56.30129794
chr10	22265915	22266111	42.18286892
chr10	22292401	22292931	114.960632
chr10	22517893	22518529	67.26082041
chr10	22541165	22541801	57.52471927
chr10	22605052	22605688	44.42238343
chr10	22725808	22726284	168.3742628
chr10	23216601	23217077	117.199797
chr10	23344569	23344934	87.65753086
chr10	23384285	23384875	341.7066621
chr10	23569205	23569841	52.30294654
chr10	23727909	23728271	63.37006657
chr10	25240580	25242235	248.5334902
chr10	25305363	25306230	492.7174191
chr10	27149605	27150111	256.1714946
chr10	27389130	27389606	87.01121489
chr10	27436154	27436790	46.04246522
chr10	27443013	27443551	181.2078067
chr10	27443729	27444590	125.7586888
chr10	27444637	27445113	22.82235961
chr10	27530789	27531345	175.7522936
chr10	27541387	27541863	122.4269479
chr10	27793075	27793470	107.2550831
chr10	28031110	28031746	57.22603909
chr10	28287318	28287794	106.3418355
chr10	28591562	28592523	303.1236027
chr10	28821134	28822276	151.0388811
chr10	28957620	28958256	57.52364554
chr10	28966207	28966696	199.9008547
chr10	29011232	29011868	59.60827788
chr10	29431632	29432268	156.0421166
chr10	29472453	29472779	65.84307068
chr10	30637780	30638279	117.3738047
chr10	30663228	30663448	47.25274049
chr10	30712118	30712754	49.90487933
chr10	30722242	30722560	104.476567
chr10	30722576	30723328	79.37807414
chr10	30842695	30843255	98.72114363
chr10	31073817	31074093	77.82566601
chr10	31321059	31321370	64.23834249
chr10	31422725	31423549	174.6081924
chr10	31892267	31892924	110.9233856
chr10	31966431	31966907	91.99537351
chr10	32044152	32044311	52.16602714
chr10	32048064	32048540	20.43194788
chr10	32048739	32049219	185.9575258
chr10	32217464	32217955	178.0372636
chr10	32293325	32293801	19.988931
chr10	32294079	32294284	49.39564544
chr10	32338630	32339266	45.91444072
chr10	32345009	32345674	300.2356612
chr10	32555954	32556430	30.31705171
chr10	32635077	32636597	420.2890199
chr10	32667366	32668002	41.2649487
chr10	32734715	32735191	126.2448398
chr10	33246921	33247939	135.5132641
chr10	33248881	33249517	63.5843289
chr10	33269433	33269886	145.663441
chr10	33294449	33294925	112.6422892
chr10	35028824	35029460	74.77079641
chr10	35103758	35104708	72.03486779
chr10	35415724	35416439	234.4701332
chr10	35625075	35625551	25.45940878
chr10	35930932	35931530	132.5928885
chr10	38265056	38265586	118.8133523
chr10	38299668	38300345	206.229635
chr10	38691647	38691887	50.45268707
chr10	43133348	43134276	280.1788875
chr10	43277789	43278569	313.3082166
chr10	43311790	43312790	93.85103215
chr10	43428711	43429347	54.74180434
chr10	43447240	43447876	44.86735871
chr10	43572241	43572877	41.38798429
chr10	43818309	43818785	32.15826832
chr10	43880171	43880723	65.30966903
chr10	43882384	43882860	19.61999124
chr10	43891390	43893087	158.8016929
chr10	43902985	43903461	225.7797036
chr10	43904074	43904840	171.4215412
chr10	43915725	43916587	119.2937893
chr10	43931987	43932705	158.8615856
chr10	43950773	43951265	79.68824177
chr10	44101675	44102151	115.7972877
chr10	44143703	44144409	101.400638
chr10	44806230	44806866	44.83592598
chr10	44866051	44866687	49.26491473
chr10	45360068	45360647	79.19596724
chr10	45454730	45455206	107.5586631
chr10	45474020	45474496	89.16627697
chr10	45496189	45496666	151.8871066
chr10	45914732	45915238	125.9053176
chr10	46089807	46090084	101.4584003
chr10	46090148	46090363	82.01984285
chr10	46167641	46168680	197.3867154
chr10	46222475	46222951	91.59050602
chr10	46992490	46993305	254.2877552
chr10	47002322	47002958	60.92029713
chr10	47003991	47004826	97.53503842
chr10	47655618	47656254	46.06030658
chr10	48354839	48355315	117.638277
chr10	49514539	49515017	179.7436596
chr10	50746822	50747298	71.25795306
chr10	51565209	51565501	80.75328653
chr10	51572426	51572666	68.21875395
chr10	51827500	51827976	129.7579531
chr10	52384102	52385395	227.8982535
chr10	52385398	52385860	50.58753189
chr10	52499372	52500092	100.6989071
chr10	52834024	52834338	42.2862776
chr10	52834424	52834636	82.74582758
chr10	53459110	53459951	209.5042853
chr10	53786745	53787522	131.236683
chr10	53788976	53790642	155.9474425
chr10	53791493	53791969	99.25901819
chr10	53792348	53793534	218.3613157
chr10	53798678	53799513	113.4976074
chr10	54073957	54074177	58.29104454
[truncated: 15,551 more rows]
