# Supplementary material for: Variable reproducibility in genome-scale public data: A case study using ENCODE ChIP sequencing resource
Source: FEBS Lett. 2015 Dec 21;589(24):3866–70. doi: 10.1016/j.febslet.2015.11.027 (PMC4686001; doi:10.1016/j.febslet.2015.11.027)
Supplement: Supplementary file advisedPeakLists.zip — This zip archive contains 56 advised peak lists (see main text and supplementary table 1). Files are bed like tab delimited text files, with 4 columns: chromosome, peak start, peak end, and peak score. [file mmc4.zip › H1-hESC_None_Rad21.bed]

chr1	237628	237872	77.71505452
chr1	714162	714402	54.06235437
chr1	785821	786061	32.9771637
chr1	805202	805446	208.0115467
chr1	840064	840277	366.9402948
chr1	848273	848513	42.41714551
chr1	856548	856660	73.12802705
chr1	864257	864534	72.00129878
chr1	874542	874782	61.84318167
chr1	886823	887067	145.7469998
chr1	911466	911710	260.1403015
chr1	919614	919833	379.6109149
chr1	933924	934164	36.53472274
chr1	937259	937503	122.5843325
chr1	950820	951064	176.9884065
chr1	954661	954901	34.84403231
chr1	967861	968101	34.55506355
chr1	968385	968629	343.9881452
chr1	970577	970817	59.99661666
chr1	976069	976309	33.71118721
chr1	999263	999464	326.1802738
chr1	1057529	1057808	686.3454523
chr1	1109364	1109630	67.02898932
chr1	1109829	1110069	49.27155527
chr1	1141381	1141441	51.31974524
chr1	1142470	1142531	48.43965168
chr1	1166129	1166369	51.93961749
chr1	1182488	1182728	34.92287284
chr1	1187799	1188039	29.28045189
chr1	1200468	1200664	277.3531517
chr1	1225584	1225828	179.4127415
chr1	1227280	1227524	270.5325722
chr1	1235471	1235711	47.72066116
chr1	1237369	1237638	79.54500249
chr1	1240671	1240915	21.40541838
chr1	1241511	1241755	84.57910622
chr1	1270341	1270581	38.40553056
chr1	1280064	1280304	46.71550578
chr1	1285206	1285450	135.2313663
chr1	1297468	1297708	29.7629181
chr1	1307488	1307709	286.0445113
chr1	1311758	1312017	57.01556696
chr1	1334844	1335084	33.2514313
chr1	1337431	1337675	153.5297152
chr1	1376309	1376553	241.2540248
chr1	1397225	1397465	41.68232323
chr1	1440358	1440598	38.94702955
chr1	1486409	1486657	81.58958398
chr1	1533067	1533339	97.52156675
chr1	1534840	1535080	58.29936889
chr1	1555508	1555752	203.3104585
chr1	1597176	1597420	160.0523508
chr1	1610405	1610645	36.56950734
chr1	1684818	1685058	49.79433377
chr1	1695780	1696020	30.06714292
chr1	1710480	1710720	46.34613932
chr1	1720536	1720780	136.2093604
chr1	1726500	1726740	25.91825164
chr1	1727967	1728211	121.1500924
chr1	1787121	1787361	35.62493917
chr1	1790119	1790371	91.6447746
chr1	1830672	1830912	34.92720868
chr1	1837705	1837957	640.0524696
chr1	1840429	1840673	215.1791881
chr1	1875473	1875717	155.9920801
chr1	1886310	1886550	29.59717421
chr1	1891555	1891785	415.3254034
chr1	1906260	1906500	27.08800016
chr1	1976316	1976574	290.4575302
chr1	1977978	1978189	455.9130466
chr1	1980918	1981162	279.4768872
chr1	2023118	2023362	149.9465111
chr1	2029863	2030103	27.36073905
chr1	2036103	2036343	26.86700986
chr1	2040117	2040361	315.8267691
chr1	2063746	2063990	161.9804476
chr1	2071447	2071691	169.7245524
chr1	2094709	2094953	94.57591195
chr1	2097244	2097484	25.71678424
chr1	2105793	2106012	347.4262615
chr1	2126674	2126943	702.8555297
chr1	2131041	2131281	35.52515588
chr1	2144519	2144776	109.5750378
chr1	2158995	2159235	39.59309844
chr1	2169207	2169457	89.66072252
chr1	2179871	2180111	38.05015209
chr1	2205978	2206239	54.04079894
chr1	2242980	2243224	160.6475053
chr1	2245863	2246103	25.70111739
chr1	2313223	2313470	644.6514492
chr1	2314101	2314345	154.4186503
chr1	2338231	2338471	43.08689705
chr1	2345880	2346135	567.8161721
chr1	2361555	2361799	153.3708048
chr1	2375354	2375598	227.2674741
chr1	2388733	2388973	35.12752793
chr1	2391208	2391475	100.7837885
chr1	2398631	2398871	28.30658211
chr1	2435403	2435643	30.71161469
chr1	2446705	2446945	36.02893262
chr1	2455171	2455415	159.3443739
chr1	2470841	2471085	112.2736132
chr1	2479512	2479744	469.3461377
chr1	2486401	2486599	297.9643969
chr1	2493410	2493654	129.8165556
chr1	2509949	2510189	45.04995139
chr1	2530031	2530275	300.0299883
chr1	2572909	2573149	52.0769757
chr1	2574633	2574873	37.60320597
chr1	2703235	2703479	197.1890659
chr1	2718239	2718479	34.51035513
chr1	2738611	2738855	93.83443918
chr1	2757020	2757260	33.63610519
chr1	2792572	2792812	29.35902803
chr1	2838629	2838893	66.67000643
chr1	2929163	2929338	253.8517962
chr1	2982819	2983015	350.7092366
chr1	2986216	2986460	235.2379033
chr1	3029705	3029945	29.44816258
chr1	3036434	3036690	59.27188986
chr1	3046978	3047218	51.9770309
chr1	3089076	3089316	42.57479952
chr1	3143667	3143907	34.4095367
chr1	3200597	3200828	414.6137764
chr1	3236577	3236793	351.8944516
chr1	3266325	3266603	75.61952501
chr1	3267440	3267696	74.372753
chr1	3273751	3273991	34.8396195
chr1	3308350	3308590	42.75368119
chr1	3319988	3320232	104.5461596
chr1	3326774	3326985	377.0899657
chr1	3333755	3333995	34.80004618
chr1	3341302	3341566	708.2687227
chr1	3347879	3348123	106.015267
chr1	3369752	3370005	654.6620333
chr1	3370838	3371100	75.76333508
chr1	3388406	3388650	161.7026881
chr1	3400506	3400717	337.4598226
chr1	3407846	3408068	427.2522147
chr1	3408344	3408588	96.30921772
chr1	3434834	3435078	135.4479889
chr1	3441442	3441682	28.72475765
chr1	3450081	3450340	71.06899733
chr1	3468358	3468598	30.03554991
chr1	3481863	3482116	666.8592227
chr1	3508114	3508354	45.26934236
chr1	3531773	3531996	385.6685453
chr1	3535627	3535871	293.8402048
chr1	3537728	3537972	152.7343343
chr1	3580901	3581141	33.64516077
chr1	3594907	3595169	82.22209613
chr1	3612258	3612503	260.8988821
chr1	3641025	3641265	627.3249603
chr1	3643953	3644134	277.3306367
chr1	3692549	3692793	289.8447432
chr1	3702093	3702320	494.0783487
chr1	3718165	3718281	76.80950216
chr1	3744345	3744589	109.6403414
chr1	3773777	3774035	81.15820607
chr1	3774835	3775075	37.26158826
chr1	3816161	3816408	80.3980678
chr1	3823826	3824070	200.0841001
chr1	3827414	3827711	680.9667196
chr1	3830032	3830272	58.1206123
chr1	4061100	4061340	33.11065524
chr1	4179059	4179299	40.12660849
chr1	4198155	4198395	35.29945018
chr1	4210366	4210630	99.43098844
chr1	4233269	4233533	80.63486635
chr1	4238782	4239026	118.2103954
chr1	4377320	4377564	120.6791461
chr1	4422765	4423009	179.7737667
chr1	4482680	4482924	138.4506252
chr1	4529650	4529914	60.89549206
chr1	4545661	4545901	53.728642
chr1	4554713	4554903	237.8323801
chr1	4645321	4645565	257.2204714
chr1	4654461	4654705	142.1154373
chr1	4677925	4678165	53.72829067
chr1	4687480	4687724	120.9919958
chr1	4712757	4712916	235.2188846
chr1	4716409	4716662	574.2456412
chr1	4717452	4717692	26.91323421
chr1	4719286	4719574	51.97312921
chr1	4754641	4754881	46.88972141
chr1	4802116	4802390	66.2311483
chr1	4828632	4828872	36.47749329
chr1	4829570	4829821	85.9947517
chr1	4838137	4838329	259.2208833
chr1	4886188	4886436	516.5434469
chr1	4948182	4948422	41.52459829
chr1	5159750	5159994	159.1701155
chr1	5179617	5179861	275.0401305
chr1	5180018	5180262	115.137421
chr1	5185324	5185568	21.45331334
chr1	5221494	5221758	107.2074219
chr1	5277678	5277918	37.45846011
chr1	5333723	5333967	149.3976768
chr1	5335620	5335860	34.39678041
chr1	5346401	5346645	158.1704307
chr1	5400901	5401180	60.65739155
chr1	5411528	5411772	160.067164
chr1	5454264	5454508	129.7945809
chr1	5475771	5476035	74.59940166
chr1	5487364	5487608	97.73160246
chr1	5508622	5508852	429.2249292
chr1	5542087	5542286	313.0950441
chr1	5564728	5564968	40.46517554
chr1	5566561	5566801	34.95352453
chr1	5570009	5570248	476.3953241
chr1	5574698	5574942	362.0490005
chr1	5658675	5658919	100.0128699
chr1	5659501	5659769	69.72846086
chr1	5681155	5681389	383.097343
chr1	5697330	5697574	214.1304749
chr1	5701002	5701246	141.5887019
chr1	5703525	5703765	53.57373719
chr1	5779363	5779531	233.0689125
chr1	5805907	5806158	700.2234728
chr1	5812424	5812691	67.8224557
chr1	5828131	5828375	105.7544704
chr1	5890852	5891135	750.3331595
chr1	5907448	5907688	27.3135634
chr1	5919026	5919270	178.0924725
chr1	5920355	5920595	52.32663723
chr1	5948685	5948957	82.33291713
chr1	5953795	5954039	84.15996639
chr1	5976115	5976359	274.747253
chr1	5987116	5987356	30.61318894
chr1	6009559	6009825	58.19719884
chr1	6033887	6034131	108.95559
chr1	6035297	6035528	628.2082558
chr1	6040482	6040722	40.87546647
chr1	6065662	6065907	65.57753902
chr1	6094559	6094817	82.00830111
chr1	6095812	6096052	33.56819417
chr1	6099113	6099353	32.45169821
chr1	6101589	6101817	508.5758589
chr1	6113072	6113283	448.5918759
chr1	6140730	6140970	30.02122453
chr1	6142439	6142716	102.5896166
chr1	6159834	6160078	169.9095906
chr1	6165303	6165547	100.7115526
chr1	6166652	6166892	26.82071336
chr1	6168979	6169206	380.9957281
chr1	6170024	6170280	50.97870409
chr1	6197850	6198094	90.4819178
chr1	6201729	6201973	202.917258
chr1	6222869	6223109	67.64827397
chr1	6231645	6231889	313.2347393
chr1	6240401	6240641	35.18124572
chr1	6243627	6243867	46.00124923
chr1	6245913	6246157	207.1192613
chr1	6264934	6265174	25.91250354
chr1	6265295	6265539	97.97486188
chr1	6269763	6270003	28.60718496
chr1	6287318	6287558	26.68879978
chr1	6298764	6299008	220.0150859
chr1	6305141	6305385	346.8325875
chr1	6306848	6307100	571.3881335
chr1	6312718	6312958	36.33863404
chr1	6328563	6328762	294.0517121
chr1	6333079	6333161	72.44116938
chr1	6340934	6341145	336.0840637
chr1	6403540	6403790	735.6034329
chr1	6408075	6408289	479.6368372
chr1	6417376	6417620	147.35163
chr1	6423214	6423458	148.2344272
chr1	6438243	6438483	43.92348778
chr1	6457117	6457361	118.5437332
chr1	6464790	6465011	466.9947955
chr1	6474407	6474651	185.1384063
chr1	6483561	6483805	216.1268201
chr1	6497156	6497396	31.5616381
chr1	6498156	6498359	362.4294953
chr1	6500768	6501008	64.54796887
chr1	6505244	6505504	97.66678953
chr1	6516187	6516427	35.57120043
chr1	6524615	6524855	34.11343364
chr1	6532537	6532777	57.23144169
chr1	6535621	6535865	128.3681077
chr1	6546598	6546842	221.074301
chr1	6550004	6550194	295.3138644
chr1	6583750	6583947	364.9205731
chr1	6614547	6614791	166.6818264
chr1	6644252	6644492	29.74713485
chr1	6694715	6694959	199.728633
chr1	6706644	6706843	340.2750356
chr1	6761926	6762037	100.0846366
chr1	6780136	6780347	415.0989149
chr1	6787596	6787840	344.2595718
chr1	6846170	6846410	29.34471001
chr1	6854310	6854554	171.2603046
chr1	6934450	6934710	80.80787832
chr1	6950017	6950261	322.3058665
chr1	6979256	6979500	22.95682298
chr1	7004527	7004767	27.76794112
chr1	7023739	7023984	49.97643416
chr1	7048070	7048310	51.36363909
chr1	7058431	7058671	52.78315069
chr1	7102863	7103066	296.2250203
chr1	7106396	7106636	32.74098174
chr1	7129950	7130190	26.86430055
chr1	7130526	7130750	420.8571457
chr1	7135488	7135728	30.93063589
chr1	7144381	7144621	37.60945934
chr1	7177602	7177842	43.47967897
chr1	7181014	7181258	136.0741594
chr1	7187437	7187677	39.62261658
chr1	7246840	7247080	37.41333322
chr1	7258791	7259035	88.85419678
chr1	7268022	7268259	724.9309151
chr1	7278361	7278605	580.5430188
chr1	7284893	7285113	417.8436357
chr1	7288631	7288871	26.65593549
chr1	7299487	7299727	26.03748867
chr1	7321633	7321877	158.0721684
chr1	7344882	7345122	33.4931719
chr1	7347179	7347423	89.05557356
chr1	7363002	7363259	52.63141103
chr1	7406353	7406597	142.6540515
chr1	7416193	7416433	26.21293012
chr1	7470735	7470975	26.01114968
chr1	7509877	7510117	36.67367827
chr1	7514190	7514434	166.9246586
chr1	7520906	7521150	143.2960666
chr1	7535000	7535136	47.64053951
chr1	7535234	7535478	223.6338448
chr1	7547715	7547960	48.5121735
chr1	7576414	7576658	175.9732197
chr1	7593223	7593463	29.0124606
chr1	7598974	7599218	117.9113971
chr1	7599554	7599692	67.72287303
chr1	7599856	7600076	380.7363091
chr1	7613405	7613645	29.87616841
chr1	7621545	7621789	231.7386593
chr1	7637366	7637615	135.4398401
chr1	7641822	7642062	30.9535196
chr1	7643599	7643839	39.32867382
chr1	7701778	7702018	44.12039133
chr1	7704197	7704437	36.75064383
chr1	7707360	7707577	534.2235661
chr1	7727665	7727919	691.9788502
chr1	7729595	7729831	566.7235857
chr1	7812952	7813154	342.743133
chr1	7815589	7815829	54.07140115
chr1	7845254	7845494	42.34353486
chr1	7868378	7868622	178.5142001
chr1	7962881	7963080	371.7108886
chr1	8002407	8002651	137.906779
chr1	8021407	8021676	92.93476326
chr1	8035403	8035636	567.2897795
chr1	8042432	8042657	522.2693916
chr1	8051874	8052118	36.60467339
chr1	8075142	8075344	386.5414867
chr1	8076672	8076912	47.22791989
chr1	8091310	8091567	159.0818604
chr1	8225741	8226024	117.9082761
chr1	8227181	8227421	27.59485523
chr1	8274889	8275129	46.05520446
chr1	8299049	8299289	25.98119452
chr1	8374396	8374653	762.4047921
chr1	8375943	8376216	89.8706102
chr1	8378070	8378310	33.0266512
chr1	8409074	8409334	577.915354
chr1	8411786	8412030	193.4249518
chr1	8419389	8419629	26.97985769
chr1	8434937	8435181	216.1948021
chr1	8439641	8439881	33.40672281
chr1	8469293	8469569	63.73052419
chr1	8484174	8484414	26.11806188
chr1	8491187	8491427	42.03698741
chr1	8499614	8499872	111.8674653
chr1	8503642	8503875	377.7819867
chr1	8525127	8525371	150.0800456
chr1	8621205	8621407	465.1768535
chr1	8658160	8658443	73.94728256
chr1	8731426	8731670	275.2959863
chr1	8763440	8763684	73.83056582
chr1	8786648	8786801	246.7409789
chr1	8799485	8799729	252.4154753
chr1	8824087	8824327	32.15156956
chr1	8836265	8836509	158.7267676
chr1	8854735	8854975	50.93634603
chr1	8875013	8875284	108.3433107
chr1	8891458	8891702	86.5839348
chr1	8908994	8909243	505.1155232
chr1	8919527	8919771	173.5351985
chr1	8922598	8922843	99.58384294
chr1	8931712	8931956	271.0093132
chr1	8933631	8933871	33.33230914
chr1	8970461	8970701	29.7350787
chr1	8978240	8978454	440.8834361
chr1	9023039	9023283	189.808198
chr1	9048150	9048387	497.9786241
chr1	9053437	9053677	29.63872437
chr1	9065245	9065456	453.6490082
chr1	9070168	9070388	488.4578177
chr1	9161675	9161906	512.0810377
chr1	9170885	9171132	612.8891029
chr1	9202388	9202632	250.2684095
chr1	9241417	9241661	141.5014291
chr1	9256577	9256786	493.386486
chr1	9258751	9258995	124.4683445
chr1	9307379	9307637	86.54279582
chr1	9310172	9310379	423.2042253
chr1	9327225	9327492	672.1230648
chr1	9349138	9349373	622.0252835
chr1	9355116	9355371	58.79407566
chr1	9488768	9489012	115.9603007
chr1	9515883	9516149	651.2367918
chr1	9525871	9526111	30.0917304
chr1	9551168	9551417	672.9916197
chr1	9555362	9555583	324.4782065
chr1	9606727	9606967	42.18344485
chr1	9633850	9634094	217.578809
chr1	9637044	9637284	28.26718668
chr1	9648555	9648806	71.29759036
chr1	9653986	9654226	27.67709096
chr1	9675710	9675954	258.584342
chr1	9687076	9687373	566.615168
chr1	9762369	9762613	160.7143008
chr1	9777386	9777626	43.6812421
chr1	9780423	9780667	149.3059385
chr1	9781912	9782156	180.4355016
chr1	9785145	9785350	306.0808674
chr1	9795990	9796230	30.65993157
chr1	9844681	9844903	478.8996976
chr1	9852311	9852551	42.38348176
chr1	9888008	9888252	126.1673119
chr1	9895776	9896020	122.4658071
chr1	9921490	9921734	180.7827389
chr1	9927577	9927841	736.977248
chr1	9934991	9935253	571.1400673
chr1	9970181	9970421	25.73316852
chr1	10002496	10002679	303.6794125
chr1	10003285	10003525	28.37376207
chr1	10010456	10010679	402.9482198
chr1	10092602	10092813	290.3752967
chr1	10094526	10094766	28.21269872
chr1	10213075	10213291	351.1246816
chr1	10270292	10270536	149.3704488
chr1	10398181	10398401	506.0311479
chr1	10437527	10437771	246.1506654
chr1	10488170	10488400	601.0411499
chr1	10490319	10490563	157.1810004
chr1	10516197	10516473	82.89060494
chr1	10554759	10554990	437.2195899
chr1	10555200	10555440	39.95579018
chr1	10567575	10567785	421.2225576
chr1	10574562	10574782	517.3142902
chr1	10590406	10590648	483.293217
chr1	10596260	10596500	34.01340077
chr1	10622091	10622331	58.80030701
chr1	10658452	10658696	130.2516092
chr1	10690033	10690277	140.3387058
chr1	10699449	10699689	40.28183861
chr1	10700082	10700322	28.59240946
chr1	10709834	10710074	28.41568398
chr1	10723712	10723952	29.89038312
chr1	10739724	10739969	91.35769156
chr1	10750617	10750866	90.8307564
chr1	10752499	10752743	150.2971554
chr1	10813350	10813594	170.3499419
chr1	10824729	10824969	47.3241663
chr1	10848859	10849103	160.4121268
chr1	10853942	10854186	159.5565513
chr1	10896157	10896336	226.5286953
chr1	10927211	10927466	301.1112856
chr1	10948328	10948568	26.1583837
chr1	10970040	10970258	460.6728629
chr1	11002060	11002309	542.0512335
chr1	11006083	11006323	56.12832801
chr1	11021124	11021368	297.8825344
chr1	11040371	11040611	33.08123873
chr1	11097720	11097979	805.9362027
chr1	11113030	11113270	28.84557703
chr1	11120117	11120357	39.37449594
chr1	11124026	11124280	59.84088342
chr1	11132727	11132967	44.32702383
chr1	11301827	11302071	148.7675276
chr1	11322789	11323029	33.4086729
chr1	11332778	11333051	82.68441323
chr1	11346350	11346625	69.28511875
chr1	11380296	11380531	538.6099433
chr1	11397631	11397875	227.9033489
chr1	11412212	11412464	68.76469056
chr1	11420623	11420863	30.0299283
chr1	11424300	11424544	185.6006339
chr1	11440035	11440275	30.08988725
chr1	11440647	11440887	32.62405678
chr1	11458608	11458852	177.3974774
chr1	11475365	11475605	27.8262207
chr1	11500462	11500702	27.24743436
chr1	11533771	11534011	37.24998418
chr1	11538769	11539013	181.8038632
chr1	11541152	11541396	291.5708322
chr1	11559018	11559258	41.14972337
chr1	11610798	11611038	28.73986915
chr1	11632277	11632521	156.5215529
chr1	11654280	11654524	128.0041572
chr1	11672067	11672307	38.21275275
chr1	11677459	11677699	43.15355188
chr1	11695931	11696220	77.65720895
chr1	11702510	11702774	775.3699889
chr1	11705818	11706012	403.5904164
chr1	11710566	11710810	202.8616947
chr1	11724116	11724360	191.9899161
chr1	11734545	11734785	26.6352802
chr1	11736862	11737106	144.1366483
chr1	11745326	11745566	29.28980617
chr1	11757696	11757936	40.99618725
chr1	11771189	11771433	346.0119654
chr1	11779878	11780127	503.6468458
chr1	11802048	11802288	25.87883564
chr1	11809290	11809514	432.4944732
chr1	11822758	11823049	70.40982826
chr1	11845282	11845526	199.5330808
chr1	11898795	11899044	686.3101795
chr1	11915008	11915263	92.98693838
chr1	11919399	11919639	38.69444939
chr1	11925596	11925840	130.4252575
chr1	11935194	11935438	56.61756813
chr1	11942052	11942339	68.22726583
chr1	11947770	11948010	37.13542963
chr1	11954051	11954286	579.0171566
chr1	11967780	11968024	230.4575378
chr1	11969625	11969865	35.72138179
chr1	12027222	12027519	595.4866537
chr1	12061692	12061936	182.8901045
chr1	12074365	12074605	70.99693153
chr1	12091367	12091611	271.1210807
chr1	12113142	12113386	144.0626932
chr1	12139683	12139927	231.1330606
chr1	12166943	12167187	188.9330533
chr1	12178752	12178942	340.5896391
chr1	12184918	12185150	610.4026872
chr1	12224772	12225012	26.89184313
chr1	12248380	12248635	98.19903867
chr1	12256728	12256972	164.0122516
chr1	12259605	12259849	113.8630312
chr1	12268950	12269214	633.427955
chr1	12289892	12290132	47.59387269
chr1	12292741	12292981	29.72763348
chr1	12304229	12304473	81.79049914
chr1	12335498	12335752	101.9702842
chr1	12336396	12336609	447.460212
chr1	12374457	12374717	75.88027287
chr1	12399480	12399720	45.70311691
chr1	12466086	12466338	68.49516929
chr1	12467555	12467803	69.99350627
chr1	12599971	12600211	26.40644055
chr1	12661304	12661548	266.3521727
chr1	12675899	12676139	25.52640619
chr1	12679888	12680161	702.350432
chr1	12689446	12689686	27.1370439
chr1	12703167	12703407	34.20310964
chr1	12719048	12719285	620.7787139
chr1	12820400	12820644	117.5527084
chr1	12824265	12824509	147.0785753
chr1	12841703	12841947	253.5517867
chr1	12844000	12844220	369.7536158
chr1	13795873	13796130	110.9480284
chr1	13838143	13838383	28.56975537
chr1	13840435	13840675	66.15694646
chr1	13843776	13844020	301.9990651
chr1	13870498	13870738	54.47710402
chr1	13897489	13897733	151.6444551
chr1	13992234	13992482	582.9367871
chr1	14052399	14052643	140.78529
chr1	14091540	14091784	144.9245046
chr1	14115367	14115607	34.35606213
chr1	14133781	14134025	234.931267
chr1	14136308	14136552	93.55962035
chr1	14137768	14138012	110.1970467
chr1	14140182	14140426	267.5647606
chr1	14151621	14151861	47.88741387
chr1	14155440	14155632	349.1657091
chr1	14256731	14256975	111.9004772
chr1	14277203	14277466	84.6421152
chr1	14286934	14287194	621.8910508
chr1	14292366	14292617	639.7994509
chr1	14319042	14319286	165.9589054
chr1	14347563	14347803	36.13551033
chr1	14421602	14421804	342.2804496
chr1	14437701	14437945	156.5904107
chr1	14440395	14440694	714.8462117
chr1	14451347	14451419	50.04120511
chr1	14476006	14476275	93.32182475
chr1	14577416	14577656	28.77479538
chr1	14690640	14690884	131.5217675
chr1	14692895	14693135	55.36401623
chr1	14706507	14706751	125.7606745
chr1	14719040	14719293	72.9048158
chr1	14722167	14722407	45.42327283
chr1	14737240	14737480	34.01291165
chr1	14741939	14742164	346.0865253
chr1	14761853	14762065	343.7594056
chr1	14769235	14769479	122.7510085
chr1	14864901	14865127	343.783666
chr1	14893651	14893868	359.245753
chr1	14898427	14898645	370.3255733
chr1	14933226	14933444	377.8263163
chr1	14973034	14973274	68.79184277
chr1	15043821	15044061	30.49640538
chr1	15056158	15056398	38.97834783
chr1	15058451	15058695	113.5079641
chr1	15096056	15096316	69.18172831
chr1	15105731	15105941	322.3269823
chr1	15114113	15114357	181.1356737
chr1	15131213	15131433	337.7079219
chr1	15177155	15177399	238.6683284
chr1	15241920	15242164	262.0061671
chr1	15251047	15251287	31.41074095
chr1	15309831	15310075	126.9431304
chr1	15326607	15326867	86.17155358
chr1	15354064	15354286	419.0388581
chr1	15364696	15364940	159.1002987
chr1	15373068	15373318	684.4206033
chr1	15382097	15382341	80.84213615
chr1	15389053	15389297	218.0627578
chr1	15426907	15427164	707.2874526
chr1	15437409	15437653	208.299706
chr1	15455087	15455324	540.8975747
chr1	15478884	15479128	319.683532
chr1	15480585	15480829	194.2359606
chr1	15530351	15530591	39.3784935
chr1	15599081	15599324	589.510581
chr1	15631289	15631511	486.765758
chr1	15650108	15650331	428.1812755
chr1	15651968	15652212	175.610015
chr1	15655824	15656064	28.99105639
chr1	15691307	15691562	101.9682804
chr1	15717277	15717521	113.3589718
chr1	15753553	15753797	112.9783985
chr1	15757677	15757934	570.4916736
chr1	15827966	15828210	300.3837934
chr1	15910982	15911222	64.5863285
chr1	15921656	15921900	145.0678714
chr1	16029667	16029911	126.8844374
chr1	16046258	16046502	90.90412805
chr1	16058526	16058766	26.40393257
chr1	16062996	16063236	46.23392178
chr1	16066323	16066563	41.67581017
chr1	16067902	16068144	618.1482707
chr1	16087549	16087789	44.92160544
chr1	16118557	16118825	623.2542233
chr1	16129919	16130163	306.9400464
chr1	16142068	16142312	231.7337053
chr1	16202969	16203213	97.74746084
chr1	16251277	16251521	200.6955332
chr1	16264417	16264661	154.8718111
chr1	16270795	16271060	53.01888069
chr1	16274576	16274816	30.58167054
chr1	16284024	16284268	155.8098238
chr1	16285414	16285658	149.5875194
chr1	16301989	16302229	50.9463423
chr1	16321076	16321320	208.2175378
chr1	16335576	16335826	715.8670209
chr1	16339062	16339306	141.0646438
chr1	16344030	16344270	31.23548637
chr1	16352868	16353121	73.75326316
chr1	16359385	16359623	504.2226423
chr1	16382626	16382879	578.047741
chr1	16400033	16400273	53.12412002
chr1	16405427	16405702	701.2690088
chr1	16408900	16409134	493.8645999
chr1	16477708	16477948	37.29676223
chr1	16481215	16481455	38.23997132
chr1	16514280	16514545	807.0636742
chr1	16531565	16531809	262.94948
chr1	16538972	16539212	26.105293
chr1	16546720	16546976	63.05442929
chr1	16554949	16555189	45.98924404
chr1	16562709	16562949	48.87220567
chr1	16570941	16571178	618.6636033
chr1	16616549	16616793	20.81460146
chr1	16678929	16679169	55.81466257
chr1	16689894	16690138	259.5098083
chr1	16720107	16720351	66.72110598
chr1	16766991	16767235	154.9445982
chr1	16801476	16801720	256.5140576
chr1	16824004	16824248	103.0186528
chr1	16854134	16854374	27.66020645
chr1	16859180	16859430	78.67036456
chr1	16918344	16918588	151.0516278
chr1	16939190	16939434	23.08653033
chr1	16939828	16940072	25.97680753
chr1	16940239	16940479	36.46648974
chr1	16945314	16945558	138.0022399
chr1	16947563	16947821	650.701664
chr1	16951491	16951704	378.9052494
chr1	16971198	16971442	23.49705817
chr1	17003222	17003462	29.50568504
chr1	17017843	17018124	67.71888763
chr1	17029720	17029964	231.657488
chr1	17033884	17034128	162.1051903
chr1	17036329	17036598	791.695756
chr1	17038679	17038919	34.95432998
chr1	17042659	17042899	28.41418431
chr1	17045962	17046202	32.28623011
chr1	17077034	17077274	28.68662626
chr1	17081981	17082221	27.37877466
chr1	17084208	17084452	129.3313915
chr1	17201493	17201733	25.86371836
chr1	17206529	17206769	30.86618567
chr1	17236359	17236615	82.0208784
chr1	17242178	17242256	69.20874222
chr1	17256692	17256940	82.10036393
chr1	17274069	17274313	174.5440178
chr1	17278207	17278451	217.0884828
chr1	17287195	17287439	139.7616305
chr1	17290026	17290270	243.4669577
chr1	17313494	17313738	217.791549
chr1	17326446	17326686	26.70724478
chr1	17331495	17331756	78.87033771
chr1	17372658	17372869	370.9795949
chr1	17386205	17386464	631.8805857
chr1	17401974	17402218	139.6509871
chr1	17452295	17452587	710.8223392
chr1	17563596	17563854	632.9304529
chr1	17564259	17564499	25.63853823
chr1	17565934	17566174	32.75954265
chr1	17591826	17592070	73.7703254
chr1	17600773	17600970	388.2488398
chr1	17603225	17603484	91.33551637
chr1	17624011	17624251	37.56709776
chr1	17662656	17662900	355.3135519
chr1	17697154	17697398	186.4828957
chr1	17699531	17699775	151.8435096
chr1	17727508	17727748	32.4048218
chr1	17732736	17732956	406.8509317
chr1	17746411	17746657	528.3517328
chr1	17778735	17778975	48.17367131
chr1	17803898	17804142	132.880698
chr1	17811876	17812062	303.8289406
chr1	17820756	17821074	812.1237349
chr1	17828860	17829129	679.9373321
chr1	17834484	17834728	126.7044897
chr1	17875926	17876166	34.46630443
chr1	17899206	17899416	321.3226473
chr1	17901118	17901362	126.0598754
chr1	17904544	17904798	89.0205641
chr1	17928216	17928460	211.0484186
chr1	17933392	17933635	629.332952
chr1	17955989	17956233	271.648186
chr1	17980326	17980570	331.3304673
chr1	17988148	17988391	572.2822101
chr1	18023002	18023246	136.9652815
chr1	18050246	18050490	145.5096232
chr1	18052376	18052616	47.41484498
chr1	18054683	18054927	163.5861763
chr1	18067683	18067927	112.2426142
chr1	18071710	18071959	76.62267479
chr1	18073476	18073721	68.97053775
chr1	18081645	18081915	75.38434954
chr1	18085660	18085904	154.6427164
chr1	18089963	18090203	43.20028117
chr1	18100489	18100733	116.1427226
chr1	18152682	18152874	305.8760928
chr1	18158213	18158453	43.77925033
chr1	18175791	18176035	276.4213783
chr1	18208322	18208562	37.98415517
chr1	18236223	18236467	309.5031515
chr1	18242253	18242497	104.6972264
chr1	18246443	18246678	547.5419153
chr1	18249414	18249657	600.6514875
chr1	18311097	18311304	388.4034968
chr1	18325430	18325670	30.27037198
chr1	18368248	18368492	170.2967951
chr1	18417309	18417549	27.17088326
chr1	18427054	18427275	421.6899061
chr1	18431156	18431419	74.21349755
chr1	18436775	18437019	176.9516724
chr1	18447215	18447459	114.059587
chr1	18465780	18466020	25.73785033
chr1	18475583	18475828	98.23435389
chr1	18509398	18509645	61.32472876
chr1	18523189	18523434	109.8789399
chr1	18526690	18526905	450.3316409
chr1	18543958	18544202	323.3613913
chr1	18561303	18561547	261.3659926
chr1	18573107	18573347	52.52830842
chr1	18582878	18583118	41.91611691
chr1	18616163	18616403	33.04390457
chr1	18621240	18621480	26.29066858
chr1	18626270	18626514	231.3486085
chr1	18629370	18629608	522.6109134
chr1	18640959	18641199	45.68324626
chr1	18648986	18649230	155.36265
chr1	18650814	18651058	126.6015064
chr1	18686809	18687062	70.3794304
chr1	18688683	18688927	86.08084992
chr1	18691672	18691912	35.61131244
chr1	18700440	18700684	336.7057419
chr1	18725737	18725981	208.1358088
chr1	18746645	18746885	47.99242166
chr1	18795153	18795397	132.955374
chr1	18807321	18807561	39.71999249
chr1	18812794	18812999	337.5844057
chr1	18838034	18838255	369.589086
chr1	18857503	18857714	324.673381
chr1	18882919	18883201	69.40431551
chr1	18887219	18887459	33.28142258
chr1	18896411	18896655	74.62681609
chr1	18902121	18902384	714.3862837
chr1	18907967	18908226	694.1084507
chr1	18911286	18911530	274.5656808
chr1	18923949	18924219	775.4390834
chr1	18935142	18935386	163.7518863
chr1	18962914	18963154	35.83401092
chr1	18978386	18978626	30.51912365
chr1	18983961	18984201	34.03346471
chr1	19000535	19000775	59.55320108
chr1	19007946	19008173	475.9988836
chr1	19008973	19009223	82.33861022
chr1	19020382	19020626	117.7560133
chr1	19029464	19029708	156.2520337
chr1	19069838	19070067	425.1980608
chr1	19121083	19121327	155.2952617
chr1	19147308	19147560	640.8473864
chr1	19149780	19150020	47.3630819
chr1	19171483	19171727	109.551307
chr1	19181212	19181452	31.65276618
chr1	19198568	19198808	31.21486532
chr1	19201779	19202003	502.1446073
chr1	19210701	19210931	488.089534
chr1	19233523	19233865	151.2393523
chr1	19239602	19239882	512.1258445
chr1	19248090	19248330	35.00676779
chr1	19270449	19270566	73.69478771
chr1	19276643	19276883	30.87527903
chr1	19299062	19299302	38.05611989
chr1	19338860	19339104	241.4354211
chr1	19359327	19359567	29.02629572
chr1	19369967	19370211	169.6151756
chr1	19383990	19384255	59.95502974
chr1	19393612	19393887	57.70107776
chr1	19422802	19423046	130.8801734
chr1	19567803	19568047	123.4522598
chr1	19644095	19644339	198.9237909
chr1	19664949	19665193	203.9244284
chr1	19668019	19668263	116.5768454
chr1	19670916	19671162	601.4661521
chr1	19700891	19701135	107.1991354
chr1	19717876	19718120	171.3977328
chr1	19731750	19731994	102.808044
chr1	19736947	19737198	105.029913
chr1	19766406	19766603	364.2896155
chr1	19814291	19814535	130.0135485
chr1	19908800	19909039	562.1881121
chr1	19975229	19975549	373.7907306
chr1	19977712	19977935	458.1576063
chr1	19980248	19980469	442.2253307
chr1	19986361	19986625	66.06058515
chr1	19988300	19988544	245.8761084
chr1	20031083	20031327	305.4560145
chr1	20042163	20042407	302.229266
chr1	20057536	20057776	28.00439733
chr1	20063906	20064158	61.12032069
chr1	20088769	20089003	469.5025665
chr1	20098609	20098853	168.8518424
chr1	20100280	20100520	52.19037675
chr1	20113521	20113767	80.7556531
chr1	20137781	20138025	262.7883535
chr1	20151814	20152058	110.8028143
chr1	20198697	20198972	83.16108859
chr1	20208636	20208880	199.6664965
chr1	20244566	20244807	660.117044
chr1	20284372	20284612	36.71412019
chr1	20301343	20301600	803.4281651
chr1	20414236	20414476	64.32358194
chr1	20427476	20427723	529.4351552
chr1	20442051	20442291	54.55058578
chr1	20478872	20479117	636.7016337
chr1	20491089	20491329	52.26569632
chr1	20491984	20492228	243.4771872
chr1	20521736	20521980	295.6835013
chr1	20539423	20539687	428.036129
chr1	20543220	20543417	342.2850579
chr1	20554242	20554482	37.53497241
chr1	20559973	20560224	71.7795678
chr1	20563372	20563612	28.92339245
chr1	20593185	20593425	32.21876046
chr1	20598042	20598296	105.9239854
chr1	20627988	20628259	75.71292185
chr1	20656348	20656592	134.1582574
chr1	20688368	20688601	536.7287707
chr1	20693689	20693933	163.0971888
chr1	20703454	20703698	266.124531
chr1	20756949	20757208	650.0158347
chr1	20760628	20760872	80.33008158
chr1	20795972	20796212	48.07731623
chr1	20810241	20810481	35.70413228
chr1	20820321	20820581	751.0806916
chr1	20820796	20821054	73.41415794
chr1	20848883	20849132	665.3207662
chr1	20901805	20902042	586.9706085
chr1	20959762	20960000	363.3648067
chr1	20966678	20966905	464.4714232
chr1	20980892	20981136	185.6478665
chr1	20987834	20988074	31.59663781
chr1	20989964	20990208	152.4315732
chr1	21022981	21023216	465.1460501
chr1	21023459	21023539	85.33036949
chr1	21028996	21029240	55.66328111
chr1	21054513	21054757	156.4867514
chr1	21059585	21059829	121.1586402
chr1	21308466	21308706	37.59540684
chr1	21314064	21314304	36.6427601
chr1	21375081	21375321	30.18355853
chr1	21521706	21521958	602.5403424
chr1	21543426	21543670	198.6650028
chr1	21544444	21544688	205.4803381
chr1	21558530	21558764	497.944249
chr1	21571550	21571794	148.8467608
chr1	21581770	21582013	634.0300472
chr1	21596794	21597048	386.4232628
chr1	21629231	21629482	66.39153638
chr1	21645895	21646135	29.30933947
chr1	21648475	21648715	73.09698651
chr1	21661280	21661482	371.5288399
chr1	21695012	21695290	863.5045183
chr1	21697111	21697352	646.9919265
chr1	21698555	21698795	27.36364669
chr1	21710398	21710638	47.89830915
chr1	21795163	21795407	149.7276801
chr1	21815220	21815477	83.843876
chr1	21817372	21817614	449.4618835
chr1	21824265	21824509	206.8664339
chr1	21835632	21835826	272.3501128
chr1	21836560	21836800	45.56720935
chr1	21837737	21838004	81.10624886
chr1	21861355	21861599	242.3711521
chr1	21866393	21866637	126.4569468
chr1	21900605	21900844	568.873748
chr1	21913509	21913749	37.95326575
chr1	21922085	21922327	609.0026751
chr1	21936343	21936583	45.3190593
chr1	21982278	21982522	134.3108424
chr1	21984345	21984585	40.59366126
chr1	21985652	21985871	358.8393815
chr1	22029852	22030096	90.57267001
chr1	22108949	22109193	121.7819467
chr1	22131754	22131994	32.48755639
chr1	22141052	22141296	165.3521812
chr1	22192504	22192765	108.3355128
chr1	22211019	22211259	52.02051865
chr1	22220302	22220554	51.96080031
chr1	22279504	22279744	41.63699867
chr1	22290505	22290766	763.8368388
chr1	22307091	22307331	39.23171877
chr1	22308607	22308847	39.46094499
chr1	22331703	22331949	94.00670244
chr1	22345849	22346093	156.6438365
chr1	22349394	22349638	193.1038266
chr1	22418869	22419171	62.00590095
chr1	22432205	22432425	463.908535
chr1	22458442	22458723	735.3257957
chr1	22467291	22467531	31.07376204
chr1	22469868	22469984	72.88283837
chr1	22488944	22489189	62.0191942
chr1	22498862	22499106	179.507425
chr1	22534764	22535004	40.79072032
chr1	22545203	22545443	28.96813053
chr1	22552746	22552990	231.1103712
chr1	22558522	22558766	59.79901886
chr1	22564940	22565180	34.10098897
chr1	22602401	22602624	439.1904054
chr1	22613113	22613353	30.74732824
chr1	22643840	22644046	314.0137434
chr1	22666524	22666764	27.04050323
chr1	22691338	22691582	91.37857967
chr1	22739016	22739273	98.18512353
chr1	22743098	22743373	760.560896
chr1	22746999	22747255	763.6680667
chr1	22768779	22769019	32.4852047
chr1	22815855	22816095	32.50104534
chr1	22826691	22826952	76.55310295
chr1	22854472	22854693	416.0693119
chr1	22859068	22859342	70.90516747
chr1	22869420	22869664	196.7273968
chr1	22878514	22878754	26.13760646
chr1	22886500	22886740	33.39009231
chr1	22938021	22938261	33.06157253
chr1	22948234	22948474	25.98761224
chr1	22951813	22952089	67.89595926
chr1	22958149	22958402	62.95389083
chr1	22965836	22966080	130.412921
chr1	22968552	22968811	643.7692551
chr1	22981132	22981387	67.53499012
chr1	22992335	22992565	582.487475
chr1	23000720	23000926	369.379323
chr1	23031028	23031241	444.4126202
chr1	23035800	23036049	122.4073877
chr1	23058406	23058650	290.2461196
chr1	23076088	23076328	41.65654598
chr1	23077699	23077943	99.56468381
chr1	23104856	23105096	25.92823652
chr1	23112980	23113220	51.10698936
chr1	23124648	23124888	61.71069347
chr1	23144804	23145048	130.6915811
chr1	23188645	23188877	416.1773465
chr1	23209961	23210201	28.23112895
chr1	23215759	23216003	218.9657868
chr1	23241412	23241662	248.3462862
chr1	23256849	23257105	634.5632436
chr1	23290758	23290970	364.6964375
chr1	23302970	23303236	546.5614338
chr1	23303288	23303472	31.27691396
chr1	23374247	23374487	39.18101355
chr1	23407936	23408194	118.2388505
chr1	23425287	23425523	667.1817158
chr1	23504220	23504460	25.95642336
chr1	23505499	23505739	31.15059673
chr1	23511201	23511453	565.4632872
chr1	23536794	23537038	195.5811878
chr1	23543288	23543532	309.522918
chr1	23695419	23695659	38.36665064
chr1	23697595	23697871	70.54971166
chr1	23730494	23730719	467.769963
chr1	23823634	23823861	461.8682429
chr1	23834091	23834331	33.68488454
chr1	23857829	23858129	75.5702623
chr1	23866347	23866619	657.5715075
chr1	23871254	23871539	752.9979883
chr1	23892775	23893019	156.0716534
chr1	23924973	23925213	47.35662901
chr1	23961485	23961729	381.1980351
chr1	23963958	23964213	664.2898541
chr1	23984237	23984481	292.060131
chr1	23991785	23992029	216.1041085
chr1	23999609	23999849	48.32204048
chr1	24042900	24043140	32.30162881
chr1	24045021	24045265	173.9815423
chr1	24072090	24072330	32.92165415
chr1	24077848	24078092	335.1005338
chr1	24098703	24098911	403.5352082
chr1	24123308	24123557	86.99333707
chr1	24125108	24125348	49.83099802
chr1	24130756	24130996	47.58057304
chr1	24136280	24136484	415.7812512
chr1	24137346	24137590	300.217236
chr1	24181149	24181393	93.7192282
chr1	24194790	24195034	240.5799482
chr1	24243353	24243591	461.103414
chr1	24275720	24275974	90.2542986
chr1	24354627	24354896	88.26247263
chr1	24397396	24397647	513.6597291
chr1	24401899	24402139	27.98634283
chr1	24421147	24421391	130.1580644
chr1	24439069	24439313	268.4728061
chr1	24477016	24477260	228.4058232
chr1	24481943	24482187	105.6569225
chr1	24484491	24484731	29.90217538
chr1	24525836	24526077	679.0467152
chr1	24528426	24528663	585.3653997
chr1	24580133	24580377	163.9608894
chr1	24613163	24613403	63.44558745
chr1	24635212	24635456	210.3605097
chr1	24643224	24643464	51.59249727
chr1	24671002	24671242	29.29866262
chr1	24681831	24682093	81.22901427
chr1	24711741	24711966	369.7853381
chr1	24716625	24716869	306.1689404
chr1	24717809	24718063	679.9959406
chr1	24718870	24719116	585.3755839
chr1	24741990	24742170	257.072259
chr1	24748058	24748298	43.53723531
chr1	24810871	24811111	48.91432654
chr1	24818531	24818771	28.95541682
chr1	24853764	24854008	88.5755361
chr1	24868565	24868782	388.8948766
chr1	24894310	24894550	38.88275753
chr1	24913755	24913999	301.56389
chr1	24920072	24920326	67.67571956
chr1	24961787	24961994	421.8070335
chr1	25012212	25012443	404.8357844
chr1	25015105	25015366	644.2581257
chr1	25071348	25071588	53.71538893
chr1	25157257	25157451	358.7526991
chr1	25161499	25161743	187.0214111
chr1	25174487	25174716	509.0396953
chr1	25176275	25176494	470.754372
chr1	25184231	25184475	100.7662177
chr1	25212759	25212999	32.83665975
chr1	25224663	25224907	297.2297286
chr1	25236063	25236307	221.5761747
chr1	25258822	25259035	307.8300961
chr1	25261149	25261389	37.34978226
chr1	25274626	25274866	28.78507483
chr1	25288803	25289047	223.3425084
chr1	25317802	25318046	183.9486708
chr1	25343917	25344157	26.65201639
chr1	25363707	25363951	201.6810404
chr1	25364255	25364499	157.4220782
chr1	25365751	25365991	38.42269299
chr1	25367824	25368064	27.81710013
chr1	25395387	25395631	28.46638912
chr1	25427982	25428210	511.9590356
chr1	25444038	25444229	306.0146877
chr1	25455970	25456214	135.0398384
chr1	25475226	25475470	184.2151867
chr1	25531386	25531630	337.5938963
chr1	25544145	25544389	98.67400709
chr1	25566447	25566691	227.3347521
chr1	25574312	25574556	99.42739398
chr1	25616565	25616809	89.74029504
chr1	25656461	25656701	31.78926102
chr1	25729554	25729798	94.58779472
chr1	25768640	25768880	28.54667515
chr1	25813152	25813404	83.6893664
chr1	25814102	25814342	27.38318566
chr1	25828314	25828558	219.6510981
chr1	25830381	25830597	340.4939633
chr1	25847025	25847269	196.7355728
chr1	25850082	25850320	580.3337857
chr1	25859576	25859816	44.35212547
chr1	25869817	25870057	38.31380345
chr1	25893171	25893411	31.57263109
chr1	25894844	25895088	102.7167542
chr1	25899313	25899557	140.2504451
chr1	25907569	25907836	74.75897572
chr1	25935154	25935398	347.9238549
chr1	25937464	25937708	129.7994799
chr1	25942644	25942902	94.95482128
chr1	25945625	25945860	441.8165633
chr1	25971466	25971706	38.64241648
chr1	26019153	26019367	382.0744471
chr1	26021675	26021919	103.8102566
chr1	26027208	26027466	73.67370596
chr1	26028875	26029115	50.53382425
chr1	26052077	26052317	31.12629193
chr1	26070656	26070900	293.6693314
chr1	26081068	26081312	102.5712498
chr1	26085249	26085489	29.44217242
chr1	26123371	26123596	503.7174357
chr1	26124544	26124788	252.0348719
chr1	26130805	26131045	27.90524702
chr1	26136515	26136755	57.49522946
chr1	26137366	26137634	766.7217602
chr1	26144662	26144906	113.8691862
chr1	26163824	26164068	145.2202207
chr1	26189967	26190207	39.95455866
chr1	26221908	26222208	620.7761666
chr1	26232771	26233011	27.82319244
chr1	26284241	26284481	55.75606316
chr1	26324680	26324934	713.7528086
chr1	26330975	26331215	28.12534139
chr1	26336679	26336923	172.663389
chr1	26356432	26356679	250.7755869
chr1	26362508	26362759	574.9755852
chr1	26380485	26380725	42.88808293
chr1	26431518	26431742	563.9991828
chr1	26471655	26471894	487.2334062
chr1	26490837	26490946	78.47475011
chr1	26496176	26496443	91.65320694
chr1	26496558	26496798	36.05080555
chr1	26503689	26503929	36.71598384
chr1	26516954	26517164	289.1100761
chr1	26527700	26527954	70.72010708
chr1	26530524	26530768	186.8934969
chr1	26560318	26560538	347.071229
chr1	26602088	26602332	248.4196399
chr1	26606083	26606333	145.1504442
chr1	26611648	26611876	513.2324125
chr1	26612408	26612652	210.3566166
chr1	26648083	26648340	666.2478533
chr1	26665748	26665988	52.92998228
chr1	26690360	26690591	445.2024952
chr1	26718033	26718267	576.5631193
chr1	26722798	26723042	131.2435876
chr1	26735082	26735322	30.83585821
chr1	26743586	26743801	447.4684458
chr1	26796855	26797104	106.7437799
chr1	26826738	26826961	339.897073
chr1	26857690	26857934	131.4008936
chr1	26864519	26864759	30.89405903
chr1	26865265	26865509	97.37989214
chr1	26868387	26868656	106.590772
chr1	26910705	26910907	348.2282683
chr1	26924106	26924367	95.82565188
chr1	26928932	26929145	586.3428458
chr1	26935449	26935689	37.17118447
chr1	26946825	26946941	87.57293155
chr1	27003989	27004302	311.396687
chr1	27018975	27019215	30.08073114
chr1	27045784	27046024	29.03191987
chr1	27115694	27115951	614.7406116
chr1	27136584	27136828	166.0156394
chr1	27147258	27147498	28.28611585
chr1	27179661	27179874	353.9047782
chr1	27187720	27187982	90.23656106
chr1	27189277	27189521	177.3651446
chr1	27204521	27204747	546.2270596
chr1	27286814	27287054	32.46202072
chr1	27293471	27293688	574.105065
chr1	27321716	27321956	26.20083944
chr1	27324210	27324422	417.9859926
chr1	27332607	27332884	74.90428725
chr1	27337616	27337856	25.80882786
chr1	27357738	27357978	35.20544196
chr1	27371081	27371335	705.7020771
chr1	27372485	27372680	281.3048355
chr1	27396897	27397141	165.6098085
chr1	27423931	27424186	678.2335636
chr1	27429252	27429506	702.1597029
chr1	27435679	27435923	175.4736069
chr1	27438654	27438898	90.68539402
chr1	27453990	27454234	149.7138863
chr1	27462481	27462725	278.1701514
chr1	27481577	27481817	46.88213314
chr1	27524472	27524716	274.3280773
chr1	27611248	27611443	328.594257
chr1	27623267	27623511	181.3763331
chr1	27627356	27627607	730.5844422
chr1	27633377	27633617	31.24769594
chr1	27648438	27648678	48.13267133
chr1	27659328	27659572	280.6744143
chr1	27677782	27678026	115.5120212
chr1	27683474	27683714	34.04760158
chr1	27684073	27684317	232.8182106
chr1	27693050	27693148	58.52166246
chr1	27695469	27695713	134.5388336
chr1	27699452	27699696	146.5789825
chr1	27714965	27715181	421.7958892
chr1	27718798	27719052	78.3019379
chr1	27721937	27722180	534.2556257
chr1	27728889	27729133	244.4551566
chr1	27729512	27729756	114.0624951
chr1	27731663	27731903	29.76154385
chr1	27732416	27732666	65.1366566
chr1	27743092	27743336	333.2043866
chr1	27755059	27755299	38.60244676
chr1	27823401	27823645	202.3805951
chr1	27834816	27835060	160.1515962
chr1	27849664	27849908	215.2579685
chr1	27852063	27852303	27.53867543
chr1	27853862	27854102	25.60506105
chr1	27863365	27863605	30.13730993
chr1	27873824	27874068	133.4615565
chr1	27879515	27879759	157.8177366
chr1	27883330	27883530	337.4875155
chr1	27884534	27884785	91.36490766
chr1	27895108	27895352	192.1581564
chr1	27901937	27902177	36.88476714
chr1	27902460	27902700	30.32017473
chr1	27932372	27932616	159.0543775
chr1	27932903	27933164	697.8061721
chr1	27935198	27935650	482.9593008
chr1	27943044	27943288	147.4878337
chr1	27970456	27970700	230.8283514
chr1	27983131	27983371	55.87563408
chr1	27989686	27989960	611.5764373
chr1	27995720	27995942	396.8424816
chr1	27998805	27999045	57.50608437
chr1	28052120	28052406	54.85679086
chr1	28087073	28087133	57.47697372
chr1	28184607	28184867	740.0232649
chr1	28255258	28255498	38.27859963
chr1	28261388	28261656	64.40514368
chr1	28266902	28267146	143.2940576
chr1	28274097	28274337	34.33326386
chr1	28286622	28286866	194.5369837
chr1	28306183	28306427	217.5539564
chr1	28363027	28363283	73.23644427
chr1	28414416	28414656	28.96380185
chr1	28417782	28418026	360.6304443
chr1	28439622	28439866	191.5417829
chr1	28447839	28448079	25.9640274
chr1	28474652	28474892	28.32638256
chr1	28535454	28535673	509.2943194
chr1	28575062	28575270	442.7273227
chr1	28608646	28608886	30.04902737
chr1	28617369	28617609	31.05569276
chr1	28623253	28623493	31.15808385
chr1	28655396	28655640	25.33292537
chr1	28656039	28656279	35.91417597
chr1	28686212	28686456	252.7511478
chr1	28694698	28694947	86.00738359
chr1	28736303	28736547	95.48804773
chr1	28739370	28739610	36.59066006
chr1	28798034	28798278	96.18538923
chr1	28844589	28844813	402.8899998
chr1	28867262	28867502	36.66890644
chr1	28879343	28879583	29.07792315
chr1	28907785	28908025	55.96870334
chr1	28929425	28929640	515.605149
chr1	28967367	28967607	34.91546437
chr1	28969593	28969837	204.7548391
chr1	28980460	28980704	219.2873592
chr1	29063087	29063373	82.34600097
chr1	29083438	29083678	57.75570361
chr1	29111681	29111908	437.3096508
chr1	29123439	29123637	401.621587
chr1	29172793	29173037	135.0216943
chr1	29203744	29204000	727.8090555
chr1	29208624	29208902	736.4938285
chr1	29220318	29220528	326.5010871
chr1	29310143	29310387	131.4833061
chr1	29360455	29360646	391.4750987
chr1	29443979	29444223	136.8850741
chr1	29447749	29447993	236.1333465
chr1	29451009	29451249	42.62557826
chr1	29508465	29508709	162.8294749
chr1	29524094	29524338	322.1738601
chr1	29529422	29529667	690.8296237
chr1	29562834	29563098	473.8784916
chr1	29566872	29567120	531.2737547
chr1	29572395	29572601	386.241775
chr1	29575852	29576092	26.48615594
chr1	29583021	29583275	55.58899041
chr1	29598256	29598496	40.51453422
chr1	29632542	29632782	40.1388496
chr1	29639676	29639857	299.9780167
chr1	29658796	29659035	506.9766964
chr1	29667496	29667740	158.3985997
chr1	29668494	29668734	52.50086267
chr1	29706071	29706333	740.923063
chr1	29711643	29711883	55.72699286
chr1	29723255	29723499	137.1889837
chr1	29738463	29738703	52.94747411
chr1	29742008	29742252	281.2960315
chr1	29742911	29743155	78.38622045
chr1	29752292	29752568	53.39053631
chr1	29780069	29780318	96.59450288
chr1	29781513	29781753	26.51988498
chr1	29802437	29802677	33.72934055
chr1	29816756	29817007	92.53977811
chr1	29839871	29840122	617.540062
chr1	30050461	30050710	83.81548147
chr1	30129388	30129632	267.4837797
chr1	30162268	30162508	52.48470233
chr1	30170907	30171151	347.3849582
chr1	30176444	30176688	230.2655742
chr1	30179958	30180198	422.099569
chr1	30186805	30187045	36.75214379
chr1	30231998	30232243	79.93947433
chr1	30265922	30266177	647.800991
chr1	30278149	30278393	114.671513
chr1	30308739	30308983	141.797281
chr1	30321961	30322214	313.3931273
chr1	30330628	30330873	81.08419808
chr1	30349815	30350039	299.7703042
chr1	30373047	30373291	130.7543946
chr1	30385358	30385602	161.4090275
chr1	30419000	30419240	28.43845236
chr1	30459923	30460177	55.60277426
chr1	30506055	30506299	134.6251197
chr1	30525151	30525391	31.29808753
chr1	30538257	30538497	31.12659881
chr1	30554666	30554906	28.10752905
chr1	30558845	30559087	504.694526
chr1	30560390	30560634	200.044853
chr1	30576938	30577190	84.77286524
chr1	30579035	30579264	409.4992605
chr1	30584372	30584609	496.9062845
chr1	30652803	30653101	94.41971774
chr1	30705233	30705432	329.380014
chr1	30763197	30763461	66.39833667
chr1	30791267	30791528	61.11435714
chr1	30795829	30796073	107.0919897
chr1	30803208	30803448	34.4030917
chr1	30813858	30814102	183.4446258
chr1	30826521	30826765	130.9882125
chr1	30853304	30853505	421.7923171
chr1	30881605	30881849	98.96773219
chr1	30900556	30900772	351.7777888
chr1	30923650	30923890	28.04018394
chr1	30994975	30995215	36.28363469
chr1	31006066	31006306	27.35910349
chr1	31042301	31042541	37.53821249
chr1	31044256	31044496	34.94207915
chr1	31045086	31045326	29.29162509
chr1	31074380	31074624	151.5199359
chr1	31158005	31158249	119.956782
chr1	31170957	31171201	102.6443162
chr1	31181000	31181258	777.384101
chr1	31188133	31188373	32.89937742
chr1	31192122	31192394	722.8056628
chr1	31210825	31211065	38.47370726
chr1	31252477	31252745	666.7435718
chr1	31255270	31255475	482.9528432
chr1	31255790	31256030	40.07873236
chr1	31270563	31270821	84.93882459
chr1	31274638	31274916	718.0226044
chr1	31277229	31277469	39.42565343
chr1	31296984	31297224	27.72237629
chr1	31318807	31319063	117.313556
chr1	31326319	31326569	81.31788425
chr1	31335194	31335434	38.35168986
chr1	31349736	31349976	27.71503547
chr1	31384245	31384516	776.0883115
chr1	31402317	31402531	450.750271
chr1	31627452	31627764	57.19858795
chr1	31628071	31628311	31.83057112
chr1	31635581	31635825	174.6823169
chr1	31654336	31654580	170.1722406
chr1	31656890	31657135	628.9165855
chr1	31658576	31658820	214.8485946
chr1	31687634	31687878	129.453527
chr1	31807937	31808181	247.0514048
chr1	31846394	31846638	21.556048
chr1	31867544	31867783	435.784964
chr1	31869516	31869760	251.9377799
chr1	31894337	31894581	192.5772336
chr1	31895636	31895870	603.3537366
chr1	31932970	31933214	273.24014
chr1	31935511	31935751	36.72240814
chr1	31973615	31973855	41.87375095
chr1	31983005	31983245	28.76751079
chr1	32014524	32014769	576.9132102
chr1	32015255	32015495	35.6760451
chr1	32029729	32029956	504.05789
chr1	32053442	32053686	161.6076441
chr1	32059651	32059890	495.6309846
chr1	32083789	32084033	166.062949
chr1	32098782	32099026	183.6163797
chr1	32129502	32129754	645.7617082
chr1	32145492	32145732	32.10109445
chr1	32149662	32149906	211.5737419
chr1	32157616	32157856	58.75773317
chr1	32170848	32171092	112.6670821
chr1	32173403	32173661	61.31779945
chr1	32180010	32180276	108.546899
chr1	32181316	32181560	158.8034334
chr1	32190837	32191077	36.24246003
chr1	32211299	32211492	332.9693241
chr1	32225266	32225518	90.5453705
chr1	32226871	32227111	47.86238195
chr1	32228304	32228548	291.7856514
chr1	32230842	32231086	117.960179
chr1	32254858	32255117	703.3650534
chr1	32281622	32281864	501.532212
chr1	32300207	32300455	54.07076259
chr1	32327058	32327298	45.16625525
chr1	32403882	32404122	40.38004221
chr1	32421718	32421962	87.01581494
chr1	32429733	32430003	732.367966
chr1	32443415	32443637	330.8491488
chr1	32469226	32469470	167.1155642
chr1	32529060	32529304	208.1237253
chr1	32538842	32539130	61.37225132
chr1	32569848	32570088	61.9620175
chr1	32575020	32575260	27.87116292
chr1	32666619	32666886	70.31022264
chr1	32670943	32671187	127.7059338
chr1	32681290	32681521	406.8564297
chr1	32689417	32689657	52.0990544
chr1	32700575	32700815	33.68559923
chr1	32705005	32705245	27.61182304
chr1	32706013	32706253	26.35105364
chr1	32707126	32707366	25.78378292
chr1	32713828	32714072	258.4676642
chr1	32782128	32782372	208.5413598
chr1	32800787	32801060	67.4649713
chr1	32817164	32817404	31.0727847
chr1	32827762	32828002	43.19063491
chr1	32837871	32838116	89.01168569
chr1	32866488	32866768	676.3588345
chr1	32879630	32879840	445.3918547
chr1	32913995	32914269	299.5289972
chr1	32914797	32915067	126.4315868
chr1	32936689	32936936	99.29739285
chr1	32986099	32986324	415.341125
chr1	32986866	32987110	102.2697319
chr1	33077804	33078044	27.64554793
chr1	33175163	33175403	47.66888891
chr1	33177822	33178110	573.1035408
chr1	33182284	33182524	37.30269233
chr1	33207085	33207325	35.2016607
chr1	33215448	33215692	163.0142288
chr1	33219280	33219529	76.05838958
chr1	33220620	33220860	43.31940408
chr1	33226842	33227082	25.7479981
chr1	33235741	33235981	52.0528717
chr1	33237635	33237875	27.38004576
chr1	33238640	33238893	567.2859712
chr1	33338292	33338511	362.7165902
chr1	33342313	33342557	267.5498241
chr1	33352234	33352478	220.9929352
chr1	33358490	33358752	141.7070211
chr1	33390534	33390595	65.26681143
chr1	33391140	33391234	84.33644925
chr1	33399096	33399345	278.7993501
chr1	33466932	33467176	101.2806274
chr1	33472872	33473116	103.733067
chr1	33480156	33480396	38.11892475
chr1	33520805	33521003	279.8913939
chr1	33546482	33546722	29.89459253
chr1	33552013	33552249	557.610363
chr1	33560665	33560909	212.9453313
chr1	33577653	33577897	143.1470034
chr1	33585527	33585767	47.47405279
chr1	33592851	33593117	86.47303219
chr1	33597742	33597990	89.03145299
chr1	33603507	33603732	343.7540745
chr1	33606412	33606656	108.3703435
chr1	33613592	33613836	260.3363956
chr1	33634316	33634556	35.51289506
chr1	33684357	33684548	345.9078245
chr1	33761155	33761381	442.898468
chr1	33764366	33764546	308.8961853
chr1	33789853	33790093	44.08933407
chr1	33790316	33790556	52.01203529
chr1	33805121	33805192	68.49308728
chr1	33808090	33808338	65.8098378
chr1	33829686	33829926	41.96695278
chr1	33833405	33833680	723.7406543
chr1	33836648	33836888	35.04524168
chr1	33896797	33897054	84.2285683
chr1	33921494	33921714	416.0829801
chr1	33936137	33936371	529.8890425
chr1	33953765	33954005	26.71700888
chr1	34078544	34078771	479.2963187
chr1	34090591	34090841	92.88571818
chr1	34098695	34098939	265.175704
chr1	34100483	34100761	84.11702633
chr1	34106755	34107006	116.0214158
chr1	34119948	34120192	219.5979745
chr1	34189972	34190216	150.2314102
chr1	34201301	34201546	65.32763909
chr1	34205753	34205993	49.73075414
chr1	34308017	34308261	160.8983337
chr1	34341534	34341778	190.8093435
chr1	34479690	34479872	299.2689552
chr1	34502735	34502979	95.37726535
chr1	34579028	34579276	345.06949
chr1	34579594	34579838	179.774213
chr1	34595224	34595464	29.03655156
chr1	34622404	34622648	166.0460449
chr1	34628829	34629059	407.9483292
chr1	34642908	34643164	77.00020631
chr1	34654174	34654414	43.18401377
chr1	34758160	34758404	201.025263
chr1	34761200	34761440	54.70194797
chr1	34808027	34808271	196.2140506
chr1	34820031	34820271	42.16821811
chr1	34837507	34837747	33.99606249
chr1	34864539	34864783	249.1392112
chr1	34867390	34867630	47.3428533
chr1	34885392	34885593	406.0743932
chr1	34893378	34893622	20.86093636
chr1	34925920	34926135	398.9534841
chr1	35012691	35012935	269.3088419
chr1	35014889	35015133	156.0832474
chr1	35057909	35058149	46.16527781
chr1	35063460	35063806	704.3240954
chr1	35065816	35066056	30.61636614
chr1	35108363	35108587	437.0188446
chr1	35147165	35147378	457.6062104
chr1	35206144	35206388	175.6395962
chr1	35208322	35208577	697.4005091
chr1	35218705	35218949	111.7586414
chr1	35252127	35252352	564.6872131
chr1	35253803	35253989	247.6636164
chr1	35262802	35263052	65.27133223
chr1	35311040	35311280	47.44894965
chr1	35318280	35318625	470.1028662
chr1	35325368	35325629	78.9788064
chr1	35332036	35332280	175.8867814
chr1	35350530	35350782	132.7622905
chr1	35362293	35362537	167.9498124
chr1	35384781	35385025	199.6957786
chr1	35390520	35390760	36.58893703
chr1	35450902	35451142	46.37311201
chr1	35625769	35626028	72.07397288
chr1	35657603	35657843	36.26632058
chr1	35667790	35668000	415.2793555
chr1	35734032	35734279	48.8044784
chr1	35764223	35764428	397.7265618
chr1	35810997	35811241	148.7524511
chr1	35909743	35909927	285.265795
chr1	35916737	35916949	437.1082282
chr1	36010690	36010922	545.5489589
chr1	36022570	36022810	28.37148819
chr1	36024570	36024810	31.79548238
chr1	36030284	36030528	270.2563116
chr1	36034599	36034848	620.0014019
chr1	36111740	36111984	119.129097
chr1	36168220	36168460	30.83432014
chr1	36181152	36181377	487.4815706
chr1	36192499	36192737	547.058652
chr1	36240352	36240560	485.7292096
chr1	36320949	36321193	77.72869508
chr1	36323527	36323771	224.1953561
chr1	36348545	36348789	125.65346
chr1	36365605	36365849	103.5332911
chr1	36554287	36554531	140.8223576
chr1	36562678	36562922	155.3917705
chr1	36565267	36565524	668.1483225
chr1	36565661	36565905	246.6799047
chr1	36600384	36600620	530.0829198
chr1	36615173	36615445	683.6854527
chr1	36626750	36627005	125.4273262
chr1	36635173	36635413	42.54271837
chr1	36641964	36642208	135.329772
chr1	36644642	36644882	29.19040759
chr1	36653798	36654057	639.9353715
chr1	36666166	36666406	39.14558143
chr1	36683300	36683559	95.57237951
chr1	36690454	36690694	49.89587455
chr1	36751127	36751332	370.1869254
chr1	36765515	36765783	122.274238
chr1	36808373	36808608	501.887765
chr1	36821471	36821725	62.05369113
chr1	36834703	36834947	194.5462587
chr1	36886468	36886702	595.0321535
chr1	36911997	36912241	245.6094599
chr1	36951342	36951582	35.52562017
chr1	36982034	36982275	628.5342315
chr1	37008574	37008829	104.7826634
chr1	37019478	37019732	652.5982613
chr1	37041736	37041985	621.6817451
chr1	37056965	37057209	223.4586998
chr1	37074923	37075169	638.5935439
chr1	37078565	37078809	150.5756017
chr1	37091749	37091993	69.43747548
chr1	37116130	37116343	313.7576033
chr1	37124536	37124776	57.87529399
chr1	37134632	37134872	41.6251548
chr1	37165587	37165827	48.64971291
chr1	37169353	37169632	620.0677388
chr1	37171305	37171549	151.9687519
chr1	37197365	37197605	34.59063484
chr1	37239863	37240103	40.45771029
chr1	37255112	37255352	43.69527905
chr1	37307420	37307660	26.90082335
chr1	37313476	37313716	38.34413418
chr1	37325624	37325864	45.43600576
chr1	37329881	37330125	216.1543937
chr1	37351182	37351403	462.6849149
chr1	37382408	37382648	26.84482257
chr1	37389892	37390142	71.75373295
chr1	37402587	37402844	79.49779303
chr1	37448445	37448689	110.784676
chr1	37460526	37460766	64.58635415
chr1	37467361	37467636	90.27567936
chr1	37483409	37483653	273.0704257
chr1	37486314	37486558	134.5249078
chr1	37494587	37494820	392.2056487
chr1	37501719	37501963	82.6948165
chr1	37503884	37504128	271.5361842
chr1	37505372	37505612	25.70381964
chr1	37535308	37535548	45.67585409
chr1	37551068	37551312	257.2630437
chr1	37555445	37555689	129.5358442
chr1	37558640	37558884	151.1448789
chr1	37562229	37562449	341.1690985
chr1	37596229	37596469	43.94373172
chr1	37602049	37602289	27.72375161
chr1	37642913	37643172	299.313243
chr1	37720500	37720740	29.64034176
chr1	37721165	37721409	265.8059682
chr1	37736390	37736450	59.81301014
chr1	37739327	37739571	109.3083707
chr1	37774572	37774812	33.79773682
chr1	37789425	37789674	560.9340936
chr1	37808381	37808641	73.88874925
chr1	37814756	37814996	45.03306134
chr1	37856886	37857130	181.3777811
chr1	37860814	37861097	81.09360004
chr1	37868799	37869039	64.8949143
chr1	37899943	37900201	656.3286631
chr1	37913843	37914083	28.7346245
chr1	37920515	37920757	695.6137651
chr1	37924215	37924467	79.19319848
chr1	37953044	37953270	438.8783793
chr1	38027457	38027701	293.188798
chr1	38068792	38069036	301.1752304
chr1	38070880	38071120	29.80952313
chr1	38087850	38088107	113.5549036
chr1	38132839	38133079	47.44950185
chr1	38148109	38148334	608.3270824
chr1	38187374	38187614	32.02853647
chr1	38230022	38230262	26.36257296
chr1	38231761	38232005	167.6629709
chr1	38260555	38260799	123.5334943
chr1	38261115	38261355	41.97622678
chr1	38276805	38277049	184.1866437
chr1	38283262	38283502	34.18992422
chr1	38325823	38326067	202.0299108
chr1	38356139	38356383	192.3747008
chr1	38385036	38385280	94.51936257
chr1	38401726	38401983	125.674486
chr1	38420088	38420328	35.90177521
chr1	38440750	38440994	224.9689245
chr1	38455743	38455996	365.26035
chr1	38484628	38484872	210.1246177
chr1	38492362	38492590	503.5927843
chr1	38494290	38494546	70.21243632
chr1	38494788	38495032	200.4813427
chr1	38503489	38503569	58.48720294
chr1	38506247	38506483	526.7381502
chr1	38512803	38513071	54.96557159
chr1	38513506	38513746	28.36215341
chr1	38516594	38516838	94.07859027
chr1	38529299	38529539	29.19858813
chr1	38537591	38537835	193.0548186
chr1	38538750	38539020	70.44637499
chr1	38541772	38542045	76.4293139
chr1	38595213	38595457	184.5716085
chr1	38597166	38597406	26.5209804
chr1	38605713	38605957	127.4910012
chr1	38607236	38607476	26.43958584
chr1	38616793	38617033	26.77230422
chr1	38618490	38618730	28.04055764
chr1	38709977	38710217	38.25480886
chr1	38721869	38721997	95.02777462
chr1	38736241	38736485	109.977958
chr1	38740195	38740435	27.31526657
chr1	38758002	38758242	26.3078793
chr1	38791897	38792141	139.4375903
chr1	38826562	38826806	342.6243763
chr1	38859226	38859466	39.24118441
chr1	38869410	38869654	154.7745092
chr1	38955569	38955779	370.4481935
chr1	38966063	38966311	111.2548537
chr1	38968530	38968805	731.2728268
chr1	38973295	38973535	29.85918677
chr1	38987807	38988004	203.6960855
chr1	39041959	39042199	30.77617998
chr1	39042854	39043105	94.62322119
chr1	39052785	39053008	478.1677501
chr1	39071106	39071346	25.52714517
chr1	39074009	39074264	499.4788151
chr1	39081426	39081666	54.93977323
chr1	39089310	39089567	61.5864387
chr1	39091718	39091962	164.9261765
chr1	39192285	39192525	28.48849538
chr1	39269801	39270041	33.5254676
chr1	39283845	39284118	459.1983723
chr1	39284835	39285075	31.55329506
chr1	39300968	39301207	609.0259482
chr1	39311932	39312198	92.49794047
chr1	39357469	39357713	270.0915034
chr1	39425453	39425693	26.54929552
chr1	39429884	39430128	261.5274531
chr1	39454393	39454633	30.51253282
chr1	39456396	39456636	34.03083556
chr1	39472483	39472723	45.47598369
chr1	39480759	39480999	27.93335414
chr1	39547154	39547394	33.48579544
chr1	39558107	39558312	388.5797996
chr1	39564391	39564633	685.9641047
chr1	39568278	39568514	541.6372319
chr1	39595232	39595476	223.9764691
chr1	39598807	39599051	162.9685083
chr1	39636411	39636651	29.26353909
chr1	39638895	39639139	80.31137382
chr1	39649401	39649645	192.4119268
chr1	39650124	39650364	46.44386338
chr1	39657346	39657558	409.3069129
chr1	39658253	39658497	181.3586377
chr1	39670091	39670331	36.0912412
chr1	39724362	39724622	685.4722627
chr1	39732007	39732251	223.4089771
chr1	39844019	39844263	168.7413824
chr1	39853249	39853495	48.93755456
chr1	39876641	39876885	165.3079635
chr1	39972947	39973191	231.1784761
chr1	40004941	40005169	548.3090946
chr1	40071933	40072160	413.6740106
chr1	40075324	40075568	171.3859059
chr1	40105554	40105798	160.9319732
chr1	40119268	40119484	463.9408441
chr1	40123755	40123999	309.9925049
chr1	40138388	40138632	212.2376194
chr1	40167605	40167830	487.8281627
chr1	40183528	40183772	57.97933538
chr1	40185782	40185967	293.2533002
chr1	40265400	40265644	247.8863184
chr1	40282543	40282789	460.3679489
chr1	40292322	40292562	45.71377878
chr1	40358931	40359171	38.348547
chr1	40362511	40362755	145.7819262
chr1	40367937	40368181	269.6065965
chr1	40383564	40383808	259.9837811
chr1	40385243	40385478	560.887283
chr1	40439221	40439466	694.7335255
chr1	40483936	40484188	81.95601617
chr1	40498048	40498234	306.2488394
chr1	40524946	40525186	63.5784957
chr1	40544294	40544491	282.9511626
chr1	40550431	40550675	199.4785104
chr1	40609739	40609975	476.8919394
chr1	40618798	40618963	283.2971904
chr1	40648724	40648968	73.79492636
chr1	40771200	40771444	272.706911
chr1	40776633	40776896	64.2186857
chr1	40778074	40778314	25.87234681
chr1	40781010	40781254	221.6528147
chr1	40804415	40804683	787.8780604
chr1	40829449	40829689	28.27872052
chr1	40870592	40870779	392.2695376
chr1	40904160	40904416	86.94575742
chr1	40998565	40998809	135.5332107
chr1	41057909	41058153	167.5444497
chr1	41061408	41061648	49.16588423
chr1	41078027	41078247	508.6674916
chr1	41090825	41091069	199.3980708
chr1	41096257	41096501	247.4991107
chr1	41098735	41098975	41.68529554
chr1	41113360	41113600	29.11614125
chr1	41114370	41114610	27.20803856
chr1	41115768	41116012	196.5254268
chr1	41127910	41128150	25.63550657
chr1	41134627	41134840	357.2205256
chr1	41236493	41236737	65.81062517
chr1	41239943	41240144	336.0302586
chr1	41248343	41248594	96.63411244
chr1	41286122	41286366	173.4814866
chr1	41314268	41314520	660.2720248
chr1	41315745	41315966	501.9952105
chr1	41321256	41321500	194.036524
chr1	41328195	41328440	313.5713937
chr1	41388705	41388945	31.37131655
chr1	41414658	41414902	273.2505947
chr1	41418189	41418466	691.0331379
chr1	41469484	41469724	41.70325829
chr1	41487672	41487912	33.7629447
chr1	41488987	41489251	85.64584986
chr1	41503851	41504095	147.7171987
chr1	41588817	41589057	35.36363856
chr1	41728758	41728998	37.65226452
chr1	41733901	41734162	747.4330123
chr1	41745928	41746168	28.65034917
chr1	41748443	41748671	417.128601
chr1	41779360	41779604	232.8794103
chr1	41788612	41788866	601.8760058
chr1	41796517	41796757	28.1152944
chr1	41796987	41797238	82.29365946
chr1	41820743	41820987	232.9229983
chr1	41823890	41824130	25.55386851
chr1	41826829	41827047	361.988683
chr1	41832894	41833134	66.07283606
chr1	41837524	41837764	27.16772184
chr1	41853447	41853687	34.85633059
chr1	41882796	41883065	699.8283634
chr1	41884495	41884735	46.51485746
chr1	41889135	41889379	238.6181102
chr1	41898435	41898683	692.5897563
chr1	41901436	41901676	31.08098291
chr1	41909998	41910238	70.4524505
chr1	41934808	41935048	27.57620887
chr1	41950016	41950260	107.9239438
chr1	41958016	41958260	113.8079144
chr1	41961317	41961557	58.38408946
chr1	41969483	41969723	27.46593231
chr1	41979127	41979371	130.1130016
chr1	41981832	41982052	308.3488135
chr1	42039827	42040077	708.4510297
chr1	42044680	42044924	212.1581011
chr1	42049451	42049691	28.85868587
chr1	42065650	42065900	86.01815945
chr1	42097204	42097444	32.52003668
chr1	42192547	42192827	80.85844801
chr1	42220178	42220433	67.76115891
chr1	42227970	42228206	513.2290726
chr1	42245179	42245246	64.09871871
chr1	42261119	42261363	99.10313771
chr1	42276145	42276385	53.32892998
chr1	42277719	42277963	387.1475013
chr1	42289257	42289497	32.68105152
chr1	42334297	42334541	95.15024824
chr1	42357301	42357545	106.1675667
chr1	42450394	42450642	81.70229523
chr1	42480566	42480806	43.59319159
chr1	42501390	42501481	54.14439811
chr1	42612596	42612847	594.1962958
chr1	42623335	42623579	145.2214778
chr1	42639061	42639305	244.5008373
chr1	42642695	42642891	377.0673395
chr1	42780190	42780434	292.9134897
chr1	42800926	42801243	58.44865731
chr1	42810007	42810251	203.5182572
chr1	42869772	42870016	113.6905712
chr1	42921541	42921781	27.50660545
chr1	42945332	42945572	55.65627577
chr1	42977345	42977567	402.1797197
chr1	42999205	42999445	38.87309578
chr1	43043689	43043856	258.12958
chr1	43061283	43061527	20.75182682
chr1	43112316	43112549	426.349848
chr1	43156544	43156784	27.06150522
chr1	43195766	43196006	52.31594811
chr1	43196807	43197009	329.5941598
chr1	43201877	43202121	107.9904671
chr1	43212876	43213091	500.6268791
chr1	43222701	43222945	179.4389053
chr1	43224865	43225132	92.41142554
chr1	43231614	43231854	53.17811842
chr1	43243622	43243850	565.3672563
chr1	43296362	43296606	147.3526238
chr1	43379117	43379367	643.8458539
chr1	43388706	43388932	403.2237956
chr1	43396781	43396990	362.27937
chr1	43419510	43419750	45.35169606
chr1	43474302	43474573	72.52369216
chr1	43507345	43507589	87.68363528
chr1	43534157	43534397	29.06227319
chr1	43534704	43534944	30.61018561
chr1	43539300	43539609	758.2323312
chr1	43539994	43540238	198.8397913
chr1	43543033	43543273	27.17772912
chr1	43609431	43609507	58.10380701
chr1	43650756	43650996	39.99547761
chr1	43663097	43663337	65.17476309
chr1	43690862	43691102	39.17436658
chr1	43692986	43693254	750.5201383
chr1	43703835	43704090	698.2002909
chr1	43751232	43751476	110.8753869
chr1	43782652	43782892	51.32118027
chr1	43800193	43800433	29.00025393
chr1	43823760	43824004	243.4788806
chr1	43833953	43834193	37.29263249
chr1	43849197	43849452	94.46060617
chr1	43880361	43880596	512.1299272
chr1	43888069	43888313	265.6181706
chr1	43986115	43986355	47.65955068
chr1	43994856	43995110	675.492881
chr1	44011467	44011707	27.30549223
chr1	44015990	44016230	52.96024763
chr1	44020162	44020406	148.157067
chr1	44056130	44056374	239.3656003
chr1	44065859	44066099	54.87774391
chr1	44068399	44068639	29.76752645
chr1	44077674	44077914	33.39009155
chr1	44106012	44106252	41.68100057
chr1	44119114	44119358	206.3750762
chr1	44229172	44229443	747.1282872
chr1	44309411	44309669	94.27981694
chr1	44318721	44318961	29.67327789
chr1	44347139	44347379	61.11389337
chr1	44347577	44347817	31.35503038
chr1	44365188	44365428	27.80715126
chr1	44374637	44374881	200.1280164
chr1	44386801	44387041	28.80894097
chr1	44396227	44396471	189.9926645
chr1	44399927	44400171	178.5033155
chr1	44400472	44400771	583.3231941
chr1	44402434	44402695	68.61431713
chr1	44412079	44412323	317.8844931
chr1	44460556	44460741	264.8920777
chr1	44468342	44468582	47.74180584
chr1	44471394	44471641	628.9375478
chr1	44496414	44496659	82.81006398
chr1	44501642	44501886	22.66430209
chr1	44502314	44502527	440.2125418
chr1	44513423	44513635	497.9042585
chr1	44557949	44558146	372.0125617
chr1	44569183	44569427	157.2385761
chr1	44634461	44634701	34.63400054
chr1	44636224	44636464	63.24780148
chr1	44678939	44679183	131.1129017
chr1	44683468	44683695	579.6922296
chr1	44702231	44702471	31.74417037
chr1	44703882	44704126	197.2452661
chr1	44715314	44715558	29.92199807
chr1	44760469	44760695	440.2012749
chr1	44780166	44780410	174.4271304
chr1	44783985	44784229	144.2064811
chr1	44827198	44827442	109.2859769
chr1	44843937	44844201	555.6203037
chr1	44874433	44874692	76.18232531
chr1	44891446	44891708	85.2313221
chr1	44949772	44950016	126.1088133
chr1	44966351	44966595	243.9812778
chr1	44989814	44990063	102.6136344
chr1	45000513	45000757	120.4664691
chr1	45008799	45009043	220.6247073
chr1	45012440	45012684	200.1497812
chr1	45037811	45038061	105.0516926
chr1	45057840	45058080	29.02874816
chr1	45060843	45061119	717.3354884
chr1	45073902	45074146	201.1140626
chr1	45075187	45075431	352.9767234
chr1	45118589	45118824	583.8569021
chr1	45121313	45121509	314.1945632
chr1	45142856	45143128	80.37805555
chr1	45173625	45173869	142.6813823
chr1	45180737	45180921	313.0480441
chr1	45195002	45195246	308.6504553
chr1	45197025	45197280	76.52364132
chr1	45213642	45213882	27.66707429
chr1	45250445	45250689	72.38455211
chr1	45251828	45252067	421.7974856
chr1	45259404	45259648	332.6051005
chr1	45265425	45265669	322.1748858
chr1	45271882	45272122	30.8113715
chr1	45280744	45280988	101.3266101
chr1	45285300	45285540	27.45732367
chr1	45293014	45293274	82.91446085
chr1	45296761	45297001	36.97027805
chr1	45301597	45301829	494.7531908
chr1	45307263	45307503	29.88147328
chr1	45390849	45391089	51.40134349
chr1	45476178	45476418	25.92381732
chr1	45480213	45480461	613.2521381
chr1	45484388	45484607	425.4875979
[truncated: 74,576 more rows]
