# Supplementary material for: Variable reproducibility in genome-scale public data: A case study using ENCODE ChIP sequencing resource
Source: FEBS Lett. 2015 Dec 21;589(24):3866–70. doi: 10.1016/j.febslet.2015.11.027 (PMC4686001; doi:10.1016/j.febslet.2015.11.027)
Supplement: Supplementary file advisedPeakLists.zip — This zip archive contains 56 advised peak lists (see main text and supplementary table 1). Files are bed like tab delimited text files, with 4 columns: chromosome, peak start, peak end, and peak score. [file mmc4.zip › H1-hESC_None_SIN3A.bed]

chr1	856380	856900	40.58333562
chr1	860288	860808	28.92337259
chr1	894313	894833	69.68142086
chr1	948494	949014	48.51325631
chr1	955331	955851	27.88904359
chr1	968267	968835	49.35385932
chr1	1051600	1051947	210.1039808
chr1	1109004	1109524	29.10697846
chr1	1167051	1167571	46.4685259
chr1	1209024	1209544	31.57089649
chr1	1225404	1225924	28.79651632
chr1	1234477	1234811	126.267368
chr1	1243268	1244048	180.1027024
chr1	1244851	1245371	28.43710105
chr1	1270278	1270632	566.4683205
chr1	1307353	1307873	59.72846683
chr1	1310501	1311089	182.1729858
chr1	1334697	1335451	136.254682
chr1	1337297	1337817	41.5243058
chr1	1342423	1342943	93.71400978
chr1	1368496	1369016	46.59732482
chr1	1370721	1371241	31.28193064
chr1	1406832	1407352	55.87309576
chr1	1447204	1447535	133.7339651
chr1	1476025	1476545	28.44314558
chr1	1510053	1510573	85.21155779
chr1	1534578	1535098	30.87189929
chr1	1535788	1536308	55.30507475
chr1	1550600	1551314	142.7396393
chr1	1590376	1590896	27.71644842
chr1	1610263	1610783	29.26701359
chr1	1655520	1656040	33.72594869
chr1	1709293	1709839	59.56548841
chr1	1710217	1710737	29.88482973
chr1	1711444	1711964	29.4705159
chr1	1713739	1714259	29.77443883
chr1	1837564	1838084	55.85774245
chr1	1840131	1840455	19.23254159
chr1	1850370	1850694	19.57410046
chr1	1875338	1875858	40.93114482
chr1	1891402	1891922	33.33780673
chr1	1934981	1935501	61.09153935
chr1	1950906	1951426	114.2542901
chr1	1977854	1978374	29.97796988
chr1	1980789	1981309	48.65152936
chr1	2064863	2065383	40.27292921
chr1	2105665	2106185	39.58892773
chr1	2121070	2121343	188.1801624
chr1	2126441	2126961	72.4012223
chr1	2135972	2136296	19.55526781
chr1	2160589	2161109	46.65139135
chr1	2210699	2211219	47.9563474
chr1	2313089	2313609	44.98353643
chr1	2322708	2323228	68.2076076
chr1	2343751	2344271	83.75948074
chr1	2399400	2399920	89.08135867
chr1	2455016	2455536	35.86106933
chr1	2457390	2457910	42.2432017
chr1	2458117	2458637	62.73968426
chr1	2477273	2477793	67.76566519
chr1	2574602	2574926	140.5623019
chr1	3369617	3370137	43.05966974
chr1	3418693	3419017	162.5695243
chr1	3527174	3527498	18.06370667
chr1	3541047	3541567	64.96221382
chr1	3566444	3566964	45.09927096
chr1	3568703	3569223	29.40341986
chr1	3585345	3585865	47.40471472
chr1	3623864	3624384	42.51429503
chr1	3634474	3634994	30.81670916
chr1	3640864	3641384	32.27591202
chr1	3649222	3649742	44.58249582
chr1	3662903	3663434	56.50741031
chr1	3688619	3689139	32.97110941
chr1	3692429	3692949	98.60892791
chr1	3701886	3702406	28.22853078
chr1	3709903	3710423	32.17999393
chr1	3712803	3713323	59.56687663
chr1	3773634	3774154	38.28646714
chr1	3816063	3816642	47.37774603
chr1	3817104	3817624	32.19786106
chr1	4716292	4716616	19.23767089
chr1	5805761	5806281	38.94483814
chr1	5907290	5907810	61.19624587
chr1	6040422	6040942	45.32552084
chr1	6052118	6052638	105.0823818
chr1	6053352	6053872	34.34581467
chr1	6112546	6112818	250.1677078
chr1	6221631	6222151	109.5809812
chr1	6240200	6240720	30.17566044
chr1	6259468	6259988	49.28549708
chr1	6295699	6296219	53.50355496
chr1	6299384	6299904	35.94997989
chr1	6305116	6305485	280.6048304
chr1	6306668	6307188	30.54876849
chr1	6321072	6321592	37.68190859
chr1	6403451	6403971	29.62551461
chr1	6412092	6412612	56.08135552
chr1	6474309	6474829	61.42422648
chr1	6483437	6483957	33.31349226
chr1	6498069	6498589	32.46117097
chr1	6500577	6501097	29.18756296
chr1	6546444	6546964	121.4849494
chr1	6550391	6550911	33.47305782
chr1	6557517	6558037	68.70836728
chr1	6580057	6580381	212.1066053
chr1	6583595	6584115	31.6796487
chr1	6614396	6614916	36.65796923
chr1	6639845	6640482	80.63661306
chr1	6661203	6661527	21.02982356
chr1	6662362	6662882	52.72909059
chr1	6672788	6673308	34.70380832
chr1	6673415	6673935	49.71647102
chr1	6675065	6675585	28.12171843
chr1	6761677	6762197	60.09063998
chr1	6844397	6844917	52.47687002
chr1	7016750	7017270	43.85271978
chr1	7021992	7022512	75.89409638
chr1	7106256	7106776	97.09949266
chr1	7135420	7135744	153.7764531
chr1	7676462	7676786	20.43079597
chr1	8021396	8022214	100.5473895
chr1	8035247	8035767	49.0591774
chr1	8051838	8052358	59.68201802
chr1	8374310	8374830	37.10733569
chr1	8408885	8409405	57.74506248
chr1	8442068	8442588	30.90974431
chr1	8498930	8499450	58.00441079
chr1	8585987	8586507	36.47363206
chr1	8762101	8762621	33.34573179
chr1	8763213	8763733	43.40262085
chr1	8772402	8772922	33.1479114
chr1	8779014	8779534	63.85270791
chr1	8823950	8824470	38.97972827
chr1	8877723	8878243	31.60225913
chr1	8908866	8909386	49.15979314
chr1	8921196	8921520	23.49593257
chr1	8922397	8922917	31.1585609
chr1	8938485	8939005	64.96134507
chr1	9188606	9189126	29.88503023
chr1	9242164	9242684	28.76587289
chr1	9488797	9489317	86.21902638
chr1	9653499	9654019	41.78829843
chr1	9686983	9687503	42.86198427
chr1	9749859	9750379	30.59225235
chr1	9774499	9774823	120.3400769
chr1	9884191	9884711	28.58632681
chr1	9895685	9896205	45.78376985
chr1	9927449	9927969	34.04448286
chr1	9934865	9935385	40.82661564
chr1	9969661	9970181	28.21763007
chr1	9970392	9971134	59.62686466
chr1	9989386	9989906	72.54831569
chr1	10003190	10003710	94.3215565
chr1	10010358	10010878	41.15892869
chr1	10021201	10021721	30.08123451
chr1	10092471	10092991	57.07687092
chr1	10093606	10093930	18.40315542
chr1	10271340	10271860	52.74299711
chr1	10458608	10459128	71.62955396
chr1	10459468	10459792	19.98725662
chr1	10487989	10488509	36.18330538
chr1	10490192	10491134	118.9834839
chr1	10532368	10532888	82.79690454
chr1	10534744	10535264	79.54961685
chr1	10567416	10567936	40.05988943
chr1	10568431	10568951	64.63607741
chr1	10711724	10712244	37.8010046
chr1	10739584	10740104	67.99718984
chr1	10853828	10854348	58.54434848
chr1	10856486	10857006	42.93562345
chr1	11029560	11030080	36.06655486
chr1	11035811	11036331	30.63909694
chr1	11097564	11098084	36.39496626
chr1	11112956	11113476	29.6600316
chr1	11113802	11114322	69.96282098
chr1	11119162	11119682	36.89681856
chr1	11119968	11120701	118.1598147
chr1	11123903	11124423	59.50133588
chr1	11159495	11159819	19.55363498
chr1	11322615	11323135	32.14219829
chr1	11346472	11346992	37.2946779
chr1	11399909	11400429	30.84151915
chr1	11533715	11534039	127.7389897
chr1	11540075	11540595	42.13794712
chr1	11610762	11611058	371.6510747
chr1	11623601	11624121	35.132086
chr1	11654206	11654726	34.00842421
chr1	11695984	11696193	163.2921654
chr1	11710471	11710991	30.79973855
chr1	11742303	11742823	28.31536012
chr1	11750921	11751441	48.82540519
chr1	11751950	11752470	28.93528276
chr1	11791788	11792308	102.6140557
chr1	11795930	11796238	229.7433964
chr1	11809108	11809628	42.81937368
chr1	11845109	11845629	34.21634735
chr1	11847469	11847989	43.00200101
chr1	11863291	11863811	76.29378114
chr1	11866095	11866381	128.9082041
chr1	11898663	11899183	34.89275112
chr1	11905498	11906018	32.76847928
chr1	11919271	11919791	118.3815265
chr1	11943218	11943738	42.12160772
chr1	11958857	11959377	88.42465607
chr1	11968248	11968572	19.03237589
chr1	11969671	11969995	39.74195881
chr1	12027099	12027619	53.28705469
chr1	12039934	12040731	79.65927365
chr1	12079372	12079892	62.84386428
chr1	12256598	12257118	76.80349208
chr1	12289821	12290341	62.09220138
chr1	12655815	12656335	48.89968385
chr1	12661142	12661662	36.37099028
chr1	12676064	12676295	208.0341212
chr1	12677887	12678657	160.0000398
chr1	12679682	12680202	36.3397565
chr1	12689365	12689885	29.59194485
chr1	12719000	12719520	33.76796818
chr1	13839492	13840012	30.96411814
chr1	13910485	13910809	21.87578229
chr1	13919911	13920431	29.30457027
chr1	13927234	13927754	30.09821399
chr1	14075471	14075991	58.13092194
chr1	14090912	14091432	48.95293092
chr1	14925187	14925511	20.73048642
chr1	15052092	15052416	24.32859207
chr1	15416913	15417218	271.3608727
chr1	15426783	15427303	45.04827706
chr1	15454973	15455493	28.20070044
chr1	15466326	15466650	147.9276706
chr1	15478884	15479208	18.88575024
chr1	15480556	15480880	25.36605402
chr1	15573547	15573871	125.9082487
chr1	15710953	15711473	102.1451634
chr1	15735769	15736708	82.0111941
chr1	15757569	15758089	33.91282812
chr1	15852859	15853609	245.6024608
chr1	15910906	15911426	54.96262135
chr1	15929760	15930280	47.58684979
chr1	15943594	15944114	39.59303243
chr1	16062526	16063046	32.57173906
chr1	16067751	16068271	38.36693026
chr1	16084161	16084681	32.82032198
chr1	16160763	16161087	18.82829971
chr1	16174729	16175473	60.3702114
chr1	16175849	16176369	30.53791438
chr1	16301932	16302736	204.2724583
chr1	16359233	16359753	36.14569714
chr1	16393709	16394229	29.27723512
chr1	16408768	16409288	33.15182548
chr1	16533317	16533837	35.37589215
chr1	16538928	16539448	36.23666049
chr1	16542741	16543261	30.17682402
chr1	16543950	16544470	29.13915491
chr1	16563423	16563943	40.10126846
chr1	16677946	16678466	34.21829436
chr1	16766941	16767496	86.83860194
chr1	16825891	16826411	54.73708935
chr1	16859041	16859561	30.58946333
chr1	16861582	16862441	118.8446041
chr1	16939951	16940538	129.4250579
chr1	16947406	16947926	98.29235474
chr1	16951374	16951894	29.44923283
chr1	16970904	16971424	72.92717165
chr1	17027568	17028088	30.19143891
chr1	17029560	17030080	32.06711676
chr1	17033860	17034184	18.57045609
chr1	17036190	17036710	57.94500389
chr1	17041788	17042308	35.92613447
chr1	17198998	17199518	33.41950365
chr1	17231001	17231521	32.2751758
chr1	17231536	17231860	25.30676069
chr1	17247913	17248433	48.14582172
chr1	17252995	17253515	46.24002556
chr1	17287071	17287591	100.162505
chr1	17380160	17380680	56.06658973
chr1	17703818	17704338	65.51467015
chr1	17746306	17746826	43.2445268
chr1	17760445	17760965	28.73744829
chr1	17761254	17761774	31.7573509
chr1	17762751	17763271	27.67193663
chr1	17765899	17766419	53.66566896
chr1	17820668	17821188	29.68592894
chr1	17828721	17829241	43.46964445
chr1	17914003	17914523	31.71782843
chr1	17955890	17956410	33.51063165
chr1	18158102	18158622	41.33193783
chr1	18245897	18246417	57.01271624
chr1	18582823	18583147	170.8401532
chr1	18807253	18807773	64.27780549
chr1	18884044	18884564	32.72767377
chr1	18902027	18902547	114.6588181
chr1	18923844	18924364	33.64776294
chr1	19020053	19020573	33.35794785
chr1	19201605	19202125	29.32388235
chr1	19229202	19229722	42.31104969
chr1	19282918	19283242	20.72334297
chr1	19378918	19379438	28.43928717
chr1	19536560	19537080	61.80273055
chr1	19577729	19578462	103.1551634
chr1	19664813	19665333	32.96077745
chr1	19670796	19671316	28.39978232
chr1	19727692	19728212	29.41402974
chr1	19810590	19811110	32.19216735
chr1	19812155	19812675	34.05611752
chr1	19923022	19923542	65.19429617
chr1	19923737	19924257	57.66646468
chr1	19967001	19967325	173.3922186
chr1	19975115	19975635	39.4887213
chr1	19986158	19986678	35.00991285
chr1	20002954	20003278	177.7026954
chr1	20007067	20007587	40.62926583
chr1	20042014	20042534	32.88750402
chr1	20478757	20479277	41.58213655
chr1	20479591	20480111	136.4601229
chr1	20512350	20512870	50.07770256
chr1	20617158	20617678	56.05639368
chr1	20693538	20694058	40.13342302
chr1	20756887	20757407	32.00877194
chr1	20812313	20812833	32.82968991
chr1	20813326	20813846	42.84394989
chr1	20820159	20820679	40.82842125
chr1	20834374	20834894	141.2191912
chr1	20901700	20902220	85.30776522
chr1	20959796	20960550	137.6342769
chr1	20987685	20988205	84.19048527
chr1	21022831	21023586	72.03595291
chr1	21044254	21044774	33.69150971
chr1	21054406	21054926	45.32360058
chr1	21058574	21059094	59.09293861
chr1	21112709	21113229	75.70323449
chr1	21521527	21522047	46.23883446
chr1	21581605	21582125	30.80137659
chr1	21671626	21672146	57.625253
chr1	21766171	21766691	36.08140268
chr1	21817222	21817742	29.43770529
chr1	21835351	21835675	18.93626625
chr1	21836446	21836966	50.63443067
chr1	21861235	21861755	91.60457871
chr1	21880140	21880464	155.7443315
chr1	21974449	21974731	266.4877402
chr1	21978874	21979394	29.47726122
chr1	21985640	21985964	153.02924
chr1	22033099	22033356	193.2708902
chr1	22109086	22109606	44.71602411
chr1	22109905	22110425	46.47198929
chr1	22260054	22260574	38.31673018
chr1	22290367	22290887	42.10381189
chr1	22351719	22352444	127.0306621
chr1	22379754	22380274	30.49797022
chr1	22468634	22469154	34.03019095
chr1	22743000	22743520	42.05058122
chr1	22746865	22747385	37.78652207
chr1	22778296	22778549	177.2738277
chr1	22938004	22938328	175.8606741
chr1	22951943	22952463	100.645101
chr1	23345600	23346345	140.9630172
chr1	23495068	23495588	33.38566246
chr1	23504030	23504550	51.44349993
chr1	23543232	23543752	36.79144002
chr1	23670532	23671052	53.91055464
chr1	23695133	23695653	28.88945693
chr1	23763216	23763736	29.96147026
chr1	23809927	23810251	23.11115654
chr1	23810373	23810893	29.07909925
chr1	23852289	23852613	113.8999839
chr1	23866277	23866797	34.19748253
chr1	23871156	23871676	37.45001603
chr1	23881339	23881859	31.77656812
chr1	23882352	23882872	105.6581611
chr1	23884872	23885196	23.23905174
chr1	23885626	23886347	84.93370031
chr1	23888656	23889176	50.12949215
chr1	23924895	23925415	103.6607008
chr1	23961530	23961854	21.25448226
chr1	23999500	24000020	73.89792355
chr1	24018129	24019326	104.274108
chr1	24070097	24070617	36.75560009
chr1	24098537	24099057	28.52298594
chr1	24104407	24104927	33.42671623
chr1	24117407	24117731	90.71479973
chr1	24127113	24127633	38.19198737
chr1	24151516	24152164	49.60523888
chr1	24194644	24195164	71.55287793
chr1	24285743	24286067	24.02515827
chr1	24286388	24286712	26.3615971
chr1	24305822	24306342	36.78706735
chr1	24476888	24477408	31.3431743
chr1	24645645	24646211	67.0944931
chr1	24701704	24702224	29.09201272
chr1	24739669	24740189	28.45013888
chr1	24741816	24742336	48.19047541
chr1	25071346	25072235	83.82336859
chr1	25174506	25174830	124.5260526
chr1	25235866	25236386	60.19351008
chr1	25558692	25559212	141.189779
chr1	25559429	25559949	38.12061059
chr1	25566142	25566662	49.00899007
chr1	25572541	25573061	28.98965658
chr1	25573588	25574108	65.30479843
chr1	25664829	25665561	54.48565285
chr1	25756767	25756995	79.99646893
chr1	25758017	25758341	23.8388261
chr1	25828121	25828641	114.9474524
chr1	25894601	25895121	30.56950858
chr1	25934949	25935469	29.70295249
chr1	25942538	25943058	42.01739214
chr1	25943231	25943751	31.76732679
chr1	25945551	25946071	30.86995844
chr1	26123248	26123768	34.20887492
chr1	26146184	26146704	37.81150812
chr1	26185510	26186030	43.49597746
chr1	26218874	26219394	38.98807459
chr1	26221810	26222330	75.22168776
chr1	26233294	26233814	34.77668176
chr1	26248952	26249472	63.79161772
chr1	26320120	26320444	156.1941786
chr1	26324683	26325007	118.2005595
chr1	26347878	26348398	54.15000765
chr1	26361506	26362026	38.58805442
chr1	26421203	26421723	27.93526498
chr1	26438147	26438700	81.37571286
chr1	26471500	26472020	27.94566056
chr1	26483169	26483689	90.26532394
chr1	26496279	26496615	144.9117093
chr1	26561355	26561679	18.24706744
chr1	26601979	26602499	35.55322159
chr1	26605966	26606917	69.98913684
chr1	26608449	26608773	98.67752525
chr1	26612255	26612775	93.17666109
chr1	26632925	26633252	177.2732371
chr1	26662646	26662970	23.34834135
chr1	26663215	26663735	27.89684198
chr1	26686561	26687081	29.60466628
chr1	26690193	26690713	43.22950097
chr1	26735042	26735402	726.962961
chr1	26735736	26736256	31.2886511
chr1	26736733	26737253	79.57643302
chr1	26738104	26739324	237.7168485
chr1	26743445	26743965	55.57264444
chr1	26745230	26745750	78.90223148
chr1	26758435	26758965	148.8855685
chr1	26798025	26798804	116.6792458
chr1	26799543	26799867	157.6246827
chr1	26826597	26827117	47.18671389
chr1	26827648	26828168	31.19732839
chr1	26856360	26856880	43.9991303
chr1	26857572	26858092	36.33155001
chr1	27004036	27004556	30.26131609
chr1	27019402	27019922	56.30014959
chr1	27021919	27022439	79.5462784
chr1	27024486	27025006	43.56438285
chr1	27049670	27050190	35.22112609
chr1	27051345	27051865	42.55648611
chr1	27114309	27114829	36.5837136
chr1	27115549	27116069	48.42716743
chr1	27152815	27153335	29.09069016
chr1	27216449	27216969	79.51694371
chr1	27226656	27227176	161.4246256
chr1	27248063	27248583	54.97174645
chr1	27286757	27287081	109.1532964
chr1	27293315	27293835	29.68718641
chr1	27324065	27324585	28.24019047
chr1	27325936	27326260	20.25791614
chr1	27334672	27335225	71.40141116
chr1	27337518	27337796	167.3646884
chr1	27339135	27339678	78.02849156
chr1	27370995	27371515	31.42792313
chr1	27396854	27397374	31.08013681
chr1	27481418	27481938	72.83881033
chr1	27560628	27560952	19.16834986
chr1	27627282	27627802	30.51687068
chr1	27648577	27648943	114.4604833
chr1	27683928	27684448	34.94659058
chr1	27714817	27715337	37.87229337
chr1	27718061	27718581	29.2546901
chr1	27721870	27722390	35.1823033
chr1	27823256	27823776	36.05215824
chr1	27853713	27854044	201.304364
chr1	27894980	27895500	34.88466643
chr1	27897234	27897754	35.86672806
chr1	27898614	27898938	20.7224706
chr1	27903106	27903626	27.66098962
chr1	27924743	27925263	27.99244145
chr1	27928894	27929414	59.99696662
chr1	27930483	27931003	60.20074585
chr1	27932800	27933320	50.85931212
chr1	27933734	27934254	57.3838673
chr1	27941011	27941531	29.66570439
chr1	27982528	27983261	108.1343435
chr1	27995557	27996077	35.69624544
chr1	28052293	28052971	69.43243206
chr1	28099586	28100369	136.0878383
chr1	28240746	28241266	37.10777366
chr1	28261301	28261821	67.10757463
chr1	28286556	28287076	44.65824541
chr1	28414846	28415366	94.75220611
chr1	28559239	28559760	103.538959
chr1	28562447	28562967	55.52961744
chr1	28585598	28586388	94.29136656
chr1	28586414	28586738	18.09378442
chr1	28623114	28623634	34.53415568
chr1	28696041	28696561	38.19836961
chr1	28832421	28832745	19.98400812
chr1	28837505	28837683	46.80687048
chr1	28844565	28845380	94.30270774
chr1	28879205	28879725	67.53351965
chr1	28908199	28908555	106.0142164
chr1	28969441	28969961	66.6364152
chr1	28974582	28975321	67.11001927
chr1	29062947	29063467	73.16488591
chr1	29064154	29064674	46.64242916
chr1	29208488	29209008	47.22243219
chr1	29211417	29211937	88.14644798
chr1	29213287	29213721	103.8169796
chr1	29241266	29241786	29.3842239
chr1	29447674	29448194	39.23354616
chr1	29508377	29508897	52.13347841
chr1	29529344	29529668	227.6493594
chr1	29557146	29557666	105.7190223
chr1	29575598	29576118	45.30051535
chr1	29586282	29586802	38.81002328
chr1	30224872	30225392	31.28430435
chr1	30447158	30447678	28.47040104
chr1	30447875	30448395	30.84979845
chr1	31157861	31158381	35.51480228
chr1	31180879	31181399	28.6590332
chr1	31191886	31192210	23.88858162
chr1	31288911	31289431	74.9310963
chr1	31326798	31327318	29.71213017
chr1	31331613	31332133	59.77971655
chr1	31384080	31384600	38.51909456
chr1	31538402	31538922	46.88373174
chr1	31643527	31644047	72.20998303
chr1	31655073	31655593	145.907551
chr1	31656739	31657259	38.96838469
chr1	31712467	31712987	34.82862419
chr1	31769337	31770222	110.5392911
chr1	31846322	31846842	52.97513307
chr1	31867553	31868073	48.73302327
chr1	32014377	32014897	27.90573051
chr1	32083507	32084027	30.02970348
chr1	32110665	32111185	89.34227538
chr1	32180308	32180828	48.05624473
chr1	32181015	32181535	29.1680465
chr1	32189280	32189800	89.91124266
chr1	32226442	32226962	92.22574811
chr1	32228191	32228711	44.56779721
chr1	32254149	32254359	68.47654198
chr1	32254395	32255237	65.48609583
chr1	32277101	32277621	42.49055396
chr1	32281479	32281999	36.60125575
chr1	32403928	32404448	30.68631471
chr1	32409901	32410421	35.88358559
chr1	32429655	32430175	31.62188419
chr1	32443232	32443752	29.61866544
chr1	32479312	32479832	44.35499391
chr1	32480067	32480587	33.20509319
chr1	32538464	32538984	61.35578883
chr1	32644948	32645468	52.50200829
chr1	32665933	32666741	93.14983812
chr1	32671045	32671369	107.4595115
chr1	32687832	32688185	99.12942846
chr1	32705659	32705983	21.04561661
chr1	32706911	32707431	33.30442192
chr1	32713815	32714462	197.5881797
chr1	32800591	32801111	28.56908463
chr1	32801535	32802055	32.55282254
chr1	32817027	32817547	31.42399442
chr1	32826831	32827351	36.57123282
chr1	32859727	32860629	139.9032841
chr1	32879434	32879954	97.8441449
chr1	32930117	32930637	35.69994267
chr1	33004707	33005227	30.83745275
chr1	33098371	33098891	29.01438046
chr1	33115696	33116431	78.99652919
chr1	33164025	33164545	29.37764599
chr1	33182129	33182649	42.36000801
chr1	33190671	33191191	37.0922961
chr1	33199427	33199947	87.81216167
chr1	33207988	33208508	31.63352635
chr1	33215344	33215864	28.65467329
chr1	33219697	33220806	102.2552157
chr1	33225647	33226167	31.71446748
chr1	33226814	33227334	30.83501199
chr1	33230742	33231262	33.84754699
chr1	33232062	33232582	28.05911374
chr1	33238489	33239009	46.73075373
chr1	33282780	33283146	344.1713663
chr1	33283663	33283987	23.49625579
chr1	33352176	33352490	326.4466967
chr1	33430190	33430710	72.46967141
chr1	33502098	33502618	33.55324324
chr1	33551891	33552411	30.25654601
chr1	33592679	33593199	103.4279851
chr1	33618526	33619046	27.83609439
chr1	33647526	33648046	61.45626712
chr1	33807812	33808446	137.4146274
chr1	33829629	33829878	198.4204892
chr1	33896260	33896780	64.85127167
chr1	33938045	33938565	36.87945933
chr1	34100766	34101286	30.98750748
chr1	34628686	34629206	47.88719526
chr1	34631757	34632277	28.24626152
chr1	34642809	34643329	62.74176431
chr1	34966135	34966304	150.6052395
chr1	35055734	35056254	33.43025831
chr1	35252017	35252537	36.12666581
chr1	35318203	35318723	56.77232659
chr1	35373008	35373528	28.09419123
chr1	35384558	35385078	52.52473388
chr1	35390452	35390767	448.4033717
chr1	35394532	35395052	35.02241158
chr1	35497003	35497523	76.16292988
chr1	35544763	35545283	44.50829254
chr1	35657438	35657958	49.99529435
chr1	35658404	35658924	62.5759891
chr1	36020679	36021199	59.17583514
chr1	36022479	36022999	64.36323566
chr1	36106867	36107387	95.57735687
chr1	36126471	36126991	117.3376225
chr1	36235407	36236036	68.19752731
chr1	36274265	36274589	22.22150077
chr1	36342677	36342886	170.3845138
chr1	36348400	36348920	41.39777052
chr1	36349273	36350021	61.55173664
chr1	36396559	36397079	45.43335741
chr1	36549259	36550007	81.67839335
chr1	36554277	36554898	156.2631138
chr1	36562656	36562980	18.74021175
chr1	36614995	36615515	98.36146479
chr1	36616239	36616759	46.16539098
chr1	36622229	36622957	102.3794043
chr1	36626560	36627080	52.42836825
chr1	36641815	36642335	65.61878416
chr1	36653318	36654205	78.22402222
chr1	36689628	36690148	45.45175604
chr1	36690315	36690835	28.79984801
chr1	36765374	36765894	32.19826686
chr1	36772523	36773043	36.84118294
chr1	36786851	36787371	28.00514152
chr1	36850971	36851295	28.64988515
chr1	36851510	36852323	135.7311182
chr1	36863168	36863763	81.6655295
chr1	36866633	36866957	78.16220991
chr1	36886339	36886872	63.99987883
chr1	36915863	36916187	157.6263063
chr1	36929687	36930207	79.09189569
chr1	37041641	37042161	33.62400539
chr1	37169276	37169796	30.04445532
chr1	37389761	37390281	122.6881751
chr1	37431807	37432327	124.5128621
chr1	37486196	37486716	92.2595902
chr1	37721059	37721355	226.8827625
chr1	37780537	37781057	29.10367267
chr1	37876412	37876607	165.6695641
chr1	37939624	37940144	61.52061038
chr1	37979402	37979922	70.58883702
chr1	38022439	38022597	68.25675265
chr1	38061309	38061914	156.3709726
chr1	38101123	38101643	32.29982461
chr1	38147955	38148475	35.97325007
chr1	38155962	38156482	49.40325623
chr1	38158023	38158347	149.5388983
chr1	38229976	38230317	552.1171076
chr1	38231306	38231826	38.41558146
chr1	38261086	38261362	232.1153107
chr1	38273107	38273627	76.39959949
chr1	38273932	38274452	35.41117939
chr1	38324873	38325393	87.81295546
chr1	38325674	38326194	90.63958773
chr1	38412504	38412843	111.2923332
chr1	38455521	38456041	113.3146253
chr1	38461492	38462074	61.50481673
chr1	38471292	38471812	39.36362639
chr1	38478171	38478797	64.67348589
chr1	38513345	38513865	96.0574845
chr1	38537270	38537941	50.59295194
chr1	38541649	38542169	145.5651999
chr1	38736079	38736599	68.12802652
chr1	38917197	38917717	31.86397371
chr1	39283836	39284160	19.759617
chr1	39325431	39325755	137.9885479
chr1	39339033	39339357	135.1194085
chr1	39357373	39357893	68.84179586
chr1	39456904	39457424	32.15782663
chr1	39491839	39492359	37.44488331
chr1	39547065	39547585	62.06787388
chr1	39564151	39564671	128.8544222
chr1	39568278	39568602	20.82777591
chr1	39571045	39571565	54.56673303
chr1	39571861	39572185	22.26857071
chr1	39607572	39608092	68.10110276
chr1	39734519	39735039	58.22452309
chr1	39873712	39874232	29.14879339
chr1	39875162	39875486	21.61169061
chr1	39876555	39877075	34.40578041
chr1	40040887	40041640	64.3971706
chr1	40075237	40075757	29.27389035
chr1	40111848	40112368	34.80337056
chr1	40156825	40157345	42.42811618
chr1	40167060	40167837	62.6743817
chr1	40204457	40204977	56.31599413
chr1	40348872	40349392	34.90977258
chr1	40358763	40359283	41.9745116
chr1	40364676	40365196	38.0081245
chr1	40367008	40367332	18.4154474
chr1	40367792	40368312	32.58157023
chr1	40439140	40439660	27.97236244
chr1	40506244	40506764	71.95150763
chr1	40562645	40563165	94.60200686
chr1	40626698	40627218	56.27716826
chr1	40723589	40724109	107.7026586
chr1	40780783	40781303	52.91856824
chr1	40804271	40804791	30.48964032
chr1	40839296	40840346	135.3336945
chr1	40915602	40916122	33.41975297
chr1	40942718	40943238	29.15446047
chr1	40997033	40997553	55.77215424
chr1	41119486	41120006	66.01628134
chr1	41131394	41131914	38.73173341
chr1	41248159	41248679	32.16244562
chr1	41327703	41328027	20.33582828
chr1	41418049	41418569	33.78124185
chr1	41444585	41445105	50.01105235
chr1	41487504	41488024	80.42513631
chr1	41706941	41707265	23.20670432
chr1	41752100	41752620	30.26577639
chr1	41796748	41797268	28.01911932
chr1	41806699	41807219	33.29624094
chr1	41826647	41827167	50.12985412
chr1	41831515	41832035	31.25684712
chr1	41837390	41837910	105.4721073
chr1	41853284	41853804	28.66257959
chr1	41860802	41861322	77.49699321
chr1	41869849	41870369	32.81168885
chr1	41981696	41982216	31.52996227
chr1	42276031	42276551	36.15696531
chr1	42289226	42289746	29.75489107
chr1	42349853	42350373	28.17660828
chr1	42385619	42385943	18.17938165
chr1	42500879	42501399	33.87152403
chr1	42612566	42613086	28.92435577
chr1	42799904	42800743	49.02353846
chr1	42800779	42801299	92.04463427
chr1	42845386	42845906	70.37025556
chr1	42922242	42922762	28.72093432
chr1	42928712	42929114	223.565964
chr1	43123905	43124527	169.3862501
chr1	43146725	43147245	29.14245079
chr1	43147526	43148046	30.22020985
chr1	43148581	43149101	53.96387358
chr1	43205725	43206245	33.91287804
chr1	43212718	43213238	36.28782419
chr1	43222568	43223088	36.01258578
chr1	43231592	43231916	21.60960202
chr1	43232736	43233416	67.75150719
chr1	43282308	43283149	68.40179044
chr1	43388552	43389072	33.26122076
chr1	43424216	43424736	81.42324775
chr1	43428192	43428712	41.53607866
chr1	43432644	43433164	38.10123668
chr1	43474131	43474651	45.67746259
chr1	43533914	43534434	29.98974881
chr1	43613372	43613821	570.7585566
chr1	43637761	43638142	153.7800517
chr1	43638266	43638590	28.9662184
chr1	43703742	43704262	39.11557618
chr1	43736083	43736603	48.68826659
chr1	43751010	43751530	51.70638293
chr1	43814774	43815294	53.13731775
chr1	43824586	43825106	73.67970116
chr1	43833435	43834192	101.3913511
chr1	43855162	43855486	101.2737676
chr1	43918824	43919566	66.52098659
chr1	43994713	43995233	42.58047024
chr1	43997133	43997993	70.23228399
chr1	44011360	44011880	37.02067344
chr1	44015810	44016330	35.19929236
chr1	44024181	44024701	37.5170635
chr1	44031333	44031853	50.62750419
chr1	44115232	44115556	33.84271853
chr1	44115649	44116465	121.9442267
chr1	44126057	44126589	56.68488999
chr1	44173592	44173916	19.63561591
chr1	44229030	44229550	29.78597111
chr1	44230217	44230737	33.61832469
chr1	44231729	44232249	40.92062451
chr1	44232500	44233020	30.49172521
chr1	44347049	44347569	30.88262458
chr1	44378295	44378815	82.96783624
chr1	44399067	44399587	39.15512492
chr1	44402260	44402780	30.08240938
chr1	44404485	44405005	94.8083234
chr1	44411805	44412129	18.21063231
chr1	44412189	44412804	185.4864709
chr1	44433931	44434451	90.5410018
chr1	44435537	44435797	182.6573254
chr1	44440295	44440815	49.63853268
chr1	44444380	44444900	47.10531451
chr1	44445317	44445837	40.3110908
chr1	44460352	44460872	33.07855994
chr1	44495565	44495953	152.5155816
chr1	44678954	44679278	114.7218421
chr1	44703748	44704268	47.67398434
chr1	44783964	44784484	65.16853537
chr1	44793801	44794321	86.20203652
chr1	44805305	44805825	28.19921047
chr1	44820520	44821267	102.2936791
chr1	44870625	44871145	61.15549681
chr1	44874293	44875018	74.38044403
chr1	44966830	44967350	52.24074341
chr1	44973134	44973654	29.86917437
chr1	44989732	44990252	33.10891237
chr1	45008878	45009398	92.47548032
chr1	45097355	45097875	36.41600438
chr1	45139530	45140314	96.79300349
chr1	45187315	45187639	21.08700226
chr1	45205340	45205664	133.3701174
chr1	45240902	45241422	75.27916224
chr1	45251727	45252453	65.94150796
chr1	45265441	45266026	90.48090887
chr1	45266235	45266755	42.91312487
chr1	45273977	45274301	20.20550338
chr1	45279196	45279716	30.97674669
chr1	45285446	45285770	22.91291584
chr1	45301447	45301967	37.68978302
chr1	45308670	45309190	37.71960006
chr1	45452163	45452391	192.0277726
chr1	45476837	45477161	119.5448966
chr1	45477703	45477963	212.081904
chr1	45478320	45478840	38.06083522
chr1	45480014	45480534	28.88118104
chr1	45484183	45484703	34.56744733
chr1	45671277	45671797	52.53547478
chr1	45792293	45792813	85.29006743
chr1	45794887	45795407	27.80217743
chr1	45805659	45806179	104.453156
chr1	45956528	45957048	52.80505069
chr1	45965339	45966028	89.41056319
chr1	45978346	45978559	171.7471223
chr1	45987242	45987976	154.9637103
chr1	46016306	46016826	52.05730285
chr1	46049319	46050039	130.8419945
chr1	46050404	46051161	103.6984057
chr1	46151900	46152224	19.60712329
chr1	46152531	46153051	42.15387728
chr1	46153594	46154114	123.169526
chr1	46215874	46216394	36.8333923
chr1	46598699	46599219	44.88663534
chr1	46645164	46645684	30.07582895
chr1	46713104	46713624	80.3368154
chr1	46769083	46769603	28.13278554
chr1	46806199	46806719	62.66765434
chr1	46813684	46814204	41.56585868
chr1	46858952	46859472	35.06877442
chr1	46859779	46860433	122.0154008
chr1	46877573	46878093	29.69218855
chr1	46908216	46908736	42.65980509
chr1	46912434	46912954	36.71049407
chr1	46982590	46983150	49.22522194
chr1	46993586	46994106	38.75993385
chr1	47069559	47070079	79.19668359
chr1	47079429	47079949	28.09529656
chr1	47082182	47082702	44.69910457
chr1	47201310	47201830	88.74450775
chr1	47644688	47645208	65.20458864
chr1	47658745	47659069	119.4600832
chr1	47673940	47674460	32.37551803
chr1	47779450	47779970	45.35342674
chr1	47799390	47800294	111.5229859
chr1	47890005	47890525	37.73601302
chr1	47910370	47910890	30.48335193
chr1	48463162	48463682	42.00435533
chr1	48559155	48559675	72.84952575
chr1	48937687	48938011	107.6650558
chr1	48996373	48996893	102.7676322
chr1	49241798	49242646	87.02420848
chr1	50489295	50489815	46.47446994
chr1	50733803	50734019	218.9946219
chr1	50745544	50746064	110.1341482
chr1	50882284	50882804	34.93456889
chr1	51425869	51426229	205.4373429
chr1	51434423	51434943	31.99646881
chr1	51443803	51444323	79.66179236
chr1	51701575	51702095	98.83263576
chr1	51983669	51984189	58.61832004
chr1	52082607	52083447	85.71406626
chr1	52343653	52343977	23.60024299
chr1	52344163	52344487	18.41223104
chr1	52344503	52345023	70.60433235
chr1	52467913	52468433	74.48310415
chr1	52499041	52499769	170.2653964
chr1	52520588	52521289	65.62934168
chr1	52522164	52522684	62.2846793
chr1	52608365	52608689	26.39220433
chr1	52814313	52814833	28.79967601
chr1	52831550	52832070	59.42640674
chr1	52833942	52834462	28.98766092
chr1	52869468	52869988	73.08769049
chr1	52870163	52870683	35.17884151
chr1	53018306	53018950	59.36006364
chr1	53163615	53164380	60.81950007
chr1	53168782	53169302	126.7645328
chr1	53192304	53192824	58.13780005
chr1	53480352	53480872	82.99506875
chr1	53647611	53648131	29.22192838
chr1	53662246	53662766	35.62660578
chr1	53685763	53686430	60.97985832
chr1	53704085	53704474	134.0651339
chr1	53743755	53744275	31.81922801
chr1	53768800	53769320	27.75707968
chr1	53793691	53794211	38.09966576
chr1	53896314	53896834	59.60501897
chr1	53935696	53936216	83.13647721
chr1	54147649	54148169	32.95501511
chr1	54204801	54205321	55.43519918
chr1	54304026	54304546	53.00759997
chr1	54355210	54355730	39.32867919
chr1	54378930	54379450	28.21300565
chr1	54410985	54411505	38.78457303
chr1	54411922	54412442	34.58134085
chr1	54448094	54448614	27.85862074
chr1	54518232	54519365	126.2697074
chr1	54547207	54547727	87.59677537
chr1	54665198	54665392	86.01893779
chr1	54775612	54776132	37.93614905
chr1	54953695	54954451	68.65264923
chr1	54954992	54955512	53.72843932
chr1	55007899	55008419	37.1845604
chr1	55044846	55045366	31.01032026
chr1	55048336	55048856	29.63541294
chr1	55147006	55147526	73.82555989
chr1	55170856	55171180	28.13128087
chr1	55181204	55181925	149.2886012
chr1	55352556	55353076	34.44834375
chr1	55438730	55439250	30.8622416
chr1	55487650	55488170	54.96753651
chr1	55609275	55609795	30.29154366
chr1	56918546	56919066	32.21163171
chr1	57001070	57001590	31.22226866
chr1	57031529	57032049	27.75899056
chr1	57043693	57044213	38.94492185
chr1	57044776	57045296	44.9671337
chr1	57286636	57287156	32.66592775
chr1	57890201	57890721	80.65777209
chr1	58190952	58191472	72.08654952
chr1	58432606	58433126	140.8759062
chr1	58715766	58716286	33.00089771
chr1	58756426	58756647	211.266139
chr1	59011774	59012098	19.50575435
chr1	59042896	59043416	29.28396056
chr1	59165370	59165890	35.00915841
chr1	59249368	59249692	21.64223178
chr1	59281745	59282265	33.42456924
chr1	59823254	59823774	35.6652628
chr1	60224976	60225496	75.36733726
chr1	60539292	60539812	72.48467896
chr1	61377708	61377972	222.6075706
chr1	61471591	61472111	49.66029347
chr1	61508611	61509131	30.54486561
chr1	61515462	61515982	50.0026211
chr1	61542740	61543261	75.32543611
chr1	61543585	61544105	33.22096104
chr1	61545420	61545940	54.43099955
chr1	62190517	62191037	90.70006908
chr1	62660249	62660769	30.6672674
chr1	62744742	62745262	106.5940918
chr1	62902480	62903000	63.38054437
chr1	62903820	62904340	28.48369828
chr1	63153085	63153605	30.16822044
chr1	63249637	63249961	129.5790702
chr1	63539261	63539781	29.38928601
chr1	63655295	63655815	74.23699673
chr1	63782570	63783090	33.94298113
chr1	63787706	63788030	23.25569858
chr1	63793143	63793663	112.2559279
chr1	63833170	63833690	51.88089795
chr1	63907214	63907734	54.44719371
chr1	63988843	63989008	122.2052076
chr1	63989114	63989438	110.5581982
chr1	64059312	64060037	80.38434208
chr1	64239349	64239869	58.44076791
chr1	64240689	64240821	43.54078442
chr1	64256088	64256608	30.15551193
chr1	64936664	64937184	28.48986847
chr1	64938560	64939282	94.6407706
chr1	64959503	64960023	33.21396474
chr1	65327187	65327707	34.77743056
chr1	65468249	65468769	33.31937477
chr1	65531607	65532127	64.47349121
chr1	65533094	65533614	29.01060427
chr1	65612926	65613446	34.57732274
chr1	65731199	65731719	28.51682911
chr1	65744373	65744893	33.40806435
chr1	65775459	65775783	182.3859386
chr1	65885430	65885950	32.53081319
chr1	66998647	66999167	29.63917638
chr1	67390213	67390992	147.4055044
chr1	67395656	67395792	44.37210868
chr1	67395845	67396365	50.40582377
chr1	67519323	67519843	41.25628347
chr1	67600408	67600928	55.1523779
chr1	67894598	67895118	61.60288989
chr1	67896061	67896611	70.43393395
chr1	67929240	67929760	71.63510546
chr1	67966053	67966573	44.85138034
chr1	68150919	68151243	20.59898939
chr1	68297684	68298008	22.53635324
chr1	68962486	68963006	67.34908969
chr1	70671225	70671420	90.75457113
chr1	70687158	70687482	24.50565351
chr1	70819676	70820000	18.75822519
chr1	70820331	70820851	55.62609494
chr1	70876752	70877272	32.98170248
chr1	71545712	71546232	36.07657683
chr1	71546730	71547250	31.63401604
chr1	72748724	72749244	38.11652595
chr1	74663781	74664301	47.22686805
chr1	74968028	74968548	73.80502844
chr1	75600785	75601305	33.16363026
chr1	75602008	75602528	43.11243626
chr1	75808374	75808894	32.40357865
chr1	76080308	76080828	36.04521538
chr1	76082406	76082926	99.45513825
chr1	76251450	76252217	111.2056099
chr1	76253167	76253687	33.24943328
chr1	76261462	76261786	17.99341688
chr1	76540217	76540737	27.71807654
chr1	76561494	76562014	91.08206931
chr1	77684763	77685283	51.67510014
chr1	77748388	77748908	41.09279939
chr1	78148704	78149224	33.68708154
chr1	78153226	78153746	37.98066864
chr1	78224824	78225148	21.47702271
chr1	78225162	78225682	32.61783935
chr1	78245199	78245524	267.5208549
chr1	78354316	78354836	28.78314123
chr1	78444604	78444928	18.50671498
chr1	78444958	78445478	35.1619482
chr1	82266069	82266393	27.76665864
chr1	82266860	82267380	83.03563393
chr1	82386014	82386366	239.7208438
chr1	82444540	82445060	34.9646545
chr1	83241059	83241579	51.80496498
chr1	84158240	84158760	29.14779543
chr1	84464535	84465055	42.13135087
chr1	84764378	84764898	32.0506569
chr1	84944859	84945593	49.19367041
chr1	84972135	84972655	31.75733841
chr1	85156162	85156682	41.75155916
chr1	85413513	85414033	33.53229141
chr1	85462250	85462770	32.48476578
chr1	85527772	85528292	99.64745015
chr1	85665855	85666600	74.38255449
chr1	85667440	85667960	91.62151625
chr1	85725008	85725528	81.13187637
chr1	85741608	85742810	122.0723703
chr1	85809874	85810394	29.09815737
chr1	86046064	86046584	45.26460441
chr1	86046813	86047454	46.88604811
chr1	86049916	86050440	67.71285414
chr1	86072713	86073233	55.01461724
chr1	86173770	86174290	71.69345276
chr1	86622256	86622776	41.88722619
chr1	86861610	86862130	58.87162405
chr1	87169919	87170439	38.62171393
chr1	87170905	87171425	45.08863415
chr1	87239851	87240371	29.99513912
chr1	87379521	87380041	63.50470341
chr1	87381036	87381556	53.32546519
chr1	87617527	87618047	32.51649462
chr1	87666526	87667046	54.37446894
chr1	87793913	87794433	31.47664048
chr1	87796215	87796539	26.33677816
chr1	87796847	87797814	211.7278292
chr1	88434333	88434657	19.15848097
chr1	89149427	89150080	54.38366677
chr1	89150453	89150973	93.28145517
chr1	89356549	89357586	166.595827
chr1	89990316	89991036	75.86936739
chr1	89996276	89996600	21.50595752
chr1	90274037	90274557	46.53978305
chr1	90308994	90309555	52.58212186
chr1	90377048	90377568	30.3138325
chr1	90460463	90460983	36.20514759
chr1	90820909	90821429	27.74657887
chr1	91172855	91173375	44.18719074
chr1	91186996	91187320	18.17730142
chr1	91189155	91189675	45.68312535
chr1	91486660	91487180	55.64078332
chr1	91966546	91967121	50.32757543
chr1	92764086	92764859	76.3409501
chr1	92949080	92949600	29.17518941
chr1	93250385	93250905	45.90237447
chr1	93297588	93298108	68.4308686
chr1	93426080	93426600	40.07481543
chr1	93426991	93427511	49.8052895
chr1	93521735	93522255	109.6547713
chr1	93544453	93544973	116.2490738
chr1	93645413	93646552	194.3506545
chr1	93811122	93811642	56.07484034
chr1	93913520	93914040	64.95314754
chr1	93914479	93914999	34.64935855
chr1	94018545	94019065	33.49622512
chr1	94279439	94279959	32.04055128
chr1	94294652	94295172	31.55896621
chr1	94311709	94312229	31.81391647
chr1	94312655	94313175	47.26654925
chr1	94313418	94313938	55.70842229
chr1	94344096	94344982	84.24098002
chr1	94374957	94375477	55.32332856
chr1	94478161	94478681	78.08440745
chr1	94712887	94713407	27.98207071
chr1	94883824	94884344	48.10284044
chr1	95007281	95007801	27.67457984
chr1	95319871	95320391	49.66507694
chr1	95391028	95391548	92.14180433
chr1	95508864	95509384	33.24345181
chr1	95538275	95538645	243.9355092
chr1	95582261	95582781	33.01381394
chr1	95699583	95700103	37.18104202
chr1	95850040	95850560	49.81599682
chr1	97187666	97188186	30.51728036
chr1	98386274	98386999	103.9180881
chr1	98513854	98514077	202.4893923
chr1	100231857	100232377	43.71248164
chr1	100274171	100274691	27.73172792
chr1	100315721	100316045	18.78904212
chr1	100435381	100436174	197.3210335
chr1	100503166	100503686	27.69850953
chr1	100504027	100504547	61.73491783
chr1	100598436	100599069	125.9297109
chr1	100715105	100715625	84.49695759
chr1	100731558	100732078	38.8527199
chr1	100816739	100817063	18.19591094
chr1	100817856	100818750	116.7895318
chr1	100819424	100819944	44.229698
chr1	101360594	101360918	102.3874059
chr1	101491137	101491856	90.83433783
chr1	102462321	102462841	73.02256534
chr1	103241670	103241994	19.20351681
chr1	103572465	103572985	37.98115782
chr1	104068503	104069023	60.70278121
chr1	107599040	107599560	32.03399671
chr1	107682571	107683091	48.96311953
chr1	107683554	107683878	23.68165909
chr1	107684168	107684688	33.29273055
chr1	108479062	108479582	63.19399489
chr1	108507056	108507576	37.27845987
chr1	108742891	108743411	28.64602137
chr1	109102796	109103316	27.78984892
chr1	109235007	109235739	73.67881269
chr1	109289223	109289547	19.19623138
chr1	109358925	109359445	29.38318576
chr1	109419576	109420096	27.67265077
chr1	109505765	109506285	53.58075232
chr1	109584321	109584645	20.88912276
chr1	109584659	109584815	71.55056999
chr1	109618437	109618761	155.2996865
chr1	109633111	109633631	140.0704822
chr1	109642565	109643085	53.70574254
chr1	109655162	109655682	114.1312003
chr1	109756574	109757207	89.18013582
chr1	109757449	109757773	26.44930333
chr1	109772322	109772842	72.30476947
chr1	109781984	109782504	27.9970455
chr1	109791824	109792344	40.78102136
chr1	109806206	109806726	95.18697483
chr1	109825430	109825950	60.51310774
chr1	109925650	109926170	121.5008291
chr1	109940236	109941131	75.01841991
chr1	109968734	109969623	82.07113502
chr1	110008942	110009462	58.27070708
chr1	110021465	110021789	149.0471367
chr1	110025624	110026463	86.01366005
chr1	110026615	110027135	44.21622169
chr1	110036598	110036934	139.812129
chr1	110040907	110041427	37.59448096
chr1	110052002	110052746	69.27246232
chr1	110090835	110091600	86.21797047
chr1	110162067	110162790	112.5865247
chr1	110163411	110163931	59.50292568
chr1	110198490	110199010	61.33679469
chr1	110282248	110282986	71.16954578
chr1	110527157	110527677	47.32959322
chr1	110577321	110578093	126.1566654
chr1	110648625	110649145	34.98600037
chr1	110679424	110679944	119.4978888
chr1	110698439	110698959	72.7729775
chr1	110750249	110750769	32.60436359
chr1	110881032	110881552	46.5301936
chr1	110950092	110950612	52.6157012
chr1	111161876	111162396	29.41019244
chr1	111682454	111683400	96.17015365
chr1	111889075	111889399	115.9277459
chr1	111991619	111992491	116.2669534
chr1	112050754	112051274	46.94172699
chr1	112162655	112163374	84.89528387
chr1	112278556	112279076	82.24586113
chr1	112280980	112281304	19.41505674
chr1	112298055	112298753	114.7846764
chr1	112321268	112321788	27.80999096
chr1	112933283	112933803	30.61536248
chr1	112938750	112939074	22.09077049
chr1	113008645	113009165	45.24143977
chr1	113044393	113044913	28.39079513
chr1	113051053	113051573	51.69621383
chr1	113058127	113058647	58.06476651
chr1	113161388	113161908	60.22287477
chr1	113217677	113218197	35.18033913
chr1	113247434	113248155	70.41614795
chr1	113249806	113250326	60.73737793
chr1	113256645	113257165	30.96736976
chr1	113258198	113258522	18.21933504
chr1	113258814	113259334	30.8484759
chr1	113497880	113498204	118.0645899
chr1	113585115	113585635	53.61568712
chr1	113615395	113615915	32.06190467
chr1	113615967	113616487	58.2168734
chr1	113932890	113933410	37.67271331
chr1	113933689	113934209	81.16703708
chr1	114301738	114301884	78.14202353
chr1	114353895	114354415	67.3265251
chr1	114354739	114355259	66.87369092
chr1	114447090	114447414	23.09359584
chr1	114447701	114448025	107.1279204
chr1	114471993	114472302	240.1840972
chr1	114472640	114473160	36.69888669
chr1	114575819	114576339	39.44097813
chr1	114695245	114695765	33.79133542
chr1	114696788	114697308	40.7324552
chr1	114697739	114697955	155.3494918
chr1	114699185	114699509	115.6278488
chr1	114825325	114825845	29.16795322
chr1	114889088	114889608	39.49610474
chr1	115123978	115124498	38.76068222
chr1	115259208	115259890	172.5317528
chr1	115299560	115300606	139.7305493
chr1	115322947	115323508	99.46491537
chr1	115632262	115632782	36.75194671
chr1	115880187	115880707	42.17759714
chr1	115884494	115885014	101.8859946
chr1	116915610	116916130	35.22309488
chr1	116916513	116917033	34.80877662
chr1	117209811	117210135	18.24561669
chr1	117452319	117453080	75.96279806
chr1	117602022	117602542	31.51234141
chr1	117602909	117603429	84.24652316
chr1	117909151	117910308	139.2595957
chr1	118148283	118148607	18.46327977
chr1	118301344	118301864	47.10631611
chr1	118471392	118472152	99.67443069
chr1	118472332	118472561	48.71095912
chr1	118727654	118727986	130.4199716
chr1	119682573	119683093	83.84383903
chr1	119915023	119915543	63.421444
chr1	120174062	120174582	31.29254283
chr1	120190069	120190589	50.67745282
chr1	120254374	120254894	38.08013664
chr1	120255820	120256144	21.14770702
chr1	120256288	120256808	88.51024713
chr1	120611183	120611507	21.30296903
chr1	144533496	144533820	32.10124336
chr1	144534075	144534218	55.28269776
chr1	144930504	144930828	26.03055827
chr1	144931021	144931541	34.2964106
chr1	144931835	144932568	205.0168417
chr1	144936290	144936810	42.78417689
chr1	144994755	144995275	50.38512084
chr1	145000616	145001136	66.44594923
chr1	145017161	145017681	29.51318385
chr1	145038992	145039512	33.56888303
chr1	145039760	145040172	441.6519371
chr1	145058867	145059387	42.85282928
chr1	145075446	145075966	67.27379775
chr1	145092124	145092855	76.02599461
chr1	145096188	145096921	171.5203889
chr1	145209778	145210298	30.12031639
chr1	145382184	145382508	18.33747329
chr1	145382777	145382888	40.7877943
chr1	145396844	145397364	32.95003553
chr1	145397706	145398226	38.28180555
chr1	145399101	145399621	66.46139918
chr1	145438322	145438842	50.53964986
chr1	145455334	145456058	66.62093069
chr1	145457167	145457687	40.14603335
chr1	145470336	145470856	39.14614934
chr1	145474083	145474603	35.25762215
chr1	145476865	145477385	31.69523538
chr1	145507323	145507843	28.14411511
chr1	145516106	145516430	25.25092102
chr1	145542650	145543170	65.56805714
chr1	145548809	145549394	68.35470228
chr1	145575148	145576039	83.96044594
chr1	145588454	145588974	34.98407554
chr1	145589209	145589533	18.6010037
chr1	145610469	145611091	63.22929625
chr1	145713542	145714062	28.90661144
chr1	146549854	146550374	28.23927295
chr1	146556035	146556853	132.3003155
chr1	146643835	146644355	59.09397194
chr1	146696713	146697233	45.5060163
chr1	147013025	147013349	29.75525557
chr1	147039569	147040089	30.30146537
chr1	147071110	147071894	70.26488469
chr1	147112529	147113049	38.37108214
chr1	147141433	147141953	28.75446128
chr1	147142427	147142947	45.96678113
chr1	147172013	147172533	55.90614882
chr1	147718491	147719011	28.60283096
chr1	147735480	147736000	39.86201663
chr1	147737117	147737637	57.97943621
chr1	147781914	147782434	36.19667681
chr1	147806573	147807369	99.78763572
chr1	147825488	147826008	55.49088743
chr1	148241438	148241762	24.78496764
chr1	149214630	149215150	58.61813766
chr1	149223875	149224199	41.5391064
chr1	149224438	149224958	64.42442931
chr1	149683996	149684721	56.8377858
chr1	149816915	149817435	28.86243925
chr1	149820303	149820823	29.77458119
chr1	149857248	149857423	109.8906174
chr1	149859154	149859674	29.57562861
chr1	149859853	149860373	73.16938357
chr1	149870847	149871578	137.6693533
chr1	149889272	149889792	69.42446918
chr1	149899458	149899782	20.98016784
chr1	149982397	149982917	75.62337195
chr1	150039688	150040052	128.4389662
chr1	150207056	150207576	45.3619079
chr1	150208225	150208745	49.62675576
chr1	150230120	150230640	61.97253618
chr1	150231648	150231972	18.35851094
chr1	150232248	150232768	28.51468843
chr1	150241106	150241842	112.0685471
chr1	150244869	150245389	30.37009548
chr1	150254802	150255529	109.7704701
chr1	150265934	150266454	92.42166899
chr1	150293857	150294377	28.5168335
chr1	150336637	150337157	31.54958428
chr1	150459479	150459999	55.85846752
chr1	150487689	150488209	28.70526641
chr1	150521253	150521773	28.55701435
chr1	150533694	150534214	54.97657938
chr1	150534581	150534905	19.23630254
chr1	150540072	150540592	124.7340091
chr1	150550909	150551429	34.78672127
chr1	150551692	150552212	48.36144623
chr1	150601734	150602254	77.71651672
chr1	150669339	150670047	71.14887808
chr1	150848426	150848946	74.67659761
chr1	150898582	150899102	117.2645617
chr1	150946489	150947009	29.38224759
chr1	150978740	150979064	20.01055462
chr1	150980600	150981120	41.05415306
chr1	151020839	151021359	38.12902121
chr1	151031707	151032429	116.1356245
chr1	151032753	151032923	149.7210342
chr1	151042851	151043371	74.07257693
chr1	151119148	151119708	59.16215052
chr1	151137521	151138041	28.38382072
chr1	151138358	151139019	199.5388506
chr1	151162509	151162833	126.4009608
chr1	151171402	151171922	27.90029784
chr1	151226876	151227663	55.23954785
chr1	151253798	151254318	31.90250567
chr1	151254523	151255058	50.64279041
chr1	151255218	151255738	33.87581765
chr1	151299640	151300160	88.08166547
chr1	151313243	151313763	30.26916463
chr1	151319164	151319987	73.73169229
chr1	151371905	151372425	60.66454671
chr1	151430687	151431011	20.18813847
chr1	151432019	151432539	31.53505402
chr1	151482509	151482833	22.91789145
chr1	151484167	151484687	44.03712861
chr1	151485237	151485774	53.18948168
chr1	151507086	151507606	37.96322834
chr1	151512595	151513115	56.04312378
chr1	151513402	151513922	87.45657234
chr1	151519533	151520053	35.01977753
chr1	151566513	151567033	48.26201015
chr1	151585075	151585595	46.79718037
chr1	151687440	151687960	59.40873427
chr1	151688511	151689031	38.3504063
chr1	151689486	151689677	111.206256
chr1	151693784	151694304	77.96294339
chr1	151707453	151707973	39.14534586
chr1	151735785	151736305	67.07812593
chr1	151762667	151763187	41.75902562
chr1	151763321	151763645	24.31489975
chr1	151801416	151801936	35.41154286
chr1	151808854	151809374	29.58950267
chr1	151811937	151812457	44.17542156
chr1	151881799	151882319	56.8085158
chr1	151964723	151965243	32.98389316
chr1	152006943	152007463	31.18108755
chr1	152008866	152009386	29.72681714
chr1	152019923	152020443	28.89405755
chr1	153250310	153250830	29.0361029
chr1	153394967	153395291	27.64518362
chr1	153424822	153425342	28.87688906
chr1	153483322	153483842	100.7992542
chr1	153505466	153505986	42.86763228
chr1	153507038	153507362	20.0313153
chr1	153540928	153541448	109.5211918
chr1	153544889	153545409	28.79801732
chr1	153589971	153590491	89.83837389
chr1	153599762	153600282	38.49037428
chr1	153606358	153607159	77.8553194
chr1	153631043	153631563	30.11479132
chr1	153643429	153643949	29.20432952
chr1	153650120	153650640	129.7760383
chr1	153652144	153652664	33.67586727
chr1	153669517	153670037	31.07713287
chr1	153700818	153701338	60.53096898
chr1	153721840	153722360	55.29343589
chr1	153744315	153744835	31.65598968
chr1	153747830	153748754	115.1309754
chr1	153755761	153756281	35.54305823
chr1	153895596	153896116	35.01072815
chr1	153918101	153918621	33.01090893
chr1	153918968	153919488	47.71138126
chr1	153930943	153931463	82.25240847
chr1	153934424	153934944	32.91322976
chr1	153936480	153936804	21.30573665
chr1	153939420	153940594	113.365011
chr1	153949220	153949740	35.21362403
chr1	153949939	153950263	23.77440457
chr1	153958516	153959252	81.44640078
chr1	153963050	153963570	102.9328119
chr1	154154898	154155222	23.06275974
chr1	154155525	154156146	107.3815335
chr1	154192859	154193639	104.84407
chr1	154244781	154245301	42.75142853
chr1	154297009	154297529	41.84721077
chr1	154298716	154299040	40.52506172
chr1	154301544	154302064	53.52277057
chr1	154307457	154307977	39.94746646
chr1	154377529	154378049	38.76239859
chr1	154506648	154507168	41.69326829
chr1	154528863	154529383	55.42467524
chr1	154531073	154531593	73.5463203
chr1	154531900	154532420	31.13047613
chr1	154540264	154540590	165.795466
chr1	154580132	154580652	38.44476601
chr1	154581841	154582165	20.8072698
chr1	154600213	154600733	75.26052033
chr1	154732790	154733310	31.28485953
chr1	154839783	154840303	31.19093717
chr1	154841313	154841833	34.99201677
chr1	154850883	154851403	47.35052294
chr1	154908817	154909337	77.61684981
chr1	154909601	154910340	58.54790837
chr1	154928315	154928835	31.74539726
chr1	154933872	154934394	73.21614398
chr1	154945031	154945551	68.379674
chr1	154946144	154946819	65.7537223
chr1	154947347	154947867	34.7657919
chr1	154955601	154956121	67.08210512
chr1	154971500	154972020	60.24867758
chr1	154972159	154972679	48.96025281
chr1	154973133	154973457	103.5247141
chr1	154974277	154975043	73.17668228
chr1	154975837	154976357	31.02954024
chr1	154984566	154985086	30.39094995
chr1	154989807	154990333	84.9119863
chr1	155017257	155017777	62.15613062
chr1	155022839	155023359	63.17844976
chr1	155033931	155034451	83.88712798
chr1	155035157	155035481	22.52903289
chr1	155035820	155036567	60.06585706
chr1	155043336	155043856	88.10914681
chr1	155044256	155044776	49.96613679
chr1	155051992	155052724	64.78005699
chr1	155053257	155053777	100.7838657
chr1	155057191	155057515	145.5268853
chr1	155058564	155058888	25.29056536
chr1	155063803	155064323	82.52916973
chr1	155112736	155113256	51.04091788
chr1	155139254	155139774	39.02779376
chr1	155145419	155146150	83.25083302
chr1	155146655	155147347	67.44811208
chr1	155158677	155159001	20.29278544
chr1	155163234	155163754	65.78250798
chr1	155164590	155164914	184.7131401
chr1	155165877	155166397	93.9094355
chr1	155178357	155179103	159.1126729
chr1	155188579	155189099	151.8206224
chr1	155189217	155189737	50.74350931
chr1	155196467	155197081	73.44974732
chr1	155210942	155211224	291.4009104
chr1	155214369	155214889	33.16354328
chr1	155220460	155220784	124.3113494
chr1	155225069	155225589	54.03357924
chr1	155231671	155232449	152.3252021
chr1	155243246	155243570	138.7920105
chr1	155246889	155247409	63.68019743
chr1	155248009	155248372	135.196603
chr1	155265123	155265643	32.76366908
chr1	155278207	155278940	173.9917453
chr1	155290505	155291025	28.20269042
chr1	155293002	155293522	56.24988517
chr1	155294069	155294589	77.75211459
chr1	155532943	155533463	40.81466824
chr1	155658766	155659286	31.58657151
chr1	155826623	155827143	53.29088855
chr1	155880609	155881345	81.68069648
chr1	155903839	155904359	51.80693165
chr1	155907834	155908354	29.76898334
chr1	155935870	155936390	30.78210239
chr1	155945686	155946206	70.21025
chr1	155948262	155948811	87.41710844
chr1	155954196	155954464	218.2332301
chr1	155990131	155990964	106.6487651
chr1	156022843	156023363	46.01777914
chr1	156024256	156024776	82.03015493
chr1	156024831	156025155	19.52291592
chr1	156030700	156031220	41.43626051
chr1	156043443	156043963	31.89802617
chr1	156044575	156045095	28.21121939
chr1	156050703	156051302	58.06743533
chr1	156052147	156052471	111.2186508
chr1	156053005	156053329	21.45863366
chr1	156060451	156060971	33.71697536
chr1	156066349	156066869	30.74566647
chr1	156076527	156076961	222.5970797
chr1	156084297	156084817	34.70717831
chr1	156085005	156085329	75.71737652
chr1	156093390	156093910	107.8850512
chr1	156099984	156100504	60.63627727
chr1	156110933	156111453	38.08393146
chr1	156119635	156120155	70.79543904
chr1	156163799	156163954	83.82012482
chr1	156183165	156183489	27.16831366
chr1	156250926	156251446	42.2706188
chr1	156251854	156252178	28.1276512
chr1	156252597	156253117	128.3017573
chr1	156260996	156261516	38.40147718
chr1	156265223	156265743	113.0360646
chr1	156307792	156308116	18.59866003
chr1	156308287	156308611	123.3652959
chr1	156326636	156327156	36.59690152
chr1	156352721	156353241	30.26303199
chr1	156384211	156384731	54.05774346
chr1	156391294	156391814	32.46639545
chr1	156409572	156410092	36.94744386
chr1	156426789	156427309	49.77877997
chr1	156450432	156450952	53.15326076
chr1	156458787	156459307	94.31174194
chr1	156468732	156469056	21.72578578
chr1	156469692	156470443	78.51820635
chr1	156473045	156473565	30.47048165
chr1	156474800	156475523	136.8968276
chr1	156495774	156496294	31.00700854
chr1	156541731	156542055	30.264641
chr1	156542151	156542502	198.1362516
chr1	156571088	156571412	150.4699451
chr1	156611749	156612269	35.49589063
chr1	156621749	156622269	87.44892574
chr1	156627232	156627556	19.20530963
chr1	156629665	156630185	54.75797911
chr1	156634140	156634660	110.4828371
chr1	156643310	156643881	88.51978973
chr1	156647131	156647455	25.8664518
chr1	156659243	156659964	99.89591911
chr1	156662651	156663171	91.93556409
chr1	156675683	156676203	37.94648413
chr1	156695539	156696059	80.53054246
chr1	156696298	156696818	35.10697277
chr1	156698410	156698930	34.75878794
chr1	156710785	156710934	91.0385275
chr1	156716639	156717159	73.36364588
chr1	156721430	156721950	73.10938223
chr1	156736980	156737500	100.1843481
chr1	156738004	156738524	104.1363909
chr1	156783592	156784112	37.38733101
chr1	156828515	156829035	29.46630827
chr1	156830058	156830578	33.87671744
chr1	156859786	156860306	39.52035425
chr1	156880113	156880437	22.22085272
chr1	156890186	156890510	19.40438773
chr1	156897186	156897706	36.87850533
chr1	157043923	157044443	36.87647282
chr1	157107920	157108440	37.34090357
chr1	157125731	157126251	28.69855424
chr1	157133199	157133719	107.4326738
chr1	157338078	157338598	30.59241532
chr1	158029762	158030282	29.28292067
chr1	158065412	158065932	33.89171099
chr1	158087628	158087952	29.44555881
chr1	158091364	158091884	43.4011066
chr1	158969464	158969984	45.65374405
chr1	159140868	159141388	32.44479953
chr1	159141581	159142111	67.18374755
chr1	159142551	159143071	50.69628496
chr1	159147093	159147427	597.9360016
chr1	159157561	159157885	20.5075684
chr1	159158082	159158602	49.54814178
chr1	159177807	159178327	102.6014477
chr1	159750607	159751127	46.89882669
chr1	159751150	159751474	19.06081699
chr1	159861256	159861776	27.85339461
chr1	159869700	159870220	35.73307549
chr1	159894802	159895322	34.40842173
chr1	159910856	159911376	32.17030569
chr1	159915293	159915818	56.04013738
chr1	160000624	160001144	41.05280187
chr1	160001682	160002006	100.8987683
chr1	160016189	160016709	55.62446072
chr1	160040129	160040453	20.82001976
chr1	160053777	160054297	58.24719431
chr1	160055347	160055867	52.99283951
chr1	160065552	160066072	30.18379399
chr1	160070718	160071238	66.15974288
chr1	160162809	160163329	47.1668349
chr1	160231437	160232038	84.50938868
chr1	160254710	160255230	64.39123822
chr1	160277325	160277481	81.38994091
chr1	160312944	160313165	88.69267365
chr1	160370668	160371188	32.4198144
chr1	160983419	160983939	38.91730774
chr1	160990487	160991129	103.3900793
chr1	161008320	161009039	79.17598261
chr1	161014701	161015221	40.5210093
chr1	161015442	161015962	44.65939687
chr1	161068007	161068331	29.51854825
chr1	161087481	161088001	116.6050617
chr1	161102520	161103040	98.2116512
chr1	161123560	161124085	88.08249047
chr1	161128837	161129638	69.35697891
chr1	161135639	161136358	92.23213691
chr1	161146811	161147748	115.0736712
chr1	161171868	161172587	101.0730404
chr1	161195581	161196101	114.1988007
chr1	161197089	161197609	29.57969727
chr1	161228400	161228920	51.40945119
chr1	161275666	161276408	87.16001185
chr1	161284302	161284626	18.41327807
chr1	161359392	161359912	52.95526558
chr1	161369015	161369915	86.03118801
chr1	161390534	161391054	33.97024643
chr1	161391482	161392202	96.0090651
chr1	161456764	161457284	30.96845132
chr1	161509854	161510374	34.11973322
chr1	161696103	161696623	32.9283073
chr1	161697000	161697520	30.21506004
chr1	161719572	161720412	88.46738543
chr1	161735820	161736340	59.6054757
chr1	162025675	162026195	34.90520878
chr1	162040232	162040752	30.35096509
chr1	162199886	162200406	52.67611939
chr1	162218549	162219069	155.3256676
chr1	162467647	162468167	33.38213791
chr1	162531499	162532019	36.61809304
chr1	163172874	163173394	29.43176788
chr1	163291435	163291970	259.13262
chr1	164527805	164528619	67.92423505
chr1	164571182	164571702	84.99693227
chr1	165086748	165087268	44.08954433
chr1	165197754	165198274	58.00395783
chr1	165320085	165320605	65.32278469
chr1	165325395	165325915	30.72352412
chr1	165412928	165413448	74.70145788
chr1	165414075	165414595	29.47174031
chr1	165512946	165513466	31.9911164
chr1	165567184	165567704	35.26181378
chr1	165599928	165600796	82.62884356
chr1	165667423	165667943	59.73902519
chr1	165737914	165738238	132.9094386
chr1	165796817	165797431	76.8535848
chr1	165797655	165797979	20.54766622
chr1	165798054	165798574	47.02266425
chr1	165811873	165812393	29.37798308
chr1	165897239	165897759	110.8114444
chr1	166134155	166134879	111.503943
chr1	166808244	166808989	58.44513178
chr1	166845214	166845948	96.20948
chr1	166894946	166895466	51.11599207
chr1	166916776	166917296	32.88905535
chr1	167026458	167026978	32.92118857
chr1	167028376	167028896	45.72185882
chr1	167370525	167371045	28.10959467
chr1	167411325	167411845	57.59097772
chr1	167502910	167503430	77.6819178
chr1	167523015	167523535	41.78097163
chr1	167682514	167683034	57.81577543
chr1	167683648	167684168	44.42878448
chr1	167684607	167685127	67.76048551
chr1	167772424	167772944	39.48256626
chr1	167904925	167905484	81.51299811
chr1	167906394	167906914	30.36771347
chr1	168106289	168106809	27.85346059
chr1	168114998	168115518	40.07107165
chr1	168148349	168148869	85.48410438
chr1	168195008	168195528	52.17549517
chr1	168356339	168356859	101.2684992
chr1	168578449	168578773	19.47546866
chr1	169075085	169075605	30.29823897
chr1	169337054	169337646	196.9385253
chr1	169396378	169396898	57.42277298
chr1	169455183	169455703	60.75734809
chr1	169564918	169565438	110.0728764
chr1	169763659	169764487	148.7791762
chr1	169862252	169862772	32.84106096
chr1	169862941	169863461	28.49971814
chr1	170043437	170043957	132.1618047
chr1	170500934	170501778	95.61823218
chr1	171282938	171283458	31.46908701
chr1	171710919	171711439	78.03685486
chr1	171810593	171810917	116.9927556
chr1	171811250	171811770	40.2001164
chr1	171880615	171881135	57.45180101
chr1	172413002	172413522	44.92585615
chr1	172501327	172501651	21.08552293
chr1	173398553	173399073	63.52928101
chr1	173400325	173400649	18.39862424
chr1	173445936	173446799	86.62135815
chr1	173447217	173447737	42.70932808
chr1	173638731	173639251	44.12234324
chr1	173683975	173684633	152.0469589
chr1	173793298	173793934	191.0155261
chr1	173830897	173831221	24.78533285
chr1	173836637	173837157	76.57369154
chr1	173837678	173838198	43.46966325
chr1	174128855	174129375	34.21434946
chr1	174768647	174769167	57.53543903
chr1	174769314	174769638	21.40770131
chr1	174843545	174844065	90.26800511
chr1	174968189	174968932	103.0799179
chr1	174992294	174992814	94.97478223
chr1	175162203	175162723	50.9656164
chr1	175307564	175308084	45.26174176
chr1	175712043	175712563	97.61049335
chr1	175834456	175834976	31.02583441
chr1	176175996	176176846	86.03842878
chr1	176866878	176867398	44.06998798
chr1	176918106	176918626	28.62521943
chr1	177013496	177014016	32.30773825
chr1	177953212	177953732	63.8120369
chr1	178029977	178030301	21.53355032
chr1	178062559	178063079	96.90809543
chr1	178279679	178280199	33.23992057
chr1	178310284	178310804	38.64886597
chr1	178501370	178501890	38.26019462
chr1	178511126	178511646	32.80778344
chr1	178693994	178694514	28.18040092
chr1	178995335	178995855	30.815131
chr1	178998391	178998911	36.63335859
chr1	179050906	179051426	57.07661068
chr1	179051666	179051990	19.96487397
chr1	179074475	179074995	67.91614602
chr1	179198912	179199432	72.36988661
chr1	179262699	179263219	33.53557563
chr1	179335018	179335210	95.50120436
chr1	179783868	179784388	128.3930105
chr1	179846681	179847201	65.15870697
chr1	179851629	179852149	109.3273082
chr1	179923336	179923660	21.97410488
chr1	179923987	179924507	36.39488615
chr1	180123418	180123938	29.27653988
chr1	180157238	180157758	28.47524223
chr1	180601441	180601961	66.2993599
chr1	180892201	180892721	31.96670155
chr1	180895647	180896167	39.98224183
chr1	181058907	181059231	24.68686524
chr1	181070614	181071141	56.39844532
chr1	181074468	181074988	54.64229232
chr1	181111472	181111992	117.2079122
chr1	181149088	181149608	54.78515861
chr1	181454828	181455348	137.2778006
chr1	181552625	181553145	85.90616596
chr1	182038038	182038558	36.52269226
chr1	182070416	182070936	87.16306386
chr1	182360577	182361097	32.93147893
chr1	182585612	182586132	27.70736768
chr1	182775321	182775841	29.88856049
chr1	182808633	182809153	44.96697694
chr1	182993076	182993400	153.2009085
chr1	183155110	183155630	59.07377088
chr1	183203629	183204149	29.38096344
chr1	183250602	183251122	39.7752304
chr1	183385909	183386234	323.7520609
chr1	183440699	183441418	202.3168638
chr1	183605294	183605618	22.54479195
chr1	184239711	184240035	21.08250788
chr1	184356876	184357396	29.88583964
chr1	184633138	184633658	36.41646571
chr1	184723184	184723878	181.6481069
chr1	184724038	184724558	40.80905173
chr1	185125773	185126293	28.75941761
chr1	185126592	185126916	18.88941839
chr1	185285342	185285862	37.42373148
chr1	185703095	185703615	30.7747382
chr1	185886720	185887240	34.6914783
chr1	186649278	186649798	37.48442968
chr1	186798264	186798784	43.13231296
chr1	190447906	190448426	34.73629239
chr1	192778007	192778527	54.56883805
chr1	193028336	193029098	84.58074123
chr1	193073720	193074044	33.46933982
chr1	193074222	193074742	35.25978439
chr1	193082492	193083012	69.65908954
chr1	193090796	193091316	37.67260005
chr1	196577457	196578068	60.87777364
chr1	196578178	196578698	79.7962544
chr1	197115315	197116035	122.6922275
chr1	197170124	197170868	61.55586877
chr1	197744424	197744748	21.23993224
chr1	197744913	197745237	100.7407329
chr1	197871687	197872207	37.98777651
chr1	198125308	198125632	26.66140967
chr1	198125893	198126413	35.19319289
chr1	198668422	198668942	30.3295488
chr1	198757721	198758241	38.77340904
chr1	200007998	200008518	28.57338607
chr1	200017303	200017823	84.10130801
chr1	200271342	200271862	29.85348497
chr1	200333972	200334296	21.62481691
chr1	200378776	200379296	33.32424234
chr1	200380775	200381324	71.97379028
chr1	200589546	200590266	99.08781154
chr1	200638715	200639912	116.4694872
chr1	200708064	200708584	92.39115713
chr1	200771924	200772444	40.34085705
chr1	200860833	200861353	29.32378864
chr1	200862672	200863192	27.78586694
chr1	200885239	200885759	28.64477896
chr1	200979343	200979863	27.8327473
chr1	201083224	201083744	29.3516714
chr1	201330743	201331263	41.11104243
chr1	201345387	201346190	62.05007134
chr1	201368260	201368780	36.75914964
chr1	201449397	201450055	83.34324566
chr1	201475931	201476451	29.25256313
chr1	201499809	201500329	98.47245897
chr1	201507325	201508147	93.46359382
chr1	201563662	201564182	100.0147137
chr1	201583225	201583745	99.89356354
chr1	201616944	201617464	30.33922268
chr1	201618393	201618913	34.41490779
chr1	201655821	201656145	121.1984445
chr1	201671978	201672498	36.7749606
chr1	201678528	201679048	30.37950353
chr1	201706729	201707249	33.67894749
chr1	201708706	201709226	42.15049384
chr1	201709553	201710073	31.17066885
chr1	201762083	201762603	29.1422851
chr1	201798276	201798796	48.71796151
chr1	201864989	201865509	54.31111655
chr1	201911007	201911527	35.21594059
chr1	201924219	201924966	49.95849548
chr1	201951876	201952714	65.17419481
chr1	201968714	201969234	28.8592535
chr1	201977097	201977617	47.79945828
chr1	201979571	201980091	63.69362378
chr1	202101373	202101893	28.57532995
chr1	202112772	202113292	36.44278633
chr1	202162002	202162326	145.7774494
chr1	202182830	202183350	28.36483012
chr1	202310767	202311287	71.97214555
chr1	202317804	202318525	117.8226689
chr1	202612935	202613455	52.2071022
chr1	202625104	202625624	28.88326162
chr1	202626415	202626739	160.1861495
chr1	202649649	202650169	130.1371769
chr1	202662038	202662558	118.1597986
chr1	202777422	202777746	144.7124867
chr1	202779735	202780116	291.3714743
chr1	202781466	202781986	35.02338617
chr1	202814014	202814534	31.32748117
chr1	202830619	202831139	35.40196486
chr1	202857888	202858212	104.8163115
chr1	202896275	202896599	164.1954027
chr1	202926786	202927306	36.37615152
chr1	202936006	202936526	48.54669768
chr1	202937997	202938517	38.59160847
chr1	202976079	202976604	51.62707505
chr1	203017848	203018368	42.31134467
chr1	203086905	203087425	38.13657907
chr1	203097164	203097684	37.13658648
chr1	203309081	203309601	29.34927621
chr1	203473710	203474230	35.41350259
chr1	203488502	203489022	36.88529005
chr1	203561373	203561893	33.69488251
chr1	203595674	203596194	84.4665226
chr1	203597416	203597936	83.85591025
chr1	203764512	203765032	41.30962568
chr1	203830350	203831352	111.3977803
chr1	203840103	203840623	36.07136647
chr1	204043713	204044233	30.4806748
chr1	204045331	204045851	32.45065856
chr1	204047260	204047915	49.51989131
chr1	204049323	204050018	47.96265747
chr1	204053396	204053916	50.31093843
chr1	204077623	204078143	55.28047008
chr1	204092442	204092962	31.63979581
chr1	204096684	204097204	28.87203609
chr1	204098180	204098504	21.60302365
chr1	204131535	204132055	91.76289728
chr1	204167684	204168204	29.99478289
chr1	204176077	204176597	68.01156694
chr1	204183248	204183768	63.87441526
chr1	204227416	204227936	33.21371837
chr1	204276547	204277067	32.69544631
chr1	204320043	204320368	303.9815136
chr1	204328800	204329320	29.6347456
chr1	204332725	204333245	38.35882087
chr1	204367541	204368061	80.61994616
chr1	204378377	204378897	31.04868845
chr1	204379788	204380112	20.6683046
chr1	204380431	204381203	112.9135433
chr1	204415487	204416007	58.69420078
chr1	204424069	204424589	111.3517363
chr1	204463476	204464265	83.83372564
chr1	204475754	204476502	74.00287825
chr1	204485353	204486083	74.03118321
chr1	204533864	204534384	100.8249897
chr1	204534608	204535128	79.41922441
chr1	204545446	204545966	28.54512025
chr1	204616599	204617119	88.74211548
chr1	204620973	204621493	68.42028115
chr1	204676230	204676554	18.3215112
chr1	204681230	204681750	29.361516
chr1	204776274	204776794	31.33672201
chr1	204806629	204806953	179.5456378
chr1	204893336	204893856	82.51217189
chr1	204960552	204960901	136.855514
chr1	205013814	205014334	81.55112186
chr1	205090878	205091678	134.0910062
chr1	205160819	205161143	145.2965369
chr1	205180291	205181119	136.990408
chr1	205197529	205198049	30.15743463
chr1	205198627	205198951	111.5405548
chr1	205225173	205225693	106.7342148
chr1	205242547	205243067	35.92490296
chr1	205243364	205243884	110.2974609
chr1	205253891	205254411	99.97894611
chr1	205270468	205270988	93.8438933
chr1	205283008	205283759	122.8949656
chr1	205290175	205290894	71.00438489
chr1	205345177	205345697	36.09099684
chr1	205366075	205366595	35.1321949
chr1	205399736	205400256	30.39439714
chr1	205420308	205420828	64.39332556
chr1	205423922	205424442	57.16756953
chr1	205425916	205426436	41.19283842
chr1	205428109	205428433	135.7701931
chr1	205454546	205455066	44.86286396
chr1	205457212	205457536	19.3895373
chr1	205473711	205474231	31.05609355
chr1	205493305	205493825	30.21357127
chr1	205560949	205561273	25.76991709
chr1	205600904	205601424	58.54702507
chr1	205626799	205626932	79.45956914
chr1	205627946	205628466	30.47807613
chr1	205641176	205641696	66.29165735
chr1	205744353	205744873	60.94501838
chr1	205782408	205782732	19.15177429
chr1	205908614	205909134	27.89339492
chr1	206785524	206786044	113.4573075
chr1	206804339	206804859	54.71446271
chr1	206808677	206809001	119.5235241
chr1	206831633	206832153	28.45811401
chr1	206858934	206859454	46.63136041
chr1	206861123	206861643	53.84466237
chr1	206867882	206868402	67.34273489
chr1	207038571	207039091	28.31333978
chr1	207205891	207206411	32.39528583
chr1	207223939	207224535	55.36778886
chr1	207226226	207227001	108.9052521
chr1	207495311	207495635	21.53577935
chr1	207627478	207627802	21.79515387
chr1	207752614	207753134	35.56703174
chr1	207925206	207925726	63.74757464
chr1	207926120	207926444	18.72025049
chr1	208042306	208042826	39.88345972
chr1	208098431	208098951	94.1338731
chr1	208353165	208353685	73.26210673
chr1	208417665	208418185	62.77000945
chr1	209330792	209331116	18.60194072
chr1	209588187	209588707	28.39530938
chr1	209800858	209801378	38.79184882
chr1	209920923	209921443	38.86302201
chr1	209979094	209979614	57.92489371
chr1	210001202	210001587	254.8761237
chr1	210110975	210111299	172.9393028
chr1	210395688	210396012	21.81543935
chr1	210406760	210407280	39.49554332
chr1	210426008	210426528	90.99022425
chr1	210465434	210465954	30.25640811
chr1	210484367	210484887	55.72732577
chr1	210547222	210547546	21.00116546
chr1	210757633	210758153	47.18937272
chr1	211123238	211123758	44.14132492
chr1	211307289	211307809	33.27422685
chr1	211433550	211434070	53.07208995
[truncated: 19,081 more rows]
