# Supplementary material for: Variable reproducibility in genome-scale public data: A case study using ENCODE ChIP sequencing resource
Source: FEBS Lett. 2015 Dec 21;589(24):3866–70. doi: 10.1016/j.febslet.2015.11.027 (PMC4686001; doi:10.1016/j.febslet.2015.11.027)
Supplement: Supplementary file advisedPeakLists.zip — This zip archive contains 56 advised peak lists (see main text and supplementary table 1). Files are bed like tab delimited text files, with 4 columns: chromosome, peak start, peak end, and peak score. [file mmc4.zip › HeLa-S3_None_c-Myc.bed]

chr1	839952	840312	38.74873638
chr1	873546	873906	32.85317952
chr1	894443	894803	46.46619241
chr1	902298	902658	29.15792618
chr1	935410	935770	21.45647735
chr1	936115	936451	153.248865
chr1	1014764	1015323	60.34309285
chr1	1051476	1051836	38.66537761
chr1	1153274	1153634	21.92750032
chr1	1167693	1168053	38.05353158
chr1	1243618	1244166	48.37284296
chr1	1279384	1279744	29.73191793
chr1	1283260	1283620	26.1860884
chr1	1334763	1335123	27.97163988
chr1	1342532	1342892	32.76929864
chr1	1376321	1376657	21.87441262
chr1	1406898	1407258	52.25161789
chr1	1447177	1447584	57.31448247
chr1	1562929	1563289	35.62847574
chr1	1822382	1822742	37.11600673
chr1	1837670	1838030	29.17688079
chr1	1840611	1840971	28.86518792
chr1	2139742	2140102	25.93875247
chr1	2144045	2144381	17.23981708
chr1	2321791	2322151	22.2510162
chr1	2344089	2344449	42.47787061
chr1	2425704	2426064	26.96878685
chr1	3236472	3236832	29.1253847
chr1	3420695	3421055	47.97090412
chr1	3426598	3426958	22.71102637
chr1	3448032	3448392	25.37150968
chr1	3585392	3585752	59.03453203
chr1	3692541	3692901	41.44700176
chr1	3712989	3713325	17.34369888
chr1	3773758	3774118	51.13480629
chr1	3816678	3817038	32.26720848
chr1	6085322	6085682	22.0285443
chr1	6086152	6086552	92.79905062
chr1	6259485	6259889	67.27012359
chr1	6403631	6403991	23.31431806
chr1	6414099	6414459	25.03475551
chr1	6454013	6454373	74.35577852
chr1	6464700	6465060	39.84767799
chr1	6474375	6474735	40.27926727
chr1	6614411	6614771	33.87230158
chr1	6661110	6661470	24.58579938
chr1	6761724	6762121	50.370127
chr1	6844460	6844820	25.73696069
chr1	6855776	6856136	22.8723511
chr1	7058314	7058674	29.80585204
chr1	7440786	7441122	93.71249108
chr1	7461948	7462308	37.26155701
chr1	7530971	7531331	37.21076039
chr1	7611255	7611591	15.53110947
chr1	7844019	7844379	29.34220068
chr1	8014047	8014407	29.19764159
chr1	8021517	8021877	50.60292713
chr1	8035308	8035668	23.01614194
chr1	8064655	8065015	21.60569274
chr1	8065182	8065518	15.32756027
chr1	8234364	8234743	57.43207933
chr1	8242126	8242462	79.55183295
chr1	8257886	8258260	63.55377829
chr1	8271998	8272361	78.16423717
chr1	8585951	8586311	35.2932047
chr1	8763445	8763805	21.4302128
chr1	8793537	8793873	16.00018725
chr1	8908917	8909277	29.42181115
chr1	8933683	8934043	75.60248625
chr1	8937984	8938344	104.0195377
chr1	8939161	8939521	40.21267557
chr1	8950016	8950376	22.82007061
chr1	8964002	8964362	35.48676331
chr1	9127271	9127631	65.38393239
chr1	9170684	9171044	22.45975009
chr1	9188723	9189059	15.49674599
chr1	9360157	9360517	41.97500368
chr1	9599366	9599726	29.22568665
chr1	9687003	9687363	57.94432838
chr1	9825861	9826221	22.52999543
chr1	10003251	10003611	33.61716107
chr1	10459307	10459667	24.53250115
chr1	10532469	10532841	66.01963258
chr1	10534793	10535153	22.88230864
chr1	10961091	10961451	37.50404385
chr1	11120171	11120315	83.09533059
chr1	11194317	11194677	39.01154603
chr1	11322704	11323064	27.13369947
chr1	11333396	11333756	36.86249639
chr1	11424243	11424603	25.4150429
chr1	11779833	11780193	27.18567427
chr1	11796934	11797270	17.25280481
chr1	11809197	11809557	22.79423998
chr1	11850955	11851291	16.01402988
chr1	11989998	11990123	67.82959126
chr1	12184847	12185207	23.0952537
chr1	12203697	12204066	88.89074824
chr1	12221873	12222233	21.87645654
chr1	12268917	12269277	28.91936601
chr1	12538283	12538643	32.71941276
chr1	12609894	12610254	31.11134255
chr1	12633856	12634216	31.6190385
chr1	12655935	12656295	42.20597686
chr1	12664357	12664717	23.56336176
chr1	15478751	15479111	30.15013365
chr1	15598998	15599358	24.00611303
chr1	15676991	15677351	28.9112196
chr1	15678905	15679265	43.82460043
chr1	15682659	15683019	28.73896212
chr1	15683417	15683777	23.11863587
chr1	15756220	15756580	72.56981744
chr1	15786460	15786796	15.92207364
chr1	15853049	15853409	47.23709686
chr1	15910952	15911312	27.07547771
chr1	15943767	15944127	45.88803477
chr1	16125528	16125888	25.08276323
chr1	16126888	16127248	38.08167809
chr1	16161260	16161620	36.78662084
chr1	16279235	16279595	24.83403668
chr1	16403440	16403776	105.0108577
chr1	16469937	16470297	21.55531306
chr1	16493860	16494196	19.04396399
chr1	16508301	16508661	24.98906419
chr1	16533133	16533493	47.16615111
chr1	16562612	16563004	77.34377282
chr1	16570908	16571268	24.91920845
chr1	16766928	16767304	96.09158775
chr1	16940258	16940594	15.80732078
chr1	16971046	16971414	63.80667674
chr1	17231674	17231827	67.63592352
chr1	17287149	17287509	53.6472202
chr1	17452246	17452606	26.3074368
chr1	17559519	17559879	28.91377805
chr1	17560222	17560558	132.733171
chr1	17563305	17564094	67.38620611
chr1	17577187	17577307	87.77271896
chr1	17674843	17675203	36.70420903
chr1	17766040	17766400	74.56908162
chr1	17767909	17768472	49.51676243
chr1	17802273	17802633	45.11289605
chr1	17896111	17896500	69.24479655
chr1	17951336	17951696	56.09196368
chr1	18081656	18081992	124.0624641
chr1	18085615	18085975	48.34338241
chr1	18923885	18924245	24.83045032
chr1	19536666	19537026	37.17081064
chr1	19577849	19578457	93.16692655
chr1	19923765	19924125	22.22338217
chr1	19969630	19969990	22.32823535
chr1	20208605	20208965	28.64582495
chr1	20940411	20940570	65.43802244
chr1	20959697	20960057	53.05809227
chr1	21023352	21023712	34.32696066
chr1	21059565	21059951	71.29792251
chr1	21348747	21349107	36.43412265
chr1	21503067	21503427	25.92040886
chr1	21651141	21651501	37.28644667
chr1	21655881	21656241	53.45451425
chr1	21664582	21664942	28.41871304
chr1	21665156	21665516	27.91444347
chr1	21913566	21913706	60.57073027
chr1	22196293	22196653	24.08337982
chr1	22283148	22283518	57.61788715
chr1	22290464	22290824	25.16400394
chr1	22379005	22379365	23.68782578
chr1	22778245	22778605	42.1086209
chr1	23302925	23303285	23.43951932
chr1	23345661	23346021	43.68097474
chr1	23523405	23523765	30.55414505
chr1	23670721	23671456	107.4978312
chr1	23694533	23694893	23.40677071
chr1	23730311	23730671	37.36027988
chr1	23805478	23805838	25.81715062
chr1	23854688	23855048	27.66010385
chr1	23857724	23858084	30.74606715
chr1	23866317	23866677	34.1952815
chr1	23871198	23871558	25.88839146
chr1	23881369	23881729	54.22967792
chr1	23883179	23883539	29.59981126
chr1	23885788	23886148	33.94598792
chr1	23888802	23889162	22.50537925
chr1	23912038	23912398	30.60135766
chr1	24018268	24018628	21.75485392
chr1	24070144	24070504	27.84867101
chr1	24151748	24152108	23.34165791
chr1	24285519	24285879	30.62101677
chr1	24306311	24306671	50.79292716
chr1	24345267	24345627	29.97849999
chr1	24349272	24349632	26.71164862
chr1	24372752	24373088	15.31575549
chr1	24397326	24397686	27.65403038
chr1	24439039	24439399	22.54307802
chr1	24563263	24563623	25.86867389
chr1	24610303	24610663	22.72437042
chr1	24616512	24616872	21.65243672
chr1	24620781	24621141	25.87783666
chr1	24621403	24621763	31.67602363
chr1	24842073	24842433	39.79875999
chr1	24969287	24969647	41.91783993
chr1	25558844	25559204	23.63874618
chr1	25573985	25574345	36.09431855
chr1	25756578	25756938	21.73516448
chr1	25894977	25895337	24.84550522
chr1	25895342	25895702	22.83231951
chr1	25900056	25900416	31.07511091
chr1	26021606	26021966	25.28561485
chr1	26185696	26186056	28.29682716
chr1	26202024	26202384	51.43952192
chr1	26232768	26233128	22.27888917
chr1	26324614	26324950	101.4938296
chr1	26496216	26496576	69.72046189
chr1	26560265	26560625	27.03889272
chr1	26611257	26611617	25.34162905
chr1	26663165	26663525	25.91839016
chr1	26678044	26678380	15.42632549
chr1	26685296	26685656	24.10175693
chr1	26735016	26735376	25.38078155
chr1	26758442	26758804	91.83609852
chr1	26827260	26827620	30.67462149
chr1	26857605	26857965	32.40371687
chr1	26947335	26947979	44.82284523
chr1	27004011	27004371	34.99465602
chr1	27032223	27032583	27.13444096
chr1	27179589	27179949	26.45141145
chr1	27189274	27189634	40.64537368
chr1	27191605	27191965	37.7623028
chr1	27226805	27227165	28.39078458
chr1	27336136	27336496	21.80974079
chr1	27372399	27372766	61.5256215
chr1	27518563	27518926	88.60371869
chr1	27648485	27648980	64.04586977
chr1	27852476	27852836	22.77543447
chr1	27865284	27865661	71.87313234
chr1	27866837	27867197	50.43076293
chr1	27868938	27869298	52.68135304
chr1	27883929	27884488	67.90967537
chr1	27977151	27977511	27.27858837
chr1	28157089	28157449	23.91226522
chr1	28415002	28415362	25.46618162
chr1	28471050	28471410	27.2662453
chr1	28640487	28640847	28.13126192
chr1	28695967	28696327	27.07988949
chr1	28743887	28744247	26.16221718
chr1	28844596	28844956	37.53243246
chr1	28879267	28879627	31.74602164
chr1	28908207	28908622	63.10105542
chr1	28969556	28969892	141.7775107
chr1	29063138	29063498	34.79325056
chr1	29203652	29204012	38.08188081
chr1	29208568	29208928	21.69681254
chr1	29211486	29211822	201.4945672
chr1	29508378	29508738	29.90144697
chr1	29557267	29557627	77.37316118
chr1	31191519	31191879	29.88480801
chr1	31192071	31192431	22.94425556
chr1	31538376	31538736	58.72076135
chr1	31628187	31628547	55.81260051
chr1	31658500	31658860	27.40982784
chr1	31867493	31867853	25.70320634
chr1	31956226	31956586	49.30829001
chr1	32166676	32167036	22.03748901
chr1	32253861	32254221	27.50712196
chr1	32363275	32363635	28.83978444
chr1	32377643	32378003	22.76083987
chr1	32390486	32390846	25.04887272
chr1	32403981	32404423	79.0000817
chr1	32420251	32420587	106.6164922
chr1	32429708	32430068	23.93324354
chr1	32479054	32479414	41.1079402
chr1	32573398	32573758	23.7587957
chr1	32645327	32645687	64.6716656
chr1	32687877	32688237	34.42866659
chr1	32816567	32816927	34.42160332
chr1	32817054	32817414	33.60446006
chr1	32879651	32879818	83.75536421
chr1	33225661	33226121	51.32089206
chr1	33282764	33283100	170.6279347
chr1	33501669	33502029	68.97795258
chr1	33502350	33502710	29.18938088
chr1	33815486	33815822	18.45610309
chr1	35318257	35318617	31.06439876
chr1	35325337	35325673	127.3725861
chr1	35658551	35658911	27.10907239
chr1	35971538	35971898	27.13735756
chr1	36023201	36023561	40.45620395
chr1	36106992	36107352	51.10110779
chr1	36184402	36184762	24.86111212
chr1	36396463	36396823	25.61650862
chr1	36554339	36554699	28.97672825
chr1	36599074	36599434	33.44807435
chr1	36615122	36615492	67.93463515
chr1	36653745	36654105	30.57751874
chr1	36689629	36689989	31.1099394
chr1	36690354	36690714	28.37699063
chr1	36765502	36765862	77.64679246
chr1	36852054	36852414	29.73927321
chr1	36863366	36863726	36.3045437
chr1	36866605	36866965	34.40972078
chr1	36929886	36930249	72.55444071
chr1	37920581	37920950	48.17966669
chr1	37945234	37945594	57.22845771
chr1	37964796	37965156	21.70958889
chr1	38019799	38020159	28.8612752
chr1	38061347	38061719	100.1263717
chr1	38156045	38156427	102.1146466
chr1	38259478	38259838	22.79091716
chr1	38273287	38273647	23.53562279
chr1	38325264	38325631	65.67379225
chr1	38325762	38326122	26.17119679
chr1	38412597	38412957	31.08237212
chr1	38455582	38455968	108.0209864
chr1	38461579	38461939	24.58788372
chr1	38478018	38478354	144.7927205
chr1	38604189	38604549	24.87986191
chr1	39325396	39325756	49.38728887
chr1	39429842	39430202	23.29178534
chr1	39456641	39457001	24.73852944
chr1	39582939	39583299	26.21659726
chr1	39649379	39649739	25.5843547
chr1	39657756	39658116	21.63684027
chr1	39864338	39864698	40.21456127
chr1	40042399	40042759	34.28185084
chr1	40596616	40596976	40.11450732
chr1	40626782	40627142	36.63999711
chr1	40723692	40724052	50.33747634
chr1	40997031	40997391	24.76710094
chr1	41329223	41329583	31.49780183
chr1	41332095	41332455	33.79505416
chr1	41333984	41334344	21.82580566
chr1	41341377	41341737	33.55212757
chr1	41445512	41445872	40.62537597
chr1	41469369	41469729	42.21599896
chr1	41567882	41568242	21.40064139
chr1	41847834	41848194	22.70364629
chr1	41898369	41898729	27.22994743
chr1	41951341	41951701	38.82734013
chr1	41958738	41959098	35.04275608
chr1	41961951	41962311	41.1834894
chr1	41964465	41964825	31.8440687
chr1	41967181	41967541	44.13296661
chr1	41980102	41980462	37.69450718
chr1	41980773	41981133	22.27942876
chr1	41981756	41982116	21.95402086
chr1	42137932	42138292	41.66899444
chr1	42631559	42631919	26.34426856
chr1	42799953	42800320	59.16554282
chr1	42800859	42801219	33.26991025
chr1	42928544	42928904	23.29009234
chr1	43123713	43124131	39.47428485
chr1	43147658	43148018	37.17443031
chr1	43148531	43148907	79.08237592
chr1	43232506	43232866	23.58857577
chr1	43402224	43402584	21.41680377
chr1	43408845	43409205	52.93943048
chr1	43423871	43424231	36.89726128
chr1	43637730	43638090	70.94881417
chr1	43672469	43672834	50.77325037
chr1	43786960	43787321	70.13668026
chr1	43814471	43814831	27.79112557
chr1	43833729	43834089	27.33580741
chr1	43938470	43938806	16.21226218
chr1	43994799	43995159	36.9268554
chr1	44115482	44115842	22.51671475
chr1	44412103	44412463	60.44957757
chr1	44435453	44435813	34.22365924
chr1	44440381	44440741	28.97905118
chr1	44445385	44445745	59.10184105
chr1	44495760	44496120	68.64329949
chr1	44793542	44793902	23.30826014
chr1	44820740	44821100	26.06193041
chr1	44870677	44871037	31.5851446
chr1	45097598	45097958	47.45306487
chr1	45187737	45188097	25.42987965
chr1	45205179	45205539	23.2745866
chr1	45240987	45241347	53.23914143
chr1	45265493	45265646	61.45161329
chr1	45265647	45266007	30.60446222
chr1	45272993	45273329	85.03349132
chr1	45452146	45452506	42.61473112
chr1	45477660	45478020	21.76358099
chr1	45769617	45769977	24.37248932
chr1	45792393	45792729	125.9352639
chr1	45795216	45795576	31.61553871
chr1	45965815	45966175	30.84897465
chr1	45978290	45978650	29.77488816
chr1	45987409	45987769	38.01593169
chr1	46016327	46016713	94.5385284
chr1	46035725	46036085	25.2204794
chr1	46152569	46152929	25.44202853
chr1	46153664	46154024	22.01796229
chr1	46268382	46268742	97.29506357
chr1	46598457	46598817	22.23432632
chr1	46769087	46769465	59.53813118
chr1	46806267	46806634	75.50674587
chr1	46907974	46908545	50.65202618
chr1	46986210	46986570	26.60014666
chr1	47644770	47645130	29.42884503
chr1	47799172	47799532	23.60355727
chr1	48360358	48360718	59.66666419
chr1	48456810	48457170	29.39700178
chr1	51425818	51426193	61.82417031
chr1	51762497	51762857	23.62733191
chr1	51797041	51797156	55.83781568
chr1	51984440	51984800	22.47088844
chr1	52035443	52035803	33.98019804
chr1	52499276	52499636	31.78374319
chr1	52521746	52522082	16.68438193
chr1	52607477	52607837	27.27376931
chr1	52870041	52870401	28.55040312
chr1	53163736	53164096	35.67775088
chr1	53685837	53686197	33.39696008
chr1	53792252	53792632	57.11790359
chr1	54303610	54303970	36.53272829
chr1	54304073	54304409	18.11764901
chr1	54422997	54423357	28.78022841
chr1	54481065	54481401	16.10050265
chr1	54738586	54739035	58.21631795
chr1	54752914	54753250	140.5317456
chr1	54953862	54954222	30.21073448
chr1	55008186	55008546	22.51054817
chr1	55181322	55181682	29.7522397
chr1	55326612	55326984	84.88181226
chr1	55436914	55437274	21.92066251
chr1	55487665	55488025	38.73436764
chr1	55501528	55501888	33.46837988
chr1	55505033	55505393	46.90504359
chr1	55909137	55909537	55.62049891
chr1	55938409	55938770	60.4049977
chr1	56000477	56000837	21.88453861
chr1	56184544	56184919	49.93566783
chr1	57142320	57142680	21.9650891
chr1	57263069	57263429	35.6232324
chr1	58512890	58513250	21.51111852
chr1	59118251	59118611	43.17582215
chr1	59221175	59221559	70.44672462
chr1	59249759	59250119	28.68348243
chr1	59250712	59251072	25.91552612
chr1	59348985	59349345	34.13039368
chr1	59362262	59362622	27.7963378
chr1	59398555	59398915	30.63335312
chr1	59581497	59581873	54.69052046
chr1	59605048	59605408	26.14600607
chr1	59755871	59756231	32.26410929
chr1	59892897	59893257	37.8502326
chr1	59910747	59911107	28.86668518
chr1	61542660	61543020	39.47950839
chr1	61548608	61548944	20.020982
chr1	61952487	61952847	23.83219046
chr1	62051401	62051761	34.87739621
chr1	62190849	62191185	16.60033273
chr1	62353203	62353563	27.73122781
chr1	62696352	62696763	60.5045493
chr1	62822084	62822444	22.48638784
chr1	62850333	62850693	49.07615817
chr1	62902353	62902713	35.5501921
chr1	63727339	63727699	23.10154117
chr1	63793217	63793577	34.53014467
chr1	63988790	63989150	32.2370865
chr1	64197305	64197665	28.9656907
chr1	65381569	65381929	41.23926566
chr1	65532343	65532703	24.1782778
chr1	65533202	65533562	22.64832083
chr1	65978718	65979078	28.88007775
chr1	66648455	66648815	23.52731262
chr1	66727852	66728212	23.43351596
chr1	66736942	66737320	63.09353562
chr1	66737586	66737946	45.34984427
chr1	66757154	66757490	17.26153525
chr1	67390420	67390780	27.45391606
chr1	67894713	67895073	22.27088626
chr1	67896060	67896471	63.43383147
chr1	67896590	67896950	31.93760726
chr1	67966128	67966488	25.24483206
chr1	68027336	68027696	22.89116517
chr1	68092105	68092466	57.75320619
chr1	68152356	68152734	40.96100769
chr1	68179086	68179446	29.89168581
chr1	68215696	68216056	32.33399611
chr1	68297739	68298099	68.68616526
chr1	68639763	68640123	39.52021446
chr1	68962649	68963009	25.58887964
chr1	70448756	70449092	16.81279617
chr1	70671190	70671552	52.57429845
chr1	70686909	70687269	45.32851283
chr1	70876535	70876895	29.25447505
chr1	74059060	74059420	25.70733748
chr1	76251621	76251957	190.8107746
chr1	77684958	77685318	22.39589135
chr1	78148471	78148841	80.22157492
chr1	78444808	78445363	40.80702856
chr1	78558351	78558711	25.35660388
chr1	78567243	78567603	30.22097671
chr1	79083272	79083608	116.4870011
chr1	79788880	79789240	31.77129121
chr1	81640510	81640956	53.59187655
chr1	84764027	84764387	36.22118945
chr1	84944989	84945362	43.71620082
chr1	85070208	85070568	46.2775379
chr1	85779643	85780003	25.85696534
chr1	85794670	85795030	62.27384045
chr1	85804834	85805170	15.48104129
chr1	85990147	85990507	21.85485998
chr1	86046166	86046526	23.56834585
chr1	86173892	86174252	38.46152148
chr1	86895528	86895888	27.34276727
chr1	87245084	87245444	21.84291844
chr1	89149777	89150137	30.99211375
chr1	89239860	89240220	24.626591
chr1	89357126	89357486	43.43956022
chr1	89981606	89981966	35.61680247
chr1	90286265	90286625	22.68287458
chr1	90288609	90288945	24.96160933
chr1	90308803	90309196	64.33664964
chr1	90331654	90332014	39.12889777
chr1	90355706	90356066	31.38783426
chr1	90460221	90460581	36.10444327
chr1	91487402	91487982	53.85504339
chr1	91587022	91587382	25.27369993
chr1	91966855	91967215	28.16342886
chr1	92079213	92079549	101.4448941
chr1	92198060	92198420	47.69011884
chr1	92202556	92202916	27.71347988
chr1	92230891	92231251	24.65539087
chr1	92295773	92296133	24.02845012
chr1	92311570	92311906	16.50014931
chr1	92351542	92351902	28.31229203
chr1	92366101	92366461	23.34552285
chr1	93250828	93251188	72.19553688
chr1	93297584	93297920	146.1141171
chr1	93544527	93544887	39.95589781
chr1	93646043	93646403	29.76163752
chr1	93803954	93804314	21.68779208
chr1	93811223	93811583	58.03942095
chr1	93907829	93908226	47.68288369
chr1	94050671	94051031	21.99860472
chr1	94095041	94095401	23.90400479
chr1	94132221	94132581	47.91938796
chr1	94137646	94138006	25.99587477
chr1	94158554	94159212	46.19586677
chr1	94159632	94159992	37.91051817
chr1	94167183	94167566	59.51579274
chr1	94245154	94245514	35.09955967
chr1	94269944	94270304	50.10133657
chr1	94279494	94279830	92.87950766
chr1	94311840	94312399	57.80706011
chr1	94312882	94313242	24.2875036
chr1	94344607	94344967	28.14605787
chr1	94375037	94375397	54.98095263
chr1	94505048	94505408	27.97330795
chr1	95086924	95087284	24.93863826
chr1	95111861	95112221	62.87874708
chr1	95123383	95123719	20.94772169
chr1	95179331	95179691	22.73836791
chr1	95319929	95320289	33.83359105
chr1	95417116	95417476	27.06417264
chr1	95582248	95582608	30.01282223
chr1	98569810	98570170	32.59106969
chr1	98788905	98789265	23.24768909
chr1	100315431	100315791	23.58816635
chr1	100435371	100435731	24.10377083
chr1	100503343	100503703	21.87884409
chr1	100598392	100598830	64.43909717
chr1	101361144	101361504	44.34471823
chr1	101491360	101491817	94.07374378
chr1	109103551	109103911	23.51352305
chr1	109104331	109104691	22.89499681
chr1	109203619	109203999	90.78624317
chr1	109234691	109235051	55.18301065
chr1	109288925	109289492	56.58112306
chr1	109370733	109371093	38.67756685
chr1	109505865	109506225	42.40069492
chr1	109584517	109584877	27.66545578
chr1	109618472	109618832	24.25113864
chr1	109631822	109632182	22.32961293
chr1	109633166	109633526	64.80139289
chr1	109642660	109643020	58.82090996
chr1	109740977	109741337	31.73306207
chr1	109806174	109806510	143.3625152
chr1	109817351	109817711	25.25960866
chr1	109825815	109826175	29.36713938
chr1	109968872	109969514	77.11117699
chr1	110162192	110162528	121.3384324
chr1	110187317	110187677	21.42081939
chr1	110305561	110305921	38.6024815
chr1	110316279	110316639	81.61072435
chr1	110363843	110364213	97.36680535
chr1	110364986	110365346	28.52880036
chr1	110419843	110420203	39.98541597
chr1	110502524	110502884	28.97018382
chr1	110527171	110527531	33.63998583
chr1	110576965	110577325	34.60142448
chr1	110648761	110649121	42.52184892
chr1	110879000	110879360	24.51853278
chr1	110880728	110881104	43.54839554
chr1	110881262	110881598	127.0954158
chr1	110950211	110950547	115.5779548
chr1	111019778	111020138	31.00459643
chr1	111323506	111323866	21.67174207
chr1	111991717	111992077	72.56576387
chr1	113008682	113009018	124.3076075
chr1	113161546	113161906	21.51008122
chr1	113258897	113259257	25.57346103
chr1	113346805	113347165	27.22917028
chr1	113498327	113498663	35.3499169
chr1	113498901	113499093	86.47039229
chr1	113500016	113500352	16.09855197
chr1	113585223	113585583	31.73538722
chr1	113867672	113868008	17.51231178
chr1	114355045	114355405	21.38162725
chr1	114447761	114448121	46.01201182
chr1	114889167	114889527	22.54426263
chr1	115059989	115060349	34.6115163
chr1	115124097	115124457	21.52841623
chr1	115259277	115259613	201.1422553
chr1	115300523	115300883	59.77518099
chr1	115323126	115323486	34.12874197
chr1	115605310	115605670	23.53512231
chr1	115681561	115681921	31.49879263
chr1	115711362	115711722	43.24537933
chr1	115722082	115722485	45.55612147
chr1	115954309	115954670	63.52946299
chr1	115974749	115975109	76.39559586
chr1	116035534	116035894	33.76003582
chr1	116088456	116088816	21.7521271
chr1	116658096	116658456	24.92905039
chr1	116832957	116833317	30.91936564
chr1	116915720	116916056	16.34232084
chr1	117099279	117099639	100.3186052
chr1	117112934	117113303	54.11824647
chr1	117236347	117236707	23.35967196
chr1	117635875	117636235	25.50776845
chr1	117909222	117909582	22.29283895
chr1	118364380	118364740	58.74339959
chr1	118472286	118472444	70.2480492
chr1	119682838	119683430	65.7892247
chr1	120322536	120322896	25.65431373
chr1	144013412	144013772	24.31910081
chr1	144534003	144534374	60.97561216
chr1	144931966	144932326	21.58899763
chr1	144941261	144941621	25.12224709
chr1	145058959	145059319	28.48566431
chr1	145096167	145096547	42.17509291
chr1	145114457	145114793	16.53565392
chr1	145399151	145399511	25.14687619
chr1	145438211	145438571	93.68509679
chr1	145455233	145455593	27.55246971
chr1	145477393	145477753	44.54484167
chr1	145507336	145507696	26.08062343
chr1	145610784	145611144	61.54950041
chr1	145728442	145728802	25.23191311
chr1	146643971	146644445	54.35093083
chr1	146714033	146714393	30.75545153
chr1	146714576	146714969	97.02832174
chr1	146987303	146987663	21.75400519
chr1	147806479	147806839	23.62747283
chr1	148556556	148556943	59.33434642
chr1	149224015	149224375	21.56291098
chr1	149870934	149871294	34.64570358
chr1	150039214	150039574	27.15943999
chr1	150141171	150141531	24.80870844
chr1	150208258	150208618	28.73795417
chr1	150241285	150241645	44.49766247
chr1	150266072	150266435	87.48024628
chr1	150293741	150294101	38.73751153
chr1	150336039	150336375	15.94755682
chr1	150336863	150337223	33.07898824
chr1	150459592	150459952	55.90831084
chr1	150532406	150532766	28.60359948
chr1	150540613	150540973	22.51127976
chr1	150551021	150551381	26.81645758
chr1	150577173	150577533	36.71466063
chr1	150601499	150601859	22.24922799
chr1	150868078	150868438	21.47509351
chr1	150898588	150899023	59.31163539
chr1	150946349	150946738	53.92118253
chr1	150949764	150950155	81.32985184
chr1	150951959	150952319	21.49763131
chr1	150980673	150981033	30.03356355
chr1	151020896	151021256	27.01355341
chr1	151042844	151043231	94.11892119
chr1	151138343	151138703	40.47335529
chr1	151162504	151162864	45.4635471
chr1	151167710	151168070	33.07908461
chr1	151227068	151227428	34.99220723
chr1	151284058	151284418	44.35077335
chr1	151319350	151319723	47.36052765
chr1	151371758	151372118	36.2975688
chr1	151507167	151507527	33.45884488
chr1	151512605	151512965	26.50357678
chr1	151519732	151519874	67.68493395
chr1	151521280	151521640	27.29054105
chr1	151566645	151567005	26.77805212
chr1	151707536	151707896	28.16639411
chr1	151735852	151736212	35.5656519
chr1	151803220	151803580	25.8055832
chr1	151805097	151805457	120.6163486
chr1	151808907	151809267	28.62417053
chr1	151881792	151882285	39.15533529
chr1	151918285	151918645	34.58099206
chr1	151960888	151961248	42.66676991
chr1	151964844	151965204	39.47124924
chr1	151966552	151966912	31.88569078
chr1	152007581	152007941	31.93117737
chr1	152020315	152020675	47.52687652
chr1	152140338	152140698	28.28032398
chr1	153483428	153483764	247.2669974
chr1	153488356	153488716	23.01057416
chr1	153505619	153505979	21.99909004
chr1	153506234	153506594	71.33922793
chr1	153508040	153508376	16.96678585
chr1	153508559	153508919	52.31137139
chr1	153517554	153517950	68.79632142
chr1	153538221	153538581	34.71114539
chr1	153539035	153539395	45.11742851
chr1	153540226	153540617	53.33149919
chr1	153541025	153541385	54.19180421
chr1	153544973	153545333	46.87538037
chr1	153583348	153583684	20.12017004
chr1	153588759	153589095	22.52266901
chr1	153599872	153600232	21.66573192
chr1	153606779	153607139	37.19393412
chr1	153643313	153643891	60.26275245
chr1	153669599	153669959	67.56643999
chr1	153670777	153671137	22.89179308
chr1	153681021	153681357	15.97261423
chr1	153721885	153722245	36.08276714
chr1	153769679	153770039	22.75089254
chr1	153918390	153918750	23.53752733
chr1	153919022	153919382	25.31711941
chr1	153939615	153940270	49.24595084
chr1	153949584	153949958	44.31240884
chr1	153963039	153963399	49.1475418
chr1	154155631	154155991	23.70951646
chr1	154192191	154192527	15.42916293
chr1	154192932	154193310	116.4766648
chr1	154244669	154245266	53.33606742
chr1	154377678	154378038	36.29441
chr1	154390679	154390848	36.51064206
chr1	154391987	154392347	36.99152662
chr1	154435620	154435980	29.06432219
chr1	154456926	154457286	63.32915147
chr1	154531288	154531624	133.6196237
chr1	154580305	154580665	25.9562477
chr1	154600278	154600638	51.34625222
chr1	154908957	154909293	19.320963
chr1	154909699	154910059	40.96393048
chr1	154946066	154946426	33.33856211
chr1	154947114	154947474	28.72870338
chr1	154955661	154955796	81.36505702
chr1	154989956	154990316	32.71517587
chr1	155017379	155017739	33.7165497
chr1	155022894	155023294	72.72733643
chr1	155023618	155023978	29.23324629
chr1	155043404	155043764	30.17723858
chr1	155097092	155097428	15.48338424
chr1	155098544	155098880	26.57741612
chr1	155112844	155113204	26.86876271
chr1	155140334	155140694	31.34540878
chr1	155145655	155146015	53.55062063
chr1	155149095	155149455	34.937979
chr1	155164089	155164425	24.27839321
chr1	155176667	155177027	22.96495494
chr1	155178441	155178801	33.5057747
chr1	155196096	155196432	16.41653811
chr1	155197067	155197403	18.69533224
chr1	155214469	155214832	72.2768704
chr1	155232065	155232425	45.84935714
chr1	155243352	155243454	102.3984011
chr1	155247006	155247366	26.19068684
chr1	155279266	155279626	26.71852207
chr1	155293894	155294254	28.345966
chr1	155532392	155532752	24.06841374
chr1	155579622	155579989	83.85820528
chr1	155618319	155618679	22.028325
chr1	155715219	155715579	23.47953936
chr1	155826906	155827266	36.9941662
chr1	155903986	155904346	21.51424154
chr1	155973158	155973518	25.15796211
chr1	156024252	156024615	154.3499902
chr1	156052110	156052470	22.72997124
chr1	156060520	156060880	26.23906619
chr1	156066416	156066776	35.83560652
chr1	156073787	156074147	29.88125084
chr1	156076084	156076420	103.4029047
chr1	156083902	156084238	119.0063363
chr1	156093479	156093839	58.59322168
chr1	156096076	156096436	24.58285256
chr1	156099972	156100332	38.98545793
chr1	156115696	156116056	21.62979838
chr1	156163578	156163938	22.43421062
chr1	156252581	156252941	44.52367995
chr1	156308109	156308677	133.0883905
chr1	156426242	156426602	22.26010769
chr1	156427073	156427433	51.17093957
chr1	156471072	156471432	48.74144397
chr1	156474891	156475323	67.58397595
chr1	156521765	156522101	16.98420679
chr1	156542237	156542597	23.7154596
chr1	156571053	156571389	123.2987785
chr1	156630009	156630345	23.19906952
chr1	156679592	156679952	45.82614613
chr1	156695581	156695941	28.23153036
chr1	156698434	156698794	27.01285877
chr1	156710747	156711083	123.1390096
chr1	156716418	156716778	37.14089355
chr1	156718442	156718802	29.87541869
chr1	156721461	156721797	108.4629248
chr1	156736565	156736901	15.91965082
chr1	156737119	156737479	36.71380515
chr1	156783566	156783902	160.7438981
chr1	157989268	157989628	23.49456768
chr1	158115858	158116218	23.78658818
chr1	158970431	158970791	21.65750526
chr1	158985236	158985572	219.0909314
chr1	159768639	159768999	28.92755124
chr1	159851697	159852098	80.43612769
chr1	159861354	159861714	44.80020428
chr1	159886082	159886460	50.61376648
chr1	159894592	159895161	115.4749747
chr1	159940708	159941068	26.76488825
chr1	160066428	160066788	22.77618155
chr1	160070841	160071201	30.71486265
chr1	160078711	160079071	35.56859809
chr1	160094598	160094966	48.24016756
chr1	160232187	160232547	28.14683081
chr1	160261089	160261449	23.59463903
chr1	160312910	160313270	23.29268827
chr1	160978694	160979054	22.06296988
chr1	161085042	161085402	24.2416705
chr1	161087662	161088022	25.43894709
chr1	161123604	161123991	81.25209833
chr1	161136066	161136426	29.97316218
chr1	161147219	161147585	104.9767376
chr1	161171873	161172233	26.49832439
chr1	161195642	161196002	24.61239986
chr1	161359519	161359879	49.56067953
chr1	161369539	161369899	22.93099972
chr1	161456801	161457161	24.11857747
chr1	161493539	161493899	21.68882599
chr1	161719396	161719977	49.31404973
chr1	161735038	161735374	95.06806314
chr1	161735872	161736232	69.50372922
chr1	162005092	162005452	42.52098888
chr1	162343631	162343991	25.7306702
chr1	162351137	162351473	111.3292782
chr1	162648246	162648606	27.95470425
chr1	162660660	162661050	50.28955479
chr1	163291428	163291791	88.99955604
chr1	164599924	164600284	26.8282435
chr1	164676469	164676805	17.24950306
chr1	164717835	164718171	77.15245574
chr1	164740938	164741298	28.64101794
chr1	164741926	164742286	45.96390014
chr1	164756549	164756909	29.91530084
chr1	165599881	165600241	50.9983854
chr1	165738014	165738376	102.1151087
chr1	165797032	165797368	15.39247517
chr1	165798072	165798432	62.88072038
chr1	166808492	166808852	58.83895478
chr1	166845340	166845713	49.08461033
chr1	166879648	166880008	29.07696286
chr1	167035866	167036226	34.81433271
chr1	167189287	167189647	30.47965923
chr1	167683617	167684090	79.1152205
chr1	167684178	167684514	18.10495671
chr1	167684637	167684997	24.6600699
chr1	167690967	167691327	23.55165603
chr1	167691644	167692004	28.73503796
chr1	167772550	167772910	42.42940394
chr1	167895795	167896155	24.87857888
chr1	168194856	168195307	55.17547927
chr1	168679230	168679590	25.39254559
chr1	168721378	168721738	29.67858271
chr1	168908773	168909133	21.83993044
chr1	169029291	169029651	22.56340554
chr1	169071849	169072209	25.28554747
chr1	169336975	169337335	62.63149167
chr1	169441814	169442174	23.02887161
chr1	169452767	169453127	25.98417149
chr1	169455161	169455536	80.01048332
chr1	169903548	169903908	24.3575401
chr1	170500976	170501336	46.609911
chr1	171282984	171283344	40.91542216
chr1	171711070	171711430	37.01961198
chr1	171750671	171751031	26.80530836
chr1	172009638	172009998	24.75701592
chr1	172320878	172321238	28.16360214
chr1	172325699	172326059	25.60883239
chr1	172328150	172328510	35.45286417
chr1	172328846	172329206	27.07213056
chr1	172413069	172413429	28.68236627
chr1	172903020	172903380	36.60665542
chr1	172921645	172921981	15.62025916
chr1	173159722	173160085	81.02929394
chr1	173238605	173238965	22.31301719
chr1	173362247	173362607	22.64889027
chr1	173374907	173375267	56.89764845
chr1	173400375	173400735	22.89684185
chr1	173421082	173421442	23.87822698
chr1	173446059	173446419	21.71505132
chr1	173447247	173447631	53.07622841
chr1	173466047	173466407	22.70805117
chr1	173683845	173684205	34.72535419
chr1	173793908	173794268	22.55495528
chr1	173836790	173837201	72.3625557
chr1	174160725	174161085	24.40692903
chr1	174968945	174969305	32.78110521
chr1	174992413	174992795	62.22118138
chr1	174998846	174999206	27.41106014
chr1	175440151	175440511	27.87578969
chr1	175448724	175449084	26.00913139
chr1	175809311	175809671	30.20341611
chr1	176176650	176177010	31.70656296
chr1	176463595	176463955	30.10666222
chr1	176486586	176486946	27.91948642
chr1	177178444	177178804	21.5078259
chr1	178062780	178062878	71.83206797
chr1	178499127	178499487	33.72992785
chr1	178986144	178986528	62.12982025
chr1	178987069	178987429	23.61316232
chr1	178995318	178995678	29.8224768
chr1	179051015	179051375	28.17753956
chr1	179261487	179261847	27.56454951
chr1	179264014	179264374	27.82544358
chr1	179846809	179847169	21.34185661
chr1	179851215	179851575	32.74949509
chr1	179900043	179900403	28.44144368
chr1	179923648	179924013	57.08601277
chr1	180137145	180137505	34.37405625
chr1	180991957	180992317	26.29465042
chr1	181042775	181043135	28.66521062
chr1	181057702	181058062	22.29755672
chr1	181081644	181082051	81.61265902
chr1	181096221	181096581	44.15924142
chr1	182154956	182155316	30.29025012
chr1	182570474	182570834	55.83983651
chr1	182573473	182573833	44.38883335
chr1	182585349	182585709	24.59133636
chr1	182758663	182759023	44.86165624
chr1	182808521	182808881	27.78751076
chr1	182809029	182809394	49.38734531
chr1	182992997	182993376	45.80436598
chr1	183029549	183029909	41.50404256
chr1	183063164	183063525	107.2077468
chr1	183129096	183129483	55.62892886
chr1	183197136	183197472	18.20546871
chr1	183241453	183241813	24.63525838
chr1	183439293	183439653	31.55096901
chr1	183440131	183440491	60.76416469
chr1	183484070	183484430	24.21267488
chr1	184020632	184020992	31.94184344
chr1	184792255	184792615	24.82069663
chr1	185014204	185014564	25.4759565
chr1	185286252	185286868	89.46258778
chr1	185408836	185409196	36.21010312
chr1	185615365	185615725	38.33139901
chr1	186051411	186051771	23.24944872
chr1	186344605	186345091	54.20248783
chr1	186411971	186412307	15.66666149
chr1	186649404	186649764	29.17539662
chr1	186685076	186685445	43.70744025
chr1	186798303	186798663	25.93476955
chr1	186970701	186971061	31.73609247
chr1	187440770	187441130	23.23736691
chr1	188675954	188676314	26.59993346
chr1	192446006	192446342	16.93561895
chr1	192454844	192455204	35.36287845
chr1	192717088	192717448	41.55333719
chr1	192777759	192778119	21.40633288
chr1	193028397	193028757	70.81388416
chr1	193074632	193074804	68.9538043
chr1	193090863	193091255	114.4683685
chr1	193624422	193624782	25.39995644
chr1	193699175	193699539	40.10842656
chr1	197170387	197170747	39.2229485
chr1	197411175	197411535	23.30514445
chr1	197871574	197872135	72.60995078
chr1	197987703	197988063	54.62017492
chr1	198095319	198095679	23.77962932
chr1	198412514	198412874	27.98332125
chr1	198638250	198638610	41.35526097
chr1	198850318	198850678	25.40676172
chr1	199241793	199242153	39.14951941
chr1	199747378	199747772	48.41022797
chr1	200153297	200153657	30.70742813
chr1	200452591	200452951	37.30366851
chr1	200609136	200609496	30.86785103
chr1	200638443	200638803	32.51302986
chr1	200639445	200639818	47.4674394
chr1	200772018	200772378	30.77848698
chr1	200988441	200988801	21.59539803
chr1	201083242	201083602	51.02199495
chr1	201118545	201118905	28.36123502
chr1	201229317	201229677	26.89028627
chr1	201235862	201236222	38.49246571
chr1	201237883	201238243	23.64853557
chr1	201244394	201244754	36.81620018
chr1	201276888	201277248	23.57972754
chr1	201278683	201278839	90.91246664
chr1	201404821	201405181	43.98631926
chr1	201430257	201430617	40.12618038
chr1	201431039	201431399	55.42948638
chr1	201451219	201451579	22.96709617
chr1	201458280	201458707	61.47144217
chr1	201472658	201473018	24.44002916
chr1	201476144	201476504	27.90000755
chr1	201482078	201482438	28.53769642
chr1	201499916	201500276	26.24100945
chr1	201528803	201529163	29.28440768
chr1	201562397	201562757	45.3462754
chr1	201566951	201567311	21.76897249
chr1	201683737	201684097	48.74718695
chr1	201885762	201886122	29.34602177
chr1	201924383	201924743	33.70888699
chr1	201979343	201979703	21.4359942
chr1	201988136	201988472	16.62910475
chr1	201992165	201992525	52.78654014
chr1	202026056	202026416	43.58348184
chr1	202045193	202045553	32.38970967
chr1	202076354	202076714	27.36556231
chr1	202077370	202077814	76.05320755
chr1	202205523	202205883	27.33849178
chr1	202252699	202253059	33.62309675
chr1	202261447	202261807	27.11774069
chr1	202310910	202311270	31.94456033
chr1	202558434	202558794	54.58206765
chr1	202779798	202780158	21.52275185
chr1	202857900	202858260	24.69517522
chr1	202976150	202976556	75.73484691
chr1	203185343	203185703	41.25711702
chr1	203275683	203276043	26.47081751
chr1	203449904	203450264	32.10501928
chr1	203473763	203474123	21.62909774
chr1	203481910	203482288	73.95662981
chr1	203527436	203527796	69.98531306
chr1	203594781	203595141	28.96388022
chr1	203595702	203596062	25.93236911
chr1	203643247	203643607	26.77549098
chr1	203661726	203662086	26.77359502
chr1	203662298	203662634	76.75664532
chr1	203830488	203830824	127.0785808
chr1	204042930	204043290	27.81843225
chr1	204071892	204072252	28.68102282
chr1	204096761	204097121	28.68743639
chr1	204263515	204263875	26.21458828
chr1	204264844	204265204	45.26839327
chr1	204288613	204288973	44.84248874
chr1	204289627	204289987	66.58896952
chr1	204367629	204367989	27.59047327
chr1	204380961	204381321	86.1656656
chr1	204386192	204386552	22.8608555
chr1	204386709	204387069	31.93897793
chr1	204388225	204388585	33.74963426
chr1	204419879	204420239	26.0206861
chr1	204476081	204476441	35.9231134
chr1	204485397	204485757	36.70817644
chr1	205091245	205091605	35.09107598
chr1	205144517	205144877	52.03813302
chr1	205180710	205181080	46.59781077
chr1	205253821	205254181	23.46245405
chr1	205288665	205289025	23.04899703
chr1	205600185	205600545	69.98744938
chr1	205600942	205601302	51.92405315
chr1	205744409	205744769	24.13702398
chr1	205782348	205782708	21.47440485
chr1	205916089	205916449	23.49643978
chr1	206686833	206687193	21.64724323
chr1	206718111	206718471	66.1307225
chr1	206785662	206786022	43.39991628
chr1	206808598	206808958	82.39932377
chr1	206897052	206897388	20.65983738
chr1	207038297	207038657	25.58939677
chr1	207064083	207064499	51.67883754
chr1	207069231	207069594	59.4667145
chr1	207085821	207086181	22.70774709
chr1	207180715	207181219	44.7406521
chr1	207193409	207193769	28.39248725
chr1	207200517	207200877	25.84759641
chr1	207224740	207225076	16.31389674
chr1	207251152	207251512	44.51012598
chr1	207326203	207326563	34.74671532
chr1	207405995	207406414	54.78733359
chr1	207414042	207414378	96.01560172
chr1	207414893	207415253	34.19634771
chr1	207478120	207478456	17.64724765
chr1	207483032	207483392	47.3898011
chr1	207494915	207495063	74.19771893
chr1	207913521	207913884	44.64294702
chr1	207925240	207925623	57.75645167
chr1	207925991	207926351	23.26524673
chr1	207997264	207997624	22.72905006
chr1	208042379	208042739	32.53293414
chr1	208171166	208171526	21.87482007
chr1	208263748	208264108	31.9353213
chr1	208305567	208305927	25.3683464
chr1	208357746	208358082	15.33844205
chr1	208418524	208418918	53.07453086
chr1	209527672	209528032	25.02835833
chr1	209571998	209572358	23.8577513
chr1	209761100	209761460	28.54833386
chr1	209866275	209866635	23.63357186
chr1	209921038	209921398	47.46825581
chr1	209957756	209958116	25.31201851
chr1	210001146	210001482	219.6934702
chr1	210013265	210013625	28.96103124
chr1	210058014	210058374	57.24428022
chr1	211432245	211432605	71.80397433
chr1	211751109	211751445	16.77250405
chr1	211786720	211787080	37.10546483
chr1	211804148	211804508	28.41014478
chr1	211809840	211810200	80.14703784
chr1	211812082	211812418	25.22485833
chr1	211821649	211822041	43.20838165
chr1	211828533	211828893	24.69957146
chr1	212102392	212102795	85.7628693
chr1	212185324	212185684	22.69397619
chr1	212208455	212208815	43.60679564
chr1	212311839	212312199	30.23249402
chr1	212588085	212588445	28.08919223
chr1	212659571	212659931	22.47190407
chr1	212686508	212686868	24.66331676
chr1	212732289	212732649	29.27636319
chr1	212740413	212740773	29.99624062
chr1	212767153	212767513	31.57232001
chr1	212769460	212769827	53.05818164
chr1	212781876	212782236	29.54241428
chr1	212872553	212872913	21.63512784
chr1	213031446	213031806	21.59210686
chr1	213188328	213188664	18.51504186
chr1	213188948	213189308	26.62259097
chr1	214454804	214455174	102.3154143
chr1	214612779	214613139	29.97396462
chr1	214724962	214725322	27.53881839
chr1	214776168	214776542	71.7269537
chr1	218458452	218458851	53.03424499
chr1	218550648	218551008	27.71535645
chr1	218553786	218554146	29.48782309
chr1	218879491	218879827	15.66720519
chr1	219740677	219741037	24.57067294
chr1	219833099	219833459	23.28294794
chr1	219944455	219944815	30.031373
chr1	220219732	220220092	27.28425488
chr1	220600470	220600830	21.93964086
chr1	220959865	220960427	57.00471936
chr1	220960642	220961002	27.86012446
chr1	220962250	220962610	31.60607825
chr1	221467615	221467951	19.62569883
chr1	221612717	221613077	23.81341516
chr1	221613356	221613716	24.67541255
chr1	222013225	222013379	103.2585408
chr1	222070741	222071101	22.24973516
chr1	222638803	222639139	171.9922433
chr1	222817433	222817793	26.49790232
chr1	222886211	222886571	21.52728241
chr1	222927725	222928085	39.78308718
chr1	222958244	222958604	41.39190034
chr1	222990834	222991194	27.203045
chr1	223205092	223205452	30.73180267
chr1	223842892	223843252	22.10137222
chr1	223903042	223903378	17.04568156
chr1	223914416	223914776	31.00409226
chr1	224033722	224034082	24.47061687
chr1	224480154	224480514	44.5526989
chr1	224517989	224518349	27.68128263
chr1	224622387	224622747	48.46447084
chr1	225117200	225117560	24.0705981
chr1	225653059	225653419	34.50034458
chr1	225845305	225845665	27.56619345
chr1	225887980	225888340	22.15864454
chr1	225923399	225923759	24.39274594
chr1	225959985	225960345	28.93803257
chr1	225965197	225965557	35.25629649
chr1	226005480	226005570	76.02376067
chr1	226111793	226112153	47.35024021
chr1	226271116	226271476	40.22467435
chr1	226297707	226298067	23.0066469
chr1	226521103	226521463	25.05504642
chr1	226595631	226595991	47.6988018
chr1	227002769	227003129	31.56852129
chr1	227127687	227128047	34.06315245
chr1	227922761	227923188	46.63789252
chr1	227950131	227950491	27.611394
chr1	227975518	227975878	22.67195233
chr1	228133953	228134329	41.47973722
chr1	228269963	228270323	24.59094625
chr1	228296833	228297193	33.75440732
chr1	228327674	228328034	24.55335428
chr1	228353650	228354010	42.69741791
chr1	228397711	228398071	25.58502961
chr1	228674428	228674764	16.91443346
chr1	228688621	228688981	27.55426031
chr1	228783601	228783961	28.71006748
chr1	228974242	228974602	33.78867817
chr1	228996844	228997204	26.87059276
chr1	229038806	229039166	24.82620542
chr1	229200280	229200640	25.15204571
chr1	229205967	229206327	33.0607846
chr1	229230730	229231090	25.863129
chr1	229253551	229253911	25.36998042
chr1	229524661	229524997	21.50300608
chr1	229643905	229644265	26.17491735
chr1	229694674	229695034	38.16916323
chr1	229761188	229761548	24.53986694
chr1	229761870	229762000	88.66710922
chr1	230240377	230240737	27.62049243
chr1	230443801	230444161	31.20667424
chr1	230562273	230562633	29.2333657
chr1	230777986	230778346	39.61283544
chr1	230844328	230844688	23.34056578
chr1	231114422	231114782	37.02333578
chr1	231376718	231377078	30.61619894
chr1	231664130	231664490	63.15917237
chr1	233004687	233005047	22.4647421
chr1	233464263	233464623	32.35963336
chr1	233749411	233749771	25.80550173
chr1	233771609	233771945	215.0718949
chr1	233790395	233790755	29.63399966
chr1	233792221	233792581	22.59497715
chr1	233804581	233804941	26.49734339
chr1	233926856	233927216	31.45314677
chr1	234275695	234276055	28.10358461
chr1	234509092	234509428	17.71632397
chr1	234659370	234659730	24.0636952
chr1	234700407	234700767	22.06182568
chr1	234735501	234735861	50.07105721
chr1	234743839	234744199	76.10261803
chr1	234746559	234746931	70.30424741
chr1	234748352	234748712	38.74112529
chr1	234791316	234791676	22.92062861
chr1	234792823	234793183	44.32044217
chr1	234793872	234794232	27.98725627
chr1	234819972	234820332	27.06598838
chr1	234859778	234860273	53.44218564
chr1	234908089	234908449	38.61685671
chr1	235061593	235061953	22.87344387
chr1	235093134	235093497	71.03864198
chr1	235110819	235111203	71.75905769
chr1	235113638	235113998	25.4120927
chr1	235114356	235114728	50.0309469
chr1	235132995	235133355	75.48394155
chr1	235134068	235134428	24.74963828
chr1	235153949	235154309	33.47616619
chr1	235247036	235247396	23.05942889
chr1	235292148	235292508	40.55967265
chr1	235530361	235530721	30.94298604
chr1	235667803	235668163	23.46600939
chr1	235668219	235668579	49.95845278
chr1	236080727	236081087	43.27959558
chr1	236767667	236768003	116.0496819
chr1	236958580	236958986	67.08581481
chr1	237288193	237288553	23.1422686
chr1	237634284	237634620	177.0310072
chr1	237922719	237923222	46.13667722
chr1	237924331	237924691	21.7904662
chr1	238027624	238027960	194.4660975
chr1	238036776	238037136	22.48784216
chr1	239979342	239979702	26.44552353
chr1	240021365	240021725	25.29983241
chr1	240061452	240061812	30.01794194
chr1	240549649	240550009	36.18385057
chr1	241682837	241683197	22.51160783
chr1	241773367	241773727	26.05330182
chr1	241775959	241776295	21.70027791
chr1	241803732	241804092	41.54982679
chr1	241804465	241804825	31.92282726
chr1	242001213	242001573	26.32725788
chr1	242153366	242153726	55.93993716
chr1	244436333	244436693	39.16675041
chr1	244437118	244437478	25.93694562
chr1	244615411	244615771	31.12514624
chr1	244815970	244816330	33.81891131
chr1	244960125	244960485	30.93964735
chr1	244997912	244998380	67.20815379
chr1	245026166	245026622	136.0643869
chr1	245082074	245082434	30.49833484
chr1	246729355	246729720	98.31521154
chr1	246772229	246772565	122.2366843
chr1	246862451	246862811	26.84821074
chr1	247094320	247094793	41.38499122
chr1	247241929	247242289	22.35458319
chr1	247495056	247495416	21.82317093
chr1	247495539	247495875	16.17171609
chr1	249120102	249120462	22.87205211
chr1	249120709	249121069	23.53960272
chr1	249123055	249123415	46.71619637
chr1	249152252	249152618	47.94754138
chr1	249152743	249153127	45.20024545
chr1	249153214	249153574	27.65773057
chr1	249167857	249168217	22.64019373
chr1	249168375	249168735	33.93373605
chr10	1034199	1034559	67.43375273
chr10	2010874	2011234	37.37575946
chr10	2154154	2154514	26.45713611
chr10	2256325	2256685	29.93467125
chr10	2992103	2992463	29.54525268
chr10	3509787	3510123	16.24379414
chr10	3852344	3852704	21.57195142
chr10	4386640	4387034	39.96636312
chr10	4705312	4705693	76.40975369
chr10	4746423	4746783	30.5854875
chr10	5488434	5488794	26.66551819
chr10	5508421	5508781	21.77422164
chr10	5587929	5588289	39.56558701
chr10	5590755	5591091	15.23855503
chr10	5653870	5654230	29.25283181
chr10	5726371	5726754	65.19167385
chr10	5855570	5855944	79.27781369
chr10	6205632	6205998	91.41506272
chr10	6244602	6244962	52.17666347
chr10	6341207	6341567	37.86829583
chr10	6764153	6764513	21.82262878
chr10	7344255	7344664	42.77169011
chr10	7396691	7397051	22.252084
chr10	11653588	11653948	29.27943607
chr10	11916707	11917067	23.61374851
chr10	11917838	11918198	30.11593434
chr10	12238155	12238515	28.17480514
chr10	13203338	13203698	27.22937393
chr10	13390202	13390562	21.91637181
chr10	14996066	14996426	30.25159659
chr10	15210428	15210788	21.58661921
chr10	16859610	16859970	21.89529991
chr10	17270301	17270661	21.80344411
chr10	18940345	18940705	23.82024239
chr10	21367657	21368017	34.63864593
chr10	21784612	21784972	38.25073978
chr10	21822734	21823070	15.60093571
chr10	22292668	22293028	37.67900153
chr10	22904944	22905280	16.81891734
chr10	23727590	23727926	17.11979338
chr10	24608358	24608718	23.06917604
chr10	24746916	24747276	28.61103742
chr10	25305653	25306083	61.80217412
chr10	26986662	26987022	23.20270744
chr10	27158462	27158822	26.44817687
chr10	27443180	27443540	31.19430384
chr10	27529151	27529511	24.56820183
chr10	27793020	27793380	21.99008029
chr10	29430710	29431070	22.01088705
chr10	30093061	30093421	28.11577929
chr10	30096354	30096714	23.91802025
chr10	30100587	30100947	27.57812781
chr10	30101069	30101429	45.06636219
chr10	30637805	30638141	17.05645581
chr10	30702935	30703295	43.49037099
chr10	30712288	30712648	23.06767292
chr10	31320609	31320969	23.69604457
chr10	31372679	31373039	23.47697623
chr10	32400911	32401271	25.82827381
chr10	32428252	32428612	24.4567348
chr10	32635945	32636305	22.32276582
chr10	33269405	33269765	47.92349568
chr10	33423093	33423224	64.05878052
chr10	33553171	33553551	41.47234749
chr10	33562194	33562554	32.35380278
chr10	34955248	34955608	24.05989219
chr10	34987944	34988304	24.09526625
chr10	35057571	35057931	28.39855042
chr10	35595786	35596146	25.00558106
chr10	38299859	38300219	21.55922673
chr10	38383023	38383383	32.03058819
chr10	43133391	43133785	60.43965387
chr10	43278029	43278397	63.93457649
chr10	43903091	43903427	120.1570649
chr10	43904256	43904652	57.24602021
chr10	43915810	43916170	22.67591649
chr10	43916272	43916724	45.40328034
chr10	43950984	43951344	29.60293666
chr10	44069777	44070187	111.9537515
chr10	44101712	44102080	83.8820107
chr10	46090177	46090537	29.05295056
chr10	46167918	46168278	24.56662305
chr10	46983643	46984003	35.72199711
chr10	47057234	47057651	45.34550684
chr10	47057814	47058174	48.60798668
chr10	47599818	47600178	23.24051912
chr10	48332146	48332506	31.45140359
chr10	48354894	48355254	27.98530726
chr10	50747060	50747420	26.37666622
chr10	51564962	51565322	32.37399158
chr10	51827509	51827869	28.3705306
chr10	52271680	52272040	28.65405019
chr10	52365155	52365515	28.05554016
chr10	52381763	52382123	28.8107819
chr10	52384270	52384606	15.30028513
chr10	59463581	59463941	39.73652082
chr10	60028692	60029052	81.99172368
chr10	60145023	60145383	44.34003379
chr10	60616275	60616635	39.7632372
chr10	61366216	61366576	38.48808761
chr10	61666551	61666924	64.31497674
chr10	62144524	62144884	21.51708963
chr10	62240872	62241287	58.53500749
chr10	62704363	62704730	45.35139206
chr10	63224707	63225067	23.76901112
chr10	63388696	63389056	24.37746944
chr10	63520676	63521036	41.2454474
chr10	63581487	63581847	21.99356106
chr10	65028887	65029247	27.21498641
chr10	65389185	65389545	25.42168752
chr10	65467058	65467418	26.10342717
chr10	65472063	65472399	104.9035674
chr10	69524046	69524406	26.25346024
chr10	69579582	69579942	37.3500022
chr10	69597812	69598172	39.73013715
chr10	69644133	69644493	46.76697137
chr10	69834888	69835248	37.61458887
chr10	69847403	69847763	23.90435439
chr10	69856897	69857257	35.31845821
chr10	69865612	69865972	23.34154081
chr10	69913281	69913641	26.53063892
chr10	69991134	69991494	21.34525221
chr10	70091213	70091573	33.88656485
chr10	70091667	70092027	25.21779368
chr10	70231605	70231965	36.08503675
chr10	70287136	70287496	27.2430664
chr10	70715743	70716079	65.52343191
chr10	70939519	70939855	109.3396965
chr10	70976921	70977281	23.91352818
chr10	70982449	70982785	96.97878154
chr10	70997364	70997724	22.92703615
chr10	71199095	71199455	25.93674925
chr10	71892453	71892813	28.78516921
chr10	71905408	71905986	77.43045871
chr10	71945985	71946150	85.05378839
chr10	71992056	71992416	24.72305778
chr10	71993309	71993449	93.30830532
chr10	72027217	72027577	21.73858515
chr10	72124176	72124536	26.90027997
chr10	72968792	72969152	21.55864438
chr10	73098764	73099124	36.23211216
chr10	73099780	73100116	16.94244661
chr10	73571721	73572081	30.90517388
chr10	73628051	73628411	43.22929544
chr10	73648700	73649060	46.97885912
chr10	73724820	73725180	21.75542446
chr10	73735883	73736243	26.66342268
chr10	73857433	73857798	48.61702164
chr10	73930884	73931244	35.96167741
chr10	73975677	73976037	35.3115236
chr10	74003778	74004138	36.86572416
chr10	74020415	74020751	15.38253198
chr10	74032323	74032683	22.07759138
chr10	74057731	74058091	31.63119615
chr10	74076721	74077113	70.43529708
chr10	74079358	74079718	41.92551872
chr10	74085083	74085443	26.63661812
chr10	74087774	74088134	35.68018446
chr10	74091605	74091965	35.12509664
chr10	74100180	74100540	21.76790718
chr10	74114666	74115026	22.09222797
chr10	74124036	74124396	22.25649902
chr10	74870003	74870363	39.47650248
chr10	74927680	74928040	21.49973581
chr10	75006958	75007318	79.43076093
chr10	75012306	75012691	75.33485403
chr10	75173367	75173727	26.91515961
chr10	75385676	75386036	25.71811013
chr10	75639382	75639742	24.61138265
chr10	75653220	75653580	25.3179596
chr10	75666489	75666849	42.87496297
chr10	75668877	75669237	30.321265
chr10	75725804	75726164	25.87751608
chr10	75807614	75807974	33.11485917
chr10	75911007	75911367	26.53324269
chr10	75936170	75936542	84.2024281
chr10	76585382	76585742	25.23967619
chr10	76951831	76952191	30.60683994
chr10	76970076	76970587	39.75912606
chr10	76995160	76995520	99.93222041
chr10	76995695	76996055	21.51172861
chr10	77228904	77229264	23.51089218
chr10	79671300	79671660	27.84441445
chr10	79731061	79731421	42.98086666
chr10	79789538	79789874	22.15189161
chr10	79793567	79793903	120.7178298
chr10	80015900	80016260	27.24684405
chr10	80063136	80063496	25.11569944
chr10	80218731	80219091	24.05400632
chr10	80516454	80516814	27.03128536
chr10	80732741	80733101	22.87435232
chr10	80827029	80827389	23.82811891
chr10	80828456	80828816	21.72453718
chr10	80830871	80831207	15.78093197
chr10	80943930	80944290	36.51903939
chr10	81107633	81108078	63.56470861
chr10	81200481	81200841	25.70990428
chr10	81689149	81689509	34.78995782
chr10	81918341	81918677	135.2922138
chr10	81923640	81924000	44.38942117
chr10	82189473	82189833	29.17712767
chr10	82258557	82258917	27.2147101
chr10	85451988	85452324	18.40799362
chr10	85631228	85631588	26.8169918
chr10	87403642	87404002	34.39533968
chr10	87406022	87406382	25.61299986
chr10	88105691	88106051	30.56843394
chr10	88136936	88137296	32.34410786
chr10	88295102	88295462	22.5817619
chr10	88515341	88515701	33.23683663
chr10	88726335	88726671	112.5926667
chr10	88730975	88731335	44.55792451
chr10	88855098	88855463	85.13407421
chr10	89461147	89461507	31.42786711
chr10	89465132	89465493	59.10466301
chr10	89610517	89610877	30.56096215
chr10	89621317	89621677	24.23882017
chr10	89621859	89622231	44.40188774
chr10	89623192	89623552	26.19264931
chr10	89912454	89912790	146.1988919
chr10	90467520	90467856	16.48691006
chr10	90640285	90640645	84.34077275
chr10	90692379	90692739	23.41893871
chr10	91011705	91012065	26.49833998
chr10	91111988	91112324	17.79232392
chr10	91226405	91226765	27.99796882
chr10	91262265	91262625	27.02153654
chr10	91461206	91461765	44.16796445
chr10	92690163	92690523	26.08488338
chr10	93300603	93300939	15.91092475
chr10	93349090	93349450	23.86464869
chr10	93350098	93350458	29.38291837
chr10	93351137	93351501	62.80935705
chr10	93358333	93358726	43.90190551
chr10	93368809	93369145	15.53861064
chr10	93373424	93373784	27.90334192
chr10	93395162	93395522	44.51923142
chr10	93412197	93412557	31.29041847
chr10	93661576	93661936	25.05988367
chr10	93668583	93668943	44.69077806
chr10	93683285	93683667	60.33738872
chr10	93847496	93847856	26.20043798
chr10	93884601	93884961	25.12470768
chr10	93998540	93998900	37.67456216
chr10	94333625	94333985	21.84390174
chr10	94352614	94352974	21.85158292
chr10	94731814	94732174	23.4559031
chr10	95196996	95197356	25.50023849
chr10	95205321	95205681	23.00421936
chr10	95218519	95218879	38.72018408
chr10	95225676	95225784	62.08362034
chr10	95226046	95226406	23.42570899
chr10	95228299	95228659	25.69837978
chr10	95235588	95235924	17.20195577
chr10	95462208	95462575	50.83616368
chr10	95506617	95506977	37.64134553
chr10	95573259	95573619	64.28068574
chr10	95653600	95653960	26.4899757
chr10	96122514	96122928	92.76406202
chr10	96161937	96162297	33.16804098
chr10	96892698	96893058	55.78004325
chr10	97416392	97416752	47.41972219
chr10	97453589	97453949	27.9423811
chr10	97667441	97667801	21.6507972
chr10	98970265	98970625	23.82892525
chr10	99094580	99094940	29.06707063
chr10	99160892	99161252	64.98813355
chr10	99205665	99206025	27.07064317
chr10	99257445	99257805	33.3402787
chr10	99334465	99334825	62.01131703
chr10	99447164	99447524	71.00129435
chr10	99447961	99448321	26.60910489
chr10	99449408	99449744	110.7942756
chr10	99473752	99474136	53.57649121
chr10	99478520	99478880	33.87092429
chr10	99496551	99496925	77.31482811
chr10	99629128	99629488	36.93878883
chr10	100074363	100074723	44.08227414
chr10	100082967	100083344	47.53283922
chr10	100220605	100220965	26.74741075
chr10	101491902	101492262	27.28033895
chr10	101492451	101492787	16.74809057
chr10	101542217	101542577	43.19685243
chr10	101543740	101544100	29.05032262
chr10	101945600	101946065	101.1805165
chr10	102102119	102102479	24.5112131
chr10	102106177	102106537	24.28031304
chr10	102124632	102124992	53.78533962
chr10	102132999	102133359	23.67017341
chr10	102133697	102134057	33.80259239
chr10	102193538	102193898	23.04708517
chr10	102295406	102295766	23.08387992
chr10	102747128	102747488	110.5717274
chr10	102772631	102772998	47.4390203
chr10	102778720	102779080	46.16873278
chr10	102792709	102793069	23.870807
chr10	102921541	102921901	29.03859101
chr10	103124470	103124806	20.439921
chr10	103815862	103816222	27.32862399
chr10	103824930	103825290	32.61114023
chr10	103892547	103892973	45.44390835
chr10	103893317	103893511	85.69308627
chr10	103911914	103912345	92.21029785
chr10	103912368	103912736	52.73244872
chr10	104163580	104163916	17.67222896
chr10	104210130	104210490	106.2699137
chr10	104404590	104404926	19.94742144
chr10	104474322	104474682	41.00112181
chr10	104998684	104999044	26.01479034
chr10	105001037	105001397	33.69429464
chr10	105032784	105033144	34.33413408
chr10	105127543	105127903	27.43292884
chr10	105156242	105156578	96.22431211
chr10	105210867	105211227	33.21689234
chr10	105344527	105344887	58.65885931
chr10	105420671	105421031	21.93334759
chr10	105655276	105655636	23.90221058
chr10	105655973	105656333	56.06944508
chr10	105668058	105668418	28.41557404
chr10	105726659	105727019	30.58730529
chr10	105880594	105880954	35.10917921
chr10	105881336	105881696	33.79720455
chr10	106089015	106089351	18.10670323
chr10	106090166	106090502	20.95937263
chr10	111827708	111828068	24.29822232
chr10	111968982	111969318	16.33803447
chr10	111970826	111971162	103.9213507
chr10	112155548	112155908	40.80870644
chr10	112170176	112170536	34.20908031
chr10	112177113	112177473	62.2654943
chr10	112261020	112261380	29.54642059
chr10	112290021	112290381	22.54077847
chr10	112326898	112327234	129.7877075
chr10	112431800	112432160	26.48083731
chr10	112533953	112534313	21.87436626
chr10	112617363	112617699	101.0489468
chr10	112625239	112625599	24.87378762
chr10	112632219	112632579	29.83812732
chr10	112676183	112676543	21.36839303
chr10	113516250	113516610	31.91157987
chr10	113841886	113842246	24.13413347
chr10	113943384	113943744	48.43964082
chr10	114120713	114121073	22.0979316
chr10	114121733	114122093	50.31904548
chr10	114143051	114143424	40.20764825
chr10	114571530	114571890	37.54217123
chr10	114675275	114675635	25.81450164
chr10	114833460	114833859	75.25045865
chr10	114847143	114847503	22.67046971
chr10	115144891	115145251	23.14204659
chr10	115614196	115614532	15.5391578
chr10	116080414	116080774	23.4613399
chr10	116127493	116127829	19.45464985
chr10	116134826	116135186	25.62365247
chr10	116267227	116267587	28.25611966
chr10	116286458	116286818	72.33016273
chr10	116466103	116466463	21.97103079
chr10	116474192	116474528	84.60414236
chr10	116484110	116484446	20.45713774
chr10	116636856	116637216	22.43357684
chr10	116697763	116698123	33.68557179
chr10	119134936	119135296	22.46514945
chr10	119221298	119221658	28.8213391
chr10	120514430	120514790	44.64940081
chr10	120718645	120719005	24.54504787
chr10	120789840	120790200	42.95444406
chr10	120840251	120840624	48.27669401
chr10	120850448	120850808	44.07640397
chr10	120924811	120925147	94.28108217
chr10	120937855	120938191	16.45398757
chr10	120938283	120938643	29.1936465
chr10	120966248	120966608	23.97156003
chr10	121023640	121024000	23.433196
chr10	121030494	121030854	54.06713401
chr10	121031003	121031363	27.57850683
chr10	121040994	121041354	28.68428006
chr10	121065663	121066023	22.48225856
chr10	121075086	121075448	48.56169826
chr10	121076237	121076597	91.21761568
chr10	121076974	121077334	22.44741338
chr10	121302166	121302526	54.20875023
chr10	121302886	121303246	22.5390244
chr10	121356632	121356992	42.14836122
chr10	121410728	121411088	25.60499991
chr10	121417777	121418137	23.84062437
chr10	121427438	121427774	122.1110021
chr10	121544326	121544662	17.87870803
chr10	121632304	121632664	53.86722974
chr10	121651926	121652286	36.57675593
chr10	123872011	123872442	50.20677559
chr10	123873209	123873569	25.61757994
chr10	123886824	123887184	22.76001687
chr10	124133970	124134330	27.12683902
chr10	124264079	124264439	33.30521389
chr10	124639115	124639475	33.29541393
chr10	124739706	124740066	22.98288083
chr10	124767326	124767686	26.54111761
chr10	124768194	124768554	21.74561135
chr10	126218745	126219105	29.94900768
chr10	126408020	126408380	21.63052829
chr10	126432786	126433146	21.64864329
chr10	126725762	126726122	21.74369363
chr10	126734336	126734696	34.33641272
chr10	126736637	126736997	27.8496313
chr10	126812158	126812518	31.14218275
chr10	126849760	126850120	29.15535645
chr10	126920045	126920405	38.12538272
chr10	127350693	127351053	43.48211127
chr10	127351193	127351568	38.41141402
chr10	127511665	127512025	26.37247152
chr10	127751019	127751379	27.1770936
chr10	127887817	127888177	27.85167789
chr10	127935925	127936369	46.45772401
chr10	128086567	128086927	23.45657458
chr10	128147010	128147370	24.7228202
chr10	128148137	128148473	15.41830009
chr10	128148629	128148989	90.2670476
chr10	128590694	128591054	22.5293701
chr10	129652273	129652633	21.96692403
chr10	129706957	129707317	24.72814246
chr10	129743635	129743995	29.8407473
chr10	131908447	131908825	40.43193918
chr10	131934463	131934823	22.07430802
chr10	133909714	133910074	23.52401543
chr10	134036604	134036964	27.65132182
chr10	134121984	134122344	72.02602249
chr10	134133614	134133974	53.56971462
chr10	134143342	134143702	33.70299238
chr10	134145371	134145731	36.42979876
chr10	134211360	134211720	23.00310627
chr10	134232346	134232682	21.15223334
chr10	134266640	134267000	22.67338071
chr10	134330734	134331094	28.89633292
chr10	134346336	134346696	29.82959959
chr10	134350602	134350962	35.80440709
chr10	134957406	134957766	27.83749192
chr10	135072795	135073155	47.71474882
chr10	135207614	135207975	110.8173028
chr11	191991	192351	25.09907703
chr11	355820	356156	16.11440822
chr11	393202	393562	22.32490615
chr11	447898	448258	28.49341763
chr11	506670	507030	48.90475254
chr11	518553	518913	26.47838206
chr11	762427	762787	28.15145431
chr11	809673	810033	38.17569092
chr11	843849	844213	66.48082382
chr11	1073368	1073728	51.02649966
chr11	1147845	1148205	24.60950986
chr11	1283726	1284062	24.49219183
chr11	2019548	2019908	28.92312073
chr11	2177704	2178064	24.78208378
chr11	2421459	2421819	23.0289653
chr11	2846529	2846889	21.77210958
chr11	2847185	2847545	34.64819266
chr11	2906141	2906501	21.81687362
chr11	2913550	2913910	26.51961866
chr11	2920042	2920217	85.81823527
chr11	2933795	2934155	26.32861021
chr11	2950417	2950777	36.26232024
chr11	2952001	2952361	26.22414896
chr11	3013567	3013927	45.64544747
chr11	3078524	3078884	53.25952485
chr11	3079858	3080218	27.06798898
chr11	3113029	3113389	43.04884552
chr11	3145700	3146060	34.29398664
chr11	3147690	3148055	118.5080807
chr11	3400264	3400624	55.69625557
chr11	3818629	3818989	24.13755369
chr11	3819114	3819474	43.63277036
chr11	3830375	3830735	28.38027314
chr11	3862865	3863201	78.78029222
chr11	4115789	4116149	54.66159008
chr11	4203351	4203711	29.54305875
chr11	4208768	4209128	25.05812719
chr11	5301822	5302182	30.80796798
chr11	6460246	6460606	33.58988883
chr11	6502548	6502908	44.60656665
chr11	6624811	6624932	57.37400715
chr11	6704340	6704700	60.0168766
chr11	7626691	7627051	22.62313609
chr11	7678590	7678950	29.88784047
chr11	7686957	7687317	22.13349714
chr11	8008523	8008884	60.47843365
chr11	8027920	8028280	21.76111487
chr11	8114175	8114535	21.59451472
chr11	8247121	8247481	24.22876768
chr11	8703933	8704293	22.92813929
chr11	8710288	8710648	43.46986279
chr11	8888606	8888966	22.6328949
chr11	8928270	8928630	21.36324786
chr11	8986316	8986716	76.5652926
chr11	9160492	9160852	35.15106544
chr11	9286703	9287063	21.79767905
chr11	9385809	9386169	50.61907943
chr11	9405902	9406238	218.8127945
chr11	9406503	9406872	49.17885822
chr11	9482355	9482715	28.98184111
chr11	9528282	9528642	21.93319442
chr11	9587621	9587981	26.81618477
chr11	9635594	9635954	53.82044249
chr11	9685337	9685697	24.84463736
chr11	9779586	9779946	34.20126857
chr11	9781169	9781587	404.0121121
chr11	9927536	9927896	24.90641843
chr11	10072135	10072502	39.81046184
chr11	10255180	10255540	23.32810271
chr11	10326125	10326485	42.79413405
chr11	10328938	10329298	53.33523616
chr11	10330989	10331430	43.7520414
chr11	10347109	10347469	26.09420461
chr11	10350374	10350734	26.72919601
chr11	10388165	10388525	33.23140379
chr11	10427725	10428085	36.52810288
chr11	10476399	10476759	22.29384689
chr11	10512079	10512511	45.94958523
chr11	10562603	10562963	43.89467759
chr11	10757239	10757599	59.4500707
chr11	10772539	10772899	30.50932633
chr11	10830534	10830946	40.64993461
chr11	10879723	10880059	16.39124501
chr11	10921494	10921830	17.58656502
chr11	10946640	10947000	21.88916317
chr11	11863333	11863693	26.58737971
chr11	11998012	11998372	26.00284899
chr11	12015422	12015782	30.67287012
chr11	12065522	12066061	172.2296139
chr11	12068964	12069324	32.21433695
chr11	12087766	12088126	54.00717154
chr11	12088490	12088850	29.42285957
chr11	12131830	12132190	49.89187857
chr11	12188644	12189004	47.8563385
chr11	12267032	12267392	22.19133798
chr11	12310154	12310514	21.35064773
chr11	12340492	12340852	23.63600658
chr11	12578294	12578654	48.87016233
chr11	12590996	12591356	29.95041238
chr11	12705367	12705773	66.38383229
chr11	12714197	12714557	27.29340182
chr11	12715297	12715633	15.87613731
chr11	12745880	12746240	24.92280692
chr11	12824121	12824490	94.70686058
chr11	14402736	14403096	27.38977042
chr11	14443927	14444287	21.80076947
chr11	14541735	14542095	39.34178771
chr11	15729565	15729925	32.31616009
chr11	16759916	16760276	28.36580316
chr11	16813145	16813481	15.81768395
chr11	17099086	17099446	48.37353394
chr11	17229896	17230256	21.84840648
chr11	17373353	17373713	21.68889481
chr11	17375131	17375491	42.88461301
chr11	17705082	17705442	37.54170797
chr11	18127461	18127821	34.90735568
chr11	18343892	18344252	32.56786177
chr11	18405206	18405566	29.41130774
chr11	18405859	18406219	23.74014433
chr11	18415748	18416135	135.7390916
chr11	18417405	18417765	35.83393275
chr11	18479047	18479407	29.17575104
chr11	18610252	18610612	37.8618232
chr11	18656273	18656633	61.22905171
chr11	19261910	19262246	15.37918511
chr11	19529667	19530027	23.11394394
chr11	19579255	19579615	28.58535335
chr11	19701677	19702037	35.30119969
chr11	19940753	19941113	21.85512557
chr11	19989279	19989639	32.98433958
chr11	20016676	20017036	33.18618585
chr11	20133935	20134295	39.33130973
chr11	20376803	20377163	32.38339392
chr11	20385004	20385364	74.27809361
chr11	20409108	20409444	119.4956099
chr11	26042576	26042936	29.085069
chr11	26298383	26298743	36.28724496
chr11	27223499	27223859	25.76588181
chr11	27231149	27231509	29.51535984
chr11	27255803	27256163	31.06064479
chr11	27384455	27384815	25.12180917
chr11	27414241	27414601	22.99474631
chr11	27417090	27417516	75.91467999
chr11	27444678	27445078	51.37830807
chr11	27492953	27493289	15.2561456
chr11	27528357	27528717	23.02929104
chr11	27817969	27818329	22.14435898
chr11	27955585	27955945	51.86009795
chr11	28131632	28132012	80.76719537
chr11	29141520	29141880	68.90880401
chr11	29181117	29181477	23.89452457
chr11	29282495	29282855	22.72909959
chr11	29287377	29287737	31.04357597
chr11	29303767	29304131	40.13999053
chr11	29315384	29315744	35.88590966
chr11	29343273	29343609	108.7967292
chr11	29350621	29350957	17.0153091
chr11	29365289	29365649	22.19211776
chr11	29503225	29503605	59.79302356
chr11	30344427	30344787	26.204794
chr11	31391202	31391562	45.02776281
chr11	31893649	31894009	26.52530114
chr11	32605172	32605532	76.38276209
chr11	32913882	32914242	34.49675552
chr11	33065765	33066101	15.77915185
chr11	33182676	33183257	115.7132088
chr11	33744813	33745228	38.97130395
chr11	33934296	33934656	21.50373121
chr11	34018575	34018944	79.94490889
chr11	34072935	34073295	22.9167852
chr11	34073660	34074020	31.93851883
chr11	34074835	34075195	39.61108375
chr11	34127012	34127348	226.8656987
chr11	34195900	34196260	23.36757516
chr11	34284964	34285324	24.91677189
chr11	34380531	34380897	53.46767367
chr11	34393024	34393384	27.02267492
chr11	34655302	34655638	15.77506877
chr11	34675287	34675868	61.40699653
chr11	34676371	34676797	72.12527766
chr11	34702757	34703117	32.62331578
chr11	34706833	34707287	52.7554984
chr11	34937844	34938204	25.52373736
chr11	35030749	35031109	51.0399487
chr11	35032961	35033321	22.85263765
chr11	35052202	35052638	60.68719609
chr11	35053420	35053780	39.36128233
chr11	35161053	35161413	48.51308313
chr11	35188205	35188565	60.58620816
chr11	35358756	35359152	69.01670707
chr11	35373761	35374172	42.56738603
chr11	35385528	35385888	34.064842
chr11	35571363	35571723	22.3330379
chr11	35640606	35640966	38.38869227
chr11	35651522	35651882	30.73618357
chr11	35684462	35684822	46.33951446
chr11	35818248	35818608	22.30875895
chr11	35843375	35843747	54.27934948
chr11	35949315	35949651	138.8546192
chr11	35965449	35966091	75.51586277
chr11	36171424	36171514	65.08794325
chr11	43942375	43942735	40.42977021
chr11	44638426	44638786	24.57303587
chr11	45361561	45361921	28.2581914
chr11	45868635	45868995	24.31619694
chr11	46148702	46149062	40.40689
chr11	46259226	46259586	33.92278
chr11	46259949	46260309	24.71047584
chr11	46260709	46261069	30.02615036
chr11	46264731	46265091	47.31090023
chr11	46269151	46269511	37.19975971
chr11	46368780	46369140	50.20783841
chr11	46385115	46385451	15.48340273
chr11	46722051	46722411	24.68227248
chr11	47174652	47175012	23.42632341
chr11	47210964	47211324	34.30548771
chr11	47237765	47238129	63.87028792
chr11	47270214	47270574	26.00307074
chr11	47278997	47279333	122.168193
chr11	47290916	47291276	34.81716468
chr11	47376758	47377118	38.95154588
chr11	47395460	47395820	28.15559187
chr11	47447877	47448237	40.86621992
chr11	47574050	47574433	63.17064782
chr11	47574648	47575008	30.28098999
chr11	47600415	47600782	55.41032452
chr11	47663923	47664283	96.86788948
chr11	47788097	47788457	54.22042832
chr11	47789035	47789395	56.48235629
chr11	47789816	47790176	37.68385471
chr11	47869623	47869983	44.41547449
chr11	47877737	47878097	27.74676041
chr11	47879651	47880011	50.06148186
chr11	47883342	47883716	47.60219082
chr11	47884978	47885314	21.77753321
chr11	47929770	47930106	21.62893754
chr11	47945159	47945519	34.97036122
chr11	47945895	47946255	37.73944099
chr11	47955985	47956382	70.38002739
chr11	47959511	47959871	24.95849479
chr11	47968546	47968882	20.26866781
chr11	48131451	48131811	37.65255851
chr11	57092556	57092916	35.9586391
chr11	57103263	57103599	21.23319607
chr11	57113101	57113461	50.85949183
chr11	57243555	57243915	47.64718557
chr11	57260953	57261313	23.66531216
chr11	57425004	57425375	100.6654457
chr11	57435260	57435620	26.64524661
chr11	57508691	57509051	99.39557891
chr11	57671222	57671558	132.5043603
chr11	57672930	57673290	21.88736095
chr11	58347051	58347387	88.06534239
chr11	59318561	59318925	51.27555278
chr11	59323702	59324062	21.75123798
chr11	59333605	59333965	26.68084625
chr11	59543959	59544319	22.30075202
chr11	59570049	59570409	28.14807406
chr11	60598499	60598859	27.55504845
chr11	60609371	60609707	280.3760998
chr11	60673809	60674169	76.95536713
chr11	60691711	60692071	103.1051267
chr11	60897250	60897610	41.91346978
chr11	61100409	61100769	34.26015401
chr11	61129644	61130004	40.00649994
chr11	61197337	61197697	36.61437813
chr11	61334674	61335034	96.16555855
chr11	61348414	61348774	22.79049819
chr11	61456297	61456657	35.68254323
chr11	61500899	61501259	48.02328105
chr11	61584276	61584612	23.35786334
chr11	61638648	61639008	44.6169275
[truncated: 8,757 more rows]
