# Supplementary material for: Variable reproducibility in genome-scale public data: A case study using ENCODE ChIP sequencing resource
Source: FEBS Lett. 2015 Dec 21;589(24):3866–70. doi: 10.1016/j.febslet.2015.11.027 (PMC4686001; doi:10.1016/j.febslet.2015.11.027)
Supplement: Supplementary file advisedPeakLists.zip — This zip archive contains 56 advised peak lists (see main text and supplementary table 1). Files are bed like tab delimited text files, with 4 columns: chromosome, peak start, peak end, and peak score. [file mmc4.zip › HeLa-S3_None_CTCF.bed]

chr1	16165	16325	21.83263243
chr1	91156	91580	28.71264771
chr1	237550	237974	145.1006744
chr1	521310	521734	23.19849585
chr1	714053	714477	66.85289508
chr1	785873	786033	22.87801629
chr1	805183	805433	258.552552
chr1	839947	840371	280.5456568
chr1	855096	855256	19.09940768
chr1	856280	856724	95.3906496
chr1	858431	858685	60.69284317
chr1	860352	860512	38.92558616
chr1	861009	861169	19.85320785
chr1	873536	874094	370.0955972
chr1	875673	875833	21.89433028
chr1	877977	878137	21.49691465
chr1	886812	887093	218.0010731
chr1	911393	911817	215.8310586
chr1	919488	919912	459.8143158
chr1	937293	937516	296.6131074
chr1	950707	951131	327.0561518
chr1	954477	954904	158.496778
chr1	968233	968657	82.44067629
chr1	970587	970837	50.80889563
chr1	990078	990238	20.34937828
chr1	994648	994898	68.81159268
chr1	999254	999469	457.032726
chr1	1057537	1057755	512.4550818
chr1	1166045	1166469	97.90602858
chr1	1182525	1182685	40.95612012
chr1	1200458	1200708	191.4319345
chr1	1225617	1225836	396.8437381
chr1	1227275	1227544	327.6793797
chr1	1235465	1236012	264.6098156
chr1	1237381	1237631	259.8505602
chr1	1240554	1240978	136.9797602
chr1	1241406	1241830	98.96208712
chr1	1269361	1269521	18.81441056
chr1	1279450	1279610	38.76855386
chr1	1280041	1280297	274.2170739
chr1	1280532	1280782	67.11921988
chr1	1284668	1284918	77.61765578
chr1	1285212	1285462	147.2406659
chr1	1307485	1307828	486.324998
chr1	1310470	1310894	96.36098638
chr1	1311697	1312121	84.88093372
chr1	1334765	1335189	176.6243965
chr1	1337409	1337715	400.9068337
chr1	1376307	1376652	572.9975035
chr1	1377047	1377207	24.10321782
chr1	1397175	1397599	62.34239285
chr1	1440234	1440658	117.3537666
chr1	1446142	1446566	21.12543564
chr1	1486349	1486973	171.5567896
chr1	1509139	1509563	80.25862266
chr1	1533015	1533439	169.5888485
chr1	1555437	1555861	164.5748856
chr1	1590609	1591033	39.32322507
chr1	1597109	1597533	155.4299241
chr1	1610299	1610723	152.1923442
chr1	1624277	1624527	56.62233548
chr1	1655895	1656319	32.87758133
chr1	1690509	1690669	22.00613691
chr1	1695803	1695963	44.73670508
chr1	1707405	1707565	18.75661005
chr1	1720548	1720798	235.7173531
chr1	1726538	1726698	25.47278081
chr1	1727838	1728262	131.6469186
chr1	1787184	1787344	18.63074404
chr1	1790012	1790436	124.233718
chr1	1830593	1831017	20.87294398
chr1	1837648	1838054	720.9346787
chr1	1840338	1840762	223.9441428
chr1	1875439	1876009	535.3126849
chr1	1886234	1886658	173.4131029
chr1	1891491	1892072	596.6828103
chr1	1976234	1976658	362.0719603
chr1	1977960	1978210	324.5686774
chr1	1980912	1981162	147.0636407
chr1	1986195	1986355	23.13467824
chr1	1987240	1987664	43.89836252
chr1	2023006	2023430	70.07673839
chr1	2036050	2036474	75.17983128
chr1	2040033	2040457	125.3942187
chr1	2071293	2071758	476.0363929
chr1	2105077	2105237	24.28027351
chr1	2105760	2106332	643.2521865
chr1	2126432	2126929	563.7589523
chr1	2130941	2131365	86.76280776
chr1	2144210	2144370	27.57682639
chr1	2144507	2144757	183.1154273
chr1	2169104	2169528	104.7736178
chr1	2242891	2243315	121.8651858
chr1	2246617	2247041	194.2203287
chr1	2305415	2305839	43.75866911
chr1	2313285	2313465	389.5638337
chr1	2314067	2314357	388.7136982
chr1	2338149	2338573	54.75503735
chr1	2345811	2346150	476.3592819
chr1	2361544	2361794	192.2000106
chr1	2391251	2391411	28.24189056
chr1	2446604	2447028	82.9880556
chr1	2462551	2462711	26.90541188
chr1	2470732	2471156	147.5538775
chr1	2478245	2478495	24.24038846
chr1	2479475	2479794	559.638107
chr1	2486295	2486719	169.7690199
chr1	2488677	2488927	24.59083457
chr1	2493321	2493745	220.4914121
chr1	2530079	2530239	17.73646569
chr1	2688810	2689154	304.0618121
chr1	2703253	2703503	277.3131244
chr1	2718252	2718469	357.390543
chr1	2738499	2738923	345.8477965
chr1	2784492	2784742	54.04389946
chr1	2792534	2792784	88.94331289
chr1	2838673	2838893	348.9745516
chr1	2862919	2863079	18.87872207
chr1	2929106	2929356	100.4010029
chr1	2940599	2941023	32.20869678
chr1	2976836	2976996	27.84244002
chr1	2982691	2983115	228.5753563
chr1	3036446	3036696	18.49198164
chr1	3200524	3200948	221.9015473
chr1	3236535	3236902	574.1764108
chr1	3319867	3320496	151.892608
chr1	3326780	3327022	306.5857115
chr1	3330580	3331004	64.65403001
chr1	3333723	3333973	133.463225
chr1	3341308	3341593	494.8186795
chr1	3347818	3348242	235.7249625
chr1	3369665	3370028	676.2137903
chr1	3370654	3371078	176.8551308
chr1	3388305	3388729	123.7202275
chr1	3399144	3399394	80.14359896
chr1	3400426	3401022	422.323876
chr1	3407784	3408058	527.2631863
chr1	3408305	3408555	96.59264987
chr1	3434814	3435072	272.9962698
chr1	3441516	3441676	30.63710631
chr1	3446974	3447398	58.20644388
chr1	3450125	3450285	39.13036297
chr1	3481790	3482158	534.3604901
chr1	3505034	3505194	27.60715539
chr1	3531715	3532064	496.6636056
chr1	3535591	3535949	489.6375804
chr1	3537772	3538022	189.3150042
chr1	3566363	3566787	95.45350881
chr1	3612263	3612487	387.5562722
chr1	3619564	3619988	58.77452623
chr1	3640960	3641316	631.279484
chr1	3643818	3644242	171.7299944
chr1	3692580	3692779	311.769272
chr1	3702084	3702334	145.9204623
chr1	3718012	3718436	106.0360464
chr1	3722978	3723402	41.84836682
chr1	3773690	3774114	224.8899318
chr1	3774169	3774329	22.91834937
chr1	3774723	3775147	70.94799996
chr1	3816168	3816418	40.01312975
chr1	3823730	3824154	99.7005557
chr1	3827373	3827651	517.47877
chr1	3829999	3830423	22.46989522
chr1	4233314	4233474	18.0068511
chr1	4554600	4555024	81.28974523
chr1	4645335	4645585	240.8403643
chr1	4654376	4654800	49.37219579
chr1	4712581	4713005	163.0097556
chr1	4754598	4755022	49.93957961
chr1	4838092	4838342	154.5526369
chr1	4886138	4886562	119.1297649
chr1	5179564	5179988	29.03120009
chr1	5346328	5346752	65.17459509
chr1	5454177	5454601	49.31475505
chr1	5504487	5504911	24.98686468
chr1	5541899	5542323	35.57465895
chr1	5569906	5570303	635.1038648
chr1	5574594	5574992	847.2245993
chr1	5658559	5658983	62.64586008
chr1	5681181	5681431	197.9726481
chr1	5697281	5697560	371.808847
chr1	5700917	5701341	65.24899041
chr1	5805903	5806200	650.7362335
chr1	5812497	5812657	23.95109103
chr1	5890888	5891138	72.74384026
chr1	5953721	5954145	56.91955781
chr1	5976127	5976377	281.5838028
chr1	6009582	6009832	142.4498853
chr1	6035248	6035601	553.0662455
chr1	6040536	6040696	23.05879051
chr1	6087469	6087629	20.57066066
chr1	6094562	6094812	316.3979091
chr1	6095729	6096153	74.93490141
chr1	6101522	6101815	329.0014375
chr1	6113014	6113276	238.9951456
chr1	6140757	6140917	44.99081103
chr1	6142330	6142754	134.3986122
chr1	6159757	6160181	153.7673168
chr1	6165182	6165606	171.7465066
chr1	6165825	6166075	50.05544905
chr1	6168909	6169218	535.4022223
chr1	6189464	6189624	17.66681092
chr1	6197925	6198085	19.41240989
chr1	6201634	6202058	148.9902339
chr1	6222856	6223106	44.82266975
chr1	6231648	6231898	294.321625
chr1	6243624	6243874	183.3569296
chr1	6245860	6246172	289.0294699
chr1	6265019	6265179	26.91101409
chr1	6265264	6265566	461.3195302
chr1	6269663	6270087	123.6083463
chr1	6287364	6287524	32.98925301
chr1	6298738	6299002	315.0363539
chr1	6305161	6305431	500.6867857
chr1	6306799	6307097	536.0984385
chr1	6316791	6316951	25.17937796
chr1	6340832	6341256	248.6102484
chr1	6360909	6361159	18.53481033
chr1	6403494	6403879	693.9564474
chr1	6407994	6408370	568.0080639
chr1	6417360	6417638	169.4780341
chr1	6423152	6423402	172.4235695
chr1	6438164	6438588	192.0446235
chr1	6454096	6454256	31.96457598
chr1	6457135	6457385	187.3945104
chr1	6464793	6465083	432.9929667
chr1	6469219	6469379	37.18508663
chr1	6474374	6474710	458.861222
chr1	6483497	6483836	580.5870939
chr1	6497053	6497477	225.7540728
chr1	6498059	6498685	697.7454189
chr1	6500820	6501244	28.08812429
chr1	6505279	6505439	36.48415793
chr1	6508327	6508487	19.84946628
chr1	6524566	6524990	134.2142435
chr1	6532549	6532761	271.7815922
chr1	6535547	6535914	606.6793916
chr1	6543165	6543325	21.97994879
chr1	6546545	6546875	537.2659751
chr1	6549906	6550233	552.754714
chr1	6561547	6561707	19.70806989
chr1	6583689	6584009	444.473804
chr1	6607437	6607597	21.92127324
chr1	6614513	6614862	562.4366262
chr1	6640828	6641252	27.50397653
chr1	6644186	6644610	73.82276834
chr1	6648478	6648902	42.83279391
chr1	6669639	6670063	125.7234945
chr1	6694723	6694982	356.443657
chr1	6697595	6698019	28.90897024
chr1	6706623	6706884	240.4232508
chr1	6761798	6762138	498.0805948
chr1	6780046	6780391	478.5158297
chr1	6787545	6787943	581.6119979
chr1	6854161	6854585	156.3667997
chr1	6949957	6950322	576.3577379
chr1	6991970	6992130	25.48127019
chr1	7020411	7020936	156.7868023
chr1	7023330	7023754	90.85617138
chr1	7058362	7058612	261.4735655
chr1	7102844	7103094	255.9863021
chr1	7130473	7131069	647.0487438
chr1	7177541	7177848	325.996613
chr1	7180925	7181349	124.3724531
chr1	7246752	7247176	26.59736842
chr1	7267996	7268306	506.9795135
chr1	7278324	7278664	446.3012418
chr1	7284909	7285069	54.9663004
chr1	7306092	7306252	19.65816523
chr1	7347063	7347487	128.4092243
chr1	7353753	7353913	23.79990033
chr1	7362875	7363299	100.4933785
chr1	7406224	7406648	27.24898753
chr1	7416248	7416408	29.97164401
chr1	7514174	7514455	343.7870386
chr1	7520954	7521114	24.19406597
chr1	7547768	7547928	21.47405302
chr1	7576429	7576589	41.70141868
chr1	7593251	7593411	30.95832739
chr1	7599043	7599203	43.54050952
chr1	7599489	7599739	132.7968242
chr1	7599813	7600145	514.8424875
chr1	7621553	7621807	336.1388903
chr1	7637328	7637752	43.25473952
chr1	7646880	7647040	25.57677865
chr1	7701654	7702078	71.13565695
chr1	7707318	7707636	504.8804819
chr1	7727570	7727971	803.877585
chr1	7729507	7729824	519.9239615
chr1	7812938	7813470	416.8161336
chr1	7815599	7815849	155.9556131
chr1	7868289	7868713	215.4625436
chr1	7916448	7916872	26.51347264
chr1	7962858	7963109	455.3160815
chr1	8021391	8021644	226.699456
chr1	8035304	8035711	839.3626107
chr1	8042351	8042674	640.7874011
chr1	8075103	8075353	346.7639582
chr1	8076618	8077042	98.63796455
chr1	8091160	8091584	148.0495954
chr1	8225783	8226033	50.59150141
chr1	8234465	8234889	30.41865352
chr1	8262368	8262528	21.57979579
chr1	8271831	8272255	25.01322334
chr1	8274780	8275204	72.70876301
chr1	8298966	8299390	172.9969775
chr1	8374349	8374725	664.7436242
chr1	8375960	8376168	85.09013559
chr1	8409080	8409658	490.5828228
chr1	8411773	8412008	315.9271444
chr1	8434908	8435181	406.034621
chr1	8458704	8459128	37.33838972
chr1	8469018	8469442	90.81894402
chr1	8499487	8499911	164.4671974
chr1	8503576	8504000	132.2105979
chr1	8525150	8525310	63.33326639
chr1	8621169	8621431	384.0178349
chr1	8631175	8631599	218.7782317
chr1	8676794	8677218	23.02498611
chr1	8731410	8731694	369.9529921
chr1	8761422	8761846	62.70660885
chr1	8778952	8779376	115.6183521
chr1	8786587	8786837	174.2318825
chr1	8799392	8799816	129.6690784
chr1	8823993	8824417	74.90950281
chr1	8836203	8836627	53.0700908
chr1	8854799	8854959	34.34197132
chr1	8874924	8875348	129.6519944
chr1	8877651	8877811	19.95904
chr1	8891382	8891806	122.8943279
chr1	8908993	8909299	572.7224275
chr1	8919515	8919784	290.7020487
chr1	8922553	8923113	371.1045466
chr1	8926178	8926338	20.17608875
chr1	8931663	8931913	175.8335772
chr1	8939329	8939753	78.63056028
chr1	8962769	8963193	65.41248252
chr1	8963560	8963984	128.883493
chr1	8970377	8970801	50.28205009
chr1	8975186	8975610	53.37156855
chr1	8978211	8978461	280.9344236
chr1	9022951	9023313	488.0759126
chr1	9048100	9048514	674.4378721
chr1	9053343	9053767	60.34855178
chr1	9065191	9065552	642.8505535
chr1	9070146	9070369	433.1521236
chr1	9084869	9085029	24.47623285
chr1	9127394	9127554	31.33560772
chr1	9159602	9160026	51.44379408
chr1	9161642	9161960	467.4868029
chr1	9170003	9170427	25.00715716
chr1	9170793	9171172	580.7516448
chr1	9177369	9177529	21.12120029
chr1	9188792	9188952	22.7817758
chr1	9202284	9202633	579.6193727
chr1	9241344	9241823	684.4824681
chr1	9242410	9242570	44.98559867
chr1	9256533	9256847	409.3455378
chr1	9277461	9277621	30.43857614
chr1	9279754	9279914	27.94990008
chr1	9294510	9294717	280.7637332
chr1	9307421	9307581	21.37222399
chr1	9310163	9310413	289.3776477
chr1	9327198	9327503	530.5516648
chr1	9349107	9349374	366.2732373
chr1	9352557	9352807	37.2831965
chr1	9355166	9355326	20.7986089
chr1	9460737	9460987	58.8656587
chr1	9488671	9489095	24.99253969
chr1	9508343	9508503	40.43740703
chr1	9515896	9516185	395.5346887
chr1	9537091	9537515	27.28954218
chr1	9551157	9551485	542.6100089
chr1	9555290	9555555	305.825562
chr1	9606652	9607076	68.70617147
chr1	9633045	9633205	33.87871377
chr1	9633754	9634178	150.213976
chr1	9648541	9648791	223.0108469
chr1	9675657	9676001	519.001327
chr1	9686982	9687403	854.2710375
chr1	9751838	9752262	30.75843134
chr1	9762339	9762594	380.0464298
chr1	9781942	9782158	281.8593201
chr1	9785077	9785402	654.9330432
chr1	9844626	9844913	421.5077526
chr1	9852197	9852621	76.91045379
chr1	9885607	9885767	18.80970494
chr1	9887964	9888268	254.9038031
chr1	9927556	9928138	710.6097151
chr1	9934938	9935289	608.2323616
chr1	9974490	9974914	162.1072906
chr1	10002456	10002711	261.5404036
chr1	10010417	10010722	518.367668
chr1	10092557	10092848	495.2960263
chr1	10093552	10093976	44.75187606
chr1	10094438	10094862	189.0837824
chr1	10162102	10162262	26.66207827
chr1	10213052	10213314	244.2397669
chr1	10269947	10270107	23.07034106
chr1	10270268	10270522	419.4235482
chr1	10398151	10398464	499.5529512
chr1	10437454	10437754	453.813014
chr1	10488147	10488459	569.5695753
chr1	10490233	10490553	515.8113657
chr1	10554718	10555129	700.2389972
chr1	10555193	10555353	57.21073536
chr1	10567468	10567841	561.6224258
chr1	10574534	10574788	358.8360576
chr1	10590433	10590593	22.44923138
chr1	10622009	10622433	128.0194322
chr1	10646137	10646561	24.55277181
chr1	10658327	10658751	46.50064057
chr1	10690099	10690259	45.83049363
chr1	10695207	10695367	43.60736346
chr1	10750558	10750982	88.79973325
chr1	10752482	10752747	334.5942143
chr1	10813254	10813678	51.38059492
chr1	10848763	10849187	82.02990619
chr1	10927278	10927468	185.7839388
chr1	10970031	10970248	367.7842764
chr1	11002021	11002405	581.5984126
chr1	11021107	11021411	537.7522208
chr1	11040378	11040802	30.99487375
chr1	11097646	11098021	756.5685801
chr1	11114614	11114774	20.66097773
chr1	11120089	11120339	19.4516818
chr1	11122139	11122299	19.80135421
chr1	11124041	11124291	145.3802519
chr1	11301801	11302051	278.4871502
chr1	11308179	11308603	70.61357903
chr1	11322751	11323175	113.6707678
chr1	11332649	11333073	136.4459329
chr1	11346242	11346666	90.75553818
chr1	11356062	11356222	22.93259027
chr1	11380245	11380541	357.6992051
chr1	11397578	11397931	566.6470843
chr1	11420617	11420777	18.69196138
chr1	11424304	11424559	294.7012859
chr1	11458628	11458788	19.57325071
chr1	11475217	11475641	22.31994326
chr1	11538674	11539098	226.4732562
chr1	11595833	11596257	26.47542353
chr1	11632190	11632614	71.05882612
chr1	11654200	11654624	108.5072454
chr1	11702498	11702818	644.8997502
chr1	11705779	11706098	477.3565234
chr1	11710573	11710733	38.52228565
chr1	11713363	11713523	41.74764455
chr1	11724036	11724460	222.5859135
chr1	11735350	11735774	20.53399845
chr1	11736693	11737117	76.45394939
chr1	11745239	11745663	26.17357964
chr1	11767349	11767599	24.01523525
chr1	11771175	11771529	528.3644457
chr1	11779811	11780245	697.996228
chr1	11809278	11809570	444.0821669
chr1	11822832	11822992	20.67246412
chr1	11845220	11845821	670.5781348
chr1	11898715	11899074	810.7849551
chr1	11905904	11906328	40.65876287
chr1	11919322	11919746	105.4216731
chr1	11925600	11925893	347.8228545
chr1	11928739	11929163	69.3079594
chr1	11941965	11942389	62.36715066
chr1	11953967	11954391	740.2281066
chr1	11967755	11968078	531.3501959
chr1	12026074	12026234	24.22415885
chr1	12027213	12027589	531.3899582
chr1	12042018	12042442	99.05419897
chr1	12056337	12056497	21.13394018
chr1	12061627	12062051	169.0057435
chr1	12074268	12074692	76.03590046
chr1	12091354	12091659	472.916974
chr1	12139650	12139978	313.3813881
chr1	12166893	12167188	504.0737007
chr1	12178656	12178979	591.8994205
chr1	12184857	12185214	589.2202276
chr1	12185999	12186159	26.81441173
chr1	12186523	12186683	29.16030828
chr1	12224813	12224973	40.65171803
chr1	12257001	12257161	38.25205732
chr1	12259529	12259953	134.8939382
chr1	12263100	12263524	66.61069343
chr1	12268955	12269291	586.8110306
chr1	12289804	12290122	509.211406
chr1	12304124	12304759	216.3498599
chr1	12332179	12332429	248.8175841
chr1	12335475	12335772	381.4730937
chr1	12336313	12336737	89.17316229
chr1	12374355	12374779	111.7918079
chr1	12399389	12399813	26.73727354
chr1	12467466	12467890	62.57775142
chr1	12482634	12482794	53.11344834
chr1	12599863	12600287	93.71072113
chr1	12654612	12654772	20.31273758
chr1	12661308	12661558	272.9557519
chr1	12679876	12680237	697.2804807
chr1	12681710	12681870	36.17585827
chr1	12718991	12719371	700.3290771
chr1	12820388	12820638	194.6165044
chr1	12841713	12841963	176.0574023
chr1	12843964	12844220	285.3877153
chr1	12984276	12984700	40.59783409
chr1	13038459	13038883	51.4700524
chr1	13382518	13383141	67.74255653
chr1	13795763	13796187	90.80466577
chr1	13843677	13844101	73.23856309
chr1	13866284	13866444	23.28172561
chr1	13870497	13870769	354.8474131
chr1	13897389	13897813	107.2417209
chr1	13992175	13992485	436.3050427
chr1	14024236	14024660	73.04020907
chr1	14052317	14052741	194.2115664
chr1	14075582	14075742	28.52273135
chr1	14133751	14134019	274.4095222
chr1	14137673	14138097	189.4826365
chr1	14140231	14140421	314.5248486
chr1	14151669	14151829	25.62318443
chr1	14155387	14155643	301.1367271
chr1	14256727	14256977	161.8082351
chr1	14277130	14277554	118.9851137
chr1	14286910	14287277	693.9995565
chr1	14292261	14292685	177.9837926
chr1	14421448	14421872	74.06360902
chr1	14475905	14476329	21.0683351
chr1	14690682	14690842	22.79233188
chr1	14722214	14722374	24.56562444
chr1	14741859	14742283	60.44517303
chr1	14893524	14893948	124.3528425
chr1	14898339	14898763	59.49230003
chr1	14934816	14935240	43.60475253
chr1	15058394	15058762	489.6114585
chr1	15095971	15096395	51.51300935
chr1	15105691	15105965	229.086303
chr1	15131129	15131553	47.54299882
chr1	15177053	15177477	59.14767914
chr1	15241835	15242235	576.294747
chr1	15309773	15310197	76.41890357
chr1	15354012	15354349	542.4556611
chr1	15364679	15364955	305.2062556
chr1	15373053	15373657	567.0388907
chr1	15389039	15389289	147.9526282
chr1	15426897	15427241	607.0054353
chr1	15437073	15437615	44.951005
chr1	15455020	15455344	601.4402638
chr1	15478830	15479137	393.0377442
chr1	15480608	15480900	426.5967915
chr1	15505432	15505856	21.18393192
chr1	15526915	15527117	148.4544015
chr1	15530269	15530693	70.40165248
chr1	15599075	15599395	445.8547978
chr1	15609998	15610422	102.5671663
chr1	15614602	15615026	107.7712877
chr1	15631230	15631829	705.9738364
chr1	15650030	15650397	708.8142668
chr1	15651844	15652268	82.10614966
chr1	15691246	15691670	245.2468789
chr1	15717149	15717573	23.83668696
chr1	15747467	15747891	182.3994746
chr1	15757626	15758007	704.826465
chr1	15759338	15759498	21.72843222
chr1	15769008	15769168	18.00199553
chr1	15827929	15828278	548.3701592
chr1	15852832	15853256	149.1403984
chr1	15910979	15911239	213.16706
chr1	15921556	15921980	197.3734442
chr1	15941932	15942356	47.2858098
chr1	15949319	15949743	20.93581117
chr1	16029572	16029996	228.2304864
chr1	16046325	16046485	38.86406036
chr1	16063016	16063176	22.57283795
chr1	16066223	16066647	194.0934537
chr1	16067869	16068198	611.7872706
chr1	16088957	16089381	58.67541447
chr1	16110764	16110924	22.56956974
chr1	16118496	16118862	630.27611
chr1	16129909	16130161	241.7107945
chr1	16142044	16142358	464.867787
chr1	16173577	16174001	21.28518768
chr1	16202813	16203237	31.30045368
chr1	16212111	16212535	100.2185808
chr1	16251316	16251567	138.7763225
chr1	16264452	16264612	35.66921588
chr1	16278669	16279093	46.11172934
chr1	16284013	16284437	42.80898092
chr1	16285323	16285747	91.4412255
chr1	16302066	16302226	30.73814192
chr1	16321059	16321397	577.6941281
chr1	16333535	16333959	120.402573
chr1	16335458	16335904	743.295833
chr1	16338971	16339395	182.6588536
chr1	16359334	16359687	638.8624977
chr1	16368574	16368998	52.56840024
chr1	16382582	16382956	626.583738
chr1	16400062	16400312	154.6280692
chr1	16405358	16405726	644.7904811
chr1	16408797	16409158	662.4431509
chr1	16465383	16465807	31.20117652
chr1	16470773	16471197	21.21739759
chr1	16477678	16478102	82.44169433
chr1	16481086	16481510	108.939589
chr1	16511377	16511801	57.21229164
chr1	16514288	16514608	577.4602888
chr1	16531537	16531797	280.5635136
chr1	16562726	16562976	202.1496425
chr1	16570895	16571247	555.3610874
chr1	16616592	16616752	48.67846971
chr1	16678897	16679321	151.3677634
chr1	16689917	16690167	342.6839611
chr1	16719990	16720414	94.10206292
chr1	16766956	16767295	554.8815418
chr1	16801468	16801718	148.7494564
chr1	16823972	16824396	48.62642885
chr1	16835697	16835857	28.69638626
chr1	16918333	16918583	168.0498151
chr1	16928988	16929412	25.34893562
chr1	16939745	16939905	25.72812425
chr1	16947574	16947927	603.1503685
chr1	16951418	16951748	817.6091236
chr1	16971095	16971519	96.12227562
chr1	17011311	17011735	62.76596102
chr1	17013976	17014400	23.67750579
chr1	17017768	17018192	56.83911232
chr1	17026134	17026384	144.7554549
chr1	17026609	17027033	259.0681373
chr1	17029664	17030088	834.8530881
chr1	17033717	17034141	164.8034742
chr1	17036187	17036720	1231.374463
chr1	17038583	17039007	104.0049633
chr1	17084121	17084545	21.88681998
chr1	17206384	17206808	20.97569403
chr1	17227328	17227578	223.3234797
chr1	17229684	17229844	17.78411576
chr1	17236376	17236599	395.6986403
chr1	17238280	17238704	109.489506
chr1	17240672	17240832	27.82051322
chr1	17241987	17242411	84.88206578
chr1	17249643	17249803	25.00454369
chr1	17251420	17251844	104.9138571
chr1	17255499	17255749	63.94194105
chr1	17274055	17274332	329.9353166
chr1	17278188	17278750	388.712571
chr1	17287150	17287403	416.6319915
chr1	17290004	17290218	345.8540299
chr1	17313549	17314075	338.4772077
chr1	17326306	17326730	118.6944563
chr1	17331576	17331736	24.09494358
chr1	17372638	17372896	382.9614053
chr1	17386151	17386502	616.0203234
chr1	17401955	17402262	492.3292955
chr1	17446693	17446853	20.09781323
chr1	17452230	17452589	645.5319455
chr1	17495878	17496302	40.72510164
chr1	17521515	17521939	21.25857473
chr1	17538498	17538922	159.9672619
chr1	17560358	17560518	23.16577561
chr1	17563580	17563901	509.7163633
chr1	17600721	17601037	577.0138611
chr1	17603104	17603528	76.23722344
chr1	17662636	17663002	548.8513008
chr1	17697136	17697413	385.0324393
chr1	17699571	17699731	20.72740492
chr1	17732698	17733051	527.6743971
chr1	17746329	17746693	480.3605827
chr1	17758803	17758963	25.21055418
chr1	17766213	17766373	37.02358907
chr1	17768131	17768555	46.00528721
chr1	17778752	17778912	17.78238114
chr1	17786845	17787005	25.02084535
chr1	17789265	17789425	49.22666643
chr1	17803876	17804207	420.5089936
chr1	17811858	17812112	338.9427365
chr1	17812182	17812342	20.50849524
chr1	17815936	17816360	43.17620357
chr1	17820653	17821138	907.3404622
chr1	17828798	17829186	655.0108142
chr1	17834488	17835011	238.9365125
chr1	17899193	17899753	338.5306837
chr1	17900946	17901370	78.20203356
chr1	17933372	17933697	592.1415355
chr1	17954008	17954168	61.38669538
chr1	17955984	17956234	270.3121335
chr1	17980281	17980583	418.0930071
chr1	17988057	17988430	465.5938636
chr1	18023013	18023263	241.6018124
chr1	18023687	18024111	22.17488787
chr1	18050118	18050542	117.1270565
chr1	18054734	18054894	33.26755103
chr1	18073535	18073695	22.89224017
chr1	18081601	18081908	353.7585611
chr1	18085629	18085886	295.7873753
chr1	18092705	18092865	18.58017485
chr1	18152666	18152916	261.2476554
chr1	18175690	18176114	78.71003776
chr1	18208314	18208564	55.29208277
chr1	18236115	18236539	46.31987771
chr1	18246324	18246748	185.463687
chr1	18249400	18249653	303.3405265
chr1	18277343	18277503	19.29386766
chr1	18311047	18311372	445.6065132
chr1	18325350	18325774	160.6412992
chr1	18368206	18368630	77.48954832
chr1	18427017	18427333	433.2333945
chr1	18475590	18475840	18.39654784
chr1	18484405	18484829	21.37375466
chr1	18543966	18544216	312.0608365
chr1	18558548	18558972	27.05570528
chr1	18561288	18561611	412.5167142
chr1	18573083	18573333	229.4615322
chr1	18626206	18626543	365.9241743
chr1	18629293	18629717	224.987366
chr1	18648931	18649355	113.7908987
chr1	18650724	18651148	30.38085567
chr1	18700447	18700697	228.8133431
chr1	18812750	18813174	58.42134637
chr1	18838103	18838263	21.07305097
chr1	18857466	18857716	210.1001222
chr1	18882811	18883235	204.2530722
chr1	18887157	18887581	109.1200787
chr1	18902054	18902478	88.30839108
chr1	18907948	18908248	528.5318885
chr1	18911220	18911644	72.70003542
chr1	18923921	18924271	695.6125208
chr1	18935003	18935427	151.1021693
chr1	19000477	19000901	92.25305446
chr1	19007928	19008177	406.7907268
chr1	19069796	19070220	47.45428008
chr1	19120989	19121413	106.7637667
chr1	19147270	19147873	591.8700985
chr1	19149835	19149995	35.33587393
chr1	19201732	19202092	593.9643238
chr1	19210611	19210961	583.6583294
chr1	19233395	19233919	466.521055
chr1	19239492	19239957	785.3500736
chr1	19282299	19282459	23.3212648
chr1	19298910	19299334	66.25044524
chr1	19338911	19339071	22.51060271
chr1	19356071	19356231	20.79790961
chr1	19384018	19384178	31.44490201
chr1	19393644	19393804	18.03742257
chr1	19422704	19423128	217.5843035
chr1	19440162	19440447	313.093778
chr1	19479783	19479943	26.8406481
chr1	19506024	19506448	123.2064894
chr1	19559069	19559229	21.44800619
chr1	19567756	19568075	628.8562179
chr1	19667950	19668565	698.9101519
chr1	19670834	19671156	579.70151
chr1	19700884	19701134	159.2193345
chr1	19717832	19718163	451.9439473
chr1	19731636	19732060	21.7888867
chr1	19766277	19766701	59.6621109
chr1	19772181	19772808	146.31436
chr1	19794730	19795154	21.75657863
chr1	19814247	19814519	325.1049216
chr1	19908787	19909100	477.9686896
chr1	19967176	19967600	103.0692325
chr1	19969611	19969885	330.4078981
chr1	19975135	19975559	137.3457967
chr1	19977707	19977981	352.7858029
chr1	19980178	19980539	539.2440629
chr1	19986334	19986972	446.4506555
chr1	19988276	19988559	268.0173487
chr1	20031019	20031408	598.7561791
chr1	20042068	20042442	645.8417061
chr1	20063930	20064090	35.76256454
chr1	20088675	20089067	607.8907223
chr1	20125917	20126341	154.3936461
chr1	20137693	20138117	160.8487238
chr1	20151599	20152023	50.02323234
chr1	20198650	20199074	173.6167175
chr1	20208559	20208928	447.2763227
chr1	20244502	20244840	533.4689336
chr1	20284315	20284739	21.2294548
chr1	20301287	20301611	530.1880724
chr1	20414225	20414475	134.4335652
chr1	20427438	20427726	366.7375525
chr1	20478862	20479182	507.0187451
chr1	20491946	20492197	203.0091136
chr1	20521660	20522279	589.3986721
chr1	20539371	20539680	297.7244623
chr1	20543095	20543519	152.0658832
chr1	20559824	20560248	126.4300864
chr1	20569592	20570016	26.76740702
chr1	20597937	20598361	31.30490523
chr1	20656251	20656675	87.77385134
chr1	20688322	20688658	509.3807406
chr1	20693550	20693974	21.93341149
chr1	20703403	20703720	465.2024253
chr1	20756995	20757537	361.6501706
chr1	20795879	20796303	54.8701737
chr1	20818232	20818656	21.17269444
chr1	20820290	20820901	686.6107162
chr1	20848824	20849175	551.5913485
chr1	20901731	20902316	622.5655443
chr1	20913669	20914093	146.3347491
chr1	20959709	20960016	553.2390316
chr1	20966630	20967217	500.8208423
chr1	20980773	20981197	67.60647219
chr1	20987901	20988151	21.1273544
chr1	20989856	20990280	116.6395521
chr1	21022938	21023236	467.5694132
chr1	21023364	21023608	250.0799427
chr1	21028987	21029237	234.4689329
chr1	21038220	21038644	74.75586768
chr1	21054564	21054724	56.27676118
chr1	21059598	21059870	231.1192532
chr1	21308383	21308807	127.9135015
chr1	21309993	21310417	129.6898689
chr1	21314071	21314231	22.46465086
chr1	21349211	21349371	49.95699751
chr1	21384678	21384838	55.99630228
chr1	21521682	21522004	369.3379286
chr1	21543380	21543723	447.9367255
chr1	21544455	21544714	305.0134078
chr1	21558522	21558775	366.089376
chr1	21571547	21571828	285.4764121
chr1	21581671	21582033	485.716354
chr1	21596660	21597127	867.8584858
chr1	21616998	21617422	21.28882963
chr1	21629144	21629568	135.686117
chr1	21648445	21648869	54.82191462
chr1	21656106	21656266	23.53665904
chr1	21661215	21661556	441.5569207
chr1	21684638	21684798	18.93652692
chr1	21694923	21695369	836.996189
chr1	21697072	21697628	600.7672746
chr1	21710456	21710616	22.19943746
chr1	21795093	21795517	115.5390864
chr1	21815234	21815484	183.5011113
chr1	21817339	21817636	379.7643678
chr1	21824241	21824491	19.83374743
chr1	21835579	21835829	62.97743624
chr1	21837772	21838022	208.3601137
chr1	21861336	21861592	370.2737356
chr1	21866416	21866666	212.3323119
chr1	21900605	21900855	322.6271468
chr1	21913570	21913730	29.25262357
chr1	21922103	21922367	334.6798545
chr1	21925068	21925228	18.96599518
chr1	21931461	21931885	123.2563362
chr1	21966241	21966401	18.8127567
chr1	21982264	21982519	276.311681
chr1	21984239	21984663	80.03622417
chr1	21985647	21985917	417.7301817
chr1	22029856	22030106	274.8138184
chr1	22108880	22109304	191.8675584
chr1	22141046	22141296	25.79965476
chr1	22160504	22160928	69.82417633
chr1	22167675	22167835	20.3198568
chr1	22208540	22208964	94.85878046
chr1	22266182	22266445	244.0803701
chr1	22279453	22279877	25.34207531
chr1	22290497	22290845	633.4134422
chr1	22307092	22307361	128.3943614
chr1	22308668	22308828	23.15831112
chr1	22331726	22331995	190.7815234
chr1	22345823	22346073	212.9577125
chr1	22349396	22349667	298.818756
chr1	22366013	22366437	57.94813617
chr1	22432171	22432427	440.6705805
chr1	22458379	22458717	474.9570292
chr1	22469851	22470011	31.72712228
chr1	22534872	22535085	333.0909189
chr1	22558427	22558851	62.51081856
chr1	22602378	22602700	472.6901688
chr1	22643829	22644375	375.7938949
chr1	22743101	22743482	668.5458592
chr1	22746936	22747275	546.7730442
chr1	22854491	22854651	20.61549125
chr1	22968601	22968864	529.4322008
chr1	22976780	22977204	21.04854369
chr1	22981087	22981511	83.94618878
chr1	22984850	22985274	128.6428594
chr1	22992310	22992560	214.5277784
chr1	23000661	23000960	484.2156582
chr1	23030910	23031314	546.2651928
chr1	23035800	23036050	218.8464987
chr1	23058409	23058659	232.0216812
chr1	23075938	23076362	25.03508943
chr1	23102860	23103020	24.91241392
chr1	23156783	23157207	23.72130489
chr1	23161301	23161725	22.2925786
chr1	23188613	23188974	476.680519
chr1	23215715	23216313	532.3461633
chr1	23256862	23257143	486.2737317
chr1	23290712	23291074	558.8777583
chr1	23302918	23303503	908.3677966
chr1	23345603	23346027	157.9405599
chr1	23374159	23374583	63.52129446
chr1	23407942	23408192	185.4746459
chr1	23425216	23425541	566.4465457
chr1	23505439	23505863	75.85211632
chr1	23511214	23511498	226.766422
chr1	23536785	23537072	302.1931423
chr1	23542480	23542904	57.76156449
chr1	23543232	23543543	329.034776
chr1	23556154	23556314	22.08069192
chr1	23680649	23681073	45.45722203
chr1	23695469	23695629	22.48042081
chr1	23730417	23730826	674.9103844
chr1	23792975	23793135	23.98846125
chr1	23810614	23810774	26.71480681
chr1	23823527	23823914	590.3826157
chr1	23854384	23854808	76.05969072
chr1	23857827	23858251	76.61441768
chr1	23866271	23866671	653.0534054
chr1	23871210	23871548	571.5230077
chr1	23881392	23881816	94.79017983
chr1	23892686	23893110	190.9651209
chr1	23961402	23961822	655.3705257
chr1	23963959	23964300	578.1563913
chr1	23984204	23984566	724.4345576
chr1	23991787	23992037	177.0810431
chr1	23999493	23999917	45.47699219
chr1	24018008	24018339	381.7334168
chr1	24042839	24043263	24.2473196
chr1	24044968	24045342	486.9881096
chr1	24072019	24072443	143.6176552
chr1	24077808	24078176	483.4972895
chr1	24098626	24098988	655.9067712
chr1	24123281	24123705	59.95711747
chr1	24125050	24125474	101.8128442
chr1	24130731	24130981	37.67345451
chr1	24136197	24136537	673.8435336
chr1	24137304	24137632	376.0625398
chr1	24181127	24181385	249.9964234
chr1	24194776	24195136	577.8301615
chr1	24243348	24243637	492.1262293
chr1	24275631	24276002	432.2676647
chr1	24285323	24285747	177.0265583
chr1	24306625	24307049	93.50013136
chr1	24354544	24354968	293.4268712
chr1	24373646	24374070	56.74551148
chr1	24397327	24397706	636.410511
chr1	24401781	24402205	99.44327224
chr1	24439069	24439373	436.1754833
chr1	24469015	24469439	118.553152
chr1	24476952	24477528	522.3919219
chr1	24481955	24482205	202.8223744
chr1	24484435	24484696	290.8458335
chr1	24525777	24526093	457.3998512
chr1	24528356	24528699	540.4831417
chr1	24528734	24528894	37.94037061
chr1	24580068	24580492	142.2760167
chr1	24592896	24593158	311.4344059
chr1	24621171	24621595	24.42421888
chr1	24635149	24635573	185.1877845
chr1	24643105	24643529	54.29120473
chr1	24711679	24712051	567.2127544
chr1	24716585	24717161	482.7980045
chr1	24717765	24718143	707.7929328
chr1	24718836	24719152	504.5443083
chr1	24741902	24742239	550.5542591
chr1	24742383	24742543	18.01824582
chr1	24747988	24748412	72.50335071
chr1	24853746	24853996	173.8301295
chr1	24868537	24868799	258.5185103
chr1	24894513	24894937	49.89037615
chr1	24913718	24914033	579.0189434
chr1	24919979	24920403	121.112469
chr1	24961716	24962140	268.7681797
chr1	24968908	24969158	45.79901849
chr1	25010483	25010643	18.4196434
chr1	25015045	25015390	604.5253516
chr1	25071243	25071667	127.5366521
chr1	25106176	25106600	71.65924135
chr1	25157225	25157475	350.9574294
chr1	25161428	25161852	152.5105582
chr1	25174425	25174763	574.8413218
chr1	25176259	25176509	229.1109813
chr1	25188699	25189123	100.8305418
chr1	25224591	25224952	642.9934253
chr1	25235958	25236582	147.2150159
chr1	25258761	25259185	255.8495919
chr1	25317837	25317997	36.42663001
chr1	25343835	25344259	116.6946938
chr1	25363650	25363985	512.9620403
chr1	25364249	25364927	205.5718676
chr1	25365680	25366104	64.00244326
chr1	25395290	25395714	164.6341947
chr1	25427924	25428337	721.974598
chr1	25444026	25444276	268.4056128
chr1	25475229	25475479	259.9119158
chr1	25531382	25531667	288.6587236
chr1	25566389	25566692	360.958282
chr1	25574194	25574618	80.91323184
chr1	25586205	25586629	91.76665119
chr1	25593368	25593528	28.62921357
chr1	25616552	25617200	121.7884445
chr1	25656432	25656682	170.1663421
chr1	25695692	25696319	151.8145141
chr1	25729308	25729787	97.3706934
chr1	25768531	25768955	63.49819789
chr1	25813199	25813359	20.12232266
chr1	25814045	25814469	179.189981
chr1	25828289	25828539	142.8396656
chr1	25830314	25830625	509.4382086
chr1	25844050	25844210	23.68140192
chr1	25847006	25847574	432.6765609
chr1	25850072	25850343	340.6050457
chr1	25859635	25859795	35.38979462
chr1	25894746	25895170	106.7179197
chr1	25899224	25899568	417.2724091
chr1	25916599	25917023	54.87281448
chr1	25935043	25935467	232.3768518
chr1	25937393	25937817	141.4061993
chr1	25942536	25942960	140.3093074
chr1	25945606	25946156	308.1439691
chr1	26019146	26019411	387.2217748
chr1	26021699	26021949	180.4930859
chr1	26027110	26027534	29.35092808
chr1	26051953	26052377	56.37377831
chr1	26070669	26070940	256.2016437
chr1	26123338	26123622	472.5483485
chr1	26124547	26124851	312.5465249
chr1	26137364	26137672	538.9342638
chr1	26144565	26144989	117.3524298
chr1	26163727	26164151	222.148988
chr1	26215971	26216395	141.7825328
chr1	26221873	26222277	754.0371361
chr1	26231395	26231819	68.41590528
chr1	26284124	26284548	48.44096963
chr1	26324618	26324975	717.4497208
chr1	26330863	26331287	62.42857502
chr1	26336570	26336994	121.1618752
chr1	26356431	26356681	148.8484584
chr1	26362433	26362759	633.103287
chr1	26421099	26421523	79.35596402
chr1	26431460	26431794	563.0790234
chr1	26471657	26471933	429.2911347
chr1	26488445	26488605	28.41005578
chr1	26490773	26490933	30.27361802
chr1	26496161	26496467	541.7251328
chr1	26496562	26496722	21.75497926
chr1	26503591	26504015	74.80098588
chr1	26516844	26517268	56.12254039
chr1	26530419	26530843	106.9914282
chr1	26560261	26560864	617.1711822
chr1	26560890	26561140	131.8246042
chr1	26561543	26561967	114.02172
chr1	26602071	26602361	413.0874803
chr1	26602370	26602624	175.9985637
chr1	26606049	26606362	398.5904927
chr1	26611576	26611902	510.2443679
chr1	26612369	26612655	323.2311064
chr1	26648071	26648413	523.2409993
chr1	26685184	26685608	102.1467542
chr1	26688056	26688480	95.90355821
chr1	26690303	26690911	657.6719094
chr1	26717999	26718323	778.7068303
chr1	26722819	26723086	513.7659416
chr1	26743555	26743908	632.6462023
chr1	26796850	26797163	381.2025448
chr1	26826666	26826990	466.0830543
chr1	26857666	26857965	407.8798462
chr1	26864434	26864858	157.631942
chr1	26865186	26865501	321.3464968
chr1	26868237	26868661	83.1457251
chr1	26910590	26911014	197.7437868
chr1	26924019	26924443	218.6697919
chr1	26928894	26929155	362.0230589
chr1	26946723	26947008	415.8440207
chr1	26989693	26990117	64.03808391
chr1	27003967	27004382	586.3316156
chr1	27045836	27045996	33.04079505
chr1	27077047	27077207	30.09591089
chr1	27087777	27088027	135.3958153
chr1	27115658	27116018	679.8948577
chr1	27136556	27136839	346.9466666
chr1	27147167	27147591	122.94281
chr1	27149493	27149917	23.45520804
chr1	27152839	27153263	181.4238556
chr1	27177849	27178355	180.6018519
chr1	27179553	27179959	678.0609364
chr1	27187737	27187987	229.4309359
chr1	27189209	27189547	522.8598276
chr1	27204510	27204760	260.840916
chr1	27213689	27213939	246.5984996
chr1	27293378	27293722	679.8264534
chr1	27324150	27324450	539.7875032
chr1	27336408	27336832	30.76520857
chr1	27365394	27365554	20.85201039
chr1	27370992	27371389	712.3300184
chr1	27372403	27372755	569.9886716
chr1	27396930	27397090	22.05850329
chr1	27423884	27424233	664.7564312
chr1	27429195	27429526	642.2325552
chr1	27435675	27435925	267.4092502
chr1	27438537	27438961	220.736584
chr1	27453864	27454288	110.7813741
chr1	27462396	27462820	116.3832043
chr1	27481570	27481877	442.8697709
chr1	27524441	27524746	467.5255506
chr1	27611207	27611529	486.5396655
chr1	27623276	27623519	372.8685007
chr1	27627279	27627616	745.8956785
chr1	27633247	27633671	145.1020869
chr1	27659287	27659867	553.5645012
chr1	27684015	27684322	538.9450983
chr1	27692987	27693239	148.8179215
chr1	27695347	27695771	162.5296442
chr1	27699447	27699700	167.8392355
chr1	27714879	27715267	647.8098266
chr1	27718623	27719047	160.7908597
chr1	27719302	27719726	63.70811733
chr1	27721862	27722259	553.0581421
chr1	27728887	27729137	216.9727645
chr1	27729445	27729869	75.03445956
chr1	27732321	27732745	27.11891972
chr1	27743012	27743331	405.6460634
chr1	27757878	27758038	19.26044728
chr1	27823205	27823629	33.0061988
chr1	27834713	27835137	165.1552302
chr1	27849549	27849973	201.19489
chr1	27873733	27874157	144.1578063
chr1	27883222	27883561	603.4612024
chr1	27884580	27884740	28.04372699
chr1	27895005	27895429	185.2200688
chr1	27901941	27902101	19.52734323
chr1	27932347	27932597	66.75197416
chr1	27932871	27933206	480.2830067
chr1	27935114	27935696	522.8934834
chr1	27942973	27943397	136.9536583
chr1	27970387	27970762	519.1208292
chr1	27983060	27983484	20.97267879
chr1	27985604	27986028	21.95493532
chr1	27989679	27990266	610.6622844
chr1	27995652	27995964	590.7175682
chr1	27998779	27999083	184.8898412
chr1	27999422	27999582	21.10507675
chr1	28013206	28013630	25.44508136
chr1	28046082	28046506	116.2598882
chr1	28052163	28052413	237.6432147
chr1	28087020	28087180	38.25731054
chr1	28184518	28184909	767.7440172
chr1	28261339	28261763	112.7865898
chr1	28266857	28267107	197.4718846
chr1	28274162	28274322	36.456165
chr1	28306119	28306543	150.2565743
chr1	28362897	28363321	124.8247697
chr1	28414317	28414741	145.5933858
chr1	28417712	28418030	461.9524281
chr1	28439608	28439859	187.6130216
chr1	28481342	28481502	23.96153104
chr1	28535417	28535706	434.3436208
chr1	28574968	28575360	670.0334732
chr1	28686211	28686487	318.7068318
chr1	28694732	28694984	199.7879648
chr1	28704046	28704206	26.14407129
chr1	28736214	28736638	169.2833937
chr1	28762707	28763131	112.9913211
chr1	28797917	28798341	96.7974327
chr1	28813234	28813394	21.16013913
chr1	28844497	28844836	466.0472183
chr1	28867258	28867516	189.4502173
chr1	28907680	28908104	124.9026093
chr1	28929427	28929677	376.8432396
chr1	28967270	28967694	149.7628768
chr1	28969494	28969918	159.822791
chr1	28975682	28975842	19.16833943
chr1	28980366	28980790	243.5046136
chr1	29045900	29046060	60.16325174
chr1	29063118	29063377	453.2725429
chr1	29083354	29083778	120.6807357
chr1	29109975	29110135	30.00018438
chr1	29111603	29111934	522.0844944
chr1	29119141	29119565	28.26046175
chr1	29167553	29167713	45.93693197
chr1	29172795	29173045	180.1131983
chr1	29203717	29204082	633.6607782
chr1	29208531	29208959	727.9070884
chr1	29220309	29220559	175.3687809
chr1	29310288	29310448	21.47737785
chr1	29360345	29360769	210.2720218
chr1	29423673	29423833	21.64599515
chr1	29443897	29444321	88.59322583
chr1	29450943	29451367	188.6280191
chr1	29463903	29464153	18.82509188
chr1	29508415	29508665	288.6836222
chr1	29524085	29524352	349.8643278
chr1	29529344	29529752	764.6094522
chr1	29557402	29557826	94.04955925
chr1	29562844	29563094	295.3884921
chr1	29566748	29567172	68.38596609
chr1	29572297	29572621	543.623765
chr1	29582950	29583374	26.57692918
chr1	29639698	29639858	24.56032392
chr1	29658765	29659055	411.036641
chr1	29665805	29665965	21.93574325
chr1	29667448	29667738	271.3881203
chr1	29668510	29668760	66.0671
chr1	29706032	29706339	336.4301896
chr1	29723308	29723468	19.03618007
chr1	29738338	29738762	100.2535438
chr1	29741943	29742367	166.3065006
chr1	29742827	29743251	55.31393548
chr1	29780056	29780306	231.3238368
chr1	29839847	29840112	361.4038888
chr1	30129305	30129729	148.022259
chr1	30162310	30162470	52.98817591
chr1	30170844	30171097	375.1505904
chr1	30176382	30176737	448.3180496
chr1	30179948	30180198	88.02415829
chr1	30186685	30187109	93.14716698
chr1	30265871	30266207	512.7880899
chr1	30308752	30308912	20.10678254
chr1	30322009	30322259	215.0837083
chr1	30349704	30350128	49.56308823
chr1	30385182	30385606	64.00707522
chr1	30525061	30525485	49.29097869
chr1	30558848	30559098	60.75984905
chr1	30560390	30560640	216.8879299
chr1	30579030	30579286	259.3702492
chr1	30584371	30584644	338.8651748
chr1	30606611	30606771	22.34503332
chr1	30705183	30705481	382.0344515
chr1	30795811	30796061	20.80477599
chr1	30826530	30826780	38.67584635
chr1	30852828	30853078	33.11562427
chr1	30853267	30853568	509.1101545
chr1	30881534	30881958	50.8994278
chr1	30919349	30919509	18.30291536
chr1	30923425	30923849	103.8967091
chr1	31128631	31128791	17.63180487
chr1	31181014	31181310	501.0086273
chr1	31188138	31188403	193.9466518
chr1	31192086	31192419	504.8435118
chr1	31197017	31197441	132.5761676
chr1	31250638	31251062	119.9072198
chr1	31252444	31252801	548.7626029
chr1	31255278	31255488	425.6109807
chr1	31270585	31270835	182.7898365
chr1	31274577	31274920	598.4007313
chr1	31318738	31319162	61.83959793
chr1	31384242	31384810	578.8864859
chr1	31402264	31402592	441.082118
chr1	31450046	31450470	87.5162307
chr1	31628174	31628424	40.18954913
chr1	31635568	31635885	454.8775734
chr1	31654359	31654781	403.0507288
chr1	31655362	31655612	137.8730538
chr1	31656779	31657152	554.6953974
chr1	31658543	31658822	422.8251413
chr1	31687582	31688006	49.9276881
chr1	31807935	31808185	249.7016309
chr1	31867529	31867827	533.392249
chr1	31867859	31868019	25.96966539
chr1	31869514	31869764	227.3690422
chr1	31874043	31874467	21.54833304
chr1	31894303	31894577	303.2152686
chr1	31895572	31895941	734.9329255
chr1	31932849	31933273	93.87324001
chr1	31935540	31935700	27.01293704
chr1	31936712	31936872	36.68956112
chr1	31982900	31983324	29.21086102
chr1	32014509	32015018	663.7736194
chr1	32029645	32029992	480.5217541
chr1	32053393	32053719	534.4356037
chr1	32059600	32059993	803.572171
chr1	32083755	32084179	167.4216656
chr1	32085079	32085239	23.33992505
chr1	32098761	32099074	426.390616
chr1	32129417	32129740	537.0899488
chr1	32131825	32131985	23.18681975
chr1	32135649	32136291	189.9373116
chr1	32149721	32149949	361.4625884
chr1	32157656	32157816	26.45983233
chr1	32170902	32171062	71.48619319
chr1	32173468	32173628	21.33187558
chr1	32180048	32180208	26.17633348
chr1	32181292	32181544	275.2367169
chr1	32211214	32211569	540.2119127
chr1	32222847	32223271	70.75469067
chr1	32225129	32225553	25.93848151
chr1	32228202	32228626	202.841284
chr1	32230738	32231162	104.7204015
chr1	32232914	32233074	20.03774535
chr1	32244850	32245010	18.15902988
chr1	32254890	32255144	519.046283
chr1	32281562	32281905	564.8367549
chr1	32300116	32300540	72.71587594
chr1	32403805	32404229	132.3807409
chr1	32405473	32405996	390.9324962
chr1	32421720	32421976	204.9890513
chr1	32429732	32430081	876.840309
chr1	32430087	32430247	30.12328224
chr1	32443365	32443632	333.3146399
chr1	32469217	32469492	419.8235265
chr1	32529052	32529304	271.8153949
chr1	32538893	32539053	20.81938148
chr1	32569795	32570219	150.1009113
chr1	32575012	32575262	225.8531332
chr1	32599025	32599449	74.78002695
chr1	32681209	32681609	564.8868509
chr1	32689358	32689782	112.7849935
chr1	32694506	32694666	18.42691084
chr1	32705879	32706303	157.7283951
chr1	32708184	32708344	27.35584218
chr1	32713807	32714089	353.6904962
chr1	32782130	32782395	246.9047147
chr1	32800778	32801028	215.7541156
chr1	32816667	32817091	136.7222494
chr1	32817602	32817762	18.11961294
chr1	32837925	32838085	27.11990283
chr1	32866404	32866767	579.7734079
chr1	32879578	32879907	507.0699373
chr1	32913955	32914234	476.001652
chr1	32914774	32915032	313.9988654
chr1	32952851	32953275	127.8631294
chr1	32986019	32986323	497.078439
chr1	32986889	32987049	43.82060271
chr1	33004592	33005016	40.99588439
chr1	33006419	33006579	19.6927666
chr1	33085788	33085948	41.91051417
chr1	33175074	33175498	71.73881492
chr1	33177711	33178170	683.6550864
chr1	33194825	33195249	28.62585863
chr1	33206940	33207364	158.8375483
chr1	33215447	33215607	57.97026975
chr1	33238581	33238984	752.299362
chr1	33252599	33253023	81.69661809
chr1	33293957	33294381	89.82879754
chr1	33338256	33338561	427.0126512
chr1	33342234	33342601	684.1407722
chr1	33352173	33352597	106.184383
chr1	33399071	33399321	185.3070576
chr1	33466953	33467203	243.9465371
chr1	33472835	33473158	419.1216815
chr1	33516238	33516509	213.6187591
chr1	33520770	33521183	459.6793058
chr1	33521330	33521490	147.0475468
chr1	33551959	33552307	531.2966593
chr1	33560598	33560960	689.1429165
chr1	33577640	33577890	379.1885368
chr1	33592886	33593046	25.05839687
chr1	33603403	33603827	186.5595199
chr1	33613567	33613838	316.4782101
chr1	33684311	33684575	467.9983653
chr1	33761032	33761464	734.6825933
chr1	33764290	33764649	540.2733846
chr1	33804982	33805406	24.69434436
chr1	33833384	33833741	663.3951734
chr1	33921461	33921798	554.6271813
chr1	33936093	33936427	584.9792758
chr1	33966132	33966556	81.86680698
chr1	34078496	34079080	576.5254662
chr1	34090513	34090937	176.2069152
chr1	34098625	34098980	666.6200439
chr1	34100465	34100790	411.3948645
chr1	34106662	34107086	172.2608437
chr1	34119831	34120255	90.29173553
chr1	34479563	34479987	128.0594642
chr1	34579467	34579891	67.30668621
chr1	34864492	34864916	27.14403772
chr1	34925890	34926148	322.8977776
chr1	35012591	35013015	83.06999468
chr1	35014883	35015133	182.4263525
chr1	35057810	35058234	136.9891807
chr1	35063555	35063881	628.0054697
chr1	35108388	35108548	21.64029613
chr1	35147127	35147447	482.6923868
chr1	35208321	35208886	618.7193946
chr1	35218766	35218926	48.55190742
chr1	35225300	35225724	90.67663163
chr1	35247385	35247545	44.63927854
chr1	35247569	35248192	113.2189978
chr1	35252073	35252406	614.4408711
chr1	35253766	35254016	203.7248582
chr1	35318200	35318728	861.9678596
chr1	35325343	35325669	496.4108896
chr1	35331967	35332364	545.5237563
chr1	35350509	35350933	78.90908468
chr1	35362337	35362497	55.71996604
chr1	35578376	35578536	45.15595573
chr1	35625770	35625930	20.16164903
chr1	35652467	35652891	30.49599914
chr1	35667725	35668041	592.3229393
chr1	35686661	35686911	245.4020943
chr1	35764200	35764450	255.9707062
chr1	35811005	35811255	271.298381
chr1	35909611	35910035	65.91571756
chr1	35916632	35916971	532.2949464
chr1	36010689	36010939	220.7613781
chr1	36030243	36030854	627.8652625
chr1	36034525	36034889	663.1158917
chr1	36111646	36112070	122.0631079
chr1	36181106	36181437	605.0853503
chr1	36192438	36192806	604.2298349
chr1	36240311	36240622	466.4173632
chr1	36320861	36321285	70.89885667
chr1	36323413	36323837	128.9352652
chr1	36348518	36348817	563.5807363
chr1	36365542	36365966	78.55348239
chr1	36404620	36404780	21.54609701
chr1	36554193	36554543	614.7590896
chr1	36562597	36563021	168.3265428
chr1	36565233	36565884	982.6031741
chr1	36600363	36600675	365.2241053
chr1	36615110	36615484	665.106044
chr1	36626712	36627136	64.71268756
chr1	36635104	36635528	49.02956553
chr1	36653362	36653612	50.54240203
chr1	36653789	36654132	617.4268254
chr1	36674966	36675126	18.155891
chr1	36675351	36675775	30.72658059
chr1	36683211	36683635	235.5122973
chr1	36690444	36690694	142.8297847
chr1	36751126	36751376	334.3325111
chr1	36765498	36765830	516.8880969
chr1	36771838	36772088	21.37405687
chr1	36808314	36808638	572.7432997
chr1	36834625	36834966	564.6432823
chr1	36866552	36866802	22.20963003
chr1	36878020	36878180	30.42953241
chr1	36886402	36886790	758.1128997
chr1	36911891	36912315	162.8500062
chr1	36915442	36915866	47.88437583
chr1	36941445	36941869	68.81347066
chr1	36951223	36951647	45.16801975
chr1	36981965	36982280	576.1402006
chr1	36993939	36994363	99.33650892
chr1	37008572	37008822	194.2151992
chr1	37019455	37019770	379.1600188
chr1	37041699	37042007	468.8175815
chr1	37074850	37075198	470.7381848
chr1	37078474	37078898	55.29698917
chr1	37116070	37116459	599.5188955
chr1	37169318	37169644	556.5340949
chr1	37171342	37171502	30.50019791
chr1	37197321	37197745	57.03502329
chr1	37329859	37330383	205.3895613
chr1	37468492	37468916	57.953121
chr1	37486251	37486675	63.56179877
chr1	37503946	37504106	39.31771225
chr1	37550964	37551388	56.9186779
chr1	37562128	37562552	101.4990588
chr1	37642922	37643181	277.5157698
chr1	37774311	37774471	18.17137672
chr1	37789419	37789685	293.7104714
chr1	37808313	37808737	23.7355387
chr1	37856774	37857198	98.73337787
chr1	37868819	37869243	25.45385965
chr1	37899936	37900269	646.9876933
chr1	37920435	37920798	642.083596
chr1	37924271	37924431	92.37352651
chr1	37939206	37939630	157.8188929
chr1	37943870	37944294	62.06976927
chr1	37952975	37953392	676.352536
chr1	37974839	37975089	166.9037268
chr1	37979264	37979688	21.69248583
chr1	37980200	37980624	185.9566611
chr1	38027389	38027714	560.7469294
chr1	38037073	38037497	20.673596
chr1	38068724	38069052	381.4690818
chr1	38086402	38086826	65.87576565
chr1	38087790	38088214	86.8209544
chr1	38121004	38121164	38.73478391
chr1	38148075	38148376	423.3497384
chr1	38157939	38158204	326.8187224
chr1	38231685	38232109	78.61303975
chr1	38260471	38260895	122.7963709
chr1	38276734	38277106	556.8795397
chr1	38325806	38326124	563.4480188
chr1	38341528	38341952	160.8155772
chr1	38356029	38356453	119.2302387
chr1	38385015	38385265	265.1099414
chr1	38401646	38402070	117.3659232
chr1	38440741	38441298	303.0227381
chr1	38455673	38456079	926.154722
chr1	38464917	38465077	24.28432894
chr1	38479830	38480254	39.103183
chr1	38484655	38484921	332.6210284
chr1	38492327	38492640	417.9273259
chr1	38494199	38494623	59.83997929
chr1	38503329	38503753	181.6516019
chr1	38506137	38506561	175.4406468
chr1	38537514	38537938	180.0268699
chr1	38554205	38554365	33.962232
chr1	38604083	38604507	43.6193343
chr1	38618411	38618835	63.41373727
chr1	38869388	38869812	26.17737409
chr1	38955485	38955808	462.253751
chr1	38965975	38966399	130.8530753
chr1	38987706	38988130	42.08496927
chr1	39052722	39053072	526.5208351
chr1	39073910	39074334	160.4125944
chr1	39081371	39081795	60.80275022
chr1	39283837	39284261	175.7664359
chr1	39300978	39301236	415.8935673
chr1	39311978	39312138	37.13045546
chr1	39357364	39357788	54.10929741
chr1	39384870	39385030	29.88274404
chr1	39429891	39430141	281.3771577
chr1	39454409	39454569	19.65075502
chr1	39472402	39472826	50.37204965
chr1	39516960	39517384	21.34766553
chr1	39554376	39554800	49.48628903
chr1	39558076	39558326	310.3446379
chr1	39564344	39564653	403.4933212
chr1	39568273	39568523	393.701163
chr1	39595123	39595547	162.1606588
chr1	39602452	39602612	18.50457046
chr1	39626568	39626728	19.48886238
chr1	39638889	39639049	23.12597061
chr1	39649385	39649674	317.362766
chr1	39657326	39657576	305.9248444
chr1	39658227	39658477	215.221513
chr1	39724348	39724693	580.6673991
chr1	39731892	39732316	153.6177413
chr1	39820367	39820527	23.74635439
chr1	39844031	39844281	386.4414389
chr1	39853257	39853507	287.4328472
chr1	39864447	39864607	19.26887173
chr1	39873419	39874042	68.42339554
chr1	39876572	39877191	665.0490744
chr1	39972853	39973277	123.330184
chr1	40004887	40005233	568.5192924
chr1	40042521	40042795	303.1770217
chr1	40071863	40072156	388.8977765
chr1	40075305	40075885	550.5021243
chr1	40118632	40118792	25.21541244
chr1	40119173	40119798	662.0148224
chr1	40123737	40124060	549.5890606
chr1	40138254	40138678	105.5031238
chr1	40165076	40165500	20.66294392
chr1	40167535	40167861	434.8464168
chr1	40183447	40183871	56.31173761
chr1	40185696	40186120	177.0768311
chr1	40264947	40265197	120.6329774
chr1	40265351	40265731	499.6231811
chr1	40282434	40282759	517.7803124
chr1	40283246	40283406	19.67219929
chr1	40292347	40292507	26.19582653
chr1	40367990	40368514	411.2961841
chr1	40383612	40383772	47.12637341
chr1	40385230	40385498	350.2515512
chr1	40439181	40439548	709.2857698
chr1	40483981	40484141	23.80291753
chr1	40498011	40498261	348.1830844
chr1	40544215	40544525	468.9551699
chr1	40550450	40550648	249.2206307
chr1	40562866	40563290	42.57504118
chr1	40609694	40609985	412.6938047
chr1	40618753	40618995	406.0163239
chr1	40627545	40627705	25.15551712
chr1	40648652	40649076	209.5445465
chr1	40663310	40663734	80.1125831
chr1	40771133	40771557	116.1076633
chr1	40776587	40777011	71.60323895
chr1	40781011	40781262	384.916849
chr1	40804382	40804989	789.4043111
chr1	40870580	40870835	377.5297002
chr1	40904134	40904439	407.0718766
chr1	40998569	40998832	387.6773929
chr1	41057903	41058158	359.9092314
chr1	41061481	41061641	17.84813599
chr1	41067745	41067905	23.08381663
chr1	41077911	41078318	653.2648966
chr1	41090795	41091051	248.5353924
chr1	41096258	41096508	292.4152314
chr1	41115668	41116092	175.7288494
chr1	41131552	41131802	64.25470439
chr1	41134602	41134901	569.1881514
chr1	41188400	41188560	20.10291482
chr1	41225376	41225536	19.20017564
chr1	41235543	41235793	179.3848892
chr1	41236427	41236851	120.6172461
chr1	41239825	41240256	727.786952
chr1	41286184	41286344	29.84994403
chr1	41306309	41306469	22.54435926
chr1	41314215	41314591	740.2128791
chr1	41315684	41316083	654.2481061
chr1	41321156	41321580	130.8431291
chr1	41328214	41328464	185.1137626
chr1	41332203	41332363	25.57881393
chr1	41363393	41363553	36.21501248
chr1	41410017	41410267	214.7859257
chr1	41414619	41414919	406.9228363
chr1	41418160	41418537	629.8653144
chr1	41463667	41463827	33.42434274
chr1	41469390	41469814	184.6328237
chr1	41488972	41489222	246.4115032
chr1	41503738	41504162	98.44866693
chr1	41588836	41589113	392.7850974
chr1	41705932	41706356	123.0501055
chr1	41728643	41729067	171.4449634
chr1	41733835	41734228	727.7006841
chr1	41745984	41746144	18.39207888
chr1	41748375	41748729	554.349215
chr1	41779347	41779651	288.2524206
chr1	41788582	41788878	440.0551004
chr1	41796994	41797418	47.9694366
chr1	41798599	41799023	25.05846933
chr1	41826695	41827119	187.45491
chr1	41860635	41861059	46.83844774
chr1	41882727	41883151	696.5845658
chr1	41884411	41884835	106.1293149
chr1	41885089	41885249	18.68407245
chr1	41889167	41889327	25.35075426
chr1	41898391	41898776	747.5124437
chr1	41909905	41910329	187.5171263
chr1	41928384	41928544	19.37602472
chr1	41934848	41935008	32.56566955
chr1	41941874	41942298	52.30393351
chr1	41949903	41950327	259.580419
chr1	41957978	41958321	457.6591839
chr1	41960937	41961097	30.55100011
chr1	41961288	41961827	311.4221509
chr1	41966659	41967083	52.27347265
chr1	41969539	41969699	36.55986791
chr1	41979114	41979381	299.898674
chr1	41981802	41982167	519.3764213
chr1	42039779	42040172	616.5890825
chr1	42044700	42044950	247.6345245
chr1	42065654	42065904	343.8688029
chr1	42123440	42123864	23.49768646
chr1	42220070	42220494	126.0354715
chr1	42227987	42228147	27.09532415
chr1	42261033	42261457	154.9660641
chr1	42277657	42277967	434.2585869
chr1	42306646	42306806	73.09239146
chr1	42334213	42334637	98.55875142
chr1	42384356	42384780	32.5813323
chr1	42401860	42402284	28.28484561
chr1	42501256	42501506	52.08026897
chr1	42572064	42572224	19.55848363
chr1	42610554	42610714	23.1429148
chr1	42612548	42613110	581.2700951
chr1	42623277	42623701	52.0984849
chr1	42638981	42639395	681.4740362
chr1	42642621	42642957	500.3750982
chr1	42732210	42732634	23.07222266
chr1	42780182	42780432	196.4952453
chr1	42799859	42800019	31.66737297
chr1	42800968	42801128	23.0443388
chr1	42809985	42810235	208.7192251
chr1	42869663	42870087	44.07632676
chr1	42945215	42945639	89.22752934
chr1	42969990	42970414	100.5006368
chr1	42977322	42977572	272.70105
chr1	43043650	43043900	290.3724933
chr1	43112379	43112539	22.17297822
chr1	43123717	43124141	22.84488167
chr1	43156467	43156891	34.49882534
chr1	43196803	43197053	237.536731
chr1	43201871	43202121	262.7975594
chr1	43203029	43203189	17.7064876
chr1	43212878	43213135	343.8285283
chr1	43222671	43222993	428.6503576
chr1	43224912	43225072	21.26874825
chr1	43229845	43230269	27.31853689
chr1	43231596	43231868	264.5965138
chr1	43243586	43243883	539.8950695
chr1	43282527	43282687	18.41934324
chr1	43312162	43312412	152.7278677
chr1	43326310	43326734	28.83094026
chr1	43379104	43379352	376.3313262
chr1	43388620	43389198	528.224456
chr1	43396752	43397007	349.6215019
chr1	43402967	43403217	195.7672594
chr1	43507387	43507547	22.46465086
chr1	43539348	43539627	442.6390606
chr1	43540010	43540260	188.1355477
chr1	43609119	43609279	45.45927991
chr1	43609345	43609610	214.4908652
chr1	43663150	43663310	40.42264493
chr1	43690741	43691165	123.1066061
chr1	43692908	43693257	663.3080194
chr1	43703781	43704107	489.1225508
chr1	43782509	43782933	143.7035862
chr1	43786983	43787143	26.49451053
chr1	43800253	43800413	18.98075663
chr1	43823741	43824079	426.6960952
chr1	43833901	43834325	95.31717572
chr1	43849108	43849532	195.1858737
chr1	43880354	43880670	340.3535715
chr1	43904957	43905117	30.59994906
chr1	43991795	43991955	23.78081323
chr1	43994772	43995145	719.2751272
chr1	43997167	43997327	21.01966139
chr1	44020144	44020406	334.9578287
chr1	44046495	44046655	28.93910637
chr1	44047968	44048128	26.06044015
chr1	44056129	44056379	184.1538798
chr1	44077769	44077929	19.97241693
chr1	44106090	44106250	23.81434956
chr1	44119112	44119362	225.7059443
chr1	44170522	44170946	172.7491194
chr1	44229155	44229435	495.9569609
chr1	44245050	44245210	28.90525735
chr1	44309310	44309734	70.61398908
chr1	44374649	44374809	74.96488961
chr1	44376102	44376262	24.17289672
chr1	44396190	44396440	233.5398288
chr1	44399897	44400181	392.530929
chr1	44400411	44400816	571.3440163
chr1	44412076	44412376	402.5395205
chr1	44439883	44440043	37.15846653
chr1	44440450	44440610	25.13720068
chr1	44441754	44442178	20.60211369
chr1	44460506	44460775	389.2514554
chr1	44468283	44468707	99.5936664
chr1	44471308	44471665	715.9377077
chr1	44476637	44476797	18.6118678
chr1	44487396	44487820	82.65868844
chr1	44496418	44496668	91.1425952
chr1	44501514	44502040	149.2238983
chr1	44502274	44502618	628.167537
chr1	44513390	44513958	528.2865019
chr1	44557923	44558186	288.5129916
chr1	44569073	44569497	133.8172123
chr1	44634340	44634764	195.197202
chr1	44636276	44636436	24.60692443
chr1	44683374	44683727	641.8152141
chr1	44702136	44702560	85.13741412
chr1	44760362	44760786	127.3016978
chr1	44780085	44780509	66.39481572
chr1	44783921	44784307	435.5295801
chr1	44827107	44827531	111.555885
chr1	44843896	44844204	416.102327
chr1	44870869	44871029	21.30508482
chr1	44962568	44962728	20.13895647
chr1	44966414	44966574	32.14064626
chr1	45037787	45038310	383.5839148
chr1	45060818	45061405	682.6564276
chr1	45073905	45074155	191.4507445
chr1	45075074	45075498	158.9908178
chr1	45118519	45118913	763.4994289
chr1	45121183	45121623	742.9123033
chr1	45142868	45143137	358.2093258
chr1	45173626	45173876	263.2399735
chr1	45180662	45181034	627.6460309
chr1	45194963	45195278	623.2917921
chr1	45196964	45197276	455.423064
chr1	45213571	45213995	90.38411248
chr1	45251799	45252069	415.7487458
chr1	45259348	45259640	478.5993277
chr1	45265344	45265659	554.9536741
chr1	45280616	45281040	46.5958587
chr1	45285046	45285470	25.92651434
chr1	45301493	45301883	635.0557436
chr1	45373747	45373907	28.31833848
chr1	45390812	45391062	298.8919014
chr1	45466881	45467305	49.91222369
chr1	45480122	45480486	590.2950224
chr1	45484303	45484653	575.3133691
chr1	45530859	45531019	51.26637647
chr1	45696213	45696637	258.6695838
chr1	45765968	45766276	393.6220294
chr1	45769471	45769631	29.50917031
chr1	45769705	45769903	369.3971562
chr1	45792478	45792728	45.12953931
chr1	45806679	45806839	28.68765804
chr1	45825526	45825776	254.5492176
chr1	45841186	45841346	23.55942
chr1	45877172	45877596	136.2539605
chr1	45958844	45959095	296.6363877
chr1	45965395	45965819	136.6751957
chr1	45974071	45974495	74.82913351
chr1	45978267	45978592	514.0029583
chr1	45987571	45987995	59.78793142
chr1	46035745	46036287	808.7665815
chr1	46049981	46050141	20.3198568
chr1	46109672	46110096	109.2172367
chr1	46215929	46216089	19.23546565
chr1	46216337	46216761	54.14218167
chr1	46259986	46260146	23.36392279
chr1	46278442	46278602	19.9113657
chr1	46279618	46279778	51.40037072
chr1	46290374	46290534	30.82432123
chr1	46309350	46309510	33.98163175
chr1	46347340	46347590	287.3896833
chr1	46487085	46487509	21.64846886
chr1	46501675	46502099	44.7613949
chr1	46502685	46503078	720.9679891
chr1	46595937	46596097	34.5953655
chr1	46639025	46639449	20.81709866
chr1	46645225	46645558	438.4118856
chr1	46645976	46646226	347.0028605
chr1	46649184	46649608	48.26214557
chr1	46654094	46654344	186.7121606
chr1	46663634	46664058	197.6375528
chr1	46689175	46689651	737.2993328
chr1	46691925	46692085	28.62949215
chr1	46710618	46710881	236.042443
chr1	46713853	46714103	173.781725
chr1	46767772	46768022	49.12038205
chr1	46777992	46778416	21.48301173
chr1	46799239	46799492	279.0578328
chr1	46806267	46806559	427.5262069
chr1	46807687	46808111	96.60029475
chr1	46813814	46814113	595.9518386
chr1	46872000	46872287	405.9526814
chr1	46877725	46878263	261.8386933
chr1	46879258	46879682	134.5844261
chr1	46897358	46897782	33.18818399
chr1	46907940	46908686	877.4965354
chr1	46911510	46911934	55.87059316
chr1	46912486	46912880	626.6150531
chr1	46943076	46943488	625.5001627
chr1	46953503	46953758	335.0919486
chr1	46982855	46983279	56.65145075
chr1	46993681	46994078	774.9300459
chr1	46994308	46994468	20.64916317
chr1	46996442	46996866	155.420021
chr1	47000807	47001379	575.0100995
chr1	47013732	47014284	329.8385612
chr1	47019301	47019461	25.09165797
chr1	47022424	47022848	120.3443837
chr1	47088140	47088484	434.3328055
chr1	47096485	47096645	24.62401846
chr1	47131648	47132072	21.49280499
chr1	47158172	47158332	20.47767964
chr1	47190917	47191266	551.0645853
chr1	47201461	47202002	323.3759334
chr1	47213419	47213685	347.4019112
chr1	47238259	47238683	67.45244968
chr1	47301270	47301430	26.22591364
chr1	47341753	47342177	26.19247502
chr1	47343809	47344233	157.1935742
chr1	47400598	47400853	201.873139
chr1	47434838	47435262	100.3478451
chr1	47456730	47457154	101.6784045
chr1	47467944	47468194	241.5031357
chr1	47555152	47555312	41.1849393
chr1	47557182	47557606	68.06017412
chr1	47565919	47566079	25.08607876
chr1	47570457	47570881	30.89254954
chr1	47609424	47609674	182.3190434
chr1	47639563	47639813	268.8172636
chr1	47641021	47641390	798.9903623
chr1	47644832	47645157	556.848883
chr1	47658520	47658927	753.9549539
chr1	47728546	47728828	334.5530765
chr1	47784109	47784533	105.6614068
chr1	47799112	47799536	62.05977419
chr1	47805163	47805413	125.4474105
chr1	47854433	47854789	541.9059125
chr1	47889412	47889572	24.58806921
chr1	47890036	47890483	564.3792769
chr1	47898024	47898448	110.0378053
chr1	47902082	47902458	791.9488157
chr1	47903537	47903727	311.2668421
chr1	47915641	47915891	237.9989106
chr1	47957146	47957570	40.82760358
chr1	47969638	47969798	25.73229161
chr1	47993384	47993653	311.1750063
chr1	47995131	47995555	166.9551847
chr1	48015171	48015595	22.13312672
chr1	48035581	48035831	244.8903361
chr1	48090162	48090586	103.727472
chr1	48169839	48170263	55.32035617
chr1	48175280	48175530	29.00614751
chr1	48176212	48176551	598.2473627
chr1	48191959	48192329	717.4663621
chr1	48204264	48204579	458.9225953
chr1	48221152	48221472	404.7595143
chr1	48225611	48225901	200.7415919
chr1	48233623	48234047	55.28104311
chr1	48246126	48246550	82.12215389
chr1	48251195	48251619	85.43009022
chr1	48397069	48397493	141.5488583
chr1	48413847	48414016	195.3317027
chr1	48417491	48417915	171.9758872
chr1	48438772	48439280	231.1515676
chr1	48456705	48457129	53.01199218
chr1	48463336	48463606	425.4506834
chr1	48489228	48489652	61.5122966
chr1	48518342	48518766	57.55558294
chr1	48526911	48527199	340.0780029
chr1	48559361	48559689	673.474188
chr1	48570927	48571470	359.7121408
chr1	48575071	48575405	564.169494
chr1	48642731	48643155	129.6224129
chr1	48667850	48668186	519.1602099
chr1	48669051	48669304	308.0673309
chr1	48682572	48682996	150.2095695
chr1	48693817	48694241	142.0114813
chr1	48702581	48702850	423.955688
chr1	48750465	48750625	26.4523235
chr1	48916184	48916344	56.49084903
chr1	48963762	48964142	655.3944087
chr1	48964283	48964443	31.5223817
chr1	48996442	48996740	445.3135925
chr1	49018081	49018505	118.1920231
chr1	49030288	49030448	27.59407936
chr1	49038385	49038635	263.0948059
chr1	49139354	49139778	127.4929898
chr1	49143017	49143327	430.0647007
chr1	49146082	49146506	28.37990236
chr1	49154011	49154435	122.9895119
chr1	49162777	49163144	497.6717584
chr1	49283263	49283527	397.0681602
chr1	49326065	49326225	19.34699139
chr1	49335325	49335485	29.96092598
chr1	49336338	49336609	360.511756
chr1	49342134	49342294	27.59754254
chr1	49369014	49369438	74.00201569
chr1	49381861	49382111	162.9405933
chr1	49382262	49382530	241.8834667
chr1	49384216	49384376	27.77598352
chr1	49403560	49403720	25.39481407
chr1	49406734	49406894	20.16147989
chr1	50546560	50546984	124.981426
chr1	50737704	50738242	437.5300094
chr1	50814397	50815121	537.5397032
chr1	50834177	50834427	243.929795
chr1	50835444	50835868	120.05289
chr1	50891336	50891760	30.77829745
chr1	51070238	51070662	39.25053468
chr1	51071213	51071463	288.6313003
chr1	51086221	51086645	238.0742736
chr1	51149845	51150269	67.92347715
chr1	51169786	51170036	287.2972409
chr1	51201108	51201358	62.25484821
chr1	51215719	51215969	280.6473252
chr1	51240504	51240754	281.8755841
chr1	51339087	51339654	401.5278576
chr1	51395045	51395469	136.008187
chr1	51426061	51426249	125.0109765
chr1	51433709	51434133	85.3091927
chr1	51452324	51452748	94.51648961
chr1	51510612	51510772	56.56757351
chr1	51524441	51524865	192.9260749
chr1	51537956	51538116	19.03667185
chr1	51552714	51552874	22.78274407
chr1	51554134	51554558	159.1378476
chr1	51590278	51590702	46.37883159
chr1	51605272	51605432	24.49955733
chr1	51655177	51655420	394.7197091
chr1	51657953	51658206	405.4308881
chr1	51684366	51684526	51.68670204
chr1	51762491	51762830	570.4044064
chr1	51765018	51765178	20.87519932
chr1	51779146	51779570	125.4350048
chr1	51807592	51808016	66.90882551
chr1	52000715	52001016	422.0287629
chr1	52031904	52032328	113.5207144
chr1	52034868	52035292	110.4812103
chr1	52046963	52047123	25.79181302
chr1	52093294	52093718	173.0060776
chr1	52123249	52123409	35.26583723
chr1	52217755	52218179	22.10968991
chr1	52234696	52234973	380.2373867
chr1	52362571	52362826	354.9806589
chr1	52391847	52392271	124.6888338
chr1	52402225	52402649	66.68974055
chr1	52468003	52468326	581.6854272
chr1	52537219	52537643	26.37294823
chr1	52593152	52593450	466.0135333
chr1	52607488	52607912	222.4679239
chr1	52730285	52730445	22.57457385
chr1	52762004	52762258	426.0600168
chr1	52796235	52796395	30.6124904
chr1	52798671	52798831	19.11793636
chr1	52814316	52814740	190.2471156
chr1	52829911	52830335	21.57590604
chr1	52833929	52834353	54.20493123
chr1	52870449	52870739	313.1435721
chr1	52951941	52952101	17.60220557
chr1	53094830	53095254	20.81285433
chr1	53128175	53128599	75.07933894
chr1	53131976	53132400	182.0221685
chr1	53151925	53152182	340.4722802
chr1	53156155	53156315	19.00133425
chr1	53166582	53166848	412.6545814
chr1	53213829	53214253	70.06841965
chr1	53291531	53291955	148.3937251
chr1	53308351	53308511	20.74186097
chr1	53367143	53367303	18.16295706
chr1	53370592	53370843	301.4700779
chr1	53379365	53379525	45.00830871
chr1	53387323	53387573	177.0756631
chr1	53435847	53436007	60.66557038
chr1	53531208	53531368	20.93459344
chr1	53603366	53603790	143.4698756
chr1	53638451	53638701	204.9433303
chr1	53642545	53642705	55.41148185
chr1	53647697	53648280	580.1690594
chr1	53651440	53651995	219.6088814
chr1	53720709	53721133	68.76643462
chr1	53731782	53732032	187.5994078
chr1	53743892	53744242	414.0459949
chr1	53757208	53757632	69.72668504
chr1	53787006	53787430	103.9638446
chr1	53828979	53829403	76.73442159
chr1	53859013	53859328	477.2849439
chr1	53896104	53896264	34.4048924
chr1	53910297	53910840	391.7058341
chr1	53916002	53916257	193.5373475
chr1	53935733	53936115	546.0834215
chr1	53939215	53939465	92.64360972
chr1	53951117	53951451	520.6117585
chr1	53951852	53952012	18.10876437
chr1	54007482	54007751	316.0553881
chr1	54058383	54058807	67.43847275
chr1	54059835	54060085	67.38787937
chr1	54082614	54082864	22.61997683
chr1	54104792	54105216	154.6245845
[truncated: 61,864 more rows]
