# Supplementary material for: Variable reproducibility in genome-scale public data: A case study using ENCODE ChIP sequencing resource
Source: FEBS Lett. 2015 Dec 21;589(24):3866–70. doi: 10.1016/j.febslet.2015.11.027 (PMC4686001; doi:10.1016/j.febslet.2015.11.027)
Supplement: Supplementary file advisedPeakLists.zip — This zip archive contains 56 advised peak lists (see main text and supplementary table 1). Files are bed like tab delimited text files, with 4 columns: chromosome, peak start, peak end, and peak score. [file mmc4.zip › HeLa-S3_None_Pol2.bed]

chr1	713709	714408	486.9739633
chr1	762577	762999	193.5826829
chr1	840087	840374	180.0574206
chr1	859951	860501	57.99832239
chr1	878369	879059	101.0062795
chr1	894315	894859	244.3584014
chr1	901591	902555	469.1521984
chr1	935180	936620	243.5397821
chr1	936945	937489	222.4150437
chr1	948643	949187	277.8154889
chr1	955333	956865	344.9900489
chr1	994842	995392	143.8982152
chr1	999319	999863	103.3554555
chr1	1004398	1004942	168.8723254
chr1	1009367	1009911	375.852203
chr1	1014685	1015446	184.0696009
chr1	1051063	1051753	46.90399419
chr1	1092787	1093467	335.1709969
chr1	1167057	1167952	636.6460118
chr1	1174032	1174722	54.99779596
chr1	1208962	1209748	522.5097461
chr1	1242855	1244254	195.6457949
chr1	1259726	1260585	638.3056493
chr1	1264870	1265218	49.47223595
chr1	1266198	1267044	90.00609281
chr1	1268248	1269338	103.4866965
chr1	1280528	1281072	24.527487
chr1	1283300	1283844	170.1265319
chr1	1284467	1285327	322.6082444
chr1	1310246	1311163	323.7843442
chr1	1334459	1335511	485.8557702
chr1	1342368	1343043	612.1117857
chr1	1406731	1407446	248.1392527
chr1	1446774	1447684	721.6049383
chr1	1509693	1510726	611.080122
chr1	1550718	1551435	648.3179893
chr1	1562852	1563435	374.1297515
chr1	1590362	1590912	57.48025147
chr1	1623725	1624544	219.4925456
chr1	1655558	1655999	114.2029134
chr1	1690223	1690395	71.74606974
chr1	1709590	1710418	210.7444097
chr1	1714137	1714827	59.96851205
chr1	1821590	1821748	49.27680326
chr1	1822184	1822777	105.6381236
chr1	1840172	1840980	186.8632269
chr1	1850608	1850767	55.93163815
chr1	1850835	1851525	61.80374691
chr1	1981183	1981873	106.9356466
chr1	2125935	2126313	109.9940243
chr1	2143978	2144841	719.3436464
chr1	2158659	2159302	278.5603716
chr1	2159377	2159669	45.43042916
chr1	2163275	2163536	50.5280726
chr1	2187116	2187666	47.25071749
chr1	2322704	2323578	636.5181226
chr1	2343657	2344736	619.2522817
chr1	2348752	2349442	40.96022883
chr1	2457728	2458272	393.8772195
chr1	2477612	2478156	198.1374506
chr1	2478158	2478580	74.81749667
chr1	2517506	2518050	155.7132386
chr1	2574232	2574922	131.2767173
chr1	3229567	3230257	45.31340047
chr1	3370946	3371636	75.21963837
chr1	3397200	3397890	39.63484334
chr1	3398468	3398895	46.19718008
chr1	3398997	3399189	53.0508571
chr1	3400357	3400616	92.13591336
chr1	3418533	3418730	43.15510044
chr1	3419613	3419990	56.1197319
chr1	3420766	3421151	117.8000682
chr1	3447267	3448161	606.4187075
chr1	3541472	3541740	42.96272109
chr1	3566338	3566882	285.2447359
chr1	3663546	3664236	162.534588
chr1	3712851	3713455	357.6389943
chr1	3773386	3774252	209.2586844
chr1	3816483	3818068	527.0455372
chr1	6052171	6052945	481.8690485
chr1	6085941	6086536	312.5487498
chr1	6244453	6244648	69.19723784
chr1	6245349	6246183	110.0840951
chr1	6259333	6259956	653.4274791
chr1	6265767	6266612	312.1151017
chr1	6294521	6295071	48.66684744
chr1	6295683	6296491	495.8925387
chr1	6453110	6454362	348.3940655
chr1	6479606	6480296	148.7392274
chr1	6550616	6551906	364.2684213
chr1	6614257	6614801	513.9736155
chr1	6639870	6640387	610.6426889
chr1	6645852	6646402	44.0866176
chr1	6661240	6661749	111.1885583
chr1	6662641	6663444	616.4268688
chr1	6663465	6663775	96.47858022
chr1	6673593	6674283	127.5630478
chr1	6684965	6685655	125.8627131
chr1	6761576	6762360	828.6470361
chr1	6844231	6845265	838.0819434
chr1	7020163	7020853	45.09906166
chr1	7023340	7024030	55.06433451
chr1	7177585	7178135	102.5989848
chr1	7325993	7326537	24.88587488
chr1	7359297	7359987	202.1807065
chr1	7531226	7531409	48.11955179
chr1	7609366	7609910	27.1760421
chr1	7610002	7610923	120.776928
chr1	7610967	7611525	86.11607298
chr1	7831161	7831763	269.9596788
chr1	8000592	8001142	48.36493971
chr1	8013854	8014687	725.8928878
chr1	8021153	8022228	1521.896076
chr1	8064970	8065520	53.11828626
chr1	8071199	8071511	74.62681042
chr1	8072204	8072754	53.8639205
chr1	8073515	8073683	47.47155788
chr1	8076821	8077003	45.80824227
chr1	8077616	8078160	102.3981409
chr1	8078328	8079350	173.1095639
chr1	8079913	8080457	28.57914491
chr1	8082933	8083155	46.2112974
chr1	8083209	8083899	42.90827341
chr1	8084415	8084959	26.38305471
chr1	8085347	8086634	1044.332566
chr1	8157369	8157516	44.27528584
chr1	8181396	8181534	64.31188639
chr1	8261342	8261826	90.74756974
chr1	8271773	8272317	351.5848462
chr1	8403409	8404099	138.3224464
chr1	8585840	8586390	47.02513388
chr1	8761584	8761875	124.8453985
chr1	8762929	8763722	436.2933268
chr1	8793390	8793940	55.58713797
chr1	8877423	8877974	543.7527943
chr1	8917061	8917233	50.99840782
chr1	8918034	8918720	219.8382767
chr1	8919064	8919901	124.7107221
chr1	8919957	8920647	43.76280737
chr1	8922588	8922911	48.4853278
chr1	8923316	8924317	197.7623458
chr1	8924790	8925178	51.93979684
chr1	8925699	8926243	31.11541823
chr1	8926317	8930245	1034.69503
chr1	8930841	8931798	206.9557418
chr1	8932021	8932309	44.56126133
chr1	8933392	8934407	341.9404017
chr1	8935550	8935896	91.49408795
chr1	8937778	8939763	1331.293772
chr1	8949947	8950491	224.45645
chr1	8959891	8960435	81.56395809
chr1	8963832	8964376	94.94969955
chr1	9127045	9127735	62.06994363
chr1	9188715	9189345	563.0824503
chr1	9223650	9224200	49.79707519
chr1	9241808	9242402	100.5861921
chr1	9293277	9293775	66.45157961
chr1	9294317	9295487	744.7082944
chr1	9302274	9302964	44.64659687
chr1	9352712	9353256	451.6622408
chr1	9354448	9354700	67.62201806
chr1	9460651	9461201	46.8866242
chr1	9488992	9489536	505.9082959
chr1	9599327	9600338	779.4366766
chr1	9648291	9649153	204.3143269
chr1	9883714	9884258	231.6821536
chr1	9885254	9885939	265.8292785
chr1	9969936	9970480	139.6732961
chr1	9970600	9971259	106.1815014
chr1	10002851	10003851	774.2905207
chr1	10092994	10093684	270.7662938
chr1	10269905	10270950	439.6350669
chr1	10271388	10271772	248.2261193
chr1	10458934	10459536	545.5626576
chr1	10490411	10491144	428.6618721
chr1	10532273	10532817	397.5166648
chr1	10534778	10535322	375.4987492
chr1	10740576	10741126	51.62023408
chr1	10960971	10961661	71.9039117
chr1	11072515	11073293	887.4743835
chr1	11120144	11120694	245.6480797
chr1	11159289	11160236	977.6218522
chr1	11322313	11323139	615.4667397
chr1	11333086	11333832	546.2020423
chr1	11538905	11539595	88.70963159
chr1	11740805	11741734	467.1720545
chr1	11795978	11797245	519.4214608
chr1	11863297	11863841	23.36940972
chr1	11865212	11866163	620.4446627
chr1	11967907	11970248	3084.921247
chr1	11986195	11986739	111.4335679
chr1	11994350	11995091	437.6721922
chr1	12040035	12040794	348.1802664
chr1	12079019	12079879	671.6662684
chr1	12289987	12290382	180.2549568
chr1	12599987	12600677	45.38262117
chr1	12655896	12656705	196.2327596
chr1	12661762	12662312	44.10346535
chr1	12676118	12676867	173.8580586
chr1	12677837	12679451	455.7675035
chr1	14075518	14076575	328.5089911
chr1	15478944	15479330	51.72905921
chr1	15480003	15480547	30.48235167
chr1	15649521	15650211	45.4080203
chr1	15672404	15672866	211.366115
chr1	15678844	15679180	124.103194
chr1	15736147	15736750	467.9917985
chr1	15744039	15744220	55.9878244
chr1	15756198	15756435	76.48630672
chr1	15760018	15760308	59.15826406
chr1	15761640	15762190	63.03103601
chr1	15786638	15787328	50.59866507
chr1	15850484	15850843	241.9788236
chr1	15851563	15852157	257.0161318
chr1	15853136	15853942	466.4704021
chr1	15911019	15911780	335.6374794
chr1	15929747	15930524	120.6839176
chr1	15943264	15943414	53.16400427
chr1	15943513	15944719	574.1722797
chr1	15946637	15946889	76.57316843
chr1	16010532	16011076	207.4258799
chr1	16011240	16011790	63.43753065
chr1	16082677	16083367	53.68038463
chr1	16126356	16127046	96.13205113
chr1	16127378	16127589	91.35563903
chr1	16159553	16160137	274.9260769
chr1	16160735	16162963	943.7727195
chr1	16173620	16174289	525.5082621
chr1	16175619	16176286	362.8497548
chr1	16212553	16213103	61.48681366
chr1	16276089	16276779	44.1166471
chr1	16279131	16279541	202.377768
chr1	16302353	16302983	303.9878604
chr1	16399887	16400463	113.4823108
chr1	16402337	16402933	349.3190847
chr1	16403351	16403901	55.94163544
chr1	16451202	16451752	52.53913456
chr1	16465385	16465729	79.23470719
chr1	16468333	16468877	23.29289093
chr1	16469803	16470877	184.9777813
chr1	16471590	16473281	221.4726318
chr1	16477729	16477867	49.80031496
chr1	16481236	16482903	1185.548653
chr1	16485358	16485902	181.7828647
chr1	16490656	16491206	56.12683856
chr1	16493858	16494600	154.9098587
chr1	16499496	16500282	469.3022452
chr1	16502257	16502807	97.27138208
chr1	16508179	16508987	330.1469958
chr1	16509577	16509911	149.7349542
chr1	16515287	16515977	47.13176848
chr1	16533061	16533952	943.1333252
chr1	16563377	16564103	334.0890431
chr1	16678665	16679419	482.006118
chr1	16693566	16694629	595.6657923
chr1	16766874	16767524	659.9420469
chr1	16939787	16940467	268.278067
chr1	16970895	16971666	739.1146998
chr1	17222153	17223811	1631.971613
chr1	17230824	17232555	3516.233414
chr1	17240492	17241036	255.1016401
chr1	17287138	17287828	160.8408831
chr1	17338048	17338738	47.24857187
chr1	17380258	17380826	353.5871335
chr1	17559883	17560573	112.6006021
chr1	17674502	17675058	84.37564854
chr1	17732274	17733003	89.60864648
chr1	17764379	17765326	127.5998186
chr1	17765877	17766729	457.9854823
chr1	17866069	17866759	43.45959134
chr1	17895758	17896488	310.7921288
chr1	19228761	19229305	164.1998341
chr1	19229331	19229747	199.7401983
chr1	19253228	19253531	133.1766444
chr1	19282747	19283437	121.2693477
chr1	19536068	19536386	46.03047535
chr1	19536478	19537323	645.4796658
chr1	19577798	19578602	965.4272568
chr1	19584685	19585235	48.31773315
chr1	19588586	19588933	48.29066777
chr1	19638306	19639107	739.6394613
chr1	19812054	19812846	609.0437713
chr1	19922939	19924209	837.82594
chr1	19970360	19971118	185.8941927
chr1	19971183	19971467	71.63717853
chr1	20125961	20126821	324.8468967
chr1	20208670	20209214	472.7713339
chr1	20834227	20834986	644.8740838
chr1	20915230	20915863	366.9112961
chr1	20927826	20928376	67.43360395
chr1	20940352	20940619	87.34457349
chr1	20959768	20960500	362.8664639
chr1	20987740	20988478	159.6939411
chr1	21059694	21060046	104.9678033
chr1	21112721	21114776	1198.280371
chr1	21348895	21349156	97.5327557
chr1	21476364	21476914	56.01449306
chr1	21503072	21503616	496.6099858
chr1	21588107	21588952	541.3641541
chr1	21650916	21651606	99.15233118
chr1	21671685	21672429	394.9758482
chr1	21948908	21949598	77.4554962
chr1	21953342	21953886	196.2090545
chr1	21965186	21965876	50.46772446
chr1	21977871	21978561	41.48506694
chr1	22109182	22110378	1384.956769
chr1	22257493	22258183	90.18526233
chr1	22351793	22352617	875.871499
chr1	22379000	22379528	833.9673707
chr1	22379791	22380085	51.79667605
chr1	22755119	22755809	117.8977887
chr1	22778153	22779007	264.0834604
chr1	23037205	23037457	94.75101743
chr1	23076575	23077265	121.543524
chr1	23158280	23158970	41.46962573
chr1	23302718	23303268	64.80449419
chr1	23345487	23346285	1093.083061
chr1	23411931	23412475	23.19886299
chr1	23428552	23429102	45.62026625
chr1	23495000	23495591	553.5388162
chr1	23523569	23523841	91.49239176
chr1	23543819	23544103	61.33849908
chr1	23551515	23552059	258.590945
chr1	23669755	23670026	62.51699648
chr1	23670194	23671581	769.978396
chr1	23694380	23694924	322.4753137
chr1	23695206	23695791	432.6636419
chr1	23695947	23696497	52.5741701
chr1	23805465	23806155	130.1312339
chr1	23810317	23811007	42.26944843
chr1	23857278	23857957	127.7605044
chr1	23880733	23882390	761.1363348
chr1	23882612	23884412	398.610972
chr1	23884470	23886457	1305.394843
chr1	23888597	23889192	81.95012762
chr1	23903685	23904375	67.56059164
chr1	23912088	23912638	56.57997461
chr1	23977544	23977786	58.98232473
chr1	24018064	24018662	1009.379585
chr1	24023055	24023227	64.59043281
chr1	24069588	24070257	452.8048418
chr1	24104390	24105221	937.7450616
chr1	24117355	24117964	233.9555334
chr1	24118485	24119175	43.87804521
chr1	24125951	24127754	978.2171323
chr1	24151595	24152197	577.1745425
chr1	24194468	24195012	231.229065
chr1	24246608	24246915	61.34679667
chr1	24281597	24282147	50.33526592
chr1	24285237	24286846	1192.394098
chr1	24290257	24290801	104.1555375
chr1	24306325	24307644	1327.480362
chr1	24349196	24349740	113.6243729
chr1	24372786	24373336	48.25379183
chr1	24469196	24469886	80.07052049
chr1	24562847	24563098	49.94825522
chr1	24603121	24603671	44.91918695
chr1	24621110	24621654	287.5205334
chr1	24648029	24648719	43.00122649
chr1	24691698	24692401	89.07409057
chr1	24735967	24736517	46.99777633
chr1	24739869	24740445	299.4232344
chr1	24742049	24742593	30.2177498
chr1	24828723	24829394	303.6237458
chr1	24968870	24970029	1049.941394
chr1	24970380	24970782	60.77980863
chr1	25071703	25072243	712.0569678
chr1	25072445	25072995	45.49604187
chr1	25558700	25559955	530.3113613
chr1	25566100	25567015	523.6877615
chr1	25573432	25574598	1374.884121
chr1	25593918	25594809	207.6008458
chr1	25664497	25665511	375.1063512
chr1	25756349	25757178	785.6522741
chr1	25869896	25870440	228.4616428
chr1	25894916	25895606	40.64233902
chr1	25942517	25943256	79.9869411
chr1	26126672	26126862	43.09552618
chr1	26146080	26146824	609.8976962
chr1	26185567	26186369	894.1692321
chr1	26201858	26202556	260.6265176
chr1	26218898	26219448	58.37945534
chr1	26232099	26233151	786.8104345
chr1	26324220	26324764	46.58054664
chr1	26361775	26362325	147.5835087
chr1	26421069	26421636	88.1891408
chr1	26437319	26437738	150.2018841
chr1	26437839	26438676	248.8256348
chr1	26496195	26496739	436.3432009
chr1	26503906	26504155	50.34278605
chr1	26560511	26561167	694.1897527
chr1	26606136	26607042	408.4540091
chr1	26611391	26611529	60.42123572
chr1	26632824	26633710	352.9741744
chr1	26663193	26663516	100.3025954
chr1	26678024	26678781	109.9263919
chr1	26683393	26684061	262.0992701
chr1	26685090	26685780	42.52861625
chr1	26704654	26705204	59.16291085
chr1	26758532	26759145	486.4915239
chr1	26798770	26799971	405.9280292
chr1	26826716	26828326	656.8088562
chr1	26856035	26856961	323.8628727
chr1	26857699	26857881	49.72239882
chr1	26946493	26947057	116.8096612
chr1	26947076	26948282	885.6726301
chr1	27018959	27019765	191.2035582
chr1	27021807	27022849	335.4447039
chr1	27023178	27024049	250.8396626
chr1	27024397	27024941	251.8541162
chr1	27097935	27098485	47.48731094
chr1	27114086	27115180	397.1380351
chr1	27152977	27153521	317.986381
chr1	27175547	27176097	45.79259124
chr1	27189355	27192285	2808.543362
chr1	27216415	27217247	508.6539001
chr1	27226396	27227273	693.7708632
chr1	27248030	27248574	709.1156632
chr1	27339044	27339588	291.6178535
chr1	27481241	27481845	1212.43381
chr1	27560893	27561443	48.74801631
chr1	27648534	27649280	445.9514633
chr1	27692030	27693840	605.4357854
chr1	27718886	27719576	43.21671859
chr1	27728759	27729449	43.87979646
chr1	27816226	27817466	723.7408821
chr1	27866964	27867332	76.24820506
chr1	27868953	27869497	126.9705329
chr1	27883990	27884178	62.72377433
chr1	27884570	27884762	68.20203932
chr1	27930340	27930884	319.293202
chr1	27986014	27986902	529.4716182
chr1	27998337	27999027	270.0640424
chr1	28051925	28052811	292.283342
chr1	28099541	28100085	421.7105943
chr1	28156964	28157638	767.1295266
chr1	28189572	28190122	55.25681653
chr1	28240740	28241377	691.7201324
chr1	28261473	28261657	91.07733074
chr1	28414782	28415626	675.398726
chr1	28559203	28559747	577.7355219
chr1	28562227	28562978	755.1074371
chr1	28585814	28586341	767.1869269
chr1	28640277	28640967	57.37911817
chr1	28655194	28655897	511.9884113
chr1	28695883	28696894	698.1938997
chr1	28742876	28743426	44.45419202
chr1	28743740	28744290	43.88278053
chr1	28764402	28764946	494.0035512
chr1	28832075	28834694	1739.852081
chr1	28834730	28838084	1513.553132
chr1	28838243	28839098	384.5090068
chr1	28840027	28840522	99.44449285
chr1	28841291	28842170	103.8779899
chr1	28842174	28842516	79.94711345
chr1	28843322	28844211	137.6138984
chr1	28844546	28845620	640.7415268
chr1	28879382	28879926	312.7490605
chr1	28903878	28904256	58.54870251
chr1	28904325	28905262	69.36694591
chr1	28907802	28908850	1544.528637
chr1	28969192	28970012	1328.492471
chr1	28974536	28976160	2491.522771
chr1	28994713	28994875	70.82956173
chr1	28995019	28995905	187.209352
chr1	29063244	29063808	574.3407098
chr1	29213373	29213917	103.8697043
chr1	29240901	29241370	179.6624817
chr1	29507665	29508992	1102.852137
chr1	29557154	29557805	618.5554538
chr1	29562959	29563325	66.89852561
chr1	29563653	29564343	42.99967654
chr1	29565551	29566101	124.0837747
chr1	31191388	31191990	517.8743615
chr1	31296882	31297572	68.60193149
chr1	31538050	31539085	841.6574725
chr1	31627420	31628623	358.1041577
chr1	31643538	31644285	152.2650888
chr1	31769338	31770169	1111.405382
chr1	31846237	31846781	232.6221346
chr1	31867411	31867634	66.9672133
chr1	31885896	31886739	364.3787178
chr1	31956035	31956585	50.90261508
chr1	32015291	32015841	53.33851865
chr1	32041739	32042533	102.8711642
chr1	32109848	32110755	653.6051493
chr1	32135323	32136013	42.79011807
chr1	32253876	32254420	320.4763683
chr1	32370549	32371239	61.15919186
chr1	32371441	32371991	57.52351286
chr1	32402897	32403500	101.0253715
chr1	32403634	32404597	596.4491553
chr1	32405382	32405995	196.1399803
chr1	32409669	32410795	959.0662391
chr1	32420074	32420908	275.9538459
chr1	32421556	32422100	347.3679338
chr1	32478890	32479849	555.5121198
chr1	32480141	32480691	44.6884929
chr1	32538327	32538901	345.4763748
chr1	32573527	32573891	192.7224935
chr1	32573956	32574294	66.9408027
chr1	32644907	32645978	738.1320146
chr1	32657828	32658378	50.44831662
chr1	32664249	32664799	46.13679316
chr1	32671055	32671600	547.9219147
chr1	32687758	32688302	404.4657618
chr1	32701626	32702170	122.9457937
chr1	32705881	32706696	500.9350537
chr1	32757215	32758024	336.3995619
chr1	32801469	32802097	455.7902368
chr1	32817041	32817585	407.9296778
chr1	32859728	32860584	699.5305047
chr1	32965960	32966550	193.8559231
chr1	33004825	33005275	184.1552735
chr1	33005300	33005619	48.14722796
chr1	33077892	33078169	143.6655556
chr1	33115817	33117150	716.0206799
chr1	33168481	33169031	178.134699
chr1	33182243	33182787	35.10289031
chr1	33206880	33207570	47.86980357
chr1	33225401	33226163	244.8285545
chr1	33227123	33227338	48.42856419
chr1	33238874	33239418	26.50629923
chr1	33239599	33240149	50.68134732
chr1	33282617	33284215	606.2270943
chr1	33430079	33430896	1115.215413
chr1	33446757	33447301	269.9713185
chr1	33457995	33458168	68.36341576
chr1	33501761	33503040	449.4684529
chr1	33647270	33647960	141.5144039
chr1	33721157	33721409	105.2636942
chr1	33722007	33722970	171.1729529
chr1	33788463	33788755	59.73465186
chr1	33807665	33808215	80.19967886
chr1	33812530	33813079	419.3685726
chr1	33814724	33816391	1009.181021
chr1	33896184	33896874	60.11570188
chr1	33938019	33938563	189.1260328
chr1	35220803	35221089	63.98883506
chr1	35246563	35247416	173.288406
chr1	35324998	35325643	807.9539397
chr1	35450595	35451139	257.0711441
chr1	35496993	35497537	399.5710764
chr1	35544658	35545382	451.7678703
chr1	35640697	35641079	128.4933266
chr1	35643958	35644596	132.2325965
chr1	35645409	35645959	49.35922137
chr1	35646664	35646968	103.670202
chr1	35647727	35647921	70.57293168
chr1	35656249	35656799	44.62626896
chr1	35657581	35659276	1442.157639
chr1	35734054	35734891	366.1607855
chr1	36022688	36023719	631.4595322
chr1	36106830	36107544	641.8406809
chr1	36183634	36183801	57.26080767
chr1	36184063	36184858	314.7805801
chr1	36234756	36235782	1071.560678
chr1	36273302	36274201	107.015599
chr1	36348598	36349142	311.1495647
chr1	36395930	36397174	786.7647245
chr1	36554247	36554825	898.4261066
chr1	36614770	36615314	417.8169828
chr1	36616339	36616997	200.7394558
chr1	36621161	36622048	469.848379
chr1	36689315	36690698	1264.085181
chr1	36771723	36773006	593.0321325
chr1	36784701	36785245	24.50883996
chr1	36839389	36839933	86.60440661
chr1	36840285	36840544	61.08160351
chr1	36850511	36851061	49.89175717
chr1	36851219	36852592	738.6567389
chr1	36863197	36863889	521.0871311
chr1	36866641	36867282	478.803625
chr1	36877261	36877819	98.48888472
chr1	36916017	36916561	438.7947169
chr1	36929638	36930479	739.8668644
chr1	37920444	37921325	271.1913923
chr1	37937162	37937797	351.9417836
chr1	37939653	37941903	1115.826233
chr1	37942076	37942620	88.18050119
chr1	37943230	37944653	131.5794425
chr1	37944939	37946011	270.4355594
chr1	37946919	37948175	159.5132911
chr1	37950803	37951710	125.8628423
chr1	37980109	37980892	481.0702089
chr1	38019561	38020105	414.1999741
chr1	38061195	38061731	608.8465759
chr1	38155935	38156479	350.8096624
chr1	38157907	38158496	453.2920195
chr1	38259364	38260139	359.813695
chr1	38265836	38266386	51.97323928
chr1	38268208	38268456	51.7349174
chr1	38269951	38270501	48.40551253
chr1	38273130	38274077	865.5826758
chr1	38324977	38326107	899.0179446
chr1	38397234	38397470	136.4690034
chr1	38411807	38412827	80.30935567
chr1	38455375	38456224	504.6545541
chr1	38461330	38462335	832.7773719
chr1	38465180	38465724	199.1599965
chr1	38469715	38470405	48.29579002
chr1	38470847	38471391	236.8086093
chr1	38478218	38478841	511.5763193
chr1	38491316	38491866	52.48400977
chr1	38495540	38496090	62.98671965
chr1	39324590	39324931	79.4444072
chr1	39325216	39325997	223.3444384
chr1	39338715	39339554	253.2194071
chr1	39407117	39407807	119.3016038
chr1	39456759	39457305	681.9065786
chr1	39491730	39492747	1037.658268
chr1	39570938	39571954	199.0725347
chr1	39874600	39874953	73.03048873
chr1	40024972	40025569	429.0565799
chr1	40042139	40042678	703.9753582
chr1	40204322	40204866	404.1976622
chr1	40254216	40255289	220.3639258
chr1	40264817	40265689	168.6902707
chr1	40348846	40349397	553.9463696
chr1	40367375	40367778	129.0687163
chr1	40505211	40506776	955.6099167
chr1	40562614	40563158	500.5332761
chr1	40626675	40627513	791.1741568
chr1	40723085	40724164	769.8616749
chr1	40839302	40839556	148.0135818
chr1	40915394	40916030	358.4301771
chr1	40974149	40974725	369.1832397
chr1	40997044	40997668	318.3045951
chr1	41157115	41158091	1066.587147
chr1	41326201	41326655	60.22687765
chr1	41327686	41328288	595.8316309
chr1	41329114	41329804	86.12186295
chr1	41329820	41329992	62.13582383
chr1	41332030	41332242	47.8612567
chr1	41334010	41334344	77.18247608
chr1	41337927	41338477	51.17781437
chr1	41341404	41341542	44.62540004
chr1	41341636	41341774	43.9897905
chr1	41343238	41343928	162.0252572
chr1	41363196	41363612	114.800907
chr1	41410009	41410278	95.16280309
chr1	41445176	41446042	654.0125339
chr1	41483563	41484318	105.2404624
chr1	41485996	41486546	57.80142622
chr1	41486615	41487159	27.29396657
chr1	41487188	41487878	104.7434894
chr1	41491865	41492415	65.83819823
chr1	41575164	41575854	101.3974572
chr1	41707003	41707300	85.89833948
chr1	41707475	41707846	123.13775
chr1	41707859	41708275	110.207167
chr1	41847868	41848428	246.5342548
chr1	41950055	41950599	267.8799212
chr1	41961688	41962415	241.5427211
chr1	41967076	41967620	173.3873188
chr1	41981424	41982114	72.29172179
chr1	42127834	42128793	95.26917244
chr1	42328572	42328734	60.79773597
chr1	42366538	42366778	55.98639558
chr1	42800013	42800384	131.6824704
chr1	42800582	42801564	896.3097836
chr1	42846402	42846741	74.45507808
chr1	42921980	42922735	803.0024594
chr1	42928628	42929178	58.67974906
chr1	43123644	43124388	769.7384107
chr1	43147249	43148972	817.5022899
chr1	43232381	43233281	993.7586073
chr1	43282307	43283212	438.6962813
chr1	43312079	43312623	468.6353666
chr1	43389770	43390675	609.7485457
chr1	43400050	43400740	40.31462192
chr1	43401844	43402394	52.98801294
chr1	43403135	43403308	43.15531012
chr1	43408892	43409442	58.9405308
chr1	43412065	43412755	39.23954652
chr1	43423482	43424777	899.7216135
chr1	43429765	43430315	51.58092727
chr1	43637637	43638181	504.7748883
chr1	43672248	43673059	467.8991369
chr1	43673106	43673650	29.77203437
chr1	43814003	43815494	909.676886
chr1	43823841	43825043	759.9247847
chr1	43826444	43827134	40.11272594
chr1	43832950	43834371	869.2216762
chr1	43855192	43855972	505.3351582
chr1	43918711	43920000	430.5741343
chr1	43938554	43938907	139.7320233
chr1	43988633	43989183	59.15545141
chr1	43996176	43996784	182.4777218
chr1	44115201	44116484	1320.64025
chr1	44172700	44173901	853.6368615
chr1	44350872	44351089	136.2011249
chr1	44399090	44399780	44.40907678
chr1	44411912	44412296	58.94246122
chr1	44412420	44412964	223.5935164
chr1	44435471	44436015	153.9719383
chr1	44440031	44440911	402.3385786
chr1	44444433	44444977	28.76244604
chr1	44445307	44445857	104.2189959
chr1	44456896	44457680	268.8966705
chr1	44495580	44496398	292.3845632
chr1	44496955	44497499	26.50977663
chr1	44513742	44514286	249.1187713
chr1	44678805	44679571	265.2977263
chr1	44820567	44821111	317.9781905
chr1	44870605	44871295	121.3256053
chr1	45097043	45098266	972.0148344
chr1	45139799	45140343	434.3802237
chr1	45186608	45187821	1687.331109
chr1	45195692	45197129	1532.104951
chr1	45205002	45205973	894.3649788
chr1	45240579	45241828	936.4383399
chr1	45244037	45244836	103.5131166
chr1	45245312	45245520	50.66902199
chr1	45246865	45247409	25.67198181
chr1	45258872	45259562	48.04348011
chr1	45265433	45266488	936.8078591
chr1	45268318	45269063	47.9927714
chr1	45269394	45269944	71.88181547
chr1	45270878	45271422	23.39142134
chr1	45272718	45273940	728.6639447
chr1	45284789	45285902	683.2704448
chr1	45451967	45452511	337.6908778
chr1	45476586	45477276	183.9136601
chr1	45477725	45478196	662.0233997
chr1	45645412	45646102	143.0170744
chr1	45671590	45672459	517.1683556
chr1	45769381	45770116	657.029659
chr1	45792207	45793385	930.5592975
chr1	45805289	45806321	1135.541649
chr1	45810165	45810875	106.1695221
chr1	45956514	45957064	123.1871405
chr1	45965448	45966272	271.7752573
chr1	45974319	45974856	329.3118485
chr1	45975898	45976588	51.68358195
chr1	45978358	45978549	58.73957925
chr1	45986907	45988708	2313.317857
chr1	46016069	46017019	819.4462794
chr1	46049490	46050808	1344.499035
chr1	46084898	46085036	51.32528884
chr1	46151892	46153374	793.8457485
chr1	46153665	46154220	243.2278729
chr1	46215852	46216814	1239.511303
chr1	46268474	46268660	62.12022565
chr1	46269058	46269602	281.1728542
chr1	46503104	46503379	62.2254699
chr1	46597693	46598509	1240.540326
chr1	46598704	46599283	112.6176544
chr1	46640235	46640785	44.63277011
chr1	46648943	46649267	154.5357582
chr1	46663736	46664542	500.817393
chr1	46712733	46713126	150.3900538
chr1	46713201	46713757	565.8854171
chr1	46751539	46752323	88.24927175
chr1	46755589	46756139	46.37891842
chr1	46767656	46768346	99.32296088
chr1	46768643	46769689	873.5129221
chr1	46805962	46806884	486.9548689
chr1	46908119	46908853	151.7292649
chr1	47069597	47070088	483.4850819
chr1	47082164	47082938	277.576212
chr1	47133741	47134285	254.1313503
chr1	47184464	47185008	388.9516832
chr1	47573484	47573634	66.25022934
chr1	47779319	47780407	918.9146216
chr1	47799127	47800623	586.716462
chr1	47902152	47902696	28.62154809
chr1	47902867	47903545	404.9973551
chr1	48221712	48222262	54.76797292
chr1	48224180	48224728	324.6597334
chr1	48360291	48360981	125.5344882
chr1	48462802	48463118	81.01145371
chr1	48463141	48463452	77.38594174
chr1	48679197	48679443	70.31142324
chr1	48937982	48938271	68.35861981
chr1	50889337	50889677	75.48634215
chr1	50889715	50890046	52.65103278
chr1	51425297	51426348	680.3659226
chr1	51433701	51436393	1198.497705
chr1	51442110	51442512	50.34179267
chr1	51442593	51443366	295.1802283
chr1	51443710	51444318	146.7554817
chr1	51701711	51702906	616.0335347
chr1	51762506	51763056	57.64791622
chr1	51796864	51797414	59.40687547
chr1	51984250	51985068	389.3640739
chr1	52082581	52083125	458.8691469
chr1	52137188	52137878	39.16506708
chr1	52194884	52195861	603.3733005
chr1	52344024	52345165	766.5420527
chr1	52498895	52499682	608.3976152
chr1	52520527	52521517	1000.749392
chr1	52521540	52522585	699.8110163
chr1	52607433	52608176	230.0071972
chr1	52608393	52608713	83.60636294
chr1	52830867	52832063	761.8471934
chr1	52869787	52870704	577.4951305
chr1	53018074	53018618	30.2008222
chr1	53018982	53019581	187.9033927
chr1	53163640	53164448	598.5670032
chr1	53191892	53192436	142.6884602
chr1	53308290	53309225	541.9167456
chr1	53392960	53393147	134.136992
chr1	53480348	53481038	191.9469819
chr1	53638345	53639035	40.91664698
chr1	53662171	53662935	790.3316927
chr1	53685743	53686725	1386.749033
chr1	53703890	53704636	607.8246987
chr1	53785416	53785966	52.91391847
chr1	53786862	53787412	45.33875941
chr1	53791859	53793874	759.2380922
chr1	54007573	54008263	51.8321568
chr1	54303576	54304443	546.5756253
chr1	54355130	54355696	187.5197037
chr1	54411015	54411559	245.4956417
chr1	54411681	54412335	151.0648987
chr1	54422831	54423089	81.64347092
chr1	54518251	54518547	60.01231583
chr1	54518630	54519622	487.6872264
chr1	54619193	54619883	57.9808832
chr1	54665603	54666171	581.8142348
chr1	54738782	54739733	126.103607
chr1	54752787	54753337	54.35907514
chr1	54871998	54872542	237.4561452
chr1	54953806	54954500	145.3943943
chr1	55007648	55008670	391.1985923
chr1	55181326	55181870	654.0264605
chr1	55229819	55230442	464.0016514
chr1	55352449	55353346	548.981874
chr1	55411012	55411562	47.50643949
chr1	55487653	55488343	135.3835293
chr1	55501556	55502109	120.558507
chr1	55504901	55505589	537.044384
chr1	55680707	55681459	475.2245284
chr1	55909061	55909611	47.04163364
chr1	56184621	56185171	44.25925439
chr1	57044784	57045328	373.1095484
chr1	57110180	57111710	497.9482408
chr1	57142381	57142559	87.36336502
chr1	59011730	59012602	544.0068236
chr1	59042057	59042805	94.43616102
chr1	59049960	59050510	63.51232589
chr1	59165440	59165984	569.2941738
chr1	59221018	59221562	158.2497108
chr1	59245497	59246098	81.71858145
chr1	59246420	59246939	184.6256894
chr1	59247311	59251107	1865.91505
chr1	59280226	59280531	55.13789774
chr1	59280578	59281474	211.2934029
chr1	59281891	59282500	345.9822673
chr1	59348841	59349391	50.41342242
chr1	59369072	59370011	602.865672
chr1	59395286	59395976	98.58408541
chr1	59398326	59399016	90.17714243
chr1	59761916	59762353	166.6581074
chr1	59762524	59763109	395.8660564
chr1	60279863	60280407	357.7890403
chr1	61522648	61522903	52.79921689
chr1	61542380	61543179	227.3130688
chr1	61547990	61548546	255.0367685
chr1	62190410	62191367	1221.265268
chr1	62207629	62209055	426.5118737
chr1	62901527	62902191	853.7086375
chr1	62902255	62903293	566.4448718
chr1	63153728	63154396	138.2694473
chr1	63249570	63250114	495.6629654
chr1	63782608	63783476	187.596064
chr1	63833125	63833770	768.6006455
chr1	63988571	63989470	829.8008357
chr1	64058753	64060308	554.09924
chr1	64127863	64128050	65.37645021
chr1	65210303	65210993	56.46944979
chr1	65381388	65381938	50.84382185
chr1	65382927	65383477	53.4407197
chr1	65431769	65432405	407.9565285
chr1	65468280	65468631	146.6868883
chr1	65532290	65533314	184.5704651
chr1	65533404	65534031	181.604873
chr1	65613446	65614056	141.0486674
chr1	65614080	65614699	300.5639327
chr1	65719808	65720460	274.3567755
chr1	65886185	65886912	511.0704272
chr1	65891174	65891724	44.35145956
chr1	66727761	66728311	55.51149532
chr1	66737055	66737311	104.6833112
chr1	66737473	66738017	25.38776856
chr1	67029015	67029388	163.9950853
chr1	67030185	67030398	66.28441748
chr1	67390150	67391464	572.6826611
chr1	67395784	67396757	354.5754581
chr1	67519363	67520050	219.1678635
chr1	67869768	67870318	44.64924083
chr1	67874870	67875420	51.67052434
chr1	67895847	67897077	613.5602428
chr1	68150677	68151457	1155.251401
chr1	68151909	68152763	359.7745373
chr1	68154505	68154843	99.31862027
chr1	68189507	68189716	62.70931246
chr1	68215621	68215809	64.99974982
chr1	68297473	68298206	451.3210358
chr1	68298355	68299335	351.521796
chr1	68663821	68664151	56.54966269
chr1	68697912	68698507	395.7183034
chr1	68962413	68963012	451.4701562
chr1	70671016	70671807	504.5821893
chr1	70686811	70687702	583.8453645
chr1	70718946	70719496	44.72202152
chr1	70819988	70820852	1227.580722
chr1	70876233	70877316	1529.400362
chr1	71546389	71547316	772.3137417
chr1	72749230	72749501	75.73982062
chr1	72750147	72750697	45.10461299
chr1	74663620	74664257	302.2690435
chr1	75198632	75199305	561.6836311
chr1	76189707	76190754	1035.676005
chr1	76251557	76252262	1114.172749
chr1	76261129	76261318	62.60909106
chr1	76261708	76262702	184.7711776
chr1	77684758	77685359	369.5648808
chr1	78148004	78149686	1076.4592
chr1	78225208	78225765	381.2584045
chr1	78245224	78245775	109.2979683
chr1	78443776	78445536	1393.368853
chr1	78469524	78470823	859.6662522
chr1	78471443	78471585	68.53843656
chr1	79297214	79297764	53.60696005
chr1	79654015	79654291	99.14521072
chr1	79659119	79659402	103.6821797
chr1	84464443	84465133	39.24661311
chr1	84543021	84544035	438.3104949
chr1	84764030	84765072	509.3557797
chr1	84944772	84945547	809.9296628
chr1	84971178	84972649	787.1243193
chr1	85038705	85039265	68.49778966
chr1	85039515	85040317	566.8807934
chr1	85069488	85070178	105.0247835
chr1	85155655	85156692	161.4126527
chr1	85317583	85317732	63.02317023
chr1	85320015	85320565	51.30491287
chr1	85666679	85667646	192.969779
chr1	85725010	85725554	578.5326775
chr1	85741638	85742856	646.9451535
chr1	85794646	85794832	73.43335574
chr1	85796064	85796373	73.30695903
chr1	85930366	85931112	159.2327249
chr1	85986951	85987501	63.478614
chr1	85990078	85990628	54.36072624
chr1	86042276	86042987	90.5807486
chr1	86046209	86047380	1090.194355
chr1	86048808	86049021	68.23105352
chr1	86049813	86050283	119.2130452
chr1	86173835	86174578	308.8914474
chr1	86861641	86862185	435.9226153
chr1	87170119	87170765	328.3414463
chr1	87170821	87171091	47.20003859
chr1	87239962	87240230	82.51748767
chr1	87379167	87379415	39.45203997
chr1	87379484	87380028	437.4508231
chr1	87380145	87380689	27.67507097
chr1	87793969	87794857	512.682405
chr1	87800824	87801332	228.9371437
chr1	89149362	89150779	964.5355084
chr1	89239616	89240166	46.49434156
chr1	89356840	89357491	953.1806803
chr1	89457899	89458529	635.7008598
chr1	89458738	89459055	53.7501151
chr1	89989966	89991139	563.8562592
chr1	90098717	90099407	133.0429671
chr1	90286166	90286935	199.1393913
chr1	90308801	90309533	445.5520716
chr1	90331396	90331946	70.43612998
chr1	90376172	90376722	62.5245015
chr1	90418812	90419362	74.77447834
chr1	90440538	90441088	48.35423026
chr1	90460332	90461362	944.7488302
chr1	91486796	91488014	721.3253621
chr1	91586595	91587519	108.9515696
chr1	91869908	91870458	48.6813252
chr1	91966110	91967221	680.5556162
chr1	92076908	92077598	88.29497331
chr1	92202575	92202728	68.86741163
chr1	92351391	92351935	232.4563956
chr1	92545802	92546492	50.42432679
chr1	92764007	92764935	701.7179308
chr1	93249761	93250032	109.6926442
chr1	93250313	93251168	293.5647635
chr1	93297276	93298239	1228.546449
chr1	93307878	93308568	47.12427652
chr1	93308626	93308906	48.25304172
chr1	93426246	93427475	297.2315575
chr1	93544367	93545128	1386.48028
chr1	93645232	93646702	1060.371644
chr1	93803977	93804527	45.57924685
chr1	93810842	93811822	1315.559849
chr1	93907844	93908394	43.85883118
chr1	93913563	93913926	176.7339356
chr1	94038130	94038680	43.97073017
chr1	94042971	94043521	49.50529211
chr1	94059741	94060291	55.62779424
chr1	94072973	94073523	46.0476166
chr1	94079171	94079721	46.90922162
chr1	94093721	94094271	85.84554402
chr1	94096704	94097254	45.94073462
chr1	94098541	94099091	49.49977319
chr1	94119297	94119712	63.07440842
chr1	94120168	94120432	60.54241983
chr1	94127585	94128135	44.43576448
chr1	94131244	94131794	50.59343707
chr1	94134476	94135026	47.85485409
chr1	94135907	94136052	56.19484752
chr1	94137643	94138214	112.4118848
chr1	94142099	94142274	65.00587819
chr1	94142991	94143541	55.83879388
chr1	94146134	94147789	707.3583472
chr1	94158078	94159217	469.5743909
chr1	94159565	94160127	72.72978513
chr1	94160264	94160657	79.72831379
chr1	94167114	94167953	237.0562768
chr1	94168126	94168435	74.81358048
chr1	94169229	94169494	82.78844492
chr1	94186722	94186902	68.55379752
chr1	94188824	94188963	46.57218592
chr1	94224324	94224874	56.97068956
chr1	94240661	94241211	66.68858166
chr1	94245119	94246014	355.8219856
chr1	94269909	94270453	128.5374856
chr1	94311259	94313890	970.445396
chr1	94344423	94345141	732.5230845
chr1	94374731	94375221	250.9958339
chr1	94486613	94487157	243.9435615
chr1	94702952	94703614	543.8275595
chr1	94713095	94713697	291.8602129
chr1	94883366	94884283	548.9775151
chr1	94993025	94993324	48.64508009
chr1	94993812	94994345	63.80141541
chr1	94994356	94994687	70.09723913
chr1	94996419	94996721	82.56061549
chr1	94999383	94999933	45.69529692
chr1	95000320	95000870	46.89580699
chr1	95001534	95002078	32.85163126
chr1	95002679	95003223	93.28372911
chr1	95003715	95004283	89.1135915
chr1	95005141	95005409	80.6107504
chr1	95006939	95007832	673.7340927
chr1	95045381	95045925	114.0289675
chr1	95087085	95087413	113.4088138
chr1	95088362	95088784	207.7960418
chr1	95111771	95112321	47.96402314
chr1	95119737	95119953	69.98525888
chr1	95123028	95123572	24.62106849
chr1	95179092	95179636	24.36907237
chr1	95249068	95249274	45.75753615
chr1	95249325	95249541	45.23774306
chr1	95257911	95258461	58.28217032
chr1	95538059	95538863	271.5029398
chr1	95582766	95583192	113.6111265
chr1	95699547	95700091	316.773913
chr1	97187065	97187672	278.7305587
chr1	98386242	98386886	682.2570517
chr1	98492716	98493012	80.02971004
chr1	98788943	98789157	62.931434
chr1	98789400	98789564	51.36662631
chr1	98871197	98871747	50.8168806
chr1	99127276	99127966	41.51488396
chr1	100111297	100111987	111.5779417
chr1	100125471	100125718	95.66564647
chr1	100128095	100128645	44.89887338
chr1	100137788	100138478	92.201224
chr1	100231884	100232428	183.922646
chr1	100315251	100316012	696.0257108
chr1	100435198	100436229	532.5956855
chr1	100502463	100502657	69.96386059
chr1	100503065	100504744	926.0430088
chr1	100598086	100599030	327.4276954
chr1	100715085	100715629	628.4481359
chr1	100731482	100732240	379.4248225
chr1	100816781	100817325	246.4574045
chr1	100817757	100818447	249.5560543
chr1	101360004	101362521	1019.093499
chr1	101491118	101491789	705.483994
chr1	104068254	104069012	178.5529196
chr1	107598938	107599607	425.7402464
chr1	108230820	108231364	173.2715658
chr1	108741783	108743699	1052.585154
chr1	109096420	109097110	47.70901343
chr1	109102355	109103025	187.5104224
chr1	109103076	109103958	868.6599989
chr1	109126515	109127441	83.44924608
chr1	109128711	109128954	81.36556441
chr1	109133350	109133894	25.68472117
chr1	109203430	109204427	968.7576307
chr1	109234318	109236092	1214.821859
chr1	109244647	109245197	55.10806188
chr1	109289078	109290281	1717.174894
chr1	109372986	109373676	209.0939983
chr1	109419157	109420036	651.8325044
chr1	109505504	109506392	845.4690747
chr1	109584430	109584927	850.7435977
chr1	109618314	109619075	931.2748268
chr1	109632984	109633729	443.4304747
chr1	109642533	109643514	1709.292211
chr1	109645858	109646408	48.71449615
chr1	109740798	109741348	54.81553077
chr1	109756379	109757167	661.060414
chr1	109791935	109792479	127.7928615
chr1	109805951	109806641	60.05362877
chr1	109815788	109816478	48.39223787
chr1	109817076	109817763	304.638048
chr1	109825483	109826346	799.6784281
chr1	109940199	109941153	259.5402222
chr1	109967033	109967992	96.89051947
chr1	109968443	109969701	1104.978741
chr1	109988495	109989045	62.58278677
chr1	110026339	110026962	457.6296908
chr1	110036494	110037038	307.7880741
chr1	110089045	110089198	65.6868147
chr1	110090516	110091627	1285.781525
chr1	110162054	110162810	552.2911745
chr1	110198285	110198975	73.58243506
chr1	110282689	110283128	629.5113998
chr1	110325935	110326625	98.65773611
chr1	110364624	110365168	141.800115
chr1	110366363	110367053	152.2468568
chr1	110419825	110420326	216.4347743
chr1	110527179	110527958	832.2285244
chr1	110546489	110547033	105.5645072
chr1	110576959	110577855	581.7257841
chr1	110752708	110753997	327.17673
chr1	110880254	110881588	933.1335213
chr1	110881842	110882629	662.8943187
chr1	110889859	110890409	48.64404317
chr1	110949861	110950910	1304.560922
chr1	111505766	111506780	1153.449279
chr1	111682348	111683508	729.8866903
chr1	111746260	111747415	88.78541784
chr1	111991584	111992464	507.5532576
chr1	112162321	112163163	467.1536594
chr1	112281676	112282437	369.8509718
chr1	112297834	112298834	932.7729721
chr1	112933476	112934166	51.36632367
chr1	112936713	112937569	501.2662232
chr1	112938341	112939128	497.2449757
chr1	113008563	113009113	138.4144021
chr1	113161186	113162789	1278.448126
chr1	113216768	113218113	248.3435965
chr1	113241037	113241587	48.17722699
chr1	113243891	113244921	109.5935571
chr1	113247413	113248249	582.6356071
chr1	113249450	113250419	317.051841
chr1	113257507	113258587	148.7719723
chr1	113497850	113499637	1103.582582
chr1	113615602	113616398	826.83495
chr1	113932490	113932883	76.56578771
chr1	113932905	113933421	391.681689
chr1	114301809	114302532	878.0203009
chr1	114354603	114355526	972.3685662
chr1	114447130	114448299	903.8881647
chr1	114471817	114472468	480.2176552
chr1	114472668	114473038	74.70381297
chr1	115001220	115001359	50.79030058
chr1	115053430	115054411	753.7295684
chr1	115059790	115060340	45.6500008
chr1	115123923	115124718	1242.004713
chr1	115212691	115213417	714.5448376
chr1	115258925	115259858	529.5600983
chr1	115300057	115300974	977.6118101
chr1	115322881	115323641	950.8724065
chr1	115605384	115605679	99.50749614
chr1	115968925	115969475	79.1616863
chr1	116039742	116040292	57.73317833
chr1	116184392	116185297	331.3634822
chr1	116518482	116519709	448.528925
chr1	116520135	116520460	136.9114858
chr1	116653773	116654463	43.5970372
chr1	116681469	116682019	58.11649584
chr1	116915670	116916856	848.3079616
chr1	116918791	116919481	171.7920858
chr1	116960835	116961525	183.5021111
chr1	117046942	117047632	87.17855275
chr1	117048574	117049124	48.09013657
chr1	117051611	117052161	62.66104965
chr1	117099115	117099805	145.421665
chr1	117112734	117114089	853.9915832
chr1	117209995	117210685	57.13165574
chr1	117452422	117453472	322.097287
chr1	117601845	117603281	903.4690261
chr1	117635907	117636199	77.93052861
chr1	117664093	117664907	469.3960555
chr1	117909047	117910349	596.7808385
chr1	118148441	118148985	356.98335
chr1	118471489	118471763	51.52146294
chr1	118472030	118472714	340.347403
chr1	119682752	119683785	1220.545654
chr1	120190493	120191293	603.1529539
chr1	120254367	120254840	647.2808865
chr1	120255151	120255841	116.5407134
chr1	120611165	120611339	58.50091509
chr1	120611933	120612385	135.7226635
chr1	120838122	120838445	50.09460439
chr1	120906039	120906589	45.96709484
chr1	121261025	121261601	184.5508273
chr1	143467250	143467940	148.6639541
chr1	143743456	143744207	101.0348185
chr1	144533650	144534727	1158.108514
chr1	144534783	144535207	63.8646802
chr1	144593534	144594315	182.8336956
chr1	144594317	144594523	111.4636622
chr1	144931882	144932625	440.8905709
chr1	145096175	145096846	797.506804
chr1	145114314	145114864	100.5938984
chr1	145139359	145140266	102.8097581
chr1	145208867	145209411	190.9794097
chr1	145209874	145210418	159.139306
chr1	145382531	145383647	1277.402427
chr1	145395593	145396260	192.1185633
chr1	145396688	145397741	185.5810541
chr1	145399182	145399872	50.2175602
chr1	145437577	145439209	1320.318844
chr1	145440374	145441087	108.6729086
chr1	145442214	145442568	71.21457343
chr1	145442637	145443667	337.4469124
chr1	145444303	145444853	44.59565642
chr1	145455018	145455838	91.58312164
chr1	145469928	145470897	1133.971907
chr1	145476816	145477754	1309.969799
chr1	145507125	145508019	1014.330499
chr1	145515281	145515740	166.292476
chr1	145515765	145516665	509.0281271
chr1	145542547	145542887	170.5228675
chr1	145575056	145575640	346.0258628
chr1	145575706	145576250	81.0514691
chr1	145589186	145589597	281.6527387
chr1	145610454	145611361	573.2035254
chr1	145616721	145616917	63.33714058
chr1	145826697	145827241	442.8261114
chr1	146373453	146373810	152.2272281
chr1	146555347	146556819	1708.825569
chr1	146644129	146644674	468.739613
chr1	146713923	146715040	782.9461793
chr1	147071124	147071668	25.17970709
chr1	147071835	147072176	48.20127731
chr1	147141637	147141893	56.32067047
chr1	147141934	147142117	43.50627104
chr1	147142315	147142859	296.6987205
chr1	147400331	147400875	529.8828131
chr1	147735511	147736602	907.401198
chr1	147805955	147807466	1828.933905
chr1	148000505	148000758	77.30926873
chr1	148241277	148242239	1174.715322
chr1	148247446	148248347	180.4487203
chr1	148555727	148556277	43.89036391
chr1	148556485	148556962	281.3954939
chr1	148604095	148604508	45.12293782
chr1	148604688	148605157	226.0506912
chr1	149194004	149194320	113.0452105
chr1	149214755	149215784	178.7232101
chr1	149223045	149224917	1263.503111
chr1	149398725	149399275	56.70783219
chr1	149400026	149400576	61.37603348
chr1	149513769	149514576	128.440076
chr1	149605957	149606178	133.1249943
chr1	149783056	149783472	118.3168142
chr1	149783576	149784301	306.1085963
chr1	149784582	149785521	736.5112063
chr1	149814966	149815700	193.0510023
chr1	149817175	149818114	102.982888
chr1	149821066	149821736	160.8752894
chr1	149856697	149860460	2882.984042
chr1	149871013	149871469	524.1485955
chr1	149899374	149900330	914.7818368
chr1	149909139	149909683	191.3228189
chr1	149910823	149911513	207.9044869
chr1	149981525	149983126	700.1664357
chr1	150038799	150040039	678.9354115
chr1	150185827	150186371	313.0586045
chr1	150206736	150207961	671.8269982
chr1	150208100	150209120	927.4262366
chr1	150228167	150228857	52.62158809
chr1	150232215	150232905	97.7682998
chr1	150241063	150241868	437.0683577
chr1	150266016	150266669	813.3417056
chr1	150293691	150294341	596.7074013
chr1	150335929	150337608	1285.461259
chr1	150459522	150460198	648.6820947
chr1	150480350	150480900	51.20948195
chr1	150488031	150488575	201.1726931
chr1	150521092	150522232	328.3912757
chr1	150524898	150525219	157.1531783
chr1	150533430	150534894	503.1318034
chr1	150539207	150539757	63.15555382
chr1	150540023	150540567	24.58216925
chr1	150540655	150541207	67.06655871
chr1	150542297	150542922	133.5184137
chr1	150543549	150544173	188.2067655
chr1	150544294	150546633	385.6667293
chr1	150546680	150548872	723.3183465
chr1	150548893	150549169	82.34212406
chr1	150549179	150550041	273.3666908
chr1	150550447	150552305	1554.780199
chr1	150576990	150577535	298.4521715
chr1	150583745	150584618	243.3800152
chr1	150585890	150586405	71.18616487
chr1	150592319	150592780	59.13054527
chr1	150601449	150602299	505.6442521
chr1	150669324	150669868	337.8460357
chr1	150737124	150737291	82.04966906
chr1	150848774	150849559	183.7340277
chr1	150898506	150899321	354.0631201
chr1	150946355	150947532	274.4140466
chr1	150949622	150950352	602.7387953
chr1	150978768	150979560	408.1417599
chr1	150980754	150981298	277.5571973
chr1	151019956	151021234	549.894354
chr1	151031750	151032368	569.857475
chr1	151042646	151043709	840.5526671
chr1	151138349	151139140	527.614965
chr1	151162094	151163081	694.8705795
chr1	151167245	151167587	40.09439234
chr1	151167678	151168479	287.6954067
chr1	151170660	151171346	609.4280494
chr1	151172480	151173233	108.2012615
chr1	151226953	151227666	978.1402371
chr1	151253523	151255260	991.2549497
chr1	151264601	151265145	27.59805176
chr1	151284022	151284572	49.9167957
chr1	151299571	151300308	264.9245602
chr1	151319378	151319978	422.3855773
chr1	151344859	151345403	349.7047708
chr1	151371735	151372322	595.2692018
chr1	151430660	151432142	602.3272534
chr1	151509528	151510078	63.04036109
chr1	151511858	151513393	1317.698872
chr1	151519727	151519941	77.32251309
chr1	151520056	151520335	58.87024623
chr1	151584338	151584943	291.6759317
chr1	151653272	151653519	76.22023137
chr1	151735678	151736430	598.3800593
chr1	151803077	151803712	129.6316156
chr1	151803939	151804517	146.895021
chr1	151881519	151882661	1243.81168
chr1	151913831	151914098	116.1670919
chr1	151916939	151917259	144.4752755
chr1	151917286	151917668	75.57159194
chr1	151918315	151919237	722.9812826
chr1	151952818	151953455	123.392564
chr1	151960833	151961523	150.0484482
chr1	151961557	151962596	354.9140647
chr1	151963059	151963273	61.30523018
chr1	151963380	151963623	50.39050783
chr1	151964210	151967039	1989.190355
chr1	151967573	151967841	82.91738359
chr1	152001401	152001951	59.52066148
chr1	152002525	152003440	131.5772994
chr1	152003917	152004807	107.4843886
chr1	152005789	152006333	24.75510757
chr1	152006577	152009893	1665.060739
chr1	152019884	152021330	1115.141378
chr1	153330105	153330649	360.7218803
chr1	153488170	153488869	412.3306386
chr1	153505492	153509470	2151.724745
chr1	153510536	153511226	50.4688113
chr1	153514341	153514885	24.71297865
chr1	153517457	153518612	743.4208845
chr1	153538065	153538630	127.5111535
chr1	153538746	153539697	639.5153565
chr1	153540073	153541463	283.5283623
chr1	153544909	153545459	49.0762115
chr1	153575763	153576313	44.93128734
chr1	153581233	153582166	307.4594926
chr1	153582746	153583940	411.4972148
chr1	153585289	153585833	263.6211301
chr1	153588762	153589306	95.6034437
chr1	153589832	153590391	98.07762861
chr1	153599316	153600200	774.5855964
chr1	153605879	153607124	909.9944823
chr1	153610661	153611211	47.24906493
chr1	153617540	153618090	46.14680727
chr1	153619464	153620268	87.6564782
chr1	153620538	153620878	108.8552706
chr1	153630959	153631663	519.200749
chr1	153633542	153634149	58.87570235
chr1	153643154	153643972	745.1073191
chr1	153650906	153651591	156.8739746
chr1	153670491	153671206	123.0732107
chr1	153671484	153672034	56.03409443
chr1	153680846	153681932	190.4262544
chr1	153699927	153701313	724.208899
chr1	153746687	153747231	28.63199271
chr1	153747623	153748832	578.8168623
chr1	153755650	153756457	926.2841633
chr1	153894582	153896142	455.8002082
chr1	153918221	153919352	572.6777354
chr1	153930765	153931372	378.9038327
chr1	153935508	153936971	907.6969558
chr1	153939446	153940747	1395.746491
chr1	153949556	153950443	765.8029375
chr1	153958656	153958936	116.136307
chr1	153962951	153964073	1707.686426
chr1	153964536	153965226	59.83350195
chr1	153965885	153966575	110.8034005
chr1	153967341	153968031	49.54296877
chr1	154131633	154132183	44.1271644
chr1	154154638	154156202	1065.190741
chr1	154180599	154181149	48.42304909
chr1	154192482	154194329	1276.839432
chr1	154244787	154245331	376.4331869
chr1	154377568	154378441	462.0367888
chr1	154378470	154379020	44.86730919
chr1	154530920	154531249	58.49912042
chr1	154531264	154531861	395.6074657
chr1	154580201	154581417	264.2670372
chr1	154599906	154600685	341.9668916
chr1	154904582	154905126	184.6958539
chr1	154908816	154909616	630.1913652
chr1	154928228	154928772	103.5800352
chr1	154933757	154934868	825.2624915
chr1	154935715	154936265	55.62144594
chr1	154942934	154943478	315.8645251
chr1	154944843	154945864	338.7306145
chr1	154945908	154947842	1487.285792
chr1	154955235	154956122	371.919156
chr1	154965848	154966538	43.22139747
chr1	154973249	154973793	224.1834039
chr1	154974254	154974848	72.42055511
chr1	154976391	154976941	53.04625022
chr1	154989772	154990316	200.1989211
chr1	155022752	155024159	698.1762409
chr1	155035978	155036558	459.4998406
chr1	155043662	155044013	43.95555858
chr1	155097224	155097512	98.68773216
chr1	155099046	155099590	85.98632629
chr1	155100202	155100603	282.8791092
chr1	155107860	155108639	443.6988402
chr1	155112338	155113171	588.6217682
chr1	155145224	155145941	623.488877
chr1	155162975	155163915	221.6385827
chr1	155164067	155165088	416.7067634
chr1	155176856	155177040	43.37975759
chr1	155178139	155179436	840.3218567
chr1	155188490	155189040	72.8916798
chr1	155196324	155197812	754.6921158
chr1	155210862	155211190	122.9926485
chr1	155211298	155212240	90.61598185
chr1	155214122	155215022	1160.580294
chr1	155224950	155225494	282.2201417
chr1	155231680	155232529	958.8607224
chr1	155242802	155243738	560.3252529
chr1	155246975	155247665	41.4212504
chr1	155278122	155279121	1148.041301
chr1	155279153	155279507	61.91870864
chr1	155289476	155290020	24.3147915
chr1	155290521	155291104	228.8723028
chr1	155293542	155294653	460.2811224
chr1	155532621	155533341	655.4152653
chr1	155579452	155580076	615.8771052
chr1	155621199	155621749	68.00605305
chr1	155657929	155659191	587.4326812
chr1	155715054	155715600	443.0891325
chr1	155826713	155827208	723.2924444
chr1	155862539	155863089	47.98803359
chr1	155863339	155863706	115.8865645
chr1	155880869	155881458	461.1198767
chr1	155901061	155901611	55.05112339
chr1	155903771	155904702	1673.998267
chr1	155910055	155911507	759.6339192
chr1	155931439	155931983	79.984524
chr1	155947934	155948668	362.3607153
chr1	155973101	155973645	165.3193818
chr1	155990453	155990890	526.2609582
chr1	156022818	156024927	628.1281356
chr1	156072754	156073041	63.13952095
chr1	156073681	156074280	83.87718662
chr1	156074857	156075401	86.97610929
chr1	156075837	156076479	391.9406266
chr1	156083730	156086183	1235.819239
chr1	156088072	156088973	76.70128696
chr1	156090192	156090736	29.71463993
chr1	156092334	156093897	840.1899856
chr1	156094765	156097285	765.7114658
chr1	156099803	156100396	263.2555452
chr1	156107562	156108252	41.30458337
chr1	156110714	156111404	47.62586013
chr1	156163287	156164184	631.9795918
chr1	156182465	156183350	605.9108799
chr1	156212420	156212970	48.23304083
chr1	156216654	156217344	59.05226009
chr1	156252194	156253063	1222.368835
chr1	156265127	156265671	228.7985883
chr1	156307613	156308783	819.0975012
chr1	156426320	156427392	1212.586198
chr1	156436331	156436881	48.98329366
chr1	156438158	156438708	47.46835777
chr1	156468616	156468877	142.5845259
chr1	156470280	156471674	965.6468163
chr1	156472350	156473498	521.3075095
chr1	156474596	156475465	349.2215994
chr1	156521479	156522169	97.23355991
chr1	156541072	156542757	475.5290651
chr1	156561043	156562281	1173.814213
chr1	156562426	156562721	67.15361914
chr1	156563970	156565229	213.2914004
chr1	156570847	156571686	691.9556444
chr1	156605152	156605842	39.57957283
chr1	156607866	156608092	46.00760141
chr1	156609237	156609927	43.09337471
chr1	156610821	156611511	89.31547398
chr1	156629997	156630803	129.7005006
chr1	156630979	156631421	498.5938856
chr1	156646933	156647483	49.79372766
chr1	156697864	156699104	900.1242575
chr1	156710447	156711355	429.0279
chr1	156716472	156717076	357.9387754
chr1	156718356	156719255	250.2488705
chr1	156719470	156720020	55.24143762
chr1	156720718	156722321	501.1538153
chr1	156736141	156736915	167.6857962
chr1	156737087	156737631	342.8708937
chr1	156783539	156784083	308.5303591
chr1	157015189	157016096	424.1258634
chr1	157107871	157108737	704.7095427
chr1	157963219	157963763	428.5467592
chr1	157989241	157989791	56.07969428
chr1	158969617	158970048	319.754772
chr1	158979494	158980079	226.0719984
chr1	158985111	158985801	142.6014269
chr1	159823816	159825099	1165.271031
chr1	159851816	159852118	96.13164633
chr1	159852223	159852485	45.12185362
chr1	159859693	159860237	120.9231509
chr1	159880337	159880577	89.04272632
chr1	159886168	159886464	81.57499481
chr1	159892924	159895892	1055.133646
chr1	160001459	160002035	74.60175696
chr1	160068113	160068663	150.0565942
chr1	160175063	160175716	185.3727146
chr1	160178289	160178839	44.03707195
chr1	160231595	160232784	1189.839829
chr1	160254051	160254341	105.970022
chr1	160254598	160255142	495.4783185
chr1	160312626	160313499	694.0740791
chr1	160695588	160696278	47.47748145
chr1	160990696	160991545	397.5456392
chr1	161015395	161016232	796.1503074
chr1	161053188	161053738	48.7593306
chr1	161069586	161070136	50.1523756
chr1	161084927	161085478	122.0941239
chr1	161087273	161088295	801.7584392
chr1	161089371	161089921	44.24159554
chr1	161102170	161103325	365.7488663
chr1	161123490	161124113	709.1028831
chr1	161128884	161129632	478.1244609
chr1	161135806	161136549	900.2855462
chr1	161146975	161147781	820.0061456
chr1	161168014	161168704	83.96643791
chr1	161171700	161172482	853.3886593
chr1	161195463	161195601	53.06813779
chr1	161195776	161196033	159.8739053
chr1	161283911	161284821	1088.211484
chr1	161352211	161352761	50.5097073
chr1	161359301	161359932	910.306647
chr1	161368800	161370125	824.0354693
chr1	161391823	161392113	148.8265429
chr1	161397668	161398218	52.32921311
chr1	161410208	161410562	56.01277832
chr1	161494047	161494254	42.51538626
chr1	161510095	161510358	68.61846145
chr1	161581954	161582504	45.01084715
chr1	161696474	161696950	200.2145053
chr1	161719334	161720238	1077.86564
chr1	161735758	161736572	688.9935882
chr1	162039100	162039865	461.8109162
chr1	162319335	162319879	118.7597479
chr1	162343648	162344192	123.0741219
chr1	162351000	162351676	131.3083138
chr1	162467367	162467959	741.3341765
chr1	162530775	162532159	1068.269206
chr1	162532223	162532384	47.87844703
chr1	162759957	162760837	270.8366374
chr1	163005527	163006077	56.90633059
chr1	163291221	163292303	677.2750198
chr1	164527737	164528695	573.8933874
chr1	164676078	164676628	62.35932197
chr1	164677261	164677535	91.13350165
chr1	164717445	164717633	59.02119758
chr1	164741709	164742399	267.6408432
chr1	165567207	165567757	78.21672018
chr1	165599698	165600695	700.2768297
chr1	165667315	165668295	617.0596865
chr1	165737871	165738733	676.1192459
chr1	165796644	165798515	1140.936633
chr1	166808166	166809042	830.7060045
chr1	166845160	166845759	406.9428934
chr1	167188924	167190346	769.211868
chr1	167190619	167191739	436.830903
chr1	167522569	167523221	822.0577762
chr1	167683290	167684055	591.2376371
chr1	167685386	167685936	44.87396979
chr1	167690739	167691955	765.1978691
chr1	167766332	167766554	74.66338396
chr1	167789211	167789755	261.746613
chr1	167904928	167907066	1417.678243
chr1	168147986	168148850	681.4978362
chr1	168194614	168195576	459.6012737
chr1	168678229	168679035	104.8850566
chr1	169029612	169030165	119.2810088
chr1	169075206	169076226	1056.12213
chr1	169076860	169077550	118.6963309
chr1	169078778	169079347	100.4498993
chr1	169337220	169338063	469.2753997
chr1	169454350	169455770	1483.669568
chr1	169763541	169764516	709.5831108
chr1	169862452	169863685	580.2168012
chr1	170043557	170043872	143.4750591
chr1	170500752	170501835	821.856542
chr1	171403744	171404294	46.44902157
chr1	171407484	171408034	46.79737701
chr1	171454227	171455519	563.5003096
chr1	171710910	171712003	871.9913106
chr1	171750134	171751130	746.3116473
chr1	171810140	171810684	342.5206094
chr1	172123695	172124245	55.08202548
chr1	172291422	172291966	229.1515732
chr1	172412860	172413404	493.5871421
chr1	172418118	172418668	58.99446484
chr1	172501257	172501814	431.5161165
chr1	172502064	172502836	455.2624686
chr1	173159453	173160003	47.31365923
chr1	173398987	173399570	90.23474567
chr1	173445762	173447592	1023.611172
chr1	173683788	173684607	668.511381
chr1	173793094	173794479	784.024638
chr1	173829940	173832835	603.1310325
chr1	173834762	173834962	48.0967619
chr1	173835903	173838246	1625.19765
chr1	173991157	173991978	1273.621377
chr1	174128142	174129047	596.6964639
chr1	174968084	174969488	1766.162715
chr1	174992281	174993046	1033.53538
chr1	175138224	175138774	67.8546018
chr1	175161380	175162331	569.0058553
chr1	175388962	175389652	44.77701641
chr1	175809280	175810020	260.2697677
chr1	176175392	176175887	86.50013406
chr1	176176061	176177116	856.7643083
chr1	178062410	178063454	361.7159288
chr1	178095773	178096323	58.28957077
chr1	178506013	178506752	159.4622887
chr1	178511155	178511845	102.7139596
chr1	178512028	178512572	23.23877882
chr1	178693959	178694616	154.0787355
chr1	178695178	178695722	229.1412035
chr1	178986115	178986805	111.2614688
chr1	178994881	178996065	963.2937956
chr1	179050793	179051549	509.1390344
chr1	179057836	179058386	45.77530884
chr1	179064565	179065115	44.65834627
chr1	179111090	179111247	68.20203913
chr1	179111902	179112463	500.0522398
chr1	179198100	179199007	107.6143544
chr1	179262707	179263275	510.7316186
chr1	179264101	179264300	75.76694806
chr1	179334702	179335450	431.78633
chr1	179845316	179845866	44.39056414
chr1	179846625	179847225	1049.695904
chr1	179850926	179852496	653.5576478
chr1	179923472	179924319	780.8481479
chr1	180123394	180124341	1035.994249
chr1	180136965	180137674	256.0846954
chr1	180198902	180199105	54.95838788
chr1	180200186	180200411	62.71304758
chr1	180471205	180472476	627.4822972
chr1	180600961	180601505	382.4679245
chr1	180991176	180991486	62.73498838
chr1	180991675	180992272	627.7830478
chr1	181002907	181003451	272.5538344
chr1	181057488	181059718	1802.292037
chr1	181060707	181061257	44.56856122
chr1	181074088	181074632	293.1396083
chr1	181081553	181082017	140.705715
chr1	182360741	182361059	118.0173529
chr1	182558056	182558600	220.4768098
chr1	182573191	182573769	732.2366757
chr1	182584036	182584571	152.1766616
chr1	182758685	182759229	620.9297593
chr1	182808269	182809335	1057.441806
chr1	182817839	182818389	48.84471529
chr1	182821160	182821710	49.81614089
chr1	182858284	182858448	54.0404114
chr1	182931596	182932286	246.5424471
chr1	182991382	182993385	605.4351788
chr1	182998481	182999031	55.44936108
chr1	183129011	183129420	152.7096613
chr1	183132623	183132862	97.22130917
chr1	183133451	183133786	124.2882051
chr1	183149814	183150364	62.73784264
chr1	183203899	183204202	76.80367614
chr1	183248437	183248612	73.72718473
chr1	183439253	183439797	281.2981272
chr1	183440069	183442214	471.1699994
chr1	183578278	183578828	46.38828317
chr1	183582237	183582471	68.7049799
chr1	183582479	183583029	53.60431137
chr1	183588874	183589424	56.52013448
chr1	183602753	183603303	54.97549115
chr1	183604489	183605114	624.7672307
chr1	184020576	184021191	482.4147947
chr1	184723641	184724598	541.3498155
chr1	184761695	184762041	113.0271427
chr1	185014339	185014883	111.0331844
chr1	185125659	185126295	612.7743091
chr1	185226769	185227035	105.7923419
chr1	185285261	185287034	1422.434054
chr1	186063186	186063736	48.50129897
chr1	186344045	186345407	767.2449425
chr1	186587448	186587998	49.81792415
chr1	186640137	186640893	72.33941415
chr1	186641189	186641739	47.24585346
chr1	186641972	186642522	46.04718432
chr1	186649110	186650267	1115.079731
chr1	186650696	186651240	24.05699078
chr1	186719392	186719942	45.33501594
chr1	186797876	186798420	229.9099164
chr1	186803570	186803821	80.68554463
chr1	187610653	187610936	95.80506875
chr1	192445848	192446398	56.61433063
chr1	192777484	192778768	1326.456963
chr1	192796541	192796718	59.93548076
chr1	193027572	193029525	1513.735465
chr1	193073988	193075019	1003.569653
chr1	193090594	193091621	821.8481357
chr1	196150111	196150661	50.71308561
chr1	196620918	196621462	190.4238069
chr1	197115117	197116271	408.068877
chr1	197169983	197170964	1145.181547
chr1	197744070	197744815	116.6655107
chr1	197871389	197872429	786.0828337
chr1	198057515	198058065	43.92263896
chr1	198090114	198090586	206.7154775
chr1	198125760	198127090	991.3314087
chr1	198127970	198128662	636.9280743
chr1	198222725	198223275	65.86999425
chr1	198650982	198651526	242.2869545
chr1	198904765	198905007	73.19479029
chr1	198906318	198906683	250.0185844
chr1	199660571	199661121	68.92052137
chr1	200378826	200379569	565.3450584
chr1	200589455	200590108	532.3220366
chr1	200609689	200610496	392.0019604
chr1	200638315	200639893	661.9026095
chr1	200707515	200708990	985.2803812
chr1	200865678	200866228	58.82638417
chr1	200988593	200989515	128.6494331
chr1	200992547	200992931	94.49010488
chr1	201091901	201092451	53.88746977
chr1	201123203	201123541	85.59356462
chr1	201139831	201140850	594.7068912
chr1	201228740	201229660	291.6751006
chr1	201235877	201236427	50.97553847
chr1	201244117	201244847	146.4453051
chr1	201276701	201277623	111.4009829
chr1	201278337	201278898	91.65217099
chr1	201425948	201426498	61.54151324
chr1	201430326	201430696	120.6155383
chr1	201430995	201431513	271.4614933
chr1	201437559	201438544	339.7019607
chr1	201449281	201449825	113.2941152
chr1	201449917	201450285	127.1650009
chr1	201451201	201451745	28.14529149
chr1	201458508	201458903	181.4081014
chr1	201472487	201473235	235.36531
chr1	201474541	201476672	1028.867578
chr1	201682386	201682930	182.0496932
chr1	201683696	201684270	336.2220187
chr1	201798124	201798789	715.892485
chr1	201851872	201852422	44.39408518
chr1	201854620	201855170	45.50613031
chr1	201910412	201911102	48.71282001
chr1	201924173	201925049	1107.770654
chr1	201951562	201952743	797.5129919
chr1	201979270	201980840	1794.088943
chr1	201980939	201983361	509.7908369
chr1	201984006	201986244	397.1824491
chr1	201986924	201988236	294.8178649
chr1	201991787	201992477	40.7673601
chr1	202003977	202004308	73.37947303
chr1	202026002	202026431	221.9463584
chr1	202027326	202028016	48.34385998
chr1	202044896	202045586	134.9449441
chr1	202045839	202046389	47.00300493
chr1	202074799	202076053	279.9837247
chr1	202076909	202077727	119.7234742
chr1	202081936	202082764	137.6003292
chr1	202113557	202114165	234.8302364
chr1	202168284	202168653	96.66240595
chr1	202310659	202311542	918.1290995
chr1	202317619	202318238	431.4559257
chr1	202558150	202558694	471.8455799
chr1	202777015	202777799	374.1583542
chr1	202779830	202780520	156.3237615
chr1	202857457	202858576	949.9258605
chr1	202895789	202896770	982.4387769
chr1	202927070	202927655	670.3715657
chr1	202936039	202936583	257.5828648
chr1	202975932	202976842	1133.464652
chr1	202995192	202995961	346.7124896
chr1	203274101	203274999	1132.118179
chr1	203296225	203297412	338.682991
chr1	203449695	203450385	92.29042233
chr1	203481877	203482366	110.5334785
chr1	203483059	203483609	66.38058247
chr1	203527627	203527888	88.88115506
chr1	203595705	203596249	321.994737
chr1	203643145	203643695	44.03993574
chr1	203662289	203662600	96.07112403
chr1	203764472	203765508	705.1825971
chr1	203766824	203767374	45.52850173
chr1	203830557	203831396	872.5214734
chr1	203857777	203858327	126.6845725
chr1	203858712	203859256	93.84455462
chr1	204026358	204026908	47.02144522
chr1	204042062	204042986	748.0592172
chr1	204043487	204043916	117.6986552
chr1	204073360	204074098	256.4142641
chr1	204167958	204168237	98.60555423
chr1	204288608	204288791	67.40633471
chr1	204289458	204289656	73.86789593
chr1	204346133	204346683	45.27417048
chr1	204346949	204347692	386.597294
chr1	204367384	204367934	48.15578437
chr1	204380256	204381184	725.56854
chr1	204386278	204387240	228.3668056
chr1	204391802	204392352	63.69793559
chr1	204419776	204420466	101.0003015
chr1	204463499	204464340	440.8710856
chr1	204476719	204477043	181.2707543
chr1	204485077	204485905	847.8197155
chr1	205090811	205091313	818.7353242
chr1	205091329	205091757	247.7979024
chr1	205144767	205145000	78.78110207
chr1	205180195	205180998	400.8612882
chr1	205196645	205197432	78.05677492
chr1	205263268	205263958	106.9841056
chr1	205267519	205268209	40.67228783
chr1	205290569	205291113	496.436791
chr1	205418610	205419300	126.1473958
chr1	205473710	205474020	98.37963362
chr1	205512606	205513150	220.1029488
chr1	205600045	205601663	1718.508472
chr1	205648885	205649365	143.6719327
chr1	205715049	205715599	53.21352456
chr1	205716126	205716670	25.59380763
chr1	205717617	205717929	68.68558511
chr1	205718057	205719849	624.5666689
chr1	205744162	205744852	139.3052573
chr1	205781967	205783115	669.8668148
chr1	205902595	205903145	46.97529935
chr1	206643612	206644156	195.3181147
chr1	206680640	206681184	271.0615994
chr1	206686686	206687236	48.90851319
chr1	206785460	206786011	930.5683851
chr1	206808399	206809249	874.0529548
chr1	206858130	206858568	44.1891318
chr1	206858671	206859516	258.9694151
chr1	206897050	206897909	131.9928784
chr1	207063341	207064684	455.2118397
chr1	207069208	207069495	60.27371283
chr1	207071680	207072230	51.63955367
chr1	207082488	207083205	212.3028172
chr1	207180591	207180953	132.7026076
chr1	207193227	207195038	601.9661788
chr1	207200756	207200952	77.72765728
chr1	207215311	207215861	45.38253874
chr1	207223859	207225199	649.1705621
chr1	207226033	207226997	822.1608596
chr1	207261972	207262825	369.6459534
chr1	207263334	207264046	148.8584698
chr1	207326470	207327014	121.4010575
chr1	207395196	207395746	44.56734252
chr1	207405910	207406454	82.37547476
chr1	207413935	207414479	133.0408455
chr1	207478438	207479261	101.0842349
chr1	207482966	207483513	279.4074942
chr1	207494286	207496205	1085.838742
chr1	207496913	207497874	227.6709582
chr1	207499677	207500567	76.61318365
chr1	207500713	207505253	2252.128712
chr1	207505990	207506973	192.4569582
chr1	207507462	207510963	1223.861629
chr1	207514163	207514707	27.02802574
chr1	207519253	207520164	165.0300893
chr1	207523233	207523777	26.97414113
chr1	207530731	207531344	70.37904805
chr1	207534310	207534854	69.83925611
chr1	207536539	207536817	62.22899409
chr1	207537009	207537699	65.5139477
chr1	207567066	207567616	47.04531642
chr1	207924997	207926532	819.3590495
chr1	207936319	207936872	150.1430684
chr1	207938680	207939370	87.28036616
chr1	207940134	207940824	42.51748449
chr1	207970670	207971214	41.59302705
chr1	208042226	208042776	163.9808552
chr1	208136621	208137165	505.0208085
chr1	208417483	208417687	67.35162365
chr1	209782857	209783407	47.84511306
chr1	209783663	209784207	24.01567473
chr1	209785992	209787578	173.7204705
chr1	209789814	209790364	62.84922618
chr1	209793346	209793896	44.80340387
chr1	209796595	209796756	70.02609262
chr1	209804743	209805293	65.18879882
chr1	209806397	209806941	25.78807673
chr1	209809812	209810421	95.44225047
chr1	209815026	209815570	74.88618787
chr1	209816648	209816793	55.02393599
chr1	209818152	209818374	80.3669531
chr1	209822554	209823244	146.3131622
chr1	209824303	209825016	206.0955192
chr1	209825454	209826735	420.6880531
chr1	209829305	209829540	53.67064301
chr1	209830473	209831023	61.74077244
chr1	209846636	209847186	60.25004967
chr1	209957620	209958295	659.7458565
chr1	210000897	210001656	531.628125
chr1	210013344	210013609	79.62140765
chr1	210057856	210058406	56.50472896
chr1	210502177	210502956	155.2083788
chr1	210545890	210546122	56.07222413
chr1	210546215	210547870	1252.956563
chr1	211431566	211432545	587.4058997
chr1	211432580	211433164	70.56609564
chr1	211433975	211434519	255.4775309
chr1	211499997	211500541	280.2702782
chr1	211555716	211556888	1129.489355
chr1	211688403	211688850	323.4338618
chr1	211688892	211689436	109.3440003
chr1	211721883	211722433	51.27488877
chr1	211725054	211725598	273.8840471
chr1	211750929	211752696	856.8044822
chr1	211752889	211753433	164.1711306
chr1	211786495	211787185	42.11218553
chr1	211809670	211810220	54.33057889
chr1	211811820	211812364	109.2684191
chr1	211812845	211813542	293.1236189
chr1	211813638	211814328	40.329471
chr1	211816814	211817424	109.3407021
chr1	211834301	211834845	24.46168894
chr1	211848636	211849180	510.6217713
chr1	211908918	211909315	121.8838172
chr1	212003559	212004265	350.8752662
chr1	212102395	212103275	252.8029992
chr1	212208292	212209476	1288.26946
chr1	212213949	212214243	98.14360865
chr1	212458098	212459957	1009.247953
chr1	212587880	212588728	361.5408132
chr1	212605930	212606569	441.9074538
chr1	212658210	212658760	52.63022355
chr1	212659415	212659959	118.1146831
chr1	212662140	212662397	77.97490152
chr1	212686200	212686750	59.51582027
chr1	212731407	212732603	537.7686648
chr1	212781148	212783343	1329.577031
chr1	212784031	212784828	133.0917631
chr1	212786013	212786318	47.5946208
chr1	212787112	212787859	79.68524099
chr1	212788311	212788516	56.44680724
chr1	212790531	212790712	59.87807908
chr1	212791869	212792419	69.87423017
chr1	212964719	212965611	904.3048536
chr1	213030947	213032006	603.2830256
chr1	213188385	213189342	882.0642807
chr1	213224302	213225001	170.164682
chr1	214454125	214455280	656.8391408
chr1	214724421	214725992	603.7644358
chr1	214776333	214777048	320.8871186
chr1	215130650	215131200	54.22014694
chr1	215740311	215741545	493.0285922
chr1	216773979	216774529	50.71295894
chr1	217804107	217805023	673.2689618
chr1	218458198	218458829	365.4239082
chr1	218759040	218759730	39.10098246
chr1	218885714	218885882	58.16011108
chr1	219346967	219347511	291.9305691
chr1	220219516	220220362	468.498228
chr1	220262850	220263394	397.6659955
chr1	220267290	220268067	459.3160142
chr1	220445300	220446200	906.3186302
chr1	220701407	220701845	57.46252493
chr1	220921290	220921937	634.4462575
chr1	220959892	220961075	432.0818492
chr1	220961398	220961942	77.65614842
chr1	221209383	221209540	50.46555755
chr1	221509160	221509298	75.87437861
chr1	221567581	221568125	128.5133086
chr1	221612823	221612970	49.10323298
chr1	221915143	221916681	492.2846695
chr1	222060408	222060680	141.1609906
chr1	222638819	222639363	239.0082886
chr1	222762910	222763653	348.1104799
chr1	222791214	222791758	259.2679301
[truncated: 20,367 more rows]
