# Supplementary material for: Variable reproducibility in genome-scale public data: A case study using ENCODE ChIP sequencing resource
Source: FEBS Lett. 2015 Dec 21;589(24):3866–70. doi: 10.1016/j.febslet.2015.11.027 (PMC4686001; doi:10.1016/j.febslet.2015.11.027)
Supplement: Supplementary file advisedPeakLists.zip — This zip archive contains 56 advised peak lists (see main text and supplementary table 1). Files are bed like tab delimited text files, with 4 columns: chromosome, peak start, peak end, and peak score. [file mmc4.zip › HeLa-S3_None_TCF7L2.bed]

chr1	851947	852451	52.89063429
chr1	856330	856834	47.49554562
chr1	860046	860550	92.52672656
chr1	873681	874185	37.30692547
chr1	877050	877554	94.43190119
chr1	878354	878858	41.22377826
chr1	935312	935816	45.89027292
chr1	956442	956946	66.73997857
chr1	1243399	1243903	39.91984134
chr1	1283092	1283646	228.5162967
chr1	1310445	1310949	52.16328093
chr1	1510101	1510605	68.50211778
chr1	1624153	1624870	198.6853631
chr1	1821438	1821942	67.45368671
chr1	1891166	1891670	46.04736441
chr1	2036425	2036747	218.0659905
chr1	2071357	2071861	63.31640286
chr1	2144118	2144622	36.17445527
chr1	2163380	2163930	160.52507
chr1	2165831	2166335	36.94225746
chr1	2344168	2344672	36.10791629
chr1	2425646	2426150	50.20560402
chr1	3229664	3230168	47.80778412
chr1	3237052	3237556	47.31992083
chr1	3419426	3419930	51.11727604
chr1	3446827	3447331	45.74418961
chr1	3457419	3457923	36.86946397
chr1	3692417	3692921	54.47724819
chr1	3712934	3713438	42.52772678
chr1	5721449	5721953	52.63690828
chr1	5777735	5778285	160.6550464
chr1	6052129	6052633	38.52471548
chr1	6217743	6218447	118.9823523
chr1	6259518	6260022	75.64383188
chr1	6319944	6320494	250.0016882
chr1	6403620	6404124	113.8678238
chr1	6414036	6414540	44.93995202
chr1	6446355	6446859	48.360463
chr1	6479848	6480558	146.0807671
chr1	6487418	6487922	43.55894861
chr1	6550520	6551024	44.24965977
chr1	6614307	6614811	41.20495492
chr1	6672980	6673484	36.53809867
chr1	6761694	6762198	37.9715051
chr1	6822112	6822616	73.76511826
chr1	6855692	6856242	219.4860294
chr1	6860792	6861296	35.70027513
chr1	7020506	7021070	266.1121942
chr1	7023416	7023714	234.292257
chr1	7177823	7178327	111.1687395
chr1	7237843	7238347	73.97065005
chr1	7325790	7326496	225.7426921
chr1	7359356	7359860	60.83236096
chr1	7360068	7360572	36.38616858
chr1	7360949	7361676	1089.676757
chr1	7395304	7396011	165.0083522
chr1	7439473	7440189	233.6142724
chr1	7440700	7441204	53.03903456
chr1	7461915	7462419	101.4595049
chr1	7609343	7609847	53.71466162
chr1	7929545	7930049	48.68698701
chr1	7962663	7963213	261.587616
chr1	8021533	8021664	99.13514223
chr1	8064634	8065138	43.05033418
chr1	8077506	8078010	45.70518813
chr1	8107803	8108307	42.66620081
chr1	8115916	8116420	69.73135391
chr1	8137238	8137742	52.60305839
chr1	8176496	8177000	40.6647535
chr1	8181108	8181612	48.01136622
chr1	8234330	8234834	72.76156832
chr1	8242346	8242850	53.66989514
chr1	8250007	8250511	63.53712846
chr1	8257762	8258266	118.2416006
chr1	8261376	8261880	35.57399231
chr1	8264139	8264643	51.99277548
chr1	8271969	8272519	220.4361599
chr1	8298978	8299482	39.56201337
chr1	8319469	8319973	56.003858
chr1	8454967	8455471	74.6130553
chr1	8499113	8499617	37.29540745
chr1	8624003	8624507	45.34669897
chr1	8686313	8686817	70.69866192
chr1	8728220	8728724	52.74087284
chr1	8761458	8761962	60.74459907
chr1	8763364	8763868	38.8619652
chr1	8772483	8772987	57.18436036
chr1	8793563	8794067	59.74436943
chr1	8805932	8806436	71.41970107
chr1	8933694	8934198	56.28085282
chr1	8949938	8950442	38.05939413
chr1	8964014	8964565	245.3649131
chr1	9023128	9023632	35.75263336
chr1	9140735	9141239	49.91413856
chr1	9170681	9171185	36.28123756
chr1	9205248	9205798	141.9068376
chr1	9223748	9224415	428.2045148
chr1	9350366	9350870	131.925942
chr1	9353620	9354124	35.1553498
chr1	9445393	9445897	63.76960917
chr1	9448786	9449290	93.1745466
chr1	9488802	9489306	50.85431403
chr1	9648523	9649027	42.29274174
chr1	9748917	9749421	43.75356756
chr1	9885284	9885788	36.32688174
chr1	10003216	10003720	44.19379557
chr1	10168209	10168713	63.18920903
chr1	10695347	10695851	115.3226868
chr1	10739557	10740061	35.53725005
chr1	10753355	10754004	90.12918285
chr1	10784131	10784635	39.86085428
chr1	10853102	10853652	254.8721841
chr1	10891238	10891742	56.1326649
chr1	10960795	10961345	253.7696913
chr1	11072430	11073159	78.6582687
chr1	11106141	11106645	46.0476781
chr1	11194320	11195025	113.6912541
chr1	11420433	11420937	44.25093301
chr1	11538979	11539554	202.2522127
chr1	11753118	11753622	46.33450062
chr1	11781469	11781973	69.45162154
chr1	11796822	11797326	40.41681612
chr1	11860752	11861256	40.48903339
chr1	11968331	11969267	102.281217
chr1	12021258	12021762	152.3177264
chr1	12104142	12104646	74.75017714
chr1	12192282	12192512	191.0692331
chr1	12193090	12193304	150.6295314
chr1	12203702	12204206	84.92533256
chr1	12208236	12208740	45.58615996
chr1	12221834	12222338	69.53990531
chr1	12230198	12230702	43.30419528
chr1	12538204	12538708	191.9587476
chr1	12540810	12541314	49.8580143
chr1	12588439	12588943	37.23253929
chr1	12599869	12600584	129.2927774
chr1	12609839	12610343	95.9029107
chr1	12633799	12634303	118.1046682
chr1	12664333	12664837	78.66858399
chr1	12676453	12676957	42.97859665
chr1	12678953	12679457	145.3165083
chr1	13977724	13978274	166.3665727
chr1	14075520	14076024	45.52059117
chr1	15478819	15479558	1067.084683
chr1	15505235	15505941	193.976462
chr1	15526904	15527408	44.72896915
chr1	15549802	15550306	38.03705765
chr1	15664344	15664848	35.67142142
chr1	15678885	15679389	72.15352199
chr1	15680558	15681062	65.90462483
chr1	15682521	15683071	90.84357174
chr1	15683552	15684056	68.08324182
chr1	15747400	15747904	72.01835782
chr1	15756248	15756752	35.7294155
chr1	15786279	15786783	40.41179702
chr1	15789874	15790378	47.33459578
chr1	15790737	15791241	48.3310256
chr1	15851927	15852431	40.05492786
chr1	15852944	15853650	140.1149002
chr1	15911177	15911828	63.59365235
chr1	16107280	16107412	171.8393807
chr1	16114629	16115133	66.91897688
chr1	16121639	16122143	40.06659389
chr1	16125450	16125954	57.90734604
chr1	16126598	16127181	1141.22043
chr1	16159744	16160248	57.97181689
chr1	16161032	16161808	981.8665551
chr1	16162156	16162660	46.96969044
chr1	16175697	16176493	77.66058446
chr1	16312035	16312539	39.39092498
chr1	16339156	16339660	79.70145322
chr1	16403224	16403728	76.5906173
chr1	16465884	16466388	49.64777071
chr1	16470308	16470849	798.1433904
chr1	16471517	16472021	78.96631651
chr1	16482385	16482889	99.95462464
chr1	16485611	16486115	109.2044766
chr1	16490668	16491172	37.09650173
chr1	16494151	16494761	141.4259717
chr1	16499608	16500326	322.4216409
chr1	16502330	16502834	35.47741239
chr1	16508351	16508855	38.51839708
chr1	16532702	16533206	43.48275852
chr1	16575231	16575735	55.2185801
chr1	16678687	16679191	39.17586225
chr1	16693449	16693953	41.99746243
chr1	16694604	16695154	199.2660952
chr1	16701999	16702503	45.59357178
chr1	16766859	16767363	50.66681419
chr1	16939896	16940613	278.129565
chr1	17053806	17054310	109.1971545
chr1	17222462	17222966	36.45586917
chr1	17231232	17231736	64.5581747
chr1	17454774	17455324	295.6584291
chr1	17516438	17516942	64.25722811
chr1	17552840	17553344	40.65099797
chr1	17559389	17559893	71.45659432
chr1	17560146	17560650	75.23201195
chr1	17674716	17675220	50.11291677
chr1	17764007	17764511	57.39801094
chr1	17767926	17768430	50.39111686
chr1	17786640	17787144	37.3578636
chr1	17802078	17802582	35.52865467
chr1	17814396	17814900	39.0274457
chr1	17820475	17820979	45.91822516
chr1	18206968	18207472	50.4195322
chr1	19229013	19229517	69.94553907
chr1	19253037	19253541	38.60918924
chr1	19298370	19298920	258.5835051
chr1	19337515	19338065	297.7934748
chr1	19378915	19379419	53.82860618
chr1	19536546	19537096	130.8909366
chr1	19777223	19777773	169.4283476
chr1	19878841	19879345	38.21621043
chr1	19923709	19924213	37.39417754
chr1	19969454	19969958	60.33566888
chr1	20190661	20191165	76.94047867
chr1	20251718	20252222	50.40128979
chr1	20538069	20538573	41.46435852
chr1	20902355	20902859	71.84842728
chr1	20927941	20928445	39.18416999
chr1	20940282	20940832	372.2352099
chr1	21476451	21476955	47.1178688
chr1	21486866	21487370	46.040859
chr1	21588269	21588773	145.8396174
chr1	21620852	21621356	59.50773227
chr1	21650901	21651405	54.77114466
chr1	21655853	21656357	68.30764253
chr1	21665564	21666068	35.59127687
chr1	21672190	21672694	36.16643931
chr1	21913402	21913952	431.7783933
chr1	21953413	21953917	53.30843474
chr1	21958723	21958963	233.4321798
chr1	21965167	21965874	89.45300712
chr1	22091198	22091940	141.8165281
chr1	22108831	22109335	44.71196014
chr1	22188472	22188976	45.3451911
chr1	22249058	22249562	47.18784282
chr1	22293680	22294184	57.23125212
chr1	22352150	22352700	250.0454402
chr1	22588919	22589423	60.46678427
chr1	22778157	22778661	46.12478224
chr1	22795666	22796412	107.6841023
chr1	23072414	23072918	94.03481295
chr1	23345582	23346132	302.5686937
chr1	23523313	23523817	38.94007257
chr1	23542123	23542627	44.92112729
chr1	23551407	23551911	62.36606636
chr1	23663709	23664213	59.84523485
chr1	23730293	23730797	39.88627486
chr1	23762516	23763020	40.79097683
chr1	23854603	23855107	38.16157863
chr1	23871177	23871681	46.46989633
chr1	23882449	23882953	43.92594859
chr1	23883115	23883619	40.58476291
chr1	23884779	23885283	43.83768025
chr1	23885974	23886677	159.3806897
chr1	23888693	23889197	76.67343809
chr1	23912057	23912762	196.6030858
chr1	24106248	24106910	102.7654968
chr1	24117323	24117827	60.07819876
chr1	24127172	24127676	42.65730806
chr1	24136101	24136651	449.1905249
chr1	24246499	24247003	36.35774265
chr1	24278226	24278730	114.6577247
chr1	24281767	24282011	215.852316
chr1	24349104	24349608	44.42873879
chr1	24372822	24373326	78.46261706
chr1	24446322	24446826	47.52609226
chr1	24525915	24526419	37.67349478
chr1	24563170	24563674	41.93734087
chr1	24593026	24593530	41.49271864
chr1	24610317	24610821	37.01203798
chr1	24616328	24616832	35.96148181
chr1	24648082	24648640	106.5058822
chr1	24652483	24652987	52.35494124
chr1	24691638	24692142	65.12550731
chr1	24745657	24746161	37.6707012
chr1	24842084	24842787	113.7915688
chr1	24885426	24886130	118.885467
chr1	25010085	25010589	76.67873973
chr1	25051355	25051859	62.25818357
chr1	25071580	25072084	93.98743729
chr1	25174505	25175009	40.26785545
chr1	25293166	25293353	177.0530546
chr1	25558737	25559241	57.89887205
chr1	25895218	25895722	35.28168179
chr1	25900204	25900708	44.08069975
chr1	25911160	25911664	126.2594754
chr1	26185763	26186267	41.88592727
chr1	26201695	26202245	183.396001
chr1	26216905	26217409	37.67089893
chr1	26324611	26325115	59.02733409
chr1	26402123	26402627	149.2053845
chr1	26421115	26421619	44.64268568
chr1	26424055	26424605	195.4302324
chr1	26504427	26504931	67.82156213
chr1	26677408	26677537	127.9947572
chr1	26678027	26678531	39.88858015
chr1	26704798	26705302	64.49728058
chr1	26713777	26714281	37.1395811
chr1	26947061	26947565	73.4457595
chr1	27003998	27004502	44.89553554
chr1	27018746	27019250	91.93594332
chr1	27147408	27147912	44.81379781
chr1	27175546	27176050	48.75587661
chr1	27188483	27188987	140.7975715
chr1	27189260	27189764	35.45498312
chr1	27191032	27191840	155.1583628
chr1	27248044	27248548	42.00681128
chr1	27325896	27326400	61.07117201
chr1	27337379	27337883	71.73463018
chr1	27339358	27339908	145.1848606
chr1	27372389	27372893	39.5264477
chr1	27481421	27481925	51.60089994
chr1	27518680	27519184	36.21065412
chr1	27648522	27649026	124.0236981
chr1	27718626	27719130	59.94486601
chr1	27814867	27815371	35.56348769
chr1	27816706	27817210	93.67232226
chr1	27866821	27867325	50.27021838
chr1	27868892	27869396	38.46362549
chr1	27977274	27977778	97.4931757
chr1	27998512	27999016	87.06325435
chr1	28013039	28013589	732.3235721
chr1	28240995	28241499	39.40149886
chr1	28269755	28270259	51.39909872
chr1	28389322	28389826	88.82702497
chr1	28414229	28415340	112.7599152
chr1	28523803	28524307	38.64310415
chr1	28562914	28563418	46.67116239
chr1	28577937	28578441	37.33330239
chr1	28655260	28655764	52.69290647
chr1	28678243	28678747	35.80167392
chr1	28764279	28764783	60.61725356
chr1	28969299	28969803	44.4650012
chr1	28974872	28975376	61.62367044
chr1	29211311	29211815	56.31786213
chr1	29432305	29432809	38.73983876
chr1	29557239	29557743	43.04938217
chr1	29563675	29564179	45.31777875
chr1	29565715	29566219	58.89568589
chr1	30998768	30999318	214.8218719
chr1	31270912	31271416	57.92317078
chr1	31273996	31274500	56.99265367
chr1	31296752	31297302	198.8510783
chr1	31326880	31327384	130.7962222
chr1	31870303	31870807	37.94443196
chr1	31956142	31956646	55.30857639
chr1	32039367	32039871	66.68210401
chr1	32041306	32042038	246.5021621
chr1	32131902	32132406	47.16170824
chr1	32135345	32135849	58.75771003
chr1	32155311	32156041	759.0826937
chr1	32166644	32167148	73.9005827
chr1	32178069	32178573	38.67665579
chr1	32235428	32235932	47.38236485
chr1	32363049	32363754	111.2999899
chr1	32377650	32378154	37.31696156
chr1	32402696	32403200	39.09959351
chr1	32404058	32404562	37.19522696
chr1	32405356	32406067	106.6780577
chr1	32409798	32410302	49.29981434
chr1	32420148	32420652	64.59026816
chr1	32421536	32422040	78.08561519
chr1	32479105	32479609	78.2325632
chr1	32538228	32538732	61.48701206
chr1	32573430	32573934	67.46500654
chr1	32599032	32599536	48.71915008
chr1	32757256	32757760	49.73929144
chr1	32801191	32801695	42.00615746
chr1	32914211	32914715	62.4451289
chr1	32951181	32951685	60.73910769
chr1	33055348	33055508	138.8915296
chr1	33116759	33117263	42.24870936
chr1	33168429	33169144	151.3094629
chr1	33190672	33191176	57.09814735
chr1	33225561	33226065	58.9092107
chr1	33226968	33227472	46.34864713
chr1	33240772	33241276	45.81737792
chr1	33282702	33283206	56.47569065
chr1	33381594	33382167	103.1232778
chr1	33454809	33455313	107.0757949
chr1	33515539	33516043	41.15663181
chr1	33520758	33521262	41.38505122
chr1	33526176	33526680	49.87708301
chr1	33899292	33899796	62.37300948
chr1	33909294	33909798	54.7006119
chr1	35318192	35318696	54.6881419
chr1	35325028	35325532	37.31372187
chr1	35658510	35659014	74.65381146
chr1	35734036	35734540	54.25062886
chr1	35811210	35811760	66.06381307
chr1	35971528	35972032	38.6259483
chr1	36034530	36035034	39.15192896
chr1	36348498	36349002	38.71861692
chr1	36396518	36397022	39.73148654
chr1	36765498	36766002	46.24633752
chr1	36771787	36772291	59.98558367
chr1	36852037	36852541	128.5570466
chr1	36916225	36916729	41.72218085
chr1	36929700	36930204	36.69620765
chr1	37920502	37921006	92.76556404
chr1	37937285	37937789	63.63178508
chr1	37945227	37945731	43.40472188
chr1	37980078	37980582	90.33232595
chr1	37999977	38000481	35.99881681
chr1	38019733	38020237	51.44020636
chr1	38061191	38061695	45.43067668
chr1	38082782	38083286	42.66892907
chr1	38147920	38148424	95.82401504
chr1	38274228	38274732	67.95984072
chr1	38455476	38455980	99.46891844
chr1	38461827	38462331	94.3607302
chr1	38466020	38466570	437.0419053
chr1	38478190	38478694	56.11967212
chr1	38495911	38496415	36.52152396
chr1	39324479	39324983	43.66967725
chr1	39571918	39572422	52.37062458
chr1	39582879	39583634	651.9286195
chr1	39649322	39649872	440.365341
chr1	39853175	39853541	693.8538329
chr1	39864256	39864760	65.17096625
chr1	40317843	40318393	180.0592164
chr1	40366981	40367803	308.2922894
chr1	40626960	40627464	38.55434815
chr1	40723593	40724097	82.79597354
chr1	40997096	40997600	80.34248923
chr1	41156990	41157563	150.955262
chr1	41328087	41328591	38.958881
chr1	41331975	41332479	49.51526453
chr1	41341230	41341780	372.3501518
chr1	41364180	41364684	38.72718029
chr1	41405361	41405865	53.05281877
chr1	41409904	41410408	53.24889347
chr1	41446360	41446864	78.56323585
chr1	41575529	41576033	65.82431663
chr1	41588722	41589226	104.114971
chr1	41807693	41808197	43.46522366
chr1	41898298	41899023	86.2184572
chr1	41942279	41942783	130.5094395
chr1	41948127	41948631	48.02006782
chr1	41961813	41962363	407.1979408
chr1	41964369	41964873	68.56774531
chr1	41980020	41980570	472.4981017
chr1	41980782	41981286	37.24675233
chr1	42248805	42249309	93.50367946
chr1	42306407	42306911	37.40303489
chr1	42367909	42368413	87.99716737
chr1	42631323	42631827	46.45072809
chr1	42800793	42801297	39.39191759
chr1	42928474	42928978	57.16377992
chr1	43123971	43124604	370.8454279
chr1	43147582	43148086	39.18833831
chr1	43406526	43407030	90.53751495
chr1	43424033	43424537	63.3542554
chr1	43473987	43474491	99.45183144
chr1	43609017	43609521	53.34163735
chr1	43637719	43638223	39.76235278
chr1	43672369	43672873	77.30821347
chr1	43722262	43722766	41.69339642
chr1	43786968	43787518	813.602672
chr1	43809967	43810471	45.19862085
chr1	43838726	43839432	1015.647736
chr1	43937943	43938718	238.640526
chr1	44249312	44249816	88.31924841
chr1	44395128	44395632	80.52658696
chr1	44441208	44441712	41.18551589
chr1	44471361	44471865	43.88198025
chr1	44495572	44496076	110.9492424
chr1	44514478	44514982	36.13779762
chr1	44566955	44567414	851.7115898
chr1	44619621	44620125	37.0836868
chr1	44620331	44620915	83.01878057
chr1	44678851	44679355	95.22995035
chr1	44793435	44793939	88.33764156
chr1	44997731	44998235	73.75723983
chr1	45049784	45050288	39.15363539
chr1	45178814	45179364	118.0869602
chr1	45187103	45187607	44.2529323
chr1	45196254	45196758	55.05946338
chr1	45269116	45269620	58.81406955
chr1	45272776	45273280	36.48445715
chr1	45284851	45285355	52.0717694
chr1	45433858	45434362	38.67628438
chr1	45478153	45478657	37.26335261
chr1	45637543	45638047	54.04179531
chr1	45769546	45770050	905.3002009
chr1	45793309	45793813	36.92117051
chr1	45794967	45795517	297.8067896
chr1	45965571	45966075	55.41053985
chr1	45987370	45987874	50.13426088
chr1	46016270	46016774	38.46020239
chr1	46049488	46049992	49.31569433
chr1	46215801	46216305	35.16292733
chr1	46358017	46358579	190.9732919
chr1	46505141	46505645	48.82951571
chr1	46598223	46598727	47.23300151
chr1	46636899	46637403	40.07708835
chr1	46640048	46640552	35.67696157
chr1	46645095	46645599	36.02378425
chr1	46648771	46649275	77.22869936
chr1	46769013	46769517	94.82391298
chr1	46805206	46805710	92.79091556
chr1	46806166	46806670	39.67327699
chr1	46982721	46983225	79.75470325
chr1	46986154	46986861	131.3417177
chr1	46988158	46988662	46.60527402
chr1	47184569	47185073	53.34218626
chr1	47479047	47479551	95.11860245
chr1	47779764	47780314	204.0083084
chr1	47799789	47800293	79.37856217
chr1	48216986	48217123	127.7137093
chr1	48224045	48224549	92.30960197
chr1	48275083	48275587	87.36626419
chr1	48400022	48400526	35.89449148
chr1	48472764	48473268	87.7944106
chr1	48483319	48483823	46.84144141
chr1	48515865	48516369	99.23719968
chr1	48518014	48518564	211.9741134
chr1	48535486	48536383	601.2071252
chr1	49383520	49384024	61.53685956
chr1	49397206	49397710	55.5729676
chr1	51425801	51426514	124.369939
chr1	51750011	51750561	714.6155377
chr1	51983380	51984147	213.8611896
chr1	52033180	52033684	44.46891281
chr1	52102793	52103297	55.7244714
chr1	52498930	52499633	156.5582565
chr1	52520756	52521260	35.62713724
chr1	52870040	52870544	46.22612566
chr1	53128205	53128709	40.06743233
chr1	53299164	53299668	81.63296009
chr1	53308197	53308747	474.1120616
chr1	53309468	53309972	35.55108717
chr1	53703899	53704449	288.5201797
chr1	54007762	54008266	94.27355746
chr1	54047774	54048278	49.43459395
chr1	54135091	54135595	57.13578756
chr1	54303733	54304502	260.5736449
chr1	54422835	54423385	247.0302041
chr1	54482108	54482612	265.605497
chr1	54519019	54519523	49.06370456
chr1	54623668	54624172	115.3756288
chr1	54739145	54739345	150.0409178
chr1	54752833	54753337	60.12525352
chr1	54873087	54873591	56.46140212
chr1	54953870	54954374	101.6693398
chr1	55106703	55107207	43.47828987
chr1	55181268	55181772	44.36493723
chr1	55321940	55322490	326.1338312
chr1	55326506	55327010	35.87029426
chr1	55410990	55411494	39.11871406
chr1	55501417	55501921	37.28298416
chr1	55504921	55505425	120.389247
chr1	55711408	55711912	37.40095217
chr1	55787514	55788064	188.2165875
chr1	55894708	55895450	1344.717239
chr1	55909349	55909483	152.7580253
chr1	55938343	55938847	52.02560507
chr1	56000330	56000834	119.4141474
chr1	56038759	56039263	86.27174432
chr1	56184530	56185034	165.1659175
chr1	56247595	56248099	36.65168859
chr1	56277971	56278475	54.2687912
chr1	56279323	56279827	40.56383114
chr1	56293649	56294199	284.7784031
chr1	56498138	56498270	259.5369134
chr1	56666187	56666434	261.4871242
chr1	56914585	56915089	78.42465906
chr1	56922045	56922860	180.3941074
chr1	57104829	57105333	38.30105584
chr1	57154095	57154599	95.30783444
chr1	57745719	57746223	59.55116735
chr1	57984059	57984563	56.40663222
chr1	58507355	58507925	338.8670147
chr1	59011737	59012241	37.74430313
chr1	59050079	59050583	63.6186998
chr1	59058138	59058642	41.25963368
chr1	59193085	59193589	117.2405014
chr1	59219743	59220247	41.2182649
chr1	59221107	59221611	50.17969717
chr1	59280726	59281230	56.78993263
chr1	59281817	59282321	59.88105732
chr1	59347048	59347552	51.9464665
chr1	59348807	59349311	140.9117094
chr1	59369471	59369975	36.18104802
chr1	59394086	59394590	105.2840092
chr1	59395355	59395859	40.50075482
chr1	59398412	59398916	73.99516815
chr1	59448185	59448689	45.52559566
chr1	59509402	59509906	36.57306168
chr1	59581459	59581963	45.45746159
chr1	59582548	59583052	83.7120316
chr1	59622356	59622860	47.25524255
chr1	60747214	60747718	65.2466056
chr1	61523110	61523861	165.5807947
chr1	61542695	61543199	44.67893111
chr1	61543538	61544042	66.33947347
chr1	61545471	61545975	65.68043777
chr1	61547319	61547823	52.86012184
chr1	61605001	61605505	69.39858115
chr1	61947007	61947511	126.5236027
chr1	61962058	61962562	48.86774853
chr1	62190844	62191348	65.28694728
chr1	62209580	62210286	100.2324428
chr1	62303264	62303768	36.55653852
chr1	62353151	62353655	111.2473485
chr1	62696262	62696766	101.4996638
chr1	62702360	62702864	35.92734108
chr1	62703529	62704033	100.6003727
chr1	62773604	62774108	84.57194166
chr1	62777207	62777711	116.3138064
chr1	62902271	62902775	55.65916439
chr1	63727395	63727627	203.3952584
chr1	63988719	63989430	158.119127
chr1	64127864	64127999	168.6652918
chr1	64163804	64164308	52.74526049
chr1	64179844	64180348	125.2055503
chr1	64197503	64197671	193.7278297
chr1	64809075	64809815	394.0376637
chr1	65061403	65061953	160.2975829
chr1	65363782	65364286	71.26326473
chr1	65381450	65381954	42.88953159
chr1	65383073	65383577	54.60827903
chr1	65417734	65418238	36.51462843
chr1	65453038	65453542	35.29136246
chr1	65533119	65533623	40.92548843
chr1	65978834	65979338	82.8300176
chr1	65979534	65980084	222.4168958
chr1	66153452	66154155	150.3420421
chr1	66239323	66239827	50.35731131
chr1	66648147	66648900	325.5901874
chr1	66696790	66697294	36.24822806
chr1	66710084	66710588	64.18716219
chr1	66731892	66732396	48.46125602
chr1	66736924	66737428	38.65426595
chr1	66758621	66759125	37.33914387
chr1	66760538	66761165	86.9716226
chr1	66764087	66764591	42.56718285
chr1	66989219	66989723	74.57732868
chr1	67009012	67009516	53.81788845
chr1	67390551	67391055	35.71718499
chr1	67391563	67392067	79.63473305
chr1	67395558	67396062	37.04397731
chr1	67865855	67866359	48.5269147
chr1	67904984	67905488	85.02999691
chr1	68064847	68065351	40.34284957
chr1	68140131	68140635	41.8557749
chr1	68150649	68151153	49.90221595
chr1	68152236	68152740	89.36406993
chr1	68166337	68166649	418.2438544
chr1	68257773	68258277	39.45233003
chr1	68297532	68298240	98.67158578
chr1	68593882	68594386	39.17311392
chr1	68679634	68679887	241.7249356
chr1	68697977	68698481	36.35439024
chr1	68962478	68962982	36.17875803
chr1	69089866	69090370	83.07078708
chr1	70459788	70460292	42.94887184
chr1	70551010	70551764	169.6833089
chr1	70671051	70671555	86.13706785
chr1	70820280	70820784	41.10646122
chr1	70876329	70876833	60.38738574
chr1	70975503	70976007	40.68642324
chr1	71546754	71547258	36.28951456
chr1	72750233	72750737	36.24473182
chr1	72832087	72832637	253.8069549
chr1	74305560	74306064	41.52556049
chr1	74663394	74663898	143.9078815
chr1	76172846	76173350	35.22204497
chr1	76191602	76192106	64.57522019
chr1	76703711	76704215	71.01246454
chr1	77464156	77464660	37.7416131
chr1	77490113	77490617	111.2211346
chr1	77684854	77685358	75.80405116
chr1	78002605	78003155	231.7729782
chr1	78005361	78005865	47.60466956
chr1	78006147	78006651	37.20182123
chr1	78149312	78149816	46.62136148
chr1	78224612	78225116	41.60797097
chr1	78504218	78504722	68.05618253
chr1	78558265	78558769	69.38000823
chr1	78703280	78703648	409.5424707
chr1	78720234	78720738	63.8743909
chr1	79085431	79085935	38.62161862
chr1	79157578	79158082	48.06888289
chr1	79350634	79351138	98.13470019
chr1	79377983	79378487	36.67401337
chr1	79382607	79383157	141.165057
chr1	79409560	79410064	35.82609233
chr1	79654094	79654598	41.62692537
chr1	79659018	79659747	278.514396
chr1	79788862	79789366	58.68125843
chr1	80624367	80624871	36.66941172
chr1	80858065	80858569	37.12910986
chr1	81348170	81348674	42.23035603
chr1	81608075	81608625	212.926651
chr1	81640514	81641018	108.2532804
chr1	81644825	81645329	92.72769079
chr1	81775885	81776389	95.60862572
chr1	81791100	81791604	66.47964348
chr1	84764088	84764592	104.5656449
chr1	84831297	84831801	62.48075722
chr1	84892888	84893392	59.46963482
chr1	84971102	84971606	35.81147746
chr1	85069496	85070000	97.08407004
chr1	85516382	85516932	238.5472777
chr1	85666138	85666642	45.43099119
chr1	85669474	85669978	71.85786883
chr1	85763508	85764012	48.26567204
chr1	85794544	85795094	422.1673233
chr1	85804774	85805340	86.0083939
chr1	85961189	85961693	44.02809584
chr1	85990141	85990645	40.36368455
chr1	85992734	85993238	40.75326979
chr1	86038962	86039466	55.9665746
chr1	86045972	86046476	65.36075569
chr1	86047104	86047608	36.97435797
chr1	86173960	86174464	44.41118755
chr1	87239118	87239622	35.91610208
chr1	87240152	87240702	220.5839008
chr1	87245025	87245529	77.4405633
chr1	87379677	87380383	177.5992397
chr1	87458784	87459288	36.13702954
chr1	87801217	87801721	39.06750391
chr1	87889403	87889907	46.94261203
chr1	87901089	87901593	39.57673655
chr1	87902104	87902608	43.05276502
chr1	88271679	88272183	61.74063115
chr1	88641277	88641781	113.6282467
chr1	88837062	88837566	60.59308006
chr1	88863970	88864474	45.45302388
chr1	88953789	88954293	70.6910659
chr1	89078415	89078919	89.74655754
chr1	89239775	89240279	48.63033672
chr1	89356973	89357477	82.15640917
chr1	90071205	90071709	91.48517032
chr1	90308636	90309140	59.13708494
chr1	90331550	90332054	83.28818835
chr1	90355583	90356087	106.2461928
chr1	90384269	90384773	67.11250798
chr1	90440596	90441100	79.95385676
chr1	90868703	90869207	41.35793196
chr1	91557629	91558133	60.84494927
chr1	91586841	91587345	84.91409806
chr1	91940561	91941065	64.90549697
chr1	91966403	91967199	90.04006151
chr1	92057216	92057720	61.28674501
chr1	92074959	92075463	44.15083133
chr1	92076822	92077326	36.30880389
chr1	92196339	92196843	99.841066
chr1	92198009	92198513	109.7997285
chr1	92202448	92202952	122.5754337
chr1	92215279	92215985	199.6601326
chr1	92297062	92297566	90.50647566
chr1	92310485	92311035	255.9045823
chr1	92311570	92312074	83.52945021
chr1	92337915	92338419	69.01560382
chr1	92348900	92349450	177.9276461
chr1	92355625	92356129	39.0574204
chr1	92356541	92357045	118.0934382
chr1	92366114	92366664	279.322228
chr1	92379611	92380115	39.55546699
chr1	93297382	93297886	43.75276732
chr1	93324265	93324815	22.58938861
chr1	93416581	93417085	77.81403505
chr1	93544456	93545006	399.9237788
chr1	93801945	93802449	58.83468892
chr1	93803772	93804276	76.82805856
chr1	93811168	93811672	53.06851627
chr1	93811976	93812480	54.45951991
chr1	93905794	93906298	38.38769348
chr1	93907775	93908279	66.44773185
chr1	93912616	93913120	41.3947609
chr1	93913885	93914389	57.14919604
chr1	93984976	93985480	71.34017249
chr1	94128709	94129213	45.20817761
chr1	94132197	94132701	132.2763268
chr1	94135620	94136124	84.64892289
chr1	94137602	94138106	128.1218309
chr1	94159572	94160076	53.77613503
chr1	94167174	94167678	50.30276582
chr1	94186460	94186964	115.5258336
chr1	94219956	94220460	59.467035
chr1	94222171	94222675	62.86149221
chr1	94224423	94224927	75.79833805
chr1	94245198	94245907	218.218198
chr1	94278587	94279091	40.14206836
chr1	94279447	94279997	358.0723165
chr1	94312942	94313446	42.55720556
chr1	94344558	94345062	37.48163958
chr1	94486610	94487114	66.04732822
chr1	94487970	94488474	65.37094945
chr1	94499241	94499745	46.75111049
chr1	94511023	94511527	36.79906123
chr1	94533733	94534300	153.6090755
chr1	94765677	94766181	37.35333462
chr1	94776017	94776521	56.63605252
chr1	94791779	94792283	42.49341227
chr1	94883265	94883769	74.35323429
chr1	94884480	94884984	45.73808141
chr1	95045497	95046204	210.3920408
chr1	95061322	95061473	193.843871
chr1	95086848	95087352	44.38999151
chr1	95088222	95088726	43.65986119
chr1	95111813	95112317	80.46772262
chr1	95113726	95114230	51.69429785
chr1	95119576	95120080	47.83598987
chr1	95179203	95179707	60.2045282
chr1	95244370	95244874	76.8235912
chr1	95329423	95329927	57.33903759
chr1	95402326	95402876	177.8747197
chr1	95416904	95417408	53.46396933
chr1	95508848	95509352	35.71897889
chr1	95582653	95583157	79.42488022
chr1	95699272	95699776	88.1045632
chr1	95849983	95850533	480.9365293
chr1	96699775	96700279	37.26812163
chr1	96828051	96828555	41.9474598
chr1	96836371	96836875	50.00697082
chr1	97639844	97640348	38.64415942
chr1	97743389	97743893	40.58633324
chr1	97919193	97919697	102.7131502
chr1	98097595	98098099	115.0998654
chr1	98315374	98315878	39.81535668
chr1	98386556	98387060	50.20385156
chr1	98646552	98647056	38.95993981
chr1	98791385	98792153	195.9259652
chr1	98895543	98896047	43.4594178
chr1	98961772	98962276	36.83251251
chr1	99372339	99372843	53.53245855
chr1	99381579	99382083	53.73952821
chr1	100009803	100010307	67.14324052
chr1	100110680	100111230	313.2346595
chr1	100128010	100128514	124.1992442
chr1	100137974	100138478	53.2594252
chr1	100145751	100146255	40.11428825
chr1	100147920	100148424	35.78901969
chr1	100231870	100232374	39.0219032
chr1	100435167	100435671	48.96613781
chr1	100598288	100598838	238.0468032
chr1	100731419	100731923	68.88937941
chr1	100918180	100918684	39.4355699
chr1	101325885	101326389	48.07626324
chr1	101360108	101360612	107.4761074
chr1	101723583	101724202	453.2555947
chr1	101725176	101725680	80.27898891
chr1	101730110	101730614	40.90744871
chr1	104642733	104643237	59.55166361
chr1	106764944	106765448	42.83133104
chr1	108074850	108075354	48.0578845
chr1	108115089	108115680	137.6501613
chr1	108139889	108140393	49.17497845
chr1	108234086	108234590	90.64351309
chr1	108245467	108245971	48.20821126
chr1	108479046	108479550	56.97277651
chr1	108543365	108543869	100.7858327
chr1	108741838	108742342	49.78057902
chr1	108742777	108743281	35.52008579
chr1	109045879	109046429	312.7287997
chr1	109055442	109056192	295.7436407
chr1	109064455	109065005	127.22358
chr1	109096472	109096976	118.1954446
chr1	109103500	109104004	56.53911577
chr1	109126951	109127455	49.84082279
chr1	109203864	109204368	40.10050681
chr1	109235096	109235646	239.1848149
chr1	109289188	109289692	40.27805845
chr1	109359051	109359555	38.41637377
chr1	109373104	109373608	60.66565914
chr1	109618439	109618943	58.09845428
chr1	109633053	109633557	42.29202925
chr1	109642514	109643189	84.49737453
chr1	109647163	109647667	38.94376541
chr1	109739923	109740427	89.908152
chr1	109756903	109757453	363.9865737
chr1	109791824	109792328	39.22085028
chr1	109806165	109806669	52.43259847
chr1	109817418	109817996	302.9209886
chr1	109969318	109969822	60.7983507
chr1	110026632	110027136	50.06879455
chr1	110090606	110091110	146.8287851
chr1	110179072	110179576	46.91117117
chr1	110187375	110187538	147.3761361
chr1	110195065	110195457	601.2916524
chr1	110201793	110202297	45.13393778
chr1	110260255	110260759	36.09556793
chr1	110306355	110306859	37.05930339
chr1	110325893	110326397	100.5185338
chr1	110329984	110330488	42.17474121
chr1	110419817	110420321	50.39917016
chr1	110434979	110435483	35.25696426
chr1	110438498	110438934	573.9654566
chr1	110441425	110441929	43.46684947
chr1	110461807	110462311	47.3922094
chr1	110546576	110547080	56.34270533
chr1	110572063	110572567	64.81596474
chr1	110577034	110577740	84.69118811
chr1	110591737	110592241	41.08188687
chr1	110640837	110641341	85.30045504
chr1	110733038	110733542	47.27178995
chr1	110878903	110879611	210.3302975
chr1	110880556	110881311	321.9301526
chr1	110882441	110882945	46.85981016
chr1	110950029	110950533	61.91973522
chr1	110976329	110976833	83.64811126
chr1	111019623	111020127	157.6392757
chr1	111289255	111289759	78.81876227
chr1	111505816	111506320	42.14462231
chr1	111682716	111683220	40.96536446
chr1	111765319	111765823	51.157518
chr1	111991636	111992140	64.84040753
chr1	112024275	112024779	36.91196741
chr1	112298205	112298955	291.1612242
chr1	112933328	112933832	72.87261353
chr1	112939210	112939714	44.2857481
chr1	112946813	112947317	38.0714905
chr1	113008533	113009037	40.94018589
chr1	113162243	113162747	40.33571249
chr1	113247898	113248402	43.58993689
chr1	113250103	113250607	119.9887588
chr1	113498040	113498544	119.969288
chr1	113499420	113500120	110.7511889
chr1	113615286	113616016	260.682839
chr1	113850327	113850831	65.63059968
chr1	113867580	113868084	40.53444495
chr1	114301844	114302348	52.46082866
chr1	114430379	114430883	45.61727278
chr1	114447613	114448163	246.1346186
chr1	114471758	114472262	38.80185406
chr1	114889006	114889510	47.16076425
chr1	115032769	115033273	41.05102653
chr1	115053758	115054461	93.8111756
chr1	115059942	115060446	105.1544543
chr1	115082747	115083251	57.56787503
chr1	115087903	115088407	54.54882775
chr1	115124095	115124599	52.09586459
chr1	115213987	115214491	76.73395086
chr1	115323027	115323531	113.4026048
chr1	115605188	115605692	53.36129103
chr1	115612301	115612805	54.9923227
chr1	115711318	115711822	56.62239718
chr1	115722124	115722628	173.806165
chr1	115726693	115727197	43.78327466
chr1	115860120	115860670	297.1326822
chr1	115899036	115899645	297.8130491
chr1	115954180	115954730	605.1990693
chr1	115970889	115971393	48.30864595
chr1	115973368	115973827	1007.017825
chr1	115974656	115975160	48.0299074
chr1	116088414	116089124	105.6562494
chr1	116185139	116185694	120.1450872
chr1	116189685	116190189	55.14426003
chr1	116213915	116214465	625.1659521
chr1	116219061	116219565	67.68920853
chr1	116253730	116254234	60.98574243
chr1	116518584	116519088	72.39841861
chr1	116653771	116654275	37.22401567
chr1	116668232	116668736	73.92630542
chr1	116681574	116682078	73.20996289
chr1	116797402	116797906	97.58757796
chr1	116831647	116832151	37.08611988
chr1	116832791	116833295	103.6170982
chr1	116872710	116873214	57.51405924
chr1	116916573	116917077	37.85446507
chr1	117051374	117052098	216.7012559
chr1	117099104	117099608	35.76869538
chr1	117112463	117112652	144.1794979
chr1	117113622	117114126	35.80644513
chr1	117185817	117186321	79.7707571
chr1	117236477	117236981	41.59217453
chr1	117453025	117453575	300.1438288
chr1	117602440	117602944	44.78040968
chr1	117635802	117636306	98.36468848
chr1	117637689	117638193	57.22632969
chr1	117639654	117640158	66.19514724
chr1	117664639	117665143	37.45298978
chr1	117689597	117690101	36.38512181
chr1	118078374	118078878	107.2978508
chr1	118147959	118148463	52.28812806
chr1	118156242	118156746	49.72011015
chr1	118215953	118216457	45.97668532
chr1	118364254	118364758	41.00756043
chr1	118399953	118400503	208.0333642
chr1	118471346	118471850	37.73750111
chr1	118701496	118702046	19.73492067
chr1	119542179	119542683	36.74789241
chr1	119682715	119683421	147.5604703
chr1	120254484	120254988	53.9473806
chr1	143536493	143537197	91.44810617
chr1	143914954	143915458	44.19901601
chr1	144012574	144013078	142.5166792
chr1	144533509	144534246	140.7929924
chr1	144932062	144932782	325.1770935
chr1	144986638	144987142	48.39091076
chr1	144999670	145000262	61.56337127
chr1	145010133	145010637	42.06226902
chr1	145034583	145035087	36.51557156
chr1	145057585	145058089	40.62267548
chr1	145066274	145066824	19.61961941
chr1	145083375	145083879	150.6222304
chr1	145096151	145096980	115.7657395
chr1	145113446	145113950	41.00590673
chr1	145114458	145115008	75.17412913
chr1	145208720	145209224	46.41317786
chr1	145382612	145383116	59.35036041
chr1	145395219	145395723	52.25132562
chr1	145396544	145397276	81.82075384
chr1	145399143	145399647	42.01707222
chr1	145438150	145438654	109.3816101
chr1	145455293	145455797	111.4416449
chr1	145470363	145470867	59.18738932
chr1	145507495	145507999	50.82296284
chr1	145542615	145543119	48.78470986
chr1	145652317	145652821	78.93176413
chr1	145694322	145694826	39.0333527
chr1	145728446	145728950	43.22418696
chr1	146556058	146556562	49.63364056
chr1	146643070	146643574	69.12776794
chr1	146987124	146987628	43.01548487
chr1	147010872	147011376	98.53485137
chr1	147012717	147013454	78.06432281
chr1	147016828	147017378	742.9731212
chr1	147142431	147143020	993.6598333
chr1	147172071	147172575	52.99174331
chr1	147280045	147280595	245.4589926
chr1	147369134	147369986	98.14277441
chr1	148241519	148242023	71.28449121
chr1	148556476	148556980	57.6833728
chr1	149223216	149223924	96.71911587
chr1	149224357	149224861	64.12935414
chr1	149856989	149857493	55.31288152
chr1	149859790	149860294	46.74720363
chr1	149899564	149900068	46.66029324
chr1	149908497	149909001	47.71064158
chr1	149910929	149911644	119.9315902
chr1	149982489	149982993	49.92699199
chr1	149993009	149993513	37.80375629
chr1	150039264	150039768	39.15495434
chr1	150107541	150108045	39.33208429
chr1	150158604	150159340	111.8979863
chr1	150185637	150186187	217.4884126
chr1	150265999	150266503	37.54332368
chr1	150335953	150336743	160.8446915
chr1	150459497	150460001	105.460904
chr1	150487782	150488306	1070.127163
chr1	150524847	150525351	54.43948252
chr1	150533575	150534079	42.28668501
chr1	150550813	150551317	77.86765592
chr1	150551769	150552273	41.97867089
chr1	150577138	150577642	35.43609625
chr1	150592321	150592825	39.79432548
chr1	150669560	150670064	68.50974746
chr1	150737105	150737679	86.65431369
chr1	150848418	150848968	395.478481
chr1	150854012	150854516	35.19450101
chr1	150868008	150868512	48.86554139
chr1	150898604	150899108	65.41903404
chr1	150949682	150950186	41.0031853
chr1	150957733	150958237	77.01720506
chr1	150978881	150979385	41.7519303
chr1	151020000	151020504	126.8449035
chr1	151042808	151043513	133.0974238
chr1	151138405	151138633	173.9175635
chr1	151162426	151162930	42.49449807
chr1	151167518	151168022	36.6691216
chr1	151171271	151171821	327.8164216
chr1	151253501	151254005	45.04362659
chr1	151254733	151255237	42.51123878
chr1	151283991	151284495	39.35471233
chr1	151319693	151320197	42.33244185
chr1	151343746	151344250	38.19978018
chr1	151344886	151345390	152.0300797
chr1	151371788	151372292	66.19734647
chr1	151431809	151432313	36.78379104
chr1	151467122	151467672	154.9018157
chr1	151512064	151512568	36.84305881
chr1	151519542	151520046	75.28853456
chr1	151521212	151521716	86.94770102
chr1	151568948	151569452	55.01303498
chr1	151735755	151736259	36.66343817
chr1	151804950	151805454	44.7942116
chr1	151809097	151809601	62.51253054
chr1	151881844	151882348	58.05374782
chr1	151917001	151917505	52.42359091
chr1	151918110	151918614	71.57405068
chr1	151941389	151941893	38.42065768
chr1	151945368	151945918	417.093964
chr1	151960825	151961530	149.1416625
chr1	151961881	151962385	38.68347546
chr1	151963175	151963679	37.17809506
chr1	151964867	151965435	232.4891295
chr1	151966373	151966947	507.7730591
chr1	151967444	151967948	44.36013656
chr1	152008625	152009129	36.12395235
chr1	152019863	152020693	204.3962803
chr1	152021017	152021278	148.6292598
chr1	152022076	152022580	49.61646875
chr1	152024993	152025497	51.5467754
chr1	152140309	152141024	392.601568
chr1	152162934	152163547	100.4663056
chr1	152516248	152516752	118.0240227
chr1	153072741	153073245	55.6338684
chr1	153462805	153463537	251.7675877
chr1	153507840	153508344	41.05276037
chr1	153508668	153509172	41.66744061
chr1	153510771	153511493	93.5551045
chr1	153518070	153518574	46.62150513
chr1	153538809	153539313	103.3838381
chr1	153540927	153541431	66.02483473
chr1	153581236	153581740	90.14730082
chr1	153599746	153600250	46.96705047
chr1	153643268	153643772	53.82109111
chr1	153680951	153681455	55.57430183
chr1	153748252	153748756	54.43433321
chr1	153755736	153756240	39.37154095
chr1	153936207	153936711	36.9743354
chr1	153939698	153940202	49.42789447
chr1	153962813	153963504	1858.123779
chr1	154155055	154155559	62.66568074
chr1	154244922	154245516	168.9055785
chr1	154377517	154378021	46.39397716
chr1	154390707	154391266	206.1759094
chr1	154391920	154392424	126.4482363
chr1	154397588	154398092	87.26458833
chr1	154399925	154400429	125.5157943
chr1	154404999	154405503	37.69955213
chr1	154456838	154457342	65.25713894
chr1	154531220	154531724	41.13327289
chr1	154580570	154581074	37.48695221
chr1	154909220	154909985	271.1549678
chr1	154934160	154934664	78.4961446
chr1	154946820	154947586	1088.644735
chr1	154955475	154955979	60.05271536
chr1	154971448	154971952	78.59700687
chr1	154973412	154974209	79.66093376
chr1	154975424	154975928	35.94092418
chr1	154976251	154976755	40.39647218
chr1	154979548	154980052	56.70570619
chr1	154989705	154990409	118.7324284
chr1	155042185	155042689	143.0132059
chr1	155056330	155056834	35.4035787
chr1	155097014	155097518	137.053372
chr1	155098878	155100031	240.2795176
chr1	155101070	155101820	534.2418201
chr1	155108255	155108759	37.75013661
chr1	155112868	155113372	35.39833275
chr1	155145497	155146001	37.29698848
chr1	155149031	155149535	42.96044941
chr1	155164249	155164753	79.43759969
chr1	155196565	155197319	648.86262
chr1	155214348	155215058	223.351707
chr1	155220910	155221414	81.06907597
chr1	155231823	155232531	87.82290515
chr1	155242530	155243034	37.74896349
chr1	155246779	155247283	63.89977023
chr1	155278387	155278891	46.35858353
chr1	155369565	155370069	51.9439233
chr1	155532679	155533183	58.47535133
chr1	155658436	155658940	74.8524279
chr1	155715124	155715628	49.42972564
chr1	155827219	155827723	35.2533186
chr1	155903999	155904503	67.42950255
chr1	155912500	155913206	166.8561569
chr1	155931719	155932223	43.99177655
chr1	155948283	155948787	37.35912134
chr1	155972285	155972789	58.64493766
chr1	155973049	155973553	49.48237539
chr1	155990606	155991142	1325.175318
chr1	156024245	156024795	184.5186541
chr1	156055967	156056471	38.02104982
chr1	156060433	156060937	41.31606031
chr1	156083814	156084318	44.77069908
chr1	156085683	156086187	35.25034777
chr1	156093326	156093830	69.14651323
chr1	156095890	156096394	49.86882436
chr1	156163544	156164048	65.72888863
chr1	156182730	156183234	36.06489001
chr1	156252556	156253060	50.32145546
chr1	156265178	156265682	48.0385063
chr1	156341601	156342105	36.04693988
chr1	156415560	156416064	40.05287499
chr1	156426960	156427510	146.5606055
chr1	156471061	156471565	36.15271443
chr1	156473054	156473558	74.52900152
chr1	156474788	156475292	39.28989093
chr1	156506829	156507333	38.14303007
chr1	156541662	156542367	280.7609721
chr1	156561109	156561613	38.62806237
chr1	156571046	156571550	35.2898317
chr1	156582127	156582631	35.81796984
chr1	156609488	156609992	36.37423273
chr1	156629897	156630401	38.81257343
chr1	156631013	156631517	53.63938681
chr1	156655996	156656500	98.02374316
chr1	156659206	156659710	55.56104602
chr1	156661581	156662085	42.8233467
chr1	156679450	156680000	515.3027258
chr1	156683001	156683505	95.2977708
chr1	156698389	156698893	84.55774271
chr1	156710854	156711358	54.88536368
chr1	156736904	156737408	78.31330352
chr1	156862096	156862600	36.20495107
chr1	156866455	156866959	47.40989283
chr1	156896001	156896505	46.60337682
chr1	157108047	157108551	59.3756461
chr1	157992701	157993205	39.54241968
chr1	158115792	158116296	42.83916676
chr1	158496918	158497422	44.34106083
chr1	159721822	159722575	453.6634077
chr1	159793170	159793674	96.5240151
chr1	159824488	159824992	36.14624595
chr1	159837241	159837745	113.9444076
chr1	159851664	159852168	97.33309012
chr1	159859541	159860045	54.54127895
chr1	159885997	159886501	107.7083946
chr1	159894106	159894610	88.05336163
chr1	159895212	159895762	436.2802033
chr1	159940790	159941075	255.6232158
chr1	159976088	159976592	82.03707473
chr1	160067489	160067993	58.34894946
chr1	160094543	160095047	50.91594676
chr1	160254650	160255154	37.78279385
chr1	160312845	160313560	147.0833599
chr1	160959639	160960466	300.1418633
chr1	160978582	160979086	35.93092756
chr1	161015764	161016268	180.3971211
chr1	161053291	161053795	38.96648848
chr1	161084923	161085427	56.93707882
chr1	161102736	161103240	73.67527327
chr1	161123509	161124013	47.28278136
chr1	161135719	161136223	110.4284757
chr1	161171886	161172390	35.17661177
chr1	161195671	161196175	90.41200829
chr1	161369026	161369530	49.21141343
chr1	161391751	161392255	38.18150308
chr1	161442867	161443371	47.69610993
chr1	161509818	161510322	50.46339064
chr1	161735866	161736370	78.25986186
chr1	161842204	161842708	44.9258429
chr1	161993874	161994378	63.42027541
chr1	162038968	162039682	481.9055572
chr1	162051101	162051605	87.81100784
chr1	162111356	162111860	40.55460671
chr1	162319665	162320169	95.17471118
chr1	162343563	162344067	116.1291126
chr1	162351140	162351644	67.22776212
chr1	162375549	162376053	105.6558159
chr1	162660649	162661199	443.6078845
chr1	162863106	162863610	50.5268008
chr1	163165753	163166257	44.68666229
chr1	163233703	163234207	74.41015445
chr1	163259962	163260512	106.3536057
chr1	163291506	163292198	337.7643735
chr1	164231017	164231521	37.71758035
chr1	164526402	164526906	44.68726032
chr1	164571946	164572450	84.6498685
chr1	164580927	164581632	192.7550821
chr1	164592141	164592645	52.67984375
chr1	164599770	164600274	110.1402746
chr1	164614093	164614597	53.32281444
chr1	164616431	164616935	81.67227528
chr1	164617844	164618547	239.7121083
chr1	164620831	164621335	44.39910332
chr1	164652407	164652911	82.22649607
chr1	164676331	164676835	106.5120881
chr1	164717388	164718026	1290.106825
chr1	164736607	164737111	85.90354731
chr1	164740896	164741400	69.18494735
chr1	164741847	164742351	58.49963087
chr1	165599555	165600272	301.2448141
chr1	165601076	165601580	46.45150389
chr1	165667280	165667784	42.65725795
chr1	165737691	165738195	38.19876934
chr1	165796788	165797292	36.67051734
chr1	165798157	165798661	42.96608267
chr1	165840596	165841100	130.236226
chr1	165885246	165885750	41.36151846
chr1	166808283	166808787	43.64445064
chr1	166809187	166809737	286.3774786
chr1	166845328	166845878	120.5043556
chr1	167191498	167192002	92.63556549
chr1	167370389	167370893	64.30475304
chr1	167422337	167422841	50.846868
chr1	167683405	167683909	44.67974213
chr1	167684415	167685144	81.55732443
chr1	167691149	167691653	55.5765235
chr1	167905332	167906084	365.9028759
chr1	167906482	167906986	42.54546443
chr1	168058160	168058664	37.45151461
chr1	168147884	168148388	47.35429831
chr1	168257598	168258102	58.47902776
chr1	168270793	168271343	207.1323185
chr1	168361135	168361843	110.6294746
chr1	168366151	168366951	84.28004856
chr1	168375181	168375820	401.9868178
chr1	168378017	168378521	129.0910911
chr1	168578040	168578544	56.32000289
chr1	168592365	168592869	64.17039067
chr1	168678853	168679558	143.2169077
chr1	168721260	168721764	48.42804595
chr1	168751867	168752371	71.66239718
chr1	168770596	168771347	554.9584953
chr1	168830789	168831293	41.85917139
chr1	169029276	169029875	286.6689109
chr1	169075208	169075758	271.3382445
chr1	169078995	169079499	48.2158467
chr1	169219227	169219731	49.92701618
chr1	169441827	169442592	313.8540529
chr1	169455193	169455697	122.1280234
chr1	169498572	169499076	45.28724202
chr1	169763883	169764456	191.3964379
chr1	169863204	169863708	51.11238214
chr1	169903488	169903992	37.85046744
chr1	169911537	169912087	349.7274924
chr1	170043735	170044239	54.74889699
chr1	170500652	170501457	244.1226385
chr1	171454631	171455135	84.76973852
chr1	171613972	171614476	141.5153413
chr1	171711320	171711824	38.38455336
chr1	171750349	171750853	65.51222412
chr1	172105102	172105606	42.15665063
chr1	172320827	172321331	80.15501494
chr1	172328061	172328565	49.80689671
chr1	172412911	172413415	53.7744841
chr1	172418051	172418761	120.6604203
chr1	172420162	172420712	401.5168159
chr1	172632845	172633349	70.14322754
chr1	172807471	172807975	52.42481814
chr1	172828221	172828725	78.34268942
chr1	172902987	172903491	50.80981681
chr1	173012005	173012509	58.6106945
chr1	173092119	173092623	73.79662201
chr1	173159627	173160131	86.90992534
chr1	173238577	173239081	50.7673137
chr1	173300258	173300762	50.71944088
chr1	173374922	173375426	172.5624949
chr1	173405943	173406447	47.84763512
chr1	173421112	173421616	35.70995136
chr1	173446916	173447620	141.4157688
chr1	173473255	173473759	43.40696841
chr1	173683765	173684469	166.6037896
chr1	173793431	173794256	77.97200662
chr1	174085122	174085696	118.6309876
chr1	174128901	174129405	37.69270308
chr1	174160569	174161073	67.25696932
chr1	174968230	174968734	82.43392343
chr1	174992303	174992807	74.42566927
chr1	175138390	175138894	157.8410275
chr1	175161221	175161725	40.04080106
chr1	175448618	175449122	39.3389983
chr1	175814519	175815023	40.87065399
chr1	176850118	176850622	73.75576558
chr1	177178442	177178946	66.93465521
chr1	177189181	177189685	36.9307062
chr1	178062003	178062669	132.6456209
chr1	178207730	178208282	93.66143108
chr1	178499009	178499513	81.63962551
chr1	178501050	178501815	83.43544052
chr1	178505811	178506531	118.5784909
chr1	178511295	178511799	59.53913235
chr1	178579891	178580395	97.17049283
chr1	178594793	178595297	49.38165027
chr1	178643681	178644185	43.52273918
chr1	178695150	178695654	44.3565658
chr1	178955641	178956145	36.94714708
chr1	178971847	178972351	39.39537297
chr1	178986056	178986560	85.62564399
chr1	178986992	178987496	51.83064984
chr1	178995378	178995882	47.91661096
chr1	179051909	179052413	41.7778942
chr1	179106688	179107192	40.76430618
chr1	179203499	179204003	49.23446821
chr1	179263505	179264227	96.91692395
chr1	179265802	179266306	37.61676893
chr1	179272231	179272981	656.5249053
chr1	179844998	179845548	24.78119337
chr1	179850878	179851382	86.49087865
chr1	179851631	179852135	47.50293654
chr1	179900018	179900522	43.258043
chr1	180067223	180067926	132.8592863
chr1	180136949	180137453	39.3919901
chr1	180199221	180199771	259.8296232
chr1	180200517	180201021	39.40495341
chr1	180471832	180472336	52.1030232
chr1	180490595	180491145	360.0164589
chr1	180555993	180556497	40.16110517
chr1	180991917	180992621	136.1326962
chr1	181042754	181043258	35.4052749
chr1	181059261	181059765	49.75744646
chr1	181070058	181070562	57.77305824
chr1	181073877	181074626	547.1008034
chr1	181081586	181082289	173.8767592
chr1	181096101	181096605	119.4912904
chr1	181110641	181111145	36.7246996
chr1	181220231	181220735	92.81536669
chr1	182089821	182090325	66.87222044
chr1	182150162	182150666	49.50277083
chr1	182360298	182360802	66.24208564
chr1	182557748	182558252	48.09258773
chr1	182585116	182585620	162.8489413
chr1	182586883	182587387	47.62922156
chr1	182808953	182809457	115.9934335
chr1	182862392	182862896	37.46669623
chr1	182937413	182937963	321.5050484
chr1	182991327	182992030	81.18421409
chr1	182992811	182993315	53.91670802
chr1	183048838	183049574	311.9138431
chr1	183058004	183058554	141.8165597
chr1	183063078	183063582	75.49455738
chr1	183129148	183129652	61.1185304
chr1	183203672	183204176	44.23989011
chr1	183241680	183242184	93.1591215
chr1	183436743	183437247	49.12247712
chr1	183440957	183441461	64.76133848
chr1	183462598	183463102	35.44986418
chr1	183484109	183484613	55.11498485
chr1	183534330	183534834	36.65591832
chr1	183553188	183553692	45.99597741
chr1	183554125	183554629	73.0950795
chr1	183601205	183601755	159.5390083
chr1	183994126	183994838	165.8785561
chr1	184020560	184021064	47.22740992
chr1	184792037	184792541	87.96508563
chr1	185126059	185126563	49.43504276
chr1	185285301	185285805	72.74941692
chr1	185286545	185287049	38.1876072
chr1	185410631	185411135	87.55850358
chr1	185534338	185534842	181.552382
chr1	185554911	185555415	43.12833372
chr1	185614324	185614828	42.72215684
chr1	185615386	185615959	364.8589314
chr1	185702793	185703343	268.4039723
chr1	186002935	186003439	116.7649842
chr1	186011270	186011774	106.1074897
chr1	186047279	186047783	40.2318694
chr1	186063286	186063790	60.06636254
chr1	186071496	186072046	212.7420668
chr1	186122030	186122534	98.6416247
chr1	186152445	186152625	197.4204847
chr1	186344661	186345165	60.4873464
chr1	186411813	186412518	270.3131786
chr1	186450482	186450986	53.826026
chr1	186461659	186462163	39.76118863
chr1	186649496	186650000	83.47955687
chr1	186668589	186669139	212.9863372
chr1	186677817	186678321	48.89146971
chr1	186685025	186685745	755.4180281
chr1	186719356	186719860	39.33747348
chr1	186970632	186971136	91.02053117
chr1	187236887	187237391	64.32023313
chr1	187478126	187478630	39.2106634
chr1	188675841	188676345	54.67067093
chr1	192445855	192446359	42.69104202
chr1	192454888	192455392	39.34089609
chr1	192500105	192500655	413.8177156
chr1	192579510	192580014	53.847404
chr1	192671346	192671896	155.3363796
chr1	192796140	192796644	43.9297854
chr1	192967487	192967991	42.29069556
chr1	193028341	193028891	142.3193527
chr1	193091006	193091510	54.84178331
chr1	193624387	193624891	70.42007367
chr1	193699067	193699571	98.02570855
chr1	193878530	193879034	39.74394773
chr1	196032351	196032911	137.8137816
chr1	196047753	196048257	43.23200873
chr1	196515423	196515927	96.63137439
chr1	197115491	197116066	105.701898
chr1	197120245	197120749	36.2729859
chr1	197369290	197369794	35.34921679
chr1	197411128	197411678	305.5939566
chr1	197652847	197653351	35.92826927
chr1	197936140	197936644	74.82828993
chr1	198082536	198083040	70.35956253
chr1	198085174	198085678	59.95923974
chr1	198087143	198087647	44.83908373
chr1	198090156	198090660	60.61377093
chr1	198095120	198095970	86.3703797
chr1	198124400	198124904	46.32491013
chr1	198125764	198126268	42.8437804
chr1	198126505	198127009	40.17309136
chr1	198222825	198223329	65.53053695
chr1	198228394	198228898	73.26574596
chr1	198412315	198412877	156.0716751
chr1	198418403	198418907	58.88287775
chr1	198498623	198499127	52.74936419
chr1	198626670	198627174	38.88344539
chr1	198638156	198638660	91.59178442
chr1	198904470	198905020	260.7178256
chr1	199241535	199242284	375.3894837
chr1	199266903	199267407	53.0740699
chr1	199459722	199460323	89.89116969
chr1	199481105	199481609	50.02033104
chr1	199654418	199654922	44.53183448
chr1	199728365	199729114	303.9924071
chr1	199747290	199747794	63.6670824
chr1	199750048	199750552	43.34452335
chr1	199753172	199753744	172.0368279
chr1	199763149	199763653	55.35297345
chr1	200100689	200101193	96.54522626
chr1	200305511	200306015	35.77244156
chr1	200310352	200310856	37.25557888
chr1	200335658	200336219	144.6730277
chr1	200345474	200345978	73.16035052
chr1	200348418	200348922	50.5303301
chr1	200411777	200412281	98.30888796
chr1	200452554	200453058	71.63868626
chr1	200589668	200590172	43.12572571
chr1	200609915	200610419	96.70878645
chr1	200707695	200707942	192.0004361
chr1	200984620	200985124	140.5529767
chr1	200988367	200988871	58.16063856
chr1	201139586	201140283	154.3347789
chr1	201140308	201140812	42.97495911
chr1	201214149	201214653	111.3973829
chr1	201228951	201229455	64.56439082
chr1	201243923	201244679	114.2834234
chr1	201261005	201261509	88.32242793
chr1	201268917	201269421	91.94664029
chr1	201278687	201278814	209.6363673
chr1	201280131	201280635	70.5069154
chr1	201445600	201446104	58.92849027
chr1	201457936	201458751	139.2511627
chr1	201471317	201471821	87.90250099
chr1	201472560	201473064	51.90304147
chr1	201474558	201475062	41.17013904
chr1	201475685	201476189	63.82737742
chr1	201507947	201508451	51.79646165
chr1	201562519	201563023	56.20392966
chr1	201567042	201567546	39.98925855
chr1	201683719	201684223	42.61719723
chr1	201885694	201886398	112.2994482
chr1	201910439	201910943	54.78666671
chr1	201979259	201980076	127.4406266
chr1	201987574	201988292	136.5672599
chr1	201992238	201992742	48.03555642
chr1	201998174	201998678	37.78318484
chr1	202003954	202004458	90.00516815
chr1	202026075	202026579	102.7866571
chr1	202041520	202042024	46.33015518
chr1	202045101	202045852	705.632061
chr1	202054363	202054867	70.17705843
chr1	202074898	202075402	58.18883806
chr1	202076479	202076722	184.8711277
chr1	202077317	202077821	135.5025955
chr1	202112373	202112877	38.27328713
chr1	202123856	202124561	106.9869354
chr1	202168296	202168846	364.3870213
chr1	202169316	202169820	153.0048265
chr1	202182325	202182829	98.89014223
chr1	202191329	202191879	126.1456789
chr1	202252374	202252924	238.0391457
chr1	202317396	202317946	483.2086759
chr1	202558325	202558829	87.14781158
chr1	202777109	202777613	45.84635288
chr1	202779669	202780173	45.97536564
chr1	202858157	202858661	64.55170645
chr1	202963933	202964515	170.9480516
chr1	203328313	203328817	120.0779615
chr1	203338057	203338561	68.94036263
chr1	203481894	203482398	79.26489853
chr1	203488355	203489119	425.7510527
chr1	203503633	203504137	74.98565422
chr1	203505895	203506660	295.5799196
chr1	203513595	203514099	44.21243882
chr1	203527311	203527815	80.34275669
chr1	203576217	203576721	36.77048428
chr1	203595741	203596245	75.12781878
chr1	203597344	203597848	39.6145808
chr1	203605284	203605788	73.43331241
chr1	203630588	203631138	796.6001662
chr1	203643252	203643756	94.43317557
chr1	203661830	203662567	119.6156336
chr1	203725511	203726015	39.86002185
chr1	203764395	203764899	65.77924159
chr1	203830575	203831279	104.9337041
chr1	203836860	203837364	47.71655877
chr1	203895161	203895665	35.67130838
chr1	203965172	203965722	442.1085075
chr1	204010236	204010740	36.83009737
chr1	204042703	204043207	44.90095253
chr1	204073754	204074258	155.6898536
chr1	204140707	204141257	185.7302215
chr1	204146321	204146825	75.63258753
chr1	204263410	204263914	89.05732429
chr1	204265439	204265943	43.85997667
chr1	204288521	204289025	87.35200757
chr1	204346304	204346808	65.18345692
chr1	204347067	204347571	45.87407976
chr1	204380851	204381355	88.74656157
chr1	204386381	204386885	38.64367427
chr1	204400498	204401002	44.14372521
chr1	204407727	204408231	41.70882265
chr1	204415840	204416344	41.49722833
chr1	204417621	204418125	124.5696487
chr1	204419874	204420378	55.06773597
chr1	204462578	204463287	1476.4581
chr1	204475113	204475840	79.46775866
chr1	204476724	204477228	47.36755966
chr1	204485529	204486079	381.225811
chr1	204616605	204617155	911.6016822
chr1	205091153	205091657	128.5686143
chr1	205180579	205181083	39.99502888
chr1	205234851	205235696	393.5829902
chr1	205245317	205245821	148.0631465
chr1	205248992	205249496	67.70255831
chr1	205254013	205254254	223.9835672
chr1	205263416	205263920	87.85100391
chr1	205267681	205267878	187.2958712
chr1	205270288	205270913	189.1946224
chr1	205286754	205287258	41.95205087
chr1	205287693	205288197	172.8139651
chr1	205288624	205289128	140.8699669
chr1	205335127	205335631	35.63466362
chr1	205446943	205447447	55.96778218
chr1	205454447	205454951	55.25847728
chr1	205488711	205489215	39.0247084
chr1	205600085	205600831	524.2852031
chr1	205600966	205601470	49.99738047
chr1	205718381	205718885	37.89136274
chr1	205719175	205719679	87.27870509
chr1	205782869	205783373	55.29347953
chr1	205902820	205903324	164.5584846
chr1	205905374	205905878	49.3141813
chr1	205914201	205914705	73.71834166
chr1	205916013	205916517	36.30199176
chr1	206136040	206136544	41.2871791
chr1	206644139	206644689	562.6740998
chr1	206680573	206681077	46.37841258
chr1	206682159	206682663	44.03722324
chr1	206686933	206687437	87.49546511
chr1	206687994	206688498	95.12674317
chr1	206785538	206786042	81.22480731
chr1	206888023	206888527	46.94190963
chr1	206897111	206897814	149.1717813
chr1	207028054	207028558	42.58180325
chr1	207038322	207038826	43.37543227
chr1	207063538	207064524	294.6190479
chr1	207069058	207069608	748.584371
chr1	207071702	207072499	258.9445225
chr1	207078617	207079121	44.92505084
chr1	207112221	207112725	46.12081327
chr1	207128794	207129298	54.38855466
chr1	207176076	207176330	291.4838332
chr1	207178328	207178832	46.79340375
chr1	207180597	207181101	72.24249312
chr1	207193408	207193912	175.7047196
chr1	207200448	207200952	85.25872303
chr1	207223641	207224422	180.4264143
chr1	207226150	207226654	73.60689908
chr1	207261577	207262357	140.3502095
chr1	207267215	207267719	138.8700153
chr1	207282287	207282791	68.85760656
chr1	207378285	207378789	50.19653907
chr1	207405856	207406451	115.5054383
chr1	207414628	207415181	230.5834893
chr1	207478068	207478618	297.4545364
chr1	207483039	207483543	100.2117568
chr1	207494608	207495158	399.9572761
chr1	207886032	207886737	217.860231
chr1	207911532	207912293	430.0408481
chr1	207913475	207913979	81.46622327
chr1	207921947	207922451	51.35231645
chr1	207924998	207925502	99.23357903
chr1	207997142	207997646	48.82794688
chr1	208263742	208264446	178.53853
chr1	208281223	208281362	127.8719431
chr1	208305528	208306032	41.22512994
chr1	208308751	208309255	101.5396942
chr1	208310542	208311046	78.82631472
chr1	208352762	208353387	397.8406233
chr1	208357669	208358219	259.0502568
chr1	208374564	208375068	38.67260562
chr1	208393037	208393541	43.65214418
chr1	208393990	208394494	49.15687611
chr1	208405312	208405816	58.94897924
chr1	209433450	209433954	37.1211837
chr1	209439902	209440452	182.5056314
chr1	209571863	209572367	57.98389058
chr1	209822632	209823136	41.34789477
chr1	209826381	209826885	36.55251885
chr1	209847129	209847633	57.22028303
chr1	209861907	209862411	88.58350783
chr1	209957760	209958264	63.60310637
chr1	210001040	210001544	55.77076499
chr1	210013113	210013617	35.95975316
chr1	210050365	210050869	40.14248677
chr1	210407156	210407660	39.06116758
chr1	210472859	210473363	73.92006981
chr1	211190671	211191175	35.84229876
chr1	211431990	211432706	349.0598255
chr1	211688555	211689059	48.90310852
chr1	211715422	211715926	60.87867503
chr1	211725069	211725241	176.6384648
chr1	211751080	211751584	46.31741683
chr1	211752700	211753250	259.7599726
chr1	211804052	211804556	41.63062787
chr1	211809843	211810598	122.4825411
chr1	211812294	211812471	124.9640543
chr1	211812786	211813508	91.12026849
chr1	211816560	211817643	216.9691651
chr1	211826595	211827099	59.95470308
chr1	211848805	211849556	568.3740148
chr1	211898071	211898575	62.00612612
chr1	211909061	211909565	126.0190796
chr1	212003948	212004452	43.5557374
chr1	212085446	212085950	147.3036915
chr1	212102247	212102751	132.0865813
chr1	212204205	212204755	288.4641973
chr1	212208322	212208826	36.77621849
chr1	212311852	212312356	59.12009034
chr1	212459447	212459951	54.52102841
chr1	212659225	212659729	93.38149342
chr1	212661756	212662260	64.3127004
chr1	212686394	212686898	59.5697966
chr1	212691873	212692377	80.02620765
chr1	212731579	212731761	182.4273122
chr1	212732308	212732812	64.75429603
chr1	212740203	212740795	162.2483434
chr1	212769469	212769973	97.89173356
chr1	212781802	212782306	87.67249494
chr1	212875434	212875669	187.2592924
chr1	212964923	212965427	66.97877689
chr1	212965705	212966209	35.24486726
chr1	213188953	213189457	43.32188758
chr1	213224364	213224868	69.45687504
chr1	213298854	213299358	44.21266021
chr1	214434771	214435275	42.42465096
chr1	214454951	214455455	46.15642635
chr1	214612718	214613268	216.7360792
chr1	214640007	214640586	97.16426863
chr1	214725305	214725809	38.61445186
chr1	214776162	214776666	63.32684544
chr1	215740985	215741489	72.51641381
chr1	216466976	216467480	53.43824515
chr1	217804143	217804693	121.3130019
chr1	217891232	217891736	38.29871822
chr1	218458313	218459034	183.3982191
chr1	218550576	218551080	53.48813973
chr1	218553742	218554246	45.08420982
chr1	218759149	218759653	60.24358466
chr1	218765937	218766441	91.00241268
chr1	218832190	218832694	38.24987399
chr1	218847810	218848314	58.89155362
chr1	218885478	218885982	93.84758201
chr1	218951950	218952454	54.86679158
chr1	218996629	218997133	48.84011805
chr1	219104276	219105087	128.3997486
chr1	219118285	219118789	40.64938922
chr1	219691915	219692465	110.8596148
chr1	219832907	219833665	217.7105876
chr1	220219543	220220047	38.4923847
chr1	220292356	220292860	58.42918291
chr1	220543584	220544088	62.51149246
chr1	220600316	220600820	66.02353678
chr1	220624789	220625556	448.4320661
chr1	220959728	220960232	41.3510906
chr1	220960634	220961138	68.03523194
chr1	220961527	220962240	96.00001061
chr1	221485718	221486268	61.95617733
chr1	221508590	221509188	986.591925
chr1	221565759	221566263	68.670992
chr1	221567328	221568078	605.3794142
chr1	221570595	221571099	41.26926496
chr1	221588902	221589587	101.8166052
chr1	221593000	221593504	36.56254086
chr1	221612583	221613087	74.42466995
chr1	221613264	221613814	170.4961265
chr1	221661822	221662326	46.22231953
chr1	221785414	221786127	133.8117357
chr1	221810866	221811370	38.78923735
chr1	221891800	221892304	36.05309974
chr1	221915157	221915918	470.498765
chr1	222013092	222013596	72.83851737
chr1	222019224	222019728	35.86652963
chr1	222023822	222024326	44.83524633
chr1	222042266	222042816	90.31254369
chr1	222060418	222060922	41.46352347
chr1	222430348	222430852	52.49801428
chr1	222544650	222545154	41.51636602
chr1	222817355	222817828	762.5408333
chr1	222927706	222928210	40.04694356
chr1	222951264	222951768	39.71773387
chr1	222958208	222958712	74.90989985
chr1	222967814	222968318	92.15753918
chr1	222990965	222991469	42.65684574
chr1	223059731	223060434	173.6037903
chr1	223167813	223168317	69.37135726
chr1	223168465	223169015	303.7571804
chr1	223214770	223215274	51.16285628
chr1	223254495	223255045	204.1168752
chr1	223903026	223903288	183.5404404
chr1	223959720	223960224	43.46683781
chr1	224033948	224034452	70.84167332
chr1	224432846	224433350	44.01670718
chr1	224447669	224448173	42.24323602
chr1	224452880	224453384	50.4773642
chr1	224461428	224461932	43.42304203
chr1	224517947	224518451	36.578238
chr1	224644787	224645492	142.6627071
chr1	225614504	225615008	36.83651619
chr1	225632578	225633082	88.64580395
chr1	225633947	225634451	72.59684392
chr1	225641834	225642338	65.35417899
chr1	225653018	225653522	72.03294915
chr1	225696098	225696602	40.5924329
chr1	225898562	225899066	49.76349179
chr1	225923116	225923869	219.6728286
chr1	225924800	225925304	119.0434105
chr1	225942824	225943528	102.3912018
chr1	226005315	226005819	56.14058489
chr1	226069736	226070240	35.52285624
chr1	226369774	226370278	35.85814204
chr1	226373832	226374336	87.46999096
chr1	226496794	226496953	77.84024734
chr1	226520975	226521479	52.97362993
chr1	226814187	226814588	715.4783069
chr1	226898949	226899453	41.9908299
chr1	227002793	227003343	686.5978663
chr1	227025617	227026121	41.94489461
chr1	227058296	227058800	35.59280702
chr1	227061981	227062680	548.0477325
chr1	227510829	227511333	66.15257725
chr1	227545003	227545507	44.47691529
chr1	227751031	227751736	173.2729027
chr1	227993517	227994021	110.5807688
chr1	228231143	228231647	99.47170934
chr1	228327369	228327919	183.8423036
chr1	228674289	228674793	41.3190528
chr1	228783447	228784181	146.669522
chr1	228937956	228938460	69.55269283
chr1	228974055	228974559	90.48517687
chr1	228977851	228978355	39.20517983
chr1	228996806	228997310	104.456933
chr1	229038649	229039153	87.80991591
chr1	229200082	229200632	325.5694899
chr1	229205824	229206328	50.21673515
chr1	229250394	229250898	53.07289625
chr1	229356858	229357595	332.104357
chr1	229359233	229359737	65.33525306
chr1	229360998	229361502	84.05241936
chr1	229365367	229365871	57.12587287
chr1	229367231	229367529	274.3431978
chr1	229388940	229389444	138.9648872
chr1	229760751	229761255	51.26899017
chr1	230209260	230209764	78.96554998
chr1	230240412	230240916	131.7170043
chr1	230241513	230242017	61.6363027
chr1	230249319	230250024	195.828047
chr1	230321810	230322360	205.2594219
chr1	230594175	230594679	38.98499094
chr1	230844294	230844798	35.86335983
chr1	230849828	230850332	36.13296219
chr1	230960645	230961368	137.384914
chr1	231330578	231331082	36.82848714
chr1	231473528	231474032	45.61306009
chr1	231963000	231963550	163.9563564
chr1	233004576	233005126	201.9593467
chr1	233085912	233086416	58.67803137
chr1	233124174	233124678	75.93342921
chr1	233248469	233248973	38.36304198
chr1	233431217	233431721	43.0370696
chr1	233464707	233465211	38.68770559
chr1	233503136	233503749	463.930042
chr1	233578775	233579325	170.8593273
chr1	233749123	233749837	78.36927391
chr1	233750949	233751453	56.5606397
chr1	233771690	233772194	89.79045739
chr1	233790353	233791058	109.4811487
chr1	233792327	233792831	76.2546945
chr1	233804421	233804925	61.81909597
chr1	233843276	233843780	45.35709465
chr1	234039926	234040430	36.98457335
chr1	234275708	234276212	42.19216698
chr1	234321746	234322250	72.9303697
chr1	234505423	234505927	38.78696037
chr1	234509021	234509727	119.1549815
chr1	234613551	234614055	53.9214302
chr1	234636885	234637539	297.09404
chr1	234641203	234641906	239.4084269
chr1	234645719	234646223	54.26643655
chr1	234659271	234659775	115.3226226
chr1	234680301	234681025	93.44217762
chr1	234700292	234700796	37.12850493
chr1	234735303	234735853	592.4415487
chr1	234748198	234748702	178.0513912
chr1	234792689	234793193	69.66818219
chr1	234793855	234794359	83.84740092
chr1	234795214	234795718	54.41803254
chr1	234820008	234820512	37.44448395
chr1	234847685	234848189	38.18968348
chr1	234858935	234859485	211.2243199
chr1	234859859	234860409	554.6653314
chr1	234860865	234861193	288.7058013
chr1	234907954	234908707	602.363038
chr1	235002174	235002678	58.32500282
chr1	235012086	235012590	47.53841297
chr1	235035005	235035509	40.67032802
chr1	235093234	235093786	212.2192915
chr1	235097812	235098316	35.82526974
chr1	235106492	235107198	108.9917842
chr1	235110745	235111500	416.9313454
chr1	235113546	235114005	678.4806392
chr1	235114356	235114854	859.0678752
chr1	235116292	235116997	173.9225936
chr1	235123049	235123553	44.42433302
chr1	235132935	235133439	148.0787126
chr1	235134118	235134668	525.6651647
chr1	235147459	235147963	100.2671429
chr1	235153761	235154265	45.15428941
chr1	235242611	235243388	497.2568473
chr1	235257044	235257548	71.69903934
chr1	235292075	235292579	87.51191243
chr1	235492131	235492863	108.5609273
chr1	235530644	235531148	52.31248912
chr1	235565794	235566298	48.44942191
chr1	235667077	235667581	48.75192595
chr1	236029540	236030044	44.70653163
chr1	236066228	236066732	37.66032678
chr1	236073577	236074081	53.58422338
chr1	236080651	236081155	100.4405306
chr1	236162647	236163151	44.37740013
chr1	236644020	236644524	70.45231855
chr1	236657751	236658301	353.4708557
chr1	236767680	236768389	99.36826606
chr1	236958857	236959607	660.2480909
chr1	237068327	237068831	127.7093146
chr1	237922652	237923156	41.9592735
chr1	237924133	237924683	246.4781801
chr1	238036707	238037211	60.32329179
chr1	239977284	239978187	273.5223697
chr1	239979277	239980031	556.2881978
chr1	240021308	240021812	60.93270098
chr1	240405941	240406445	52.47206204
chr1	240476084	240476588	66.35987889
chr1	240501019	240501523	47.84662996
chr1	240549452	240550002	337.9877759
chr1	240664351	240664855	36.12746279
chr1	240809623	240810127	39.66083678
chr1	240813552	240814056	132.1779212
chr1	240815809	240816313	73.24066109
chr1	240928878	240929382	50.59187062
chr1	240932224	240932728	40.89401444
chr1	240946938	240947442	35.50466634
chr1	240960586	240961090	35.67275163
chr1	241755443	241755947	44.32524234
chr1	241773328	241773832	46.69565313
chr1	241804513	241804789	275.3427061
chr1	241870150	241870654	38.98672919
chr1	241912637	241913141	36.05836029
chr1	241970150	241970654	42.31910925
chr1	241977110	241977614	56.08511567
chr1	242001116	242001620	83.71362355
chr1	242010986	242011490	45.2431947
chr1	242152071	242152575	80.37708008
chr1	242153298	242153802	48.41002749
chr1	243342995	243343565	117.6411792
chr1	243417563	243418067	89.18978045
chr1	243431506	243432010	39.92537316
chr1	243688399	243688960	111.6867179
chr1	244211151	244211655	41.54026855
chr1	244327278	244327782	46.90812633
chr1	244437308	244437812	43.00143258
chr1	244466173	244466677	47.1569188
chr1	244467361	244467865	40.05396476
chr1	244614454	244614958	44.85922859
chr1	244882968	244883472	46.06935685
chr1	244964449	244964953	63.18755423
chr1	244996919	244997423	81.64206748
chr1	245026104	245026811	191.8692763
chr1	245132980	245133484	50.72011642
chr1	245134077	245134581	46.34578759
chr1	245879133	245879637	92.00324819
chr1	245986260	245986764	50.93457998
chr1	246729530	246730034	35.62485125
chr1	246772166	246772670	65.65711081
chr1	246862333	246862883	350.1374989
chr1	247171192	247171696	106.3151778
chr1	247241771	247242275	107.2440626
chr1	247267428	247267978	337.7046297
chr1	247618836	247619340	44.51544679
chr1	248069649	248070199	286.5968232
chr1	249120040	249120790	343.4060644
chr1	249123021	249123525	48.91924586
chr1	249200274	249200778	42.58008576
chr10	1029820	1030395	78.97426386
chr10	1034097	1034601	48.19090634
chr10	1094857	1095407	347.001887
chr10	1400953	1401503	114.2791985
chr10	1673479	1673983	41.56564108
chr10	1999768	2000272	44.80319142
chr10	2010816	2011320	78.80757572
chr10	2020749	2021253	61.69363374
chr10	2154022	2154526	45.61058686
chr10	2251061	2251565	36.08115427
chr10	2252374	2252878	45.86609498
chr10	2256235	2256739	101.3681775
chr10	2501880	2502384	40.88377437
[truncated: 15,664 more rows]
