# Supplementary material for: Variable reproducibility in genome-scale public data: A case study using ENCODE ChIP sequencing resource
Source: FEBS Lett. 2015 Dec 21;589(24):3866–70. doi: 10.1016/j.febslet.2015.11.027 (PMC4686001; doi:10.1016/j.febslet.2015.11.027)
Supplement: Supplementary file advisedPeakLists.zip — This zip archive contains 56 advised peak lists (see main text and supplementary table 1). Files are bed like tab delimited text files, with 4 columns: chromosome, peak start, peak end, and peak score. [file mmc4.zip › HepG2_None_BHLHE40.bed]

chr1	534161	534457	38.70515896
chr1	902350	902646	37.87730507
chr1	935480	935776	40.28931102
chr1	936142	936349	175.5737441
chr1	941974	942270	59.02973253
chr1	999610	999906	25.20452537
chr1	1010131	1010427	28.28692071
chr1	1014927	1015057	125.8706899
chr1	1059648	1059944	30.52291047
chr1	1060671	1060967	39.43900706
chr1	1173449	1173770	44.11132507
chr1	1240179	1240289	120.42688
chr1	1242253	1242549	60.20115318
chr1	1310519	1310815	29.09057072
chr1	1334628	1334924	55.90213653
chr1	1336235	1336531	132.6079867
chr1	1366139	1366435	43.84045274
chr1	1368515	1368811	40.89112576
chr1	1376280	1376576	32.89260533
chr1	1376944	1377240	38.43088135
chr1	1440463	1440759	34.87963922
chr1	1550964	1551260	36.80073448
chr1	1624103	1624399	57.26548077
chr1	1677751	1678047	75.72249242
chr1	1790726	1791022	35.7138792
chr1	1837706	1838002	33.41310053
chr1	1857141	1857437	28.65987183
chr1	1872617	1872807	14.04608903
chr1	1891318	1891614	81.33166175
chr1	1916150	1916446	42.42881313
chr1	1935196	1935391	190.9522332
chr1	2139344	2139509	150.7773981
chr1	2256269	2256565	33.45287345
chr1	2262376	2262612	272.452016
chr1	2487048	2487344	101.8536213
chr1	2507370	2507666	25.38916011
chr1	2509699	2509995	73.86259105
chr1	3167738	3167963	261.1061071
chr1	3194277	3194573	36.80907299
chr1	3208620	3208916	41.47321593
chr1	3209795	3210091	47.05923434
chr1	3236756	3237052	42.60037724
chr1	3237173	3237469	37.0430039
chr1	3283318	3283614	49.16126528
chr1	3339997	3340293	51.8592787
chr1	3370896	3371192	25.55924458
chr1	3373298	3373594	25.42892052
chr1	3374556	3374852	26.38834417
chr1	3377318	3377518	186.4130886
chr1	3448079	3448375	31.00868312
chr1	3541207	3541503	46.94716692
chr1	3542048	3542344	35.13982728
chr1	3692526	3692822	75.08841828
chr1	3713032	3713328	51.70628772
chr1	4327457	4327753	68.44881191
chr1	5611720	5612016	72.82507951
chr1	5720274	5720570	49.56530576
chr1	6009504	6009580	117.5775718
chr1	6052068	6052270	177.5492316
chr1	6086173	6086469	67.08057239
chr1	6105684	6105980	54.50672548
chr1	6184547	6184684	123.3088576
chr1	6259803	6259924	133.630588
chr1	6355248	6355544	44.67049532
chr1	6408029	6408325	39.3419577
chr1	6417663	6417959	25.22622922
chr1	6474409	6474705	34.95793588
chr1	6505155	6505451	25.69755515
chr1	6550659	6550764	125.3546574
chr1	6661197	6661493	28.40464947
chr1	6673602	6673898	25.16559719
chr1	6784711	6785007	46.20199797
chr1	6844314	6844610	24.55286355
chr1	6844919	6845215	63.87776131
chr1	7157058	7157354	40.22388453
chr1	7710937	7711233	58.13310372
chr1	7764535	7764831	34.50958355
chr1	7843810	7844371	95.50932068
chr1	8021489	8021757	350.1332361
chr1	8087389	8087579	13.75469673
chr1	8144267	8144563	26.37012482
chr1	8181068	8181364	63.0140709
chr1	8229846	8230142	156.9208209
chr1	8250085	8250386	93.08604276
chr1	8257939	8258235	27.17830257
chr1	8272227	8272432	248.945746
chr1	8301629	8301925	36.74166784
chr1	8374407	8374703	25.32699753
chr1	8403624	8403920	31.46071615
chr1	8611723	8612019	105.6640366
chr1	8624055	8624351	32.27361031
chr1	8631688	8631984	81.78787992
chr1	8802081	8802377	63.48880268
chr1	8938264	8938579	126.1404816
chr1	8939162	8939458	28.90373336
chr1	8973511	8973807	26.40285078
chr1	9170882	9171178	29.96481498
chr1	9173177	9173473	96.95335537
chr1	9294720	9295016	24.30853943
chr1	9327239	9327389	154.4399456
chr1	9498670	9498966	38.20323774
chr1	9561105	9561310	255.8230349
chr1	9599396	9599586	135.4345172
chr1	9613977	9614167	14.88199122
chr1	9687055	9687351	30.34350934
chr1	9777393	9777689	29.7971422
chr1	9960532	9960722	152.2725442
chr1	9989451	9989747	24.4704323
chr1	10003353	10003649	30.55066525
chr1	10092848	10093144	116.7902597
chr1	10116205	10116501	24.77841128
chr1	10459313	10459609	37.82802246
chr1	10532522	10532762	351.7231633
chr1	10534834	10535130	33.75895905
chr1	10745794	10746090	67.08253833
chr1	10764388	10764684	56.62206384
chr1	10927258	10927554	33.23830409
chr1	10961363	10961659	33.56806032
chr1	10997474	10997718	400.4063024
chr1	11035927	11036006	110.0966477
chr1	11039538	11039834	92.87324155
chr1	11072479	11072736	240.1792862
chr1	11449130	11449426	34.71390608
chr1	11522600	11522896	47.89161444
chr1	11538972	11539145	189.9284685
chr1	11795952	11796248	109.1291944
chr1	11866129	11866398	360.4328154
chr1	11898761	11899057	24.92161504
chr1	11902288	11902584	25.82661777
chr1	11902820	11903116	45.02179381
chr1	11943433	11943729	34.15774139
chr1	11989919	11990163	397.1204261
chr1	12104719	12105015	36.07661558
chr1	12190587	12190883	26.07347178
chr1	12248118	12248414	25.4302441
chr1	12289896	12290192	24.29173518
chr1	12493450	12493746	31.84656426
chr1	12513512	12513808	26.53922695
chr1	12588472	12588768	33.11791584
chr1	12609986	12610176	145.2734661
chr1	12679117	12679307	152.7028307
chr1	12714684	12714980	69.22986481
chr1	15118199	15118393	188.1804932
chr1	15283111	15283301	16.67332983
chr1	15417023	15417319	42.65590853
chr1	15437039	15437335	42.74577269
chr1	15478813	15479109	28.19615185
chr1	15498942	15499238	59.74324467
chr1	15587146	15587442	56.70081005
chr1	15587734	15588030	37.2438456
chr1	15599014	15599310	32.76336711
chr1	15666787	15666900	135.7926369
chr1	15679014	15679310	67.98562318
chr1	15682678	15682974	38.55057244
chr1	15851340	15851636	28.64409984
chr1	15853090	15853416	270.2592345
chr1	15911429	15911725	129.1732198
chr1	15930057	15930292	295.216144
chr1	15936761	15937057	44.95815374
chr1	15943854	15944150	37.44889621
chr1	15945282	15945578	108.4543824
chr1	16011147	16011443	31.6017236
chr1	16107287	16107583	33.3763444
chr1	16126754	16126841	80.61010236
chr1	16162235	16162531	29.96052607
chr1	16176255	16176551	43.89722716
chr1	16342574	16342870	36.68425385
chr1	16393756	16394052	27.75985687
chr1	16399580	16399770	136.7283998
chr1	16439360	16439579	262.1002174
chr1	16471512	16471808	30.42215782
chr1	16521625	16521921	81.31313831
chr1	16563519	16563815	55.18992848
chr1	16693511	16693807	28.90617835
chr1	16825536	16825832	24.18463677
chr1	16934714	16935010	54.73235058
chr1	16940138	16940434	40.2165679
chr1	16971070	16971366	80.27052382
chr1	17004522	17004818	31.53344835
chr1	17036288	17036584	30.62258908
chr1	17053834	17054130	39.28398633
chr1	17231486	17231782	36.418509
chr1	17338434	17338730	31.07565487
chr1	17824672	17824968	34.01920483
chr1	17843432	17843728	38.45747919
chr1	17914866	17915162	38.97682026
chr1	17918453	17918758	405.593257
chr1	18085666	18085962	25.42905123
chr1	18648978	18649274	129.067149
chr1	19147258	19147554	24.42547121
chr1	19226761	19227057	28.59393515
chr1	19229053	19229285	213.0494314
chr1	19263555	19263851	30.13517002
chr1	19282177	19282473	25.32732302
chr1	19338811	19339107	27.37151897
chr1	19340280	19340576	92.32613548
chr1	19379090	19379386	65.14307545
chr1	19393579	19393875	28.5024344
chr1	19394045	19394341	65.96577975
chr1	19536680	19536976	28.0173479
chr1	19549472	19549768	39.76068354
chr1	19577962	19578258	24.71489751
chr1	19793856	19794152	27.78823782
chr1	19812274	19812570	32.56984492
chr1	19922830	19923126	36.72277459
chr1	20126721	20127017	37.81687298
chr1	20301313	20301609	27.34012385
chr1	20314241	20314537	28.42622665
chr1	20577282	20577578	71.12434072
chr1	20820313	20820609	30.0718799
chr1	20820774	20821070	33.72468509
chr1	20878605	20878901	110.3809443
chr1	20959732	20960028	29.9264097
chr1	20987781	20988077	55.299063
chr1	21023403	21023663	423.8584033
chr1	21059658	21059849	181.461944
chr1	21116091	21116387	32.50775431
chr1	21589220	21589516	32.86601437
chr1	21596196	21596386	14.65449805
chr1	21596675	21596971	24.34371332
chr1	21639063	21639253	167.197572
chr1	21655960	21656256	33.11564952
chr1	21665203	21665499	33.54563361
chr1	21913498	21913794	33.74851365
chr1	21950189	21950485	25.06162504
chr1	21993512	21993702	179.3188332
chr1	22102513	22102809	36.34269276
chr1	22110014	22110310	37.07159068
chr1	22188714	22189010	87.69390468
chr1	22264116	22264412	56.23873986
chr1	22375136	22375432	41.22218769
chr1	22379030	22379326	31.85872212
chr1	22674944	22675240	63.19019784
chr1	22778166	22778433	392.1284514
chr1	22870105	22870401	64.31162803
chr1	23036956	23037252	33.64605137
chr1	23345713	23346009	37.59441305
chr1	23549967	23550323	82.66209318
chr1	23670644	23670940	29.3433241
chr1	23871194	23871490	25.37854012
chr1	23885836	23886132	36.82330345
chr1	23888791	23889087	27.98999243
chr1	23918192	23918488	26.54249
chr1	23956241	23956537	30.89696142
chr1	23963982	23964278	25.99210428
chr1	24127231	24127527	25.04033637
chr1	24136250	24136554	638.5716222
chr1	24151790	24152086	63.02956441
chr1	24194747	24195043	41.67407952
chr1	24243333	24243629	28.58822553
chr1	24246464	24246760	32.31862014
chr1	24329795	24330091	126.1084451
chr1	24348084	24348274	14.83242649
chr1	24397353	24397649	26.80327228
chr1	24528757	24528947	155.8458206
chr1	24717814	24718110	33.98290661
chr1	24741911	24742207	25.67397756
chr1	24894381	24894677	62.78593859
chr1	24966814	24967110	25.25202247
chr1	24969425	24969571	162.1485707
chr1	25174429	25174725	25.33667523
chr1	25236178	25236474	36.27777558
chr1	25237265	25237561	60.95145295
chr1	25273412	25273708	54.97653934
chr1	25333933	25334229	84.83676498
chr1	25468217	25468513	37.19058253
chr1	25494236	25494532	46.58087646
chr1	25495034	25495330	29.31596147
chr1	25500883	25501179	32.12710029
chr1	25752243	25752539	69.30818432
chr1	26185903	26186199	24.44993326
chr1	26187837	26188027	14.78392251
chr1	26232843	26233142	470.6962523
chr1	26324782	26324972	156.1328437
chr1	26345278	26345468	145.6046701
chr1	26362480	26362776	24.76319478
chr1	26437471	26437767	56.22827885
chr1	26438089	26438163	98.72653531
chr1	26496269	26496565	61.81637858
chr1	26551553	26551849	88.97106016
chr1	26602046	26602342	24.69351875
chr1	26633006	26633302	56.89911064
chr1	26648057	26648353	24.7988262
chr1	26677266	26677562	32.82848341
chr1	26685200	26685496	29.97178319
chr1	26758533	26758753	269.2331253
chr1	26799496	26799688	163.6789758
chr1	26826972	26827206	107.7909328
chr1	26827334	26827566	194.4048674
chr1	26882371	26882667	32.51574149
chr1	26947327	26947623	28.27180969
chr1	27019657	27019953	31.41973515
chr1	27022033	27022329	25.31854942
chr1	27098247	27098543	27.19010447
chr1	27158294	27158590	29.91215535
chr1	27237106	27237402	25.5078327
chr1	27240518	27240859	46.96111684
chr1	27320105	27320401	29.16817134
chr1	27330571	27330867	29.94317848
chr1	27339318	27339616	510.8712734
chr1	27372536	27372643	112.6020683
chr1	27481525	27481821	26.18606894
chr1	27518600	27518896	52.12112757
chr1	27560833	27561129	27.79468823
chr1	27648780	27648943	139.2695692
chr1	27649230	27649526	59.97293259
chr1	27729008	27729304	42.18045257
chr1	27816850	27817017	175.4048853
chr1	27868955	27869251	75.56580802
chr1	27889995	27890291	33.68328539
chr1	27900899	27901112	220.8979441
chr1	27970420	27970716	29.61443253
chr1	28052139	28052435	63.81125169
chr1	28052692	28052988	39.12019522
chr1	28099580	28099728	168.227288
chr1	28195601	28195897	46.424221
chr1	28481411	28481707	75.41403867
chr1	28559453	28559662	327.8395712
chr1	28562618	28562914	25.78462818
chr1	28623234	28623401	184.7438979
chr1	28845349	28845645	37.22781606
chr1	28871038	28871334	27.253895
chr1	28975042	28975350	46.63818258
chr1	29203686	29203982	53.03591269
chr1	29211489	29211785	50.58082639
chr1	29462026	29462322	34.86587711
chr1	29508432	29508728	34.87913837
chr1	29564830	29565126	36.35049566
chr1	29572518	29572814	82.60131867
chr1	30807533	30807829	31.75490215
chr1	31218332	31218545	285.4976708
chr1	31234793	31235089	27.21501799
chr1	31538468	31538764	82.95928237
chr1	31671005	31671301	25.25606712
chr1	31688920	31689216	24.23190859
chr1	31846519	31846713	174.0118762
chr1	31922581	31922877	50.55009773
chr1	31944434	31944730	45.2574823
chr1	31977647	31977943	74.41798052
chr1	32049712	32050008	110.5826023
chr1	32170302	32170598	51.35078795
chr1	32174104	32174400	75.13107584
chr1	32281479	32281775	75.94834178
chr1	32404036	32404291	298.8459073
chr1	32479089	32479385	106.8799754
chr1	32713839	32714135	37.79465376
chr1	32715663	32715959	38.47070141
chr1	32721028	32721324	34.53594796
chr1	32730532	32730828	37.03946168
chr1	32757383	32757605	179.6064596
chr1	32817081	32817357	398.5989758
chr1	32860177	32860473	30.55726745
chr1	33077774	33078070	31.82603465
chr1	33116463	33116682	257.492155
chr1	33179961	33180257	27.03035149
chr1	33182223	33182519	41.15200008
chr1	33199548	33199844	51.77055939
chr1	33202939	33203235	63.75288432
chr1	33282809	33283084	477.7934814
chr1	33502354	33502650	30.13309954
chr1	33506752	33507048	42.44398788
chr1	33510847	33511143	35.0570681
chr1	33722396	33722692	25.18435205
chr1	33799762	33800058	94.39145489
chr1	33807888	33808184	47.50518082
chr1	33938042	33938338	25.51572703
chr1	34925925	34926221	25.87942575
chr1	35208316	35208612	27.03527842
chr1	35243567	35243863	24.30512168
chr1	35256064	35256360	32.21161087
chr1	35312719	35312909	135.760735
chr1	35318279	35318575	64.52137207
chr1	35325384	35325680	29.78067303
chr1	35331880	35332176	33.65265656
chr1	35497290	35497586	27.47534071
chr1	36106954	36107250	49.28373208
chr1	36348564	36348860	25.06204513
chr1	36552846	36553142	59.22252779
chr1	36621510	36621604	105.7397258
chr1	36689715	36690011	72.62508565
chr1	36852163	36852459	32.78226937
chr1	36863429	36863725	40.15878515
chr1	36929906	36930152	344.8724979
chr1	36952554	36952850	59.82304015
chr1	37000609	37000905	28.05998261
chr1	37116200	37116398	206.2882492
chr1	37119511	37119807	32.87861924
chr1	37596941	37597237	32.8172485
chr1	38000031	38000327	48.48768199
chr1	38019859	38020053	232.9251092
chr1	38119698	38119994	40.92663647
chr1	38156070	38156366	62.72274953
chr1	38259480	38259776	34.11029015
chr1	38412658	38412782	150.7035706
chr1	38454510	38454806	24.24097396
chr1	38478169	38478359	179.1660824
chr1	38497120	38497416	135.4464202
chr1	39208550	39208669	134.3686162
chr1	39249552	39249848	60.84707334
chr1	39325406	39325701	538.1093514
chr1	39434780	39435076	46.64380003
chr1	39456755	39456975	283.3534787
chr1	39482230	39482526	25.64465322
chr1	40040360	40040656	75.04564738
chr1	40061855	40062151	44.40742647
chr1	40264902	40265198	61.28612194
chr1	40282974	40283270	43.57767577
chr1	40348998	40349294	33.1994791
chr1	40400003	40400299	30.88995242
chr1	40562741	40563037	29.03924347
chr1	40626889	40627185	84.4678485
chr1	40840118	40840414	26.23131279
chr1	40915360	40915656	26.48357187
chr1	41157159	41157455	28.04524156
chr1	41332095	41332391	26.59704065
chr1	41333986	41334282	48.3321246
chr1	41385170	41385466	43.67709661
chr1	41405437	41405733	50.92156499
chr1	41418186	41418482	34.56206568
chr1	41420164	41420460	40.34094804
chr1	41469385	41469681	71.18080568
chr1	41588917	41589213	42.37651656
chr1	41706945	41707241	81.72477535
chr1	41898429	41898725	30.64848993
chr1	41961932	41962228	37.56976873
chr1	42204755	42205051	30.54567567
chr1	42512430	42512726	33.98954047
chr1	42800867	42801163	122.3500458
chr1	42805865	42806161	28.02550496
chr1	42921682	42921872	126.6111559
chr1	43123740	43124036	57.98499365
chr1	43147697	43147887	154.658152
chr1	43148724	43148875	125.6089839
chr1	43423802	43424098	29.74919267
chr1	43474109	43474405	30.36457147
chr1	43505069	43505365	148.3690145
chr1	43524130	43524426	26.73375825
chr1	43637796	43638092	35.15923671
chr1	43672528	43672824	42.19155596
chr1	43814100	43814396	25.27535403
chr1	43997220	43997410	139.0364548
chr1	44011493	44011789	26.11783308
chr1	44014047	44014343	27.69584216
chr1	44412118	44412414	35.75855965
chr1	44440432	44440728	43.72539261
chr1	44446323	44446619	57.37466441
chr1	44457109	44457299	132.0594886
chr1	44475401	44475697	27.94701705
chr1	44678847	44679143	25.77277377
chr1	44749214	44749510	45.46953484
chr1	45097521	45097741	198.6102111
chr1	45139956	45140252	61.0995258
chr1	45241008	45241304	40.81711499
chr1	45265583	45265879	25.24238636
chr1	45273065	45273361	49.71966035
chr1	45412476	45412772	40.19156952
chr1	45452234	45452530	58.08155385
chr1	45637701	45637997	70.84017698
chr1	45965853	45966149	29.59972871
chr1	45987342	45987638	28.38799394
chr1	46008213	46008512	41.49016696
chr1	46016441	46016737	29.19166933
chr1	46123863	46124159	53.69394145
chr1	46337769	46338065	26.59479371
chr1	46598367	46598703	282.0314999
chr1	46664243	46664539	24.38036179
chr1	46769155	46769326	192.2480643
chr1	46859895	46860042	134.0194965
chr1	46867830	46868126	39.66612091
chr1	47191501	47191797	25.95058125
chr1	47644855	47645151	25.98142731
chr1	47779755	47780051	54.79163621
chr1	47800212	47800508	28.57077426
chr1	47856446	47856742	40.70216795
chr1	47943864	47944160	29.98403004
chr1	48162665	48162961	41.00404147
chr1	48176177	48176473	27.50232026
chr1	48250604	48250900	42.40237978
chr1	48379030	48379326	41.92704472
chr1	48392950	48393246	96.53437404
chr1	48397117	48397413	50.6587803
chr1	50680484	50680780	28.84752635
chr1	50814364	50814660	41.72747256
chr1	51425940	51426033	106.360117
chr1	52498993	52499289	24.22592772
chr1	52563871	52564167	25.10834218
chr1	52607542	52607838	70.03454129
chr1	52762042	52762338	39.77720384
chr1	52831811	52831941	140.2152988
chr1	53117711	53117874	239.1820526
chr1	53163892	53164115	175.2442735
chr1	53168922	53169218	131.2766532
chr1	53172582	53172878	84.71215885
chr1	53308280	53308576	43.51132278
chr1	53379281	53379577	31.44605494
chr1	53555352	53555648	31.38119212
chr1	53576808	53577104	25.62255938
chr1	53587482	53587788	322.5093884
chr1	53992354	53992650	29.83225183
chr1	54135211	54135507	38.1442806
chr1	54303789	54303979	134.0871779
chr1	54547409	54547705	25.46053419
chr1	54665501	54665806	359.5147014
chr1	54699983	54700279	40.53526434
chr1	54890765	54891061	30.51221039
chr1	54953872	54954168	35.37587076
chr1	55043362	55043658	58.8151145
chr1	55044927	55045223	26.95202337
chr1	55230166	55230462	41.26526016
chr1	55349875	55350171	59.7462987
chr1	55437069	55437143	137.9180413
chr1	55487780	55488076	26.89879479
chr1	55505047	55505343	62.67071339
chr1	55680947	55681243	112.2472759
chr1	55743233	55743529	27.06068033
chr1	55894858	55895154	111.6504623
chr1	55909307	55909603	37.51657846
chr1	56038875	56039171	54.74659616
chr1	56075979	56076275	29.21135719
chr1	56655767	56656063	72.66859222
chr1	56880580	56880876	48.9677729
chr1	56881064	56881360	24.24745123
chr1	56902638	56902934	52.31818808
chr1	56926889	56927185	36.59795999
chr1	56941821	56942117	49.14303477
chr1	56942759	56943055	26.59813984
chr1	56948296	56948394	106.443472
chr1	56974242	56974509	506.7752899
chr1	56975745	56976041	26.70409032
chr1	57044967	57045263	26.11683061
chr1	57376293	57376589	34.51490039
chr1	57385422	57385718	68.62985194
chr1	57745881	57746177	100.6266306
chr1	57890312	57890608	30.98444322
chr1	58555560	58555856	28.1075967
chr1	59011780	59012076	29.94866082
chr1	59012354	59012650	43.87716963
chr1	59049691	59049987	50.90941292
chr1	59165751	59165895	131.0197577
chr1	59221214	59221510	49.89043411
chr1	59249812	59250108	31.84213047
chr1	59307107	59307403	74.84409618
chr1	59347172	59347468	54.49755302
chr1	59351040	59351336	60.48578026
chr1	59364771	59364970	234.7650214
chr1	59517845	59518141	41.34521693
chr1	59680550	59680846	32.48161718
chr1	60022594	60022890	133.02762
chr1	60280546	60280842	27.15720992
chr1	60322395	60322691	43.41876157
chr1	61542708	61543004	66.09356446
chr1	61557255	61557551	63.08086015
chr1	61574895	61575191	26.95823645
chr1	61580136	61580432	67.66148516
chr1	61649857	61650153	29.05159949
chr1	61730518	61730814	41.2569931
chr1	61918843	61919139	30.86309007
chr1	62703591	62703887	27.23437338
chr1	62751850	62752146	73.68636849
chr1	62889572	62889868	86.54637226
chr1	63087605	63087901	44.41296012
chr1	63988799	63989095	28.52128329
chr1	64140016	64140312	49.55634416
chr1	65381643	65381939	86.24839538
chr1	65448877	65449173	25.2349917
chr1	65731357	65731653	35.20427179
chr1	65933276	65933572	27.95197293
chr1	65950039	65950335	35.41545737
chr1	66612956	66613252	27.18528333
chr1	66708412	66708708	26.50262327
chr1	67009165	67009461	24.46964848
chr1	67896077	67896373	46.18776201
chr1	67966147	67966443	35.37525236
chr1	68000333	68000629	63.04836589
chr1	68001142	68001438	29.49952744
chr1	68018112	68018302	172.3396411
chr1	68044453	68044643	186.9908009
chr1	68129819	68130115	30.84809671
chr1	68150783	68151079	40.53067417
chr1	68151348	68151644	42.43775783
chr1	68152371	68152667	42.7133769
chr1	68183567	68183863	103.6078269
chr1	68663571	68663867	24.753975
chr1	68962669	68962965	73.34453567
chr1	70686962	70687258	32.37410825
chr1	76191532	76191828	49.60240811
chr1	76540142	76540438	59.97857597
chr1	76745132	76745428	32.02507445
chr1	77204098	77204288	166.0166711
chr1	78148502	78148798	75.22587974
chr1	78149121	78149417	25.59924171
chr1	84367261	84367557	24.61074288
chr1	84464744	84465040	95.38800497
chr1	84972135	84972431	24.66694947
chr1	85725339	85725635	94.26566255
chr1	85773850	85774146	25.96989456
chr1	85794755	85795051	29.12729722
chr1	86072932	86073228	86.42389443
chr1	86095288	86095584	31.42466286
chr1	86173929	86174225	26.34539092
chr1	87253992	87254288	24.88299937
chr1	87597468	87597764	24.3201636
chr1	87740536	87740832	25.52557308
chr1	87793904	87794200	30.0205983
chr1	88641453	88641749	45.67139393
chr1	89149829	89149937	132.2049326
chr1	89357180	89357476	142.4636954
chr1	89822706	89822896	14.54067681
chr1	89989748	89990044	40.20498272
chr1	90286437	90286733	42.43730208
chr1	90408447	90408743	31.00179749
chr1	91481788	91482084	77.13557671
chr1	91492443	91492739	39.31454962
chr1	92202540	92202836	63.05682655
chr1	92292604	92292900	95.19246892
chr1	92293102	92293398	25.29404235
chr1	92907549	92907845	39.35577184
chr1	92970664	92970960	26.10623719
chr1	93297468	93297764	31.75322761
chr1	93416683	93416979	31.31818571
chr1	93426002	93426298	30.20316578
chr1	93481867	93482163	39.98842834
chr1	93544576	93544872	54.54964814
chr1	93644069	93644269	217.2539966
chr1	93645905	93646201	41.4058634
chr1	93687504	93687800	25.22522305
chr1	93907899	93908195	75.46893118
chr1	94125407	94125703	28.00508352
chr1	94224535	94224831	31.36667167
chr1	94279551	94279847	26.80725505
chr1	94445415	94445621	373.8912781
chr1	94478252	94478548	24.50105308
chr1	94496798	94497094	60.95200909
chr1	94582056	94582246	16.45928378
chr1	94591377	94591673	35.42817373
chr1	94775832	94776128	25.92183203
chr1	94883549	94883845	33.91853994
chr1	94891407	94891703	49.19373453
chr1	95028004	95028300	32.04283399
chr1	95392572	95392868	25.93136431
chr1	95534671	95534861	168.3563386
chr1	95587839	95588135	29.82977773
chr1	95850149	95850445	88.12010617
chr1	97097577	97097873	26.73953859
chr1	97701661	97701957	25.5633864
chr1	100435336	100435632	26.03951144
chr1	100503505	100503801	45.22484854
chr1	100715190	100715486	26.85687899
chr1	100817175	100817471	50.42368609
chr1	100878577	100878873	45.0320163
chr1	101360463	101360759	24.50947359
chr1	101754136	101754432	31.47966995
chr1	101757279	101757575	43.68325939
chr1	108069409	108069705	69.33189563
chr1	108074832	108075128	25.92800332
chr1	109113645	109113941	125.164255
chr1	109359001	109359297	97.04538245
chr1	109370756	109371052	38.06029654
chr1	109419550	109419846	37.52045254
chr1	109496125	109496421	78.53514147
chr1	109505731	109506027	30.73588933
chr1	109631884	109632180	30.26440168
chr1	109633220	109633516	30.56109177
chr1	109642795	109642967	160.5463447
chr1	109643136	109643432	58.45979975
chr1	109734010	109734306	27.74045335
chr1	109806218	109806514	63.43049749
chr1	109841259	109841555	52.70735262
chr1	109842011	109842307	35.03671391
chr1	109935612	109935908	32.66814055
chr1	109968914	109969210	37.77660689
chr1	110052285	110052581	69.28306357
chr1	110090938	110091234	29.40688056
chr1	110176048	110176344	73.63350844
chr1	110187344	110187640	39.6107705
chr1	110316244	110316540	29.83256465
chr1	110425212	110425508	113.8195006
chr1	110527256	110527552	26.04994597
chr1	110648740	110649036	28.3581816
chr1	110864478	110864774	45.19884704
chr1	110881371	110881475	107.6873853
chr1	110881689	110881985	112.0833556
chr1	110950144	110950440	60.58968212
chr1	110955144	110955440	28.97916649
chr1	111889123	111889313	210.2604965
chr1	112282118	112282414	125.6179246
chr1	112298102	112298222	118.6345627
chr1	113498900	113499090	151.6083478
chr1	114050960	114051256	84.69825477
chr1	114355065	114355361	95.63288115
chr1	114472023	114472319	45.47950992
chr1	114552107	114552403	90.70983272
chr1	114889193	114889489	32.34050953
chr1	115010099	115010490	42.89270506
chr1	115053750	115054046	28.20997187
chr1	115259298	115259594	25.40205407
chr1	115300526	115300822	45.98845394
chr1	115323169	115323465	46.36277505
chr1	115722012	115722308	64.57697167
chr1	116253886	116254182	50.13271528
chr1	116270611	116270907	24.5839075
chr1	116665624	116665920	45.00228307
chr1	116748965	116749261	32.45923347
chr1	116835577	116835873	28.77781594
chr1	116904751	116905047	33.35864565
chr1	116920801	116921097	26.35919846
chr1	116954887	116955183	43.91176504
chr1	116976148	116976444	79.48515535
chr1	117018010	117018306	63.49877901
chr1	117032017	117032313	32.34465594
chr1	117602999	117603295	36.42271958
chr1	117909921	117910217	28.8010869
chr1	118364369	118364665	27.94112579
chr1	119456998	119457294	35.08770503
chr1	119503234	119503530	33.01717313
chr1	119870299	119870595	36.67168361
chr1	120174130	120174426	102.0980554
chr1	144009882	144010214	150.0505346
chr1	144533750	144534046	49.68108842
chr1	144921722	144922018	29.38741006
chr1	145039819	145040115	35.93049088
chr1	145382842	145383138	32.02677229
chr1	145397555	145397851	73.7933741
chr1	145399691	145399987	33.62321648
chr1	145438262	145438558	84.69481785
chr1	145611002	145611207	179.7513717
chr1	145719932	145720228	39.77860804
chr1	146714098	146714394	29.83587722
chr1	146716742	146717038	64.47244682
chr1	147013101	147013397	60.33583121
chr1	147051457	147051676	309.0246748
chr1	147071548	147071844	55.88335454
chr1	147280163	147280459	101.2867802
chr1	147735776	147736072	41.28794375
chr1	148931496	148931792	33.45448959
chr1	149870942	149871238	32.04992721
chr1	149982465	149982761	39.27784345
chr1	150039703	150039999	51.74597108
chr1	150135498	150135794	61.59214357
chr1	150208298	150208594	32.2069568
chr1	150254735	150255031	50.45729929
chr1	150266069	150266365	25.85392566
chr1	150293869	150293990	128.9611135
chr1	150534539	150534835	35.40282472
chr1	150898616	150898806	157.1970216
chr1	150943726	150944022	100.9447137
chr1	151170898	151170973	125.1267557
chr1	151253896	151254192	47.27958834
chr1	151319425	151319615	14.10159969
chr1	151319641	151319937	47.11466288
chr1	151467277	151467573	26.5288206
chr1	151519671	151519967	87.15256636
chr1	151583813	151584109	111.8691173
chr1	151805154	151805450	83.77167221
chr1	151881853	151882149	43.01249573
chr1	152020332	152020628	27.44278893
chr1	152635616	152635912	45.17170302
chr1	152717916	152718212	74.95459575
chr1	153483425	153483721	27.50646168
chr1	153508634	153508930	29.97958016
chr1	153510742	153511038	30.62310918
chr1	153589058	153589354	26.5900835
chr1	153721975	153722271	69.66062782
chr1	153919113	153919409	75.07008254
chr1	153939675	153939971	83.01447424
chr1	153963036	153963332	27.24978049
chr1	154192983	154193467	153.9246393
chr1	154293342	154293638	89.51234956
chr1	154377008	154377304	28.00511796
chr1	154377709	154378005	31.31589987
chr1	154390668	154390964	180.1672968
chr1	154391997	154392293	34.98843996
chr1	154452319	154452615	24.42589167
chr1	154531168	154531569	383.9637949
chr1	154854276	154854572	88.32234841
chr1	154909168	154909256	38.92806147
chr1	154909524	154909754	113.432791
chr1	154934307	154934472	119.0968935
chr1	154946991	154947287	26.1988508
chr1	154973404	154973594	14.21540312
chr1	154974618	154974818	145.9378896
chr1	154976285	154976581	32.0044119
chr1	154990015	154990311	33.17536682
chr1	155015879	155016009	120.1310962
chr1	155022995	155023291	25.46014042
chr1	155043452	155043748	25.13984672
chr1	155053450	155053665	237.9955532
chr1	155079839	155080053	282.4666023
chr1	155098650	155098840	112.3752835
chr1	155099703	155099999	119.4734278
chr1	155108125	155108421	33.33094105
chr1	155197164	155197460	32.68258209
chr1	155220492	155220788	37.20788412
chr1	155232060	155232356	37.41666502
chr1	155243205	155243501	34.01905914
chr1	155278352	155278648	35.76484471
chr1	155532752	155532936	130.1919045
chr1	155658561	155658828	252.8468178
chr1	155863461	155863757	59.56728739
chr1	155960896	155961192	39.2426292
chr1	155961303	155961599	50.98101844
chr1	156010471	156010767	51.73175438
chr1	156056049	156056345	79.18750847
chr1	156066406	156066702	27.51442424
chr1	156083934	156084230	25.14900619
chr1	156100006	156100302	118.5173296
chr1	156115691	156115987	50.94370674
chr1	156195221	156195517	31.43175917
chr1	156265300	156265596	26.82636459
chr1	156308137	156308433	29.7799444
chr1	156326756	156327052	29.36357693
chr1	156341716	156342012	70.8112315
chr1	156427140	156427367	232.4523358
chr1	156430988	156431284	89.00116975
chr1	156441355	156441651	118.5088929
chr1	156470670	156470966	30.37610561
chr1	156474839	156475135	64.36921601
chr1	156561329	156561625	27.72329161
chr1	156630303	156630432	160.0017788
chr1	156698481	156698777	83.77945664
chr1	156720935	156721231	33.61927881
chr1	156721516	156721812	44.0575941
chr1	156783750	156784046	27.04994649
chr1	157015382	157015678	36.32497964
chr1	157108288	157108584	35.65133801
chr1	158087608	158087904	53.03819221
chr1	159787408	159787704	56.38697887
chr1	159893521	159893817	45.38642698
chr1	159940768	159941064	49.04645924
chr1	160001276	160001572	34.85418172
chr1	160015451	160015747	50.32160058
chr1	160070860	160071156	38.2258482
chr1	160157223	160157519	27.64757918
chr1	161136063	161136359	74.60887844
chr1	161188414	161188604	13.78461385
chr1	161193289	161193588	64.21440638
chr1	161696892	161697188	26.82437814
chr1	161735878	161736174	57.84976523
chr1	162005132	162005428	41.10767157
chr1	162051353	162051543	14.9117242
chr1	162101244	162101540	63.34508397
chr1	162166742	162167038	119.6554635
chr1	163291469	163291765	40.64815595
chr1	165869895	165870191	42.03571531
chr1	166136192	166136488	39.84808866
chr1	166808585	166808881	39.73981188
chr1	166845620	166845766	176.4503675
chr1	166944740	166945036	30.42390835
chr1	167051821	167052117	63.86190067
chr1	167683591	167683887	28.16749608
chr1	167772579	167772875	61.84492406
chr1	167786518	167786814	83.80128197
chr1	168445821	168446117	33.95293417
chr1	168803726	168804022	26.57505869
chr1	169071908	169072204	109.7289584
chr1	169074884	169075180	61.52706967
chr1	169336902	169337198	30.71638304
chr1	169454465	169454761	29.66415907
chr1	169455183	169455479	44.96384038
chr1	169539376	169539672	26.19107912
chr1	169555559	169555855	24.98090005
chr1	170265868	170266164	61.03163253
chr1	171454452	171454677	291.441433
chr1	171711103	171711399	29.42408843
chr1	172419775	172419965	185.7311701
chr1	172468827	172469123	74.21458623
chr1	172498489	172498785	39.40298741
chr1	172501554	172501850	36.1723926
chr1	172686993	172687105	120.8804631
chr1	173092524	173092820	39.59491708
chr1	173159755	173160051	60.18155028
chr1	173446041	173446337	56.90140828
chr1	173836669	173836965	31.33228305
chr1	174635511	174635807	29.81598173
chr1	174781848	174782144	41.01656682
chr1	174969066	174969247	180.8342316
chr1	174998489	174998785	35.33862307
chr1	174998918	174999214	26.83840017
chr1	175307666	175307962	95.39342611
chr1	175847975	175848271	66.03071993
chr1	175857189	175857485	24.18631994
chr1	176176685	176176981	27.28966915
chr1	177882878	177883174	32.16323107
chr1	177883765	177884061	46.12547128
chr1	177939097	177939393	27.66114325
chr1	178019263	178019559	47.23912106
chr1	178589907	178590203	26.70966946
chr1	178651540	178651845	52.19705925
chr1	178683669	178683965	35.80530716
chr1	178885950	178886246	46.89710969
chr1	178994955	178995085	94.61890972
chr1	179050948	179051244	53.51915687
chr1	179060841	179061137	67.02022402
chr1	179311956	179312252	34.58816167
chr1	179845409	179845705	52.97941911
chr1	179851487	179851783	26.1205955
chr1	180471490	180471620	124.4178239
chr1	180471650	180471946	50.5983675
chr1	180784391	180784687	27.38632905
chr1	180957644	180957940	39.36750551
chr1	180991152	180991448	30.32272365
chr1	180992034	180992250	165.7771912
chr1	181057660	181057956	28.79438969
chr1	181074787	181075083	50.50107694
chr1	181081648	181081944	31.78895556
chr1	181096446	181096742	34.15076479
chr1	181111654	181111950	24.36956072
chr1	181135467	181135763	49.92595278
chr1	181149147	181149443	26.49710512
chr1	182090010	182090306	53.48168104
chr1	182138383	182138679	26.74363574
chr1	182262467	182262763	39.85919962
chr1	182270826	182271122	51.86598944
chr1	182360775	182361071	27.58599389
chr1	182758709	182759005	49.73248414
chr1	182992912	182993208	29.94410474
chr1	183439301	183439597	45.61785761
chr1	183605050	183605346	35.86449056
chr1	183668754	183669050	28.46217316
chr1	183885250	183885489	284.2272281
chr1	185286257	185286553	34.28194341
chr1	186051488	186051784	111.4399287
chr1	190149128	190149424	48.90146412
chr1	192777925	192778221	31.91478468
chr1	193028378	193028674	51.69698796
chr1	193090688	193091187	96.12523472
chr1	197170505	197170801	26.72179391
chr1	197924187	197924483	51.43728929
chr1	200009727	200010023	28.28637446
chr1	200591502	200591798	29.89354787
chr1	200639125	200639421	43.94683165
chr1	200860364	200860660	121.6023891
chr1	200865218	200865514	26.77514068
chr1	200865898	200866194	25.41099661
chr1	201139684	201139980	25.01376908
chr1	201223722	201224018	24.75070158
chr1	201278691	201278938	379.3494344
chr1	201366168	201366464	27.82973604
chr1	201404889	201405185	37.53604975
chr1	201476338	201476634	26.10857103
chr1	201988046	201988236	17.00856826
chr1	202252715	202253011	40.99621195
chr1	202317519	202317815	55.56390996
chr1	202781007	202781303	55.03565741
chr1	202831819	202832115	43.52380638
chr1	202896320	202896591	417.4405466
chr1	202995452	202995532	101.2292147
chr1	203260481	203260777	27.40438609
chr1	203764557	203764758	165.6968924
chr1	203830501	203830811	515.2275148
chr1	204042189	204042485	30.31445046
chr1	204176224	204176520	29.99216584
chr1	204183003	204183299	25.305613
chr1	204183435	204183731	24.59134234
chr1	204332823	204333119	28.98792339
chr1	204346335	204346631	33.07787366
chr1	204381038	204381334	29.87807927
chr1	205091325	205091621	37.73955783
chr1	205290847	205291143	36.68773301
chr1	205454559	205454855	26.68095887
chr1	205600220	205600516	48.49241927
chr1	205717961	205718257	41.11118827
chr1	205718507	205718803	24.65312053
chr1	205744499	205744689	226.9796343
chr1	206228045	206228341	83.90991176
chr1	206229472	206229768	39.05628058
chr1	206729570	206729866	30.39795325
chr1	207326388	207326684	87.93944267
chr1	207378495	207378791	41.02828994
chr1	207494585	207494756	157.3198103
chr1	207777109	207777405	98.43899272
chr1	208137087	208137383	29.60806091
chr1	208418578	208418874	28.44413603
chr1	210001176	210001472	58.36959426
chr1	210011895	210012191	36.86906841
chr1	210431368	210431664	31.08198095
chr1	210478559	210478855	32.00319433
chr1	210771530	210771826	27.66747815
chr1	211152061	211152357	26.00993863
chr1	211307448	211307744	35.18122414
chr1	211432202	211432392	177.3499688
chr1	211499804	211500100	29.92137059
chr1	211556147	211556443	29.40008432
chr1	211643436	211643732	45.67015324
chr1	211715538	211715834	41.78265451
chr1	211752780	211753076	33.66059556
chr1	211776772	211777068	79.39288281
chr1	211786764	211787060	34.72855773
chr1	211816645	211816941	35.05725198
chr1	211821661	211821957	26.54953327
chr1	211849200	211849496	81.87229509
chr1	211871847	211872143	37.52470979
chr1	211957260	211957556	30.47647483
chr1	212428308	212428604	46.92367153
chr1	212588174	212588470	42.45984759
chr1	212691871	212692167	34.99770424
chr1	212732222	212732415	172.7781417
chr1	212872572	212872868	61.81100207
chr1	213224294	213224590	26.71659912
chr1	213545577	213545873	45.34863239
chr1	213746294	213746590	29.80931182
chr1	213786900	213787196	39.83501061
chr1	213933208	213933504	42.9800755
chr1	213963961	213964257	38.18436627
chr1	214202355	214202651	40.98555835
chr1	214223769	214224065	28.9144657
chr1	214454847	214455143	74.85755117
chr1	214485994	214486290	51.12494846
chr1	214588090	214588386	24.72947581
chr1	217804464	217804618	175.6327398
chr1	218458472	218458768	65.8818502
chr1	218519254	218519550	33.16641722
chr1	218540069	218540365	42.17620482
chr1	219347042	219347338	37.89649423
chr1	219483703	219483999	24.82326368
chr1	219944473	219944769	69.3426745
chr1	220219758	220220054	34.62758903
chr1	220445856	220445957	143.5803251
chr1	220905494	220905790	25.52140488
chr1	220921329	220921625	39.16429197
chr1	222060366	222060662	33.18435298
chr1	222135059	222135355	60.3030165
chr1	222212344	222212640	37.90218963
chr1	222227835	222228131	37.74060244
chr1	222235302	222235598	43.91134426
chr1	222638231	222638527	25.27568053
chr1	222638740	222639036	46.23857184
chr1	222763318	222763614	31.09174321
chr1	222817388	222817684	137.4689484
chr1	222886014	222886212	266.7467599
chr1	222886572	222886781	280.9086398
chr1	223282916	223283212	25.30415516
chr1	224033171	224033467	86.71176042
chr1	224033594	224033784	14.01628351
chr1	224074263	224074559	56.39993402
chr1	224393696	224393992	51.26032208
chr1	224622481	224622713	249.532027
chr1	224701468	224701764	71.96669046
chr1	225416587	225416883	24.4784885
chr1	225600870	225601060	176.833457
chr1	225632634	225632856	266.8589521
chr1	225638259	225638555	27.8673556
chr1	225641911	225642207	30.30609624
chr1	225662684	225662980	37.35012967
chr1	225859063	225859359	55.68847501
chr1	226001177	226001473	42.0283934
chr1	226111129	226111425	43.07378435
chr1	226111754	226112050	29.35808201
chr1	226129392	226129688	30.32547675
chr1	226186971	226187267	45.15206941
chr1	226189747	226190069	88.73111583
chr1	226198505	226198601	121.7001338
chr1	226271079	226271375	49.57362807
chr1	226310241	226310537	27.1560152
chr1	226405121	226405417	92.09093752
chr1	226416132	226416428	27.68797047
chr1	226595592	226595888	27.15396945
chr1	226814231	226814527	112.9143656
chr1	227058740	227059036	46.55406245
chr1	227127777	227127983	220.9772545
chr1	227133241	227133537	45.18258056
chr1	227619540	227619836	27.71596053
chr1	227917371	227917667	43.45597165
chr1	227918945	227919241	62.06080335
chr1	227922863	227923159	42.83538148
chr1	227950196	227950492	38.51206743
chr1	228296856	228297152	32.836186
chr1	228324718	228325014	24.39613668
chr1	228353310	228353509	158.8644781
chr1	228353739	228353933	122.4669699
chr1	228354175	228354471	26.15084225
chr1	228611406	228611702	74.18617447
chr1	228972348	228972644	31.65568521
chr1	228996830	228997136	533.594748
chr1	229058496	229058792	35.22805937
chr1	229119458	229119754	25.8972308
chr1	229195627	229195923	58.84387328
chr1	229200248	229200544	26.55537869
chr1	229260615	229260911	61.97113905
chr1	229265859	229266155	27.62264957
chr1	229353537	229353833	49.77314652
chr1	229406652	229406880	205.6993153
chr1	229538115	229538411	25.3400437
chr1	229556528	229556824	52.81450553
chr1	229645373	229645669	29.78680707
chr1	229694707	229695003	28.59495198
chr1	229761733	229762029	29.83313514
chr1	230202377	230202673	74.91935638
chr1	230240355	230240651	37.49483744
chr1	230241660	230241956	81.90472939
chr1	230259677	230259973	106.7649771
chr1	230289737	230290033	30.35865058
chr1	230293749	230294045	27.24933159
chr1	230294557	230294853	122.2700997
chr1	230486013	230486309	24.84965209
chr1	230518003	230518299	24.1911844
chr1	230562295	230562591	33.97091436
chr1	230708537	230708833	33.58909289
chr1	230777974	230778270	25.35769059
chr1	230838797	230839093	40.63236846
chr1	230844386	230844630	442.8089364
chr1	230864739	230865035	180.7973901
chr1	231114488	231114784	34.40577121
chr1	234261045	234261341	25.11118668
chr1	234449802	234450098	38.63271243
chr1	234509103	234509399	74.57748953
chr1	234634864	234635160	73.23701932
chr1	234659389	234659685	28.2888217
chr1	234681767	234682063	43.36084966
chr1	234735489	234735785	93.93021123
chr1	234735891	234736187	26.22255671
chr1	234743782	234744078	72.12415375
chr1	234746583	234746879	27.32255459
chr1	234747611	234747907	28.21795731
chr1	234748345	234748641	47.52636945
chr1	234774943	234775239	24.65726417
chr1	234779032	234779272	403.0979641
chr1	234852078	234852374	150.5918379
chr1	234855355	234855545	15.71122898
chr1	234860193	234860489	53.86300747
chr1	234904480	234904776	43.39074871
chr1	235002171	235002467	42.2333547
chr1	235011676	235011972	39.78358481
chr1	235092699	235092995	77.33365021
chr1	235093167	235093463	48.75048563
chr1	235096595	235096891	27.45354032
chr1	235109501	235109797	27.1686282
chr1	235111992	235112288	35.31222615
chr1	235113647	235113943	25.66255168
chr1	235114522	235114818	25.72244561
chr1	235133016	235133312	36.84845282
chr1	235242803	235243099	27.8066795
chr1	235267530	235267826	36.99249665
chr1	235292190	235292447	378.8944903
chr1	235324328	235324624	38.34428885
chr1	235530877	235531173	49.54250175
chr1	235565890	235566186	47.2476809
chr1	235667785	235668081	35.33290911
chr1	235668315	235668502	172.5578967
chr1	235793988	235794284	58.99294827
chr1	235811838	235812134	46.069792
chr1	235812672	235812968	58.67795651
chr1	235814297	235814535	303.9897214
chr1	236203050	236203240	241.85606
chr1	236322860	236323156	25.01234527
chr1	236332068	236332364	54.42219673
chr1	236562921	236563217	75.81791025
chr1	236657965	236658261	42.61512868
chr1	236665869	236666165	47.91621325
chr1	236680563	236680859	47.94454646
chr1	236687742	236688038	49.60955525
chr1	236892614	236892910	55.84673829
chr1	236958609	236958905	26.5543777
chr1	237026173	237026469	132.6866016
chr1	237729996	237730130	121.1558073
chr1	238027660	238027907	364.4433697
chr1	240575105	240575401	28.20955002
chr1	241151242	241151538	41.22492609
chr1	241520396	241520692	30.42815355
chr1	243669261	243669557	32.33937547
chr1	244211698	244211994	30.03261306
chr1	244964584	244964880	36.86927216
chr1	244998472	244998973	59.6413739
chr1	245026398	245026694	32.11004701
chr1	245132805	245132990	253.1146226
chr1	245258325	245258621	43.92940499
chr1	246020617	246020913	61.48069731
chr1	246383083	246383379	28.83741552
chr1	246772228	246772524	91.50122599
chr1	246859799	246860095	39.540121
chr1	247267644	247267943	578.4489719
chr1	247275554	247275850	29.53613797
chr1	249120687	249120983	43.18696968
chr10	134305	134601	44.88996732
chr10	434255	434551	51.72127348
chr10	556988	557284	49.84775839
chr10	695737	696033	66.38503793
chr10	696481	696678	161.2441323
chr10	834774	835070	31.36050645
chr10	1016790	1017086	25.40685453
chr10	1017636	1017932	50.64247267
chr10	1019983	1020279	33.74877873
chr10	1034236	1034532	38.44408648
chr10	1096581	1096807	288.4874233
chr10	1102495	1102791	27.70408955
chr10	3407923	3408219	76.85306961
chr10	3524599	3524895	30.24551041
chr10	3542841	3543137	33.76816494
chr10	3808267	3808563	37.22839374
chr10	3824265	3824561	26.96219093
chr10	3827480	3827776	66.7196205
chr10	3828826	3829122	37.18023292
chr10	3944685	3944981	52.89399794
chr10	4501797	4502093	40.53100532
chr10	4700882	4701178	29.34729937
chr10	4705335	4705631	52.61545969
chr10	4855195	4855491	44.61999039
chr10	4891880	4892176	29.1365695
chr10	4981930	4982226	25.59740611
chr10	4989796	4990092	55.26100444
chr10	5488358	5488654	58.27084726
chr10	5590782	5591078	92.6165682
chr10	5633217	5633513	33.41254431
chr10	5665136	5665432	31.49253306
chr10	5701117	5701413	53.08812627
chr10	5701832	5702128	39.51434891
chr10	5726356	5726652	30.30378986
chr10	5855660	5855899	238.5896384
chr10	5882162	5882458	33.5543508
chr10	5930431	5930727	25.34595326
chr10	5931692	5931988	78.06090707
chr10	6010871	6011167	45.15108887
chr10	6128366	6128662	68.09030353
chr10	6130682	6130978	37.31787429
chr10	6321460	6321682	220.4418771
chr10	6341254	6341526	455.3302909
chr10	7475489	7475785	44.44065265
chr10	7728431	7728727	47.40936363
chr10	7728847	7729143	34.05555427
chr10	7729288	7729584	30.05023919
chr10	7860244	7860540	36.66144638
chr10	8092630	8092926	64.21493672
chr10	8321509	8321805	52.69952782
chr10	8378678	8378868	168.0744628
chr10	11653688	11653933	325.7790001
chr10	11741659	11741955	80.94933684
chr10	11756914	11757210	129.1156323
chr10	11757921	11758217	36.25070774
chr10	11873667	11873963	29.99354428
chr10	11916741	11917037	79.17988239
chr10	11917813	11918109	73.41889291
chr10	11943541	11943837	26.64759808
chr10	11946763	11947059	27.02902051
chr10	12085246	12085542	44.13627199
chr10	12095565	12095861	73.53108342
chr10	12110574	12110870	25.55331467
chr10	12498488	12498784	69.05546651
chr10	13203371	13203667	33.53042692
chr10	13341456	13341752	34.12986636
chr10	13629463	13629759	37.02907602
chr10	13809942	13810238	25.03410606
chr10	14226811	14227107	30.21039024
chr10	14302218	14302514	39.92325183
chr10	14598631	14598927	129.6901584
chr10	14614157	14614258	133.3290642
chr10	14879995	14880137	133.7742324
chr10	14996099	14996395	71.33234341
chr10	15210426	15210722	30.03746405
chr10	16859579	16859875	53.0676876
chr10	17243350	17243646	27.28062936
chr10	17659361	17659657	44.0959979
chr10	17686022	17686318	32.94709184
chr10	18948041	18948337	38.58115856
chr10	18988824	18989120	26.49234007
chr10	20218424	20218720	42.83779127
chr10	21367700	21367996	65.83705652
chr10	21455933	21456229	57.16585889
chr10	21784677	21784973	94.88536821
chr10	21788018	21788208	13.8127957
chr10	21794728	21795024	28.44290347
chr10	21814233	21814529	38.97121018
chr10	21814822	21815012	143.2528684
chr10	21822763	21823059	38.18294559
chr10	22043477	22043773	24.76335469
chr10	22292567	22292863	26.67724778
chr10	22603865	22604161	37.75169658
chr10	22605146	22605442	34.46731237
chr10	22609789	22610085	57.18359173
chr10	22614705	22615001	25.73840625
chr10	22972276	22972572	66.34723711
chr10	23727770	23728066	44.89750633
chr10	24496751	24497047	83.46503709
chr10	24608372	24608668	37.61273992
chr10	24830258	24830554	65.37586126
chr10	24931959	24932255	119.3704067
chr10	25305403	25305649	288.6508498
chr10	25351403	25351699	86.57496783
chr10	26986698	26986994	129.7963703
chr10	27529211	27529401	176.4722249
chr10	27531825	27532121	39.8181223
chr10	27672584	27672880	40.56527959
chr10	27793032	27793328	30.4420315
chr10	28031055	28031351	28.33888269
chr10	28591788	28592084	28.94825079
chr10	28615869	28616165	25.84760909
chr10	28628759	28629055	29.65479802
chr10	29127947	29128174	254.5923031
chr10	29228224	29228520	24.18171574
chr10	29228789	29229085	38.83652381
chr10	29642726	29643022	40.5341337
chr10	29759291	29759587	62.09706857
chr10	30479850	30480146	24.351019
chr10	30645514	30645810	58.71558482
chr10	30702947	30703243	30.04658084
chr10	30723352	30723648	29.35581494
chr10	30816858	30817154	33.76571235
chr10	30827030	30827326	25.04451881
chr10	30831276	30831572	35.13601299
chr10	30842861	30843051	138.5074718
chr10	30999711	31000007	54.03593026
chr10	32217665	32217967	328.5405349
chr10	32218242	32218538	37.84675906
chr10	32229800	32230096	26.77822417
chr10	32236515	32236811	40.59514677
chr10	32312215	32312405	21.8805646
chr10	32635341	32635543	196.2266181
chr10	32635984	32636280	26.07459944
chr10	32673779	32674075	33.96911659
chr10	33237323	33237619	55.78044748
chr10	33269479	33269709	238.4532723
chr10	33294545	33294841	65.8607829
chr10	33418897	33419193	83.40424138
chr10	33445009	33445305	27.54360414
chr10	33553232	33553528	55.55902523
chr10	33576048	33576344	39.28373397
chr10	33796977	33797273	57.39406923
chr10	34088538	34088834	141.3824212
chr10	34322021	34322317	45.90681611
chr10	35104212	35104508	28.89912889
chr10	35158457	35158753	25.98563932
chr10	35379462	35379659	153.9236935
chr10	35415491	35415683	191.7784906
chr10	35556553	35556849	25.07734236
chr10	35685821	35686117	31.51238717
chr10	35784410	35784706	64.5025065
chr10	36080855	36081151	24.81836161
chr10	38146468	38146764	85.54727474
chr10	38432573	38432869	47.85031957
chr10	43039562	43039752	15.95080047
chr10	43133930	43134086	133.2110749
chr10	43804460	43804756	25.03510892
chr10	43892644	43892940	95.59855824
chr10	43903224	43903415	205.3484693
chr10	43916487	43916677	230.9756802
chr10	43932289	43932585	31.4953841
chr10	44552402	44552698	34.08604069
chr10	44675773	44676069	34.33377505
chr10	44732270	44732566	47.61979487
chr10	44749298	44749594	36.9485042
chr10	44820776	44821072	24.51683973
chr10	45360453	45360749	47.11888281
chr10	45406720	45406796	102.8691217
chr10	45428201	45428497	26.06297611
chr10	45431078	45431374	27.42733739
chr10	45470418	45470714	24.40532105
chr10	45474129	45474425	36.31168163
chr10	45491846	45492037	217.2367875
chr10	46090293	46090465	224.7405946
chr10	46222543	46222737	238.3923459
chr10	46990696	46990992	29.96085049
chr10	48474095	48474302	178.8516905
chr10	49514408	49514531	116.1204649
chr10	50012914	50013104	14.68344157
chr10	50747029	50747325	38.47614904
chr10	50970226	50970522	100.3277128
chr10	51543022	51543318	32.61578256
chr10	51827564	51827754	211.2496648
chr10	52384434	52384730	26.32599073
chr10	53981788	53982084	64.9929535
chr10	54073037	54073333	24.73877086
chr10	54212457	54212753	30.49602642
chr10	54515196	54515492	26.48250955
chr10	60028763	60028994	304.7798443
chr10	60059415	60059711	25.34999587
chr10	60397183	60397479	30.67097936
chr10	60716816	60717112	24.47138174
chr10	60727347	60727643	39.3006789
chr10	60833475	60833665	15.05652498
chr10	60936124	60936420	87.42622605
chr10	61122220	61122516	32.8535596
chr10	61569166	61569462	36.54094699
chr10	61666553	61666849	113.4214042
chr10	62423728	62424024	25.22993932
chr10	62704385	62704681	113.7275848
chr10	62826773	62827069	26.32729111
chr10	63662973	63663171	238.0727795
chr10	63809067	63809363	24.28679058
chr10	63858471	63858767	41.84193007
chr10	63943804	63944100	34.14146567
chr10	64028419	64028553	130.3922378
chr10	64892755	64892945	228.9067943
chr10	65028919	65029215	113.5063566
chr10	65281706	65282002	25.81883634
chr10	65498165	65498461	41.08743433
chr10	66491499	66491795	35.2277652
chr10	66627312	66627608	58.21029607
chr10	67974846	67975142	39.96839504
chr10	69539714	69540010	32.80858201
chr10	69644205	69644458	216.0409871
chr10	69834934	69835230	42.5899258
chr10	69991375	69991671	44.84175677
chr10	70088083	70088379	29.10711168
chr10	70091473	70091769	27.47472761
chr10	70287151	70287447	96.53622621
chr10	70302922	70303043	146.8442144
chr10	70321252	70321442	127.7853504
chr10	70480629	70480925	90.23429146
chr10	70883787	70884065	404.8256309
chr10	70939631	70939781	170.460479
chr10	71174037	71174333	51.6366206
chr10	71185696	71185905	255.9309482
chr10	71661412	71661602	131.7646456
chr10	71892485	71892781	103.6343315
chr10	71905933	71906229	28.91748999
chr10	72083640	72083936	86.62277404
chr10	72165079	72165264	173.137034
chr10	72221145	72221441	24.8949302
chr10	72237624	72237721	110.326998
chr10	72497071	72497367	82.09968375
chr10	72639788	72640084	26.53000748
chr10	72647638	72647934	35.51585572
chr10	73052465	73052761	27.98807257
chr10	73067403	73067699	45.7751108
chr10	73079312	73079608	30.48545528
chr10	73099928	73100224	35.85477905
chr10	73394932	73395228	27.94824873
chr10	73610418	73610714	135.6095579
chr10	73640233	73640529	25.89550801
chr10	73716295	73716591	29.836503
chr10	73798254	73798444	15.81973041
chr10	73816839	73817135	24.59070154
chr10	73975606	73975902	31.95165971
chr10	74020655	74020951	38.82600693
chr10	74033586	74033882	53.2034368
chr10	74035193	74035489	56.28673462
chr10	74076773	74077069	55.05766955
chr10	74079349	74079645	41.60293713
chr10	74079777	74080073	89.26813089
chr10	74096921	74097217	24.63809484
chr10	74385744	74385997	350.4691554
chr10	75541627	75541923	31.2097035
chr10	75571528	75571777	248.7288322
chr10	75614080	75614376	37.21724537
chr10	75936283	75936464	172.9270788
chr10	76585348	76585644	79.91188452
chr10	76995636	76995830	175.2845086
chr10	77162067	77162363	32.8938637
chr10	77168959	77169255	51.42144465
chr10	77415591	77415887	25.20628985
chr10	77533224	77533520	90.18669602
chr10	77719179	77719274	138.7079012
chr10	77784273	77784463	17.7318
chr10	77793461	77793757	81.15408013
chr10	77810909	77811205	76.90397584
chr10	77909958	77910254	24.38099043
chr10	78057571	78057867	37.72169526
chr10	79165550	79165692	135.9560923
chr10	79608846	79609142	27.46250032
chr10	79647420	79647716	72.43547942
chr10	79789164	79789460	32.69196545
chr10	79793545	79793841	24.87986033
chr10	80079082	80079378	105.1695835
chr10	80218739	80219035	25.85990291
chr10	80280863	80281159	27.81563992
chr10	80288603	80288899	55.99416916
chr10	80310539	80310835	26.35984548
chr10	80327499	80327690	130.6385235
chr10	80401486	80401782	63.69323391
chr10	80404800	80405096	27.2823056
chr10	80516626	80516922	25.75669748
chr10	80613676	80613972	135.756638
chr10	80711843	80712139	31.08048886
chr10	80724868	80725164	28.45517763
chr10	80732793	80733089	63.84239194
chr10	80814062	80814252	120.3840886
chr10	80818959	80819255	73.33234313
chr10	80831378	80831674	84.04811493
chr10	81107582	81107878	86.25373333
chr10	81141677	81141973	33.77618561
chr10	81190758	81191054	25.80187874
chr10	81247376	81247672	27.74772972
chr10	81962916	81963212	33.57536152
chr10	81981333	81981629	24.50153845
chr10	82024051	82024347	24.88380506
chr10	82049270	82049460	145.0739171
chr10	82049615	82049911	49.45496822
chr10	82166023	82166319	27.80179704
chr10	82168256	82168552	28.08787634
chr10	82224300	82224596	65.74319805
chr10	82258520	82258816	31.21747971
chr10	82477691	82477987	26.40844952
chr10	85899267	85899563	26.36578037
chr10	87975628	87975826	149.5902341
chr10	88123949	88124245	26.37252471
chr10	88513423	88513719	41.17972301
chr10	88534768	88535064	47.96789418
chr10	88720228	88720524	46.72034724
chr10	88855038	88855334	44.93813121
chr10	89461177	89461473	41.48059887
chr10	89621967	89622300	177.4185345
chr10	89623182	89623478	101.8256688
chr10	90694595	90694891	25.54735571
chr10	91091845	91092141	49.3413116
chr10	91111984	91112280	25.51914894
chr10	91134031	91134327	26.7490634
chr10	91174988	91175284	34.11185658
chr10	91405550	91405846	26.93410803
chr10	92680938	92681234	25.23314649
chr10	92691249	92691545	41.33109139
chr10	92923654	92923950	32.46306405
chr10	93392824	93393058	205.5966801
chr10	93558029	93558214	214.5297818
chr10	93646935	93647231	26.71505076
chr10	93683338	93683634	28.14228161
chr10	94002963	94003259	44.05946856
chr10	94050739	94051035	25.76621853
chr10	94333712	94334008	24.86304461
chr10	94451863	94452159	25.16622882
chr10	94457370	94457666	40.00672063
chr10	94497294	94497590	34.95986965
chr10	94501503	94501799	29.61932813
chr10	94831549	94831739	13.7460357
chr10	94995451	94995747	24.21943402
chr10	95196876	95197172	53.61892091
chr10	95205341	95205637	31.1113557
chr10	95360988	95361284	115.3713922
chr10	95462096	95462392	45.99973944
chr10	95883047	95883343	80.25205988
chr10	95992522	95992818	78.09629572
chr10	96122607	96122801	163.9060173
chr10	97095659	97095955	60.43357258
chr10	97273006	97273302	37.36621519
chr10	97453645	97453941	62.3706275
chr10	97849410	97849706	25.62772555
chr10	97889601	97889897	26.77398517
chr10	97989279	97989575	24.6073675
chr10	98346694	98346990	69.60084086
chr10	98400685	98400981	33.34619275
chr10	98430687	98430983	41.28181961
chr10	98433500	98433796	27.62404792
chr10	98437284	98437528	343.1220761
chr10	98592591	98592887	43.72297352
chr10	98900314	98900610	26.52524323
chr10	98970300	98970596	92.16034283
chr10	99078750	99079001	205.8537003
chr10	99094472	99094772	208.7435355
chr10	99167221	99167517	24.32504742
chr10	99258137	99258392	229.8131917
chr10	99334463	99334759	26.53044468
chr10	99343800	99344096	30.82279552
chr10	99447230	99447440	234.3672688
chr10	99467227	99467523	26.64824986
chr10	99496552	99496848	38.24661627
chr10	100174852	100175148	26.58492079
chr10	100206615	100206834	259.8089419
chr10	101089035	101089191	132.1001133
chr10	101149561	101149857	135.063026
chr10	101380528	101380824	26.26887777
chr10	101491924	101492220	37.00087593
chr10	101514530	101514826	36.09510614
chr10	101544950	101545246	24.23067362
chr10	101861356	101861652	43.44683699
chr10	101945604	101945882	470.9863524
chr10	102027248	102027544	27.1724564
chr10	102106191	102106415	377.9040624
chr10	102133636	102133932	47.29823706
chr10	102241235	102241531	68.8901879
chr10	102289495	102289791	45.51408139
chr10	102490885	102491181	37.35142198
chr10	102624861	102625000	135.1681174
chr10	102656619	102656915	50.81573717
chr10	102672380	102672676	32.42297062
chr10	102728883	102729179	25.76828572
chr10	102756510	102756806	25.93895526
chr10	102757294	102757590	28.24467873
chr10	102772618	102772914	27.09473133
chr10	102774336	102774632	30.65379179
chr10	102822416	102822712	80.76785216
chr10	102872599	102873140	63.93298798
chr10	103542610	103542906	32.42368734
chr10	103578204	103578500	327.0177475
chr10	103815851	103816147	61.44220227
chr10	103816379	103816675	60.52421126
chr10	103817949	103818035	97.23494755
chr10	103911797	103912093	26.25784282
chr10	104182425	104182721	39.85467338
chr10	104194336	104194632	25.39183338
chr10	104210172	104210468	39.05552228
chr10	104220948	104221138	136.4383635
chr10	104359385	104359681	42.51024764
chr10	104401776	104402010	272.9952112
chr10	104404610	104404906	68.4560161
chr10	104438581	104438877	31.75189663
chr10	104489042	104489338	27.22765793
chr10	104573883	104574179	28.12895294
chr10	104574758	104574960	166.0324976
chr10	104609889	104610079	168.2266101
chr10	104613945	104614241	27.589187
chr10	104677681	104677977	40.80428937
chr10	104813573	104813869	62.1704261
chr10	105156118	105156414	56.86855337
chr10	105264211	105264401	136.8558742
chr10	105553982	105554278	39.41501081
chr10	105880627	105880923	43.1735353
chr10	106014161	106014457	28.21242406
chr10	106034661	106034957	41.09857328
chr10	106051214	106051510	25.41471934
chr10	106948596	106948892	52.266411
chr10	107345597	107345893	28.21063703
chr10	108657427	108657723	59.64035496
chr10	111725327	111725623	116.1693367
chr10	111734550	111734740	152.7074946
chr10	111737242	111737538	30.1401832
chr10	111985529	111985825	26.62575472
chr10	112033246	112033542	55.45711556
chr10	112064689	112064865	237.3047486
chr10	112117127	112117423	30.51304172
chr10	112158502	112158798	64.22012231
chr10	112159039	112159335	56.79133198
chr10	112327133	112327412	132.5375814
chr10	112401048	112401344	39.69357181
chr10	112612049	112612345	31.24156877
chr10	112896879	112897175	28.41387173
chr10	114021122	114021452	532.0285949
chr10	114074652	114074948	24.2026038
chr10	114151206	114151502	36.08575767
chr10	114154386	114154682	50.24273477
chr10	114323163	114323459	30.90285922
chr10	114391360	114391656	91.94528422
chr10	114455272	114455568	34.40650635
chr10	114499348	114499644	31.1503158
chr10	114575327	114575623	58.85577387
chr10	114603365	114603661	48.07090686
chr10	114710015	114710311	26.61609729
chr10	114767105	114767401	36.56375972
chr10	114779415	114779711	58.77532502
chr10	114833611	114833907	58.99288471
chr10	115144933	115145229	24.57074248
chr10	115149343	115149639	25.07925415
chr10	115720314	115720610	68.77970655
chr10	116249244	116249603	68.01021444
chr10	116286560	116286856	118.0318289
chr10	116308427	116308723	35.17549663
chr10	116463470	116463766	47.73622369
chr10	117880202	117880498	34.33081944
chr10	118454123	118454419	38.14552155
chr10	118480116	118480412	55.61481372
chr10	118764652	118764948	79.67935622
chr10	119024404	119024700	49.44011541
chr10	119151432	119151728	54.74409563
chr10	119164321	119164617	52.7945381
chr10	119423375	119423671	54.40026221
chr10	119478532	119478828	30.51994102
chr10	119805847	119806143	51.6735632
chr10	119806303	119806599	73.79959539
chr10	120183354	120183650	25.34301107
chr10	120514624	120514894	428.3978021
chr10	120789895	120790191	92.98203573
chr10	120840180	120840476	88.86966818
chr10	121011481	121011777	28.53674225
chr10	121030581	121030877	46.37518418
chr10	121076681	121076977	31.5178353
chr10	121169433	121169729	108.8237998
chr10	121403178	121403474	142.3834188
chr10	121514517	121514813	29.23804169
chr10	121652064	121652168	143.817843
chr10	122610715	122611011	29.13713281
chr10	122802811	122803033	288.7678954
chr10	122914479	122914698	230.1751145
chr10	123664466	123664762	52.31382985
chr10	123695298	123695594	28.63977393
chr10	123733930	123734092	166.944473
chr10	123736170	123736466	74.03075385
chr10	123816251	123816547	25.96771213
chr10	123822806	123823102	81.36225781
chr10	123873168	123873464	41.65514303
chr10	123924590	123924886	82.53057392
chr10	123935772	123935962	14.61774376
chr10	123942451	123942747	36.22854684
chr10	124039195	124039491	34.80352058
chr10	124070184	124070480	54.17758592
chr10	124104317	124104613	31.66775549
chr10	124739732	124740028	31.43345528
chr10	124778760	124779056	26.08097734
chr10	124802920	124803216	94.60608124
chr10	124913590	124913886	36.16644812
chr10	124963301	124963597	24.5544203
chr10	125211252	125211412	169.6632038
chr10	125795480	125795776	50.13167101
chr10	125802839	125803135	48.85606456
chr10	125853063	125853359	40.67355357
chr10	126159279	126159517	284.5119271
chr10	126413307	126413603	69.27082628
chr10	126433025	126433321	108.5107965
chr10	126711871	126712167	54.81129301
chr10	127407907	127408203	27.00031799
chr10	127481152	127481448	24.98486824
chr10	127511856	127512120	286.006654
chr10	127600597	127600820	333.678392
chr10	127730508	127730804	40.21847914
chr10	128193380	128193676	25.21549257
chr10	128831942	128832150	251.6742574
chr10	128931987	128932283	101.9000761
chr10	129266957	129267253	72.93427175
chr10	129846516	129846812	32.16292522
chr10	129955292	129955588	26.28702873
chr10	131215418	131215714	59.07804966
chr10	131440686	131440982	31.04992998
chr10	131988399	131988695	25.44519259
chr10	133558853	133559149	24.84963559
chr10	133791312	133791608	39.21773863
chr10	133795400	133795704	567.1720231
chr10	133811209	133811505	27.73747493
chr10	133814776	133815072	66.21757656
chr10	133817487	133817783	29.50923018
chr10	133835152	133835448	48.69502102
chr10	133836610	133836906	30.88665792
chr10	133861861	133862157	29.71519388
chr10	134036627	134036923	29.48237518
chr10	134124887	134125183	26.41335154
chr10	134133674	134133970	30.39546184
chr10	134136098	134136394	45.58314141
chr10	134145424	134145720	45.71066249
chr10	134202611	134202907	52.05839278
chr10	134252621	134252917	52.41109268
chr10	134266590	134266780	191.4297121
chr10	134272057	134272353	31.14926503
chr10	134330470	134330766	38.36862192
chr10	134350619	134350915	29.93982871
chr10	134498842	134499138	65.23257094
chr10	134902981	134903277	28.45563677
chr10	135056394	135056690	52.36082983
chr10	135091547	135091843	113.6901696
chr10	135132144	135132440	34.87621047
chr10	135160637	135160933	25.93763693
chr11	190016	190312	25.18511818
chr11	192019	192315	24.91804744
chr11	269563	269859	46.77704192
chr11	282666	282962	25.30658572
chr11	353407	353703	42.64029962
chr11	469728	470024	85.64901757
chr11	506674	506970	66.52667945
chr11	518832	518945	107.5609992
chr11	537230	537459	249.0691117
chr11	559687	559983	28.19298556
chr11	568641	568838	179.2642086
chr11	573151	573447	41.25142548
chr11	576134	576386	237.5183348
chr11	580093	580389	35.66674179
chr11	588050	588212	179.4879758
chr11	625708	626004	24.46569705
chr11	654509	654805	43.39156024
chr11	655392	655688	26.92798382
chr11	704808	705104	83.03368545
chr11	707813	707933	114.0791193
chr11	712779	713075	26.96356398
chr11	727997	728293	30.90667554
chr11	729667	729963	38.19008118
chr11	777433	777615	173.8451673
chr11	795285	795581	35.50506883
chr11	809752	810048	71.96879052
chr11	842581	842876	177.2924607
chr11	843905	844201	76.45923538
chr11	844757	845053	31.51075106
chr11	914741	915037	25.02063298
chr11	919258	919474	246.8807596
chr11	925696	925923	143.6256549
chr11	954130	954426	28.82169479
chr11	1051131	1051427	41.99218091
chr11	1147910	1148206	24.32402814
chr11	1283820	1284066	332.2733957
chr11	1562756	1563052	38.86712205
chr11	1711133	1711429	49.37362872
chr11	1712546	1712842	82.35158021
chr11	1765792	1766088	53.1336001
chr11	1767527	1767823	24.67878972
chr11	1785034	1785330	31.79789991
chr11	1863813	1864109	33.21185119
chr11	1898765	1899061	39.86987226
chr11	1968340	1968636	34.51471068
chr11	1973926	1974116	22.38348537
chr11	1974135	1974431	76.46969913
chr11	1990375	1990671	29.5509031
chr11	2009407	2009703	149.5843846
chr11	2011414	2011710	29.89397208
chr11	2012026	2012300	397.3471927
chr11	2118949	2119245	80.57868532
chr11	2156307	2156603	31.55784631
chr11	2207975	2208271	35.5888068
chr11	2225131	2225427	32.17603486
chr11	2232459	2232649	136.2782547
chr11	2234695	2234991	49.60268696
chr11	2431442	2431738	45.05711991
chr11	2555022	2555318	35.04232375
chr11	2562154	2562450	36.10614348
chr11	2583005	2583301	49.77173434
chr11	2746781	2747077	27.23052015
chr11	2750043	2750339	96.65804531
chr11	2753724	2754070	52.34064614
chr11	2820216	2820512	25.980433
chr11	2920011	2920307	47.48624322
chr11	2923274	2923570	53.66899658
chr11	2954028	2954324	36.46480682
chr11	3113053	3113349	25.07679693
chr11	3117286	3117582	29.19593803
chr11	3216448	3216744	60.10590817
chr11	3400257	3400553	30.58428775
chr11	3663417	3663713	44.76088807
chr11	3876824	3877120	33.83118206
chr11	6273406	6273702	33.47803066
chr11	6374652	6374948	33.56357716
chr11	6411382	6411678	34.03015318
chr11	6423423	6423719	50.27183765
chr11	6494710	6495006	43.18972981
chr11	6502598	6502894	37.64624549
chr11	6640537	6640833	85.97636863
chr11	6645343	6645639	50.31508081
chr11	6646414	6646710	57.67943494
chr11	6661689	6661985	27.70306266
chr11	6676001	6676191	127.5474103
chr11	6704477	6704773	24.92784144
chr11	7532724	7533020	55.28132558
chr11	7535031	7535327	40.81344397
chr11	7546724	7547020	26.11807486
chr11	7594971	7595267	59.11767289
chr11	7626935	7627231	46.0195208
chr11	7678561	7678857	35.25977591
chr11	7686987	7687283	32.37612005
chr11	8816395	8816691	26.7550537
chr11	9336042	9336338	44.7445362
chr11	9590858	9591154	48.1237293
chr11	9594326	9594503	166.0687983
chr11	9595210	9595506	27.25740424
chr11	9781283	9781579	59.91395795
chr11	10316044	10316340	26.80654613
chr11	10325293	10325589	28.38983418
chr11	10329579	10329875	29.04840748
chr11	10416098	10416394	76.11742989
chr11	10626028	10626324	40.37951457
chr11	10696758	10697054	26.3732769
chr11	12065605	12065752	123.5004569
chr11	12087783	12088079	32.54287663
chr11	12090883	12091179	121.1090175
chr11	12131872	12132168	28.30783724
chr11	12621073	12621369	27.50099917
chr11	12663531	12663827	27.18584017
chr11	12824222	12824518	45.00652967
chr11	12867396	12867692	58.27888986
chr11	13074857	13075153	30.92038509
chr11	13156938	13157234	29.57481242
chr11	13162074	13162278	234.1225186
chr11	15096262	15096558	71.92287756
chr11	15671587	15671883	25.06507565
chr11	15924766	15925062	34.61238897
chr11	16023499	16023795	25.08053357
chr11	16626648	16626944	65.81405077
chr11	16791539	16791835	77.46702501
chr11	17006893	17007189	112.2351643
chr11	17229507	17229803	61.25477765
chr11	17230153	17230449	31.89998984
chr11	17373160	17373456	34.23893803
chr11	17461115	17461411	27.93273311
chr11	17519706	17520002	32.10929142
chr11	17597381	17597677	50.36777571
chr11	17791577	17791873	46.31338559
chr11	18022351	18022647	25.68126136
chr11	18034488	18034784	33.99255654
chr11	18245558	18245854	33.08905608
chr11	18343667	18344246	368.01108
chr11	18415868	18416164	109.4750343
chr11	18479077	18479373	43.67641101
chr11	18656318	18656614	52.61858245
chr11	18719946	18720242	29.93053227
chr11	19138508	19138804	87.70311848
chr11	20032933	20033229	24.29638313
chr11	20057865	20058161	167.8844044
chr11	20132436	20132732	39.58908549
chr11	20260312	20260608	30.71430149
chr11	20408950	20409194	323.7429646
chr11	20631699	20631995	29.12227837
chr11	22453880	22454176	36.525425
chr11	22814120	22814416	94.75297516
chr11	27076715	27077011	35.48624842
chr11	27423316	27423612	28.98417397
chr11	27718547	27718843	24.93736163
chr11	30344710	30345006	67.13553006
chr11	31531315	31531611	56.78628084
chr11	32312375	32312671	62.36587205
chr11	32594858	32595154	67.75943597
chr11	33037212	33037508	43.76583054
chr11	33037749	33038045	64.8296174
chr11	34049615	34049810	225.8806993
chr11	34073706	34074002	27.1405725
chr11	34127039	34127292	345.7980212
chr11	34195931	34196227	32.1685502
chr11	34379406	34379702	24.30995136
chr11	34380598	34380809	181.6620133
chr11	34385735	34386031	25.16754472
chr11	34393026	34393322	46.66374402
chr11	34484120	34484310	20.78518817
chr11	34675562	34675858	45.4706924
chr11	34676468	34676764	45.66777438
chr11	34908249	34908545	34.59237241
chr11	34937852	34938148	31.37399329
chr11	34951528	34951824	159.5743934
chr11	35122827	35123123	26.4949293
chr11	35381486	35381782	86.17162379
chr11	35411679	35411975	24.94841835
chr11	35412509	35412805	113.7869982
chr11	35426094	35426390	31.35864809
chr11	35639199	35639495	35.35087459
chr11	35640361	35640657	24.8837408
chr11	35683840	35684136	24.37495614
chr11	35684584	35684880	86.82315548
chr11	36310850	36311146	57.74714755
chr11	40350790	40351086	26.06069304
chr11	43568509	43568805	24.62953351
chr11	43569533	43569829	26.1023986
chr11	43942381	43942677	31.09961981
chr11	44087646	44087942	25.49690776
chr11	44330973	44331269	28.2237456
chr11	44578459	44578755	38.85331459
chr11	45001577	45001873	56.19322382
chr11	45202301	45202597	31.42390263
chr11	45765614	45765910	24.63791595
chr11	45792685	45792981	51.33769694
chr11	45868695	45868956	425.0760787
chr11	45921480	45921557	114.8263832
chr11	46259681	46259977	87.10874585
chr11	46274061	46274357	28.38113529
chr11	46274908	46275204	36.68040178
chr11	46295446	46295742	58.69529188
chr11	46297604	46297900	24.81199241
chr11	46325591	46325887	30.00212078
chr11	46408230	46408526	41.3020539
chr11	46411353	46411649	45.84697096
chr11	46615475	46615771	35.3873044
chr11	46722165	46722461	32.56450199
chr11	46739682	46739978	24.2526216
chr11	46848143	46848439	41.22031468
chr11	46867757	46868053	44.94350783
chr11	47210991	47211287	147.9595648
chr11	47270220	47270516	33.087763
chr11	47290788	47291084	89.69786096
chr11	47291541	47291682	100.5512475
chr11	47429860	47430156	29.93359678
chr11	47448063	47448359	26.342884
chr11	47475793	47476089	25.95437884
chr11	47531807	47532103	94.03332735
chr11	47586924	47587220	24.40431299
chr11	47600420	47600716	24.36837843
chr11	47663951	47664219	339.4490907
chr11	47788853	47789149	26.55375974
chr11	47963801	47964097	29.6596627
chr11	57102967	57103263	78.07827852
chr11	57192208	57192504	59.49837477
chr11	57192628	57192924	53.54430424
chr11	57202181	57202477	38.49142699
chr11	57221040	57221336	26.86817939
chr11	57227316	57227574	223.1383209
chr11	57260988	57261284	66.1829242
chr11	57264847	57265143	49.67683217
chr11	57276042	57276338	77.56119362
chr11	57283142	57283438	129.3478989
chr11	57424940	57425236	62.23176179
chr11	57434929	57435107	115.4829826
chr11	57435182	57435260	25.04110118
chr11	57508680	57508976	66.63682284
chr11	57545510	57545806	96.24006329
chr11	57546081	57546377	36.51875292
chr11	58211810	58212106	91.09077745
chr11	58345556	58345852	109.4203855
chr11	58347145	58347231	97.29624119
chr11	58421524	58421820	25.16928503
chr11	58792609	58792905	85.52007146
chr11	58874485	58874781	34.03855665
chr11	59317814	59318110	27.84478069
chr11	59318663	59318853	148.0606084
chr11	59328491	59328681	161.5771098
chr11	59436583	59436879	37.84012334
chr11	59523162	59523458	36.30918364
chr11	59544003	59544299	31.54816264
chr11	59866038	59866228	16.56595741
chr11	60609392	60609698	590.6401296
chr11	60612354	60612650	26.58019883
chr11	60623528	60623824	91.69056552
chr11	60648470	60648766	58.503067
chr11	60843352	60843648	38.88632387
chr11	60928722	60929018	37.05490381
chr11	61061697	61061993	66.18711035
chr11	61100591	61100887	32.60596718
chr11	61101947	61102243	28.19914518
chr11	61129217	61129513	25.95104089
chr11	61136999	61137295	62.30457436
chr11	61256219	61256515	33.42806119
chr11	61297406	61297702	26.43539553
chr11	61369101	61369397	49.91136365
chr11	61376807	61377103	93.39879246
chr11	61447621	61447917	26.27160998
chr11	61449638	61449904	167.3543495
chr11	61500920	61501216	114.4179087
chr11	61560194	61560490	109.0099002
chr11	61582824	61583120	31.67013614
chr11	61638625	61638921	25.27180579
chr11	61657957	61658253	39.23991517
chr11	61684879	61685175	40.07161544
chr11	61690813	61691109	27.74745371
chr11	61739193	61739489	37.74028659
chr11	61780598	61780894	74.10338467
chr11	61792990	61793286	38.64081841
[truncated: 12,823 more rows]
