# Supplementary material for: Variable reproducibility in genome-scale public data: A case study using ENCODE ChIP sequencing resource
Source: FEBS Lett. 2015 Dec 21;589(24):3866–70. doi: 10.1016/j.febslet.2015.11.027 (PMC4686001; doi:10.1016/j.febslet.2015.11.027)
Supplement: Supplementary file advisedPeakLists.zip — This zip archive contains 56 advised peak lists (see main text and supplementary table 1). Files are bed like tab delimited text files, with 4 columns: chromosome, peak start, peak end, and peak score. [file mmc4.zip › HepG2_None_CEBPB.bed]

chr1	936183	936387	258.2413775
chr1	942024	942248	36.54167773
chr1	950867	951091	32.24185983
chr1	963325	963549	32.06471721
chr1	980245	980469	45.96144205
chr1	999611	999835	85.50844418
chr1	1089241	1089465	41.6413682
chr1	1121181	1121405	70.14564616
chr1	1173502	1173706	142.8963393
chr1	1198226	1198450	90.28736284
chr1	1243519	1243712	336.6573823
chr1	1333633	1333857	121.1659332
chr1	1367351	1367575	36.27884152
chr1	1397714	1397938	28.21393414
chr1	1512539	1512763	42.30383301
chr1	1512862	1513086	32.99295749
chr1	1522576	1522665	197.997159
chr1	1617721	1617945	36.03386872
chr1	1680197	1680401	154.967301
chr1	1695733	1695957	29.37551293
chr1	1711889	1712113	75.85626115
chr1	1794662	1794886	26.95163574
chr1	1822719	1822923	27.99035459
chr1	1851025	1851249	34.84557876
chr1	1852316	1852540	115.0022286
chr1	1933349	1933573	65.65310143
chr1	2035038	2035242	210.2940403
chr1	2036475	2036541	122.9763799
chr1	2120843	2121108	96.92360705
chr1	2151455	2151659	37.90880962
chr1	2164161	2164283	223.5761572
chr1	2166031	2166257	560.2552958
chr1	2207362	2207586	58.98738243
chr1	2322936	2323160	40.20622886
chr1	2425797	2426001	267.5855744
chr1	2574602	2574826	35.95309092
chr1	2723703	2723927	56.88368241
chr1	2817303	2817527	69.70592163
chr1	2908487	2908711	44.68927777
chr1	3031893	3032117	75.87618551
chr1	3114526	3114730	206.8113048
chr1	3167724	3167948	74.0347951
chr1	3223097	3223321	29.8793563
chr1	3283280	3283504	52.93470076
chr1	3585499	3585711	484.3486364
chr1	3686958	3687182	50.04716093
chr1	3738588	3738812	41.35028739
chr1	3740016	3740240	28.82981458
chr1	3784028	3784252	26.14968557
chr1	3816821	3817045	135.4468946
chr1	4191815	4192039	46.51941127
chr1	4330966	4331192	129.7496625
chr1	4383436	4383660	49.5406986
chr1	4438215	4438439	41.68139841
chr1	4439257	4439481	29.26020197
chr1	4566727	4566951	70.44269183
chr1	4722133	4722357	29.40457732
chr1	4815700	4815924	49.07499912
chr1	4824650	4824874	35.57870816
chr1	4855806	4856030	29.53519614
chr1	4988336	4988560	74.23147542
chr1	5576897	5577121	93.58450279
chr1	5614936	5615160	29.24759842
chr1	5840466	5840690	88.85208377
chr1	5865590	5865814	34.95931243
chr1	5871020	5871244	30.91663534
chr1	5872443	5872667	30.2288501
chr1	5888466	5888690	43.12464367
chr1	5938435	5938659	29.25118495
chr1	5993840	5994064	120.6072948
chr1	6015523	6015717	360.5869108
chr1	6069873	6070101	80.1640229
chr1	6183207	6183438	152.067526
chr1	6300544	6300768	61.94862209
chr1	6320101	6320313	442.6530328
chr1	6355353	6355557	183.6671395
chr1	6419800	6420025	82.17360042
chr1	6470397	6470601	207.21913
chr1	6475314	6475538	35.95894369
chr1	6614633	6614857	81.92520411
chr1	6632774	6632998	136.0039666
chr1	6664453	6664613	262.8701865
chr1	6787610	6787834	31.04513303
chr1	6822264	6822478	258.680614
chr1	6894531	6894755	49.21259048
chr1	6969994	6970218	60.65281043
chr1	6972185	6972409	33.62126501
chr1	7004593	7004817	46.77997987
chr1	7018659	7018728	104.851894
chr1	7130476	7130700	37.59979275
chr1	7219146	7219401	47.52722572
chr1	7219554	7219778	27.72554606
chr1	7364106	7364330	58.32313043
chr1	7399178	7399402	39.42653094
chr1	7413102	7413326	29.95242092
chr1	7677755	7677979	36.79394064
chr1	7748867	7749004	254.283969
chr1	7812516	7812740	119.6232153
chr1	7831731	7831955	90.52173232
chr1	7844080	7844304	26.11015278
chr1	7999936	8000160	32.86679677
chr1	8027835	8028061	98.90806795
chr1	8065221	8065445	44.73739228
chr1	8075939	8076143	146.0735673
chr1	8076680	8076904	61.84604435
chr1	8077801	8078025	46.68977602
chr1	8087500	8087679	341.9328764
chr1	8107299	8107523	27.02986807
chr1	8107815	8108039	46.07514503
chr1	8116123	8116347	44.19057173
chr1	8141287	8141511	36.30565173
chr1	8147027	8147251	39.55594929
chr1	8157472	8157696	33.91627371
chr1	8176687	8176916	75.23649493
chr1	8177001	8177225	106.9053989
chr1	8178919	8179123	17.84795469
chr1	8180960	8181164	186.260401
chr1	8202036	8202240	22.34826649
chr1	8214722	8214969	100.7485139
chr1	8215659	8215863	20.01876336
chr1	8224009	8224233	91.4163827
chr1	8234970	8235194	31.77803724
chr1	8250119	8250354	87.31024606
chr1	8254554	8254778	38.04706648
chr1	8257782	8258025	69.21788805
chr1	8272011	8272342	393.6906058
chr1	8278787	8278991	139.1545085
chr1	8290070	8290294	53.68316681
chr1	8299093	8299317	96.06660192
chr1	8319318	8319494	268.0775397
chr1	8319808	8319966	257.3685268
chr1	8323350	8323577	153.433457
chr1	8443259	8443483	31.09901035
chr1	8479312	8479536	61.90847376
chr1	8485761	8485985	35.15860458
chr1	8538185	8538409	37.49536272
chr1	8557657	8557881	110.292476
chr1	8598137	8598361	41.29145749
chr1	8632168	8632392	26.77066892
chr1	8663432	8663656	39.50318981
chr1	8704030	8704234	261.117282
chr1	8722861	8723085	57.16571828
chr1	8723229	8723433	17.74156494
chr1	8724034	8724258	55.44876102
chr1	8733905	8734129	31.53169245
chr1	8772856	8773081	75.67823678
chr1	8782079	8782303	50.29953663
chr1	8800164	8800368	158.673019
chr1	8802177	8802362	320.1900017
chr1	8825370	8825594	60.79967889
chr1	8842103	8842327	54.95265608
chr1	8870502	8870706	23.03694445
chr1	8884593	8884820	52.62305531
chr1	8908898	8909122	32.68639141
chr1	8914864	8915088	198.3222376
chr1	8949250	8949454	122.4943848
chr1	8949523	8949747	69.65188117
chr1	8952175	8952399	26.70586163
chr1	8991453	8991677	69.07962943
chr1	9025287	9025511	30.37263969
chr1	9118652	9118876	49.46450568
chr1	9127373	9127577	132.1630101
chr1	9160891	9161095	134.0875834
chr1	9170791	9170995	129.52861
chr1	9172285	9172528	56.87706593
chr1	9180392	9180616	40.43010393
chr1	9253406	9253630	79.88318418
chr1	9254210	9254434	45.28837738
chr1	9293500	9293701	303.8915783
chr1	9302006	9302230	31.42006462
chr1	9302371	9302603	131.6069244
chr1	9310597	9310821	48.71707561
chr1	9341387	9341611	71.55665948
chr1	9350277	9350481	275.7688549
chr1	9391901	9392125	80.79511848
chr1	9470998	9471202	24.31403106
chr1	9479799	9480023	27.32401024
chr1	9488917	9489141	54.50246212
chr1	9498800	9499000	365.6678536
chr1	9499524	9499757	138.6088424
chr1	9520089	9520313	37.27536412
chr1	9529313	9529537	26.10558202
chr1	9556141	9556345	17.85840817
chr1	9571243	9571467	77.30943111
chr1	9577320	9577544	33.80046968
chr1	9590016	9590240	26.50868292
chr1	9599269	9599509	138.6782721
chr1	9610305	9610509	24.93127486
chr1	9614028	9614215	353.8640699
chr1	9617752	9617976	34.00269678
chr1	9625161	9625312	266.4557147
chr1	9675957	9676181	28.78747519
chr1	9719412	9719636	105.0508033
chr1	9745989	9746213	103.0939834
chr1	9819646	9819872	140.1024015
chr1	9836392	9836616	39.70498555
chr1	9876374	9876598	37.51190425
chr1	9912561	9912785	43.3586602
chr1	9975123	9975347	29.07577038
chr1	9990190	9990305	210.5003637
chr1	10093714	10093942	78.89409466
chr1	10115826	10116070	79.88282579
chr1	10231499	10231723	69.20373789
chr1	10255759	10255983	74.44193393
chr1	10263652	10263887	44.06646937
chr1	10271568	10271792	32.60592163
chr1	10434529	10434753	58.99069744
chr1	10448470	10448707	83.95465944
chr1	10460656	10460880	53.30960751
chr1	10519408	10519632	45.7609869
chr1	10536963	10537189	71.31883487
chr1	10538273	10538497	26.29253637
chr1	10567661	10567776	225.9612382
chr1	10570102	10570346	100.951496
chr1	10597548	10597785	130.4617838
chr1	10615792	10615999	392.7259544
chr1	10617865	10618089	31.45295138
chr1	10651106	10651330	30.88519864
chr1	10746809	10747033	26.21605897
chr1	10791156	10791380	26.72772808
chr1	10805528	10805752	30.84209006
chr1	10857121	10857345	28.69700398
chr1	10960910	10961114	25.51668724
chr1	11025694	11025918	47.01815514
chr1	11040977	11041213	92.72547256
chr1	11087116	11087340	32.49560016
chr1	11245120	11245344	27.19003548
chr1	11272094	11272328	61.77468523
chr1	11327772	11327988	219.5307276
chr1	11430256	11430480	30.82514788
chr1	11508454	11508678	71.29630152
chr1	11654270	11654498	87.55647508
chr1	11789281	11789505	66.8152599
chr1	11790473	11790697	33.78673262
chr1	11795754	11795978	28.40608879
chr1	11797162	11797233	106.9126075
chr1	11828121	11828347	73.6072826
chr1	11852143	11852367	29.43406909
chr1	11856276	11856500	38.67947702
chr1	11902876	11903085	509.3353426
chr1	11953334	11953558	35.05281737
chr1	11988385	11988609	83.62116872
chr1	11990669	11990893	79.56493438
chr1	11998840	11999064	28.78439923
chr1	12019221	12019445	31.42132998
chr1	12021274	12021516	59.08411548
chr1	12027225	12027451	69.10985419
chr1	12044391	12044615	35.56675175
chr1	12046035	12046259	28.6797996
chr1	12071833	12072057	30.20452309
chr1	12079270	12079494	30.53299189
chr1	12095478	12095702	40.71763635
chr1	12240484	12240688	155.5176934
chr1	12354238	12354462	36.51819317
chr1	12441327	12441591	109.7583025
chr1	12466829	12467053	157.8971407
chr1	12571167	12571391	37.22623114
chr1	12585478	12585715	415.9947959
chr1	12588430	12588636	368.5267901
chr1	12600070	12600294	121.1895963
chr1	12615793	12616017	49.8340453
chr1	12619299	12619540	114.9592456
chr1	12640242	12640466	91.21321864
chr1	12653681	12653905	78.82753919
chr1	12656023	12656247	38.27497853
chr1	12664445	12664669	38.76916954
chr1	12668600	12668834	53.73700763
chr1	12670631	12670855	47.18547055
chr1	12674542	12674635	173.9308844
chr1	12676006	12676210	21.95168588
chr1	12725623	12725847	36.50041466
chr1	12753321	12753545	79.29495582
chr1	12814776	12815000	55.5518224
chr1	13788534	13788758	44.46151077
chr1	13969606	13969830	47.22518103
chr1	13977930	13978154	93.48106826
chr1	13990540	13990764	54.6575386
chr1	14050361	14050585	41.97390657
chr1	14190168	14190392	32.26909231
chr1	14418302	14418526	29.03643589
chr1	14434345	14434569	26.86896363
chr1	14435609	14435833	56.0906858
chr1	14802724	14802948	35.16876213
chr1	14810669	14810893	32.07963426
chr1	14870050	14870274	45.24760265
chr1	14942469	14942693	36.91549271
chr1	14974387	14974611	33.94373857
chr1	15008429	15008633	137.5107687
chr1	15058520	15058744	33.05603552
chr1	15204713	15204938	96.36227336
chr1	15240359	15240583	34.06239603
chr1	15246346	15246550	274.5488501
chr1	15261679	15261903	51.18946359
chr1	15276397	15276621	89.71549861
chr1	15283126	15283274	257.3915352
chr1	15320740	15320964	80.87022001
chr1	15326027	15326251	38.63359863
chr1	15343681	15343885	21.69922313
chr1	15354183	15354421	55.6124521
chr1	15365030	15365254	82.69088776
chr1	15471977	15472119	239.5496605
chr1	15485424	15485596	317.9952746
chr1	15499185	15499409	53.81523383
chr1	15500361	15500565	22.52641028
chr1	15516318	15516559	110.2259216
chr1	15532542	15532768	63.77802977
chr1	15558282	15558506	74.0551753
chr1	15603926	15604150	51.71489044
chr1	15631195	15631419	28.99859398
chr1	15638003	15638227	82.70401593
chr1	15666105	15666329	26.47097147
chr1	15682771	15682995	62.63888662
chr1	15696891	15697115	31.84010679
chr1	15747602	15747826	33.32070355
chr1	15756367	15756591	34.23896911
chr1	15761332	15761536	244.6272208
chr1	15806587	15806710	133.6988272
chr1	15850788	15850992	150.0708949
chr1	15851080	15851304	95.39902551
chr1	15851453	15851602	179.0667228
chr1	15853055	15853279	30.45266206
chr1	15897451	15897675	53.04473752
chr1	15909905	15910133	83.35577971
chr1	15928047	15928271	33.79446828
chr1	15930313	15930541	112.0177658
chr1	15932289	15932513	60.37472906
chr1	15943755	15943979	30.57873172
chr1	15945295	15945502	458.1106723
chr1	15948511	15948743	82.1345704
chr1	15986796	15987020	29.1965007
chr1	16007260	16007484	58.08136244
chr1	16014043	16014267	29.82075877
chr1	16107112	16107336	100.6518256
chr1	16114613	16114850	109.211863
chr1	16124175	16124399	28.3189009
chr1	16125604	16125828	37.67206676
chr1	16155490	16155714	127.9657112
chr1	16162210	16162454	85.61551778
chr1	16173164	16173388	30.1906491
chr1	16193462	16193686	95.74263874
chr1	16212293	16212497	181.8027799
chr1	16217654	16217878	26.59110178
chr1	16276256	16276480	63.74284008
chr1	16290421	16290645	26.74802341
chr1	16309485	16309709	94.84980786
chr1	16339240	16339480	77.25544369
chr1	16345360	16345584	41.62672599
chr1	16428210	16428438	146.9704729
chr1	16483441	16483666	47.43365482
chr1	16490794	16491018	39.54903897
chr1	16509768	16509992	62.32926278
chr1	16532879	16533106	98.31450512
chr1	16576421	16576670	78.11113546
chr1	16676583	16676807	30.03563727
chr1	16689920	16690124	172.7851945
chr1	16693517	16693741	56.58173938
chr1	16699146	16699370	42.56639456
chr1	16720292	16720516	31.26734936
chr1	16732078	16732302	30.56340664
chr1	16858853	16859077	42.0402682
chr1	16934844	16935068	52.02229153
chr1	16971942	16972166	101.0450195
chr1	16978218	16978442	33.02087406
chr1	17035694	17035898	23.46944948
chr1	17201800	17202024	49.47435039
chr1	17231313	17231537	27.2191172
chr1	17278398	17278602	21.08434748
chr1	17366099	17366323	31.10171862
chr1	17452242	17452466	28.92223377
chr1	17518961	17519185	70.56609404
chr1	17585000	17585224	28.1258492
chr1	17767955	17768179	94.18052092
chr1	17773956	17774180	44.7888628
chr1	17789241	17789483	114.3672492
chr1	17802264	17802488	51.60102135
chr1	17816609	17816833	58.73099362
chr1	17843395	17843619	59.56724045
chr1	17886986	17887210	40.95656794
chr1	17891233	17891457	117.3268623
chr1	17907348	17907572	28.7767347
chr1	17908121	17908270	227.0349722
chr1	17917345	17917569	31.43444106
chr1	17918600	17918824	91.08272242
chr1	18193056	18193280	57.80971243
chr1	18229886	18230110	122.7019665
chr1	18284190	18284414	47.77650153
chr1	18311059	18311283	62.43759177
chr1	18384214	18384438	28.11916635
chr1	18399818	18400042	62.36060065
chr1	18454904	18455130	143.0840778
chr1	18813396	18813620	70.87931544
chr1	18924019	18924243	66.43852264
chr1	18989483	18989707	28.70413178
chr1	19000513	19000737	31.37305231
chr1	19079004	19079228	45.23720057
chr1	19197581	19197805	45.93866943
chr1	19227751	19227858	219.3992328
chr1	19247233	19247457	27.93875337
chr1	19263590	19263826	143.4844019
chr1	19337632	19337836	215.7951083
chr1	19356018	19356222	126.0460473
chr1	19373170	19373374	18.15010149
chr1	19493707	19493931	65.1786927
chr1	19536718	19536933	317.3707516
chr1	19549540	19549782	170.1737838
chr1	19567838	19568042	142.2225436
chr1	19621029	19621253	33.33142703
chr1	19660094	19660318	30.57199486
chr1	19664706	19664910	134.1987257
chr1	19711346	19711570	56.96937942
chr1	19736364	19736531	239.4497387
chr1	19752183	19752407	122.0177954
chr1	19761634	19761858	39.32012745
chr1	19763247	19763471	188.6413806
chr1	19884348	19884572	25.99355587
chr1	19884819	19885023	18.81935523
chr1	19950130	19950354	29.35791054
chr1	19966536	19966760	172.6833236
chr1	20190380	20190604	116.8451144
chr1	20214318	20214542	37.81266505
chr1	20278447	20278671	32.5729448
chr1	20314246	20314471	158.1759036
chr1	20422594	20422818	43.71920464
chr1	20510446	20510670	42.05318507
chr1	20511188	20511417	105.4508663
chr1	20649693	20649917	26.50136909
chr1	20776231	20776455	33.95399258
chr1	20794385	20794609	26.6232617
chr1	20804641	20804845	20.25351611
chr1	20806947	20807178	131.9289565
chr1	20809673	20809877	194.738485
chr1	20850832	20851056	27.25963443
chr1	20916898	20917122	85.64280082
chr1	20930391	20930615	30.615709
chr1	20933342	20933566	27.34956628
chr1	20947539	20947785	50.15973139
chr1	21033434	21033658	59.1097359
chr1	21040144	21040368	34.92760404
chr1	21098358	21098582	28.52894099
chr1	21102268	21102492	31.43424755
chr1	21114459	21114683	48.68639922
chr1	21164179	21164403	37.10609139
chr1	21199924	21200148	27.79986777
chr1	21211154	21211378	35.38612372
chr1	21223408	21223612	134.3797093
chr1	21277234	21277458	51.28483872
chr1	21441703	21441938	84.01147107
chr1	21501570	21501794	49.19107874
chr1	21528219	21528443	61.03999743
chr1	21553869	21554093	39.44208223
chr1	21575445	21575669	41.17289518
chr1	21626784	21627008	26.7976935
chr1	21637644	21637870	76.10020855
chr1	21638977	21639181	209.6069302
chr1	21643889	21644113	33.69775667
chr1	21651460	21651684	51.10079964
chr1	21655970	21656174	207.2748239
chr1	21664667	21664891	37.06728332
chr1	21843749	21843973	72.8697147
chr1	21872584	21872808	65.01266552
chr1	21949276	21949500	43.52446398
chr1	22063362	22063595	70.75139457
chr1	22093650	22093874	38.66498402
chr1	22102485	22102748	130.3207084
chr1	22114740	22114970	62.69235678
chr1	22232701	22232930	100.8402624
chr1	22254433	22254657	26.36663872
chr1	22258746	22258970	80.83174565
chr1	22286842	22287066	31.66101443
chr1	22375201	22375405	195.9277674
chr1	22380032	22380256	42.91738799
chr1	22380968	22381192	41.42173358
chr1	22482108	22482332	46.11530048
chr1	22505991	22506195	140.8605
chr1	22511781	22512005	86.51570261
chr1	22564059	22564283	35.28332127
chr1	22698018	22698242	51.79255512
chr1	22737444	22737668	45.06806057
chr1	22740733	22740937	17.96030398
chr1	22743193	22743417	39.21218474
chr1	22764210	22764361	248.177171
chr1	22777238	22777462	27.0408642
chr1	22910778	22911002	31.26825005
chr1	22957820	22958044	27.41404627
chr1	22999209	22999433	28.97451016
chr1	23048056	23048280	31.55587861
chr1	23072622	23072826	141.2232428
chr1	23116169	23116393	57.36011479
chr1	23188380	23188604	50.27390175
chr1	23289837	23290082	130.5158789
chr1	23306443	23306677	87.13079125
chr1	23426814	23427038	69.0990716
chr1	23442858	23443082	27.44758287
chr1	23489995	23490219	48.02515036
chr1	23503658	23503882	37.3774014
chr1	23514275	23514499	63.43604364
chr1	23515586	23515824	63.34961033
chr1	23548892	23549116	94.80112273
chr1	23609586	23609810	41.50331503
chr1	23657407	23657631	37.81749162
chr1	23695303	23695527	147.1321653
chr1	23703639	23703863	48.08643339
chr1	23770780	23771004	29.15922815
chr1	23780028	23780252	108.7013062
chr1	23783444	23783678	71.09331263
chr1	23783945	23784149	33.47789356
chr1	23802270	23802494	34.91552145
chr1	23805447	23805671	67.76039495
chr1	23824365	23824589	33.65772162
chr1	23857798	23857996	359.9770755
chr1	23912136	23912360	66.15560475
chr1	23920420	23920644	26.24244771
chr1	23963926	23964150	44.85947103
chr1	24004171	24004395	39.13669373
chr1	24024201	24024425	63.2713647
chr1	24028564	24028789	75.71183465
chr1	24053940	24054144	232.4453536
chr1	24079461	24079685	118.2339805
chr1	24101077	24101281	22.20369781
chr1	24104369	24104593	34.27585052
chr1	24128000	24128204	173.6063361
chr1	24165147	24165371	141.0060225
chr1	24167495	24167699	27.79920685
chr1	24223640	24223864	35.73719744
chr1	24281777	24282001	56.29198525
chr1	24291360	24291584	27.62664829
chr1	24329887	24330091	173.3034761
chr1	24330685	24330889	17.22597446
chr1	24345467	24345691	74.07930439
chr1	24378137	24378361	57.81059551
chr1	24446379	24446603	68.37275092
chr1	24446816	24447020	177.5764312
chr1	24465391	24465615	55.80949169
chr1	24468183	24468295	191.5038161
chr1	24505050	24505122	113.6525756
chr1	24516898	24517122	123.4481786
chr1	24603341	24603545	158.2917089
chr1	24620806	24621030	40.80585914
chr1	24732156	24732380	29.70790429
chr1	24733333	24733557	43.06441247
chr1	24740473	24740727	61.95630182
chr1	24747103	24747327	51.69523233
chr1	24799126	24799350	26.9508038
chr1	24820411	24820638	45.61356158
chr1	24867530	24867754	155.0722817
chr1	24868033	24868237	27.2098519
chr1	24875752	24875976	111.3566269
chr1	24885601	24885825	32.39326283
chr1	24900911	24901135	141.8407004
chr1	24936515	24936739	31.10441332
chr1	24965647	24965871	32.98831636
chr1	24969341	24969565	29.37530329
chr1	25045412	25045636	42.57744567
chr1	25051843	25052047	19.73808074
chr1	25072693	25072897	164.3849448
chr1	25104735	25104959	41.96854419
chr1	25190244	25190468	69.74771716
chr1	25207610	25207834	38.43466568
chr1	25237730	25237954	29.23604781
chr1	25242907	25243076	305.8663651
chr1	25293247	25293471	46.98758061
chr1	25299930	25300154	31.05173029
chr1	25338781	25339005	53.39523214
chr1	25523912	25524136	53.80817167
chr1	25524463	25524687	36.67309935
chr1	25559016	25559240	66.53091033
chr1	25573951	25574158	278.3149142
chr1	25752321	25752545	45.8825571
chr1	25756638	25756862	95.69775854
chr1	25762029	25762253	38.23058433
chr1	25785546	25785777	48.27033367
chr1	25827732	25827936	249.1405355
chr1	25900087	25900291	124.991588
chr1	25923224	25923448	31.5588938
chr1	25967176	25967400	48.63756681
chr1	25989680	25989904	28.24131529
chr1	26021623	26021827	155.5980609
chr1	26197184	26197426	70.6956466
chr1	26209394	26209618	30.73721274
chr1	26242224	26242448	47.31550179
chr1	26268240	26268464	29.71935798
chr1	26323695	26323819	197.5163361
chr1	26324597	26324801	158.9503712
chr1	26329849	26330053	168.8371804
chr1	26331006	26331230	59.75407381
chr1	26341975	26342179	174.7639636
chr1	26361847	26362071	34.97735955
chr1	26479078	26479302	28.39532196
chr1	26511486	26511710	54.57693519
chr1	26610837	26611070	118.8944743
chr1	26662362	26662586	79.56581182
chr1	26678063	26678287	45.3512165
chr1	26685235	26685439	225.3419478
chr1	26685634	26685861	89.81626018
chr1	26714012	26714105	219.44311
chr1	26799570	26799794	100.9010883
chr1	26813951	26814175	62.32074914
chr1	26847818	26848042	34.04736996
chr1	26907852	26908076	61.25286257
chr1	26933766	26933990	63.95471107
chr1	27016087	27016311	51.66139959
chr1	27024702	27024926	32.5821535
chr1	27067590	27067814	33.41009456
chr1	27073649	27073873	46.10954256
chr1	27147587	27147811	58.37977063
chr1	27158322	27158526	263.2069194
chr1	27208224	27208464	127.3825955
chr1	27226906	27227130	114.1773136
chr1	27230624	27230850	85.69663525
chr1	27236946	27237150	266.0620878
chr1	27240421	27240661	49.71730035
chr1	27240809	27241073	55.03767388
chr1	27241872	27242096	52.21080732
chr1	27264702	27264906	164.7241304
chr1	27270682	27270845	236.9478154
chr1	27288460	27288655	350.7302336
chr1	27290597	27290821	101.0857434
chr1	27297405	27297629	47.76765222
chr1	27299393	27299617	117.4349809
chr1	27332102	27332326	52.95338382
chr1	27424039	27424173	258.9270129
chr1	27425423	27425627	257.0800323
chr1	27481874	27482078	214.8856467
chr1	27505993	27506217	43.18166597
chr1	27518575	27518779	138.9231346
chr1	27518831	27519035	21.62004158
chr1	27530555	27530779	27.49269126
chr1	27562419	27562643	49.7905348
chr1	27634586	27634810	51.78967496
chr1	27648670	27648876	252.2767515
chr1	27665781	27666005	55.18024229
chr1	27691609	27691833	35.12026824
chr1	27694730	27694966	61.36868256
chr1	27900821	27901065	101.941937
chr1	27933833	27934037	18.92861309
chr1	27947931	27948155	30.16290363
chr1	27977142	27977366	25.90030209
chr1	27986569	27986793	60.30037605
chr1	27997415	27997639	45.8948455
chr1	28048712	28048916	18.90734237
chr1	28052205	28052429	32.10737767
chr1	28060453	28060677	31.89687364
chr1	28065230	28065454	28.52619189
chr1	28230706	28230930	27.05020774
chr1	28231132	28231356	33.03405124
chr1	28269996	28270200	229.5559133
chr1	28377321	28377545	30.17847496
chr1	28423303	28423532	68.68301565
chr1	28441897	28442134	97.3938057
chr1	28449956	28450180	118.7220375
chr1	28461909	28462135	45.51956708
chr1	28485820	28486044	31.12429501
chr1	28498490	28498714	31.51588154
chr1	28561812	28562036	88.56681922
chr1	28570260	28570484	32.67923874
chr1	28572923	28573137	503.4626539
chr1	28573820	28574052	90.89239195
chr1	28576007	28576211	170.2645421
chr1	28577915	28578119	17.77155312
chr1	28585710	28585914	181.5343254
chr1	28608987	28609211	76.39364074
chr1	28611501	28611725	37.05547085
chr1	28628165	28628389	27.32544057
chr1	28640597	28640804	348.8915564
chr1	28696654	28696858	19.64507373
chr1	28781111	28781335	44.66978326
chr1	28796735	28796959	53.16665633
chr1	28835435	28835662	77.98173072
chr1	28908270	28908474	18.9737771
chr1	28913548	28913752	19.52204087
chr1	28961766	28961990	55.12308615
chr1	28972640	28972844	143.5289677
chr1	28975129	28975333	22.15805665
chr1	29002189	29002413	30.42292194
chr1	29075491	29075715	53.62832843
chr1	29093139	29093363	65.69878491
chr1	29178689	29178913	27.24856989
chr1	29213245	29213469	135.8430212
chr1	29248076	29248300	60.82685085
chr1	29319995	29320219	30.38923416
chr1	29361825	29362049	26.04815617
chr1	29432515	29432739	36.02682715
chr1	29472601	29472805	199.8634747
chr1	29478556	29478780	29.86335099
chr1	29504304	29504596	95.17427579
chr1	29512824	29513028	272.6360662
chr1	29564126	29564350	79.47109024
chr1	29565797	29566059	104.0653055
chr1	29572484	29572708	85.76340054
chr1	29715420	29715644	32.04994052
chr1	29760425	29760649	65.3285016
chr1	29796052	29796276	82.45961445
chr1	30042896	30043120	33.30924215
chr1	30259694	30259918	48.29157717
chr1	30266008	30266191	281.9734116
chr1	30274015	30274239	31.91186922
chr1	30565086	30565310	31.38041109
chr1	30594626	30594850	35.59420368
chr1	30702503	30702590	177.6836119
chr1	30728045	30728269	27.78955775
chr1	30753496	30753720	45.32594453
chr1	30772362	30772586	39.66959287
chr1	31148658	31148882	32.79523769
chr1	31229730	31229954	41.58540414
chr1	31256457	31256661	18.82051879
chr1	31285091	31285315	30.72106844
chr1	31294934	31295164	64.0015555
chr1	31326356	31326580	125.4612572
chr1	31360535	31360759	59.06614465
chr1	31365507	31365711	241.7540417
chr1	31436044	31436275	87.9460706
chr1	31448157	31448381	82.84590392
chr1	31497571	31497811	94.36481321
chr1	31500604	31500828	41.12175173
chr1	31524606	31524830	52.22034353
chr1	31537101	31537305	39.7654901
chr1	31543994	31544218	51.14743417
chr1	31584194	31584351	194.3779865
chr1	31621341	31621565	39.81886924
chr1	31625250	31625474	56.81833446
chr1	31635544	31635748	26.09040454
chr1	31658539	31658763	61.89109969
chr1	31681491	31681715	63.7369983
chr1	31767655	31767859	20.1856965
chr1	31811889	31812113	29.18041306
chr1	31873391	31873615	61.91448171
chr1	31890057	31890269	535.0829878
chr1	31895584	31895808	45.02989673
chr1	31918021	31918133	218.1982089
chr1	31937911	31938135	26.89400608
chr1	31956324	31956548	61.86244558
chr1	31967885	31968109	27.85137416
chr1	31989534	31989758	49.63375961
chr1	31989883	31990110	83.53690664
chr1	31990236	31990486	69.89503479
chr1	32005036	32005260	51.10085416
chr1	32015273	32015513	61.3743702
chr1	32038351	32038555	249.3927725
chr1	32041185	32041397	506.621424
chr1	32110707	32110931	52.62412739
chr1	32166759	32166963	178.0491561
chr1	32174993	32175217	26.061373
chr1	32273325	32273549	39.67026934
chr1	32283873	32284097	34.92002975
chr1	32288475	32288699	80.57261559
chr1	32333219	32333443	64.40512394
chr1	32376717	32376941	155.1019511
chr1	32405783	32405971	336.9085639
chr1	32418138	32418362	28.20385214
chr1	32420320	32420568	124.1574372
chr1	32421573	32421797	27.8109842
chr1	32443056	32443280	64.59760382
chr1	32573462	32573694	64.80033858
chr1	32599107	32599331	47.56250117
chr1	32644018	32644202	323.13106
chr1	32655412	32655636	46.28699891
chr1	32721054	32721278	98.05336658
chr1	32808428	32808652	64.43077599
chr1	32893861	32894085	35.42184261
chr1	32918628	32918852	83.44520412
chr1	32937022	32937133	138.5330879
chr1	32960345	32960577	56.59387827
chr1	32961753	32961977	53.89370237
chr1	33179973	33180197	71.76217503
chr1	33181586	33181810	38.1130953
chr1	33182281	33182485	209.4087706
chr1	33279965	33280169	131.2294909
chr1	33282873	33283044	299.393407
chr1	33343911	33344135	38.61722715
chr1	33453223	33453281	104.6042436
chr1	33488356	33488580	46.1634069
chr1	33515804	33516028	32.48135626
chr1	33521406	33521630	68.96517733
chr1	33551046	33551270	107.1156241
chr1	33684299	33684529	125.5214895
chr1	33692598	33692822	27.25466409
chr1	33716618	33716842	43.70630741
chr1	33722463	33722706	100.2568157
chr1	33779384	33779608	71.39572379
chr1	33792408	33792632	39.0858161
chr1	33804476	33804700	27.9419417
chr1	33808043	33808247	23.72640597
chr1	33813009	33813233	78.76474247
chr1	33827607	33827831	27.911401
chr1	33845746	33845970	70.47677659
chr1	33850928	33851152	91.62469923
chr1	33867854	33868078	30.1451169
chr1	33899466	33899690	124.5772521
chr1	33963104	33963328	27.60726389
chr1	33990305	33990529	28.23967122
chr1	34118169	34118373	211.9590944
chr1	34521522	34521746	66.58028698
chr1	34782460	34782684	28.72145997
chr1	34870671	34870895	32.11929255
chr1	35012767	35012998	86.23844895
chr1	35072228	35072452	29.96470732
chr1	35083403	35083652	137.9980346
chr1	35147362	35147586	32.21276207
chr1	35445979	35446149	291.7133199
chr1	35637676	35637900	33.84301201
chr1	35645386	35645610	28.40963628
chr1	35660347	35660571	44.44700351
chr1	35735384	35735608	66.67112973
chr1	35747245	35747469	37.32792966
chr1	35811391	35811599	329.4952915
chr1	35914174	35914398	79.36076175
chr1	35919858	35920082	74.44694395
chr1	35920241	35920465	42.32216694
chr1	35963253	35963477	52.61140448
chr1	36010779	36010983	239.4457122
chr1	36017405	36017629	28.0951054
chr1	36041244	36041468	30.98575433
chr1	36085395	36085619	47.91153856
chr1	36304379	36304603	72.23734371
chr1	36389653	36389877	27.5693388
chr1	36481180	36481404	30.30120763
chr1	36540757	36540981	28.16151947
chr1	36634245	36634449	179.4374088
chr1	36658941	36659165	28.51774074
chr1	36666022	36666246	28.45885691
chr1	36683818	36684042	177.9789588
chr1	36689764	36689988	49.72181288
chr1	36705454	36705678	26.88134966
chr1	36714058	36714150	199.604843
chr1	36714321	36714525	115.7607495
chr1	36735139	36735343	203.9339329
chr1	36762785	36763009	39.01477291
chr1	36764352	36764576	26.05957994
chr1	36765715	36765939	54.82831788
chr1	36840322	36840546	81.17591721
chr1	36852155	36852331	299.2335548
chr1	36852802	36853026	49.53066939
chr1	36929504	36929708	168.5940518
chr1	36929931	36930148	517.7144999
chr1	36948470	36948674	198.0149285
chr1	36952569	36952842	762.980608
chr1	36982649	36982884	74.00528271
chr1	36986387	36986611	32.18658289
chr1	37146631	37146855	41.17813856
chr1	37152989	37153213	40.59871943
chr1	37174279	37174503	44.02713598
chr1	37406065	37406289	27.09151145
chr1	37494475	37494699	34.39011863
chr1	37504411	37504635	100.657759
chr1	37562091	37562315	28.13812465
chr1	37611827	37612051	30.69683394
chr1	37927411	37927643	71.59813792
chr1	37930090	37930314	28.16079498
chr1	37945452	37945565	200.4954212
chr1	38000097	38000301	181.6606216
chr1	38010726	38010950	27.75562883
chr1	38036206	38036430	40.49486322
chr1	38041424	38041648	31.57958682
chr1	38050232	38050456	42.79460197
chr1	38059057	38059281	31.88609973
chr1	38100257	38100481	53.99749442
chr1	38102143	38102367	38.63928091
chr1	38157121	38157345	45.26426834
chr1	38157786	38158016	55.55300834
chr1	38212583	38212807	45.95333577
chr1	38221840	38222064	32.31048355
chr1	38243672	38243896	73.5482511
chr1	38245644	38245868	50.22840907
chr1	38317022	38317246	56.75128862
chr1	38324631	38324855	61.36582732
chr1	38328157	38328361	129.1886688
chr1	38396318	38396522	142.906947
chr1	38411838	38412062	55.13167792
chr1	38453428	38453665	142.9294121
chr1	38484839	38485063	64.03516198
chr1	38556721	38556945	27.52250248
chr1	38663041	38663265	34.07896316
chr1	38691570	38691794	27.13739275
chr1	38701399	38701632	88.89324915
chr1	38704405	38704629	34.09464625
chr1	38918906	38919130	32.06904691
chr1	39063912	39064136	38.57297966
chr1	39208521	39208745	29.68875548
chr1	39237033	39237257	28.05652044
chr1	39329612	39329836	39.21601162
chr1	39384857	39385081	48.23003477
chr1	39428267	39428471	154.8134209
chr1	39434777	39435001	159.7908748
chr1	39451712	39451916	18.33801255
chr1	39463316	39463540	48.42809677
chr1	39473889	39474113	25.916229
chr1	39492359	39492583	41.82969273
chr1	39620734	39620958	29.63346566
chr1	39633583	39633764	334.2167155
chr1	39679953	39680177	27.06847068
chr1	39735776	39735980	141.0396909
chr1	39829027	39829251	57.46991258
chr1	39844193	39844347	267.6414941
chr1	39919350	39919574	34.15459289
chr1	39949021	39949245	52.92690371
chr1	39954514	39954738	34.17076979
chr1	39974470	39974694	26.6143462
chr1	40029568	40029792	34.01909949
chr1	40032497	40032721	54.90528551
chr1	40033945	40034169	87.4589148
chr1	40063538	40063762	26.59596683
chr1	40064906	40065130	26.62659014
chr1	40102268	40102492	55.72504807
chr1	40106672	40106896	35.39736043
chr1	40154926	40155150	37.39128661
chr1	40186412	40186636	41.49492492
chr1	40195580	40195804	33.85809522
chr1	40306283	40306507	39.73336029
chr1	40317961	40318125	265.3867468
chr1	40352477	40352701	41.50868264
chr1	40364757	40364984	74.86220516
chr1	40395771	40395995	29.19470189
chr1	40399955	40400353	375.2761372
chr1	40525210	40525448	61.65765555
chr1	40536452	40536676	27.7000016
chr1	40558967	40559191	31.97339332
chr1	40638295	40638519	34.40641994
chr1	40723514	40723738	26.22760501
chr1	40798444	40798668	40.16591181
chr1	40800978	40801233	59.59150844
chr1	40804846	40805076	125.0556875
chr1	40810332	40810556	35.51726511
chr1	40818834	40819058	37.76533261
chr1	40846904	40847128	44.52780831
chr1	40855612	40855816	20.82408247
chr1	40855938	40856142	171.6645159
chr1	40877585	40877809	31.9866138
chr1	40887794	40887965	249.4804822
chr1	40916599	40916803	223.7833343
chr1	40996685	40996909	27.62514006
chr1	41001473	41001677	147.6269359
chr1	41005123	41005347	39.8994028
chr1	41033569	41033773	162.0770283
chr1	41042786	41043010	62.26487993
chr1	41071936	41072160	32.94403097
chr1	41081071	41081295	30.153757
chr1	41112146	41112370	60.16415023
chr1	41204903	41205127	27.06487126
chr1	41205771	41205995	42.94576977
chr1	41215084	41215308	36.98131038
chr1	41220751	41220975	54.15999784
chr1	41267675	41267899	40.46696236
chr1	41286078	41286302	45.80387684
chr1	41326461	41326665	175.8590273
chr1	41334013	41334237	62.69658186
chr1	41372490	41372714	59.71032761
chr1	41374987	41375211	28.63767263
chr1	41390547	41390771	30.0589032
chr1	41392234	41392458	45.88572474
chr1	41402685	41402909	71.02913402
chr1	41405504	41405708	337.7408804
chr1	41450271	41450495	46.50492517
chr1	41452256	41452480	34.87644921
chr1	41453149	41453379	87.35564562
chr1	41575032	41575256	126.9274603
chr1	41575672	41575896	27.78985946
chr1	41630490	41630714	30.27919735
chr1	41698064	41698288	36.49790758
chr1	41705929	41706178	107.6159731
chr1	41781178	41781402	55.01396278
chr1	41808707	41808936	83.62826777
chr1	41900826	41901050	26.45373784
chr1	41942437	41942641	185.1514174
chr1	42079307	42079531	33.08746412
chr1	42083832	42084056	30.42613397
chr1	42115195	42115419	39.91236659
chr1	42346748	42346972	48.6369956
chr1	42470072	42470296	27.46298399
chr1	42501093	42501327	47.49192046
chr1	42512424	42512628	196.1640643
chr1	42518150	42518374	75.10589865
chr1	42551343	42551567	59.293982
chr1	42582969	42583193	105.1543169
chr1	42612637	42612861	103.5374352
chr1	42627622	42627846	34.53052928
chr1	42640085	42640309	93.72278401
chr1	42680296	42680464	320.3749609
chr1	42713755	42713979	35.97976304
chr1	42785163	42785387	57.02323924
chr1	42790813	42791037	100.4132571
chr1	42801627	42801851	50.57988
chr1	42931829	42932053	113.884501
chr1	42976458	42976682	50.5402577
chr1	43043607	43043831	40.88186156
chr1	43049601	43049825	29.16241587
chr1	43086080	43086284	34.83398868
chr1	43145875	43146099	27.06250837
chr1	43201911	43202135	38.29500462
chr1	43287961	43288185	61.31910092
chr1	43376199	43376423	30.26197976
chr1	43379154	43379378	108.7607963
chr1	43402933	43403137	188.2355153
chr1	43404931	43405155	53.99905237
chr1	43446113	43446357	59.21741483
chr1	43476661	43476885	29.99607545
chr1	43493748	43493972	58.30172778
chr1	43501371	43501595	27.96499975
chr1	43601636	43601840	147.2761414
chr1	43672981	43673205	37.39927524
chr1	43680769	43680973	164.2891879
chr1	43713045	43713269	33.62323888
chr1	43724132	43724369	64.76563006
chr1	43747254	43747458	24.47645848
chr1	43748187	43748353	298.0732548
chr1	43752285	43752509	57.23491915
chr1	43805348	43805572	53.57738482
chr1	43806331	43806535	201.5713013
chr1	43814567	43814791	61.19710473
chr1	43870100	43870324	64.00909799
chr1	43905837	43906061	29.91264347
chr1	43926684	43926908	43.04463346
chr1	43959586	43959811	123.5630273
chr1	43988848	43989072	138.161625
chr1	44005780	44006004	59.25507809
chr1	44011509	44011733	31.501121
chr1	44014097	44014336	613.1301902
chr1	44067121	44067345	31.92892554
chr1	44073272	44073496	43.35866782
chr1	44114211	44114435	59.73927931
chr1	44116254	44116478	31.58297644
chr1	44223437	44223641	163.5806303
chr1	44384492	44384716	44.00237014
chr1	44395295	44395499	124.1195946
chr1	44428752	44428976	34.28341372
chr1	44443877	44444081	207.9331037
chr1	44446416	44446562	167.7315522
chr1	44448543	44448767	29.27090436
chr1	44506158	44506382	29.795991
chr1	44619857	44620081	33.65825287
chr1	44672108	44672332	27.36977211
chr1	44679009	44679213	17.42416683
chr1	44696572	44696796	42.55241332
chr1	44749258	44749482	56.211745
chr1	44789720	44789944	29.96056695
chr1	44793579	44793783	177.750907
chr1	44821019	44821243	26.89268194
chr1	44867537	44867767	52.6575972
chr1	44877636	44877860	50.85170982
chr1	45009224	45009448	42.5625367
chr1	45142867	45143071	202.1384978
chr1	45147267	45147491	29.09895138
chr1	45147881	45148011	210.2245419
chr1	45166330	45166564	123.6201775
chr1	45187327	45187531	19.7681547
chr1	45196744	45196948	20.35818979
chr1	45252842	45253066	35.59616969
chr1	45265738	45266008	65.09705172
chr1	45273086	45273310	32.58563991
chr1	45285359	45285563	22.3925904
chr1	45412517	45412745	107.9480583
chr1	45439448	45439672	29.59291784
chr1	45465567	45465791	25.91890113
chr1	45561200	45561433	120.4353084
chr1	45582601	45582825	44.29857021
chr1	45594766	45594990	56.75973065
chr1	45634381	45634605	34.72837325
chr1	45637778	45637953	408.468423
chr1	45638482	45638736	75.27335452
chr1	45643184	45643408	46.5580997
chr1	45763744	45763981	87.45108461
chr1	45769780	45770004	106.8846849
chr1	45791781	45792005	37.37297997
chr1	45801736	45801960	26.06159637
chr1	45814853	45815077	34.55265021
chr1	45860793	45861017	45.01481239
chr1	45873591	45873815	30.84749866
chr1	45956841	45957045	148.4087861
chr1	45965575	45965779	25.23901336
chr1	45967875	45968099	85.32607379
chr1	45974017	45974241	34.17170864
chr1	45991897	45992125	64.91904174
chr1	46008383	46008579	337.6996141
chr1	46011359	46011583	58.45174695
chr1	46120609	46120833	52.2589314
chr1	46152825	46153029	159.6347956
chr1	46188607	46188831	28.41549151
chr1	46218098	46218322	65.39828659
chr1	46218435	46218639	18.42832479
chr1	46270152	46270376	71.27041929
chr1	46337824	46338062	91.26358789
chr1	46353199	46353423	54.78404103
chr1	46390635	46390859	29.42820913
chr1	46394216	46394420	17.52681958
chr1	46432364	46432588	26.30446382
chr1	46469117	46469251	256.5280557
chr1	46543391	46543615	99.02862205
chr1	46562033	46562257	53.69754875
chr1	46577853	46578077	86.74923324
chr1	46600587	46600811	26.98749513
chr1	46634248	46634472	46.10229908
chr1	46640163	46640398	87.37028933
chr1	46704345	46704569	36.00943566
chr1	46751751	46751975	30.43050915
chr1	46775879	46776107	66.37537696
chr1	46806706	46806910	194.3928113
chr1	46884667	46884891	42.41000747
chr1	46946831	46947035	232.9237706
chr1	47000771	47000995	29.35105578
chr1	47054018	47054242	43.56973699
chr1	47121589	47121813	34.77413607
chr1	47141243	47141467	82.27209546
chr1	47190655	47190879	41.05753245
chr1	47215545	47215769	42.61711671
chr1	47407844	47408070	68.10249995
chr1	47498931	47499155	27.43995384
chr1	47697475	47697699	37.86479927
chr1	47719710	47719960	109.309576
chr1	47728519	47728743	51.88379405
chr1	47804324	47804548	50.46808532
chr1	47842776	47843000	29.13917684
chr1	47843950	47844154	156.79494
chr1	47845420	47845652	58.23676779
chr1	47855473	47855697	65.66560216
chr1	47902394	47902618	88.11460667
chr1	47936436	47936660	33.76608377
chr1	47943752	47943981	102.6011225
chr1	48139941	48140165	57.5799168
chr1	48162744	48162968	35.57875726
chr1	48165671	48165895	31.45659672
chr1	48176336	48176560	33.74417409
chr1	48179090	48179314	28.20869921
chr1	48194098	48194322	34.5522022
chr1	48224034	48224258	34.617364
chr1	48245561	48245785	30.64686499
chr1	48249703	48249927	31.43898571
chr1	48256351	48256575	35.06988323
chr1	48285312	48285516	27.73941634
chr1	48303611	48303835	43.1960456
chr1	48306609	48306835	47.89823673
chr1	48332306	48332530	60.62100548
chr1	48332635	48332859	51.71734965
chr1	48333389	48333637	63.64381828
chr1	48341888	48342112	28.32306636
chr1	48359231	48359455	25.99463584
chr1	48385124	48385348	101.1369829
chr1	48390056	48390280	34.28647136
chr1	48407664	48407868	166.1141914
chr1	48438672	48438791	145.6013224
chr1	48497385	48497609	87.06719916
chr1	48581631	48581855	88.76025192
chr1	48667915	48668139	77.65378831
chr1	48682095	48682319	40.95831281
chr1	48688267	48688516	93.22491465
chr1	48828732	48828818	108.261378
chr1	48837373	48837597	48.42817649
chr1	48905060	48905335	120.2643522
chr1	48935483	48935717	97.74970086
chr1	49079480	49079704	36.8485414
chr1	49082938	49083162	32.83243686
chr1	49384020	49384244	35.58069951
chr1	49409584	49409808	70.08517397
chr1	50158609	50158833	33.46201891
chr1	50227352	50227576	27.77897175
chr1	50679228	50679452	121.2301826
chr1	50680545	50680749	136.640184
chr1	50751773	50751977	272.0694923
chr1	50822967	50823193	125.305287
chr1	50878857	50879081	65.28407903
chr1	50935389	50935613	28.74355049
chr1	50953507	50953731	50.18601863
chr1	50983254	50983478	60.70200718
chr1	50993560	50993673	163.5620675
chr1	51103920	51104144	31.15656823
chr1	51124217	51124441	50.53680222
chr1	51337218	51337478	69.98703645
chr1	51367630	51367854	49.60354506
chr1	51424548	51424772	27.58296866
chr1	51425676	51425909	108.9493942
chr1	51478828	51479052	38.53436045
chr1	51537815	51538039	95.90649327
chr1	51631887	51632111	35.50335275
chr1	51636123	51636349	190.7537132
chr1	51641053	51641277	46.6807474
chr1	51715174	51715398	57.90459951
chr1	51718139	51718363	48.17815212
chr1	51780049	51780273	30.04265382
chr1	51851524	51851748	37.64757554
chr1	51887754	51887978	50.53891533
chr1	51929307	51929531	79.39323428
chr1	51965441	51965665	27.75004943
chr1	51970655	51970879	38.33493805
chr1	51996216	51996440	35.02402309
chr1	52035100	52035324	26.10251385
chr1	52088000	52088224	37.29161863
chr1	52114183	52114407	45.11463007
chr1	52155978	52156148	305.1224214
chr1	52156401	52156597	337.7001613
chr1	52333245	52333469	81.36726379
chr1	52344490	52344694	195.0760091
chr1	52345546	52345770	30.23473538
chr1	52373112	52373206	116.1357876
chr1	52426074	52426298	40.73867063
chr1	52437431	52437655	27.46062527
chr1	52467978	52468202	45.33593472
chr1	52503272	52503473	398.1529397
chr1	52518268	52518492	32.8077325
chr1	52521369	52521517	231.6162709
chr1	52545800	52546031	129.919802
chr1	52655820	52656044	27.89911181
chr1	52682792	52683016	40.58949694
chr1	52747236	52747494	75.35972683
chr1	52870070	52870265	416.4037048
chr1	52938817	52939042	73.97606795
chr1	53007842	53008066	29.23372432
chr1	53016113	53016349	96.16941504
chr1	53017812	53018016	209.3053792
chr1	53046028	53046252	29.98742389
chr1	53052562	53052790	63.45422653
chr1	53059253	53059477	50.32045031
chr1	53066604	53066808	157.3654844
chr1	53092778	53093006	72.43694775
chr1	53111033	53111237	21.5965369
chr1	53133744	53133968	58.36605326
chr1	53143179	53143403	50.39369406
chr1	53168950	53169172	244.2777386
chr1	53251903	53252127	36.36911536
chr1	53280235	53280439	186.5880343
chr1	53365364	53365568	21.842548
chr1	53375798	53376022	49.09902058
chr1	53379284	53379508	86.09222082
chr1	53382239	53382481	78.94725382
chr1	53394817	53395051	76.98496348
chr1	53482504	53482729	115.7655221
chr1	53490827	53491018	300.4835371
chr1	53527326	53527550	47.88303841
chr1	53534084	53534308	28.96450483
chr1	53534808	53535032	27.1076398
chr1	53555382	53555606	28.49501491
chr1	53605620	53605844	30.17325742
chr1	53612955	53613179	43.16613305
chr1	53619483	53619710	100.796387
chr1	53622544	53622768	45.86062814
chr1	53629117	53629345	142.9021201
chr1	53647764	53647988	27.50235868
chr1	53649152	53649378	146.6309045
chr1	53669190	53669414	26.07705642
chr1	53685473	53685697	53.12897148
chr1	53704181	53704405	76.31096188
chr1	53796593	53796819	74.90428212
chr1	53962070	53962294	42.90169669
chr1	54220482	54220725	99.13265159
chr1	54253440	54253664	61.61273622
chr1	54313796	54314020	80.65280559
chr1	54360426	54360650	86.10547937
chr1	54362696	54362920	26.13670453
chr1	54375753	54375984	74.29180241
chr1	54422289	54422513	26.63170754
chr1	54432574	54432820	114.3088259
chr1	54448123	54448283	251.7822015
chr1	54461452	54461676	54.84533851
chr1	54482293	54482497	265.0353185
chr1	54494747	54494971	35.88030106
chr1	54546258	54546482	77.46006091
chr1	54619229	54619328	113.749405
chr1	54619611	54619786	311.4907217
chr1	54789257	54789384	222.1020284
chr1	54801177	54801401	49.19525555
chr1	54813714	54813918	18.89201131
chr1	54830784	54831008	30.75930196
chr1	54890761	54890985	103.163735
chr1	54951247	54951495	93.3518734
chr1	55067478	55067702	26.30482872
chr1	55132079	55132314	65.41790974
chr1	55143570	55143794	26.1330666
chr1	55183392	55183616	34.46575853
chr1	55246648	55246872	59.86057668
chr1	55266960	55267184	35.51838998
chr1	55316541	55316765	54.43534372
chr1	55322115	55322339	48.35749134
chr1	55327151	55327379	91.59998554
chr1	55330183	55330407	44.628391
chr1	55332812	55333047	72.44617434
chr1	55333428	55333652	60.08602395
chr1	55335071	55335142	118.8137995
chr1	55337504	55337728	27.18865031
chr1	55349546	55349752	448.3550324
chr1	55353530	55353754	27.24034921
chr1	55354210	55354459	151.6228732
chr1	55416501	55416737	100.962741
chr1	55438842	55439066	65.82190667
chr1	55501539	55501763	36.2229621
chr1	55521234	55521458	41.17132068
chr1	55610649	55610873	56.44975541
chr1	55661253	55661335	100.311382
chr1	55710461	55710685	47.88671081
chr1	55742806	55743030	88.02335095
chr1	55793229	55793453	26.46665934
chr1	55909257	55909481	29.94826678
chr1	55937876	55938100	49.89926394
chr1	55985735	55985959	34.30286509
chr1	55996575	55996746	276.6783298
chr1	56000595	56000700	177.0993578
chr1	56046474	56046698	33.76099057
chr1	56092100	56092324	35.12143209
chr1	56155099	56155323	41.48062289
chr1	56184741	56184965	54.19981563
chr1	56278148	56278372	52.33361198
chr1	56279349	56279553	224.0191932
chr1	56363933	56364157	29.86788652
chr1	56446353	56446411	93.72955502
chr1	56561681	56561905	56.46009951
chr1	56617195	56617349	268.3446569
chr1	56648899	56649123	49.51369981
chr1	56655932	56656136	264.7585735
chr1	56660784	56660851	90.62156716
chr1	56750730	56750965	106.3780303
chr1	56763619	56763823	19.18803296
chr1	56795765	56795969	124.3261962
chr1	56804795	56805052	72.44464748
chr1	56880485	56880722	58.86379412
chr1	56910691	56910992	53.94848651
chr1	56914656	56914860	214.9464547
chr1	56922527	56922751	47.13663088
chr1	56927015	56927219	200.9468023
chr1	56960209	56960433	75.60731442
chr1	56961915	56962140	86.17892623
chr1	56962470	56962694	27.30110334
chr1	56974270	56974493	577.1501591
chr1	56981669	56981893	62.96346705
chr1	57013666	57013939	75.42419451
chr1	57029337	57029574	167.1949225
chr1	57032136	57032360	27.48232626
chr1	57035351	57035629	63.66538125
chr1	57038423	57038647	30.98037538
chr1	57067225	57067449	29.03595226
chr1	57091570	57091794	37.73738229
chr1	57097667	57097891	28.67537268
chr1	57128718	57128944	75.30389152
chr1	57129641	57129865	26.40489414
chr1	57224885	57225109	34.21067282
chr1	57239453	57239677	32.3357073
chr1	57246131	57246335	198.7929177
chr1	57261626	57261850	76.06149924
chr1	57274684	57274908	54.21426029
chr1	57282698	57282845	219.908682
chr1	57322785	57323009	43.1941323
chr1	57359766	57359990	46.46852584
chr1	57376131	57376335	157.4717447
chr1	57377299	57377503	177.5718565
chr1	57381743	57381967	124.6346182
chr1	57429463	57429574	136.4643946
chr1	57432139	57432363	64.37184265
chr1	57433573	57433797	37.30181322
chr1	57439672	57439911	129.3334751
chr1	57451514	57451766	71.83520526
chr1	57469167	57469391	54.12064318
chr1	57531047	57531271	31.13063566
chr1	57540799	57541023	33.75713192
chr1	57598797	57598891	106.7084431
chr1	57606320	57606544	27.78486916
chr1	57609036	57609260	41.77028764
chr1	57699563	57699787	63.90994857
chr1	57724664	57724888	36.23328988
chr1	57744338	57744512	320.9568642
chr1	57745920	57746157	682.9977328
chr1	57770336	57770560	57.18325674
chr1	57776806	57777030	29.28424444
chr1	57790953	57791177	76.165615
chr1	57872195	57872419	48.61860069
chr1	57964214	57964438	38.49586142
chr1	57976564	57976788	26.67098501
chr1	58057501	58057725	39.47695626
chr1	58058618	58058842	45.02291978
chr1	58140594	58140818	38.78009175
chr1	58286427	58286651	33.11535016
chr1	58523638	58523719	107.6166615
chr1	58555609	58555833	107.611946
chr1	58618238	58618462	30.22922248
chr1	58824080	58824304	30.52257397
chr1	58831215	58831439	40.19160844
chr1	58916738	58916962	29.04799194
chr1	59005291	59005515	134.4898659
chr1	59014150	59014374	36.04294089
chr1	59036586	59036810	28.59325689
chr1	59041392	59041616	35.90962897
chr1	59050249	59050473	49.19889663
chr1	59051351	59051575	33.31426226
chr1	59122849	59123073	42.089597
chr1	59176810	59177014	20.88910583
chr1	59180279	59180503	67.58265184
chr1	59194073	59194297	31.94349504
chr1	59218353	59218577	83.98613797
chr1	59218701	59218851	232.4720973
chr1	59230309	59230533	31.62933869
chr1	59249654	59249878	34.19467726
chr1	59275154	59275398	90.09143945
chr1	59279884	59280108	50.11343017
chr1	59338503	59338727	37.17514007
chr1	59347314	59347522	408.5727012
chr1	59349035	59349259	55.42019539
chr1	59350959	59351273	64.2493409
chr1	59364471	59364695	27.32649396
chr1	59369032	59369256	33.06067825
chr1	59374294	59374518	35.99571661
chr1	59430680	59430884	212.052623
chr1	59437383	59437633	80.89130071
chr1	59448951	59449175	49.85538628
chr1	59459162	59459386	57.99856785
chr1	59509509	59509662	225.1799203
chr1	59517871	59518118	87.48350362
chr1	59522956	59523160	287.0622099
chr1	59523586	59523810	47.32893154
chr1	59536496	59536562	106.3535464
chr1	59540337	59540561	46.89490087
chr1	59542998	59543222	41.26557375
chr1	59555103	59555327	39.16365101
chr1	59573276	59573500	31.69174073
chr1	59602400	59602624	28.83990369
chr1	59655969	59656193	29.12630498
chr1	59669702	59669926	127.6600948
chr1	59677356	59677580	33.20323497
chr1	59680612	59680842	82.72809615
chr1	59684315	59684519	158.8385309
chr1	59685667	59685891	27.45397544
chr1	59690068	59690292	89.32582808
chr1	59694964	59695090	137.6035809
chr1	59751466	59751690	100.1142569
chr1	59758322	59758526	277.7527461
chr1	59781734	59781958	41.24090666
chr1	59783091	59783337	61.4839556
chr1	59833511	59833735	78.08200791
chr1	59875688	59875912	61.62523807
chr1	59888620	59888850	127.4695911
chr1	59966745	59966969	87.4102753
chr1	59977264	59977460	427.8175155
chr1	59988830	59989034	182.669151
chr1	60009154	60009378	86.65875494
chr1	60015638	60015814	320.6260026
chr1	60022691	60022915	83.04812954
chr1	60106596	60106828	59.33747372
chr1	60132590	60132814	27.54592274
chr1	60140359	60140514	273.2263871
chr1	60162838	60163062	202.0432828
chr1	60183336	60183560	27.82162911
chr1	60196565	60196803	116.5322099
chr1	60225259	60225483	89.75405588
chr1	60345784	60346022	50.18164768
chr1	60364726	60364950	37.84418141
chr1	60414755	60414959	198.1650286
chr1	60443770	60443994	40.23657059
chr1	60490517	60490741	34.41277075
chr1	60631848	60632072	27.69127393
chr1	60731943	60732167	96.40228387
chr1	60740224	60740448	28.04223518
chr1	60953679	60953903	54.23747816
chr1	60996720	60996944	42.37515296
chr1	61023397	61023621	29.06181191
chr1	61039457	61039681	34.2542811
chr1	61198615	61198839	39.64177041
chr1	61198982	61199221	57.08737512
chr1	61294766	61294993	125.8655904
chr1	61324670	61324894	31.81145922
chr1	61332581	61332805	47.36206439
chr1	61339521	61339745	28.84539749
chr1	61388138	61388342	20.21482222
chr1	61422276	61422500	45.58033711
chr1	61473730	61473954	79.91789581
chr1	61503978	61504202	26.22143822
chr1	61512213	61512437	32.38664618
chr1	61522559	61522783	29.61542014
chr1	61524322	61524408	114.5977848
chr1	61542751	61542985	85.03311571
chr1	61547630	61547834	17.72313675
chr1	61555183	61555296	232.4982705
chr1	61584805	61585009	30.9564336
chr1	61586707	61586906	416.2954731
chr1	61588131	61588355	96.87007819
chr1	61602117	61602341	38.23158346
chr1	61605132	61605356	37.12491153
chr1	61607465	61607700	96.20792198
chr1	61625774	61625998	26.84471933
chr1	61629148	61629372	44.64920899
chr1	61646922	61647146	59.60454154
chr1	61668590	61668814	57.0390872
chr1	61687344	61687568	90.27124953
chr1	61688893	61689117	96.47672798
chr1	61696169	61696393	42.58978071
chr1	61713853	61714077	69.27601261
chr1	61758863	61759087	38.10420458
chr1	61787440	61787664	33.73736601
chr1	61788558	61788782	33.7066435
chr1	61804692	61804812	220.7652603
chr1	61811752	61811976	29.94003316
chr1	61838662	61838886	47.58464954
chr1	61860919	61861143	55.46548051
chr1	61918842	61919066	66.0168409
chr1	61988991	61989215	32.02134972
chr1	62048395	62048619	39.8798195
chr1	62103958	62104182	54.70998028
chr1	62175299	62175523	52.25389427
chr1	62262913	62263137	46.78982693
chr1	62303370	62303682	74.15887167
chr1	62504344	62504568	51.46536277
chr1	62603758	62603982	55.14169523
chr1	62638381	62638605	29.39778263
chr1	62664517	62664584	162.9696159
chr1	62683146	62683370	30.26944474
chr1	62695190	62695414	78.75772888
chr1	62703551	62703775	42.33439399
chr1	62746288	62746512	43.31931758
chr1	62785047	62785271	218.5498573
chr1	62790760	62790984	67.17728589
chr1	62852095	62852334	81.19458469
chr1	62858700	62858924	67.51327185
chr1	62889532	62889754	425.2874113
chr1	62903350	62903574	72.16615164
chr1	62923777	62924001	31.03400039
chr1	62980771	62980995	39.60923205
chr1	62995010	62995234	42.46817569
chr1	63039418	63039622	18.03789807
chr1	63059526	63059750	44.81460374
chr1	63074674	63074898	48.54532499
chr1	63087628	63087834	375.5274761
chr1	63155317	63155551	57.92949465
chr1	63199914	63200138	55.68520078
chr1	63239764	63239988	63.75000095
chr1	63335909	63336133	32.71285701
chr1	63357912	63358116	150.8885875
chr1	63453836	63454060	38.83198278
chr1	63478123	63478347	68.18726479
chr1	63534334	63534562	96.89441722
chr1	63581801	63582025	28.0553123
chr1	63635105	63635329	40.74563922
chr1	63727661	63727885	39.74481031
chr1	63823706	63823930	27.56086173
chr1	63872774	63872998	53.56354411
chr1	63933358	63933582	26.87589636
chr1	63988799	63989032	64.18938064
chr1	64025088	64025312	27.91412405
chr1	64060074	64060298	61.23098262
chr1	64078342	64078546	142.200767
chr1	64081511	64081735	43.28663042
chr1	64106578	64106802	134.9050204
chr1	64161192	64161416	39.75340413
chr1	64184453	64184677	89.13477555
chr1	64189360	64189584	41.69994701
chr1	64265074	64265298	58.75471089
chr1	64288289	64288513	49.74027397
chr1	64394841	64395065	28.44997109
chr1	64415711	64415935	74.14490322
chr1	64434924	64435148	54.77125129
chr1	64588367	64588591	39.83834484
chr1	64601308	64601532	31.79610028
chr1	64669712	64669936	30.32755132
chr1	64700876	64701100	42.13862993
chr1	64786209	64786433	27.59964588
chr1	64942003	64942227	44.95260963
chr1	64981173	64981397	25.90740906
chr1	65333035	65333259	26.57156153
chr1	65376443	65376547	138.966944
chr1	65387543	65387779	81.43182857
chr1	65399838	65400062	84.18996865
chr1	65435501	65435725	158.6532352
chr1	65453070	65453309	128.0458887
chr1	65453366	65453570	171.8231552
chr1	65468687	65468911	84.59108548
chr1	65502369	65502593	30.69892686
chr1	65521593	65521817	44.0572096
chr1	65626240	65626444	17.34298313
chr1	65630405	65630629	50.6208297
chr1	65636436	65636663	92.18538436
chr1	65663878	65664102	35.48800164
chr1	65809947	65810171	31.0270275
chr1	65825634	65825858	65.55605475
chr1	65865198	65865422	36.3386127
chr1	65867281	65867505	31.29919555
chr1	65873680	65873904	42.52599961
chr1	65882527	65882751	36.19634291
chr1	65911613	65911837	83.48156362
chr1	65979872	65980096	71.57457134
chr1	66071407	66071631	74.36500222
chr1	66156923	66157147	45.98693896
chr1	66160717	66160941	45.11511579
chr1	66257144	66257368	39.30635891
chr1	66286782	66287006	31.9321874
chr1	66289877	66290101	55.89516277
chr1	66414365	66414589	32.76797786
chr1	66472673	66472897	31.33679545
chr1	66479119	66479343	40.91064103
chr1	66534905	66535129	31.28099128
chr1	66560963	66561187	39.96405899
chr1	66612170	66612394	65.43582815
chr1	66612981	66613205	34.70843829
chr1	66648504	66648728	43.34805877
chr1	66683329	66683553	56.43124095
chr1	66766359	66766583	60.05934789
chr1	66882048	66882272	74.19744263
chr1	66899811	66900035	32.54668568
chr1	66985818	66986042	59.0316794
chr1	67008049	67008273	42.85278215
chr1	67029985	67030209	62.41360602
chr1	67071375	67071599	49.4044787
chr1	67158458	67158682	45.04778367
chr1	67257037	67257261	28.37250134
chr1	67298897	67299121	43.60999085
chr1	67395435	67395659	49.61565621
chr1	67396262	67396486	110.2584283
chr1	67519804	67519994	364.332061
chr1	67526503	67526727	72.9506737
chr1	67567687	67567911	38.35231329
chr1	67601049	67601281	76.79849042
chr1	67635703	67635907	156.1918436
chr1	67722596	67722820	27.35621956
chr1	67789846	67790070	34.06177882
chr1	67923044	67923268	33.41058923
chr1	67962093	67962317	73.7120805
chr1	67966091	67966315	29.44143281
chr1	67980130	67980356	66.2322304
chr1	68000344	68000548	18.46525018
chr1	68001209	68001413	214.8216521
chr1	68026335	68026559	46.15634802
chr1	68042268	68042492	45.40566624
chr1	68096881	68097105	50.94745478
chr1	68148300	68148524	27.41899028
chr1	68149097	68149327	100.500865
chr1	68152300	68152524	99.57449675
chr1	68163466	68163670	144.2955758
chr1	68166564	68166788	92.04919842
chr1	68188315	68188539	35.08361938
chr1	68225764	68225988	30.06647133
chr1	68330448	68330672	30.6547712
chr1	68338088	68338312	29.83554701
chr1	68495216	68495440	36.91877709
chr1	68515992	68516196	147.9530166
chr1	68516313	68516537	75.87424455
chr1	68582404	68582628	63.92894929
chr1	68721079	68721303	34.97717835
chr1	68824720	68824944	41.30228236
chr1	68894540	68894764	28.07095942
chr1	68926710	68926934	49.32589977
chr1	69119652	69119876	43.13903777
chr1	69297040	69297264	48.9222217
chr1	69639313	69639537	36.97884855
chr1	69645727	69645951	27.1959475
chr1	69697041	69697265	27.09774409
chr1	69729628	69729852	39.52111382
chr1	70117136	70117360	37.34334748
chr1	70137967	70138191	31.39897991
chr1	70203365	70203521	181.5577584
chr1	70255783	70256007	34.48758933
chr1	70293526	70293750	34.50651645
chr1	70311441	70311665	47.41403597
chr1	70569548	70569772	34.91950589
chr1	70581084	70581308	91.08635927
chr1	70800167	70800391	28.08983563
chr1	70821726	70821950	31.0566789
chr1	70876335	70876559	49.78870176
chr1	70877853	70878077	107.2505202
chr1	70970137	70970361	30.30374827
chr1	71032936	71033169	95.74540005
chr1	71151092	71151296	118.3946946
chr1	71467398	71467622	53.89446542
chr1	71546613	71546837	38.43296471
chr1	71718656	71718880	45.99934656
chr1	71914223	71914447	54.89832281
chr1	71964322	71964546	27.47146621
chr1	72132939	72133163	39.6688586
chr1	72230496	72230720	37.64531025
chr1	72290169	72290393	44.36408156
chr1	72474941	72475165	26.97088084
chr1	72568598	72568822	30.70856909
chr1	72663537	72663761	87.00217503
chr1	72700845	72701087	76.81379842
chr1	72707210	72707396	381.5908797
chr1	72812214	72812438	33.00481515
chr1	72832239	72832428	416.8215209
chr1	72863535	72863759	35.68854178
chr1	72879041	72879265	34.35487802
chr1	73090031	73090255	28.116768
chr1	73383714	73383938	52.8715747
chr1	73384685	73384909	36.73777142
chr1	73621905	73622129	30.53660216
chr1	74201896	74202120	34.26868917
chr1	74215973	74216197	43.16436652
chr1	74646266	74646490	131.4745461
chr1	74765037	74765261	35.37928977
chr1	74783406	74783630	30.86930963
chr1	74808861	74809085	34.17237053
chr1	74863943	74864167	30.81949485
chr1	74872179	74872403	31.39318236
chr1	74929812	74930036	52.85638613
chr1	74933548	74933772	35.95305237
chr1	75150368	75150592	31.38187223
chr1	75155607	75155741	163.8680581
chr1	75182608	75182832	86.89131455
chr1	75197436	75197660	41.12815211
chr1	75238696	75238920	68.80215858
chr1	75498135	75498359	32.33529778
chr1	75553292	75553516	26.2424843
chr1	75587296	75587520	25.90462388
chr1	75663991	75664215	38.95307832
chr1	75703055	75703279	33.39074364
chr1	75717895	75718119	28.37944941
chr1	75985798	75986022	40.39401131
chr1	76263611	76263835	37.72065043
chr1	76277855	76278079	45.39133996
chr1	76320765	76320890	215.5439244
chr1	76321549	76321773	28.00864707
chr1	76340838	76341062	26.89408311
chr1	76449524	76449750	70.51552903
chr1	76451646	76451870	33.92442441
chr1	76590037	76590261	62.95292837
chr1	76603549	76603773	27.33186774
chr1	76686849	76687073	29.23166728
chr1	76691321	76691545	43.24629151
chr1	76728434	76728658	26.16005309
chr1	76773837	76774061	33.20496245
chr1	76940711	76940935	50.46731759
chr1	77181233	77181457	33.93229972
chr1	77204009	77204243	98.53890521
chr1	77248490	77248714	53.02653434
chr1	77458805	77459029	44.64206718
chr1	77490244	77490471	84.52372229
chr1	77510999	77511223	30.48934207
chr1	77528392	77528616	43.16368196
chr1	77647836	77648072	89.57418803
chr1	77662974	77663198	60.20583765
chr1	77685034	77685258	32.33508837
chr1	77739659	77739883	63.46202356
chr1	77839459	77839683	58.71260849
chr1	77877824	77878048	33.92811118
chr1	78024771	78024995	28.80927407
chr1	78037443	78037667	34.48611695
chr1	78093520	78093744	27.93926688
chr1	78144944	78145148	22.21759147
chr1	78279366	78279590	38.04567492
chr1	78290920	78291144	40.82591151
chr1	78341861	78342065	17.86786693
chr1	78354989	78355213	31.30393323
chr1	78452503	78452727	43.68306454
chr1	78498729	78498953	51.8385847
chr1	78500896	78501120	99.51343415
chr1	78502261	78502485	37.89554389
chr1	78559303	78559527	39.79773255
chr1	78849670	78849894	28.66423092
chr1	78938824	78939048	28.53508555
chr1	78942001	78942205	187.4154668
chr1	78958125	78958349	27.53725383
chr1	78958969	78959193	27.30116949
chr1	79003001	79003225	28.80491303
chr1	79143567	79143791	46.10758126
chr1	79147045	79147269	30.96888462
chr1	79197450	79197674	92.95933
chr1	79377706	79377930	45.2677365
chr1	79378053	79378277	30.82708399
chr1	79379712	79379936	33.48518246
chr1	79451134	79451358	28.16908164
chr1	79761839	79762063	34.1167888
chr1	79789068	79789292	26.55852294
chr1	79844028	79844252	32.13219433
chr1	79966907	79967131	80.14237966
chr1	80058480	80058704	41.10406648
chr1	80069633	80069857	43.40115741
chr1	80079883	80080107	32.05397584
chr1	80368184	80368408	52.16998628
chr1	80641934	80642158	41.02816042
chr1	81006363	81006587	45.70729053
chr1	81122809	81123036	49.3143331
chr1	81141277	81141501	49.35260709
chr1	81470292	81470516	36.53308217
chr1	81503495	81503719	28.3329381
chr1	81539360	81539584	52.01875816
chr1	81653391	81653615	29.5249695
chr1	81679034	81679258	31.75993031
chr1	81701970	81702194	35.59383788
chr1	81856865	81857109	65.82750979
chr1	82083070	82083294	34.03950029
chr1	82105367	82105591	36.71077509
chr1	82145780	82146004	85.8749478
chr1	82269506	82269710	162.5692518
chr1	82634334	82634558	27.52595441
chr1	82644994	82645218	26.30278586
chr1	82788931	82789155	57.3980563
chr1	82839491	82839715	58.96976879
chr1	82857504	82857728	34.16572505
chr1	82911599	82911823	29.15278925
chr1	82981486	82981597	192.1548328
chr1	83248848	83249072	45.89905982
chr1	83588770	83588994	31.08727904
chr1	83811204	83811428	27.52017997
chr1	84097192	84097416	85.99648676
chr1	84130338	84130562	32.93201176
chr1	84297960	84298184	30.72478043
chr1	84300380	84300604	69.53760431
chr1	84311212	84311416	120.613112
chr1	84367254	84367458	144.6437364
chr1	84394934	84395158	29.96832831
chr1	84425588	84425812	44.92048621
chr1	84429952	84430176	26.51146031
chr1	84596231	84596455	27.73204512
chr1	84719730	84719954	52.56364632
chr1	84743106	84743330	52.42682658
chr1	84939618	84939842	29.82489009
chr1	84953873	84954097	50.187186
chr1	84958621	84958845	122.5243842
chr1	84970194	84970418	35.94925716
chr1	84971041	84971245	167.1554722
chr1	84974314	84974538	37.0173556
chr1	85036557	85036781	57.99529554
chr1	85154402	85154626	68.75112239
chr1	85188579	85188803	43.98441915
chr1	85258218	85258442	40.37644185
chr1	85260966	85261190	36.34114639
chr1	85379288	85379512	27.31741111
chr1	85426134	85426358	58.45149091
chr1	85439271	85439495	51.01883909
chr1	85600911	85601049	243.9670944
chr1	85603613	85603837	26.7335516
chr1	85725330	85725554	27.20865471
chr1	85743589	85743813	26.70762613
chr1	85749172	85749410	101.1351027
chr1	85755783	85756007	34.48128575
chr1	85844978	85845202	40.45049813
chr1	85863256	85863480	29.21096712
chr1	85926204	85926431	138.3178634
chr1	85939142	85939366	76.28182462
chr1	85990304	85990508	156.9056176
chr1	85998146	85998370	32.04498572
chr1	86026077	86026301	43.59037317
chr1	86028914	86029138	37.78269741
chr1	86041135	86041359	135.27066
chr1	86048765	86048989	32.60767986
chr1	86051598	86051822	73.14635346
chr1	86077677	86077901	28.69307293
chr1	86265510	86265734	58.35824847
chr1	86312479	86312703	25.90100742
chr1	86330887	86331111	39.02303305
chr1	86409336	86409560	26.22155776
chr1	86516929	86517153	42.14226996
chr1	86623758	86623982	30.7814484
chr1	86680368	86680592	52.46954473
chr1	86895601	86895825	28.28357969
chr1	86920852	86921076	29.34234693
chr1	86950814	86951038	54.870878
chr1	86974259	86974483	38.64960521
chr1	87240198	87240422	137.418538
chr1	87253945	87254149	174.9103346
chr1	87258910	87259021	237.631378
chr1	87271671	87271857	295.782641
chr1	87289554	87289787	69.52669716
chr1	87299099	87299323	146.1851946
chr1	87326178	87326402	40.70590353
chr1	87447669	87447893	51.26316333
chr1	87560015	87560239	51.23912966
chr1	87617484	87617708	27.2882101
chr1	87692039	87692263	75.12449099
chr1	87766425	87766525	128.5334647
chr1	87794459	87794663	154.164258
chr1	87796907	87797135	101.337645
chr1	87823964	87824188	40.43638212
chr1	87829917	87830141	39.75858695
chr1	87889575	87889799	38.32098314
chr1	87977213	87977437	29.61979927
chr1	87988246	87988470	32.19196854
chr1	88086582	88086806	68.75996318
chr1	88108340	88108498	282.1160509
chr1	88114492	88114716	76.843923
chr1	88185628	88185852	33.14113373
chr1	88319802	88320026	66.6182976
chr1	88369002	88369226	39.60326295
chr1	88428773	88428997	35.62643423
chr1	88494857	88495081	90.68450141
chr1	88509585	88509809	27.62512164
chr1	88575154	88575378	35.53996036
chr1	88640852	88641076	159.0055989
chr1	88641684	88641841	256.1144673
chr1	88648501	88648725	31.11740444
chr1	88854475	88854699	27.28890489
chr1	89061149	89061373	38.13413867
chr1	89098537	89098761	27.88844028
chr1	89112937	89113161	57.25448917
chr1	89121877	89122101	27.4493799
chr1	89377471	89377712	82.74166163
chr1	89401215	89401456	104.2075086
chr1	89449524	89449748	29.89444257
chr1	89456025	89456249	39.47942701
chr1	89473162	89473386	26.1131169
chr1	89507477	89507701	30.10732638
chr1	89591751	89591975	34.18300309
chr1	89735017	89735251	80.8590726
chr1	89822719	89822943	29.84398128
chr1	89938273	89938497	35.56853222
chr1	90013788	90014012	73.93724387
chr1	90030725	90030949	36.60984395
chr1	90032510	90032749	47.61670256
chr1	90053253	90053477	38.50561184
chr1	90058485	90058619	233.6988438
chr1	90107436	90107660	58.9910228
chr1	90220131	90220355	60.78977364
chr1	90223256	90223480	32.80283616
chr1	90276494	90276718	151.0058265
chr1	90288689	90288893	333.9605371
chr1	90292265	90292469	19.57235238
chr1	90297116	90297340	27.69911609
chr1	90302567	90302791	43.9447298
chr1	90346314	90346538	28.87322139
chr1	90352926	90353150	74.72653817
chr1	90363006	90363230	45.58914355
chr1	90364354	90364578	29.68578766
chr1	90408383	90408587	172.869457
chr1	90477953	90478177	83.00813494
chr1	90486603	90486827	40.53279814
chr1	90590930	90591154	40.63554524
chr1	90600979	90601203	34.90312274
chr1	90641388	90641612	75.18143143
chr1	90669132	90669356	29.56953228
chr1	90686946	90687170	118.5580124
chr1	90711726	90711950	128.9607812
chr1	90803584	90803808	27.41476967
chr1	90859907	90860131	55.34094612
chr1	90868712	90868936	33.46336245
chr1	91245160	91245384	62.63376222
chr1	91320202	91320426	107.3099593
chr1	91346681	91346905	36.30886705
chr1	91404710	91404934	35.81251705
chr1	91425224	91425432	378.9594423
chr1	91435861	91436085	34.71572414
chr1	91458957	91459181	26.92620007
chr1	91481769	91481993	66.16238488
chr1	91531345	91531569	29.56591855
chr1	91553418	91553642	30.18881326
chr1	91586942	91587166	52.25213939
chr1	91630846	91631070	25.95071925
chr1	91666864	91667068	234.0401908
chr1	91727326	91727550	29.55693314
chr1	91966257	91966426	307.4832397
chr1	92083137	92083291	240.7523454
chr1	92163519	92163743	45.67627088
chr1	92165980	92166204	34.02355449
chr1	92210602	92210826	54.12037882
chr1	92292713	92292917	228.1151659
chr1	92305930	92306154	48.87499524
chr1	92357108	92357332	32.08420356
chr1	92360016	92360240	63.7545855
chr1	92366151	92366375	46.08887437
chr1	92398616	92398840	27.56002742
chr1	92414392	92414616	67.66686188
chr1	92504572	92504796	78.63966848
chr1	92557272	92557496	47.16376337
chr1	92561527	92561751	26.58923181
chr1	92808698	92808922	78.38812925
chr1	92907540	92907764	34.04375044
chr1	92951677	92951881	22.62450628
chr1	92966205	92966429	26.18219647
chr1	92968867	92969071	146.0522633
chr1	92970755	92970963	270.7611597
chr1	92981558	92981782	55.12154861
chr1	92993298	92993522	36.66600408
chr1	93127703	93127927	32.90868064
chr1	93129440	93129664	54.13166038
chr1	93155859	93156083	43.00243263
chr1	93179597	93179821	39.50407707
chr1	93288560	93288789	127.6114642
chr1	93382566	93382790	29.94546988
chr1	93411293	93411523	99.6347276
chr1	93435171	93435395	40.91657939
chr1	93453095	93453343	58.30682408
chr1	93461091	93461315	36.62224182
chr1	93541891	93542115	83.99952789
chr1	93645184	93645310	161.4983563
chr1	93645900	93646104	206.3914204
chr1	93671815	93672039	37.44924859
chr1	93672847	93673071	54.42873017
chr1	93694405	93694645	65.94222793
chr1	93722071	93722295	41.98434634
chr1	93741477	93741701	107.7973658
chr1	93831469	93831693	53.88478789
chr1	93858127	93858351	43.09449468
chr1	93860207	93860431	29.31578561
chr1	93860859	93861063	134.1418821
chr1	93898918	93899142	46.64962457
chr1	93915068	93915292	118.19636
chr1	94031996	94032220	39.47200781
chr1	94056969	94057193	30.05422364
chr1	94080266	94080490	29.27662618
chr1	94083206	94083410	263.8014818
chr1	94097606	94097830	85.07996418
chr1	94138762	94138986	59.98312699
chr1	94183277	94183501	55.84564715
chr1	94224578	94224809	294.9231935
chr1	94234555	94234759	23.443168
chr1	94239056	94239260	143.3389986
chr1	94267028	94267252	105.4065317
chr1	94279646	94279850	183.2350133
chr1	94293533	94293757	186.2350198
chr1	94309848	94310072	42.60101761
chr1	94313034	94313258	106.3732582
chr1	94335292	94335516	42.53480002
chr1	94371424	94371654	99.35352205
chr1	94430316	94430541	126.9084706
chr1	94445396	94445620	30.02271849
chr1	94462519	94462743	49.6999305
chr1	94470468	94470692	36.30207168
chr1	94514036	94514260	42.00648647
chr1	94527686	94527890	236.66766
chr1	94581181	94581405	108.184276
chr1	94582049	94582273	94.88655958
chr1	94591191	94591415	62.83143937
chr1	94591532	94591736	186.9823484
chr1	94609443	94609667	57.52793355
[truncated: 56,205 more rows]
