# Supplementary material for: Variable reproducibility in genome-scale public data: A case study using ENCODE ChIP sequencing resource
Source: FEBS Lett. 2015 Dec 21;589(24):3866–70. doi: 10.1016/j.febslet.2015.11.027 (PMC4686001; doi:10.1016/j.febslet.2015.11.027)
Supplement: Supplementary file advisedPeakLists.zip — This zip archive contains 56 advised peak lists (see main text and supplementary table 1). Files are bed like tab delimited text files, with 4 columns: chromosome, peak start, peak end, and peak score. [file mmc4.zip › HepG2_None_CTCF.bed]

chr1	237597	237907	208.3209283
chr1	521467	521697	59.7710404
chr1	546003	546199	28.75690804
chr1	664638	664834	19.05654673
chr1	714192	714388	56.53290917
chr1	785853	786049	45.12690011
chr1	805131	805441	289.9083616
chr1	811962	812192	20.45509404
chr1	840008	840318	300.3822398
chr1	843489	843719	21.43267313
chr1	848244	848554	165.1352889
chr1	854996	855306	185.4541933
chr1	856479	856709	135.8431809
chr1	858469	858699	26.49651312
chr1	860332	860528	19.01048633
chr1	867021	867217	23.59051052
chr1	873530	873840	419.2303543
chr1	874465	874775	127.1652901
chr1	875668	875864	29.69898341
chr1	886798	887108	181.1081768
chr1	911479	911789	210.1965729
chr1	919547	919857	396.7403927
chr1	933932	934162	50.2300638
chr1	934492	934688	21.02022264
chr1	937307	937474	296.5085006
chr1	950779	951089	374.7022286
chr1	954665	954908	93.12381223
chr1	968362	968594	60.2876408
chr1	986559	986755	19.54819867
chr1	994705	994901	31.17835404
chr1	999183	999493	424.4215408
chr1	1057505	1057815	468.0284605
chr1	1058556	1058871	92.20777734
chr1	1109378	1109608	76.91476841
chr1	1142341	1142651	75.88283272
chr1	1166080	1166390	113.8843896
chr1	1180684	1180914	21.37124358
chr1	1185529	1185839	17.5664736
chr1	1200489	1200719	29.05160798
chr1	1208360	1208556	19.69943894
chr1	1219329	1219525	20.66458347
chr1	1225573	1225883	344.5369549
chr1	1227264	1227574	327.2041492
chr1	1235452	1235762	180.336912
chr1	1237349	1237659	253.9276786
chr1	1240695	1240926	41.87117358
chr1	1241482	1241792	113.2571131
chr1	1280017	1280327	387.8801003
chr1	1280549	1280745	28.86617196
chr1	1284679	1284909	99.70002899
chr1	1285120	1285439	189.4022567
chr1	1297469	1297779	74.96401417
chr1	1307459	1307769	437.6149951
chr1	1310541	1310771	54.08402655
chr1	1311750	1312060	279.2915259
chr1	1334840	1335070	94.97860266
chr1	1337401	1337711	305.3387344
chr1	1352826	1353065	57.6319914
chr1	1355426	1355622	31.5557555
chr1	1365566	1365876	63.30194398
chr1	1369703	1369899	18.58362654
chr1	1373463	1373773	255.8798716
chr1	1376370	1376561	498.0214117
chr1	1376907	1377137	21.69534728
chr1	1397260	1397490	21.19462709
chr1	1408838	1409034	19.41099267
chr1	1440311	1440621	188.8788831
chr1	1440920	1441177	43.40252341
chr1	1486383	1486693	186.3129928
chr1	1509219	1509529	149.4614171
chr1	1533053	1533363	167.4645947
chr1	1555492	1555802	248.9311801
chr1	1590590	1590900	21.74174778
chr1	1597175	1597485	150.7343203
chr1	1610356	1610666	356.976016
chr1	1655962	1656272	19.6830745
chr1	1710400	1710710	111.6622937
chr1	1720500	1720810	259.3412919
chr1	1726495	1726725	55.31960834
chr1	1727967	1728277	119.4595377
chr1	1787110	1787420	97.49542854
chr1	1790082	1790392	125.1384678
chr1	1805244	1805554	66.22146288
chr1	1830712	1830874	422.2099026
chr1	1837719	1837944	613.8810023
chr1	1840463	1840693	229.2378204
chr1	1850434	1850664	52.70871763
chr1	1867172	1867491	146.6976063
chr1	1875430	1875939	350.2320478
chr1	1886280	1886590	109.1116931
chr1	1886730	1886926	19.80226785
chr1	1891504	1891814	534.0840454
chr1	1905744	1906054	204.4758311
chr1	1918326	1918556	17.13369537
chr1	1974887	1975117	41.78284195
chr1	1976321	1976631	303.9290641
chr1	1977985	1978179	593.0411876
chr1	1980889	1981199	263.81235
chr1	2023057	2023367	240.8044694
chr1	2036078	2036388	156.0029157
chr1	2040084	2040394	257.3939142
chr1	2063661	2063971	272.525579
chr1	2071276	2071655	458.9854968
chr1	2094704	2095014	92.04608999
chr1	2105812	2105978	485.962145
chr1	2126639	2126949	433.4168222
chr1	2139857	2140087	18.1862564
chr1	2165598	2165828	23.39225629
chr1	2169164	2169474	178.551426
chr1	2201866	2202062	28.76045139
chr1	2206022	2206218	17.92250879
chr1	2242936	2243246	160.4322401
chr1	2246663	2246973	141.5181664
chr1	2305492	2305754	51.92965092
chr1	2313265	2313451	536.2842367
chr1	2314070	2314380	296.2932158
chr1	2316467	2316697	72.84765522
chr1	2345819	2346129	401.2904295
chr1	2361523	2361833	110.9578151
chr1	2375349	2375579	149.036391
chr1	2391145	2391455	162.8825617
chr1	2394538	2394734	22.6235158
chr1	2446643	2446953	51.40621247
chr1	2460757	2461011	66.68781795
chr1	2470789	2471099	147.0027424
chr1	2478261	2478491	18.48814659
chr1	2479539	2479736	508.6183459
chr1	2483100	2483296	27.2748808
chr1	2486324	2486634	568.3752009
chr1	2488613	2488937	116.68479
chr1	2493392	2493702	169.0380551
chr1	2509901	2510211	122.042649
chr1	2530014	2530244	75.48816779
chr1	2563018	2563328	74.86710979
chr1	2563997	2564227	21.46727273
chr1	2570523	2570833	18.2290141
chr1	2572892	2573122	25.04773156
chr1	2574684	2574914	24.93444985
chr1	2688855	2689176	147.1441939
chr1	2703231	2703541	254.1814357
chr1	2704046	2704356	118.563124
chr1	2718211	2718521	281.8797117
chr1	2738527	2738857	192.1832591
chr1	2757017	2757327	137.1546153
chr1	2776424	2776734	24.85838476
chr1	2784490	2784720	43.17582207
chr1	2792510	2792820	253.565422
chr1	2829842	2830152	56.79602669
chr1	2833542	2833738	18.03394937
chr1	2838630	2838940	247.3728411
chr1	2862857	2863167	109.9830829
chr1	2929096	2929326	178.0087569
chr1	2940612	2940922	19.72840708
chr1	2976823	2977019	23.4156357
chr1	2982798	2983028	438.3738654
chr1	2986195	2986505	185.3519337
chr1	3029716	3029912	38.71942633
chr1	3036448	3036758	92.14624396
chr1	3047005	3047201	23.43240117
chr1	3200607	3200917	365.5202189
chr1	3210150	3210460	111.937047
chr1	3236589	3236819	374.4342924
chr1	3266311	3266621	244.8156636
chr1	3267403	3267713	66.94419965
chr1	3273503	3273699	20.36702426
chr1	3294273	3294469	24.58633592
chr1	3319945	3320255	226.4133942
chr1	3326743	3327053	393.1890089
chr1	3330679	3330909	22.01488089
chr1	3333655	3333988	113.4259157
chr1	3341336	3341528	515.6255398
chr1	3347863	3348173	374.4084404
chr1	3369776	3369985	576.2926916
chr1	3370807	3371117	128.6754137
chr1	3374153	3374463	91.46082125
chr1	3388381	3388691	332.9467159
chr1	3399098	3399408	140.6745094
chr1	3400439	3400749	428.4371463
chr1	3407781	3408091	449.4236162
chr1	3434784	3435094	207.3808934
chr1	3441492	3441688	19.47218189
chr1	3450034	3450344	148.3668147
chr1	3481861	3482091	463.0360292
chr1	3503763	3503993	35.05547835
chr1	3505021	3505251	79.71044323
chr1	3531744	3532054	405.3965263
chr1	3535606	3535916	498.7182234
chr1	3537735	3538106	152.8275699
chr1	3566488	3566684	54.23839718
chr1	3612213	3612523	421.7586642
chr1	3619619	3619849	27.11852922
chr1	3641067	3641255	548.2221067
chr1	3643908	3644218	145.4863531
chr1	3692508	3692818	361.5993828
chr1	3696284	3696480	29.69709652
chr1	3702111	3702288	455.1216113
chr1	3718063	3718323	63.08339678
chr1	3727533	3727763	25.51372222
chr1	3738230	3738461	35.38543136
chr1	3744370	3744566	25.83842896
chr1	3773744	3774054	203.9288004
chr1	3774794	3775104	129.9677
chr1	3775472	3775668	18.99368994
chr1	3816107	3816435	42.96599521
chr1	3823763	3824073	109.9944726
chr1	3827340	3827650	389.9788947
chr1	4108243	4108439	25.89068815
chr1	4120975	4121171	26.3017512
chr1	4210306	4210616	58.31079286
chr1	4232859	4233089	26.67023071
chr1	4233257	4233567	322.2634643
chr1	4331126	4331436	19.58249062
chr1	4377294	4377604	163.8681676
chr1	4427652	4427848	22.29163235
chr1	4554690	4554922	73.35234888
chr1	4577746	4577942	19.42279425
chr1	4615709	4615905	18.06417609
chr1	4645307	4645617	306.4066353
chr1	4654438	4654748	178.1128679
chr1	4712663	4712973	386.9603922
chr1	4716357	4716667	281.2456069
chr1	4754658	4754888	24.53924736
chr1	4781069	4781299	18.58928257
chr1	4802132	4802442	84.83501582
chr1	4838084	4838394	141.8329131
chr1	4886182	4886492	246.5049087
chr1	5017997	5018193	19.49017957
chr1	5179625	5179935	124.1839933
chr1	5346374	5346605	56.5171998
chr1	5454241	5454471	41.5196244
chr1	5487380	5487610	39.3042519
chr1	5504533	5504763	40.58336426
chr1	5542030	5542281	49.03523761
chr1	5570033	5570196	482.6919913
chr1	5574679	5574894	538.1106016
chr1	5658664	5658896	77.19708066
chr1	5680552	5680782	44.18626235
chr1	5681143	5681453	316.7263356
chr1	5697278	5697588	140.9896202
chr1	5700956	5701266	108.5597827
chr1	5779297	5779607	92.65366498
chr1	5805942	5806149	588.8299782
chr1	5812479	5812675	19.39075795
chr1	5890853	5891163	91.52166797
chr1	5953771	5954081	63.61219709
chr1	5976097	5976407	276.164105
chr1	6009545	6009855	99.799452
chr1	6033900	6034210	45.12575438
chr1	6035324	6035523	592.4569854
chr1	6040514	6040710	18.33318523
chr1	6061704	6061900	36.24528306
chr1	6063110	6063420	238.6679452
chr1	6088688	6088998	35.21160017
chr1	6094615	6094774	439.3903072
chr1	6095831	6096061	68.13608953
chr1	6101526	6101836	245.0282344
chr1	6112990	6113300	260.3191506
chr1	6140718	6140948	152.7533024
chr1	6142389	6142699	253.5132295
chr1	6159871	6160101	73.54279695
chr1	6165290	6165520	85.89600547
chr1	6165778	6166088	156.366021
chr1	6168926	6169236	321.5542235
chr1	6170054	6170250	38.37923517
chr1	6201694	6202004	152.3938065
chr1	6222863	6223093	47.47431903
chr1	6231678	6231908	372.6976582
chr1	6240449	6240645	40.89393018
chr1	6243565	6243875	84.08537872
chr1	6245896	6246206	238.2154557
chr1	6264936	6265246	265.6610901
chr1	6265281	6265591	339.7053517
chr1	6269720	6270030	65.00283617
chr1	6287352	6287548	23.5194515
chr1	6298714	6299024	283.6330326
chr1	6305139	6305449	506.516043
chr1	6306800	6307110	493.6921666
chr1	6312728	6312924	25.22478586
chr1	6340873	6341183	383.3154764
chr1	6403574	6403782	572.7538607
chr1	6408017	6408327	522.7467951
chr1	6417354	6417664	174.8323299
chr1	6419672	6419982	91.74603623
chr1	6423164	6423484	114.6153948
chr1	6438221	6438531	287.3888868
chr1	6457086	6457396	90.20683662
chr1	6464745	6465055	399.9342459
chr1	6474392	6474702	367.1133897
chr1	6483597	6483782	506.9753728
chr1	6497140	6497383	48.98605965
chr1	6498160	6498356	545.6340647
chr1	6500726	6501036	113.6968567
chr1	6505245	6505475	406.0516318
chr1	6506043	6506239	26.97992992
chr1	6507323	6507519	27.99264056
chr1	6507859	6508089	58.76227131
chr1	6508276	6508506	92.37579505
chr1	6508863	6509059	33.58641582
chr1	6516935	6517165	48.04957149
chr1	6524639	6524949	252.8364801
chr1	6532525	6532835	176.8520497
chr1	6535661	6535827	500.5676222
chr1	6546611	6546805	571.457769
chr1	6549952	6550262	470.893807
chr1	6561550	6561746	26.57977985
chr1	6571683	6571913	22.60195037
chr1	6573365	6573675	93.46222431
chr1	6583727	6584045	359.8836666
chr1	6614573	6614758	439.2052987
chr1	6640880	6641202	109.6178326
chr1	6644287	6644517	26.62270403
chr1	6662056	6662252	18.25995356
chr1	6669741	6670058	36.14488283
chr1	6685012	6685267	55.12217441
chr1	6694697	6695007	297.1999083
chr1	6706601	6706911	169.0052151
chr1	6761844	6762106	493.7986663
chr1	6780100	6780410	444.0478142
chr1	6787554	6787864	376.4960791
chr1	6846160	6846356	34.00863457
chr1	6854229	6854539	80.12244361
chr1	6950021	6950251	460.6762581
chr1	7047996	7048306	17.30839093
chr1	7058344	7058680	96.78721551
chr1	7102807	7103117	214.2855778
chr1	7130568	7130717	481.0364315
chr1	7177604	7177800	23.49568149
chr1	7180953	7181263	74.54623974
chr1	7219156	7219352	19.57173889
chr1	7246828	7247138	21.77712371
chr1	7268039	7268269	416.3101146
chr1	7278327	7278637	332.6765037
chr1	7284884	7285114	82.62203728
chr1	7306058	7306254	28.67140241
chr1	7326137	7326447	27.26423145
chr1	7347145	7347455	61.87688068
chr1	7470730	7471040	21.9984524
chr1	7509879	7510109	44.40292112
chr1	7514178	7514488	177.8880849
chr1	7520868	7521178	93.4201767
chr1	7535233	7535463	61.05391511
chr1	7599511	7599707	22.08823056
chr1	7599812	7600122	155.9988092
chr1	7621522	7621832	175.5741394
chr1	7637320	7637630	178.4927193
chr1	7707296	7707606	410.13731
chr1	7712662	7712972	17.20099383
chr1	7727662	7727925	903.5676067
chr1	7729546	7729856	487.1460379
chr1	7735928	7736124	19.34079855
chr1	7812904	7813214	374.2790645
chr1	7815557	7815867	267.5287197
chr1	7845197	7845507	37.10401129
chr1	7858443	7858639	18.50038325
chr1	7868337	7868647	120.8941191
chr1	7916518	7916828	281.9907589
chr1	7962838	7963148	415.6255979
chr1	7992886	7993196	17.552729
chr1	8002423	8002653	58.27223799
chr1	8021344	8021654	169.2116784
chr1	8035375	8035642	895.9339526
chr1	8042446	8042626	528.3421476
chr1	8075086	8075396	207.690425
chr1	8091363	8091515	124.8071917
chr1	8225771	8226081	74.13936568
chr1	8299051	8299361	82.1911383
chr1	8300272	8300468	54.6818632
chr1	8341833	8342143	67.51881777
chr1	8372378	8372688	21.2193053
chr1	8374430	8374632	593.0098341
chr1	8375936	8376252	288.5641499
chr1	8399376	8399572	22.06569403
chr1	8402444	8402754	200.441063
chr1	8409066	8409376	373.6826005
chr1	8411843	8411994	370.5026731
chr1	8434900	8435210	215.6288642
chr1	8458773	8459083	19.73400426
chr1	8503969	8504165	18.44662849
chr1	8621137	8621447	389.9216905
chr1	8631240	8631550	56.2536088
chr1	8658154	8658404	49.501413
chr1	8731399	8731709	365.213198
chr1	8779040	8779385	78.18620639
chr1	8786605	8786915	188.843659
chr1	8799462	8799772	234.4532485
chr1	8836237	8836547	40.87969626
chr1	8854756	8855017	47.51372106
chr1	8874971	8875281	124.8919269
chr1	8891449	8891759	143.6390289
chr1	8909032	8909239	542.561185
chr1	8919486	8919796	251.5525358
chr1	8922589	8922819	457.983579
chr1	8931645	8931955	211.4874917
chr1	8978171	8978481	330.249067
chr1	9022989	9023299	376.0249524
chr1	9048200	9048372	468.5956436
chr1	9053462	9053658	22.95580059
chr1	9065264	9065441	512.3482464
chr1	9070085	9070395	226.1366193
chr1	9118586	9118896	226.0054649
chr1	9159671	9159981	146.3498894
chr1	9161633	9161943	418.3568377
chr1	9170911	9171084	459.4765921
chr1	9188768	9189016	39.94671657
chr1	9202379	9202609	415.0188839
chr1	9241421	9241585	481.4078027
chr1	9242387	9242617	81.43255169
chr1	9246741	9246971	40.68565647
chr1	9256546	9256856	443.354552
chr1	9258774	9259004	95.54668676
chr1	9277417	9277613	18.35367862
chr1	9293304	9293614	126.594157
chr1	9294459	9294769	254.2750226
chr1	9310196	9310376	535.5905138
chr1	9327164	9327474	392.4122561
chr1	9333461	9333691	41.09877704
chr1	9349123	9349353	458.9664881
chr1	9355130	9355360	38.30096036
chr1	9460756	9460988	53.61724481
chr1	9488707	9489017	192.0280967
chr1	9508265	9508575	140.8050478
chr1	9513721	9514031	60.02410155
chr1	9515920	9516126	498.0292529
chr1	9551212	9551397	485.0653495
chr1	9555287	9555597	420.8227611
chr1	9606699	9607009	385.333784
chr1	9633050	9633246	23.17342755
chr1	9633813	9634123	91.11013266
chr1	9636543	9636739	47.90931586
chr1	9648439	9648774	203.1927748
chr1	9675755	9675929	427.3716689
chr1	9687070	9687361	866.5656134
chr1	9753915	9754145	23.43444819
chr1	9762368	9762598	378.4400832
chr1	9777392	9777702	123.224741
chr1	9777983	9778213	22.87781164
chr1	9781885	9782195	303.9861172
chr1	9785125	9785384	734.911245
chr1	9844621	9844931	415.3743905
chr1	9852346	9852542	20.36604257
chr1	9887969	9888279	92.30164782
chr1	9927617	9927794	632.4422089
chr1	9934989	9935219	508.1939277
chr1	9974549	9974877	214.9525841
chr1	10002441	10002751	237.1114087
chr1	10010440	10010670	485.8374485
chr1	10092542	10092852	417.977921
chr1	10094496	10094806	190.8940207
chr1	10213035	10213345	256.9105106
chr1	10270251	10270561	343.5444803
chr1	10398144	10398454	354.6300299
chr1	10437473	10437783	318.65035
chr1	10488189	10488419	445.2267551
chr1	10490280	10490590	456.9269609
chr1	10516162	10516472	63.76625388
chr1	10554781	10554979	464.0880949
chr1	10555187	10555383	83.80843322
chr1	10567549	10567779	459.2226471
chr1	10574509	10574819	362.5001068
chr1	10590373	10590613	80.72314018
chr1	10622098	10622294	57.24831
chr1	10690064	10690311	67.62991935
chr1	10695184	10695380	18.3477297
chr1	10746809	10747119	178.8418549
chr1	10750606	10750836	18.52590757
chr1	10752477	10752787	267.005239
chr1	10811326	10811522	36.87583644
chr1	10813378	10813608	17.40625267
chr1	10848831	10849141	280.0529143
chr1	10853958	10854200	72.97266563
chr1	10927237	10927644	202.0077814
chr1	10969999	10970309	284.0219411
chr1	10997753	10998063	81.79032308
chr1	11002053	11002363	432.2235606
chr1	11006095	11006291	19.91016843
chr1	11021170	11021316	416.8581015
chr1	11040360	11040670	123.3735579
chr1	11097731	11097937	603.2463992
chr1	11117622	11117818	18.92693871
chr1	11120092	11120322	45.87475963
chr1	11123994	11124304	62.9829847
chr1	11301781	11302091	235.3059205
chr1	11308274	11308470	44.77046943
chr1	11322778	11323088	57.67104715
chr1	11332789	11333019	63.37574297
chr1	11346374	11346604	55.48156052
chr1	11356055	11356251	20.43507745
chr1	11380233	11380543	328.1001105
chr1	11397590	11397900	453.7879855
chr1	11412241	11412437	23.54991175
chr1	11424266	11424576	152.5151834
chr1	11475365	11475561	23.74866027
chr1	11538730	11539040	279.7897591
chr1	11559043	11559273	17.94354701
chr1	11595100	11595330	17.26212577
chr1	11632259	11632569	105.7421135
chr1	11654265	11654575	192.792086
chr1	11677434	11677664	20.13599911
chr1	11702564	11702742	609.3295384
chr1	11705784	11706094	358.2470023
chr1	11713355	11713551	27.7484802
chr1	11724073	11724383	284.4335425
chr1	11735418	11735614	38.23091283
chr1	11736877	11737073	18.88469661
chr1	11767363	11767681	52.21060687
chr1	11771186	11771496	313.9262067
chr1	11779927	11780113	495.2395957
chr1	11796411	11796641	17.34868156
chr1	11809264	11809574	308.8000214
chr1	11845249	11845559	454.5849404
chr1	11898805	11899008	706.4936749
chr1	11919389	11919699	134.2136382
chr1	11925610	11925840	369.337119
chr1	11935211	11935441	28.29762125
chr1	11942113	11942309	21.44535404
chr1	11954077	11954280	599.419088
chr1	11967794	11968024	394.5760962
chr1	12027280	12027517	654.8049774
chr1	12042092	12042402	150.5966456
chr1	12056354	12056550	34.41068076
chr1	12061676	12061986	301.4376194
chr1	12074377	12074687	47.8077403
chr1	12091354	12091664	337.8554931
chr1	12139677	12139987	246.9891959
chr1	12166914	12167224	252.2303558
chr1	12178759	12178926	499.6699614
chr1	12184931	12185129	565.5139591
chr1	12224815	12225011	26.01396999
chr1	12256705	12257015	171.9473403
chr1	12259623	12259853	63.87635944
chr1	12268981	12269211	497.2067033
chr1	12289162	12289358	19.45843132
chr1	12289840	12290150	398.1033027
chr1	12304175	12304485	188.1034711
chr1	12332158	12332468	275.2352459
chr1	12335508	12335738	366.3333259
chr1	12336366	12336676	237.5641992
chr1	12374385	12374695	79.00338798
chr1	12399458	12399768	168.3921694
chr1	12466030	12466340	52.97627103
chr1	12467525	12467835	110.6400422
chr1	12482583	12482893	17.98904112
chr1	12587683	12587913	19.39622047
chr1	12661274	12661584	418.3651401
chr1	12679939	12680144	577.2533797
chr1	12703185	12703415	18.170997
chr1	12719064	12719294	498.8597596
chr1	12820380	12820690	188.6746104
chr1	12841676	12841986	252.5916854
chr1	12843959	12844269	246.0481436
chr1	13038523	13038833	155.5722025
chr1	13795850	13796160	115.546862
chr1	13840471	13840667	22.57772575
chr1	13843763	13844073	118.0639338
chr1	13897461	13897771	133.1480867
chr1	13992181	13992491	414.7491871
chr1	14024351	14024547	27.89785705
chr1	14052390	14052700	245.7272438
chr1	14075560	14075756	28.00929861
chr1	14115395	14115539	17.66143273
chr1	14133748	14134058	200.8945599
chr1	14137727	14138037	354.5329974
chr1	14140170	14140480	206.8525562
chr1	14155370	14155680	327.539152
chr1	14256713	14257023	294.5114239
chr1	14277174	14277484	122.2634084
chr1	14286981	14287149	561.7499484
chr1	14292322	14292632	178.6866984
chr1	14421528	14421838	101.3939797
chr1	14440355	14440665	240.1335255
chr1	14476038	14476234	18.87393572
chr1	14722149	14722459	65.38923501
chr1	14741904	14742214	89.40525624
chr1	14761799	14762109	198.4735899
chr1	14769227	14769457	18.18105727
chr1	14864909	14865139	61.82645778
chr1	14893583	14893893	147.7078677
chr1	14898381	14898691	213.304055
chr1	14933219	14933415	37.09057797
chr1	15058488	15058684	444.1907915
chr1	15096060	15096290	17.49007799
chr1	15105628	15105938	381.6693927
chr1	15109472	15109668	47.41641944
chr1	15131176	15131486	146.4978391
chr1	15160159	15160469	129.8006554
chr1	15177168	15177402	58.87642364
chr1	15241961	15242109	458.8762229
chr1	15251042	15251238	43.91684223
chr1	15252151	15252461	98.93475484
chr1	15309812	15310122	115.0787075
chr1	15326593	15326903	133.4614154
chr1	15348038	15348348	146.3600335
chr1	15350580	15350890	42.61275733
chr1	15354039	15354349	428.3217314
chr1	15364658	15364968	245.1266608
chr1	15373051	15373361	434.8658324
chr1	15389013	15389323	276.7623399
chr1	15391009	15391319	95.06777748
chr1	15426955	15427138	604.5080918
chr1	15437372	15437682	151.1192962
chr1	15455111	15455300	488.593911
chr1	15478801	15479111	252.8851327
chr1	15480595	15480905	256.4653572
chr1	15526879	15527123	134.0218509
chr1	15530372	15530602	89.75427174
chr1	15599131	15599318	545.1253557
chr1	15610069	15610379	77.98302445
chr1	15614721	15614917	27.69268297
chr1	15631319	15631509	603.6110767
chr1	15650123	15650294	537.015877
chr1	15651962	15652158	34.04305087
chr1	15655624	15655820	24.26341289
chr1	15691340	15691536	23.47133957
chr1	15717232	15717542	21.1474539
chr1	15730465	15730775	18.61701309
chr1	15747523	15747833	290.0002543
chr1	15757702	15757926	609.7460601
chr1	15827974	15828204	419.582671
chr1	15852905	15853218	53.73392975
chr1	15909937	15910133	18.23215275
chr1	15910943	15911253	166.7631542
chr1	15921623	15921933	220.550386
chr1	16029642	16029952	123.7499169
chr1	16062915	16063230	97.09867263
chr1	16066285	16066595	236.0760075
chr1	16067939	16068119	518.6803589
chr1	16110743	16110939	31.80416067
chr1	16118540	16118850	501.2398785
chr1	16129866	16130176	198.1822059
chr1	16142020	16142330	401.6663037
chr1	16173688	16173918	23.80276275
chr1	16202987	16203297	49.43809636
chr1	16251239	16251549	78.88925356
chr1	16283990	16284300	223.4432151
chr1	16285381	16285691	17.92273678
chr1	16301998	16302228	78.04348955
chr1	16321123	16321318	555.0120777
chr1	16333599	16333909	42.10066999
chr1	16335593	16335790	595.6294549
chr1	16339095	16339325	63.32893197
chr1	16344017	16344327	120.1498222
chr1	16359419	16359613	586.8561079
chr1	16368631	16368941	114.1486206
chr1	16382659	16382864	582.2243263
chr1	16399475	16399705	24.39531266
chr1	16400058	16400288	118.1546752
chr1	16405455	16405639	565.0185492
chr1	16408910	16409099	525.1957215
chr1	16481228	16481473	42.08545036
chr1	16514319	16514520	536.2555501
chr1	16531503	16531813	353.4813245
chr1	16546638	16546948	93.01721793
chr1	16562691	16563001	77.84602051
chr1	16570952	16571182	481.4195583
chr1	16678931	16679241	114.7141799
chr1	16689889	16690199	272.0833574
chr1	16735600	16735830	45.00783795
chr1	16751967	16752163	25.97719008
chr1	16766960	16767270	462.4602759
chr1	16801459	16801769	172.9848806
chr1	16824069	16824265	39.63662683
chr1	16825559	16825630	80.86849207
chr1	16870951	16871147	43.16841433
chr1	16918288	16918598	244.379271
chr1	16945308	16945538	16.9862724
chr1	16947630	16947797	399.8186446
chr1	16951458	16951735	1102.513298
chr1	16971125	16971435	253.1288565
chr1	16976061	16976257	19.82103835
chr1	16978228	16978458	21.11289508
chr1	17003195	17003505	110.137846
chr1	17017796	17018153	73.34432224
chr1	17023908	17024218	41.29067045
chr1	17026709	17026939	123.3834204
chr1	17027623	17027853	23.0734898
chr1	17029753	17029937	494.3136413
chr1	17033817	17034143	186.2273676
chr1	17036348	17036553	760.7641583
chr1	17038620	17038930	143.4745507
chr1	17077046	17077276	53.85168378
chr1	17082004	17082200	19.38253197
chr1	17084169	17084489	165.1522859
chr1	17236345	17236655	187.2610617
chr1	17238329	17238639	204.3996982
chr1	17240662	17240858	25.90784363
chr1	17242095	17242291	31.42615423
chr1	17274048	17274358	265.997997
chr1	17278173	17278483	457.473796
chr1	17287135	17287445	231.8396035
chr1	17289956	17290266	286.6501392
chr1	17313497	17313807	199.5807312
chr1	17326436	17326666	30.3043037
chr1	17372610	17372920	324.0020824
chr1	17386255	17386432	443.0549173
chr1	17401919	17402229	231.3814956
chr1	17452272	17452582	592.7611196
chr1	17563639	17563806	453.8390545
chr1	17600724	17601034	429.6204864
chr1	17662641	17662951	398.5900236
chr1	17665692	17666002	116.9694214
chr1	17697123	17697433	143.5002065
chr1	17727461	17727771	53.12163609
chr1	17732759	17732926	477.5779121
chr1	17746365	17746675	439.7221744
chr1	17766151	17766347	51.21461536
chr1	17803872	17804182	322.3501714
chr1	17811835	17812145	355.7669116
chr1	17820827	17821029	591.9069347
chr1	17828908	17829080	514.9880641
chr1	17834444	17834754	52.68950298
chr1	17899230	17899460	345.9455359
chr1	17901074	17901384	267.9001612
chr1	17918502	17918871	46.1886115
chr1	17933391	17933701	527.9505461
chr1	17955962	17956272	170.2139077
chr1	17973459	17973689	17.89988311
chr1	17980299	17980609	214.1250404
chr1	17988093	17988403	369.1146778
chr1	18022928	18023238	78.50908871
chr1	18050246	18050476	25.62190816
chr1	18054716	18054912	26.70406656
chr1	18067678	18067874	24.67216839
chr1	18071721	18072033	183.9379649
chr1	18081668	18081921	83.46367398
chr1	18085666	18085896	112.5567416
chr1	18152636	18152946	273.8443327
chr1	18175781	18176091	84.26972159
chr1	18236172	18236482	132.8727762
chr1	18246395	18246705	249.3728756
chr1	18249378	18249688	330.1118299
chr1	18311038	18311348	350.0112766
chr1	18325436	18325746	215.2653928
chr1	18368233	18368543	116.5703679
chr1	18427008	18427318	288.2083849
chr1	18436795	18436991	23.82820346
chr1	18475524	18475834	144.1734479
chr1	18543922	18544232	263.4187069
chr1	18561301	18561611	311.8558164
chr1	18573072	18573382	89.03729157
chr1	18626238	18626548	346.5061852
chr1	18629362	18629672	199.5014625
chr1	18648987	18649297	150.0295087
chr1	18650780	18651090	102.2871355
chr1	18686838	18687034	18.69982389
chr1	18688648	18688958	58.0132259
chr1	18700431	18700741	254.7354664
chr1	18725640	18725964	38.82209883
chr1	18795095	18795405	17.32914925
chr1	18812771	18813081	269.5629216
chr1	18838056	18838286	100.2946935
chr1	18857473	18857783	290.2486802
chr1	18882907	18883217	219.2567967
chr1	18887199	18887509	182.917872
chr1	18902113	18902423	302.1532235
chr1	18907945	18908255	418.5547687
chr1	18911241	18911551	74.51429747
chr1	18923992	18924191	625.8473237
chr1	18926288	18926518	25.60035621
chr1	18935099	18935346	90.12649757
chr1	19000474	19000784	55.21305943
chr1	19007901	19008211	402.9493166
chr1	19029472	19029702	97.09517453
chr1	19054522	19054718	19.41835797
chr1	19069850	19070080	24.61113821
chr1	19121094	19121404	114.7889174
chr1	19147363	19147527	571.3157325
chr1	19165609	19165919	51.60287142
chr1	19201757	19202067	382.9638574
chr1	19210704	19210898	578.6968724
chr1	19233475	19233984	371.9084934
chr1	19239592	19239883	914.7469824
chr1	19248089	19248285	20.47093918
chr1	19270399	19270595	19.51687333
chr1	19275535	19275845	43.57218657
chr1	19276583	19276893	96.68270956
chr1	19282300	19282496	20.93881051
chr1	19299078	19299274	66.77580272
chr1	19302375	19302605	49.21269409
chr1	19338827	19339137	339.76288
chr1	19359323	19359633	41.21288772
chr1	19364279	19364509	17.07061434
chr1	19369982	19370217	44.08047089
chr1	19383979	19384289	142.1512431
chr1	19393561	19393871	98.90007413
chr1	19422775	19423085	311.9180905
chr1	19440193	19440423	392.1091759
chr1	19479727	19480037	18.25910308
chr1	19506079	19506389	156.6185403
chr1	19558984	19559294	82.762305
chr1	19567835	19568065	462.3246599
chr1	19644107	19644337	17.16287267
chr1	19664908	19665218	415.8759463
chr1	19668065	19668246	489.4396897
chr1	19670831	19671141	467.95041
chr1	19700845	19701155	240.3931633
chr1	19713677	19713987	332.059144
chr1	19717843	19718153	397.2713157
chr1	19731691	19732001	74.70602864
chr1	19736927	19737237	122.7613304
chr1	19766355	19766665	134.9564774
chr1	19772255	19772565	144.6908645
chr1	19814255	19814565	241.7995866
chr1	19908782	19909092	299.7942472
chr1	19969583	19969893	47.46286901
chr1	19975226	19975567	150.8331101
chr1	19977686	19977996	428.316889
chr1	19980269	19980444	498.6823242
chr1	19986386	19986616	367.160514
chr1	19988264	19988574	217.1384671
chr1	20031128	20031308	486.4927687
chr1	20042195	20042370	459.7790633
chr1	20063943	20064139	22.22101071
chr1	20088797	20088949	429.8953822
chr1	20098559	20098869	59.25640624
chr1	20125971	20126281	91.84006584
chr1	20137761	20138071	328.023079
chr1	20151753	20152063	45.63450792
chr1	20198668	20198978	197.6625247
chr1	20208640	20208870	355.8298631
chr1	20244562	20244792	501.6751112
chr1	20249782	20250012	17.32768155
chr1	20284349	20284659	96.03205437
chr1	20301355	20301570	848.2689614
chr1	20414203	20414513	136.4660001
chr1	20427466	20427696	364.5709286
chr1	20442049	20442279	50.42815637
chr1	20478862	20479172	422.2074672
chr1	20491978	20492288	180.0589225
chr1	20511156	20511352	32.06088114
chr1	20521777	20521928	442.9009375
chr1	20539361	20539671	286.7381393
chr1	20543153	20543463	176.4724183
chr1	20559878	20560188	89.6314255
chr1	20656322	20656632	119.1039784
chr1	20688363	20688593	406.972455
chr1	20693686	20693996	198.2491403
chr1	20703473	20703669	383.6632302
chr1	20756950	20757260	347.1883328
chr1	20760587	20760897	126.9674801
chr1	20795951	20796261	191.4287183
chr1	20810259	20810455	36.53812317
chr1	20810546	20810890	90.77376701
chr1	20818360	20818670	59.19479297
chr1	20820348	20820579	613.1348943
chr1	20820810	20821056	49.10009334
chr1	20848896	20849126	556.0579657
chr1	20901825	20901998	453.3402104
chr1	20959707	20960017	449.2304337
chr1	20966658	20966968	431.1756054
chr1	20980867	20981097	62.00637846
chr1	20987857	20988167	189.5875666
chr1	20989953	20990263	76.70904333
chr1	21022929	21023239	456.4638585
chr1	21023376	21023686	249.5377589
chr1	21028937	21029247	305.2784602
chr1	21038278	21038588	41.26713173
chr1	21054517	21054868	126.2851455
chr1	21059567	21059877	150.9727124
chr1	21308449	21308759	137.9397108
chr1	21521694	21522004	370.1958082
chr1	21543383	21543693	339.7938707
chr1	21544438	21544748	136.9850083
chr1	21558498	21558808	416.6018667
chr1	21571505	21571815	226.8094516
chr1	21581796	21581985	591.593743
chr1	21594706	21594936	17.1920572
chr1	21596762	21596996	687.535706
chr1	21629179	21629489	193.0471861
chr1	21648485	21648715	65.3198614
chr1	21661318	21661465	453.5402476
chr1	21695047	21695264	742.4078717
chr1	21697135	21697319	572.2498685
chr1	21795171	21795481	121.0328682
chr1	21815237	21815547	137.166041
chr1	21817321	21817631	321.2998833
chr1	21824242	21824552	156.5685793
chr1	21835543	21835853	274.3308607
chr1	21837757	21838067	100.236419
chr1	21861318	21861628	349.0487188
chr1	21866398	21866708	211.0221415
chr1	21900586	21900896	370.570846
chr1	21913571	21913767	18.84122941
chr1	21922061	21922371	284.4727613
chr1	21931504	21931734	21.5421499
chr1	21982235	21982545	108.0366852
chr1	21984344	21984574	62.754563
chr1	21985606	21985916	392.1110348
chr1	21990125	21990355	65.52278779
chr1	21995201	21995431	67.50711023
chr1	21996405	21996635	67.83687313
chr1	22029827	22030137	237.6026469
chr1	22108925	22109235	99.6410874
chr1	22131771	22131967	22.41082352
chr1	22141056	22141286	121.7777955
chr1	22160528	22160838	69.11540633
chr1	22167647	22167843	32.2254363
chr1	22192493	22192803	92.44484552
chr1	22266143	22266453	148.2606276
chr1	22273369	22273679	91.54745325
chr1	22279493	22279811	55.76265407
chr1	22290555	22290742	517.1059765
chr1	22307066	22307376	42.59720627
chr1	22308634	22308830	19.56662758
chr1	22331666	22331976	127.4713506
chr1	22345817	22346127	102.2693944
chr1	22349384	22349694	205.420725
chr1	22432155	22432465	375.5828583
chr1	22458483	22458668	513.5361744
chr1	22488771	22488967	19.58075253
chr1	22498895	22499091	23.19703696
chr1	22534808	22535118	152.0866295
chr1	22545188	22545498	100.9341855
chr1	22558560	22558790	17.57775293
chr1	22602448	22602618	468.2522061
chr1	22643795	22644105	326.0959565
chr1	22691293	22691603	101.6507599
chr1	22707105	22707373	64.22087407
chr1	22716881	22717111	17.9387786
chr1	22742122	22742318	29.49240245
chr1	22743164	22743353	517.8097678
chr1	22746971	22747281	474.2793128
chr1	22854475	22854671	21.61410863
chr1	22968575	22968885	432.2024087
chr1	22981147	22981377	41.93020047
chr1	22992291	22992601	276.7391015
chr1	23000653	23000963	347.8130304
chr1	23030960	23031270	487.6264129
chr1	23058382	23058692	206.6038436
chr1	23188643	23188953	165.7154715
chr1	23215755	23216065	345.3535559
chr1	23227980	23228176	18.53906828
chr1	23256852	23257162	388.3422033
chr1	23290753	23290983	451.7849035
chr1	23303011	23303172	482.6916637
chr1	23303291	23303435	105.0480187
chr1	23345655	23345965	111.3233339
chr1	23374253	23374483	18.03038837
chr1	23407909	23408219	95.5557424
chr1	23425299	23425504	583.7689399
chr1	23505461	23505771	122.6588621
chr1	23511185	23511495	297.3363714
chr1	23536780	23537090	82.30203943
chr1	23543245	23543555	234.1625036
chr1	23680740	23681050	160.0337164
chr1	23695428	23695658	80.14030119
chr1	23730548	23730705	439.6410888
chr1	23823646	23823830	501.6146069
chr1	23857208	23857404	28.1710009
chr1	23857868	23858098	41.4611432
chr1	23866380	23866581	545.8113575
chr1	23871259	23871489	566.4147414
chr1	23881475	23881709	100.442974
chr1	23892771	23893081	158.3594328
chr1	23961555	23961714	485.2883641
chr1	23963994	23964184	520.5203693
chr1	23984274	23984459	496.0131087
chr1	23991757	23992067	162.4632925
chr1	24018013	24018323	402.410563
chr1	24044980	24045290	343.2012986
chr1	24072092	24072408	162.2071218
chr1	24077825	24078135	484.4913019
chr1	24098710	24098892	538.4109686
chr1	24123275	24123585	78.47968425
chr1	24125080	24125390	131.7138727
chr1	24130709	24131019	99.36096311
chr1	24132353	24132549	21.4017372
chr1	24136287	24136477	556.7667947
chr1	24137306	24137616	311.5384642
chr1	24181127	24181357	176.8941199
chr1	24194864	24195010	410.6616853
chr1	24243371	24243601	404.524125
chr1	24275652	24275962	319.7766009
chr1	24285403	24285713	129.8042363
chr1	24306680	24306990	70.89047319
chr1	24354600	24354910	249.5013537
chr1	24397396	24397626	490.0033741
chr1	24438626	24438856	22.4461319
chr1	24439068	24439378	424.786004
chr1	24476983	24477293	381.5701726
chr1	24481920	24482230	160.4247522
chr1	24484441	24484751	78.0952714
chr1	24525786	24526096	420.1502343
chr1	24528413	24528643	408.1930937
chr1	24528742	24528972	60.17152147
chr1	24559901	24560097	26.36467695
chr1	24580088	24580398	167.2454227
chr1	24635173	24635483	45.68049071
chr1	24711725	24712035	487.7793177
chr1	24716598	24716908	306.9212178
chr1	24717848	24718043	508.9201801
chr1	24718904	24719084	502.4553536
chr1	24741970	24742155	457.0695943
chr1	24748023	24748333	43.63612522
chr1	24797351	24797607	35.5979349
chr1	24853701	24854011	202.7092551
chr1	24868522	24868832	318.4467207
chr1	24882396	24882545	124.6496302
chr1	24894257	24894567	93.48885481
chr1	24894617	24894927	49.65220153
chr1	24913752	24914062	428.8030909
chr1	24920010	24920320	65.06423478
chr1	24961745	24962055	339.3262472
chr1	25012165	25012475	116.5351977
chr1	25015103	25015333	460.4177443
chr1	25071336	25071566	53.02480674
chr1	25093860	25094056	18.47307535
chr1	25106290	25106486	20.38624835
chr1	25157230	25157540	346.321767
chr1	25161448	25161758	203.9006255
chr1	25174505	25174682	547.7312525
chr1	25176215	25176525	305.8023339
chr1	25184283	25184479	18.21726848
chr1	25188756	25189066	152.8762919
chr1	25214453	25214649	27.17682481
chr1	25224683	25224868	551.6653409
chr1	25236111	25236341	388.8880507
chr1	25258767	25259077	285.2632782
chr1	25260063	25260373	68.30929666
chr1	25296974	25297204	51.19137001
chr1	25315223	25315419	20.53861232
chr1	25317811	25318007	25.09377987
chr1	25338718	25338948	32.22571418
chr1	25343903	25344213	87.32482805
chr1	25363695	25364005	305.4120354
chr1	25364252	25364562	192.6885321
chr1	25365748	25366058	138.0781152
chr1	25395379	25395689	118.6482825
chr1	25428010	25428205	607.1668859
chr1	25443963	25444273	412.4579656
chr1	25455911	25456221	103.1951754
chr1	25475210	25475520	243.7588154
chr1	25495324	25495634	138.0059464
chr1	25523775	25524005	17.58679025
chr1	25525291	25525601	85.98434001
chr1	25531378	25531688	257.8544277
chr1	25535520	25535716	18.58367124
chr1	25544156	25544466	102.9880167
chr1	25566393	25566703	189.9666423
chr1	25574265	25574575	122.382911
chr1	25695741	25696051	40.73682869
chr1	25729547	25729777	50.84021763
chr1	25813170	25813366	20.95045046
chr1	25814094	25814404	158.6019536
chr1	25828260	25828570	76.44911762
chr1	25830323	25830633	328.967331
chr1	25843952	25844262	58.61981901
chr1	25847018	25847328	327.6019562
chr1	25850059	25850369	192.2482201
chr1	25859602	25859798	24.97940214
chr1	25893161	25893391	17.12395701
chr1	25894861	25895057	20.41385653
chr1	25899258	25899568	325.1810369
chr1	25916665	25916975	41.36717934
chr1	25935110	25935420	249.0997634
chr1	25937506	25937702	24.23674971
chr1	25942649	25942879	81.0544832
chr1	25945587	25945897	392.886517
chr1	26019109	26019419	327.5025168
chr1	26021711	26021907	19.51175718
chr1	26027208	26027438	26.77874198
chr1	26052037	26052347	79.03212698
chr1	26070629	26070939	149.4563604
chr1	26081432	26081663	74.69778134
chr1	26085220	26085530	154.3795467
chr1	26101706	26101936	43.17650357
chr1	26117377	26117687	37.91913363
chr1	26123380	26123610	500.983602
chr1	26124514	26124824	250.9322085
chr1	26137419	26137596	513.1999056
chr1	26144623	26144933	167.8897027
chr1	26163792	26164102	243.4711423
chr1	26199692	26199922	18.4950829
chr1	26201646	26201876	40.90229493
chr1	26215967	26216286	71.1311073
chr1	26221947	26222206	766.8165384
chr1	26231396	26231706	24.38399539
chr1	26284179	26284489	107.1491098
chr1	26324705	26324898	653.9996892
chr1	26330938	26331248	82.92319936
chr1	26336642	26336952	219.0714953
chr1	26356394	26356713	136.9224139
chr1	26361704	26361934	79.98587582
chr1	26362534	26362715	518.8705217
chr1	26431465	26431775	491.1268739
chr1	26471648	26471958	396.6504988
chr1	26488415	26488611	64.26585147
chr1	26490745	26490975	149.3159247
chr1	26496163	26496473	453.1878457
chr1	26503668	26503898	69.69989516
chr1	26516895	26517205	179.6614272
chr1	26527737	26527967	22.91194989
chr1	26530491	26530801	72.75408631
chr1	26560339	26560530	486.7134353
chr1	26560831	26561141	175.7602311
chr1	26561636	26561866	64.81459271
chr1	26602083	26602393	363.9119014
chr1	26602415	26602645	77.34207237
chr1	26606045	26606355	140.1690546
chr1	26611656	26611853	505.8567531
chr1	26612420	26612606	473.9331449
chr1	26648060	26648370	485.8646675
chr1	26654655	26654851	38.4709453
chr1	26665725	26665921	18.58136717
chr1	26672189	26672385	23.50238669
chr1	26685197	26685507	64.12865375
chr1	26688177	26688410	37.04185118
chr1	26690389	26690584	590.6427392
chr1	26718067	26718243	585.9797885
chr1	26722866	26723026	414.3355329
chr1	26743616	26743793	558.6806723
chr1	26796837	26797147	247.9027029
chr1	26826674	26826984	411.1275916
chr1	26857657	26857967	319.7662082
chr1	26864476	26864786	160.7486573
chr1	26865235	26865545	239.1896635
chr1	26868368	26868678	123.1810452
chr1	26910700	26910935	47.93422761
chr1	26924061	26924371	158.7034267
chr1	26928869	26929179	386.4898578
chr1	26946700	26947010	330.5593938
chr1	27003998	27004308	252.8470592
chr1	27019066	27019296	18.17789288
chr1	27045803	27045999	29.27331352
chr1	27087773	27088083	94.2312108
chr1	27115726	27115956	560.8860478
chr1	27136562	27136872	367.0248894
chr1	27147231	27147541	197.4742304
chr1	27152923	27153233	134.2242527
chr1	27155822	27156132	21.11639406
chr1	27165175	27165371	33.41697385
chr1	27179678	27179852	506.5030796
chr1	27187752	27187948	38.23897749
chr1	27189222	27189532	356.2259971
chr1	27204502	27204812	347.2359357
chr1	27213639	27213949	183.4284973
chr1	27273413	27273609	68.85792868
chr1	27286825	27287055	62.8748295
chr1	27293485	27293673	743.3171778
chr1	27324220	27324373	414.6263598
chr1	27336513	27336709	25.55001654
chr1	27371103	27371303	645.0029993
chr1	27372472	27372702	430.3882217
chr1	27396829	27397139	127.6169548
chr1	27423969	27424166	536.7837388
chr1	27429285	27429475	537.0407088
chr1	27435645	27435955	221.3330659
chr1	27438581	27438891	18.3640247
chr1	27453937	27454247	159.363956
chr1	27462479	27462709	19.51645202
chr1	27481558	27481868	402.9771773
chr1	27524440	27524750	399.3981531
chr1	27611189	27611499	344.9516151
chr1	27623262	27623572	338.5943901
chr1	27627354	27627565	697.9586939
chr1	27633288	27633598	295.5190219
chr1	27659364	27659551	433.967282
chr1	27677826	27678136	139.0246074
chr1	27683489	27683719	58.90904254
chr1	27684086	27684269	493.9290999
chr1	27692952	27693262	181.3630238
chr1	27695414	27695724	66.27932722
chr1	27699398	27699708	182.4211153
chr1	27714980	27715165	556.4756864
chr1	27718733	27719043	256.1862411
chr1	27719353	27719671	71.76459626
chr1	27721933	27722243	469.2147698
chr1	27728858	27729168	203.8027147
chr1	27729544	27729740	20.62984615
chr1	27743011	27743321	356.7407163
chr1	27823333	27823643	106.8412862
chr1	27834768	27835078	156.1094344
chr1	27849114	27849424	56.09764106
chr1	27849604	27849914	189.6433049
chr1	27873825	27874055	63.50126411
chr1	27883239	27883549	414.306952
chr1	27895048	27895358	303.9700161
chr1	27901874	27902112	81.72596633
chr1	27902486	27902682	46.74336493
chr1	27908575	27908885	112.4404885
chr1	27926128	27926358	18.97789245
chr1	27928981	27929177	24.16484079
chr1	27932352	27932662	131.3809673
chr1	27932902	27933212	478.0296275
chr1	27935199	27935429	430.9658
chr1	27943008	27943318	153.4328795
chr1	27970498	27970662	441.0375633
chr1	27983154	27983464	79.64720735
chr1	27989698	27990008	442.7945198
chr1	27995736	27995910	473.9043561
chr1	27998745	27999055	107.7720407
chr1	28012840	28013036	19.31630328
chr1	28046167	28046363	58.56759759
chr1	28052095	28052405	203.8149
chr1	28071141	28071371	19.56342547
chr1	28086960	28087270	88.42472389
chr1	28184620	28184837	638.6434884
chr1	28255188	28255498	144.9087292
chr1	28266842	28267152	227.749521
chr1	28274106	28274350	41.81659822
chr1	28286560	28286870	205.3864552
chr1	28306195	28306505	66.42200016
chr1	28363064	28363208	19.06290565
chr1	28414444	28414640	23.00918073
chr1	28417771	28418001	417.3547268
chr1	28439617	28439927	312.2094963
chr1	28481284	28481594	35.81041199
chr1	28535419	28535729	335.5486972
chr1	28575083	28575256	481.2359005
chr1	28686169	28686479	287.3693641
chr1	28694697	28695007	199.7917595
chr1	28704032	28704228	19.68575843
chr1	28736264	28736574	97.41829926
chr1	28739354	28739550	20.06408054
chr1	28762758	28763068	88.3431023
chr1	28798051	28798247	30.81321892
chr1	28844557	28844867	437.72733
chr1	28845002	28845198	26.32453051
chr1	28867216	28867526	79.18799345
chr1	28907739	28908049	20.50771971
chr1	28929394	28929704	379.2291073
chr1	28967331	28967641	205.4855749
chr1	28969537	28969847	231.7998136
chr1	28980427	28980737	239.1101218
chr1	29063090	29063400	333.255097
chr1	29083421	29083731	101.2330442
chr1	29111696	29111863	441.005214
chr1	29119185	29119495	18.68642832
chr1	29123340	29123650	56.38239088
chr1	29167494	29167804	49.39588354
chr1	29172767	29173077	246.988907
chr1	29203782	29203964	588.1994308
chr1	29208634	29208861	641.4224798
chr1	29210566	29210796	42.80699859
chr1	29220341	29220537	32.35038615
chr1	29310150	29310460	191.8311926
chr1	29360420	29360730	254.1567936
chr1	29443989	29444299	166.8718509
chr1	29447700	29448010	315.1536089
chr1	29450952	29451262	170.7163391
chr1	29508391	29508701	310.4096123
chr1	29524069	29524379	358.2464976
chr1	29529473	29529661	605.3349515
chr1	29557457	29557710	50.4395236
chr1	29562798	29563108	284.6042029
chr1	29564027	29564223	24.74267958
chr1	29566817	29567127	92.18578309
chr1	29572323	29572633	169.3522737
chr1	29639677	29639873	20.74085321
chr1	29658752	29659062	345.6732522
chr1	29667438	29667748	267.2380054
chr1	29668469	29668779	116.9453395
chr1	29670701	29670897	25.82446759
chr1	29696175	29696371	38.00287288
chr1	29706068	29706298	451.7909661
chr1	29723292	29723488	42.35397465
chr1	29738445	29738755	72.27712591
chr1	29741947	29742257	121.911947
chr1	29742863	29743173	55.91527687
chr1	29752346	29752542	19.25856601
chr1	29780056	29780366	227.3675636
chr1	29816756	29817066	156.1478888
chr1	29823203	29823433	17.59202626
chr1	29839815	29840125	172.9655901
chr1	30050518	30050714	25.90219787
chr1	30129323	30129633	199.977338
chr1	30170852	30171162	154.6707391
chr1	30176417	30176727	302.8234056
chr1	30179956	30180186	63.82735355
chr1	30265958	30266128	483.7430445
chr1	30321979	30322289	208.4213703
chr1	30353527	30353728	43.3727449
chr1	30385289	30385599	140.5547649
chr1	30558860	30559090	177.7678592
chr1	30560362	30560672	100.5385412
chr1	30578995	30579305	280.7820734
chr1	30584352	30584662	268.0764243
chr1	30606592	30606822	72.8385867
chr1	30652839	30653035	20.3958668
chr1	30705198	30705508	307.5630057
chr1	30795793	30796103	48.82791489
chr1	30826466	30826796	63.97773333
chr1	30852770	30853080	124.6132712
chr1	30853254	30853564	423.4299104
chr1	30881660	30881804	20.37599847
chr1	31074433	31074577	17.18338905
chr1	31158001	31158231	86.64759336
chr1	31180987	31181297	444.4700429
chr1	31188106	31188416	132.9548078
chr1	31192085	31192395	444.1234054
chr1	31197036	31197346	39.78897541
chr1	31210832	31211028	33.2130447
chr1	31250695	31251005	265.693944
chr1	31252519	31252707	481.419818
chr1	31255199	31255509	396.9712304
chr1	31255746	31256056	167.6530435
chr1	31270535	31270845	175.1285559
chr1	31274665	31274844	499.9426165
chr1	31318776	31319086	67.77434261
chr1	31349712	31349942	53.56019245
chr1	31384248	31384558	487.0222859
chr1	31402269	31402579	351.9170359
chr1	31450083	31450407	44.31113872
chr1	31628185	31628415	47.59850738
chr1	31635622	31635786	426.7666327
chr1	31654349	31654861	287.015575
chr1	31655386	31655616	23.06894947
chr1	31656913	31657083	491.8664956
chr1	31658554	31658864	360.2072397
chr1	31687639	31687949	260.1560758
chr1	31807907	31808217	253.2090302
chr1	31867495	31867805	424.5027363
chr1	31869499	31869809	139.2615346
chr1	31894288	31894598	368.8149571
chr1	31895666	31895873	628.581191
chr1	31920071	31920381	86.56278472
chr1	31932978	31933174	85.24617173
chr1	31936672	31936868	26.4210268
chr1	31973552	31973862	80.76415034
chr1	31979827	31980137	129.3029006
chr1	31982959	31983269	41.61391748
chr1	32014582	32014753	487.8308318
chr1	32014841	32015037	41.55290845
chr1	32029688	32029998	477.5797648
chr1	32053388	32053698	308.6471239
chr1	32059673	32059878	643.2580669
chr1	32083806	32084116	325.0503476
chr1	32098758	32099068	280.9066701
chr1	32129535	32129727	543.3449432
chr1	32149638	32149948	145.9681528
chr1	32170814	32171124	273.5910005
chr1	32173394	32173704	47.97828358
chr1	32179974	32180284	290.9238803
chr1	32181332	32181493	450.9477555
chr1	32198534	32198844	87.40873665
chr1	32211261	32211571	364.6213764
chr1	32228246	32228556	234.2346862
chr1	32229899	32230095	18.83996607
chr1	32230808	32231118	174.8851073
chr1	32254855	32255165	532.1069573
chr1	32281611	32281801	502.0031246
chr1	32300175	32300485	156.7643316
chr1	32326986	32327296	124.2816418
chr1	32403851	32404161	188.2429707
chr1	32405422	32405732	348.6566216
chr1	32421706	32421936	46.2463907
chr1	32429778	32429999	867.0405532
chr1	32443384	32443697	230.2051646
chr1	32469211	32469521	304.9332906
chr1	32529010	32529320	126.1070922
chr1	32538878	32539108	72.78405435
chr1	32569853	32570176	101.0131863
chr1	32574967	32575277	207.3508651
chr1	32593571	32593801	17.33146033
chr1	32666626	32666822	65.24208185
chr1	32670980	32671176	34.12952508
chr1	32681311	32681477	434.1721298
chr1	32689421	32689617	35.97813322
chr1	32708188	32708384	58.41226787
chr1	32713880	32714044	462.9377119
chr1	32782130	32782440	214.8076782
chr1	32800712	32801022	294.9032238
chr1	32816698	32817008	136.5141984
chr1	32817586	32817782	22.90636198
chr1	32837849	32838159	113.8975926
chr1	32866453	32866763	464.2034311
chr1	32879621	32879851	505.0375197
chr1	32914024	32914168	426.3376354
chr1	32914758	32915068	270.8267848
chr1	32936691	32936921	126.9435143
chr1	32986102	32986301	545.5515627
chr1	32986823	32987133	98.54247836
chr1	33077721	33078033	48.8302338
chr1	33085785	33085981	19.51641801
chr1	33175154	33175384	24.53535043
chr1	33177780	33178118	712.1869923
chr1	33194932	33195162	37.47240932
chr1	33207045	33207275	186.7337685
chr1	33238686	33238872	591.1231953
chr1	33252598	33252794	33.70786174
chr1	33293931	33294241	117.9535732
chr1	33338250	33338560	395.4165646
chr1	33342263	33342573	464.5384139
chr1	33352203	33352513	370.6107705
chr1	33358500	33358810	362.8657507
chr1	33390422	33390679	54.48149815
chr1	33391052	33391362	111.3909468
chr1	33399043	33399353	207.6561395
chr1	33466918	33467228	113.9197586
chr1	33472852	33473162	120.0782986
chr1	33480161	33480357	39.42449534
chr1	33516221	33516531	272.2076436
chr1	33520778	33521088	402.4826309
chr1	33521234	33521544	173.314419
chr1	33552052	33552226	458.5954421
chr1	33560706	33560891	570.6355926
chr1	33577607	33577917	131.8852755
chr1	33585453	33585763	63.47794263
chr1	33592868	33593068	526.610267
chr1	33603446	33603756	297.096775
chr1	33613549	33613859	203.9175451
chr1	33634330	33634526	19.11505977
chr1	33684315	33684625	404.2342337
chr1	33761165	33761363	583.5584374
chr1	33764360	33764548	509.9278272
chr1	33805000	33805310	106.3338185
chr1	33833453	33833636	536.7952834
chr1	33838414	33838610	31.76745988
chr1	33897099	33897295	18.85077756
chr1	33921454	33921764	331.9326869
chr1	33936185	33936331	430.4752129
chr1	33966215	33966469	48.72798237
chr1	34078592	34078736	430.8869316
chr1	34090571	34090881	226.007327
chr1	34098689	34098938	1061.394347
chr1	34100471	34100781	300.7729483
chr1	34106721	34107031	173.1352657
chr1	34119917	34120227	146.6637238
chr1	34189963	34190193	17.32000247
chr1	34479601	34479911	271.7648736
chr1	34579081	34579277	27.77677331
chr1	34579547	34579857	114.1132553
chr1	34622410	34622640	57.54545517
chr1	34628777	34629087	232.8376548
chr1	34758212	34758356	18.74047721
chr1	34885402	34885598	29.33254339
chr1	34925843	34926153	243.6447959
chr1	35012647	35012957	155.4774495
chr1	35014847	35015157	252.7426097
chr1	35057873	35058183	141.4801663
chr1	35063596	35063780	549.936072
chr1	35108365	35108675	69.28770654
chr1	35147127	35147437	344.504278
chr1	35161897	35162127	22.85120588
chr1	35208317	35208627	510.4424507
chr1	35252160	35252330	512.8435033
chr1	35253742	35254052	211.7278543
chr1	35291235	35291465	18.74500293
chr1	35318278	35318590	694.0271457
chr1	35325356	35325666	353.9204525
chr1	35332037	35332208	449.4341998
chr1	35344906	35345151	44.77578533
chr1	35350510	35350820	178.7131113
chr1	35450969	35451165	32.04215442
chr1	35667799	35667960	521.8447929
chr1	35686645	35686955	223.540075
chr1	35764169	35764479	159.1384948
chr1	35810953	35811263	182.0131858
chr1	35909750	35909946	29.85387063
chr1	35916763	35916928	448.4741312
chr1	36010658	36010968	359.3781375
chr1	36030349	36030499	445.7784048
chr1	36034630	36034804	523.2078294
chr1	36111754	36112067	141.4846736
chr1	36181183	36181352	489.5514956
chr1	36192564	36192715	479.4999208
chr1	36234919	36235149	31.31582737
chr1	36240336	36240566	416.3920869
chr1	36320984	36321128	21.21418468
chr1	36323539	36323735	78.90997899
chr1	36348520	36348830	463.4497004
chr1	36547784	36548014	42.15246687
chr1	36550546	36550776	19.90206808
chr1	36552840	36553150	104.8848442
chr1	36554224	36554534	514.5062422
chr1	36562600	36562913	157.2084236
chr1	36565294	36565483	535.2101311
chr1	36565631	36565945	288.4805058
chr1	36600357	36600667	454.389538
chr1	36615204	36615400	556.9232354
chr1	36626748	36627058	70.48284488
chr1	36635225	36635421	23.21221824
chr1	36653395	36653591	67.71417262
chr1	36653848	36654029	565.9425777
chr1	36675440	36675670	25.77756618
chr1	36683255	36683565	164.0443978
chr1	36690401	36690711	99.36314858
chr1	36751086	36751396	320.5700107
chr1	36765516	36765826	281.0908705
chr1	36771863	36772104	65.5659855
chr1	36808313	36808623	386.5557085
chr1	36818299	36818609	61.58722323
chr1	36834649	36834959	453.1052517
chr1	36877951	36878182	59.96742893
chr1	36886502	36886675	566.5249741
chr1	36912046	36912192	447.2323091
chr1	36937564	36937874	71.78518325
chr1	36941537	36941767	20.13387228
chr1	36951335	36951645	130.457062
chr1	36982040	36982226	489.3395243
chr1	36994028	36994338	117.9852114
chr1	37008536	37008846	213.1086079
chr1	37019447	37019757	348.8450016
chr1	37041692	37042002	394.9213427
chr1	37074892	37075202	400.6543814
chr1	37078493	37078803	134.3331088
chr1	37116104	37116414	414.4759372
chr1	37119555	37119751	21.09972502
chr1	37156330	37156640	38.04212021
chr1	37169399	37169571	553.9899153
chr1	37171319	37171549	62.56842225
chr1	37197334	37197644	98.75749735
chr1	37329823	37330133	137.6557578
chr1	37351207	37351403	26.33481645
chr1	37468573	37468883	49.36195195
chr1	37486327	37486563	42.30150233
chr1	37501722	37501918	18.16431342
chr1	37503921	37504117	39.19619157
chr1	37551055	37551365	163.7676865
chr1	37562170	37562480	180.7851674
chr1	37642895	37643205	257.3527677
chr1	37789412	37789722	311.2871657
chr1	37856879	37857109	51.36698665
chr1	37899922	37900232	501.9546999
chr1	37913841	37914071	19.29171562
chr1	37920534	37920724	557.120697
chr1	37924236	37924472	140.1559269
chr1	37939317	37939558	58.59504388
chr1	37953066	37953252	498.2351293
chr1	37974806	37975116	112.4151155
chr1	37980279	37980589	197.8892719
chr1	38027402	38027712	238.9251324
chr1	38068743	38069053	339.8042883
chr1	38087870	38088066	40.93378907
chr1	38142186	38142382	35.6078528
chr1	38148048	38148358	417.7242557
chr1	38157943	38158173	301.2512672
chr1	38187276	38187506	18.9521845
chr1	38231779	38232009	85.85432362
chr1	38244398	38244594	64.46347088
chr1	38260518	38260828	87.99709339
chr1	38274598	38274794	22.63793018
chr1	38276846	38276990	430.4032692
chr1	38325858	38326016	420.9194173
chr1	38341573	38341883	83.76481607
chr1	38356083	38356393	215.2801892
chr1	38384976	38385286	260.4002933
chr1	38401710	38402020	109.8663516
chr1	38406058	38406368	47.58177703
chr1	38420049	38420359	106.3669778
chr1	38440721	38441031	300.3012158
chr1	38455707	38455973	883.4796524
chr1	38484620	38484930	284.3238453
chr1	38492318	38492628	331.6817524
chr1	38503368	38503678	281.6196931
chr1	38506231	38506541	232.8342277
chr1	38537581	38537891	250.9258671
chr1	38548915	38549225	47.64921771
chr1	38554108	38554418	147.252297
chr1	38595210	38595440	29.07609258
chr1	38605731	38605961	43.52442158
chr1	38618519	38618715	70.75934289
chr1	38707344	38707540	19.77016353
chr1	38791913	38792109	18.45099851
chr1	38869426	38869743	159.9406295
chr1	38955488	38955798	338.7247018
chr1	38966063	38966373	110.5254899
chr1	39052832	39052997	438.7136949
chr1	39073950	39074260	311.4119229
chr1	39081471	39081667	26.25942081
chr1	39283856	39284166	280.851783
chr1	39300958	39301268	370.9273765
chr1	39311942	39312138	58.373617
chr1	39357436	39357746	228.4481961
chr1	39384782	39385092	127.7622236
chr1	39429880	39430190	247.96384
chr1	39558048	39558358	372.4980938
chr1	39564338	39564648	379.3422675
chr1	39568228	39568538	401.4115895
chr1	39595206	39595402	21.66783635
chr1	39598797	39599107	328.1633683
chr1	39602451	39602647	21.03421691
chr1	39623905	39624215	40.6323219
chr1	39649390	39649700	221.0916185
chr1	39657302	39657612	334.8777462
chr1	39658198	39658508	252.7698753
chr1	39724371	39724681	546.1654371
chr1	39732007	39732203	68.4366235
chr1	39844032	39844262	456.3196282
chr1	39853213	39853523	200.9986522
chr1	39873475	39873785	49.14737367
chr1	39876664	39876894	382.3862758
chr1	39934914	39935110	20.50418493
chr1	39972910	39973220	284.501068
chr1	39974659	39974889	22.54337146
chr1	40004941	40005171	549.4705572
chr1	40042493	40042803	234.5855824
chr1	40071871	40072181	436.4001271
chr1	40075317	40075627	461.7663635
chr1	40105575	40105885	318.9123655
chr1	40119223	40119533	468.6946483
chr1	40123813	40123965	419.6085045
chr1	40138309	40138619	270.8113183
chr1	40167553	40167863	342.3361625
chr1	40185755	40186065	175.2827355
chr1	40264935	40265260	69.87591579
chr1	40265373	40265683	189.5310784
chr1	40282562	40282748	419.8072532
chr1	40283223	40283453	37.20328004
chr1	40292332	40292528	24.21297061
chr1	40367948	40368258	302.4790683
chr1	40385191	40385501	340.5717714
chr1	40439252	40439482	558.0806867
chr1	40483901	40484211	59.46965423
chr1	40497989	40498299	301.3654754
chr1	40505019	40505215	18.3081751
chr1	40544214	40544524	374.9980243
chr1	40550381	40550691	243.1458517
chr1	40599626	40599822	29.3646313
chr1	40609694	40610004	368.5297595
chr1	40618698	40619008	308.6597043
chr1	40627487	40627717	19.42092341
chr1	40648709	40649019	173.9281646
chr1	40663370	40663680	17.59734642
chr1	40754000	40754235	44.84547233
chr1	40776688	40776884	27.19039121
chr1	40778097	40778293	18.27102335
chr1	40781049	40781225	438.3107127
chr1	40782341	40782537	18.77445497
chr1	40782550	40782780	19.40650148
chr1	40804452	40804663	704.1132858
chr1	40829429	40829739	61.46514061
chr1	40870513	40870823	261.5067415
chr1	40904127	40904437	338.4369168
chr1	40998524	40998837	341.4223858
chr1	41057877	41058187	263.6799522
chr1	41067710	41067943	46.69040267
chr1	41078041	41078219	519.3555837
chr1	41090784	41091094	267.4117341
chr1	41096293	41096455	440.4851532
chr1	41115719	41116029	248.7181607
chr1	41131546	41131856	99.20679279
chr1	41134591	41134901	447.3852166
chr1	41188401	41188597	39.66949224
chr1	41235480	41235790	45.42341365
chr1	41236455	41236768	72.85219037
chr1	41239945	41240117	438.7284244
chr1	41248330	41248640	117.8476139
chr1	41286137	41286447	126.2026485
chr1	41314295	41314487	673.7087707
chr1	41315707	41316017	423.6859784
chr1	41321204	41321514	182.5953726
chr1	41328183	41328493	189.3839978
chr1	41410039	41410239	53.72842919
chr1	41414667	41414897	445.7287455
chr1	41418220	41418428	619.8379145
chr1	41469458	41469768	229.1067414
chr1	41488961	41489271	150.2644128
chr1	41588808	41589118	211.8668671
chr1	41705972	41706282	164.2445338
chr1	41728709	41729019	90.12967208
chr1	41733913	41734113	608.5814711
chr1	41748466	41748633	428.9154325
chr1	41779316	41779626	240.5891462
chr1	41788565	41788875	333.1679238
chr1	41796986	41797300	90.3864046
chr1	41826809	41827039	156.7347278
chr1	41882789	41883099	532.0452141
chr1	41889083	41889393	192.7195671
chr1	41897432	41897672	44.65678059
chr1	41898479	41898657	552.2590674
chr1	41910017	41910213	27.83477782
chr1	41949985	41950295	104.6388115
chr1	41957982	41958292	265.2258501
chr1	41979073	41979383	107.9180685
chr1	41981781	41982091	393.374937
chr1	41995771	41996081	176.3920909
chr1	42039858	42040042	462.0421566
chr1	42044651	42044961	208.1400054
chr1	42065643	42065953	211.1568987
chr1	42220176	42220486	96.63583003
chr1	42261125	42261321	21.47881647
chr1	42277692	42278002	228.9535701
chr1	42501292	42501488	28.80640629
chr1	42612627	42612802	551.5011611
chr1	42623307	42623617	94.1385407
chr1	42639100	42639270	496.0432169
chr1	42642619	42642929	397.8930194
chr1	42780146	42780456	353.6216846
chr1	42809978	42810288	183.1174074
chr1	42869776	42870086	18.60427166
chr1	42945284	42945594	31.2741322
chr1	42977272	42977582	221.103759
chr1	43043605	43043915	233.3669604
chr1	43112350	43112546	58.64026927
chr1	43123800	43124110	17.30291872
chr1	43156528	43156838	43.33239883
chr1	43196773	43197083	198.3530426
chr1	43201843	43202153	223.5607021
chr1	43212844	43213154	363.9373407
chr1	43222693	43223003	351.7029385
chr1	43229914	43230144	20.00558235
chr1	43231574	43231884	208.4729339
chr1	43243566	43243876	408.8956769
chr1	43282505	43282701	23.96810971
chr1	43312098	43312421	119.5858181
chr1	43326405	43326635	28.84403163
chr1	43379052	43379362	493.7389812
chr1	43388680	43388910	460.6831615
chr1	43390102	43390332	51.82693687
chr1	43396715	43397025	249.9716088
chr1	43539347	43539657	428.698474
chr1	43539959	43540269	253.5235876
chr1	43609282	43609592	121.8964546
chr1	43663079	43663389	47.56505194
chr1	43693032	43693206	557.0010772
chr1	43703862	43704050	552.9985847
chr1	43706064	43706260	18.88548043
chr1	43751270	43751500	46.1083464
chr1	43774644	43774874	42.0534032
chr1	43782577	43782887	156.1434298
chr1	43800203	43800399	18.09621939
chr1	43823752	43824062	196.8473981
chr1	43833918	43834228	45.28443559
chr1	43849180	43849490	71.23628818
chr1	43880341	43880651	342.8637732
chr1	43904937	43905133	21.38508841
chr1	43965566	43965876	112.9263086
chr1	43992794	43992990	35.29801998
chr1	43994886	43995060	542.1687027
chr1	43997138	43997334	26.60314298
chr1	44020127	44020437	250.1454777
chr1	44056092	44056402	233.8634162
chr1	44105973	44106283	58.98334691
chr1	44119073	44119383	169.9059394
chr1	44170597	44170827	35.50870304
chr1	44229143	44229453	458.4616349
chr1	44245018	44245248	17.92868589
chr1	44374642	44374838	23.8384466
chr1	44396163	44396473	248.3912547
chr1	44399899	44400209	355.3008217
chr1	44400510	44400756	555.6480778
chr1	44402413	44402723	144.3497196
chr1	44405040	44405236	25.21012676
chr1	44412068	44412378	256.4383336
chr1	44440409	44440639	17.09044377
chr1	44441831	44442141	17.34488648
chr1	44452377	44452687	144.5861896
chr1	44460487	44460797	398.7917602
chr1	44468312	44468622	82.07254253
chr1	44471401	44471610	643.9284924
chr1	44496399	44496709	159.9275255
chr1	44501628	44501938	65.56509519
chr1	44502320	44502521	522.6691002
chr1	44513388	44513698	434.208253
chr1	44557942	44558258	100.3665234
chr1	44569089	44569399	85.4270187
chr1	44634470	44634700	96.73977731
chr1	44636220	44636450	46.49858788
chr1	44683477	44683681	612.0123202
chr1	44702240	44702550	98.49329152
chr1	44703896	44704126	59.97653946
chr1	44705173	44705483	169.4903786
chr1	44707743	44707939	36.96375489
chr1	44760413	44760723	459.0665459
chr1	44780152	44780382	43.37159416
chr1	44783952	44784262	321.9364925
chr1	44827181	44827491	214.4002463
chr1	44843895	44844205	423.2318492
chr1	44949785	44949981	18.08890777
chr1	44966355	44966665	193.3323104
chr1	45012399	45012709	62.97449928
chr1	45037781	45038091	222.6317726
chr1	45060823	45061133	511.7357146
chr1	45073897	45074207	129.449382
chr1	45075141	45075451	265.9511702
chr1	45118622	45118817	624.0533834
chr1	45121313	45121485	532.4252741
chr1	45142851	45143161	327.7065545
chr1	45160795	45161105	61.25503479
chr1	45173582	45173892	287.6574232
chr1	45180739	45180897	487.7436233
chr1	45195016	45195183	523.9420968
chr1	45196946	45197256	330.646033
chr1	45250396	45250723	98.37346517
chr1	45251841	45252046	632.0509638
chr1	45259360	45259670	385.0747296
chr1	45265360	45265670	400.9308749
chr1	45274910	45275220	117.0007223
chr1	45280663	45280973	105.8162757
chr1	45285794	45286104	22.29264718
chr1	45292981	45293291	358.9364132
chr1	45296717	45297027	66.26165155
chr1	45301618	45301762	454.4244446
chr1	45390779	45391089	248.1272552
chr1	45480252	45480414	529.5046092
chr1	45484404	45484579	541.3644612
chr1	45530803	45531113	92.56668652
chr1	45696274	45696584	221.032484
chr1	45765967	45766277	389.6893767
chr1	45769669	45769979	382.5037483
chr1	45793961	45794157	23.37921936
chr1	45806642	45806838	18.85235575
chr1	45825495	45825805	228.1377016
chr1	45958840	45959150	278.9330838
chr1	45965490	45965686	72.67164649
chr1	45974142	45974452	50.95248855
chr1	45978275	45978585	416.597878
chr1	45987655	45987914	50.32191012
chr1	46035819	46036016	657.0941475
chr1	46049940	46050170	42.61767978
chr1	46109760	46110070	123.5712227
chr1	46216384	46216695	80.79280632
chr1	46259881	46260191	69.32789181
chr1	46290321	46290631	78.60281154
chr1	46320420	46320730	51.45282329
chr1	46347295	46347605	291.1610931
chr1	46440668	46440978	19.5493058
chr1	46502808	46503011	629.5739931
chr1	46645245	46645555	466.1507444
chr1	46645944	46646254	258.9184263
chr1	46654076	46654386	72.0337031
chr1	46663684	46663994	54.82822335
chr1	46689231	46689438	474.3320857
chr1	46689492	46689636	19.79245894
chr1	46710585	46710895	115.5972481
chr1	46713845	46714155	51.9769742
chr1	46767760	46767990	52.3210027
chr1	46799206	46799516	291.3504268
chr1	46806252	46806562	324.1785941
chr1	46807756	46808066	123.3447531
chr1	46813837	46814088	826.2975868
chr1	46872017	46872327	339.9816479
chr1	46877685	46877995	153.3992703
chr1	46879313	46879623	157.071922
chr1	46908022	46908252	163.7691426
chr1	46908389	46908558	428.0661998
chr1	46911587	46911897	105.3677012
chr1	46912610	46912787	549.0833096
chr1	46943171	46943369	537.858071
chr1	46953471	46953781	197.6757884
chr1	46993768	46993981	681.4464769
chr1	46994300	46994496	24.91511137
chr1	46996512	46996742	17.30798787
chr1	46998477	46998787	242.3175739
chr1	47000870	47001026	452.9679652
chr1	47013648	47014005	191.5813371
chr1	47019306	47019502	43.74202893
chr1	47088154	47088464	213.0803151
chr1	47158128	47158438	49.71113833
chr1	47191006	47191179	509.401362
chr1	47201420	47201730	232.6867194
chr1	47213405	47213715	348.4701865
chr1	47301275	47301419	17.21193557
chr1	47343885	47344195	109.0506478
chr1	47400557	47400867	255.1657556
chr1	47434966	47435276	116.569662
chr1	47456744	47457054	186.8865359
chr1	47467942	47468252	156.8353923
chr1	47555054	47555364	134.930296
chr1	47609390	47609700	190.8329852
chr1	47639508	47639818	221.373257
chr1	47641101	47641298	691.9182983
chr1	47644903	47645092	564.0452199
chr1	47658650	47658827	610.6992805
chr1	47728541	47728851	384.0502307
chr1	47784237	47784475	41.74171355
chr1	47799894	47800090	18.93863133
chr1	47805210	47805406	73.29021513
chr1	47854528	47854721	502.1061705
chr1	47871381	47871577	35.52146901
chr1	47889370	47889600	107.4463719
chr1	47890129	47890439	430.88099
chr1	47898093	47898323	424.1269078
chr1	47902202	47902394	576.4037311
chr1	47903430	47903751	237.9476515
chr1	47915588	47915898	357.8430128
chr1	47935645	47935955	50.36178873
chr1	47969529	47969839	125.678353
chr1	47981162	47981358	31.41192907
chr1	47993372	47993682	235.4867624
chr1	47995201	47995511	125.148518
chr1	48015258	48015490	70.06886866
chr1	48035558	48035868	48.35712059
chr1	48090211	48090521	271.0089717
chr1	48140838	48141034	22.6011722
chr1	48170030	48170226	25.20851137
chr1	48175291	48175532	80.15148201
chr1	48176199	48176509	513.1830406
chr1	48190771	48190967	51.21723132
chr1	48192039	48192214	510.7963576
chr1	48204283	48204593	395.6222822
chr1	48221214	48221364	416.9456592
chr1	48246192	48246502	171.7023609
chr1	48247319	48247515	22.37606043
chr1	48251238	48251548	314.68211
chr1	48385156	48385466	89.76164749
chr1	48395993	48396189	31.21616914
chr1	48397169	48397399	407.1891148
chr1	48413803	48414113	311.3679656
chr1	48417520	48417830	157.5496473
chr1	48438735	48439045	324.6438324
chr1	48463332	48463642	326.9573768
chr1	48526889	48527199	292.831434
chr1	48559443	48559616	521.7695296
chr1	48570953	48571149	55.8993772
chr1	48575148	48575378	557.5025936
chr1	48642834	48643030	24.72034313
chr1	48667907	48668137	422.5585948
chr1	48669024	48669334	289.5701501
chr1	48682667	48682977	97.10607554
chr1	48686238	48686468	54.78023766
chr1	48693867	48694177	217.4884873
chr1	48702562	48702872	321.8360169
chr1	48715597	48715827	19.31204449
chr1	48750376	48750686	275.0213749
chr1	48822655	48822851	26.6971525
chr1	48916164	48916360	45.35419063
chr1	48963861	48964042	496.118639
chr1	48964210	48964520	270.2509965
chr1	48996531	48996683	495.1528198
chr1	49018138	49018448	212.3444748
chr1	49038355	49038665	404.0496725
chr1	49139387	49139697	117.7666112
chr1	49142996	49143306	373.0855432
chr1	49146149	49146473	66.53156817
chr1	49154108	49154433	101.3592714
chr1	49162890	49163038	435.0474426
chr1	49283215	49283525	389.0905207
chr1	49335293	49335489	52.9994541
chr1	49336332	49336642	177.1789981
chr1	49369165	49369395	20.91704263
chr1	49381793	49382103	100.6998934
chr1	49382238	49382548	182.2369554
chr1	50230833	50231029	26.2520636
chr1	50461446	50461756	50.67871137
chr1	50546640	50546950	117.4807316
chr1	50571160	50571390	22.43275047
chr1	50737684	50737994	338.3713695
chr1	50795274	50795584	55.55122821
chr1	50798706	50799016	348.6161537
chr1	50799204	50799514	267.8595513
chr1	50814412	50814722	407.0346185
chr1	50834148	50834458	303.6315481
chr1	50835540	50835850	172.7402294
chr1	50891474	50891704	18.40473478
chr1	51070324	51070554	46.09532582
chr1	51071199	51071509	255.6402092
chr1	51086289	51086599	297.7690097
chr1	51169728	51170038	279.6497583
chr1	51201086	51201396	58.9404568
chr1	51215702	51216012	190.2338911
chr1	51240476	51240786	288.4074881
chr1	51339080	51339390	202.8089127
chr1	51395082	51395392	73.86163946
chr1	51425999	51426309	126.285937
chr1	51433692	51434002	73.68948635
chr1	51435359	51435669	43.66891779
chr1	51524518	51524720	667.9009242
chr1	51552615	51552925	43.93676662
chr1	51554230	51554426	47.73880077
chr1	51655129	51655439	427.7051148
chr1	51657914	51658224	348.6870026
chr1	51684361	51684557	19.38677658
chr1	51762567	51762748	466.9121307
chr1	51779174	51779404	47.04987535
chr1	51807598	51807908	87.99377766
chr1	51810644	51810840	54.26662829
chr1	52000719	52001029	280.3037633
chr1	52032042	52032238	32.57131384
chr1	52034989	52035185	71.06893587
chr1	52093359	52093669	235.4630444
chr1	52123253	52123456	60.8026254
chr1	52234687	52234997	363.9252981
chr1	52362563	52362873	341.8820816
chr1	52391925	52392235	174.7239374
chr1	52402284	52402514	46.68806099
chr1	52468034	52468264	536.1137434
chr1	52515649	52515793	28.15631982
chr1	52537310	52537620	22.07697341
chr1	52593138	52593448	342.8935318
chr1	52607551	52607861	291.8896617
chr1	52730213	52730523	104.5471017
chr1	52761966	52762276	388.163749
chr1	52814357	52814667	212.8312224
chr1	52834054	52834284	38.49617649
chr1	52870429	52870739	331.6298277
chr1	53132078	53132388	144.762708
chr1	53151916	53152226	355.7671262
chr1	53166586	53166896	348.4617705
chr1	53291619	53291849	17.0887506
chr1	53308335	53308531	18.15342613
chr1	53370564	53370874	281.4440686
chr1	53379296	53379606	150.1926095
chr1	53387262	53387572	237.731235
chr1	53435801	53436111	204.9790124
chr1	53553489	53553799	168.2232678
chr1	53587520	53587716	18.9075603
chr1	53591326	53591647	86.96128475
chr1	53603424	53603734	198.9031448
chr1	53621218	53621528	39.50141147
chr1	53638434	53638744	169.7457972
chr1	53642485	53642795	294.0307874
chr1	53647715	53648025	388.8997847
chr1	53651429	53651739	193.7644399
chr1	53655887	53656197	220.1659659
chr1	53720784	53721014	19.79192666
chr1	53731769	53732079	145.3301709
chr1	53743929	53744239	361.0213309
chr1	53787062	53787372	171.1634582
chr1	53794420	53794650	113.5197656
[truncated: 60,681 more rows]
