# Supplementary material for: Variable reproducibility in genome-scale public data: A case study using ENCODE ChIP sequencing resource
Source: FEBS Lett. 2015 Dec 21;589(24):3866–70. doi: 10.1016/j.febslet.2015.11.027 (PMC4686001; doi:10.1016/j.febslet.2015.11.027)
Supplement: Supplementary file advisedPeakLists.zip — This zip archive contains 56 advised peak lists (see main text and supplementary table 1). Files are bed like tab delimited text files, with 4 columns: chromosome, peak start, peak end, and peak score. [file mmc4.zip › HepG2_None_FOXA1.bed]

chr1	235734	235849	124.9831121
chr1	601010	601290	29.77377081
chr1	931216	931496	28.67684129
chr1	941750	942058	109.7527186
chr1	1058592	1058876	87.41803863
chr1	1060169	1060415	501.5084128
chr1	1060661	1060952	63.25250634
chr1	1065626	1065784	182.9357873
chr1	1172893	1173068	157.6782485
chr1	1175481	1175772	57.12466909
chr1	1336257	1336491	451.9759887
chr1	1356620	1356855	409.5057058
chr1	1365144	1365340	217.4291146
chr1	1367295	1367586	75.29131153
chr1	1368430	1368794	73.95970634
chr1	1677752	1678032	37.65302697
chr1	1700073	1700296	254.0557507
chr1	1714455	1714698	416.2341131
chr1	1765320	1765628	84.42443578
chr1	1790807	1790952	144.4440535
chr1	1850718	1851043	68.8219496
chr1	1872706	1872990	24.3319257
chr1	1887157	1887453	64.6194678
chr1	1891353	1891637	23.70536648
chr1	1893024	1893308	60.46979316
chr1	1895115	1895400	123.4146735
chr1	2036279	2036589	69.57431277
chr1	2066144	2066377	341.2360924
chr1	2121047	2121331	87.24013089
chr1	2121532	2121715	208.0164282
chr1	2126548	2126671	135.6469113
chr1	2139707	2139987	30.41773294
chr1	2151387	2151699	64.34284433
chr1	2164152	2164332	223.7884765
chr1	2165983	2166275	57.67249874
chr1	2179899	2180183	23.53380124
chr1	2192416	2192708	79.4236863
chr1	2243069	2243253	213.6074843
chr1	2315575	2315860	91.65873878
chr1	2433162	2433465	65.70714189
chr1	2469429	2469725	57.79932648
chr1	2502767	2503051	24.92442257
chr1	2505743	2505915	168.2690724
chr1	2507430	2507664	384.3488991
chr1	2718262	2718415	173.1479516
chr1	2885141	2885450	67.12212899
chr1	3031847	3032201	103.3718963
chr1	3050423	3050552	155.0324387
chr1	3051157	3051326	175.6834673
chr1	3053118	3053414	59.80059923
chr1	3138583	3138863	109.4414779
chr1	3145925	3146209	121.4411102
chr1	3154717	3154963	211.8963315
chr1	3155019	3155258	167.5573421
chr1	3177990	3178185	218.2616316
chr1	3209804	3210099	57.10963928
chr1	3237096	3237406	136.0106529
chr1	3251804	3251973	52.83963994
chr1	3252017	3252236	117.7731238
chr1	3254816	3255109	90.39408256
chr1	3257054	3257366	98.66408957
chr1	3272491	3272674	192.1658031
chr1	3306067	3306369	69.56317582
chr1	3309688	3309972	31.28786538
chr1	3339897	3340181	29.09373828
chr1	3358170	3358483	89.68962659
chr1	3360453	3360678	328.9091906
chr1	3388061	3388362	69.01486581
chr1	3503891	3504219	70.89936688
chr1	3535549	3535849	62.1242787
chr1	3541223	3541487	692.8542806
chr1	3542194	3542510	70.83315781
chr1	3690880	3690996	127.1722074
chr1	3726329	3726613	108.4818876
chr1	4002965	4003138	174.5313499
chr1	4144149	4144429	26.95577217
chr1	4326027	4326202	161.1905043
chr1	4327476	4327756	140.0245584
chr1	4330970	4331265	67.9609907
chr1	4771028	4771255	316.0052625
chr1	4971224	4971508	123.1918996
chr1	5168863	5169143	39.98393075
chr1	5491034	5491219	234.7449421
chr1	5658168	5658304	133.5327673
chr1	5956396	5956676	27.98970677
chr1	6009223	6009403	78.64799196
chr1	6009473	6009590	75.36178873
chr1	6015548	6015748	204.2863731
chr1	6063939	6064233	58.45392379
chr1	6217935	6218215	42.93125496
chr1	6259633	6259977	96.1016523
chr1	6300260	6300473	250.9241937
chr1	6355313	6355597	102.5123716
chr1	6452124	6452404	46.0671772
chr1	6453742	6453920	200.3553567
chr1	6470420	6470714	82.59490041
chr1	6473006	6473252	358.6499804
chr1	6505166	6505446	41.85042942
chr1	6507168	6507452	37.26005327
chr1	6511061	6511397	75.00371937
chr1	6614497	6614781	27.65888254
chr1	6642476	6642731	567.1416958
chr1	6661184	6661468	175.5882411
chr1	6664351	6664658	88.18731486
chr1	6784633	6784917	26.49396177
chr1	6849049	6849361	96.68621854
chr1	6867798	6868109	62.2341626
chr1	6882578	6882899	60.49382297
chr1	6969996	6970252	448.5823192
chr1	6988844	6989124	35.11861783
chr1	7079638	7079828	164.1978911
chr1	7219194	7219474	32.17082438
chr1	7551232	7551512	25.80211161
chr1	7707282	7707597	62.46181713
chr1	7710884	7711175	111.1627577
chr1	7729591	7729871	37.75369149
chr1	7738923	7739035	153.8233831
chr1	7741752	7741931	169.1432436
chr1	7748780	7749064	56.28331359
chr1	7777919	7778000	32.9871857
chr1	7778150	7778430	41.6430723
chr1	7812474	7812763	110.7103989
chr1	7814354	7814638	126.7529571
chr1	7998144	7998428	105.9070993
chr1	8021483	8021763	59.76622903
chr1	8066452	8066732	32.55538451
chr1	8075525	8075815	100.4951958
chr1	8087365	8087801	458.1042861
chr1	8100738	8100922	236.5130088
chr1	8121389	8121639	451.977292
chr1	8137263	8137543	154.8981395
chr1	8144286	8144598	585.4610124
chr1	8155034	8155234	201.1263203
chr1	8177001	8177327	530.3185264
chr1	8180973	8181257	144.3288086
chr1	8214714	8214968	345.6839752
chr1	8215535	8215819	111.710739
chr1	8223568	8223863	66.02780971
chr1	8229934	8230040	127.3062852
chr1	8230269	8230540	375.0007174
chr1	8242349	8242723	170.8018976
chr1	8250124	8250434	458.2755923
chr1	8254636	8254944	83.74342541
chr1	8260371	8260651	720.3491145
chr1	8262203	8262511	78.10288094
chr1	8272142	8272358	294.4836525
chr1	8298141	8298449	76.40097352
chr1	8301716	8301894	235.1502651
chr1	8318898	8319589	481.268565
chr1	8319690	8319985	369.4858287
chr1	8323336	8323544	217.2057303
chr1	8372294	8372531	398.9408562
chr1	8430461	8430741	28.84546812
chr1	8438220	8438505	93.02817167
chr1	8474730	8475010	31.18657087
chr1	8480384	8480668	85.4438745
chr1	8484565	8484845	32.81665849
chr1	8509149	8509429	31.87986345
chr1	8523579	8523692	113.7907376
chr1	8533865	8534145	35.02199193
chr1	8538673	8538953	31.95053095
chr1	8585981	8586285	76.12817291
chr1	8611925	8612205	27.2415645
chr1	8621214	8621498	110.1365257
chr1	8624066	8624350	65.16336653
chr1	8624921	8625201	34.48813043
chr1	8627338	8627618	25.40374264
chr1	8631685	8631934	321.3555977
chr1	8632216	8632496	38.22826763
chr1	8689418	8689581	156.8111812
chr1	8703973	8704222	438.6254355
chr1	8724052	8724186	163.876522
chr1	8728336	8728492	183.0628546
chr1	8730367	8730618	193.3495438
chr1	8741415	8741685	284.7695743
chr1	8761905	8761977	58.23511445
chr1	8762365	8762587	227.1224328
chr1	8763317	8763635	76.73605415
chr1	8766441	8766731	62.70878749
chr1	8772228	8772458	177.8427946
chr1	8772894	8773024	106.5577541
chr1	8777251	8777531	54.23080401
chr1	8797090	8797370	29.22980051
chr1	8800207	8800502	486.8313801
chr1	8802050	8802446	878.5762619
chr1	8882900	8883195	55.17029055
chr1	8908843	8909155	57.9799598
chr1	8917273	8917553	27.76211145
chr1	8939067	8939351	35.86429017
chr1	8940161	8940360	243.3632333
chr1	8950326	8950610	87.33117892
chr1	8952044	8952328	24.83610365
chr1	8971117	8971418	94.18617604
chr1	8973586	8973870	156.0405089
chr1	8978281	8978457	194.7661801
chr1	9061896	9062180	101.9429296
chr1	9118600	9118884	55.30830688
chr1	9135144	9135424	120.4408383
chr1	9160516	9160668	125.847752
chr1	9173212	9173485	610.1386811
chr1	9222952	9223090	178.7041495
chr1	9232205	9232452	259.1702564
chr1	9240327	9240611	108.7938473
chr1	9249338	9249622	26.70681546
chr1	9254171	9254434	520.7446308
chr1	9293431	9293715	24.9620156
chr1	9298697	9298991	110.3849383
chr1	9302380	9302664	127.4496397
chr1	9309395	9309720	62.10090934
chr1	9391731	9392033	102.7313488
chr1	9462019	9462166	153.1356266
chr1	9466197	9466489	67.83604426
chr1	9481565	9481988	51.71731294
chr1	9495238	9495538	786.6351783
chr1	9495800	9496084	25.14190987
chr1	9496446	9496642	197.5077315
chr1	9498544	9498751	224.1150725
chr1	9499527	9499733	252.6677788
chr1	9499953	9500233	26.66960859
chr1	9561238	9561535	51.38164436
chr1	9597951	9598251	625.4171616
chr1	9599058	9599338	38.11532466
chr1	9610296	9610586	780.7410714
chr1	9613812	9614224	508.6379491
chr1	9619815	9620099	72.62000004
chr1	9625082	9625390	76.21355318
chr1	9749978	9750291	78.98731758
chr1	9875222	9875502	36.12680438
chr1	9895456	9895741	83.32361674
chr1	9960476	9960791	133.5903988
chr1	9972692	9972976	164.3966717
chr1	9974419	9974684	321.083975
chr1	9989531	9989758	262.9220499
chr1	9990041	9990325	144.1537774
chr1	10045116	10045396	30.77553011
chr1	10092582	10092866	23.93893419
chr1	10094663	10094961	96.92990633
chr1	10116326	10116618	532.7584912
chr1	10187263	10187549	82.43551411
chr1	10229233	10229464	186.8559078
chr1	10229601	10229811	186.2838584
chr1	10231201	10231453	469.2085517
chr1	10232985	10233269	99.02815487
chr1	10252346	10252639	59.40152139
chr1	10440694	10440978	95.96999216
chr1	10498792	10498991	212.3493251
chr1	10549886	10550127	425.5521744
chr1	10564444	10564728	28.47689078
chr1	10576261	10576545	127.3992221
chr1	10583608	10583888	25.24823251
chr1	10625209	10625489	24.81977801
chr1	10651061	10651341	34.24592313
chr1	10658153	10658437	31.82939275
chr1	10659682	10659913	308.4468047
chr1	10728376	10728572	232.5441336
chr1	10741565	10741849	34.41999701
chr1	10746234	10746382	144.6844877
chr1	10752718	10753026	68.88795925
chr1	10764704	10764919	261.1617424
chr1	10821547	10821827	26.70175425
chr1	10875091	10875412	63.29110165
chr1	10908241	10908534	91.67810412
chr1	10997457	10997737	127.6770879
chr1	11039586	11039866	27.83244057
chr1	11072443	11072723	35.96259812
chr1	11097743	11098023	30.98869865
chr1	11160203	11160494	65.07174627
chr1	11272110	11272254	141.2045518
chr1	11276240	11276524	24.48529184
chr1	11316407	11316691	145.7908586
chr1	11323461	11323745	25.87750321
chr1	11327859	11328032	213.1692938
chr1	11329844	11330046	140.0758446
chr1	11352549	11352727	193.6402776
chr1	11538939	11539219	34.38958832
chr1	11589004	11589315	58.75181632
chr1	11731568	11731878	122.4173111
chr1	11864479	11864765	99.16276543
chr1	11902219	11902511	90.5621145
chr1	11902892	11903155	349.6578444
chr1	11968170	11968457	75.48424252
chr1	11969675	11969960	110.4174345
chr1	11988050	11988346	80.19061417
chr1	12021356	12021640	32.29639803
chr1	12040818	12041098	27.42443774
chr1	12050798	12051078	159.3635448
chr1	12104721	12105001	25.2511154
chr1	12139743	12140072	82.83070349
chr1	12203723	12204022	111.9857805
chr1	12406949	12407133	202.0900649
chr1	12416123	12416304	201.5385431
chr1	12440425	12440709	123.5509431
chr1	12441251	12441647	690.2219532
chr1	12460951	12461231	35.82533467
chr1	12462167	12462736	567.3720409
chr1	12465665	12465949	104.6665919
chr1	12467418	12467716	94.22180641
chr1	12483771	12484051	36.43796848
chr1	12493503	12493814	97.27170842
chr1	12497049	12497339	87.51236237
chr1	12497732	12498016	127.0153812
chr1	12513591	12513877	270.452972
chr1	12536034	12536184	157.7233966
chr1	12536208	12536374	38.33937043
chr1	12538165	12538312	169.2471498
chr1	12545676	12545976	58.73959087
chr1	12554360	12554640	25.58233614
chr1	12585449	12585747	103.25903
chr1	12588360	12588669	782.8310101
chr1	12589473	12589776	354.3398444
chr1	12592140	12592439	65.4672546
chr1	12609996	12610168	188.6701572
chr1	12648233	12648542	83.56742768
chr1	12664422	12664687	491.9892417
chr1	12668592	12668795	276.8782093
chr1	12674533	12674700	190.1653308
chr1	12675960	12676274	767.4788033
chr1	12678975	12679289	107.4295999
chr1	12714684	12715019	360.9559437
chr1	13977842	13978122	43.65860871
chr1	14133778	14134062	24.31483399
chr1	14153144	14153456	82.75978957
chr1	14215273	14215557	24.60680341
chr1	14248677	14248990	54.82589574
chr1	14455476	14455760	102.8020236
chr1	14617712	14618015	84.14370571
chr1	14862201	14862441	340.8243443
chr1	15026003	15026287	147.6138289
chr1	15204644	15204924	28.85610029
chr1	15252683	15252974	72.11740564
chr1	15261602	15261882	28.63636751
chr1	15266022	15266330	63.03874023
chr1	15267090	15267374	117.1473729
chr1	15276387	15276546	181.5319652
chr1	15279310	15279529	233.4729802
chr1	15283067	15283353	65.58281274
chr1	15284737	15285032	104.394043
chr1	15347884	15348052	197.5890904
chr1	15349683	15349981	63.07353775
chr1	15354119	15354399	29.04680124
chr1	15466333	15466613	27.33500966
chr1	15471879	15472250	342.2237934
chr1	15477911	15478212	84.99199586
chr1	15478775	15479059	111.5789701
chr1	15500399	15500683	72.41713684
chr1	15508080	15508283	185.0146017
chr1	15516215	15516499	23.65547432
chr1	15524393	15524597	216.5121579
chr1	15528500	15528780	45.42270728
chr1	15533309	15533483	189.5850361
chr1	15547583	15547874	84.6666689
chr1	15587747	15588031	32.48636951
chr1	15611575	15611851	364.7506576
chr1	15682598	15682971	68.25502013
chr1	15684413	15684697	101.257379
chr1	15694760	15694972	182.2769316
chr1	15698747	15699027	27.36964876
chr1	15720128	15720412	85.15759444
chr1	15720904	15721041	121.8211335
chr1	15735258	15735546	66.78108941
chr1	15828180	15828472	63.19138387
chr1	15851418	15851718	59.79215765
chr1	15911536	15911826	90.47416132
chr1	15928033	15928317	125.0208938
chr1	15932287	15932520	351.5315276
chr1	15932921	15933205	57.27291671
chr1	15936708	15936981	342.1500109
chr1	15942399	15942595	244.1322104
chr1	15944804	15945084	30.37807517
chr1	15945287	15945531	386.0704732
chr1	15946795	15947079	159.2671426
chr1	16073907	16074191	89.28883933
chr1	16107188	16107502	94.66582908
chr1	16128725	16129009	132.6294314
chr1	16158421	16158776	209.643775
chr1	16175923	16176218	113.0433355
chr1	16176962	16177193	216.6183989
chr1	16266009	16266218	296.358797
chr1	16305607	16305887	28.9570719
chr1	16306137	16306417	30.2421723
chr1	16312242	16312553	94.61951429
chr1	16321148	16321260	138.3694133
chr1	16321534	16321884	71.44761939
chr1	16330464	16330745	768.3281179
chr1	16393816	16394100	25.73038737
chr1	16400225	16400519	52.48128264
chr1	16447518	16447802	161.3554053
chr1	16470471	16470680	284.6206405
chr1	16490713	16491028	108.4364772
chr1	16505274	16505497	272.6381234
chr1	16505744	16506044	98.14506268
chr1	16508467	16508635	200.6051978
chr1	16567940	16568220	34.3345715
chr1	16661199	16661485	74.51707179
chr1	16691611	16691891	30.37347575
chr1	16693468	16693717	532.5925781
chr1	16699116	16699396	32.25558423
chr1	16732002	16732294	59.56345661
chr1	16978200	16978648	65.24422587
chr1	17004576	17004860	29.10567242
chr1	17005354	17005634	31.80143882
chr1	17029741	17030036	81.93252417
chr1	17042003	17042287	24.01529514
chr1	17091485	17091819	54.30058974
chr1	17222581	17222865	26.78307782
chr1	17231561	17231865	95.23075917
chr1	17449305	17449629	98.65134423
chr1	17766060	17766258	170.2441101
chr1	17824749	17824911	164.5992482
chr1	17843447	17843731	180.3454582
chr1	17864523	17864803	37.25029187
chr1	17891249	17891343	115.0013917
chr1	17892081	17892367	68.86584623
chr1	17908040	17908289	545.8275404
chr1	17918619	17918880	499.3032725
chr1	18180708	18180988	39.0024901
chr1	18261798	18262078	39.75619991
chr1	18289564	18289844	34.73065111
chr1	18611699	18611838	116.7204165
chr1	18643302	18643488	171.4897275
chr1	18681242	18681522	46.27144637
chr1	18790887	18791139	473.4092385
chr1	18813423	18813703	32.54356439
chr1	18841798	18842082	129.1418511
chr1	18967453	18967737	83.11476369
chr1	18973234	18973514	64.72092795
chr1	19226828	19227015	192.0380066
chr1	19227859	19227968	125.0363093
chr1	19229082	19229362	30.88016313
chr1	19263700	19263980	25.21037443
chr1	19275587	19275841	425.9834089
chr1	19289736	19290016	31.10559547
chr1	19315360	19315592	389.1028383
chr1	19337661	19337962	87.44992004
chr1	19373022	19373302	38.7281473
chr1	19379097	19379177	101.6523211
chr1	19380109	19380393	24.93724597
chr1	19413857	19414141	115.5807639
chr1	19465801	19466007	228.3712293
chr1	19549566	19549758	229.6016774
chr1	19556422	19556702	41.89087002
chr1	19596460	19596744	91.01441705
chr1	19611843	19612123	27.80716257
chr1	19711441	19711548	136.8796861
chr1	19712322	19712651	87.45691292
chr1	19736196	19736497	332.7094897
chr1	19739150	19739448	93.25478126
chr1	19751404	19751659	249.1372924
chr1	19752286	19752466	223.9147068
chr1	19753744	19753950	200.3782683
chr1	19756778	19757018	305.3206207
chr1	19763185	19763428	255.0452688
chr1	19772432	19772611	218.3268955
chr1	19831303	19831583	37.54935737
chr1	19840984	19841305	66.16333621
chr1	19874380	19874630	376.2492493
chr1	19946305	19946675	542.0710821
chr1	19950117	19950397	26.20871772
chr1	19966480	19966789	69.80613276
chr1	19966978	19967258	30.35820806
chr1	19967460	19967744	34.56441502
chr1	19980901	19981185	23.84058253
chr1	20126688	20126972	139.8603956
chr1	20141601	20141897	107.245794
chr1	20190304	20190584	39.89238302
chr1	20251887	20252171	40.58048012
chr1	20253136	20253443	98.135255
chr1	20253665	20253855	190.5953981
chr1	20301613	20301897	156.8214175
chr1	20306830	20307137	81.89368173
chr1	20307940	20308220	31.45519
chr1	20314270	20314509	278.5734002
chr1	20576903	20577096	149.7205121
chr1	20685323	20685603	28.36773142
chr1	20802953	20803237	45.29691408
chr1	20807007	20807125	147.0360388
chr1	20809553	20809863	58.99392604
chr1	20865291	20865575	102.0506856
chr1	20914503	20914787	81.8044897
chr1	21016081	21016365	100.679871
chr1	21032594	21032874	32.11707116
chr1	21111262	21111488	210.0811154
chr1	21113299	21113579	78.18994049
chr1	21140700	21140984	95.45471452
chr1	21211142	21211449	104.4552814
chr1	21223390	21223546	152.504438
chr1	21327957	21328244	85.87006089
chr1	21340104	21340388	133.0009705
chr1	21348802	21349000	202.7894147
chr1	21415827	21416111	97.59002558
chr1	21441642	21441953	70.60431818
chr1	21452869	21453107	276.3146683
chr1	21574387	21574667	25.60337452
chr1	21578420	21578747	766.9665133
chr1	21592691	21592980	101.411496
chr1	21596104	21596406	93.40447011
chr1	21598063	21598343	29.8808303
chr1	21602994	21603185	222.5105322
chr1	21638958	21639269	99.36984656
chr1	21646171	21646388	277.1795118
chr1	21653300	21653584	27.25988945
chr1	21655926	21656231	141.8385574
chr1	21659478	21659801	61.08796514
chr1	21663419	21663724	96.0473199
chr1	21665204	21665491	825.2183075
chr1	21665676	21665960	29.24350576
chr1	21795140	21795424	27.10679819
chr1	21950116	21950364	328.3114889
chr1	21993437	21993721	147.6955501
chr1	22032143	22032380	360.0227376
chr1	22063398	22063678	26.90629875
chr1	22087617	22087901	111.4216888
chr1	22102488	22102908	739.0874251
chr1	22110169	22110459	102.3731704
chr1	22127693	22127973	25.40608119
chr1	22182462	22182645	225.9360553
chr1	22188653	22188949	54.17467317
chr1	22195593	22195877	102.0404905
chr1	22257617	22257853	375.5393623
chr1	22262401	22262703	87.8340348
chr1	22273517	22273677	213.9060853
chr1	22283790	22284112	62.09075723
chr1	22299573	22299857	104.4926849
chr1	22301230	22301514	30.6388203
chr1	22324497	22324781	144.583625
chr1	22350669	22350978	59.31164924
chr1	22380861	22381141	28.31282576
chr1	22542725	22543009	31.89694658
chr1	22583906	22584112	289.8424567
chr1	22612136	22612416	26.87686361
chr1	22674911	22675235	938.5409507
chr1	22686023	22686310	60.12139016
chr1	22695990	22696289	65.34013445
chr1	22739203	22739487	123.4352475
chr1	22740692	22741001	939.5224986
chr1	22755084	22755387	61.69809986
chr1	22771856	22772136	37.80824226
chr1	22777059	22777238	209.6352667
chr1	22777255	22777355	40.90912061
chr1	22778363	22778501	160.3900299
chr1	22778755	22779079	65.41777405
chr1	22859782	22860094	51.1394114
chr1	23007300	23007584	116.0239696
chr1	23043595	23043875	26.67520054
chr1	23118191	23118471	37.45178219
chr1	23302325	23302609	61.74581761
chr1	23310341	23310621	38.38830628
chr1	23345732	23346016	36.0356282
chr1	23366688	23366819	73.66221
chr1	23428010	23428290	28.25098451
chr1	23441644	23441895	365.9957949
chr1	23475686	23475973	193.3427365
chr1	23501565	23501855	71.09453565
chr1	23505456	23505740	121.3547076
chr1	23514267	23514577	254.4539786
chr1	23514983	23515302	79.37543289
chr1	23548865	23549196	55.28415744
chr1	23550011	23550423	183.9102686
chr1	23564829	23565109	29.62664978
chr1	23590221	23590501	28.24033851
chr1	23599910	23600194	101.6142342
chr1	23605212	23605492	26.48381329
chr1	23630032	23630367	59.34424575
chr1	23657346	23657626	26.40089583
chr1	23668282	23668566	26.08460484
chr1	23703982	23704188	177.4176313
chr1	23711230	23711514	82.21398355
chr1	23744078	23744362	96.62084325
chr1	23748291	23748575	30.27870339
chr1	23785830	23786054	283.8554922
chr1	23787638	23787868	268.2545291
chr1	23799455	23799739	110.2281246
chr1	23805397	23805637	416.8554208
chr1	23812324	23812604	27.51681253
chr1	23824351	23824635	118.3795911
chr1	23826072	23826378	74.54424952
chr1	23885935	23886215	26.61358103
chr1	23888783	23889047	557.883442
chr1	23890531	23890707	176.0212728
chr1	23903734	23904028	55.38883065
chr1	23918025	23918230	242.5580688
chr1	23920387	23920687	56.42856407
chr1	24031611	24031941	62.29562183
chr1	24053966	24054331	343.0798209
chr1	24092333	24092581	510.2866146
chr1	24116635	24116919	40.85758825
chr1	24156842	24157122	29.51597441
chr1	24239537	24239847	79.08504451
chr1	24278110	24278410	70.20684128
chr1	24279584	24279724	129.2095678
chr1	24328260	24328417	145.0970968
chr1	24335883	24336234	68.99669291
chr1	24345412	24345652	263.0479662
chr1	24348030	24348303	466.4770487
chr1	24349855	24350139	28.73384476
chr1	24375062	24375342	26.60766784
chr1	24427515	24427653	153.1593898
chr1	24436237	24436521	24.82805893
chr1	24441323	24441536	290.2924194
chr1	24444896	24445116	247.6658419
chr1	24446288	24446568	31.32209336
chr1	24468196	24468480	65.42321486
chr1	24492061	24492345	116.5992844
chr1	24518422	24518702	24.7607114
chr1	24536838	24537130	77.44763634
chr1	24600962	24601068	111.9200656
chr1	24621206	24621502	50.29733354
chr1	24645905	24646194	75.64363298
chr1	24715892	24716172	49.25225358
chr1	24740207	24740487	29.68600046
chr1	24742332	24742653	50.86051609
chr1	24820461	24820741	27.42946397
chr1	24828868	24829091	378.8935093
chr1	24853715	24853995	30.43804274
chr1	24867538	24867840	495.2889063
chr1	24867844	24868099	29.69710829
chr1	24875662	24876021	62.75976538
chr1	24878668	24878964	89.40650878
chr1	24885627	24885927	392.5984902
chr1	24894546	24894863	445.2570594
chr1	24912645	24912948	105.6421771
chr1	24915109	24915310	228.3437548
chr1	24932083	24932387	69.86855485
chr1	24937692	24937972	26.95652321
chr1	24959334	24959624	56.88237607
chr1	24966444	24966728	32.0387916
chr1	25029409	25029689	32.52390921
chr1	25032268	25032513	328.5184381
chr1	25051350	25051630	29.37048656
chr1	25068844	25069169	60.72388101
chr1	25093940	25094206	498.7447726
chr1	25110251	25110531	29.96492779
chr1	25151764	25151928	153.5404317
chr1	25190904	25191215	113.1496792
chr1	25237710	25237924	266.9128872
chr1	25265853	25266133	27.49787395
chr1	25338736	25339020	84.24543374
chr1	25425781	25426095	78.80311976
chr1	25453166	25453468	58.79702355
chr1	25464888	25465168	25.80633607
chr1	25466860	25467148	66.12661987
chr1	25468246	25468406	182.2907319
chr1	25494060	25494375	71.39932881
chr1	25494972	25495400	768.0053212
chr1	25500848	25501126	517.7179503
chr1	25523829	25524059	327.5949323
chr1	25525223	25525509	84.66033088
chr1	25531987	25532271	102.4274842
chr1	25539350	25539473	128.6673007
chr1	25573978	25574262	23.97506196
chr1	25752086	25752373	63.04030209
chr1	25758632	25758916	117.4226261
chr1	25785579	25785782	215.6918273
chr1	25827686	25827932	454.9564774
chr1	25851444	25851728	101.4961257
chr1	25857252	25857542	88.00224767
chr1	25927615	25927752	131.6955744
chr1	26038269	26038549	25.72276596
chr1	26085247	26085532	71.05468066
chr1	26100041	26100217	205.8529358
chr1	26187841	26187973	133.7045609
chr1	26197481	26197768	64.16036177
chr1	26202588	26202872	54.0993479
chr1	26216790	26217128	70.84069478
chr1	26231244	26231524	35.31244173
chr1	26242172	26242452	29.27472675
chr1	26284151	26284435	81.89304134
chr1	26324026	26324306	31.01888272
chr1	26324706	26324990	27.84133759
chr1	26327495	26327775	35.56231202
chr1	26345201	26345485	107.7567133
chr1	26351554	26351849	75.00954638
chr1	26460989	26461275	55.46371337
chr1	26677378	26677502	133.1572009
chr1	26799544	26799839	66.93675095
chr1	26807764	26808044	29.91007725
chr1	26868260	26868544	26.05649674
chr1	27019567	27019847	39.70685108
chr1	27021992	27022276	34.97071084
chr1	27028895	27029175	30.92297617
chr1	27032308	27032592	25.98298731
chr1	27032901	27033137	309.2234064
chr1	27086046	27086330	127.240801
chr1	27098308	27098444	169.1012069
chr1	27110737	27110942	251.8110902
chr1	27114199	27114487	70.33667656
chr1	27158299	27158562	574.6817199
chr1	27165292	27165576	26.52617324
chr1	27208112	27208398	62.65438315
chr1	27234128	27234414	98.70569116
chr1	27237134	27237311	193.8854106
chr1	27240596	27241064	552.335041
chr1	27241625	27241909	149.1694617
chr1	27264684	27265012	72.57614273
chr1	27270628	27270935	71.1655955
chr1	27271757	27272070	59.63010691
chr1	27274689	27274990	75.0053422
chr1	27287508	27287788	26.32517944
chr1	27288498	27288636	156.8597616
chr1	27290525	27290811	104.8015874
chr1	27297481	27297648	193.4914941
chr1	27317089	27317315	206.0150792
chr1	27319370	27319654	121.3106367
chr1	27320113	27320397	65.25447903
chr1	27327125	27327409	33.51403305
chr1	27330633	27330936	79.4397937
chr1	27354106	27354399	133.0415959
chr1	27425887	27426186	56.03345678
chr1	27449243	27449532	82.32277046
chr1	27479957	27480237	24.99248186
chr1	27481509	27481848	59.91301916
chr1	27489642	27489945	65.82781118
chr1	27518608	27518747	168.4679823
chr1	27561001	27561288	73.0607792
chr1	27754627	27754912	70.27535563
chr1	27795885	27796165	27.32079017
chr1	27816746	27816989	206.4716682
chr1	27849103	27849383	27.85457204
chr1	27853703	27853861	182.2069797
chr1	27866624	27866904	27.34700289
chr1	27868914	27869141	315.3167932
chr1	27880909	27881059	163.4663378
chr1	27890327	27890444	127.9523113
chr1	27900906	27901190	38.71726546
chr1	27911652	27911969	74.35817485
chr1	27927935	27928215	29.66583055
chr1	27933846	27934135	89.30135055
chr1	27947999	27948183	188.1776623
chr1	27998950	27999234	23.80103608
chr1	28143653	28144107	205.2279595
chr1	28248864	28249148	78.94752185
chr1	28269950	28270153	225.0250793
chr1	28284532	28284812	29.97635065
chr1	28306209	28306392	160.5661947
chr1	28349008	28349288	31.0220441
chr1	28417689	28418003	74.93279607
chr1	28431696	28431992	78.58524719
chr1	28472720	28473000	27.28352846
chr1	28479754	28479951	247.1260677
chr1	28481371	28481655	24.1074771
chr1	28485801	28486085	83.36972354
chr1	28496663	28496862	248.2624955
chr1	28499311	28499595	30.41189738
chr1	28521406	28521690	35.03939106
chr1	28531746	28532030	142.4534462
chr1	28535114	28535394	46.15019347
chr1	28572920	28573102	175.6053545
chr1	28573809	28574093	58.61165662
chr1	28596101	28596385	112.5055131
chr1	28617581	28617697	120.8230994
chr1	28622516	28622712	221.7099933
chr1	28623264	28623550	68.28118509
chr1	28640497	28640796	99.48798481
chr1	28672839	28673029	181.5545258
chr1	28678253	28678378	130.8888887
chr1	28764426	28764706	25.50453598
chr1	28774416	28774696	24.81407605
chr1	28834722	28835002	33.54676737
chr1	28844558	28844838	123.7023648
chr1	28845392	28845591	246.133693
chr1	28867486	28867766	28.01060533
chr1	28879297	28879581	26.13975671
chr1	28880147	28880438	66.08450164
chr1	28933306	28933596	98.3131078
chr1	28960945	28961162	309.347748
chr1	28969631	28969911	31.50779061
chr1	28975141	28975421	119.5958396
chr1	29060467	29060807	108.1490268
chr1	29063210	29063494	26.836786
chr1	29116912	29117228	74.42274826
chr1	29128572	29128852	25.30952892
chr1	29139613	29139910	76.16076446
chr1	29245739	29246019	27.69045053
chr1	29253469	29253728	367.9945541
chr1	29293171	29293481	112.6530672
chr1	29300454	29300734	25.55683022
chr1	29309951	29310237	103.0387268
chr1	29432493	29432732	355.3431933
chr1	29472515	29472806	122.8277094
chr1	29512839	29513030	218.5639006
chr1	29563477	29563761	25.29866878
chr1	29564054	29564338	23.98119389
chr1	29574948	29575232	80.90678771
chr1	29598301	29598581	124.8620934
chr1	29646137	29646296	138.3676091
chr1	29684735	29685030	61.86471679
chr1	29706021	29706301	25.14378614
chr1	29798469	29798749	31.62301304
chr1	30042933	30043243	80.87624573
chr1	30512202	30512490	76.77565781
chr1	30556839	30557123	23.65180889
chr1	30702453	30702689	407.1230043
chr1	30859126	30859449	53.82708061
chr1	31136337	31136622	85.95007662
chr1	31243175	31243341	164.6660273
chr1	31294962	31295242	37.25234335
chr1	31296742	31297022	25.73177015
chr1	31375139	31375442	50.16669181
chr1	31448111	31448391	46.03056412
chr1	31472418	31472722	72.03500777
chr1	31497581	31497877	75.76793749
chr1	31498153	31498491	64.20468978
chr1	31512951	31513242	85.74807252
chr1	31535485	31535620	110.9227588
chr1	31536890	31537355	346.5449631
chr1	31537614	31537894	27.68144742
chr1	31635752	31635826	49.39229969
chr1	31642718	31642978	253.8129772
chr1	31643606	31643830	319.5094644
chr1	31767708	31767992	125.1755393
chr1	31807986	31808137	173.6457881
chr1	31877956	31878240	64.30296163
chr1	31890019	31890347	71.56782198
chr1	31895696	31895982	87.38154103
chr1	31907336	31907627	95.24147768
chr1	31914016	31914315	81.17818783
chr1	31914631	31914920	77.93418198
chr1	31917667	31917856	118.5595252
chr1	31917947	31918125	42.94509305
chr1	31920096	31920349	401.3435345
chr1	31922641	31922895	325.9006509
chr1	31944474	31944759	72.41273865
chr1	31972714	31973019	74.25195632
chr1	31974859	31975101	406.3311004
chr1	31977606	31977864	393.3294179
chr1	31999497	31999781	131.0839438
chr1	32015396	32015680	34.96354561
chr1	32026060	32026344	81.20729901
chr1	32028864	32029144	30.70070464
chr1	32038253	32038549	86.9883256
chr1	32041986	32042270	24.01922591
chr1	32049761	32049946	209.9139463
chr1	32166764	32167048	28.792798
chr1	32170316	32170602	74.04159009
chr1	32190383	32190663	29.20513144
chr1	32321047	32321361	112.6804287
chr1	32346581	32346906	94.97380042
chr1	32347247	32347531	147.667103
chr1	32376597	32376896	129.4244742
chr1	32392092	32392372	27.17118806
chr1	32398031	32398393	54.12839812
chr1	32404015	32404295	32.73758949
chr1	32405724	32406040	71.21297719
chr1	32527089	32527369	26.55935661
chr1	32537472	32537627	158.962845
chr1	32569766	32569992	282.3538712
chr1	32604625	32604909	87.55924079
chr1	32608321	32608601	30.84067599
chr1	32644005	32644258	443.7420501
chr1	32645062	32645346	24.96231538
chr1	32715640	32715971	81.27677688
chr1	32719676	32719956	125.8546087
chr1	32720957	32721241	147.9274984
chr1	32732827	32733114	58.45009046
chr1	32755882	32756166	96.59975786
chr1	32757337	32757621	94.50891777
chr1	32775627	32775880	373.6888326
chr1	32777485	32777779	84.03770873
chr1	32787344	32787675	1022.707393
chr1	32810952	32811236	91.01699545
chr1	32814980	32815264	110.0221863
chr1	32859916	32860196	176.5411675
chr1	32860623	32860919	89.35599138
chr1	32914451	32914731	27.52869065
chr1	33120816	33121100	141.4577858
chr1	33179996	33180228	383.7599378
chr1	33208712	33209015	116.7872627
chr1	33225033	33225341	94.86404006
chr1	33399572	33399856	24.53185455
chr1	33412071	33412392	54.89370781
chr1	33490128	33490412	70.7851949
chr1	33592657	33592941	23.93282622
chr1	33671497	33671679	163.7187729
chr1	33687596	33687876	27.02348391
chr1	33690996	33691298	63.47308669
chr1	33698713	33699003	93.00926172
chr1	33722457	33722713	498.1380671
chr1	33724499	33724761	670.813775
chr1	33807901	33808191	848.7013455
chr1	33812873	33813145	499.1558636
chr1	33816224	33816508	86.53603158
chr1	33830351	33830656	50.0201914
chr1	33850842	33851122	27.61796476
chr1	33899424	33899607	212.5841972
chr1	33963130	33963224	118.3178832
chr1	34309918	34310202	87.72334819
chr1	34485803	34486087	122.6721293
chr1	34579602	34579888	58.61688858
chr1	34701756	34702064	66.82295107
chr1	34901779	34902063	86.06599372
chr1	35048047	35048280	263.7873617
chr1	35150916	35151131	250.7328067
chr1	35155902	35156187	72.53817709
chr1	35252129	35252413	27.6630977
chr1	35291266	35291453	210.5656417
chr1	35312679	35312984	71.74042578
chr1	35318317	35318601	24.71221416
chr1	35436414	35436694	26.86179921
chr1	35444717	35444997	35.52288203
chr1	35576824	35576956	125.7346687
chr1	35644601	35644915	64.55214015
chr1	35658681	35658972	68.1552705
chr1	35667774	35668058	35.69014536
chr1	35709356	35709636	39.86956146
chr1	35789434	35789714	33.03139789
chr1	35811380	35811559	163.6462953
chr1	35952627	35952930	67.84921225
chr1	36021770	36022077	546.4234997
chr1	36034708	36034992	31.28110453
chr1	36041203	36041503	123.9452559
chr1	36094747	36094980	339.3585447
chr1	36107177	36107461	121.5356652
chr1	36274988	36275189	228.1179391
chr1	36330381	36330661	35.05999654
chr1	36592819	36593110	67.61918406
chr1	36615147	36615427	28.3466594
chr1	36672953	36673278	57.87023478
chr1	36689573	36689857	26.56850131
chr1	36698104	36698384	59.25824343
chr1	36705425	36705722	140.8091679
chr1	36705837	36706121	31.39748011
chr1	36714332	36714489	115.3156314
chr1	36734980	36735319	668.9279382
chr1	36840056	36840336	35.67827478
chr1	36845758	36846038	38.23220073
chr1	36866605	36866885	32.5991664
chr1	36929850	36930134	30.75432474
chr1	36952548	36952927	768.409551
chr1	37217184	37217468	141.8445865
chr1	37226661	37226946	62.37335053
chr1	37237184	37237464	79.4637363
chr1	37323292	37323579	84.32411646
chr1	37562122	37562406	77.10794458
chr1	37846209	37846516	67.2831677
chr1	37927489	37927710	246.2647431
chr1	37930675	37930955	38.97171824
chr1	37945346	37945523	190.9763358
chr1	37967621	37967901	24.75847294
chr1	37998201	37998485	27.085839
chr1	38000201	38000352	166.0496936
chr1	38002234	38002514	26.26835961
chr1	38022377	38022669	61.45106377
chr1	38119711	38119941	321.2342786
chr1	38189484	38189680	199.0742347
chr1	38245699	38245884	177.5627396
chr1	38328096	38328380	116.8259042
chr1	38356146	38356426	40.1028453
chr1	38380460	38380784	326.7733278
chr1	38406110	38406272	134.205
chr1	38453448	38453672	264.3487889
chr1	38453850	38454130	26.74606564
chr1	38455619	38455943	85.84296785
chr1	38548672	38548952	32.27682259
chr1	38605805	38605997	201.2952278
chr1	38712580	38712864	104.2504776
chr1	38731875	38732147	443.6736956
chr1	38816626	38816910	25.28111141
chr1	39202136	39202460	80.23944792
chr1	39284291	39284575	129.1424607
chr1	39354142	39354422	32.77628917
chr1	39354653	39354933	26.80069675
chr1	39357532	39357700	200.0995684
chr1	39359597	39359877	31.02545664
chr1	39404554	39404638	61.61995238
chr1	39406083	39406368	91.85373035
chr1	39427192	39427476	110.2992395
chr1	39434773	39435103	852.1614258
chr1	39451148	39451432	70.40949836
chr1	39451609	39451778	92.18915868
chr1	39452378	39452596	366.0393154
chr1	39456733	39457013	62.73378564
chr1	39458482	39458766	130.428894
chr1	39463339	39463715	58.53531365
chr1	39482241	39482487	482.469155
chr1	39558096	39558277	195.7093345
chr1	39560415	39560699	101.6887884
chr1	39571419	39571705	63.79876973
chr1	39572102	39572382	26.58030493
chr1	39577616	39577781	146.8429101
chr1	39582590	39582793	191.4820269
chr1	39582945	39583225	41.40273711
chr1	39618649	39618929	42.57937334
chr1	39623220	39623504	25.50173456
chr1	39623989	39624218	249.2941219
chr1	39624362	39624661	90.25467442
chr1	39624935	39625228	63.37860805
chr1	39633553	39633837	26.2413499
chr1	39639234	39639528	71.24643139
chr1	39640167	39640451	129.03744
chr1	39655142	39655422	25.51196957
chr1	39665944	39666118	152.3714579
chr1	39679964	39680181	230.1856984
chr1	39745531	39745811	27.72067998
chr1	39748561	39748864	75.39303093
chr1	39844047	39844338	110.038315
chr1	39857455	39857739	60.27292336
chr1	39873562	39873718	164.4867945
chr1	39875230	39875526	62.42774808
chr1	39970937	39971221	127.4298455
chr1	40018728	40018905	139.7355604
chr1	40157825	40158113	50.43261975
chr1	40209618	40209898	47.40525072
chr1	40265735	40265903	182.8589926
chr1	40300852	40301146	65.83993515
chr1	40301656	40301963	55.23950965
chr1	40311908	40312044	127.2075235
chr1	40317961	40318172	238.263952
chr1	40318742	40319022	38.22113719
chr1	40325575	40325855	37.63035336
chr1	40343888	40344181	67.31888981
chr1	40358213	40358497	102.7228091
chr1	40364750	40365030	37.67027058
chr1	40381259	40381539	26.43689832
chr1	40523132	40523412	30.86624411
chr1	40524317	40524539	256.1651054
chr1	40580080	40580360	43.30249894
chr1	40631668	40631948	36.01572186
chr1	40826424	40826704	30.66408645
chr1	40849808	40850075	323.2080153
chr1	40850251	40850384	43.1682726
chr1	40855776	40856006	276.4006545
chr1	40870569	40870864	71.49306233
chr1	40880063	40880347	138.8921186
chr1	40887788	40887982	169.6073035
chr1	41001490	41001736	305.9669538
chr1	41033689	41033759	47.4262403
chr1	41125196	41125507	64.49982821
chr1	41158529	41158813	158.4715431
chr1	41174778	41174977	227.1474894
chr1	41175244	41175524	39.19454028
chr1	41176401	41176681	25.71126432
chr1	41177344	41177624	42.94912529
chr1	41178061	41178372	451.4886685
chr1	41181411	41181695	171.5751953
chr1	41215605	41215807	206.0627066
chr1	41222889	41223009	145.8652926
chr1	41224375	41224667	241.4113872
chr1	41290594	41290878	107.79594
chr1	41334053	41334229	251.8778099
chr1	41385205	41385434	346.8655663
chr1	41395953	41396122	190.8295429
chr1	41397768	41398048	141.7933929
chr1	41405473	41405757	123.6494108
chr1	41422058	41422338	37.54454457
chr1	41496805	41497085	32.18603734
chr1	41588908	41589192	69.97092027
chr1	41616685	41616965	41.25883976
chr1	41697995	41698275	38.16972802
chr1	41704160	41704469	66.42152999
chr1	41705656	41706100	320.8668374
chr1	41711391	41711707	65.01886127
chr1	41826613	41826928	57.38770327
chr1	41927995	41928275	30.03109267
chr1	42044411	42044707	66.3293787
chr1	42393005	42393080	57.18481237
chr1	42547183	42547463	30.21403123
chr1	42612648	42612946	116.8354309
chr1	42631478	42631762	145.7909708
chr1	42680310	42680575	468.0935537
chr1	42767833	42768139	52.8913735
chr1	42781192	42781415	288.6191026
chr1	42785804	42786064	271.0671494
chr1	42790741	42790968	314.333771
chr1	42800887	42801173	77.98351447
chr1	42801798	42802082	117.7168749
chr1	42805838	42806117	518.9315633
chr1	42897257	42897435	185.5422072
chr1	42905632	42905967	53.68670763
chr1	42931724	42932031	76.81139
chr1	43022929	43023209	29.6660616
chr1	43086025	43086246	230.0278708
chr1	43123509	43123796	122.3526742
chr1	43132028	43132308	52.14755771
chr1	43145792	43146088	84.36480408
chr1	43178569	43178869	59.82904599
chr1	43206071	43206351	27.21277082
chr1	43222659	43222943	25.8310476
chr1	43231543	43231827	26.8209343
chr1	43379073	43379353	25.60017719
chr1	43390165	43390449	26.38240687
chr1	43404872	43405156	149.2774972
chr1	43427478	43427673	157.2788363
chr1	43445630	43445914	26.15604219
chr1	43446286	43446566	31.36034387
chr1	43499857	43500302	53.05806417
chr1	43501744	43502028	81.73955429
chr1	43505056	43505348	786.2588802
chr1	43510647	43510927	35.85468111
chr1	43540050	43540203	163.212347
chr1	43599886	43600194	75.61703619
chr1	43667030	43667240	155.947631
chr1	43712604	43712828	246.1497309
chr1	43748139	43748324	178.3382574
chr1	43751420	43751704	134.6765712
chr1	43761122	43761402	27.64289845
chr1	43779596	43779819	298.3686236
chr1	43806373	43806686	60.60275778
chr1	43810104	43810388	29.85867999
chr1	43817478	43817767	93.22462259
chr1	43931479	43931768	147.2156057
chr1	43959569	43959798	382.3780406
chr1	43988791	43989079	91.20076132
chr1	44011374	44011654	56.65973716
chr1	44014134	44014328	274.1264697
chr1	44097973	44098257	116.4930563
chr1	44105702	44106034	76.42735458
chr1	44174831	44175115	100.1307507
chr1	44181765	44182049	102.709386
chr1	44223449	44223757	378.772796
chr1	44315290	44315574	27.5134992
chr1	44400932	44401212	26.76893272
chr1	44441027	44441311	126.3278437
chr1	44443910	44444190	24.80372663
chr1	44451718	44452033	70.38341298
chr1	44452922	44453176	474.9049889
chr1	44462910	44463194	25.28358264
chr1	44475336	44475652	446.230243
chr1	44678952	44679236	35.41254661
chr1	44726498	44726778	40.22946641
chr1	44749206	44749585	741.056122
chr1	44761837	44762161	56.46293718
chr1	44763772	44763997	333.8335021
chr1	44793750	44793841	108.371233
chr1	44844928	44845208	33.2116377
chr1	44867129	44867413	95.15455361
chr1	44867611	44867820	181.7675573
chr1	44868531	44868811	37.67127604
chr1	44870527	44870832	88.64575839
chr1	44874873	44875153	36.23999607
chr1	44980393	44980677	86.86519435
chr1	45042256	45042591	54.89731488
chr1	45097735	45098019	27.75011524
chr1	45142845	45143129	140.4911316
chr1	45147811	45148095	695.2144083
chr1	45148842	45149122	31.54703453
chr1	45166322	45166556	374.1424707
chr1	45166863	45167128	543.5781591
chr1	45174006	45174238	264.8205485
chr1	45186037	45186317	49.79837264
chr1	45187312	45187626	136.9509924
chr1	45196943	45197241	54.58944618
chr1	45272973	45273281	149.6616193
chr1	45274405	45274685	26.88703558
chr1	45285312	45285636	68.25855524
chr1	45294402	45294697	77.77115998
chr1	45304164	45304448	26.05915088
chr1	45412498	45412720	258.0005508
chr1	45413553	45413862	97.57269253
chr1	45415022	45415238	168.5994808
chr1	45428423	45428716	79.78010777
chr1	45506811	45507091	31.69831584
chr1	45572575	45572859	84.60432802
chr1	45582474	45582754	28.42248814
chr1	45591929	45592209	43.32227518
chr1	45600157	45600442	500.1839691
chr1	45637726	45638043	850.2114592
chr1	45668573	45668868	72.75999334
chr1	45712391	45712675	97.39287114
chr1	45726110	45726312	188.9446655
chr1	45732093	45732318	352.7105573
chr1	45735929	45736262	50.67189526
chr1	45763741	45763999	289.3753681
chr1	45786983	45787278	70.32987975
chr1	45801658	45801900	201.0810594
chr1	45804683	45804963	28.88984536
chr1	45821997	45822287	63.64792356
chr1	45826001	45826304	101.9268056
chr1	45865746	45866035	127.8014182
chr1	45869113	45869393	41.51296523
chr1	45922270	45922554	110.6912621
chr1	45957108	45957245	136.6386113
chr1	45965684	45965964	29.95855593
chr1	45967803	45968075	476.6385449
chr1	45973587	45973867	40.32918628
chr1	45973918	45974206	58.23922625
chr1	45987513	45987799	75.35662449
chr1	45991918	45992157	330.5619757
chr1	46001724	46002004	29.5948981
chr1	46008318	46008612	57.8651982
chr1	46105986	46106266	25.48514638
chr1	46123877	46124124	392.4181376
chr1	46150578	46150858	36.07177186
chr1	46153718	46154016	68.59521282
chr1	46172477	46172761	68.86259398
chr1	46246581	46246871	54.20237858
chr1	46288348	46288639	53.7075943
chr1	46293040	46293324	30.50649969
chr1	46333373	46333697	106.7481198
chr1	46334628	46334908	28.24014688
chr1	46337192	46337489	97.74606764
chr1	46337822	46338143	813.8748164
chr1	46350465	46350749	125.6658839
chr1	46396323	46396635	73.27804323
chr1	46444761	46444989	225.3843367
chr1	46579583	46579863	37.78917567
chr1	46622541	46622821	44.59901422
chr1	46645324	46645464	175.5866706
chr1	46648915	46649069	176.8593783
chr1	46743607	46743887	25.53974464
chr1	46799311	46799501	224.6560498
chr1	46885922	46886213	59.9253709
chr1	46986112	46986396	26.98393911
chr1	47083708	47083988	27.148423
chr1	47109037	47109321	26.89244692
chr1	47147453	47147733	38.7668328
chr1	47194229	47194551	91.01780153
chr1	47201420	47201704	29.7841429
chr1	47254232	47254523	72.90755436
chr1	47267853	47268142	51.81794176
chr1	47296383	47296672	82.66092385
chr1	47369280	47369560	36.38143835
chr1	47407800	47408086	79.57077378
chr1	47496717	47497017	65.36581639
chr1	47501171	47501495	73.16611182
chr1	47594564	47594848	32.14419573
chr1	47639505	47639785	27.87557145
chr1	47658209	47658566	77.93590339
chr1	47682071	47682364	116.5585286
chr1	47728541	47728825	75.52805845
chr1	47779233	47779445	234.8314555
chr1	47799066	47799374	105.488871
chr1	47843873	47844157	116.4055993
chr1	47845313	47845590	223.615604
chr1	47846413	47846697	119.154919
chr1	47856538	47856822	116.332679
chr1	47943804	47944094	772.6637693
chr1	47974117	47974318	209.498872
chr1	48117414	48117694	24.88142383
chr1	48246883	48247177	64.02019258
chr1	48275499	48275694	167.9796921
chr1	48279650	48279966	61.63651873
chr1	48285345	48285535	242.2437667
chr1	48285907	48286215	53.89954771
chr1	48293138	48293418	35.98434046
chr1	48300174	48300454	58.64443421
chr1	48303643	48303853	250.8155337
chr1	48318852	48319136	95.12070614
chr1	48320364	48320533	161.0086722
chr1	48332644	48332971	541.4022182
chr1	48333595	48333775	130.0823976
chr1	48341516	48341796	34.07541539
chr1	48342096	48342380	27.19928587
chr1	48359180	48359418	311.8398814
chr1	48371593	48371883	57.19307882
chr1	48377634	48377914	31.64888537
chr1	48379014	48379293	617.8056606
chr1	48383933	48384111	180.964797
chr1	48384322	48384602	25.17892012
chr1	48387815	48388104	74.73833213
chr1	48392874	48393168	61.18385847
chr1	48526972	48527252	27.36509121
chr1	48581567	48581897	78.01381598
chr1	48688292	48688475	247.5499649
chr1	48750839	48750959	117.1152518
chr1	48775251	48775535	120.0302691
chr1	48776135	48776415	26.87979773
chr1	48905237	48905422	137.678477
chr1	48937960	48938244	25.382562
chr1	48954210	48954511	66.21652846
chr1	48960071	48960372	93.14384574
chr1	49209838	49210118	40.27735753
chr1	49383624	49383908	28.575899
chr1	50230746	50231026	31.2128898
chr1	50588775	50589059	79.89665884
chr1	50679188	50679472	63.43117096
chr1	50680544	50680828	66.14508533
chr1	50745673	50745975	95.77021205
chr1	50752393	50752673	32.33521986
chr1	50940644	50940800	163.5466467
chr1	50993026	50993318	72.82643138
chr1	51035637	51035939	106.9343437
chr1	51086788	51087094	64.312099
chr1	51110457	51110750	94.06073939
chr1	51319046	51319326	51.31573657
chr1	51337270	51337554	100.7622759
chr1	51338023	51338307	143.6587398
chr1	51433677	51433961	64.29921277
chr1	51471108	51471434	59.65627337
chr1	51636024	51636308	118.7232636
chr1	51682747	51683064	107.5979507
chr1	51716033	51716313	35.09519338
chr1	51983755	51983993	364.4479376
chr1	52002505	52002789	109.9875374
chr1	52007368	52007665	84.49969096
chr1	52017526	52017812	54.19821907
chr1	52047021	52047305	129.5826289
chr1	52082642	52082926	52.40284042
chr1	52090529	52090840	69.25985159
chr1	52155509	52155789	35.64800898
chr1	52155954	52156221	335.155394
chr1	52156367	52156730	513.4004006
chr1	52199870	52200154	82.27878931
chr1	52203151	52203431	26.50700311
chr1	52434353	52434566	243.8161879
chr1	52435021	52435316	73.11501976
chr1	52439330	52439619	73.57623852
chr1	52442920	52443184	419.6359603
chr1	52494017	52494297	29.96652602
chr1	52503241	52503527	572.0280909
chr1	52522384	52522682	98.26546976
chr1	52545849	52546093	284.6367763
chr1	52563873	52564137	488.6454427
chr1	52591717	52592001	96.15909418
chr1	52606765	52607073	91.40808903
chr1	52614732	52615012	40.72617676
chr1	52655824	52656064	378.9483996
chr1	52707013	52707293	27.6303372
chr1	52729268	52729475	169.9886189
chr1	52747318	52747529	206.3641143
chr1	52771443	52771727	75.51167183
chr1	52794335	52794619	111.5390439
chr1	52938830	52939034	217.4530998
chr1	53017818	53018102	27.9485373
chr1	53128436	53128720	24.52150974
chr1	53151906	53152186	31.0761287
chr1	53168937	53169217	135.1047633
chr1	53211914	53212194	30.22114572
chr1	53280277	53280487	240.143391
chr1	53343361	53343486	130.6499798
chr1	53345919	53346203	120.4043581
chr1	53379317	53379597	30.59459873
chr1	53381243	53381533	76.18123286
chr1	53386457	53386758	56.46916447
chr1	53391271	53391564	107.2363228
chr1	53394739	53395019	34.57997345
chr1	53455831	53456111	33.37200958
chr1	53480389	53480673	25.67640046
chr1	53490770	53491050	26.10894662
chr1	53541424	53541708	30.28722441
chr1	53573316	53573639	790.1382764
chr1	53574860	53575140	32.17502301
chr1	53576883	53577199	74.02241294
chr1	53577378	53577678	86.15515714
chr1	53577950	53578234	28.65142572
chr1	53581623	53581812	223.5295718
chr1	53587399	53587546	144.5478472
chr1	53590137	53590421	27.59550183
chr1	53594901	53595181	26.55999089
chr1	53605613	53605916	71.09278208
chr1	53611570	53611744	249.8915673
chr1	53626748	53626979	392.5371788
chr1	53642254	53642571	109.2353509
chr1	53647685	53648002	78.31653766
chr1	53649101	53649464	593.9748773
chr1	53661845	53662143	80.95842223
chr1	53666921	53667201	32.28037516
chr1	53704174	53704466	81.0692797
chr1	53761481	53761765	120.0283476
chr1	53992372	53992494	132.2515397
chr1	54150968	54151252	73.37610243
chr1	54317293	54317573	27.74876454
chr1	54359588	54359913	88.69087305
chr1	54364968	54365252	133.2203168
chr1	54373106	54373390	90.36437617
chr1	54375732	54375884	163.2797121
chr1	54384778	54385062	95.54180712
chr1	54422494	54422727	304.0216872
chr1	54433568	54433679	46.34732989
chr1	54433826	54434137	63.58074904
chr1	54446968	54447248	28.09691102
chr1	54448062	54448342	27.73008331
chr1	54467315	54467595	24.93970695
chr1	54478603	54478887	25.24556201
chr1	54482196	54482360	153.9770265
chr1	54490190	54490470	27.41124263
chr1	54494617	54494897	26.21397229
chr1	54517714	54517994	27.67700597
chr1	54518127	54518413	103.8628949
chr1	54536287	54536524	298.2104698
chr1	54546414	54546636	229.8627068
chr1	54547327	54547571	387.6261277
chr1	54560002	54560204	251.9808855
chr1	54591483	54591665	214.4631328
chr1	54665049	54665333	82.93845033
chr1	54813670	54813855	229.0355006
chr1	54814149	54814367	304.0304088
chr1	54821916	54822063	157.2855025
chr1	54849106	54849331	282.9266146
chr1	54873368	54873482	157.779922
chr1	54890801	54890999	202.9232274
chr1	54953957	54954241	37.82862411
chr1	55043341	55043625	129.9768591
chr1	55061332	55061612	25.53135286
chr1	55114825	55115105	42.63957771
chr1	55117318	55117602	70.96131067
chr1	55230289	55230483	197.8863009
chr1	55257570	55257850	26.12165858
chr1	55301630	55301945	94.83384606
chr1	55314650	55314959	48.43620875
chr1	55324064	55324348	87.14169025
chr1	55326653	55326892	313.6771603
chr1	55331256	55331452	209.5260241
chr1	55332836	55333005	177.6101153
chr1	55333470	55333680	283.2259248
chr1	55334938	55335213	287.7033321
chr1	55340053	55340333	31.15509987
chr1	55349884	55350164	42.58822441
chr1	55354045	55354456	874.9511435
chr1	55358889	55359178	98.45649921
chr1	55374301	55374585	105.6750844
chr1	55385340	55385626	107.8289127
chr1	55387825	55387974	64.57201468
chr1	55400661	55400941	26.24324582
chr1	55416468	55416752	159.2058412
chr1	55421184	55421474	91.84296437
chr1	55438838	55439118	25.21518103
chr1	55499712	55499992	36.68495124
chr1	55501541	55501821	33.37748255
chr1	55519376	55519489	126.8654793
chr1	55537187	55537475	93.3951393
chr1	55594073	55594357	151.3575028
chr1	55657036	55657211	137.6316575
chr1	55676676	55676975	94.29907925
chr1	55677218	55677470	311.1221203
chr1	55681004	55681288	49.97626111
chr1	55699085	55699369	138.0435294
chr1	55803750	55804061	69.71710839
chr1	55810128	55810559	80.635919
chr1	55889104	55889393	78.62485605
chr1	55892393	55892581	206.6617445
chr1	55894820	55895047	253.021753
chr1	55896504	55896699	197.351709
chr1	55903483	55903656	186.742092
chr1	55913165	55913463	98.45338982
chr1	55996638	55996786	164.4806127
chr1	56000549	56000699	122.8058054
chr1	56280684	56280980	69.32087251
chr1	56578069	56578349	32.40789817
chr1	56654863	56655147	140.7663017
chr1	56655815	56656069	345.4800903
chr1	56691665	56691949	94.67702402
chr1	56701641	56701921	32.79183254
chr1	56763683	56763922	284.241605
chr1	56777462	56777771	106.4810002
chr1	56781089	56781369	40.30058756
chr1	56796102	56796386	25.81585004
chr1	56796907	56797191	26.2257288
chr1	56797504	56797806	587.198596
chr1	56797989	56798269	25.75001644
chr1	56853177	56853457	28.9769991
chr1	56880418	56880735	771.5450833
chr1	56882319	56882599	131.3730239
chr1	56883314	56883594	26.22029858
chr1	56902641	56902953	67.42103789
chr1	56910721	56911005	120.0407243
chr1	56914623	56914924	73.84906614
chr1	56915947	56916241	67.81178704
chr1	56926980	56927264	151.707435
chr1	56941774	56942059	60.01855381
chr1	56942907	56943198	59.34743569
chr1	56948220	56948416	244.039835
chr1	56959955	56960352	373.5127235
chr1	56961916	56962091	169.2311929
chr1	56974161	56974493	96.34258737
chr1	56975822	56975999	178.9396403
chr1	56998417	56998720	93.76393979
chr1	57001744	57001984	289.8115411
chr1	57005146	57005376	346.6878411
chr1	57029313	57029467	150.994061
chr1	57032070	57032362	114.7763997
chr1	57035323	57035601	652.9080347
chr1	57042715	57042908	183.0531834
chr1	57043992	57044197	254.3725202
chr1	57093216	57093500	103.8468651
chr1	57104986	57105236	362.270134
chr1	57109358	57109688	69.36823132
chr1	57112858	57113138	32.41376023
chr1	57154219	57154568	100.8865703
chr1	57220860	57221144	149.356643
chr1	57239416	57239700	25.03303415
chr1	57253903	57254187	119.2927346
chr1	57283767	57284047	26.35713657
chr1	57284482	57284740	590.6960723
chr1	57287117	57287342	275.8111901
chr1	57298056	57298340	35.3408174
chr1	57301460	57301744	95.36636997
chr1	57320228	57320512	182.4681803
chr1	57356031	57356210	193.8501352
chr1	57364914	57365215	73.77443853
chr1	57374596	57374876	35.15434244
chr1	57376323	57376547	290.6389926
chr1	57377338	57377499	168.6180878
chr1	57385400	57385651	392.5397709
chr1	57431600	57431864	565.3718857
chr1	57433632	57433836	277.7956256
chr1	57451612	57451986	62.9119734
chr1	57526279	57526472	234.9126954
chr1	57527041	57527325	66.55464741
chr1	57744280	57744572	88.85246584
chr1	57745853	57746157	544.9110357
chr1	57747031	57747315	123.2001958
chr1	57775389	57775683	77.85102728
chr1	57833677	57833961	32.38554874
chr1	57873687	57873982	69.32620052
chr1	57930373	57930696	597.7109883
chr1	58089187	58089486	89.4936715
chr1	58297387	58297667	31.22380952
chr1	58555721	58555860	149.5681316
chr1	58749439	58749657	236.2489406
chr1	58824099	58824219	134.1168072
chr1	58912082	58912290	272.3844731
chr1	58913019	58913094	48.76998812
chr1	58917251	58917535	112.215534
chr1	58949187	58949499	74.53497
chr1	59012357	59012648	101.1731694
chr1	59013997	59014277	30.01946072
chr1	59035698	59035982	106.1138134
chr1	59086676	59086956	29.00494722
chr1	59165823	59165983	160.3683242
chr1	59193122	59193467	58.41783659
chr1	59218656	59218838	135.3902714
chr1	59220100	59220396	75.78873918
chr1	59221261	59221545	54.8655225
chr1	59228867	59229166	99.45636516
chr1	59271713	59271997	132.9325163
chr1	59275196	59275476	33.55164174
chr1	59280934	59281077	130.0212542
chr1	59282005	59282289	37.7541308
chr1	59285480	59285785	89.12993041
chr1	59316030	59316319	56.97241723
chr1	59347230	59347520	90.13906182
chr1	59351000	59351350	1019.813045
chr1	59364832	59365118	97.88769602
chr1	59366816	59367118	85.58992088
chr1	59368730	59369066	52.85379522
chr1	59407616	59407900	111.8054527
chr1	59433171	59433451	26.06288081
chr1	59448226	59448572	235.9706111
chr1	59509462	59509746	26.1585078
chr1	59510443	59510751	80.23920699
chr1	59517878	59518230	654.9597931
chr1	59522977	59523181	259.6178411
chr1	59536305	59536589	136.3598023
chr1	59537102	59537330	318.9201486
chr1	59540257	59540541	115.0850883
chr1	59569993	59570281	78.07521643
chr1	59616749	59617033	30.93039797
chr1	59625488	59625806	69.80504205
chr1	59649629	59649913	131.910319
chr1	59665555	59666017	55.89418944
chr1	59669730	59669918	197.0769757
chr1	59672367	59672652	83.0360371
chr1	59680417	59680798	789.4382462
chr1	59690113	59690393	42.84715742
chr1	59697920	59698208	71.52349451
chr1	59708087	59708371	96.17098845
chr1	59758286	59758601	79.47241425
chr1	59781794	59781952	155.542811
chr1	59783031	59783263	275.103005
chr1	59783586	59783866	29.72322361
chr1	59788261	59788545	27.55701017
chr1	59812189	59812508	544.1291481
chr1	59824972	59825297	59.35769597
chr1	59826744	59827024	26.94626295
chr1	59833810	59834090	34.62797543
chr1	59874364	59874593	194.0705304
chr1	59888643	59888969	117.1637363
chr1	59892210	59892490	31.75037118
chr1	59898390	59898680	83.16264731
chr1	59902401	59902684	334.7748121
chr1	59917723	59918009	66.94878037
chr1	59965670	59965960	89.93576479
chr1	59977325	59977605	24.93829876
chr1	59977795	59978074	432.7088571
chr1	59988902	59989130	307.6903971
chr1	60015620	60015792	157.4826503
chr1	60022661	60022976	120.5583423
chr1	60026499	60026795	54.26618526
chr1	60036282	60036411	160.5937622
chr1	60059803	60060087	131.9116654
chr1	60060491	60060771	32.3965623
chr1	60094383	60094667	87.42796765
chr1	60103808	60104088	28.87168111
chr1	60109323	60109603	40.50605843
chr1	60121527	60121807	31.46166585
chr1	60123621	60123920	87.95343101
chr1	60132605	60132885	40.77973989
chr1	60140381	60140604	217.873684
chr1	60141633	60141917	90.08602312
chr1	60162801	60163131	73.62669428
chr1	60180060	60180201	144.5624208
chr1	60203974	60204151	166.8490072
chr1	60234696	60234980	131.8882889
chr1	60281649	60281962	124.9414732
chr1	60322386	60322652	527.2742939
chr1	60345262	60345562	79.75964216
chr1	60396579	60396859	27.85077411
chr1	60402198	60402531	679.2256583
chr1	60405133	60405428	94.46149892
chr1	60443764	60444048	42.25681552
chr1	60731887	60732184	69.02392953
chr1	60740470	60740754	123.6203898
chr1	61198620	61198931	89.51025605
chr1	61294652	61294891	370.5021582
chr1	61314187	61314477	57.53265389
chr1	61406450	61406576	64.72219556
chr1	61438455	61438756	81.89705665
chr1	61515496	61515786	71.01628373
chr1	61521054	61521338	120.8216362
chr1	61524215	61524495	32.58638829
chr1	61534497	61534777	84.52267258
chr1	61542746	61543026	120.2624809
chr1	61543617	61543943	55.62952121
chr1	61547629	61547913	111.2556076
chr1	61555108	61555372	633.9790026
chr1	61557284	61557564	26.57789262
chr1	61560393	61560677	52.45592667
chr1	61580193	61580470	381.6585285
chr1	61584835	61585034	202.5073934
chr1	61586647	61586931	155.7923674
chr1	61588089	61588373	118.3414187
chr1	61598782	61598990	213.9306145
chr1	61608559	61608872	81.79886626
chr1	61617847	61618127	41.6300122
chr1	61623426	61623770	73.68730481
chr1	61649200	61649460	365.4889218
chr1	61649860	61650073	344.1886044
chr1	61687417	61687697	25.11401
chr1	61688895	61689175	36.60450144
chr1	61689497	61689777	29.16537968
chr1	61696202	61696507	64.36982546
chr1	61708703	61708983	53.65197879
chr1	61730575	61730859	124.344454
chr1	61736830	61737118	88.32472335
chr1	61758814	61759098	142.1444969
chr1	61765219	61765481	492.9303905
chr1	61767593	61767831	249.0128677
chr1	61785553	61785837	88.71037874
chr1	61788520	61788731	192.8611035
chr1	61803647	61803892	343.7628581
chr1	61804650	61804943	301.9196592
chr1	61845479	61845797	96.79584746
chr1	61916158	61916442	122.1999209
chr1	61918845	61919153	76.54560818
chr1	62102578	62102858	48.46863832
chr1	62112870	62113177	57.40326942
chr1	62187135	62187415	24.82869053
chr1	62196866	62197162	54.37037603
chr1	62218738	62219022	139.6732933
chr1	62380500	62380879	68.81921486
chr1	62407521	62407812	84.08412476
chr1	62506694	62506978	82.68737149
chr1	62532410	62532705	78.43685473
chr1	62554161	62554445	107.1248088
chr1	62703600	62703903	70.45831924
chr1	62707366	62707647	819.2590741
chr1	62751950	62752131	218.5015419
chr1	62765460	62765744	23.6139478
chr1	62785017	62785312	74.60676401
chr1	62791414	62791710	89.3194047
chr1	62818025	62818305	27.49032454
chr1	62824767	62825047	32.30914617
chr1	62852110	62852299	178.7500809
chr1	62881421	62881701	26.52436525
chr1	62889541	62889825	28.54453632
chr1	62980771	62981067	65.25556341
chr1	62989612	62989841	196.7440092
chr1	62995000	62995215	176.5801966
chr1	63033680	63033960	31.88828267
chr1	63051199	63051503	52.77992796
chr1	63057152	63057447	60.28755511
chr1	63059727	63060007	42.49971662
chr1	63074688	63074968	28.79239049
chr1	63087598	63087848	379.3888776
chr1	63138010	63138329	69.09124955
chr1	63147663	63147953	57.23190104
chr1	63150775	63151098	56.05404704
chr1	63155251	63155581	101.3897476
chr1	63156031	63156319	101.996154
chr1	63199583	63199841	194.0625454
chr1	63249607	63249887	32.947976
chr1	63335100	63335398	93.38210238
chr1	63347961	63348071	122.0261756
chr1	63357804	63358108	108.5434719
chr1	63421018	63421298	27.82704863
chr1	63505270	63505558	69.15306775
chr1	63787967	63788272	86.35111287
chr1	64000133	64000417	97.13529098
chr1	64058597	64058902	93.32804339
chr1	64065942	64066230	90.8497625
chr1	64095608	64095918	56.46910217
chr1	64101376	64101656	33.54020698
chr1	64106613	64106887	162.031655
chr1	64106956	64107230	335.8738956
chr1	64128971	64129251	28.70537028
chr1	64139849	64140129	29.33816969
chr1	64140309	64140593	117.4795688
chr1	64158685	64158892	205.5665251
chr1	64160048	64160328	28.34820329
chr1	64166897	64167114	243.1829827
chr1	64170734	64171049	84.25548038
chr1	64184416	64184738	64.73414475
chr1	64263103	64263405	58.9274847
chr1	64394840	64395120	30.65941692
chr1	64472456	64472740	123.7518357
chr1	64638198	64638478	38.13786566
chr1	65002648	65002928	30.20099466
chr1	65061763	65062092	233.9710533
chr1	65219910	65220194	125.7570488
chr1	65289956	65290236	24.90960785
chr1	65329791	65330071	28.65676616
chr1	65363976	65364190	281.0259207
chr1	65372324	65372522	255.4239139
chr1	65376426	65376657	224.1350609
chr1	65381671	65381934	534.2365723
chr1	65387487	65387771	140.6960671
chr1	65400022	65400306	24.09963783
chr1	65401600	65401880	27.25194052
chr1	65419085	65419231	160.6390178
chr1	65440849	65441147	86.73033133
chr1	65447285	65447608	61.52689469
chr1	65453329	65453570	343.0464617
chr1	65516623	65516730	60.41243542
chr1	65532466	65532591	127.1358486
chr1	65545131	65545411	46.67574886
chr1	65573807	65574091	130.2542571
chr1	65593260	65593522	457.1434982
chr1	65609313	65609597	107.48579
chr1	65616177	65616461	94.44371724
chr1	65624454	65624798	487.8869354
chr1	65630377	65630717	55.50006533
chr1	65644037	65644236	252.5921137
chr1	65695535	65695736	223.7383634
chr1	65719705	65719989	63.97739405
chr1	65891551	65891831	26.55620551
chr1	65933280	65933529	497.8283437
chr1	65934879	65935057	198.2822859
chr1	65937147	65937385	208.8430176
chr1	65939835	65940050	220.9443786
chr1	65942024	65942338	140.42379
chr1	65950043	65950379	635.0273506
chr1	65978170	65978473	58.82139639
chr1	65979779	65979903	139.0476409
chr1	66020093	66020292	261.3939153
chr1	66050119	66050420	98.24221184
chr1	66153567	66153801	336.4036979
chr1	66612929	66613213	182.8677938
chr1	66643246	66643530	111.8249136
chr1	66917870	66918150	30.9092085
chr1	66946958	66947243	79.07829566
chr1	67008506	67008790	133.4613189
chr1	67009187	67009435	342.3390977
chr1	67030012	67030296	123.1178372
chr1	67057962	67058121	214.1824649
chr1	67170805	67171016	230.989155
chr1	67236444	67236724	32.30692455
chr1	67446529	67446700	152.6100279
chr1	67448400	67448680	25.37203515
chr1	67461682	67461968	64.8546193
chr1	67468404	67468684	28.46711145
chr1	67518442	67518658	255.0839417
chr1	67604861	67605141	33.39854255
chr1	67635594	67635878	103.7042724
chr1	67833178	67833482	81.12582366
chr1	67903685	67903969	118.160445
chr1	67914962	67915242	27.92808864
chr1	67920213	67920511	67.53617159
chr1	67979533	67979906	88.4535016
chr1	67990628	67990922	55.1935152
chr1	67998161	67998441	51.17002811
chr1	67998965	67999249	153.7181262
chr1	68000224	68000623	749.2765622
chr1	68038320	68038610	73.05049106
chr1	68044430	68044650	280.138314
chr1	68111299	68111586	65.12164687
chr1	68129813	68130082	313.5116685
chr1	68138117	68138401	103.310041
chr1	68150235	68150515	36.55431316
chr1	68150767	68151051	29.76687604
chr1	68152290	68152574	30.26168342
chr1	68163491	68163706	263.8189005
chr1	68166497	68166643	177.4620107
chr1	68190578	68190866	78.13174794
chr1	68203989	68204336	93.85414231
chr1	68214388	68214672	59.7169757
chr1	68217954	68218252	56.38667838
chr1	68225756	68226048	99.16186158
chr1	68663587	68663782	219.2592675
chr1	68808390	68808670	36.34626515
chr1	70596007	70596122	57.66996323
chr1	70639975	70640255	24.82036818
chr1	70725426	70725706	25.48567318
chr1	70798972	70799261	80.54393403
chr1	70876452	70876749	58.97560874
chr1	70970092	70970383	73.45760676
chr1	70975784	70976068	96.59427825
chr1	71132517	71132801	67.85984152
chr1	72384372	72384656	26.49980195
chr1	72468875	72469053	153.7051738
chr1	72567298	72567582	24.94304095
chr1	72636198	72636478	33.44560604
chr1	72700767	72701047	44.1823359
chr1	72707158	72707438	26.02931874
chr1	72832194	72832501	60.79820474
chr1	72948675	72949025	477.6591759
chr1	72949686	72949970	124.4944093
chr1	72953310	72953590	55.07977331
chr1	72955551	72955831	48.02279245
chr1	74646256	74646540	26.68586901
chr1	74688463	74688747	94.313344
chr1	74691912	74692192	33.53826132
chr1	74790686	74790981	76.81354199
chr1	74822218	74822552	252.6503414
chr1	75059989	75060168	180.9061886
chr1	75155575	75155845	752.9400557
chr1	75156017	75156301	99.51456454
chr1	75195891	75196175	24.38854918
chr1	75197000	75197280	40.85530175
chr1	75197432	75197716	67.3052088
chr1	75577962	75578246	25.90444049
chr1	75669451	75669653	236.4350889
chr1	75794716	75794996	29.34104819
chr1	75927568	75927848	28.97470918
chr1	76024854	76025134	35.55736537
chr1	76081311	76081591	31.00603204
chr1	76107029	76107309	27.44483394
chr1	76137832	76138133	69.93625435
chr1	76172978	76173258	25.6035532
chr1	76190250	76190534	24.62119154
chr1	76191559	76191887	70.57133707
chr1	76201877	76201949	45.63652838
chr1	76244405	76244685	27.00647498
chr1	76256766	76257046	36.86630801
chr1	76277810	76278012	189.3538343
chr1	76320767	76320880	135.0434776
chr1	76327509	76327801	73.96455605
chr1	76457265	76457554	87.75417608
chr1	76525255	76525539	103.0134097
chr1	76606058	76606358	90.0283603
chr1	77139695	77139977	373.5755394
chr1	77204058	77204360	175.185841
chr1	77416871	77417155	72.0909912
chr1	77496781	77497066	96.46845531
chr1	77662935	77663219	25.33179191
chr1	77684966	77685250	158.0754334
chr1	77762573	77762853	46.74285712
chr1	77913404	77913688	78.81066735
chr1	78004680	78004894	296.6908151
chr1	78051326	78051624	89.04515248
chr1	78089674	78089958	58.16037751
chr1	78121133	78121417	183.1395163
chr1	78144716	78144878	160.686111
chr1	78182143	78182423	26.72047377
chr1	78221958	78222238	24.9482072
chr1	78365354	78365638	109.2701336
chr1	78469997	78470277	39.79442069
chr1	78472252	78472504	340.4699936
chr1	78503918	78503990	50.2026252
chr1	78554817	78555097	28.39970586
chr1	78576704	78576984	26.65447955
chr1	78580075	78580359	78.40632011
chr1	79070482	79070658	183.2702097
chr1	79073726	79073943	270.2333441
chr1	79973509	79973789	31.64644673
chr1	80549583	80549877	62.94155496
chr1	81121897	81122177	31.1067837
chr1	81122740	81123049	61.91968286
chr1	81348322	81348478	136.4468554
chr1	81856903	81857210	66.78604726
chr1	81990837	81991124	85.87677512
chr1	82015243	82015543	78.00228629
chr1	82265781	82266061	25.24888816
chr1	82269478	82269772	78.387842
chr1	82314573	82314905	333.4934115
chr1	82440941	82441130	152.4449836
chr1	82572354	82572705	70.609668
chr1	82981392	82981707	61.49204276
chr1	83323833	83324113	24.78082729
chr1	83361782	83362066	100.0075385
chr1	84207058	84207338	31.05455908
chr1	84230830	84231114	106.9134116
chr1	84367289	84367473	177.4487936
chr1	84719669	84719953	27.77779155
chr1	84726589	84726766	158.3758021
chr1	84908978	84909258	29.24206522
chr1	84958614	84958804	186.6090534
chr1	84970928	84971212	32.13442933
chr1	85038694	85038978	31.83979806
chr1	85039476	85039807	65.00994456
chr1	85049008	85049204	204.8414358
chr1	85186223	85186447	293.4602488
chr1	85668230	85668540	58.89393397
chr1	85681638	85681931	94.65933886
chr1	85743506	85743790	147.2634173
chr1	85763689	85763851	124.2349754
chr1	85773925	85774209	33.03222848
chr1	85793622	85793902	28.30993396
chr1	85794740	85794997	362.5462825
chr1	85839947	85840115	175.5807872
chr1	85926129	85926409	31.15469694
chr1	85926527	85926829	61.08344381
chr1	85927267	85927547	28.63286752
chr1	85956033	85956317	177.9723266
chr1	85967939	85968219	30.23593257
chr1	86010339	86010645	71.84681084
chr1	86049887	86050171	113.9910493
chr1	86065394	86065689	81.02287728
chr1	86078595	86078879	23.62411367
chr1	86094491	86094785	72.15924686
chr1	86095330	86095554	270.6458323
chr1	86107939	86108093	145.4819213
chr1	86122022	86122306	90.58852517
chr1	86146825	86147109	145.484271
chr1	86174559	86174839	27.2541371
chr1	86175163	86175447	77.41719629
chr1	87161132	87161416	82.6369692
chr1	87171763	87172047	33.48238873
chr1	87211827	87212127	53.65873083
chr1	87219535	87219704	175.335841
chr1	87224403	87224531	135.9848661
chr1	87240257	87240547	411.2704303
chr1	87248271	87248483	269.6110355
chr1	87254047	87254331	145.8775696
chr1	87258724	87259067	632.8336289
chr1	87271628	87271908	134.3284544
chr1	87277310	87277594	28.39518796
chr1	87289492	87289789	808.0944143
chr1	87326232	87326427	181.0834683
chr1	87399350	87399638	81.92074888
chr1	87458928	87459285	239.9710261
chr1	87461298	87461435	142.0893814
chr1	87483740	87483884	123.9307728
chr1	87490956	87491140	246.5179784
chr1	87577369	87577693	68.79576711
chr1	87791711	87791991	28.09215739
chr1	87794921	87795201	28.03332139
chr1	87797408	87797598	212.2525237
chr1	88107696	88108001	89.33345624
chr1	88108342	88108606	351.0140727
chr1	88149136	88149447	58.5134252
chr1	88186330	88186493	151.6564207
chr1	88240369	88240649	25.63234448
chr1	88252679	88252922	376.5749124
chr1	88261691	88261975	190.6169235
chr1	88269161	88269376	213.8840576
chr1	88269888	88270197	85.3600216
chr1	88446154	88446474	54.20276014
chr1	88583321	88583601	27.48312643
chr1	88599746	88600026	48.36418583
chr1	88611401	88611681	32.99151681
chr1	88639668	88639952	155.0627294
chr1	88641480	88641771	340.2999442
chr1	88646131	88646411	28.93921624
chr1	88646538	88646818	31.7813529
chr1	88793358	88793695	87.91789372
chr1	88994563	88994884	78.42082334
chr1	89126188	89126472	138.4598302
chr1	89127977	89128257	36.66656489
chr1	89150915	89151195	33.41874788
chr1	89166420	89166700	40.54324589
chr1	89279200	89279484	118.462969
chr1	89357823	89357978	158.1502018
chr1	89358208	89358488	33.38767658
chr1	89377495	89377702	215.5450552
chr1	89386571	89386846	435.4948738
chr1	89401229	89401513	185.0633784
chr1	89487942	89488173	261.1282549
chr1	89511115	89511228	123.1508023
chr1	89822613	89822968	491.0693152
chr1	90053451	90053731	27.17770726
chr1	90058462	90058688	258.5215296
chr1	90071324	90071497	180.1185117
chr1	90093175	90093466	54.70162624
chr1	90252906	90253225	83.57082078
chr1	90276452	90276713	360.0600353
chr1	90292140	90292441	712.7321503
chr1	90297245	90297529	111.3670071
chr1	90299455	90299735	34.15422824
chr1	90299972	90300275	87.89080144
chr1	90301910	90302111	226.2919718
chr1	90302516	90302800	30.52584737
chr1	90302941	90303221	27.48026936
chr1	90336686	90337006	298.5453335
chr1	90364401	90364596	230.8303128
chr1	90371761	90371975	239.6073963
chr1	90390540	90390837	104.8122362
chr1	90394183	90394486	113.4570416
chr1	90403863	90404147	121.858767
chr1	90408524	90408945	275.9791085
chr1	90415869	90416153	125.73342
chr1	90452835	90453115	25.44804384
chr1	90455360	90455644	80.33367651
chr1	90457465	90457745	36.65800827
chr1	90460743	90461028	122.7847755
chr1	90711690	90711857	144.8699286
chr1	90868745	90869029	24.43033044
chr1	91102489	91102769	24.92922003
chr1	91214323	91214586	355.4244158
chr1	91384831	91385111	31.53623925
chr1	91425257	91425465	250.3589406
chr1	91480177	91480305	139.0112097
chr1	91481793	91482027	437.5898623
chr1	91491928	91492160	215.7313828
chr1	91502698	91502982	128.2533113
chr1	91530887	91531171	120.923019
chr1	91539005	91539295	65.24159982
chr1	91595042	91595326	84.78759281
chr1	92011629	92011925	68.52206421
chr1	92184520	92184800	32.00260469
chr1	92191654	92191934	48.64753153
[truncated: 52,919 more rows]
