# Supplementary material for: Variable reproducibility in genome-scale public data: A case study using ENCODE ChIP sequencing resource
Source: FEBS Lett. 2015 Dec 21;589(24):3866–70. doi: 10.1016/j.febslet.2015.11.027 (PMC4686001; doi:10.1016/j.febslet.2015.11.027)
Supplement: Supplementary file advisedPeakLists.zip — This zip archive contains 56 advised peak lists (see main text and supplementary table 1). Files are bed like tab delimited text files, with 4 columns: chromosome, peak start, peak end, and peak score. [file mmc4.zip › HepG2_None_JunD.bed]

chr1	936153	936409	281.450347600753
chr1	942034	942215	202.403674070287
chr1	999654	999838	91.3264075840041
chr1	1173484	1173734	55.2747711509045
chr1	1241067	1241195	53.4691914714844
chr1	1253643	1253895	40.322439431091
chr1	1280235	1280481	40.5210751538725
chr1	1655738	1655990	48.4889528444102
chr1	1828680	1828795	59.4458236167958
chr1	1891312	1891506	83.6950035969088
chr1	3209987	3210056	128.888145532648
chr1	3229808	3229941	79.9565450219744
chr1	3237232	3237410	212.261106220087
chr1	3529998	3530254	34.7875524485448
chr1	4327608	4327697	55.9108294614707
chr1	5706600	5706757	77.568983856175
chr1	6015523	6015729	36.876375778587
chr1	6217806	6218062	48.9411413604359
chr1	6663012	6663193	71.4083575455724
chr1	6784732	6784849	83.6689848522447
chr1	6830875	6831122	48.9754697545084
chr1	6844605	6844674	80.6902395675677
chr1	7461915	7462170	41.3537799669718
chr1	7598169	7598424	49.0133020243863
chr1	8087505	8087614	52.5584843728839
chr1	8100792	8100887	119.370773389884
chr1	8121380	8121630	30.1138658584697
chr1	8137423	8137552	83.3906536774288
chr1	8138326	8138577	42.3621709883438
chr1	8181564	8181645	77.1243575120386
chr1	8242515	8242756	57.4443037412229
chr1	8250137	8250264	80.9757888474583
chr1	8257844	8258076	54.0377567669226
chr1	8272129	8272248	122.708731763913
chr1	8319124	8319187	66.713157305064
chr1	8319770	8319849	32.2733169514278
chr1	8624067	8624312	50.1593966678529
chr1	8800294	8800526	72.4840262705768
chr1	8802222	8802306	73.0178187713869
chr1	8933773	8933909	74.7158854444146
chr1	8938098	8938162	56.5373905506342
chr1	8940195	8940299	61.8566996047605
chr1	9001994	9002128	93.1299372167188
chr1	9160610	9160861	47.6948606181341
chr1	9173081	9173337	74.9245224223116
chr1	9205437	9205535	134.299773949131
chr1	9224087	9224328	57.8565643021759
chr1	9240373	9240492	74.5401610609921
chr1	9254215	9254344	120.993039537152
chr1	9256918	9257155	56.5988436496814
chr1	9271603	9271859	41.5463322346408
chr1	9462010	9462142	58.0743983751969
chr1	9488913	9489159	228.163369423435
chr1	9495306	9495434	34.4897910829589
chr1	9498652	9498806	33.405844847316
chr1	9599328	9599584	28.2725077643083
chr1	9610318	9610544	45.3611986976885
chr1	9613983	9614162	54.285391209162
chr1	9779223	9779479	46.1185598568214
chr1	10659655	10659911	58.9162775434259
chr1	11327801	11328044	84.800675836591
chr1	11713353	11713535	95.4797554368873
chr1	11865583	11865664	40.6952830149628
chr1	11865886	11866028	45.8621969797419
chr1	11902859	11903088	37.5808272558682
chr1	11933590	11933842	27.2290549766052
chr1	12039994	12040072	71.0473648828513
chr1	12441383	12441489	48.9215009162198
chr1	12588716	12588862	64.7286511458788
chr1	12609873	12610073	62.9098873197767
chr1	12648304	12648559	57.3398583947469
chr1	12664512	12664599	65.341685673833
chr1	12668574	12668688	77.386678096191
chr1	12679058	12679279	147.280780660047
chr1	15322757	15322821	44.6834022315777
chr1	15587257	15587376	130.343745272337
chr1	15587830	15587925	61.726973071867
chr1	15599060	15599316	82.1238031837071
chr1	15666816	15667058	39.2799159635028
chr1	15679067	15679207	122.350826466507
chr1	15682710	15682849	71.2504828082717
chr1	15932288	15932522	32.5177033664897
chr1	15943876	15944126	42.8611817184933
chr1	16121610	16121854	39.474268418401
chr1	16125592	16125848	50.1549006236065
chr1	16126700	16126898	186.809434697726
chr1	16175913	16175958	39.3375032070004
chr1	16339826	16339964	71.6983326368507
chr1	16393631	16393887	38.7224580400027
chr1	16472862	16473085	120.940736360194
chr1	16482582	16482660	86.6797517497422
chr1	16490937	16490941	161.681222797416
chr1	16508429	16508641	147.572346084086
chr1	18643421	18643622	32.9896764001798
chr1	18857501	18857757	24.6142725704204
chr1	19337656	19337757	76.887677163899
chr1	19340292	19340548	26.8234373256791
chr1	19711312	19711544	35.2052353460591
chr1	19756779	19756923	136.416983062056
chr1	19767016	19767266	37.2086715114461
chr1	19874455	19874548	41.520367269795
chr1	19950102	19950358	50.9972616726101
chr1	20187595	20187835	61.1505061952722
chr1	20251902	20252023	146.973962789342
chr1	20253152	20253378	137.065229548595
chr1	20582349	20582605	52.583158173308
chr1	20807008	20807174	50.6938643353693
chr1	20822823	20823073	30.1194923381215
chr1	20940421	20940677	52.398526137441
chr1	21059652	21059908	63.0924825308007
chr1	21348839	21349076	82.8185064173377
chr1	21655969	21656083	132.004023215943
chr1	21913461	21913707	82.0080984305155
chr1	21965267	21965358	72.6745197344633
chr1	22110032	22110287	47.4229918221213
chr1	22188780	22188901	40.6408523189924
chr1	22257671	22257909	30.8406599539184
chr1	22352327	22352574	37.9877234656577
chr1	22379049	22379299	33.0943187847731
chr1	22674953	22675209	49.6759260197448
chr1	22740793	22740966	83.4437273366205
chr1	22777170	22777425	54.4311595945833
chr1	23495360	23495442	72.9303791807947
chr1	23515443	23515699	31.3816844077801
chr1	23703955	23704211	60.4867755311387
chr1	23805561	23805713	25.1582592807231
chr1	23859338	23859589	26.0102864841041
chr1	23888870	23888935	40.3871277303422
chr1	23903610	23903853	63.2181258828351
chr1	23918498	23918739	51.0084426885731
chr1	24000059	24000315	53.3051310624311
chr1	24083227	24083483	74.6007292250259
chr1	24106273	24106529	41.6682401382685
chr1	24116694	24116838	89.6687081393017
chr1	24336018	24336181	103.597304370559
chr1	24349340	24349406	48.7524885623093
chr1	24518463	24518705	53.303811735619
chr1	24867572	24867789	254.108583944141
chr1	25205335	25205587	39.7375820176874
chr1	25237763	25237873	74.5121598859689
chr1	25349389	25349639	43.4204789835362
chr1	25495082	25495188	61.5984990657033
chr1	25895503	25895678	85.4874181883233
chr1	26496255	26496368	249.67402407041
chr1	26677331	26677579	129.23899417616
chr1	26678140	26678291	102.2301185511
chr1	26685371	26685605	213.754714022217
chr1	26713952	26714175	150.210762494308
chr1	26857714	26857868	84.3703121642953
chr1	26882282	26882355	48.9610720731135
chr1	27024680	27024936	42.8306110246771
chr1	27098364	27098491	154.583942344495
chr1	27189361	27189591	53.6292128885793
chr1	27234145	27234355	119.68730954586
chr1	27240611	27240830	100.43854822332
chr1	27288349	27288605	61.2416925589274
chr1	27317171	27317338	170.834951268384
chr1	27317870	27318082	128.404843368111
chr1	27339344	27339595	33.4907514831598
chr1	27449296	27449365	111.956819650422
chr1	27518619	27518724	62.6082119975361
chr1	27719006	27719135	88.7320528934147
chr1	27817045	27817195	100.647536148225
chr1	27869052	27869243	211.914156724997
chr1	27890552	27890749	104.815198811838
chr1	27933324	27933580	48.9951244346302
chr1	28099410	28099655	283.259071287707
chr1	28337570	28337820	29.2733120188002
chr1	28431791	28432031	38.0200751559191
chr1	28471150	28471276	77.5055377862184
chr1	28640588	28640780	122.099788022677
chr1	28672852	28672939	118.632105981685
chr1	28763982	28764053	50.964050443894
chr1	28764416	28764672	35.5848796779605
chr1	28827596	28827816	33.8554110372311
chr1	28840080	28840334	25.8696754859015
chr1	28960967	28961142	121.113262232145
chr1	28975111	28975231	66.2888855117221
chr1	29211520	29211705	85.3132584503622
chr1	29213302	29213419	82.2185690964326
chr1	29529431	29529559	81.0549654832321
chr1	29557350	29557604	27.3145223090976
chr1	29562863	29563111	40.3341667364455
chr1	30043026	30043098	55.8943646489532
chr1	31498141	31498381	30.7973714371609
chr1	31643601	31643829	70.4876527378297
chr1	31917741	31917866	25.3000429322769
chr1	31922711	31922913	25.7228254541923
chr1	31977533	31977703	81.5301400429536
chr1	31988708	31988932	38.0981456925721
chr1	32015506	32015745	46.4825470562995
chr1	32166716	32166946	271.587943064426
chr1	32397315	32397571	62.3244358382665
chr1	32405437	32405683	45.4197752959791
chr1	32604627	32604870	63.3278425571211
chr1	32644064	32644301	26.6919993904174
chr1	32706982	32707238	44.2007260078949
chr1	32715689	32715945	60.4489563871033
chr1	32859972	32860091	124.903952402609
chr1	32914552	32914690	87.0993126505637
chr1	33225803	33225949	175.588226957556
chr1	33279937	33280164	44.6670211763541
chr1	33282877	33283110	56.7318366842947
chr1	33515793	33516039	27.2296131651601
chr1	33722482	33722696	111.880420003361
chr1	33807932	33808142	114.762655420761
chr1	33899479	33899648	85.4326267004873
chr1	36621350	36621564	117.747493252586
chr1	36714062	36714177	146.121089112544
chr1	36735092	36735265	30.9778666434116
chr1	36839459	36839659	122.301912091116
chr1	36840261	36840511	55.0622102983625
chr1	36851827	36851942	77.4574674322635
chr1	36852158	36852341	153.103225282657
chr1	36930002	36930123	99.6141999526942
chr1	36952679	36952743	47.6385801081574
chr1	37217233	37217465	29.1215234055379
chr1	37937386	37937571	169.430798678779
chr1	37942352	37942416	45.0332564093055
chr1	37945313	37945518	110.870171732198
chr1	38000145	38000387	302.137659363155
chr1	38205042	38205121	79.602495797438
chr1	38455689	38455881	32.329641631488
chr1	38466217	38466394	115.934689864995
chr1	38731892	38732095	106.254837968548
chr1	39451066	39451319	64.9130084346901
chr1	39456792	39456936	57.8292833672056
chr1	39482266	39482464	121.115925082364
chr1	39491843	39492095	38.597800289359
chr1	39513630	39513885	52.0975901461244
chr1	39541823	39542059	46.025770590684
chr1	39582959	39583206	54.0195868712418
chr1	39624370	39624613	233.942365383146
chr1	39649537	39649649	135.168849816955
chr1	39657916	39657997	83.4241008454941
chr1	39748324	39748510	119.00988922108
chr1	39853267	39853346	101.644653207501
chr1	39857829	39858051	30.3425911063265
chr1	40177097	40177345	39.0323135163779
chr1	40265640	40265888	25.6323101966897
chr1	40626879	40627135	44.2433188086841
chr1	40855730	40855968	28.1100155832398
chr1	41334067	41334317	37.1351977936691
chr1	41704280	41704388	131.529643963003
chr1	41898386	41898642	52.2898774181258
chr1	41961950	41962206	40.0292092885323
chr1	42781982	42782238	42.5407349005602
chr1	42805995	42806072	105.101093630224
chr1	43432834	43433090	43.8797673899758
chr1	43446192	43446288	64.2345847319446
chr1	43474103	43474315	154.352686988453
chr1	43510567	43510744	113.519110209224
chr1	43672623	43672841	51.0701284754171
chr1	43707293	43707549	29.0117573054457
chr1	43712684	43712770	71.5368046879024
chr1	43787072	43787328	39.4400939387239
chr1	43988910	43989120	130.693447026175
chr1	44014072	44014281	55.7505280788146
chr1	44395346	44395450	69.8014054827495
chr1	44749245	44749434	206.195167782908
chr1	45197011	45197083	121.790555056705
chr1	45273150	45273255	44.5167756952305
chr1	45637764	45637962	202.332251282123
chr1	45732089	45732342	44.5119139926068
chr1	45801730	45801896	34.5285726086652
chr1	45821998	45822108	81.9445728339606
chr1	46268513	46268645	127.029281189805
chr1	46337938	46338023	67.4725803385866
chr1	46358119	46358362	71.8458184837166
chr1	46444919	46445075	154.747188605972
chr1	46648940	46649170	30.1023039182841
chr1	46813810	46814066	26.7970010590646
chr1	47046199	47046455	48.3570380295233
chr1	47139467	47139712	51.8474032754931
chr1	47184792	47184927	93.3100510873861
chr1	48337573	48337722	84.172580782075
chr1	48379083	48379339	37.175401280299
chr1	50940667	50940788	156.059776079741
chr1	51779585	51779839	38.2811368841209
chr1	51797007	51797158	134.04230563607
chr1	52035489	52035745	47.3657089356445
chr1	52082653	52082909	36.0573207979665
chr1	52088137	52088362	53.3728733729669
chr1	52155906	52156162	76.6955248333059
chr1	52156390	52156640	102.756065979827
chr1	52443007	52443139	56.274006793009
chr1	53168618	53168851	33.1053890224766
chr1	53490785	53491019	53.3564407373841
chr1	53555422	53555550	130.970305056658
chr1	53587364	53587611	140.919670516394
chr1	54206594	54206849	31.3704111736544
chr1	54373150	54373406	39.6706343754953
chr1	54482103	54482359	65.2213763619854
chr1	54715494	54715750	30.4027076409952
chr1	54842468	54842722	48.2014962167335
chr1	55008289	55008539	32.2996462753369
chr1	55333413	55333610	30.0082478277818
chr1	55334943	55335199	38.9170979260856
chr1	55354192	55354361	36.6874386667722
chr1	55699154	55699410	50.5366164166386
chr1	55746456	55746712	27.6376761968571
chr1	55887121	55887198	47.0658426897744
chr1	55894741	55894976	204.826850958983
chr1	56655776	56656016	74.9248918524395
chr1	56796220	56796338	125.219700837856
chr1	56797586	56797814	39.466792976564
chr1	56880471	56880686	98.292591418692
chr1	56891078	56891182	47.2728959362371
chr1	56903708	56903962	55.4823223496113
chr1	56914789	56914904	60.451174643405
chr1	56922540	56922781	48.8632701092685
chr1	56941806	56942062	38.0995071202532
chr1	56974246	56974502	64.7990010391516
chr1	57029347	57029490	24.8671698144044
chr1	57154247	57154381	134.106759299003
chr1	57246096	57246352	49.5780128674185
chr1	57298095	57298351	31.1425305056974
chr1	57376858	57377074	32.2430009618881
chr1	57746022	57746192	160.322092310839
chr1	58297483	58297547	57.8220835236163
chr1	58824103	58824198	67.6779209430028
chr1	59218335	59218455	59.8941965352705
chr1	59221391	59221466	130.835742544363
chr1	59249738	59249839	93.9858571002256
chr1	59347268	59347444	174.666285419726
chr1	59351087	59351271	79.9062613460423
chr1	59608941	59609103	102.034856139979
chr1	59680571	59680610	46.212244368555
chr1	60015618	60015874	67.0370723747944
chr1	60022601	60022774	85.4253855583536
chr1	60135480	60135731	40.4438910653387
chr1	60138588	60138841	60.1872301428988
chr1	60196588	60196832	31.0710814261588
chr1	60731915	60732122	29.7776904242184
chr1	61584894	61585065	27.5744480740479
chr1	61803724	61803794	149.498051476819
chr1	61845567	61845816	51.7201914963481
chr1	62587975	62588231	49.5406385785659
chr1	62664460	62664716	29.6518389909696
chr1	62703727	62703889	43.4947452611234
chr1	62799371	62799442	60.703897996236
chr1	62889566	62889717	89.2557635823858
chr1	62890245	62890494	45.3369333616883
chr1	63087752	63087931	116.654096360256
chr1	63155207	63155463	28.3232664567319
chr1	63156088	63156344	52.0770895896246
chr1	64065973	64066221	53.6611910688814
chr1	64140217	64140334	126.629665386773
chr1	65363821	65364030	222.406005780992
chr1	65372394	65372469	102.17595425123
chr1	65381615	65381871	50.1149171179918
chr1	65400018	65400274	51.7541417545912
chr1	65448820	65449049	29.8109147796854
chr1	65453318	65453574	75.2522785416114
chr1	65726623	65726879	27.8994051771157
chr1	65934814	65935070	32.6351186805129
chr1	65942053	65942235	37.0876748853926
chr1	65950089	65950344	45.3262894678303
chr1	66987479	66987735	41.7786999569236
chr1	67009324	67009420	65.8110838849104
chr1	67410397	67410561	65.4345049947345
chr1	67526576	67526666	66.1619774881525
chr1	68000462	68000619	186.507962673879
chr1	68149070	68149308	40.155099406645
chr1	68152355	68152608	58.7592211731128
chr1	68166505	68166733	230.191572567795
chr1	68663570	68663826	35.3447498860282
chr1	70970132	70970385	39.8128462813409
chr1	74783445	74783687	29.4075889485635
chr1	75195823	75195960	87.8706874149857
chr1	75197072	75197288	51.8828237283936
chr1	76256778	76257019	61.6621546064902
chr1	78227796	78228052	44.050376045008
chr1	81348327	81348581	62.9261849998493
chr1	84831440	84831551	107.284921652151
chr1	84972229	84972405	98.0997095442539
chr1	85763738	85763824	104.808431736156
chr1	85794707	85794893	211.832103113471
chr1	87246741	87246969	39.4736035350245
chr1	87258904	87259037	129.734854519858
chr1	87271626	87271881	34.2944601551759
chr1	88261069	88261233	134.046481262448
chr1	88641474	88641685	286.153902920364
chr1	88777674	88777827	105.369287969713
chr1	88793493	88793561	73.1636059274186
chr1	89061138	89061319	121.336372107961
chr1	89163916	89164158	68.909870371719
chr1	89591795	89591856	83.712618659487
chr1	90071369	90071472	58.7076657614521
chr1	90270264	90270512	53.2731237184952
chr1	90292285	90292541	56.4811314317248
chr1	90372246	90372502	41.0687322188429
chr1	90868813	90868971	151.361437875878
chr1	91481856	91481937	101.579113821593
chr1	92292751	92292825	55.4084957074676
chr1	92344032	92344287	62.3301893918602
chr1	93002667	93002864	48.7740142948547
chr1	93288426	93288682	36.9699273902266
chr1	93292395	93292651	37.0587504617079
chr1	93373587	93373831	41.5196555112881
chr1	94045559	94045815	46.7959513553544
chr1	94080666	94080915	34.882517961419
chr1	94081231	94081412	185.263530927852
chr1	94083006	94083131	57.9088618156921
chr1	94167244	94167493	33.1699609355828
chr1	94182617	94182870	71.975245543297
chr1	94224563	94224811	47.4858611900721
chr1	94293485	94293647	92.5344100068576
chr1	94311134	94311373	37.6207720458535
chr1	94374961	94375192	35.0242064344924
chr1	94430345	94430509	98.8465649969621
chr1	94499601	94499670	97.3232262993777
chr1	94533845	94534056	198.131228457976
chr1	94765818	94766074	28.1235003122621
chr1	94798592	94798844	29.505000281239
chr1	94849676	94849901	73.3382504115912
chr1	95007459	95007599	178.652409783909
chr1	95073768	95074024	42.0224462361045
chr1	95179341	95179597	36.9032273596687
chr1	95221315	95221516	24.7574116755168
chr1	95329575	95329824	63.073580796294
chr1	95391351	95391503	98.8677991243528
chr1	95428539	95428773	32.8688558393785
chr1	95550009	95550248	32.6643360501894
chr1	95552854	95553012	102.065693574599
chr1	95788749	95789005	55.995156244052
chr1	97097631	97097887	42.8189357654431
chr1	98372520	98372750	66.1918657805433
chr1	98552449	98552535	63.8421167879603
chr1	100065255	100065497	54.3955068851347
chr1	100214044	100214298	39.3445935441239
chr1	100428606	100428862	26.5988326477479
chr1	100502373	100502629	30.367862892719
chr1	100820592	100820848	32.4317054818704
chr1	100951453	100951520	74.6023763639691
chr1	100981410	100981666	30.3550150019123
chr1	101469716	101469950	32.4164045569282
chr1	101754130	101754363	52.2167211886505
chr1	101757286	101757519	28.5283143722958
chr1	108069528	108069646	41.9787728025388
chr1	108074987	108075227	36.8994640875458
chr1	108139998	108140254	23.6176926310908
chr1	108231092	108231345	38.6758062405225
chr1	109289123	109289293	102.631924830036
chr1	109740024	109740277	45.0164861084816
chr1	109741037	109741277	41.7073750496327
chr1	109806341	109806521	37.0744973868914
chr1	109841978	109842225	78.2320024168828
chr1	109981530	109981780	55.1646913932966
chr1	110160030	110160180	146.909032245871
chr1	110179044	110179297	38.6302110736582
chr1	110438532	110438648	177.825080173967
chr1	110444387	110444643	36.9841741256117
chr1	110527194	110527399	129.673267072921
chr1	111587897	111588120	25.8505219042889
chr1	111771166	111771341	165.394036161692
chr1	112276110	112276205	72.3024179382
chr1	112298344	112298410	25.0012584466017
chr1	113243535	113243684	130.502859051807
chr1	113248002	113248247	52.1811454271092
chr1	113999648	113999904	42.148940984781
chr1	114347481	114347678	135.948174175896
chr1	115124257	115124458	67.7666604135983
chr1	115973466	115973689	52.0566101721983
chr1	116270493	116270749	39.3360335013292
chr1	116371981	116372233	51.7788975517825
chr1	116652281	116652534	38.5185907938328
chr1	116665620	116665861	59.0388850152641
chr1	116722079	116722268	85.714815405093
chr1	116920628	116920754	91.9349104620776
chr1	117009868	117010124	55.2590318192349
chr1	117018068	117018190	41.6077820549092
chr1	117032064	117032144	113.704144267662
chr1	117047110	117047185	72.0051862047995
chr1	117051704	117051841	49.0738332131971
chr1	117081277	117081487	202.322879321244
chr1	117320577	117320653	77.8955763742675
chr1	117369924	117370180	62.7005303783801
chr1	117396381	117396513	71.5661649868032
chr1	118087445	118087699	50.4236576377051
chr1	118364453	118364709	57.1736849072815
chr1	119503324	119503499	95.2599927651921
chr1	119506312	119506568	93.8728846101941
chr1	119822076	119822332	44.9553509186935
chr1	119884150	119884382	52.3937242812076
chr1	120267382	120267631	44.5417342161724
chr1	120359134	120359368	74.2922696175765
chr1	144009623	144009867	45.9047028166462
chr1	144921639	144921892	25.8801902306946
chr1	145542692	145542879	108.146488970108
chr1	146709879	146710043	99.659331452154
chr1	147010991	147011058	90.4202221045946
chr1	147084252	147084508	48.7724316480965
chr1	147148912	147149044	76.8063624694645
chr1	147189245	147189424	74.5671147951448
chr1	147280183	147280436	45.0000063711742
chr1	147323441	147323585	132.81855815318
chr1	148931149	148931300	75.6781644022151
chr1	149224469	149224582	27.2070346661515
chr1	149911037	149911216	155.091930800386
chr1	149993395	149993485	83.4564006397901
chr1	150383253	150383436	41.3970485894943
chr1	150504763	150504987	28.8938375204034
chr1	150540738	150540949	28.5529280078026
chr1	150551049	150551297	66.249419227691
chr1	150577293	150577532	295.096046468962
chr1	150584032	150584254	37.8717985944069
chr1	150586106	150586215	103.10593104519
chr1	150602054	150602269	140.977775617725
chr1	150849266	150849512	47.3099389839025
chr1	150943758	150944014	46.6574773642296
chr1	150949928	150950057	63.7289431818122
chr1	150985589	150985835	33.6655523332821
chr1	151080851	151080976	99.7204510492842
chr1	151125595	151125826	30.1613423337856
chr1	151167811	151168048	38.9376127938414
chr1	151170368	151170601	46.5851732254154
chr1	151254120	151254311	167.386018764193
chr1	151284085	151284333	70.5340339906336
chr1	151521405	151521538	60.0048105546819
chr1	151579024	151579280	57.4820802879351
chr1	151580938	151581007	80.7570686926014
chr1	151592179	151592435	47.8633014151339
chr1	152020656	152020837	112.271573385428
chr1	153395086	153395158	55.558648767514
chr1	153447834	153448074	40.7902480730623
chr1	153539133	153539216	172.58346896648
chr1	153581362	153581611	42.7963644839482
chr1	153606418	153606613	36.8625698976094
chr1	153869084	153869319	34.9444743566008
chr1	153935222	153935474	56.969005795387
chr1	153935982	153936231	40.0371077197528
chr1	153963104	153963299	65.4602218816911
chr1	154390789	154391029	108.443818281871
chr1	154392803	154392930	68.1627687898411
chr1	154600362	154600618	44.1670391713237
chr1	154670995	154671251	60.0660703894711
chr1	154850024	154850162	68.9948352727525
chr1	154904632	154904888	48.0461550711986
chr1	154946577	154946833	49.5710705961609
chr1	154973415	154973482	60.5076160034795
chr1	154990033	154990262	45.7647525617585
chr1	155099741	155099887	66.9063047585977
chr1	155826996	155827235	27.1946232283164
chr1	155960928	155961184	76.1239722588476
chr1	156010617	156010687	49.9233671403838
chr1	156056126	156056285	139.964070082298
chr1	156084020	156084123	123.185120673342
chr1	156084421	156084605	68.2755620562588
chr1	156093550	156093774	47.3473238395585
chr1	156100071	156100257	224.096564189773
chr1	156341887	156342018	64.7154593823699
chr1	156345974	156346229	28.8561261624771
chr1	156441468	156441594	52.6944882247621
chr1	156630078	156630207	138.338343688991
chr1	156631194	156631433	152.778116768154
chr1	156716895	156716998	47.6173020761384
chr1	156764434	156764686	36.429763153154
chr1	157173092	157173259	70.3900133426287
chr1	157222345	157222595	23.4987370115945
chr1	159252041	159252139	71.9697102095074
chr1	159787478	159787729	54.7684875307161
chr1	160020085	160020341	34.4177765566128
chr1	160023881	160024116	46.2806081472882
chr1	160094700	160094852	78.8897240953885
chr1	160983664	160983807	63.4370819570449
chr1	160984174	160984263	81.9356715506406
chr1	161044556	161044717	106.087201145774
chr1	161102701	161102949	48.9899737588948
chr1	161194125	161194303	90.4645565335559
chr1	161208021	161208277	47.3288265400611
chr1	161367936	161368192	52.6599838506535
chr1	161646810	161647062	30.26366538384
chr1	162025059	162025211	72.6411602795699
chr1	162051287	162051543	51.6939665205237
chr1	162106683	162106797	87.182701723716
chr1	162122218	162122342	93.5036428041351
chr1	162205066	162205264	25.5024264802677
chr1	162217136	162217392	45.9462418482314
chr1	162509032	162509272	30.7156269182996
chr1	165377911	165378044	121.551321986828
chr1	166879770	166879944	104.07475279402
chr1	166921722	166921961	41.5589470305174
chr1	167013373	167013621	34.8931422314595
chr1	168147859	168148107	267.749203472004
chr1	168290277	168290512	40.4126546012944
chr1	168311979	168312213	25.332452715588
chr1	168368356	168368534	196.041130694228
chr1	168378237	168378334	86.6085129413091
chr1	168438973	168439229	40.1928723594275
chr1	168658529	168658669	74.6984274183768
chr1	168659563	168659813	33.0005681962822
chr1	168688614	168688870	32.8664163479691
chr1	168770656	168770850	229.097954855195
chr1	168889726	168889948	49.6721117587087
chr1	169071903	169072041	143.930415457331
chr1	169082907	169083163	29.8019414037151
chr1	169085403	169085556	27.2265770613282
chr1	169117877	169117988	76.1663944472352
chr1	169235426	169235682	52.5873256765714
chr1	169539400	169539623	38.2277290898327
chr1	169541665	169541729	72.4158088366891
chr1	169863346	169863573	186.305417343042
chr1	170532203	170532454	53.5294411573155
chr1	171786926	171787054	69.5769714809084
chr1	172418346	172418468	74.3362513372729
chr1	172420303	172420551	38.8230112920363
chr1	172436327	172436469	73.7887831802788
chr1	172436875	172436947	64.8777200935844
chr1	172468864	172469119	54.8533746747595
chr1	172715549	172715805	37.3069684654382
chr1	172903112	172903271	91.0189020397867
chr1	173837073	173837251	157.462209747361
chr1	173991591	173991719	52.3145181460608
chr1	174174112	174174368	66.602428371544
chr1	174661518	174661774	42.7475921079085
chr1	174781959	174782097	89.5937145081982
chr1	174912032	174912250	31.4449320842363
chr1	174968649	174968701	30.3471838220254
chr1	175065470	175065662	118.556326147431
chr1	176119496	176119752	31.3336457072379
chr1	176612726	176612982	25.9484235556128
chr1	177225554	177225675	31.7603525329974
chr1	177939089	177939345	45.7463088877805
chr1	178022183	178022377	38.4292910128089
chr1	178096112	178096357	35.681348340724
chr1	178499201	178499457	62.4122502154941
chr1	178505984	178506240	50.8996714699528
chr1	178651583	178651839	51.8679288665962
chr1	179334673	179334929	30.5718674125975
chr1	179845476	179845627	159.465586926369
chr1	179851739	179851841	33.0115679095022
chr1	180126861	180127072	27.8393618523201
chr1	180278431	180278687	43.3603066974629
chr1	180490740	180490996	46.4751978893087
chr1	180644773	180645029	34.4495912424397
chr1	181007611	181007867	60.8921369287269
chr1	181013770	181013877	64.0193800037887
chr1	181081673	181081796	159.081173552516
chr1	181110728	181110978	35.3553960212035
chr1	182257987	182258228	28.0609964365467
chr1	182262489	182262731	31.8332591338589
chr1	182269235	182269469	30.2259519490733
chr1	182270972	182271228	35.4748157317694
chr1	183001670	183001926	50.7147677619021
chr1	183029604	183029860	52.9661133861916
chr1	183108829	183108971	97.2573091601533
chr1	183668884	183669055	51.9153649976625
chr1	183781926	183782169	39.1494554108613
chr1	183850886	183851045	103.308590666631
chr1	184020652	184020876	32.8305671950057
chr1	184460838	184460902	70.2833571943757
chr1	185369257	185369503	36.6717378455713
chr1	187460609	187460847	56.5807999676177
chr1	192500264	192500497	30.4795875689088
chr1	192667897	192668132	31.9532784862651
chr1	192670263	192670388	96.600924226294
chr1	192671400	192671631	42.1243723931532
chr1	193028501	193028755	39.7905248880949
chr1	193084913	193084981	82.8761752907736
chr1	193324406	193324500	114.1128310092
chr1	197143320	197143543	27.7295906543076
chr1	200303886	200304132	62.6926967323304
chr1	200341313	200341524	298.788387160368
chr1	200452692	200452931	53.8119956318493
chr1	200504826	200505082	30.6967890569914
chr1	200865970	200866128	81.2163679053278
chr1	201096001	201096192	106.864137796588
chr1	201139738	201139994	41.9397430330255
chr1	201144382	201144638	24.7691169864398
chr1	201366299	201366426	71.9335473635638
chr1	201374573	201374824	159.109446430865
chr1	201431145	201431296	79.5862916851438
chr1	201865177	201865266	169.348942448247
chr1	202004067	202004177	148.900153011802
chr1	202027335	202027588	44.9347482889131
chr1	202055064	202055317	51.6046743717558
chr1	202558514	202558587	48.1716614556636
chr1	202794974	202795220	39.1901764472664
chr1	202896282	202896538	68.6629542499043
chr1	202976274	202976493	30.470715308052
chr1	203639009	203639161	89.4013824866784
chr1	204386239	204386480	54.1553488989758
chr1	204476256	204476356	94.2671272623661
chr1	204592556	204592662	132.500146820556
chr1	205091357	205091541	43.5522317063814
chr1	205253930	205254060	118.351758061447
chr1	205263804	205263987	175.194394873955
chr1	205481230	205481486	46.7667511862593
chr1	205633493	205633749	45.4290221226145
chr1	205648969	205649100	55.8926568415653
chr1	205914237	205914479	39.3601742867023
chr1	207125573	207125823	32.5346327475604
chr1	207194935	207195168	54.4880467154236
chr1	207378552	207378625	62.0195216258315
chr1	207494762	207495005	25.96935824194
chr1	207777288	207777412	137.466026581406
chr1	207970725	207970981	47.8251463023598
chr1	208293418	208293505	161.261470520174
chr1	208348534	208348788	49.0548150341245
chr1	208408081	208408337	34.1543808783919
chr1	209921167	209921313	142.759867080937
chr1	209957891	209958035	89.0308548354311
chr1	210547288	210547544	74.4757216342173
chr1	210547789	210547896	111.995736442225
chr1	210566973	210567229	40.2580498709238
chr1	211210436	211210680	39.5512453232463
chr1	211688678	211688934	61.6537444449674
chr1	211782545	211782783	58.3875523570968
chr1	211821790	211821850	76.5455175735127
chr1	211849307	211849495	222.353970607537
chr1	211909118	211909374	39.1378830996886
chr1	212091351	212091507	100.982202823042
chr1	212125253	212125502	50.8863888444404
chr1	212204399	212204540	138.006959233836
chr1	212408008	212408264	66.5220377559156
chr1	212428398	212428654	68.64963309418
chr1	212434426	212434557	85.6683267625975
chr1	212464090	212464238	99.8973356511673
chr1	212658308	212658564	39.3657619882693
chr1	212659337	212659593	26.9368433394002
chr1	212732322	212732485	143.984708591256
chr1	212781999	212782127	99.2501236249324
chr1	212894973	212895146	116.816266405139
chr1	213104355	213104609	64.030184994775
chr1	213225007	213225226	33.4996090814206
chr1	213567349	213567596	31.3427100150119
chr1	213743897	213744129	54.6688858219697
chr1	213963978	213964228	45.3493265535361
chr1	214175974	214176101	82.3886825577521
chr1	214224019	214224162	86.1649857603101
chr1	214276279	214276531	29.7571800357
chr1	214296864	214297103	42.6702285999179
chr1	214319944	214320195	63.9487891075686
chr1	214851919	214852055	175.231879949315
chr1	218879288	218879531	29.3234320902018
chr1	219047602	219047858	43.385374535655
chr1	219483784	219483985	101.469900694687
chr1	220605854	220606108	46.324787594796
chr1	220907874	220908130	44.591750425874
chr1	221079734	221079821	44.4301218466007
chr1	221915580	221915798	75.4002125588069
chr1	222135131	222135258	89.906865343147
chr1	222161305	222161550	43.884754159204
chr1	222729699	222729876	25.2467293496153
chr1	222987952	222988192	52.6760449058914
chr1	223283072	223283144	38.2794738066015
chr1	223895010	223895164	79.7358996263411
chr1	223914473	223914723	40.5873884464747
chr1	224074423	224074609	204.351264071224
chr1	224356595	224356851	33.1168680839118
chr1	224400500	224400756	34.0756672082018
chr1	224565450	224565704	28.4918069859477
chr1	224716703	224716939	42.1124183075008
chr1	224958089	224958345	40.561584672882
chr1	225642513	225642769	31.1302129112403
chr1	225696368	225696440	76.142329239583
chr1	225791323	225791380	100.648995164461
chr1	225859152	225859408	50.0695698250129
chr1	225888128	225888205	97.1751204111549
chr1	226001185	226001433	36.732993626497
chr1	226052041	226052265	61.3471132290992
chr1	226074004	226074245	46.072591740271
chr1	226076037	226076293	49.2159688149885
chr1	226316450	226316706	28.6413502789556
chr1	227750989	227751245	33.9146084037368
chr1	228133993	228134245	35.3739886639652
chr1	228290965	228291171	56.5456359134434
chr1	228296905	228297161	53.7167694626285
chr1	228353714	228353943	178.520971893078
chr1	228918741	228918872	131.827177943851
chr1	228966890	228967146	48.955569313118
chr1	228974270	228974469	224.544331512538
chr1	228975021	228975196	109.525312330627
chr1	228978076	228978259	166.141885144377
chr1	228996263	228996406	62.8913432638984
chr1	228996994	228997185	102.393870028824
chr1	229071109	229071327	133.572691232151
chr1	229155387	229155597	25.8216335994689
chr1	229160487	229160648	92.1726813442717
chr1	229200181	229200335	83.3086783513445
chr1	229234884	229235140	31.1225328836656
chr1	229267360	229267597	38.9332452313623
chr1	229339360	229339463	79.4365709141395
chr1	229357018	229357192	189.482724944399
chr1	229644011	229644234	60.6324594756407
chr1	229645420	229645663	50.1995617030014
chr1	230226009	230226130	51.4645248774335
chr1	230240559	230240720	86.779827231459
chr1	230241723	230241877	78.6397303064651
chr1	230322095	230322210	121.168231368544
chr1	230775483	230775738	39.2349168787777
chr1	230817463	230817719	40.4287081047815
chr1	230844469	230844561	58.6684960702196
chr1	230861186	230861338	30.9772118850136
chr1	231369462	231369718	24.9603105568175
chr1	231369924	231370155	46.7245581636312
chr1	231559541	231559680	134.551301621729
chr1	231622894	231623034	78.1761165063969
chr1	231764127	231764196	76.7712930874329
chr1	231771979	231772235	78.5330506463716
chr1	231977807	231977877	60.7039336333548
chr1	233397035	233397187	100.636044158364
chr1	234342720	234342956	54.2414513770909
chr1	234680341	234680597	35.4524203630275
chr1	234700518	234700763	44.6712180451864
chr1	234738567	234738818	37.531792372961
chr1	234743993	234744065	120.654540764795
chr1	234748408	234748544	76.9477193466425
chr1	234755625	234755881	41.2867307408574
chr1	234756850	234757106	37.7091668287976
chr1	234767500	234767742	56.2738136402122
chr1	234775092	234775170	111.258527399413
chr1	234779000	234779234	85.1667399506341
chr1	234795370	234795626	56.7790465761896
chr1	234820030	234820260	304.418816439761
chr1	234859902	234860034	185.031554874637
chr1	234908194	234908351	171.423791617064
chr1	235002330	235002394	44.0374717415357
chr1	235010366	235010612	33.6131996775993
chr1	235011700	235011948	39.6726175724835
chr1	235093216	235093430	315.45212775091
chr1	235099170	235099320	28.0405185744143
chr1	235111001	235111269	265.27780352487
chr1	235114557	235114791	59.2315937707315
chr1	235116768	235117024	47.2483812998915
chr1	235133123	235133342	41.5435979656919
chr1	235242819	235243061	37.4762715942343
chr1	235459400	235459534	67.901283263954
chr1	235565983	235566100	58.8470033625415
chr1	235668192	235668325	133.908393483172
chr1	236252799	236253050	43.628453377601
chr1	236584342	236584598	49.0489571830553
chr1	236695045	236695200	131.785047723939
chr1	237068503	237068708	231.409357572197
chr1	241778868	241779074	28.5911922649658
chr1	241805192	241805256	58.5896753118054
chr1	242011315	242011571	26.6756575162792
chr1	243791782	243792038	36.8589823856776
chr1	244486450	244486549	59.9133710173937
chr1	244517111	244517323	28.030643587738
chr1	244599288	244599544	24.9111931125986
chr1	244997075	244997309	35.1413018237015
chr1	245026380	245026599	41.5000756593702
chr1	245255313	245255466	72.669279699997
chr1	245340489	245340562	57.2567396482502
chr1	246746864	246747110	35.8568064538868
chr1	247110589	247110845	51.184976515205
chr1	247218502	247218708	26.0775774568309
chr1	247267684	247267935	45.7728181415975
chr1	247276440	247276684	29.0592364737097
chr1	248795011	248795267	49.4954463361186
chr1	249123166	249123403	52.6458703860508
chr1	249168336	249168558	43.2656547717312
chr10	179541	179705	147.577848333347
chr10	369949	370137	24.9268189096042
chr10	758204	758434	43.4668734476861
chr10	1020101	1020222	65.2573104566921
chr10	1030348	1030584	28.7263315658533
chr10	1156191	1156446	43.309716510424
chr10	3027977	3028221	40.4075976316125
chr10	3137637	3137749	90.167267157479
chr10	3407892	3408143	50.1029186203829
chr10	3568128	3568258	109.307692611812
chr10	3782578	3782805	44.7271553936626
chr10	3797814	3797949	86.8293699906411
chr10	3825192	3825332	193.058039687001
chr10	3827528	3827613	59.9358508667942
chr10	3852444	3852665	122.719804688726
chr10	3867512	3867737	44.3432299604292
chr10	3893819	3894075	37.7108434105861
chr10	3894590	3894795	263.995710673784
chr10	3928853	3929095	69.3581571343663
chr10	3932255	3932402	73.9858663904695
chr10	4473621	4473865	31.5805114137397
chr10	4501874	4501942	103.564708665464
chr10	4705386	4705576	105.57556646315
chr10	4768337	4768466	81.79861230442
chr10	4990031	4990224	265.898623010539
chr10	5051536	5051648	46.9331884114812
chr10	5113982	5114225	71.1351060789879
chr10	5189511	5189652	37.6600819178044
chr10	5276160	5276393	32.1948793398516
chr10	5333774	5334030	34.2697969409398
chr10	5590950	5591135	273.731795407002
chr10	5674509	5674594	103.280172880276
chr10	5701893	5702077	156.148920721356
chr10	5721687	5721916	25.885725657491
chr10	5903397	5903465	63.3143419277165
chr10	6010940	6011108	210.85135999089
chr10	6228239	6228317	53.225232657074
chr10	6281228	6281475	36.9225819443171
chr10	6321488	6321727	54.2370180376528
chr10	6341390	6341512	67.807586141246
chr10	7728554	7728722	49.9470329182841
chr10	7729311	7729503	29.8681222957734
chr10	7974313	7974506	49.9057392196075
chr10	8955754	8956010	55.4392643421095
chr10	11594244	11594380	97.1286763193214
chr10	11644955	11645208	30.0847840469033
chr10	11758002	11758237	47.3477048834184
chr10	11940283	11940536	43.8659457236741
chr10	12887277	12887525	32.8836178281715
chr10	13082299	13082497	105.263375214086
chr10	13542231	13542486	40.4497747128578
chr10	14614109	14614185	109.582412345111
chr10	14644085	14644208	111.756264901763
chr10	15387014	15387086	98.0350758609001
chr10	16423171	16423372	189.912532001465
chr10	17071647	17071777	82.0454730794863
chr10	17715833	17716089	25.7219011041849
chr10	18899511	18899742	318.595601196955
chr10	21619081	21619145	73.3522571161342
chr10	21625914	21626104	189.59471180345
chr10	21784792	21785048	34.1365546834623
chr10	22292622	22292833	26.7992091396333
chr10	22913414	22913628	153.821880129662
chr10	22970726	22970846	109.848690924814
chr10	22972284	22972467	90.0036266258537
chr10	23634925	23635031	66.130853229816
chr10	23801491	23801558	92.1783303038117
chr10	24755324	24755402	84.6614326673052
chr10	24830291	24830523	41.3298876902596
chr10	24931951	24932207	44.7062398053517
chr10	25233716	25233972	34.7578106822154
chr10	25251977	25252233	60.1334631709743
chr10	25349056	25349246	115.12830186284
chr10	25351521	25351645	82.4226035657482
chr10	27444157	27444316	92.3743009774406
chr10	28394592	28394848	57.3992477566431
chr10	28504929	28505160	30.2908997650723
chr10	28723094	28723315	43.4423092213985
chr10	28917522	28917778	48.918152438242
chr10	29024054	29024220	112.361304623752
chr10	29127881	29128137	45.0655085522226
chr10	29228941	29229103	77.2991104832368
chr10	29273400	29273473	66.0650071803731
chr10	29948061	29948131	87.967965590413
chr10	30753083	30753291	43.3383068074792
chr10	30799576	30799821	28.9096466676963
chr10	30827241	30827381	116.794713458488
chr10	30831521	30831591	81.0786064925286
chr10	30927136	30927273	121.95445693091
chr10	30971474	30971564	52.0939647107478
chr10	31320666	31320892	69.9882759483351
chr10	31531978	31532115	70.8402080583974
chr10	32229936	32230192	64.6869995104811
chr10	32231870	32232102	26.7641699362974
chr10	32233526	32233782	71.9924476285116
chr10	32393534	32393789	63.1295490993426
chr10	32428333	32428547	53.0482777359703
chr10	33272331	33272437	52.4739117981904
chr10	33294613	33294798	104.51784631099
chr10	33423135	33423199	92.779694883838
chr10	33432280	33432519	47.5959769191987
chr10	33434881	33435137	48.2784256831634
chr10	33445041	33445141	78.7847865741292
chr10	33484617	33484777	60.6405087481425
chr10	33553235	33553441	227.624111066795
chr10	33580156	33580411	71.3908627025007
chr10	33765291	33765538	39.9138532400112
chr10	33796978	33797189	48.9339909213465
chr10	33798169	33798361	299.981557288787
chr10	34090805	34090902	77.2149614964647
chr10	34410303	34410399	67.3630524994393
chr10	34413774	34413956	117.117341546644
chr10	34634444	34634672	42.5841549933415
chr10	34999401	34999641	49.9976273767653
chr10	35002966	35003035	46.1216059768464
chr10	35047399	35047644	41.2444361969853
chr10	35283680	35283825	106.844998418819
chr10	35621159	35621402	72.9533933332978
chr10	35831221	35831453	41.6080386204109
chr10	38023975	38024212	39.3891341961505
chr10	38265535	38265791	43.2505801506092
chr10	38432648	38432833	105.097587308108
chr10	43916453	43916695	35.8918996398853
chr10	44359384	44359590	104.088796810196
chr10	44363233	44363308	45.8595678969528
chr10	44690993	44691169	78.8606884160998
chr10	44732297	44732539	137.685628087685
chr10	44741057	44741243	129.824391133253
chr10	44820617	44820769	87.886517321126
chr10	45431138	45431394	57.6855475175393
chr10	45476664	45476915	31.0890683917382
chr10	45485724	45485954	28.3189173939226
chr10	48332278	48332488	48.1133714865176
chr10	48336147	48336364	128.810074301139
chr10	49402926	49403173	58.506466014707
chr10	50571057	50571227	146.773034938562
chr10	51045182	51045419	28.0857627739
chr10	51561834	51561918	62.791903748448
chr10	51563610	51563691	37.7081311147974
chr10	51574565	51574821	25.4085385489407
chr10	52153023	52153279	25.373354423795
chr10	52153682	52153777	107.287763950365
chr10	52155093	52155337	26.3075896581099
chr10	52325995	52326234	26.10027320961
chr10	52331756	52332003	58.5937204262844
chr10	52642401	52642656	85.789324485107
chr10	54094399	54094655	49.4792555839821
chr10	54515290	54515412	135.602145022969
chr10	54516238	54516273	95.3042572763177
chr10	54531447	54531660	30.5539049671681
chr10	54643810	54643936	134.64548019218
chr10	54766846	54767102	62.3323522861668
chr10	55717222	55717478	36.2210370951743
chr10	56825023	56825271	61.3125243442443
chr10	59463618	59463874	46.950049697721
chr10	59997297	59997542	72.4675465926671
chr10	60228462	60228645	36.4640649432808
chr10	60422151	60422407	54.1774652373977
chr10	60753990	60754226	42.5595910388969
chr10	60754557	60754770	26.986659972616
chr10	60937212	60937453	33.242713300088
chr10	61462135	61462361	42.7657924705466
chr10	62042727	62042823	78.2421962166354
chr10	62653115	62653246	92.2241102706743
chr10	62716039	62716160	118.659026212789
chr10	62822866	62823109	29.5343702501939
chr10	63597049	63597131	99.5313166034881
chr10	63664524	63664780	44.2995766904607
chr10	64577612	64577848	32.4548851220944
chr10	64873838	64874092	64.60375039824
chr10	64892921	64893097	94.9012470231616
chr10	64996276	64996371	66.9441051261714
chr10	65028940	65029187	41.5372263979791
chr10	65389294	65389550	32.6060467852699
chr10	65498406	65498555	200.915914336923
chr10	69563522	69563619	145.338729981223
chr10	69578134	69578390	64.7412562965513
chr10	69913482	69913717	68.6470036244877
chr10	70302799	70303043	33.9523334844115
chr10	70565285	70565416	72.3012151575618
chr10	70716842	70717033	158.304248315519
chr10	70982469	70982725	27.5696775632398
chr10	71206491	71206629	70.5185398052168
chr10	71906420	71906510	75.901982343137
chr10	71992259	71992457	136.98702208374
chr10	72475661	72475917	32.2706915519326
chr10	73099957	73100029	150.091756658852
chr10	73397921	73398145	49.0004886638538
chr10	73526521	73526777	48.3621866964583
chr10	73532009	73532247	31.8533586885766
chr10	73610958	73611214	30.4857037936363
chr10	73620231	73620474	84.7617680727788
chr10	73631205	73631328	106.076246749583
chr10	73716330	73716586	37.8141380966133
chr10	73735959	73736116	73.5139592178733
chr10	73790645	73790891	58.0364368776548
chr10	73798265	73798489	51.1680446909107
chr10	73808330	73808586	27.6393910996238
chr10	73828908	73829150	53.6677686112305
chr10	73857607	73857853	38.9050689272622
chr10	73858291	73858547	34.9783162356179
chr10	74020315	74020434	63.2542628174641
chr10	74032604	74032823	34.5165430134704
chr10	74080591	74080749	87.9830133321599
chr10	74285086	74285327	33.6610483513789
chr10	74419634	74419890	33.3825289932893
chr10	74448038	74448121	108.19689076727
chr10	74500377	74500611	59.8561399134026
chr10	74877789	74878027	56.5228761939585
chr10	75021933	75022189	43.2498290596538
chr10	75179286	75179524	43.203427929356
chr10	75346495	75346724	59.2817732501416
chr10	75351717	75351942	49.0496041336156
chr10	75385692	75385943	47.1021431689823
chr10	75473688	75473944	30.6041834007212
chr10	76581882	76582138	41.9858533393839
chr10	76951947	76952172	68.4365832807775
chr10	77112523	77112648	78.6474066566188
chr10	77366399	77366487	48.001180531959
chr10	77493183	77493247	51.3978113415594
chr10	77515378	77515610	36.5503419592615
chr10	77524372	77524607	61.5298105931673
chr10	77533303	77533454	76.0349498193175
chr10	77719067	77719316	80.5093224142586
chr10	77786048	77786202	94.6011317294101
chr10	77793344	77793532	42.1549789190848
chr10	77811069	77811192	94.1497067359637
chr10	77863071	77863271	187.782479988048
chr10	79165511	79165744	47.4484510584664
chr10	79669604	79669832	34.5448823501896
chr10	79679524	79679766	72.6217234529392
chr10	79703190	79703432	40.9370885952185
chr10	79749123	79749379	62.3022217929664
chr10	80198675	80198931	86.516799848741
chr10	80218849	80219073	259.386658910896
chr10	80262036	80262277	32.6037028458426
chr10	80280955	80281211	62.5838468906122
chr10	80300201	80300429	40.1761932206535
chr10	80383690	80383940	39.5373498028997
chr10	80516696	80516844	96.8185731863706
chr10	80724922	80725025	60.7731532070107
chr10	80732547	80732700	72.0656502631269
chr10	80733362	80733544	183.765869092043
chr10	80839749	80839989	39.2741758200796
chr10	80853736	80853929	38.8836816280642
chr10	80889296	80889423	63.8477431744293
chr10	80917382	80917541	231.977686106669
chr10	80944092	80944167	128.421989215158
chr10	81058557	81058706	74.7025708033162
chr10	81184329	81184573	27.3437376407875
chr10	81842199	81842447	57.2816067615411
chr10	81967056	81967191	74.0904852437066
chr10	82049768	82049914	30.635205431966
chr10	82258618	82258805	109.726246017347
chr10	85899132	85899380	55.381755425466
chr10	87402184	87402440	46.4751305993285
chr10	87647795	87648051	53.3333594212024
chr10	88170224	88170480	42.365153814669
chr10	88200975	88201183	48.3437366833294
chr10	89260565	89260684	117.082466921771
chr10	89346017	89346266	34.3147493364801
chr10	89395554	89395810	34.7322720685417
chr10	89461398	89461532	87.6835249502599
chr10	89521653	89521909	66.4449353532982
chr10	89602127	89602367	69.2451491023784
chr10	90463164	90463263	48.4536322179878
chr10	91038031	91038154	69.7128209815653
chr10	91133179	91133435	40.4652598360058
chr10	91134039	91134269	28.5332027222588
chr10	91405621	91405862	28.5172625329146
chr10	92079396	92079511	98.2484172712479
chr10	92680983	92681203	259.05003535986
chr10	92691264	92691508	43.3269511900829
chr10	92923724	92923960	131.24013335438
chr10	93466119	93466346	32.0058626886984
chr10	93661633	93661839	211.25296627517
chr10	93683401	93683647	48.192936656524
chr10	94020704	94020960	34.4478974305423
chr10	94652216	94652391	127.634157299924
chr10	94732024	94732280	86.9658967069576
chr10	94866481	94866719	58.5835818259743
chr10	94995566	94995799	50.3363710112502
chr10	95218609	95218858	40.9263171890215
chr10	95230869	95231095	39.9803980274955
chr10	95338836	95339090	27.2379919284488
chr10	95361001	95361191	92.7548871199776
chr10	95751684	95751901	39.4250890368663
chr10	95973103	95973265	26.7096878737559
chr10	96662428	96662684	41.2865763249682
chr10	96751397	96751472	51.4882601351559
chr10	97020393	97020629	54.7917696838406
chr10	97033515	97033589	84.0168845841248
chr10	97068562	97068818	41.0929741093594
chr10	97106837	97107049	54.1944588904151
chr10	97273872	97274128	29.7771308078135
chr10	97277374	97277534	85.3836863314252
chr10	97288798	97289054	59.0126326527617
chr10	97312458	97312664	122.433105697827
chr10	97333297	97333549	80.2825239556134
chr10	97453843	97454033	25.2028877039805
chr10	97578575	97578787	32.7640057081963
chr10	97849906	97850156	43.7576951332245
chr10	98261835	98261940	54.9926405019008
chr10	98503796	98504052	36.2356951055003
chr10	98600748	98600932	124.775748018587
chr10	98623989	98624117	169.719400051271
chr10	98829901	98830141	65.3060344376673
chr10	98900393	98900533	181.138502169879
chr10	99039232	99039395	97.917558474448
chr10	99078916	99079049	114.347796766298
chr10	99088641	99088745	57.3624900173481
chr10	99159827	99160083	62.6965613156901
chr10	99301977	99302233	37.0827781765156
chr10	99303043	99303113	73.7542351586597
chr10	99334487	99334727	31.749277263374
chr10	99356499	99356748	53.4938596370494
chr10	99496736	99496969	230.291465049237
chr10	100029259	100029381	53.94025714192
chr10	100220667	100220837	187.56648606951
chr10	100249945	100250201	43.9696893492607
chr10	101155918	101156159	42.7262226982879
chr10	101181111	101181366	51.2568151135989
chr10	101190613	101190699	68.7425704921708
chr10	101381019	101381275	48.7675771082216
chr10	101514546	101514792	38.6209840644308
chr10	101535731	101535916	121.05176003153
chr10	101539625	101539859	34.2813970078854
chr10	101632334	101632590	29.9860616245565
chr10	101861377	101861633	74.0825680188333
chr10	101989301	101989535	26.9841218676676
chr10	102131116	102131335	54.7248138875793
chr10	102878480	102878735	39.1923239159564
chr10	103348786	103349019	46.5948449241664
chr10	103817930	103818069	126.504577178114
chr10	104406192	104406262	43.5495156462279
chr10	104529117	104529373	39.3677395834955
chr10	104574305	104574443	64.8794954846871
chr10	104609857	104610047	55.8231704492751
chr10	104614201	104614251	33.2227577140071
chr10	104615825	104616072	76.1007842944574
chr10	104957002	104957258	44.5337749562254
chr10	104991053	104991309	28.955175395173
chr10	104992922	104993051	92.5826601648716
chr10	105231182	105231426	28.450762401387
chr10	105264246	105264330	118.268740700089
chr10	105554101	105554217	60.0486355227875
chr10	105668099	105668355	70.3645919847666
chr10	105730686	105730942	37.4095639723748
chr10	105957310	105957374	71.1636973015302
chr10	106012886	106013036	87.6609314062044
chr10	106048242	106048498	49.9441868342903
chr10	106051237	106051493	27.1160360896805
chr10	111674816	111675043	31.6642917937515
chr10	112261131	112261280	73.0407910112708
chr10	112424795	112425051	29.1424413831203
chr10	112557233	112557443	124.127912217491
chr10	112612106	112612208	58.8639567254783
chr10	113516639	113516882	35.2750137377983
chr10	113731967	113732156	105.013844657395
chr10	114035705	114035961	79.3483717991463
chr10	114133689	114133886	31.5266520469883
chr10	114139824	114140016	121.818844068801
chr10	114143222	114143341	70.1392853914699
chr10	114250340	114250596	35.1073265331143
chr10	114391530	114391635	120.301732112625
chr10	114403425	114403670	55.9296774790999
chr10	114418814	114419053	39.4581826243629
chr10	114438500	114438689	29.1753308362512
chr10	114476812	114477002	128.192208998662
chr10	114488177	114488433	27.8684287170542
chr10	114499520	114499608	55.0381500146902
chr10	114503172	114503230	40.8580236040567
chr10	114571765	114571832	96.1236204392276
chr10	114575386	114575613	30.268029724349
chr10	114635710	114635823	65.0309244424809
chr10	114658406	114658601	166.046314095991
chr10	114723694	114723773	49.6310026342478
chr10	114833448	114833686	33.0521185762845
chr10	114847186	114847414	267.085363965124
chr10	114853313	114853539	289.855062591172
chr10	115086080	115086144	62.9818134075977
chr10	115718532	115718713	189.65395089487
chr10	115720540	115720763	148.782618596043
chr10	116247271	116247527	26.5051223940674
chr10	116280238	116280442	28.7604551246506
chr10	116383747	116383917	161.876278268273
chr10	116394370	116394626	49.1641221099533
chr10	116444780	116444856	174.229713867575
chr10	118507634	118507805	87.1644310457375
chr10	118648092	118648336	27.8693104570091
chr10	118706747	118706885	117.034567499884
chr10	118707430	118707556	61.9965001330693
chr10	118766683	118766826	81.2203590509937
chr10	119164423	119164638	25.8268761995685
chr10	120514558	120514714	106.763994079099
chr10	120766503	120766756	29.8720178702986
chr10	120873496	120873595	98.899827595961
chr10	120880234	120880353	49.2225525681676
chr10	121013154	121013352	97.795762303022
chr10	121013344	121013352	86.226705445221
chr10	121031017	121031140	139.768063294704
chr10	121075163	121075356	213.08776569726
chr10	121076363	121076565	104.243561671301
chr10	121101030	121101211	162.134499554467
chr10	121169550	121169665	52.309985888277
chr10	121281379	121281633	33.1016690387562
chr10	121417908	121418005	72.9489433110886
chr10	121497411	121497658	44.8393091723888
chr10	123816392	123816528	61.0183508116669
chr10	123822821	123822962	222.062163524697
chr10	123861401	123861633	26.0579867585473
chr10	123906475	123906713	60.3811403564883
chr10	123942790	123942925	77.171029928524
chr10	124027385	124027451	66.9580557755874
chr10	124067482	124067726	40.498001232208
chr10	124069999	124070071	84.7739090828067
chr10	124070331	124070525	92.3398765057077
chr10	124091255	124091388	152.334104147269
chr10	124104311	124104498	124.376856699005
chr10	124201512	124201754	30.852259571514
chr10	124740043	124740243	126.630583767075
chr10	124963410	124963541	74.8304732504103
chr10	125795586	125795732	36.4876719686361
chr10	126159352	126159416	77.1902781184788
chr10	126164707	126164948	51.0693858092495
chr10	126401304	126401466	86.3913147740381
chr10	126429037	126429293	30.975873286507
chr10	126605251	126605374	90.0397203995526
chr10	127396519	127396759	51.8803934815855
chr10	127529620	127529876	35.7826735953686
chr10	127568128	127568189	96.1408028510004
chr10	128148746	128148880	55.6781721503483
chr10	129077626	129077849	172.993033216768
chr10	131440719	131440975	56.5913215780259
chr10	131936859	131936996	87.812452091328
chr10	133909861	133909959	75.514235911961
chr10	134124925	134125181	47.9465123181712
chr10	134133693	134133941	45.7648072033505
chr10	134295578	134295834	49.6649252456265
chr10	134350735	134350991	63.6178877663289
chr10	134385558	134385712	124.733309354952
chr10	134404732	134404829	115.011581401529
chr10	134499049	134499289	40.3070912058364
chr10	135161778	135161986	98.7747527455592
chr11	327139	327238	70.9646673159501
chr11	450099	450337	31.1249899755368
chr11	587959	588162	204.039155528211
chr11	707296	707482	78.0854026538051
chr11	809821	809948	83.6062555704126
chr11	821347	821447	101.063566035107
chr11	952483	952707	29.6409041124674
chr11	1147932	1148136	104.030495492271
chr11	1394050	1394154	51.2299780728541
chr11	1593512	1593611	96.7452291962426
chr11	2000235	2000444	37.2727989312781
chr11	2011183	2011319	149.411136651215
chr11	2232438	2232582	63.0400577052344
chr11	2421500	2421756	43.2104856694481
chr11	2484372	2484615	42.6881823311059
chr11	2555127	2555241	109.655868333273
chr11	2881949	2882185	126.555759098453
chr11	2924433	2924513	52.5143826904819
chr11	2933862	2934104	33.7898512337038
chr11	3079926	3080182	40.6641480773227
chr11	3926700	3926956	37.6411952013305
chr11	6502513	6502756	36.1940864053352
chr11	6628238	6628435	92.0717188626687
chr11	6633407	6633549	108.695544850642
chr11	6639290	6639546	35.8445827353067
chr11	6846712	6846948	30.0776313442801
chr11	7621689	7621797	98.2497055032154
chr11	7626810	7626881	82.4215964496754
chr11	8350468	8350619	83.6148813390377
chr11	8700639	8700895	32.0331440705851
chr11	8739500	8739575	62.5853198604778
chr11	9160575	9160802	32.955480105978
chr11	9286868	9287097	63.7739673245778
chr11	9385962	9386102	101.771872365534
chr11	9482270	9482307	36.3357371035818
chr11	9532416	9532589	192.334945503784
chr11	9587603	9587832	298.285655901438
chr11	9634743	9634917	199.550296295934
chr11	9781340	9781567	50.7184713171552
chr11	10072183	10072438	64.9889738912148
chr11	10329604	10329832	38.7755864413919
chr11	10331143	10331319	167.012676887239
chr11	10344532	10344786	73.9499479548347
chr11	10373369	10373603	41.4400572122762
chr11	10512165	10512421	30.501551741168
chr11	10625958	10626205	37.0738955898068
chr11	10681378	10681516	135.529716455255
chr11	11834990	11835081	82.4723219460467
chr11	12065672	12065800	128.491900242921
chr11	12087835	12088028	226.008166046109
chr11	12188638	12188894	36.9189042914033
chr11	12620989	12621217	40.2407310436985
chr11	12695814	12695971	252.903807250312
chr11	12714312	12714415	84.7866189808674
chr11	12715280	12715496	28.2845510855039
chr11	12745973	12746218	80.738857546312
chr11	12821669	12821902	51.5623729557517
chr11	12824291	12824360	47.6623407977151
chr11	13029707	13029792	170.224666191821
chr11	13161900	13162165	126.152869024537
chr11	13229793	13229927	104.716616401501
chr11	14037312	14037385	107.29879853528
chr11	14358717	14358973	54.8546283970988
chr11	15924824	15925080	30.7157519266242
chr11	16176362	16176505	85.0603010230707
chr11	16206226	16206404	163.456189554128
chr11	17003298	17003554	43.4888281213099
chr11	17034497	17034684	101.796621493228
chr11	17099155	17099328	33.9612918383752
chr11	17219246	17219393	108.841336497802
chr11	17297339	17297595	32.3721020167484
chr11	17445237	17445350	73.9254418723331
chr11	17705219	17705303	54.4547539530597
chr11	18022385	18022614	28.9370356199131
chr11	18258724	18258861	97.2718187956761
chr11	18343624	18343852	192.170055791308
chr11	18415961	18416194	53.5774566737127
chr11	18429083	18429224	80.1549955657213
chr11	19529741	19529933	132.188936299071
chr11	19681813	19681997	160.228980555505
chr11	19975579	19975803	73.4660045018042
chr11	19976536	19976792	30.2545039819493
chr11	20000366	20000501	138.981650240716
chr11	20016690	20016943	83.3986993469766
chr11	20032988	20033097	85.2996819539261
chr11	20057309	20057440	122.496398310524
chr11	20057766	20058022	34.3939020428644
chr11	20389254	20389360	67.2969273548761
chr11	20499008	20499257	29.4032350368406
chr11	22724667	22724828	215.199266655373
chr11	22814142	22814355	35.0872082207947
chr11	26050163	26050317	96.6004017446465
chr11	27076717	27076936	36.2140605671348
chr11	27180437	27180549	98.7640574448938
chr11	27231138	27231368	42.3698533013908
chr11	27255798	27256046	39.4334599012647
chr11	27397021	27397216	38.018431621593
chr11	27423596	27423807	114.121601676329
chr11	27489189	27489326	139.442464165578
chr11	28129755	28129911	41.6257204465209
chr11	29282630	29282730	67.226197744299
chr11	29303885	29303953	68.1512274139695
chr11	29343413	29343483	70.9919786966476
chr11	32140272	32140397	73.3301073615024
chr11	32728614	32728829	143.812200134368
chr11	33083059	33083200	63.0242140473913
chr11	33138144	33138400	71.4843925435356
chr11	33183133	33183197	261.727586143541
chr11	33394179	33394280	118.855485741536
chr11	33655059	33655315	37.4541410473551
chr11	33713810	33714066	41.8211136871238
chr11	33721333	33721552	25.9477883314261
chr11	34127040	34127132	96.9017062558321
chr11	34226552	34226656	62.0162038414927
chr11	34230174	34230413	32.7468480645754
chr11	34235071	34235138	45.9890657333441
chr11	34340057	34340269	149.513217603384
chr11	34366859	34367107	51.1911761049648
chr11	34393075	34393288	144.658814963164
chr11	34627975	34628231	46.3674923731953
chr11	34675552	34675804	39.6598151397979
chr11	34676444	34676700	45.9142547749977
chr11	34677649	34677903	77.3196797278372
chr11	34686743	34686952	45.4167230623322
chr11	34689736	34689978	26.5873536598975
chr11	34702773	34703000	53.2858542472165
chr11	34929874	34930029	189.718724665116
chr11	35120924	35121164	61.2708682405553
chr11	35122843	35123099	31.6253851444161
chr11	35358895	35359027	149.157920656097
chr11	35381741	35381900	85.4761121502838
chr11	35412711	35412823	82.4779769020786
chr11	35771935	35772155	25.3491230809295
chr11	36171344	36171505	139.604659656544
chr11	36453417	36453673	37.9143937365222
chr11	38190872	38191126	54.4442392556265
chr11	39767020	39767276	46.6086036723886
chr11	40191687	40191943	39.8862977659143
chr11	40350822	40351078	69.9081928072455
chr11	43852632	43852750	115.046906977738
chr11	43942336	43942578	80.3541012251121
chr11	44730830	44730968	90.8828214525375
chr11	45921290	45921546	26.760818238442
chr11	46144577	46144833	38.7179880159786
chr11	46274163	46274381	36.7290335156572
chr11	46435385	46435512	74.5578473535494
chr11	46575828	46575998	170.592189490439
chr11	46740668	46740759	49.0182012079228
chr11	46951734	46951987	41.5224257779536
chr11	47006645	47006816	189.676593622
chr11	47210947	47211203	47.3114466620687
chr11	47545255	47545326	61.0909881460571
chr11	47745729	47745922	215.094714138214
chr11	47787458	47787565	53.8883015351298
chr11	47940722	47940978	24.1955240231824
chr11	57202181	57202437	56.9632023835163
chr11	57209355	57209492	30.5809164483676
chr11	57529178	57529412	46.0837364173712
chr11	57568125	57568268	38.4053211097218
chr11	57671241	57671497	56.9885854201691
chr11	57703536	57703792	36.397337474668
chr11	57828849	57829092	49.7157510298639
chr11	57843308	57843558	55.3848941173858
chr11	58345394	58345581	101.60016335894
chr11	58874499	58874619	83.6781850281778
chr11	59523208	59523384	61.2965430440281
chr11	59544065	59544227	183.859144876503
chr11	59554543	59554703	209.922108084675
chr11	59866143	59866299	97.017928079251
chr11	60138318	60138446	62.6414832134272
chr11	60609402	60609652	64.1567250506971
chr11	61066419	61066675	49.0008474992787
chr11	61102073	61102317	70.5113606286389
chr11	61369111	61369367	26.6978130265103
chr11	61449817	61450022	123.486785685376
chr11	61523953	61524169	104.086294737885
chr11	61584414	61584636	34.6298831288101
chr11	61740459	61740527	45.1341401842245
chr11	61876635	61876878	35.6053978555269
chr11	62239957	62240023	70.4018313169786
chr11	62320943	62321173	44.9025647454193
chr11	62328150	62328395	32.4313794861708
chr11	62355577	62355824	29.3620679472934
chr11	62389561	62389773	147.697187687784
chr11	62408256	62408512	51.371946352603
chr11	62554708	62554907	53.7128792069826
chr11	62609049	62609195	92.6364819173609
chr11	62649064	62649227	79.3825418023603
chr11	63015219	63015462	26.9494812786864
chr11	63057197	63057441	55.0653911969708
chr11	63949047	63949302	55.7929722101192
chr11	64102644	64102830	39.5322625608838
chr11	64114741	64114997	27.041660817933
chr11	64122716	64122842	80.9625538686973
chr11	64334085	64334308	80.7514838395537
chr11	64582418	64582660	26.4068807634465
chr11	64610591	64610771	74.2626315851644
chr11	64622552	64622690	211.875715580519
chr11	64691571	64691722	178.754397192337
chr11	64885217	64885338	52.9462960051
chr11	65073150	65073390	41.296669688974
chr11	65138699	65138941	49.8149760110792
chr11	65149876	65150033	170.256292706922
chr11	65188784	65188886	68.5679957612552
chr11	65189658	65189841	202.312562237191
chr11	65239637	65239766	86.2415166392258
chr11	65244956	65245162	133.869013804046
chr11	65255268	65255357	57.0927602611954
chr11	65256312	65256453	81.2178523160001
chr11	65259397	65259559	113.859166327582
chr11	65327541	65327797	50.3268049453553
chr11	65621745	65621976	25.5564353502357
chr11	65666742	65666998	38.8752172980966
chr11	65683232	65683456	42.5261864285171
chr11	65788587	65788762	78.2721503078763
chr11	65798782	65799038	43.4330331320531
chr11	66056520	66056772	31.4589336838705
chr11	66104231	66104335	149.449238276598
chr11	66185707	66185820	68.9917824406589
chr11	66487811	66487924	67.5812133285307
chr11	66557227	66557464	37.7418575935746
chr11	66610776	66611015	57.196081262786
chr11	66659741	66659889	160.85567040951
chr11	66717584	66717832	88.4182193253157
chr11	66738366	66738502	164.954693411904
chr11	67118703	67118959	77.2309485557409
chr11	67122098	67122273	104.785289304805
chr11	67195804	67196060	36.0967723822428
chr11	67231494	67231626	68.1685411283546
chr11	67340703	67340822	57.6314238597173
chr11	67795532	67795779	30.0658407055144
chr11	67805826	67805890	50.9922620618269
chr11	67867148	67867238	40.6571009346916
chr11	67914547	67914792	48.921745894779
chr11	68039403	68039542	95.5607494778612
chr11	68065745	68065889	60.3516496219881
chr11	68070266	68070505	34.2076814265311
chr11	68445068	68445261	67.9910625941084
chr11	68625144	68625214	53.5929752631547
chr11	68645557	68645803	51.1438987392999
chr11	68890337	68890443	209.402057141215
chr11	68924770	68925019	49.6534265218462
chr11	69312207	69312288	88.4689818255012
chr11	69469677	69469899	130.379603277826
chr11	69503350	69503452	104.705314984937
chr11	69504566	69504799	47.6382145702277
chr11	70049999	70050243	51.7079933036565
chr11	70246008	70246176	91.3652839036828
chr11	70952402	70952658	48.8709889646592
chr11	70964527	70964729	37.2496322885742
chr11	71010501	71010618	81.9271115118892
chr11	71658694	71658894	139.255690573286
chr11	72482561	72482799	30.7103618697375
chr11	72539144	72539381	32.3372501281947
chr11	72909774	72909957	129.217882433883
chr11	72948934	72949190	35.4725717533276
chr11	72983099	72983355	55.6496920850772
chr11	73490209	73490384	104.046780620398
chr11	73490816	73490979	179.205126205391
chr11	73495402	73495652	37.9728765337761
chr11	73667316	73667492	106.723075096629
chr11	73768388	73768639	45.6717142958053
chr11	73777773	73778013	43.8431917358593
chr11	73849736	73849833	135.400625593977
chr11	74216109	74216365	36.7807312016725
chr11	74444814	74445069	66.7013102086476
chr11	74854279	74854497	89.6031158255277
chr11	74867141	74867386	42.7579152950386
chr11	74959746	74959998	42.3457438620811
chr11	75054111	75054284	112.761591645738
chr11	75276617	75276873	45.4216991801757
chr11	75446137	75446213	64.4628539179035
chr11	75473971	75474227	35.3419426216317
chr11	75494022	75494277	29.6048260068907
chr11	75524680	75524936	48.5897929918022
chr11	75860292	75860490	129.254049560313
chr11	76480801	76481041	34.4853127838961
chr11	76726751	76727007	48.8165709283243
chr11	76839099	76839344	30.9804158067295
chr11	77170425	77170681	42.2432677539655
chr11	77185302	77185543	183.85122391097
chr11	77226534	77226790	29.635943413131
chr11	77381271	77381472	42.2828190024157
chr11	77416718	77416974	27.6600018828718
chr11	77421488	77421744	56.5527574668336
chr11	77730887	77731083	44.2003419238937
chr11	77812176	77812427	61.2148161660025
chr11	77890813	77890906	117.182916303897
chr11	77896983	77897157	106.98039143409
chr11	78001411	78001534	105.915905351189
chr11	78128008	78128264	57.6726257797563
chr11	82529451	82529707	34.7590904883492
chr11	82700332	82700588	45.7613207231821
chr11	82766185	82766430	25.2964563689461
chr11	82782747	82782983	187.661766875686
chr11	82803935	82804121	96.7241024161607
chr11	82952531	82952604	74.2635046824861
chr11	82969037	82969145	54.6787319245922
chr11	85376130	85376237	41.077803752536
chr11	85601220	85601285	61.1699441818049
chr11	85642233	85642431	65.836549731944
chr11	86235299	86235475	99.8848912016745
chr11	86304080	86304214	155.38017661456
chr11	86451759	86451910	139.017249463191
chr11	86453007	86453151	95.4804723458205
chr11	86454528	86454679	69.9533915123888
chr11	86652485	86652741	51.984924645632
chr11	86723216	86723472	39.9339384928071
chr11	91129852	91129919	88.2386657669169
chr11	92681456	92681603	82.968379471497
chr11	92930515	92930752	31.2571866888544
chr11	93275238	93275335	83.972590987531
chr11	93303956	93304212	68.6957496592939
chr11	93324559	93324761	98.1410243954832
chr11	93475104	93475289	31.0237074411103
chr11	93885502	93885680	174.222732203349
chr11	93934274	93934338	53.1882570008833
chr11	94239783	94239870	48.4829565535307
chr11	94613502	94613580	51.8494444986983
chr11	94880731	94880820	74.4646169225118
chr11	95097917	95098107	230.828131619419
chr11	95745398	95745616	41.1816440249323
chr11	95747421	95747661	49.9778947476997
chr11	95865730	95865796	78.8919685867396
chr11	100647943	100648191	43.4262075019077
chr11	101737432	101737645	67.2907721082177
chr11	101881925	101882061	71.6969458489925
chr11	101956744	101956808	51.3574095850643
chr11	101982765	101983006	73.8307484114624
chr11	102049164	102049271	148.555860828014
chr11	102217837	102218049	161.330419493495
chr11	102333449	102333654	38.574393007133
chr11	102365044	102365217	94.5295974498964
chr11	102470455	102470541	86.5423634529889
chr11	102473845	102474095	31.0567460867397
chr11	102962812	102963012	63.0856183276492
chr11	104918053	104918226	126.036290374216
chr11	105893072	105893328	58.6909567942005
chr11	107067596	107067728	105.563114098925
chr11	107711527	107711783	36.6568707988557
chr11	108104406	108104611	130.262977243052
chr11	108211803	108211955	103.126527132224
chr11	108368422	108368645	247.25882969224
chr11	108535433	108535686	280.182419149076
chr11	111231177	111231297	48.5674509168702
chr11	111660931	111661155	40.0190380375119
chr11	111671311	111671539	42.0605940916798
chr11	111859616	111859749	84.1634531739474
chr11	112668705	112668951	39.99325057465
chr11	113055280	113055536	34.4744742687871
chr11	113755098	113755348	29.2345749063857
chr11	114271038	114271277	77.3597167512232
chr11	114310668	114310917	51.4795825437266
chr11	115248592	115248848	75.5409489968543
chr11	115419679	115419867	70.8047726206696
chr11	116210142	116210386	37.3179653763267
chr11	116342396	116342532	81.4646579727626
chr11	116434228	116434379	134.325184682669
chr11	116679140	116679253	41.5718190693744
chr11	116679663	116679918	47.6469065886196
chr11	116943388	116943530	137.879335814085
chr11	116969200	116969456	24.33468204407
chr11	117015925	117015996	86.8662439093663
chr11	117049333	117049538	31.9886664315837
chr11	117688930	117689184	40.7175845065998
chr11	117699416	117699603	82.5971310686766
chr11	117817601	117817857	44.0772250521033
chr11	118066009	118066090	43.1865890146881
chr11	118112350	118112461	108.5168237353
chr11	118117907	118118163	30.7111798003105
chr11	118122957	118123213	61.3321078805237
chr11	118230203	118230397	131.955599503841
chr11	118809213	118809469	40.843382094755
chr11	118869781	118869890	134.817076265892
chr11	119037089	119037345	31.2203307897803
chr11	119039253	119039509	35.8645104808252
chr11	119239188	119239384	121.697412147625
chr11	119352052	119352276	36.3317698120892
chr11	119928314	119928570	34.4005222854498
chr11	120079584	120079814	45.4910450004876
chr11	120271635	120271742	114.516649188479
chr11	120388270	120388359	51.8959933831141
chr11	120418693	120418906	108.044788532311
chr11	120483708	120483964	39.7093897357735
chr11	120678350	120678489	131.22254485779
chr11	120679352	120679590	42.3479794498944
chr11	121121706	121121806	39.6733004867076
chr11	121331684	121331940	28.9717282605054
chr11	121337361	121337552	100.129286722791
chr11	121347202	121347458	55.159738708236
chr11	121424733	121424902	105.317305755651
chr11	122067745	122067995	39.4187892539402
chr11	122513177	122513380	28.2911073652634
chr11	122547459	122547700	41.2760041612678
chr11	122954390	122954576	121.00127194496
chr11	123461450	123461698	52.8681700732858
chr11	125462328	125462584	38.149927422636
chr11	125853996	125854252	56.526241434219
chr11	125877292	125877370	98.9259216351568
chr11	126017699	126017839	85.7593469690123
chr11	128080410	128080663	31.7651898942334
chr11	128318592	128318675	60.0912045366538
chr11	128337515	128337741	39.0189056248182
chr11	128342156	128342412	40.8693259540691
chr11	129013334	129013505	182.938687637011
chr11	129118559	129118815	36.521184963075
chr11	129194591	129194663	77.0497334916307
chr11	129690203	129690438	39.0756303829485
chr11	129731742	129731958	125.341993930862
chr11	129836243	129836499	51.3182864236457
chr11	129873421	129873645	41.3221204538302
chr11	129911966	129912216	54.4979356585142
chr11	129994145	129994316	167.474527796326
chr11	130051538	130051775	28.8129857606455
chr11	130051940	130052185	46.8931580973734
chr11	130507021	130507172	148.281283768221
chr11	130870368	130870604	45.8274290191122
chr11	130969068	130969296	56.508305675747
chr11	132839884	132840069	103.141532223792
chr12	319583	319719	71.1226558921546
chr12	679687	679868	130.670764133753
chr12	681731	681979	56.1438993388533
chr12	694765	694850	159.575120974002
chr12	754743	754977	49.1722473450487
chr12	983177	983429	74.7399232073784
chr12	1715259	1715435	99.9930706044866
chr12	1869962	1870155	127.216507835
chr12	1920920	1921119	91.956988970291
chr12	1922209	1922360	166.179518549876
chr12	1947111	1947221	189.99953961421
chr12	2102639	2102893	38.8060189013503
chr12	2278070	2278219	104.417156043381
chr12	2959089	2959260	108.920789327463
chr12	3002221	3002477	49.0095455161737
chr12	3346085	3346335	37.9424143938872
chr12	4120874	4121038	89.7119383005106
chr12	4124587	4124719	51.5403182886485
chr12	5677598	5677723	84.1984174318362
chr12	5695472	5695655	88.1085112179492
chr12	6277022	6277272	56.2344325247866
chr12	6311094	6311199	55.9807774307781
chr12	6387893	6388106	119.926387735897
chr12	6389339	6389459	158.498535651089
chr12	6396092	6396253	67.8071889006618
chr12	6404407	6404569	101.305519625106
chr12	6432607	6432724	81.1826398483878
chr12	6444767	6445015	28.587572230406
chr12	6445399	6445638	44.1790906429568
chr12	6454629	6454801	127.418880230169
chr12	6480331	6480502	77.6902798741078
chr12	6772463	6772685	199.926343667092
chr12	6862193	6862440	50.5706361858249
chr12	6989911	6989989	64.8991438256573
chr12	7013796	7013993	127.388520585853
chr12	7034655	7034911	52.8973263589922
chr12	7104100	7104356	41.7089768638452
chr12	7276411	7276660	39.6915456570214
chr12	7282941	7283052	69.7222500401967
chr12	7603337	7603593	44.8389902527858
chr12	7665340	7665440	68.5477094745122
chr12	7818451	7818707	40.9239711725764
chr12	8004397	8004544	38.764755936189
chr12	8043711	8043878	156.707094483984
chr12	8059750	8060001	61.9057890554963
chr12	8179177	8179418	31.633922384643
chr12	9284844	9284915	54.8604686903103
chr12	9741453	9741709	25.7139587851225
chr12	10364869	10365091	43.1227821670152
chr12	10365376	10365591	34.6962106971031
chr12	10548325	10548526	26.3434966316869
chr12	10766076	10766319	215.866981749451
chr12	12466945	12467201	39.9607129060238
chr12	12592594	12592850	35.5671436663159
chr12	12602616	12602858	51.0768802832821
chr12	12699449	12699694	91.3188539256144
chr12	12715545	12715611	112.913605911074
chr12	12745897	12746153	39.006629655743
chr12	12857602	12857857	55.2821750681374
chr12	12878188	12878259	33.20916266793
chr12	12956240	12956486	52.8948862928822
chr12	13036345	13036546	26.067877114431
chr12	13255029	13255267	42.7186230697431
chr12	13724005	13724203	26.0191199616175
chr12	13733997	13734244	32.6909991077835
chr12	14989227	14989472	56.0326499621343
chr12	15104080	15104300	30.930226446587
chr12	15782065	15782198	105.239919866754
chr12	15949736	15949992	53.0174429498243
chr12	18082030	18082285	51.6315233255159
chr12	19549102	19549201	98.5664282572737
chr12	20782530	20782763	32.8118166080337
chr12	22194969	22195225	32.2731459080094
chr12	23646689	23646799	52.5955814539498
chr12	24192104	24192278	68.5623411897972
chr12	24231424	24231563	96.1414712536313
chr12	24893561	24893670	69.8858450493378
chr12	24908040	24908130	78.2945116994233
chr12	25113238	25113493	34.2522479570666
chr12	26306320	26306546	73.8196036758548
chr12	26427704	26427920	207.314379169662
chr12	26471616	26471755	63.8994918664839
chr12	26783637	26783872	33.9410350183599
chr12	26789663	26789901	31.1103542651778
chr12	26889807	26890028	48.3928148425116
chr12	26897979	26898221	64.6333807840238
chr12	26922207	26922420	99.3158393778921
chr12	27396935	27397182	55.8720675733604
chr12	27676947	27677201	38.4097531561902
chr12	28052317	28052562	39.1289558747174
chr12	28119821	28120066	52.7280928116841
chr12	28174778	28174917	83.8627127789404
chr12	28317967	28318103	66.198981789722
chr12	29960143	29960399	35.9935856627429
chr12	30752634	30752890	49.3592697762914
chr12	30899093	30899347	48.3825908664372
chr12	31004582	31004662	50.5300538005395
chr12	31821362	31821563	27.6889759123529
chr12	31885964	31886077	90.3669762831354
chr12	31899857	31899970	116.342271819614
chr12	31902187	31902368	184.220865961376
chr12	31916082	31916338	46.3220064535079
chr12	32590052	32590214	85.6751734860715
chr12	32597899	32598149	39.1362530941638
chr12	32687051	32687267	31.5905562714533
chr12	33044955	33045206	35.6505122728391
chr12	38518355	38518490	121.434005242212
chr12	39286025	39286147	69.8872640108082
chr12	40225791	40226040	38.5637185460643
chr12	42488072	42488328	37.1116893967874
chr12	44838982	44839060	69.8907772904573
chr12	45586259	45586417	138.404816111226
chr12	45626790	45627028	56.6882611863976
chr12	45628363	45628469	91.0732998760676
chr12	45654076	45654317	48.0153045554502
chr12	45737208	45737298	101.195283038815
chr12	46777202	46777395	82.9187800219307
chr12	46824316	46824447	128.620337532185
chr12	46849645	46849896	36.1967518675524
chr12	46867482	46867686	98.7346046202744
chr12	46877540	46877796	66.0049393016573
chr12	46886379	46886616	380.537342749336
chr12	46887725	46887916	37.3465842475778
chr12	46917999	46918243	75.3693120990962
chr12	47058825	47059070	55.3829071151047
chr12	47315237	47315493	55.1772716592897
chr12	48099736	48099874	75.3734697533772
chr12	48152872	48153126	48.262534143676
chr12	48214461	48214605	79.0991358044259
chr12	48750273	48750445	32.7465365391506
chr12	49260885	49261093	40.9614444616529
chr12	49659381	49659493	66.1277097040803
chr12	50036260	50036512	54.7815179191467
chr12	50618170	50618426	81.2877603195623
chr12	51180715	51180971	51.3613336741698
chr12	51432158	51432414	58.8749591012536
chr12	51459449	51459702	37.5918318879965
chr12	51765345	51765572	38.6029846944028
chr12	52278489	52278687	93.2461985782606
chr12	52370694	52370923	33.6608489858428
chr12	52557798	52558021	40.2963059090088
chr12	52586026	52586276	41.7681236760232
chr12	52641253	52641396	121.320315005506
chr12	52915000	52915248	37.480085085777
chr12	53268084	53268208	55.1529707209228
chr12	53297746	53297869	179.737476353445
chr12	53321130	53321270	54.7718977548897
chr12	53343623	53343808	277.045372409872
chr12	53386553	53386700	126.15524849966
chr12	53386869	53387125	58.6503042208506
chr12	53445311	53445540	31.5158171511541
chr12	53493259	53493364	59.2978809705976
chr12	53815376	53815632	66.0105028690594
chr12	53932234	53932460	68.3917450245227
chr12	53955423	53955668	56.0154138194269
chr12	54192515	54192606	127.678931205449
chr12	54219167	54219393	141.054800647298
chr12	54378766	54378857	62.3165448163142
chr12	56013535	56013779	38.3723144084905
chr12	56122847	56122939	52.6388855040839
chr12	56224467	56224723	37.5984917796642
chr12	56236752	56236851	58.539626319424
chr12	56349954	56350079	82.8552477722249
chr12	56473757	56473931	88.172703679688
chr12	56474631	56474874	31.0237464482175
chr12	56521571	56521816	248.265825337672
chr12	56522351	56522607	35.2612620298962
chr12	56546192	56546261	50.762357007622
chr12	56552023	56552197	291.641479502083
chr12	57335471	57335695	49.0210061926155
chr12	57379548	57379804	38.210262874973
chr12	57402840	57403039	202.945198224446
chr12	57495712	57495920	212.797177406879
chr12	57505998	57506095	105.988056218179
chr12	57674086	57674217	135.877725250854
chr12	57848289	57848519	80.3894924153595
chr12	57914423	57914626	86.53205792794
chr12	57940950	57941155	32.9677262245081
chr12	57970707	57970832	151.830304770682
chr12	57973609	57973769	134.061328510978
chr12	58138627	58138833	147.490800038374
chr12	58165551	58165722	113.725898758224
chr12	58359496	58359748	37.6412800500114
chr12	58819334	58819505	30.3716878547377
chr12	59159819	59160060	45.3803468924207
chr12	60660439	60660620	195.746970093778
chr12	60845400	60845486	93.846868851343
chr12	63688153	63688320	104.667432904477
chr12	64616253	64616480	177.151767244719
chr12	65002769	65003025	66.1337943513247
chr12	65027786	65027957	97.5528434187079
chr12	65138819	65139064	30.2784377156597
chr12	65729040	65729177	126.51372783691
chr12	66025473	66025721	78.226152913077
chr12	66354982	66355174	39.0517452054688
chr12	66442824	66443080	42.1485179799028
chr12	66627930	66628149	35.3098052810457
chr12	67822264	67822520	31.7890537884596
chr12	69140530	69140766	36.1010312712563
chr12	69182899	69183006	64.0170013796396
chr12	69202534	69202783	56.4017925857081
chr12	69446883	69447046	78.2832212858508
chr12	69726776	69726868	71.3442362310788
chr12	70446841	70447048	226.882909914377
chr12	71039683	71039928	43.5929682909912
chr12	71558705	71558881	28.845444314883
chr12	71832871	71832940	99.901482096825
chr12	71863079	71863335	32.7754360097261
chr12	71870350	71870606	50.1904516174015
chr12	72234319	72234575	70.9546060407588
chr12	72341426	72341680	28.7185811036118
chr12	75284025	75284281	51.3581250842665
chr12	76029515	76029771	42.8910859526261
chr12	76106139	76106381	46.9181668157579
chr12	76116561	76116703	122.211748765845
chr12	76160587	76160834	41.9462053745024
chr12	76338033	76338212	194.47422886334
chr12	76347864	76348095	29.016829444985
chr12	76371743	76371987	295.589685542056
chr12	76384431	76384440	50.2587275000597
chr12	76977782	76978038	37.6420321152968
chr12	79818026	79818217	60.6721534899953
chr12	79941346	79941495	76.1926992934713
chr12	79954010	79954258	24.6439683221887
chr12	80220079	80220335	47.9420190446292
chr12	80580593	80580735	185.834347925356
chr12	81171936	81172192	32.9513204051553
chr12	81472718	81472869	85.6672281016868
chr12	81480180	81480415	28.813218917708
chr12	81536964	81537211	50.6439566839075
chr12	82752087	82752318	34.9902041889197
chr12	85410268	85410524	33.1940468923392
chr12	89586306	89586510	32.6188961203541
chr12	89769493	89769681	75.3143740453999
chr12	90891831	90892058	38.7667318309682
chr12	92320692	92320931	33.2402997688974
chr12	92464922	92465096	52.5892526483093
chr12	92539656	92539762	81.6657345245272
chr12	93321620	93321876	46.8601769093951
chr12	93364880	93364996	73.2840822890812
chr12	93414251	93414337	44.9619971847901
chr12	93481346	93481416	67.5867978393463
chr12	93521599	93521796	35.218169116744
chr12	93920660	93920862	120.553532341297
chr12	93957732	93957860	93.7938430791991
chr12	94101698	94101914	59.6130650106707
chr12	94179099	94179271	173.832264916385
chr12	94566860	94567099	42.6991925925913
chr12	94624252	94624498	40.032749720529
chr12	95231135	95231234	80.8493138990309
chr12	95712139	95712256	73.1927405499272
chr12	95728259	95728487	30.3651191786555
chr12	95733942	95734198	49.9091291683743
chr12	96048036	96048241	30.4287837180731
chr12	96155947	96156203	50.906135861428
chr12	96157792	96158048	50.4190390908436
chr12	96182541	96182680	83.9903456543943
chr12	96196831	96197087	59.0823194324426
chr12	96360011	96360252	31.8175339117139
chr12	96370408	96370464	33.8254475005443
chr12	96390062	96390318	58.8380044847125
chr12	96928239	96928480	27.6201561175214
chr12	97300867	97301122	54.7629419397612
chr12	97774320	97774551	43.8835678962711
chr12	97962441	97962690	361.456509287568
chr12	97966187	97966252	79.7301903212824
chr12	98335856	98335941	60.726433727621
chr12	98987359	98987554	27.5202385371045
chr12	98989032	98989262	29.9358593492645
chr12	99147959	99148074	76.4372407977026
chr12	100660808	100661019	152.276100232616
chr12	100820992	100821089	72.1912779853255
chr12	100831266	100831486	41.5714432599855
chr12	100869000	100869248	39.3563732015275
chr12	101446104	101446234	140.654772274224
chr12	101993239	101993303	81.3757693063347
chr12	101993911	101994167	77.905311128182
chr12	101998051	101998168	82.7508487599132
chr12	102453288	102453357	112.20141054374
chr12	102737446	102737692	69.30743771769
chr12	103795257	103795513	44.7068637782952
chr12	103954414	103954670	57.0515419556231
chr12	104198834	104198972	137.087647913604
[truncated: 8,136 more rows]
