# Supplementary material for: Variable reproducibility in genome-scale public data: A case study using ENCODE ChIP sequencing resource
Source: FEBS Lett. 2015 Dec 21;589(24):3866–70. doi: 10.1016/j.febslet.2015.11.027 (PMC4686001; doi:10.1016/j.febslet.2015.11.027)
Supplement: Supplementary file advisedPeakLists.zip — This zip archive contains 56 advised peak lists (see main text and supplementary table 1). Files are bed like tab delimited text files, with 4 columns: chromosome, peak start, peak end, and peak score. [file mmc4.zip › HepG2_None_MafK.bed]

chr1	243594	243850	94.88251163
chr1	714085	714341	250.1313078
chr1	822815	823055	31.84827805
chr1	1171745	1172001	118.8088054
chr1	1293311	1293586	84.86029521
chr1	1338993	1339249	86.36803291
chr1	1511783	1511991	500.6573666
chr1	1617668	1617924	247.2310676
chr1	1702558	1702798	30.35242211
chr1	1705375	1705631	221.5420702
chr1	1743882	1744122	34.99880735
chr1	1748758	1749014	216.8302111
chr1	1812122	1812378	102.0171944
chr1	1818569	1818809	42.87855686
chr1	1884368	1884608	36.66435124
chr1	1892315	1892555	33.8828337
chr1	1933556	1933755	525.6728619
chr1	2198332	2198572	45.76296158
chr1	2448408	2448648	34.78963164
chr1	2711421	2711661	46.7439061
chr1	2754463	2754719	130.3084353
chr1	2767588	2767828	51.35715448
chr1	2805085	2805325	31.70575092
chr1	2863821	2864077	239.5277153
chr1	3020918	3021179	103.9480088
chr1	3074959	3075215	238.4958314
chr1	3081003	3081259	73.30447708
chr1	3132655	3132914	90.69398799
chr1	3137857	3138113	180.4357173
chr1	3182518	3182758	40.72677698
chr1	3183510	3183750	53.73079706
chr1	3229726	3229982	52.64386532
chr1	3230360	3230624	66.57470617
chr1	3265778	3266040	104.8090478
chr1	3323346	3323586	39.42475366
chr1	3358126	3358382	265.9107322
chr1	3387937	3388223	80.05847579
chr1	3713434	3713690	173.7024914
chr1	3781524	3781764	33.95383532
chr1	4016600	4016865	150.3781078
chr1	4144338	4144636	72.52374545
chr1	4327621	4327877	359.8379336
chr1	4358549	4358805	67.31227856
chr1	4563154	4563410	94.28807832
chr1	4591981	4592237	85.40849937
chr1	4641946	4642205	127.4311322
chr1	4721652	4721908	143.1658415
chr1	4880674	4880930	459.5732671
chr1	4911812	4912052	31.18219016
chr1	4975281	4975537	336.3514775
chr1	5099845	5100102	121.9068454
chr1	5248960	5249216	87.19175422
chr1	5316923	5317179	188.0831451
chr1	5322186	5322426	64.544304
chr1	5424810	5425050	51.06497982
chr1	5619207	5619471	111.2155597
chr1	5670556	5670818	148.8792568
chr1	5753726	5753994	145.3776004
chr1	5786924	5787164	49.0965147
chr1	5955699	5955955	201.3495662
chr1	5993743	5993999	117.6895377
chr1	6000860	6001119	131.4386441
chr1	6043843	6044112	78.77584442
chr1	6122803	6123059	134.5514522
chr1	6165215	6165471	280.6643537
chr1	6550501	6550741	53.71636496
chr1	6553576	6553816	38.40324115
chr1	6644303	6644482	442.2994325
chr1	6661122	6661378	34.87903661
chr1	6664352	6664618	95.12352032
chr1	6703773	6704029	232.1497358
chr1	6817868	6818124	152.7634855
chr1	6819694	6819950	84.61845299
chr1	6822086	6822342	124.5452467
chr1	6855697	6855937	35.77821494
chr1	6931446	6931702	128.8037721
chr1	6952134	6952374	51.75364304
chr1	7008637	7008877	30.00416566
chr1	7105640	7105880	38.44804763
chr1	7134243	7134506	76.38620223
chr1	7150652	7150892	31.28111187
chr1	7158284	7158540	175.3223532
chr1	7159459	7159699	39.78909466
chr1	7267944	7268200	219.2754133
chr1	7318753	7319009	299.0009046
chr1	7398561	7398817	92.58811383
chr1	7515377	7515633	84.70064222
chr1	7561069	7561325	169.9239756
chr1	7577023	7577279	325.6128165
chr1	7596251	7596516	214.3710947
chr1	7878722	7878962	47.7560694
chr1	7965613	7965869	26.17417869
chr1	7978652	7978892	31.33855068
chr1	8009142	8009382	50.49063783
chr1	8016667	8016923	376.9135913
chr1	8073045	8073301	152.7763033
chr1	8100693	8100949	27.21108749
chr1	8116103	8116359	76.18217675
chr1	8138211	8138467	278.5370919
chr1	8182158	8182414	99.39229228
chr1	8201831	8202087	219.8656166
chr1	8213575	8213815	40.68666618
chr1	8229915	8230180	137.8166673
chr1	8250021	8250292	298.4099195
chr1	8257815	8258078	85.09982803
chr1	8263142	8263398	97.23058081
chr1	8272066	8272306	42.94421681
chr1	8318997	8319276	244.4438157
chr1	8319815	8320080	113.1687776
chr1	8343651	8343914	81.12935591
chr1	8346111	8346367	361.8929888
chr1	8508283	8508523	33.35607443
chr1	8576413	8576653	51.51608438
chr1	8628970	8629226	297.6190677
chr1	8683877	8684117	39.70013763
chr1	8703958	8704198	30.92399268
chr1	8734104	8734344	52.95280917
chr1	8763578	8763847	176.6939898
chr1	8777288	8777528	78.31945197
chr1	8813435	8813675	37.5512418
chr1	8912867	8913123	247.4870876
chr1	8918154	8918410	175.5063023
chr1	8940408	8940648	34.72574229
chr1	9187647	9187903	84.89874315
chr1	9190257	9190513	220.1307282
chr1	9216009	9216272	112.1528699
chr1	9247096	9247352	216.5310884
chr1	9257552	9257808	305.1168648
chr1	9259023	9259279	134.4539864
chr1	9291042	9291298	97.46783657
chr1	9335630	9335886	28.72691121
chr1	9349967	9350229	126.0004863
chr1	9360241	9360511	130.7677724
chr1	9400400	9400656	104.0675452
chr1	9460125	9460381	27.11679269
chr1	9484358	9484614	26.89570226
chr1	9496338	9496599	151.3206154
chr1	9498554	9498794	41.6605124
chr1	9504152	9504408	298.6329737
chr1	9551103	9551359	116.3637352
chr1	9552304	9552560	341.7252472
chr1	9608699	9608955	188.3864375
chr1	9617702	9617958	26.87517382
chr1	9674248	9674488	34.70499138
chr1	9686930	9687170	34.1264246
chr1	9731671	9731928	116.3830252
chr1	9779218	9779401	506.5999044
chr1	9886220	9886476	83.87558138
chr1	9919620	9919876	139.7001157
chr1	10005674	10005914	46.9858717
chr1	10087142	10087403	137.8098712
chr1	10116075	10116315	30.17003118
chr1	10158768	10159008	42.58052241
chr1	10181813	10182069	199.7404371
chr1	10251513	10251753	43.59973191
chr1	10254632	10254835	601.7932864
chr1	10323570	10323826	333.0130437
chr1	10347085	10347361	81.71296451
chr1	10351820	10352076	150.9054763
chr1	10359569	10359809	29.96739853
chr1	10413814	10414073	154.8016644
chr1	10448146	10448405	239.5450553
chr1	10463926	10464186	142.6608961
chr1	10499026	10499282	86.32664533
chr1	10519189	10519445	165.9422707
chr1	10611125	10611365	43.94234143
chr1	10751207	10751463	322.8888538
chr1	10801794	10802050	218.9794847
chr1	10813155	10813395	35.38485541
chr1	10965796	10966036	37.3034751
chr1	11021069	11021325	133.427454
chr1	11097522	11097778	186.4064992
chr1	11341878	11342138	70.31909626
chr1	11620169	11620425	98.61647494
chr1	11731590	11731846	33.06442658
chr1	11795759	11796015	109.0996993
chr1	11857954	11858194	36.06513879
chr1	11877468	11877744	85.05064828
chr1	11883865	11884121	146.2481507
chr1	11917602	11917858	26.82916068
chr1	11972666	11972906	41.58419118
chr1	12073327	12073567	54.16725912
chr1	12079192	12079457	77.54924365
chr1	12112184	12112440	100.5851078
chr1	12118191	12118461	100.7098829
chr1	12156739	12156995	177.7076091
chr1	12305846	12306102	78.73492262
chr1	12331166	12331406	56.51204589
chr1	12339769	12340027	123.4926644
chr1	12353538	12353794	212.2776213
chr1	12416090	12416384	130.020841
chr1	12462933	12463189	301.5812537
chr1	12471224	12471464	62.83201828
chr1	12504586	12504826	55.82600662
chr1	12618682	12618922	60.70480431
chr1	12679061	12679301	38.73069791
chr1	12703197	12703453	88.90802715
chr1	12756728	12756968	73.25595161
chr1	12789970	12790210	48.08629959
chr1	12870770	12871010	73.04042652
chr1	13953685	13953941	456.5415726
chr1	14086887	14087143	71.87456037
chr1	14108387	14108658	146.3538109
chr1	14156747	14157003	82.47174631
chr1	14177729	14177986	69.6415325
chr1	14244176	14244416	51.32389995
chr1	14260059	14260299	57.31959197
chr1	14296651	14296891	50.80090072
chr1	14297206	14297446	123.8012344
chr1	14393242	14393482	63.20328229
chr1	14509941	14510181	59.05256659
chr1	14643743	14643983	48.46015141
chr1	14650817	14651057	70.1260458
chr1	14731906	14732146	39.90021779
chr1	14738805	14739061	122.4223989
chr1	14833032	14833292	114.954635
chr1	14841333	14841589	246.2514166
chr1	14979381	14979637	220.0924799
chr1	15026247	15026487	36.82681628
chr1	15072371	15072611	37.1477001
chr1	15246332	15246588	176.5587271
chr1	15255936	15256192	298.5699055
chr1	15271186	15271442	146.6544024
chr1	15312859	15313115	105.7296756
chr1	15320701	15320957	97.64754081
chr1	15335385	15335641	246.1632045
chr1	15346192	15346448	353.2738064
chr1	15474569	15474827	97.67870226
chr1	15587230	15587486	37.3760885
chr1	15615094	15615350	282.9478014
chr1	15659522	15659762	39.59838871
chr1	15666803	15667059	72.79165957
chr1	15682666	15682922	66.29121567
chr1	15683477	15683733	44.31316402
chr1	15694788	15695028	51.72867011
chr1	15720735	15720991	213.3273711
chr1	15849936	15850192	323.552929
chr1	15867958	15868215	139.9822512
chr1	15878175	15878415	32.37892827
chr1	15885660	15885900	39.27540978
chr1	15910253	15910510	184.7438624
chr1	15922562	15922821	130.2039688
chr1	15936727	15936967	30.04379291
chr1	15976501	15976757	136.8302145
chr1	16031741	16032008	77.95058854
chr1	16092347	16092603	459.79727
chr1	16107234	16107460	698.2411033
chr1	16162181	16162438	60.40208153
chr1	16170712	16170968	386.4503665
chr1	16176627	16176883	98.98135679
chr1	16229493	16229733	33.18259992
chr1	16415547	16415803	28.07221434
chr1	16472107	16472372	105.6088661
chr1	16500025	16500281	309.6288097
chr1	16621395	16621651	93.70825846
chr1	16660405	16660661	291.9166815
chr1	16694869	16695045	491.7992808
chr1	16770566	16770806	31.6184593
chr1	16930494	16930734	31.7804326
chr1	16934835	16935075	41.53579943
chr1	16949416	16949672	185.5863984
chr1	16955397	16955637	34.67794991
chr1	17002999	17003239	35.31758458
chr1	17220889	17221129	31.15990832
chr1	17356776	17357032	310.578407
chr1	17454236	17454476	49.49488916
chr1	17581449	17581689	33.18975095
chr1	17673661	17673918	71.82851033
chr1	17674937	17675193	139.8482775
chr1	17724478	17724734	135.6946273
chr1	17918668	17918924	133.9517724
chr1	17977319	17977575	64.68698003
chr1	18006794	18007061	126.1325737
chr1	18035967	18036207	32.08930671
chr1	18046510	18046774	80.19975228
chr1	18056523	18056779	120.4068212
chr1	18125537	18125793	298.7931491
chr1	18192958	18193214	167.1263291
chr1	18217892	18218132	46.97186659
chr1	18232125	18232365	30.43327182
chr1	18258884	18259124	74.69762754
chr1	18358776	18359016	59.1468609
chr1	18458074	18458314	55.33845557
chr1	18487166	18487426	94.67686348
chr1	18597903	18598159	172.4237417
chr1	18630997	18631253	182.7346051
chr1	18654209	18654465	150.6809259
chr1	18681246	18681486	88.70726024
chr1	18754778	18755018	31.71411868
chr1	18831184	18831424	76.97140046
chr1	18880688	18880896	584.5723238
chr1	19030660	19030916	91.49830367
chr1	19060523	19060763	83.10401719
chr1	19142024	19142285	80.38915056
chr1	19258016	19258272	64.30149656
chr1	19327681	19327937	27.06758395
chr1	19337753	19338009	49.9787946
chr1	19340254	19340510	70.53942517
chr1	19365762	19366002	30.70272459
chr1	19463717	19463973	188.1380269
chr1	19562331	19562587	150.9995577
chr1	19566203	19566464	71.96356138
chr1	19567542	19567798	25.83177676
chr1	19727637	19727907	82.7401679
chr1	19763549	19763805	196.7245243
chr1	19856824	19857064	53.3668665
chr1	20006224	20006464	110.0243419
chr1	20076705	20076966	190.2462703
chr1	20077442	20077703	172.2789357
chr1	20100955	20101211	114.5489516
chr1	20118813	20119006	663.1761266
chr1	20166868	20167108	33.66208718
chr1	20171761	20171960	538.1584539
chr1	20197914	20198154	30.60704527
chr1	20296390	20296650	78.41286825
chr1	20298245	20298506	123.0743019
chr1	20314234	20314490	79.89807906
chr1	20375125	20375390	118.6944117
chr1	20461568	20461808	57.06934385
chr1	20600968	20601208	34.57648046
chr1	20611199	20611455	169.0214421
chr1	20649976	20650216	41.71870564
chr1	20652440	20652680	44.9359132
chr1	20776271	20776547	67.73654669
chr1	20911431	20911687	363.3181452
chr1	20926599	20926855	60.68377842
chr1	20957279	20957535	400.691044
chr1	21112243	21112483	48.74157048
chr1	21140322	21140578	32.8771431
chr1	21223370	21223656	73.31486161
chr1	21258675	21258931	92.43945952
chr1	21308462	21308718	232.4096645
chr1	21315598	21315838	45.38779279
chr1	21327553	21327809	185.5849187
chr1	21348893	21349012	403.1639757
chr1	21369459	21369699	44.43267424
chr1	21422493	21422753	74.37381418
chr1	21426290	21426530	31.0387153
chr1	21486834	21487090	67.26165047
chr1	21586981	21587237	106.5086066
chr1	21602743	21602999	103.0358684
chr1	21631960	21632216	188.424785
chr1	21678463	21678719	156.7616383
chr1	21824308	21824548	48.27377639
chr1	21838510	21838766	94.99066916
chr1	21848244	21848500	72.74875393
chr1	21896669	21896925	27.55055164
chr1	21906419	21906646	734.3318847
chr1	21935276	21935539	141.694001
chr1	21971466	21971728	139.7658497
chr1	22047812	22048068	260.902864
chr1	22050677	22050935	119.1055905
chr1	22051140	22051410	98.9879952
chr1	22356634	22356874	52.79631286
chr1	22382641	22382881	48.08521975
chr1	22674955	22675220	116.9801968
chr1	22740803	22741068	68.76405374
chr1	22747054	22747319	128.0364974
chr1	22781271	22781511	41.66056485
chr1	22841238	22841478	39.40252789
chr1	22850265	22850505	38.54210854
chr1	22897602	22897842	68.55889417
chr1	22969899	22970155	152.7490709
chr1	22979388	22979645	75.06089156
chr1	23097438	23097694	79.33544948
chr1	23160254	23160494	32.38270718
chr1	23318933	23319173	61.69850069
chr1	23345637	23345893	33.96919961
chr1	23438365	23438605	36.00529191
chr1	23487041	23487297	78.38054668
chr1	23495239	23495495	183.0902351
chr1	23548913	23549173	185.1844803
chr1	23668858	23669114	126.9279676
chr1	23671285	23671525	32.44601723
chr1	23680788	23681028	40.94073309
chr1	23722448	23722704	174.3757659
chr1	23794466	23794706	36.4275191
chr1	23854679	23854935	35.68314138
chr1	23864090	23864346	312.482239
chr1	23896863	23897119	184.4732053
chr1	23924557	23924813	389.4473206
chr1	23934995	23935235	34.66852803
chr1	24072041	24072297	167.0669443
chr1	24080574	24080814	50.52220274
chr1	24106607	24106792	534.4760849
chr1	24111394	24111689	119.4620766
chr1	24278146	24278402	69.78274107
chr1	24346489	24346745	108.0695437
chr1	24362155	24362395	61.53909516
chr1	24396371	24396627	147.0457497
chr1	24424653	24424909	61.34954606
chr1	24438229	24438485	69.38571222
chr1	24566183	24566423	40.16590363
chr1	24576791	24577031	72.20721009
chr1	24618670	24618926	384.5928472
chr1	24645783	24646023	34.51366462
chr1	24649849	24650105	403.1301941
chr1	24827006	24827262	168.1912216
chr1	24950863	24951119	83.61973936
chr1	24966192	24966448	30.62157323
chr1	24980575	24980831	444.5935872
chr1	25000987	25001243	25.89699814
chr1	25091986	25092242	144.0266192
chr1	25093926	25094182	133.1380491
chr1	25299130	25299386	134.5830553
chr1	25338768	25339008	35.69743414
chr1	25400384	25400640	73.79796511
chr1	25485751	25485991	30.31113277
chr1	25512519	25512759	35.38548204
chr1	25523863	25524124	97.6629279
chr1	25539246	25539524	90.29170464
chr1	25554623	25554879	113.2364976
chr1	26014217	26014457	36.17037462
chr1	26020651	26020869	672.7375516
chr1	26021600	26021840	40.43694572
chr1	26023887	26024127	53.6758802
chr1	26049874	26050075	566.8372517
chr1	26129932	26130172	43.21849857
chr1	26152135	26152391	81.34727724
chr1	26234181	26234437	117.7632666
chr1	26320967	26321223	98.88192583
chr1	26396520	26396760	44.32143945
chr1	26406393	26406633	43.7034777
chr1	26426344	26426600	142.3115549
chr1	26522365	26522621	26.24599317
chr1	26562466	26562722	67.42333159
chr1	26564097	26564353	180.2663147
chr1	26654495	26654735	31.92457842
chr1	26674497	26674753	328.3134014
chr1	26677319	26677584	117.0816308
chr1	26859347	26859617	81.47637062
chr1	26994972	26995212	42.44307125
chr1	27028884	27029124	73.96135262
chr1	27107758	27108014	153.700013
chr1	27119482	27119738	71.5367436
chr1	27138284	27138524	33.3791806
chr1	27175781	27176037	27.37177927
chr1	27179780	27180020	31.8671883
chr1	27240689	27240948	115.1952447
chr1	27264578	27264834	31.54096784
chr1	27325441	27325703	84.13804588
chr1	27378046	27378286	33.76326799
chr1	27420492	27420748	75.75617526
chr1	27563679	27563935	148.5648996
chr1	27745313	27745574	139.816915
chr1	27811950	27812206	337.3737957
chr1	27888680	27888942	109.9010732
chr1	27998750	27998990	33.4845791
chr1	28109535	28109791	179.4454794
chr1	28116904	28117144	38.13654764
chr1	28143963	28144203	289.1920177
chr1	28160054	28160314	138.67137
chr1	28253802	28254042	33.60007648
chr1	28269685	28269941	148.1808197
chr1	28353817	28354073	106.8116699
chr1	28370973	28371229	221.709854
chr1	28405336	28405592	134.6815868
chr1	28441014	28441270	65.55053681
chr1	28461250	28461506	147.5153318
chr1	28468258	28468514	167.7790263
chr1	28501183	28501439	71.02129859
chr1	28539888	28540145	104.1638129
chr1	28576515	28576771	370.6298257
chr1	28593502	28593759	168.8167188
chr1	28623411	28623698	108.8861278
chr1	28642049	28642305	133.8575127
chr1	28669956	28670212	78.87371057
chr1	28680717	28680973	164.9803571
chr1	28798054	28798310	75.90640173
chr1	28916797	28917053	136.7296294
chr1	28995013	28995253	43.3842432
chr1	29045436	29045692	137.413247
chr1	29076898	29077169	122.6504774
chr1	29085833	29086100	85.25380137
chr1	29179926	29180182	344.8620194
chr1	29195619	29195882	66.28796526
chr1	29211501	29211763	120.721612
chr1	29260506	29260746	31.24884804
chr1	29276567	29276833	98.08001094
chr1	29344630	29344870	37.03735168
chr1	29381762	29382018	95.27954472
chr1	29400215	29400455	36.19428569
chr1	29485059	29485315	176.7365293
chr1	29505204	29505460	27.85714047
chr1	29529381	29529637	74.66520598
chr1	29771940	29772180	32.43347631
chr1	29798637	29798893	124.6650579
chr1	29831767	29832007	29.85173117
chr1	29853119	29853359	36.34030622
chr1	30042823	30043079	136.676806
chr1	30192350	30192590	40.44237352
chr1	30250052	30250292	46.18470746
chr1	30311647	30311887	44.12358634
chr1	30323275	30323536	155.8658101
chr1	30666950	30667206	87.99500725
chr1	30680832	30681088	212.0868003
chr1	30696689	30696929	40.87991567
chr1	30786678	30786936	77.29037551
chr1	30862918	30863178	82.56552076
chr1	31000640	31000899	64.31159654
chr1	31112962	31113219	94.04756726
chr1	31181240	31181507	69.59503106
chr1	31197914	31198174	140.8238117
chr1	31262708	31262964	342.2571694
chr1	31391928	31392163	874.1028836
chr1	31396105	31396345	45.57424824
chr1	31413883	31414123	44.16971691
chr1	31420135	31420375	53.91214787
chr1	31460964	31461204	56.22118029
chr1	31482844	31483084	42.02696266
chr1	31509663	31509903	63.59603204
chr1	31510018	31510274	114.6956758
chr1	31543043	31543305	94.40586879
chr1	31573413	31573672	73.42764138
chr1	31643706	31643970	208.7654465
chr1	31677312	31677574	94.85291591
chr1	31780977	31781217	74.29119481
chr1	31819811	31820051	55.2830613
chr1	31951078	31951334	315.7634691
chr1	32002014	32002254	32.47239383
chr1	32029768	32030008	41.16608399
chr1	32053414	32053672	156.6247756
chr1	32170816	32171085	882.4725972
chr1	32220801	32221057	113.3072459
chr1	32252180	32252420	36.16007417
chr1	32341619	32341859	32.22712385
chr1	32402306	32402546	41.52451114
chr1	32447594	32447850	403.8137146
chr1	32534714	32534970	291.2592883
chr1	32609612	32609876	84.67671641
chr1	32717968	32718224	87.76157911
chr1	32719222	32719363	337.1987703
chr1	32892119	32892375	68.46382895
chr1	32914339	32914595	88.28314206
chr1	32987565	32987805	60.66292385
chr1	33004900	33005165	89.54755676
chr1	33187726	33187989	115.7098055
chr1	33190819	33191076	95.00512675
chr1	33203021	33203306	85.16955698
chr1	33208016	33208256	39.3741572
chr1	33250488	33250744	93.91330793
chr1	33282841	33283097	41.08237979
chr1	33378467	33378723	243.3371565
chr1	33401706	33401948	1021.533827
chr1	33402745	33403001	132.3531415
chr1	33414458	33414698	36.15437197
chr1	33447521	33447761	38.7389233
chr1	33477087	33477343	113.5041237
chr1	33513691	33513931	35.53831527
chr1	33562912	33563107	483.9097542
chr1	33593101	33593357	322.6178434
chr1	33645922	33646162	38.46316354
chr1	33699853	33700093	53.37762459
chr1	33702169	33702425	153.99117
chr1	33722566	33722834	81.43505142
chr1	33812823	33813063	30.37086965
chr1	33829220	33829460	33.17980686
chr1	33832254	33832494	43.45817254
chr1	33856141	33856397	234.9833938
chr1	34067420	34067688	134.2286229
chr1	34116372	34116638	118.0737874
chr1	34220660	34220900	41.03094351
chr1	34236157	34236397	51.96850904
chr1	34314134	34314374	73.5905351
chr1	34617202	34617442	33.09619978
chr1	34670368	34670608	31.26516917
chr1	34768897	34769153	228.6240353
chr1	34819076	34819316	68.11257597
chr1	34833612	34833880	161.8501461
chr1	34907146	34907402	25.82296895
chr1	35010137	35010393	99.32534459
chr1	35069269	35069525	134.0446443
chr1	35153905	35154166	107.5885116
chr1	35236781	35237037	332.789538
chr1	35322378	35322634	118.3046197
chr1	35411497	35411753	26.99743138
chr1	35436536	35436792	177.9090523
chr1	35448639	35448900	116.6228893
chr1	35453807	35454063	93.26400037
chr1	35625883	35626123	30.50923565
chr1	35725393	35725656	75.68754732
chr1	35798587	35798827	46.31547785
chr1	35908743	35908983	33.01373297
chr1	35915309	35915565	267.9560938
chr1	35936615	35936871	150.4536764
chr1	36085395	36085669	199.3566087
chr1	36139758	36140014	84.79255546
chr1	36145928	36146184	26.93779612
chr1	36187682	36187938	283.6149063
chr1	36210787	36211043	240.9104737
chr1	36377460	36377700	32.36096111
chr1	36397515	36397771	380.0931523
chr1	36505902	36506161	114.9791622
chr1	36519650	36519906	164.2801541
chr1	36525118	36525358	46.98859169
chr1	36527991	36528247	398.4331185
chr1	36574106	36574364	119.6767316
chr1	36705926	36706166	54.18733412
chr1	36713988	36714244	134.5130842
chr1	36765636	36765892	41.54898583
chr1	36814112	36814368	27.04577418
chr1	36839538	36839794	129.8293922
chr1	36845976	36846240	72.88048108
chr1	36852113	36852394	77.76426444
chr1	36887310	36887575	200.5165733
chr1	36929880	36930136	51.21013494
chr1	37021187	37021427	30.33276357
chr1	37085810	37086066	471.1129378
chr1	37116095	37116351	191.8599262
chr1	37282032	37282288	123.5674899
chr1	37402909	37403149	45.57426924
chr1	37458234	37458437	571.2024667
chr1	37556340	37556596	127.0290628
chr1	37631698	37631938	44.40464028
chr1	37931268	37931524	234.370832
chr1	37952885	37953141	97.95594684
chr1	37999838	38000078	40.07765621
chr1	38002534	38002790	104.2909688
chr1	38058794	38059034	40.33611748
chr1	38095441	38095721	104.3612394
chr1	38197788	38198028	42.50487666
chr1	38214313	38214569	369.5527595
chr1	38271154	38271394	70.80065029
chr1	38276802	38277064	177.5519234
chr1	38296846	38297102	179.2549889
chr1	38317040	38317280	60.02498387
chr1	38327997	38328262	93.16308891
chr1	38495713	38495969	303.6558424
chr1	38525379	38525635	329.6448114
chr1	38583092	38583348	81.73431573
chr1	38732787	38733043	184.5979012
chr1	38882737	38882977	31.29784527
chr1	38922232	38922472	47.48409781
chr1	39123631	39123887	176.106939
chr1	39140543	39140799	81.41037018
chr1	39280537	39280777	40.51547422
chr1	39317267	39317507	39.94144163
chr1	39569032	39569272	45.86363599
chr1	39572144	39572384	41.47410021
chr1	39620426	39620689	134.9453362
chr1	39794455	39794711	235.0310282
chr1	39801008	39801271	131.9813733
chr1	39857729	39858010	89.85645812
chr1	40007420	40007660	72.975856
chr1	40038814	40039070	136.2747021
chr1	40080826	40081082	362.3389083
chr1	40104704	40104960	157.5630206
chr1	40186357	40186613	141.2972179
chr1	40483693	40483933	59.30097311
chr1	40524612	40524852	32.21099058
chr1	40664874	40665130	302.3323952
chr1	40676255	40676511	356.8102036
chr1	40685346	40685602	157.1658668
chr1	40706133	40706389	120.1186591
chr1	40727724	40727985	92.8997034
chr1	40740663	40740919	86.69397559
chr1	40873179	40873419	41.65564671
chr1	40887399	40887724	79.41495914
chr1	41021864	41022121	118.4544383
chr1	41051387	41051643	361.201607
chr1	41128755	41128995	45.10438757
chr1	41152796	41153052	93.95281885
chr1	41177175	41177415	31.58452989
chr1	41177795	41178051	226.2558786
chr1	41183398	41183657	76.0382565
chr1	41202213	41202453	30.51270572
chr1	41222255	41222523	226.8582827
chr1	41257775	41258037	99.16584767
chr1	41281152	41281373	693.5208687
chr1	41319359	41319577	600.1170473
chr1	41347030	41347286	149.4697404
chr1	41472289	41472529	40.73223105
chr1	41587896	41588153	91.12845348
chr1	41588946	41589180	1086.324242
chr1	41705904	41706160	34.18503945
chr1	41712302	41712558	32.64508317
chr1	41765578	41765841	172.0911745
chr1	41927525	41927781	216.1211334
chr1	41979394	41979650	81.58957227
chr1	42044502	42044704	657.3450798
chr1	42142145	42142401	409.5721258
chr1	42183420	42183660	33.11008577
chr1	42183988	42184228	46.32854657
chr1	42347036	42347276	48.99352532
chr1	42355772	42356012	74.98448113
chr1	42358107	42358347	64.4183048
chr1	42461194	42461434	70.51899762
chr1	42643939	42644179	34.77784946
chr1	42728762	42729019	155.1722528
chr1	42767776	42768032	85.40187702
chr1	42798631	42798871	33.2825258
chr1	42902524	42902788	77.82601863
chr1	42942340	42942580	56.8987201
chr1	43042652	43042908	121.7981283
chr1	43061251	43061523	65.37314302
chr1	43083068	43083308	32.27336883
chr1	43163814	43164075	148.6348652
chr1	43223967	43224207	32.25395836
chr1	43247232	43247488	124.8833982
chr1	43288849	43289105	304.0841611
chr1	43351792	43352048	346.6927953
chr1	43367514	43367754	43.24794108
chr1	43407489	43407745	32.88251515
chr1	43428526	43428761	806.8237729
chr1	43432836	43433092	43.51875189
chr1	43435882	43436141	82.49654438
chr1	43524306	43524504	509.7174513
chr1	43599732	43599972	59.50141397
chr1	43631503	43631763	107.1147518
chr1	43653863	43654103	30.10087067
chr1	43663066	43663306	33.79634152
chr1	43680574	43680830	134.8274202
chr1	43692985	43693241	87.65062597
chr1	43757808	43758065	65.68928046
chr1	43810963	43811219	117.0673697
chr1	43814879	43815135	168.9059311
chr1	43820249	43820507	67.86756176
chr1	43855370	43855626	124.7669554
chr1	43959627	43959883	181.9806276
chr1	44003650	44003906	66.67121038
chr1	44049968	44050224	503.7292633
chr1	44402876	44403150	101.7390879
chr1	44428332	44428572	33.34523432
chr1	44471729	44471985	254.1693784
chr1	44487330	44487586	117.4823366
chr1	44493075	44493315	52.19556866
chr1	44555341	44555597	170.9589548
chr1	44577605	44577845	61.08943733
chr1	44690989	44691255	72.60172323
chr1	44749385	44749641	32.75212687
chr1	44776038	44776278	42.01102894
chr1	44855010	44855272	68.44506853
chr1	44888652	44888892	30.27095039
chr1	44919690	44919947	161.2407654
chr1	44977116	44977356	59.86060596
chr1	44996205	44996445	51.57587396
chr1	44997834	44998096	193.7800263
chr1	45051147	45051387	44.69011146
chr1	45072434	45072690	463.6705475
chr1	45100291	45100531	37.83854033
chr1	45145183	45145439	159.5468772
chr1	45196946	45197186	36.64812841
chr1	45264385	45264625	43.70993075
chr1	45275331	45275598	139.6011695
chr1	45351162	45351402	30.62289002
chr1	45452207	45452473	105.8285637
chr1	45476930	45477170	32.26067288
chr1	45477639	45477879	30.28406399
chr1	45511261	45511501	30.8553675
chr1	45526116	45526356	39.78026151
chr1	45563685	45563944	196.1009923
chr1	45637773	45638029	65.3413795
chr1	45666171	45666438	131.057706
chr1	45697763	45698003	47.32139037
chr1	45710407	45710663	81.26007834
chr1	45712483	45712627	367.4602257
chr1	45732033	45732328	127.7131291
chr1	45779978	45780241	100.3011786
chr1	45820587	45820827	45.23405339
chr1	45869423	45869679	130.1696427
chr1	45920211	45920451	36.76368715
chr1	45933904	45934144	32.13434493
chr1	45957165	45957421	124.8383823
chr1	45987548	45987816	193.2575744
chr1	45991883	45992139	68.30086188
chr1	46009573	46009813	33.16749043
chr1	46027869	46028109	37.21867275
chr1	46151027	46151267	31.7815553
chr1	46152892	46153132	30.43476082
chr1	46182434	46182692	89.76352219
chr1	46217765	46218005	46.22125412
chr1	46232137	46232393	72.89424998
chr1	46252698	46252961	96.98130798
chr1	46304078	46304318	63.74966178
chr1	46330064	46330320	209.8526236
chr1	46337152	46337408	363.2579757
chr1	46358181	46358437	26.51469751
chr1	46360062	46360318	231.4694321
chr1	46420270	46420526	30.98958263
chr1	46449707	46449973	150.3015884
chr1	46454985	46455255	103.5305139
chr1	46470242	46470498	307.0999366
chr1	46542098	46542359	195.2206412
chr1	46570918	46571158	61.09335059
chr1	46580966	46581223	161.6122587
chr1	46635794	46636050	113.1547641
chr1	46722269	46722525	123.1596101
chr1	46751716	46751956	32.11287379
chr1	46768852	46769115	67.15881745
chr1	46965864	46966104	45.69975736
chr1	47038151	47038391	69.87831633
chr1	47150409	47150666	132.2018493
chr1	47190787	47191043	414.6044735
chr1	47201408	47201669	73.48619812
chr1	47219728	47219984	214.2489994
chr1	47226502	47226758	224.2641324
chr1	47227520	47227760	55.42794911
chr1	47233625	47233881	132.9817212
chr1	47234218	47234424	581.8825727
chr1	47630314	47630554	77.87677859
chr1	47703928	47704168	31.35215711
chr1	47710202	47710470	103.1151674
chr1	47775172	47775428	223.6460955
chr1	47779755	47780011	42.1836807
chr1	47804530	47804786	269.0222809
chr1	47805048	47805316	147.3142924
chr1	47865282	47865538	148.3811083
chr1	47889610	47889850	82.3247028
chr1	47963143	47963383	37.80150879
chr1	48078565	48078821	327.5225192
chr1	48126368	48126608	71.60967892
chr1	48198178	48198434	26.50420887
chr1	48285927	48286187	202.2514237
chr1	48288800	48289056	260.4238312
chr1	48332688	48332944	125.7543555
chr1	48341504	48341760	306.7779326
chr1	48378938	48379194	42.69779641
chr1	48380303	48380516	565.6277246
chr1	48472830	48473086	71.92874831
chr1	48537237	48537477	37.57349562
chr1	48589723	48589963	45.61393071
chr1	48593682	48593940	162.3619762
chr1	48605031	48605271	63.73968099
chr1	48628119	48628359	45.84630548
chr1	48640844	48641100	130.7746438
chr1	48664716	48664972	123.769761
chr1	48669600	48669856	72.8469251
chr1	48704618	48704858	34.4123412
chr1	48772319	48772559	58.82679734
chr1	48775338	48775594	267.5290039
chr1	48861904	48862160	202.5922615
chr1	48900997	48901284	79.15256686
chr1	48909936	48910176	40.83309424
chr1	48914696	48914936	61.70885008
chr1	48960174	48960314	348.6711233
chr1	49013208	49013464	132.7974478
chr1	49016622	49016879	105.4883023
chr1	49112910	49113150	32.36997735
chr1	49131479	49131740	134.210766
chr1	49183977	49184233	202.8486861
chr1	49220066	49220334	74.69918406
chr1	49316570	49316810	36.24662176
chr1	49374367	49374607	34.78795082
chr1	49405564	49405820	238.8763787
chr1	49413821	49414061	77.10982908
chr1	49445738	49445994	66.54983696
chr1	49512029	49512285	229.9073654
chr1	49543460	49543700	48.2373151
chr1	49695265	49695505	35.38796507
chr1	49785313	49785569	241.2685313
chr1	49903316	49903556	32.41823003
chr1	49931935	49932191	127.3770516
chr1	50020004	50020295	96.1617235
chr1	50092207	50092464	142.8245529
chr1	50182602	50182842	31.93954254
chr1	50186607	50186847	42.86890227
chr1	50198993	50199256	109.4974342
chr1	50504145	50504401	221.9335996
chr1	50505319	50505559	38.40618121
chr1	50539535	50539791	72.43904224
chr1	50542388	50542628	45.8686096
chr1	50564200	50564456	110.6098124
chr1	50814307	50814547	29.86928252
chr1	50880585	50880848	118.2287152
chr1	50916294	50916534	48.63447265
chr1	50927789	50928029	36.11429574
chr1	50993062	50993302	37.68450242
chr1	51065285	51065541	241.4595796
chr1	51088006	51088262	250.2310266
chr1	51208333	51208589	183.8939692
chr1	51319108	51319300	554.0594191
chr1	51344173	51344442	177.0020533
chr1	51379692	51379932	52.14434834
chr1	51381377	51381633	197.4889323
chr1	51393313	51393553	41.99406433
chr1	51435709	51435980	77.06490874
chr1	51445723	51445963	41.14422594
chr1	51459397	51459637	66.52822665
chr1	51460730	51460986	241.4490952
chr1	51581467	51581707	81.4445627
chr1	51653954	51654210	333.9439044
chr1	51659304	51659560	342.7902892
chr1	51688550	51688808	83.95275299
chr1	51696826	51697082	330.9390797
chr1	51798342	51798598	59.53401961
chr1	51821120	51821384	118.064464
chr1	51831518	51831774	406.9815164
chr1	51880563	51880803	31.67004811
chr1	51899717	51899973	96.91209592
chr1	51914615	51914855	58.85276254
chr1	51939427	51939683	143.8477831
chr1	51975457	51975713	28.96881151
chr1	52022916	52023156	63.42856058
chr1	52065994	52066234	33.04913987
chr1	52134934	52135190	29.13988346
chr1	52199850	52200106	106.9857909
chr1	52306500	52306740	58.73389673
chr1	52344708	52345013	76.55426805
chr1	52472994	52473234	81.64275652
chr1	52485759	52485999	43.15180055
chr1	52495503	52495743	31.18928865
chr1	52511405	52511645	33.6262503
chr1	52553640	52553896	188.2403265
chr1	52614835	52615112	89.39708094
chr1	52657099	52657361	121.6095542
chr1	52705341	52705611	155.5855991
chr1	52707012	52707252	62.38477766
chr1	52709296	52709552	26.70060164
chr1	52734071	52734327	92.40693916
chr1	52771385	52771686	69.41239204
chr1	52794320	52794576	257.8502618
chr1	52830697	52830953	205.5364417
chr1	52934851	52935107	189.8722575
chr1	52942698	52942938	30.20133108
chr1	52953386	52953642	124.7278334
chr1	53067234	53067490	119.7578112
chr1	53119205	53119461	114.9999966
chr1	53146085	53146377	78.60960264
chr1	53156120	53156360	41.30402773
chr1	53218907	53219147	29.8969069
chr1	53480475	53480731	93.45580997
chr1	53577879	53578135	69.19914211
chr1	53611615	53611871	34.55890715
chr1	53629095	53629351	39.95416862
chr1	53662968	53663226	75.44514774
chr1	53726595	53726851	119.2713622
chr1	53727735	53727991	107.6897497
chr1	53791730	53792027	107.1772624
chr1	53822431	53822671	53.9903511
chr1	54232522	54232762	36.9841716
chr1	54234931	54235171	36.28330491
chr1	54328313	54328569	140.4199986
chr1	54348682	54348922	41.73823491
chr1	54537806	54538046	41.31259035
chr1	54685605	54685861	285.7077102
chr1	54846205	54846462	90.78176523
chr1	54873255	54873495	40.62076881
chr1	54997771	54998027	242.0372507
chr1	55206991	55207231	36.5999427
chr1	55260425	55260683	260.6101522
chr1	55289403	55289662	121.5063333
chr1	55299890	55300130	45.24999009
chr1	55357476	55357745	85.47354383
chr1	55392639	55392900	93.96108494
chr1	55403193	55403449	276.9204804
chr1	55426586	55426826	36.63880589
chr1	55438550	55438790	38.0179046
chr1	55555663	55555903	43.40530376
chr1	55560846	55561113	173.6157261
chr1	55586985	55587225	38.92133119
chr1	55607044	55607284	31.60944438
chr1	55630685	55630955	88.76874093
chr1	55745383	55745639	62.02761418
chr1	55787659	55787899	34.00085634
chr1	55868660	55868916	416.9666938
chr1	55878818	55879074	33.87280082
chr1	55894960	55895200	31.95650839
chr1	55909306	55909562	26.33919846
chr1	56059004	56059244	88.04881001
chr1	56123452	56123692	37.7019699
chr1	56158448	56158704	429.9603328
chr1	56282116	56282372	240.6839821
chr1	56353047	56353321	175.7306106
chr1	56408758	56409014	119.0623732
chr1	56454560	56454816	87.8379425
chr1	56618381	56618638	138.4008143
chr1	56659512	56659752	42.91847466
chr1	56664710	56664950	48.84687895
chr1	56691945	56692201	126.5821557
chr1	56858156	56858396	36.65831414
chr1	56890462	56890702	42.98642493
chr1	56967723	56967923	578.4710827
chr1	56968318	56968577	84.93964437
chr1	56975756	56975996	31.1185816
chr1	57015406	57015646	42.34671514
chr1	57135719	57135959	56.20781656
chr1	57151898	57152138	30.70965156
chr1	57154091	57154347	40.24226717
chr1	57154459	57154715	78.83595706
chr1	57227224	57227464	30.23424076
chr1	57237453	57237710	174.5229683
chr1	57239375	57239631	393.6390545
chr1	57279996	57280254	163.5193415
chr1	57470860	57471116	88.15484148
chr1	57626326	57626592	159.7524472
chr1	57636694	57636934	31.8641095
chr1	57652203	57652459	227.4814218
chr1	57656629	57656902	107.4766237
chr1	57746003	57746156	488.2382852
chr1	57808027	57808267	34.02422694
chr1	57884314	57884580	75.30916779
chr1	57919288	57919528	31.79843394
chr1	57992172	57992412	31.38377568
chr1	58004930	58005170	54.38462554
chr1	58048647	58048903	115.0607879
chr1	58067775	58068015	42.20150094
chr1	58109441	58109702	95.96512681
chr1	58173801	58174057	69.74626567
chr1	58213558	58213814	139.4513327
chr1	58248112	58248368	307.5677878
chr1	58274917	58275157	55.4459997
chr1	58282328	58282586	60.90796041
chr1	58341427	58341667	47.05674022
chr1	58400444	58400700	175.2767308
chr1	58427865	58428105	39.07916449
chr1	58472171	58472427	170.9041633
chr1	58523737	58523977	38.73376155
chr1	58666194	58666450	303.0123629
chr1	58672470	58672735	84.25282813
chr1	58746778	58747018	36.82983867
chr1	58775409	58775666	104.5531331
chr1	58902341	58902601	203.8155621
chr1	58909591	58909847	71.99132492
chr1	58980663	58980925	127.05779
chr1	59126506	59126746	37.15689448
chr1	59219782	59220038	26.22306616
chr1	59234401	59234641	59.7323747
chr1	59245507	59245703	608.7427773
chr1	59347283	59347470	548.401877
chr1	59349037	59349300	117.4684072
chr1	59351048	59351304	79.97064107
chr1	59364978	59365234	51.181686
chr1	59383189	59383429	41.37320004
chr1	59415598	59415838	39.02394045
chr1	59443340	59443596	331.2431144
chr1	59449360	59449623	112.1560875
chr1	59479604	59479844	85.82346888
chr1	59616781	59617038	131.0843755
chr1	59657117	59657373	70.31244421
chr1	59703660	59703932	176.0209129
chr1	59710624	59710881	163.1653914
chr1	59758360	59758616	40.39630487
chr1	59774574	59774814	33.05256774
chr1	59781547	59781837	109.544389
chr1	59791022	59791262	42.3122074
chr1	59808698	59808954	227.5826281
chr1	59825123	59825381	176.2614456
chr1	59872181	59872437	371.1899924
chr1	59898141	59898397	125.4480345
chr1	59954321	59954561	53.72055956
chr1	59964412	59964668	175.7307928
chr1	59976872	59977135	100.165461
chr1	59988596	59988852	178.207362
chr1	59995854	59996110	375.3324478
chr1	60044958	60045214	122.0157048
chr1	60123235	60123475	46.87187469
chr1	60123647	60123903	27.00664415
chr1	60150446	60150704	114.2637487
chr1	60182574	60182830	167.6470022
chr1	60187657	60187913	71.9738992
chr1	60196636	60196774	424.8854526
chr1	60218761	60219017	339.6977062
chr1	60442386	60442642	262.3947404
chr1	60454938	60455178	31.35387257
chr1	60491297	60491560	66.3901189
chr1	60520104	60520360	172.5197846
chr1	60523243	60523500	92.18442691
chr1	60607609	60607849	47.52749675
chr1	60686180	60686436	120.6919582
chr1	60721318	60721578	139.1862177
chr1	60746377	60746617	48.73053577
chr1	60749438	60749678	31.09690633
chr1	60777589	60777845	107.6645606
chr1	60814626	60814882	102.212592
chr1	60840283	60840539	250.8952826
chr1	60886890	60887130	30.32433917
chr1	60968990	60969246	28.5796334
chr1	61029524	61029787	170.2926632
chr1	61063123	61063379	341.6712557
chr1	61112759	61112999	65.47239197
chr1	61115544	61115784	53.91751061
chr1	61128611	61128851	30.05489374
chr1	61140648	61140904	73.26988935
chr1	61288032	61288288	361.4600416
chr1	61335309	61335549	43.81786369
chr1	61351847	61352132	140.0232615
chr1	61471774	61472030	408.0399296
chr1	61473440	61473696	144.2985486
chr1	61479641	61479902	92.45726823
chr1	61516936	61517176	60.59823535
chr1	61518331	61518587	151.4707727
chr1	61527386	61527642	198.7671036
chr1	61542735	61543010	64.76814386
chr1	61543440	61543706	812.2340981
chr1	61584904	61585161	89.03954207
chr1	61596979	61597235	147.4581196
chr1	61607232	61607626	68.98847844
chr1	61631148	61631404	309.8168092
chr1	61667447	61667687	39.67535204
chr1	61668631	61668887	121.2198006
chr1	61671392	61671648	66.38612438
chr1	61691223	61691479	198.9968089
chr1	61720820	61721076	378.9148147
chr1	61730707	61730963	29.52745245
chr1	61802414	61802670	62.99504208
chr1	61803504	61803760	26.78956249
chr1	61838842	61839098	111.7010317
chr1	61866741	61866997	466.1948504
chr1	61878032	61878272	44.28775219
chr1	61911008	61911264	99.40763743
chr1	61916987	61917201	753.3095281
chr1	61918276	61918532	98.7138453
chr1	61983088	61983344	268.5642412
chr1	62026127	62026387	118.5874622
chr1	62061050	62061290	35.59075611
chr1	62083939	62084198	166.0775707
chr1	62097942	62098182	59.48834954
chr1	62121199	62121439	64.24131478
chr1	62124395	62124635	30.42906652
chr1	62197609	62197865	251.1210987
chr1	62212489	62212745	351.0163598
chr1	62218631	62218871	32.58706792
chr1	62273618	62273858	34.23597159
chr1	62274066	62274322	122.0601527
chr1	62302504	62302744	31.72721082
chr1	62340948	62341204	97.70122779
chr1	62405619	62405859	43.34277664
chr1	62418420	62418692	164.7314861
chr1	62440091	62440358	116.4732363
chr1	62442320	62442560	58.19160908
chr1	62446347	62446603	213.5044366
chr1	62455656	62455896	39.53401437
chr1	62491678	62491934	105.9339728
chr1	62523831	62524071	62.1764327
chr1	62575943	62576199	81.13661194
chr1	62579257	62579513	453.9683786
chr1	62703625	62703881	36.74239524
chr1	62710966	62711222	71.33989807
chr1	62782758	62783014	155.4866359
chr1	62803621	62803877	129.0348936
chr1	62815569	62815826	93.9568035
chr1	62849668	62849908	29.89975758
chr1	62889664	62889920	84.35759809
chr1	62928093	62928349	239.3527348
chr1	63010349	63010605	84.9341128
chr1	63064457	63064697	35.06609274
chr1	63087700	63087956	138.8110181
chr1	63091058	63091338	93.32233094
chr1	63103125	63103381	129.1650453
chr1	63212211	63212467	44.18041689
chr1	63239897	63240137	30.82561026
chr1	63300134	63300412	109.7762523
chr1	63317979	63318235	160.8467633
chr1	63341990	63342230	31.64371086
chr1	63349894	63350150	124.0394162
chr1	63383059	63383315	113.8886361
chr1	63391496	63391736	53.91578344
chr1	63405335	63405575	34.10424197
chr1	63519916	63520172	110.2706118
chr1	63709417	63709657	32.60716461
chr1	63738555	63738811	148.2669965
chr1	63740116	63740372	252.9423012
chr1	63801293	63801533	35.08229667
chr1	63859274	63859530	82.90935718
chr1	63869062	63869302	58.96172389
chr1	63871730	63871986	127.7756053
chr1	63917124	63917364	33.08573141
chr1	63924509	63924749	75.40856594
chr1	63998476	63998732	162.6094361
chr1	64044965	64045205	39.02730591
chr1	64065527	64065793	128.0394908
chr1	64090349	64090589	54.97836399
chr1	64102892	64103132	44.00947342
chr1	64114434	64114698	92.35666637
chr1	64126768	64127008	30.94104022
chr1	64132350	64132590	32.9411988
chr1	64161371	64161640	70.4845576
chr1	64243492	64243732	42.88782157
chr1	64269563	64269803	43.10445745
chr1	64331219	64331459	38.04726665
chr1	64385307	64385547	31.69957607
chr1	64386634	64386874	33.35370626
chr1	64406183	64406439	137.0867053
chr1	64504707	64504947	31.53264047
chr1	64505395	64505635	32.66750856
chr1	64508461	64508701	42.5284261
chr1	64539426	64539666	45.11835539
chr1	64569439	64569679	34.84474834
chr1	64584365	64584621	28.19120499
chr1	64619675	64619937	78.84188274
chr1	64665814	64666054	57.86469692
chr1	64717610	64717866	178.0299212
chr1	64856534	64856774	50.95552603
chr1	64962064	64962323	95.02170846
chr1	64989747	64989987	40.42055094
chr1	65011300	65011560	61.81365494
chr1	65044023	65044279	103.9562527
chr1	65143221	65143477	488.9838298
chr1	65215745	65216008	92.28750678
chr1	65247802	65248068	106.9970586
chr1	65376378	65376652	65.37881329
chr1	65414784	65415024	36.75631814
chr1	65445116	65445386	84.40868114
chr1	65462302	65462558	133.0264345
chr1	65496833	65497073	35.41987148
chr1	65579048	65579304	97.40637839
chr1	65624634	65624895	100.2894924
chr1	65636412	65636587	514.0072257
chr1	65681275	65681542	137.6851939
chr1	65720890	65721130	30.73464059
chr1	65750682	65750938	81.93985624
chr1	65811936	65812193	78.44843809
chr1	65825706	65825964	185.026236
chr1	65838337	65838593	144.5548155
chr1	65854622	65854862	42.74909564
chr1	65924489	65924748	70.49338797
chr1	66007632	66007872	44.58591525
chr1	66020168	66020408	32.7217667
chr1	66061476	66061754	106.3473201
chr1	66108463	66108720	64.8091913
chr1	66197610	66197850	48.96465742
chr1	66280511	66280751	93.97028267
chr1	66370520	66370760	43.67684554
chr1	66418486	66418742	146.1940343
chr1	66449257	66449513	120.1054475
chr1	66451145	66451404	104.1036343
chr1	66490934	66491190	99.08900491
chr1	66539895	66540151	240.6400847
chr1	66574396	66574636	75.02818333
chr1	66600917	66601173	208.3146402
chr1	66663490	66663730	49.8936131
chr1	66674388	66674644	204.1361507
chr1	66688189	66688429	30.81893092
chr1	66713565	66713805	29.82624012
chr1	66809331	66809587	252.3690615
chr1	66848932	66849188	217.0762293
chr1	66907953	66908193	35.56257086
chr1	66986409	66986665	194.0995422
chr1	67083966	67084206	32.53012223
chr1	67146290	67146530	39.56290796
chr1	67153077	67153317	74.75445055
chr1	67170769	67171026	176.0324597
chr1	67198469	67198709	75.50940631
chr1	67403285	67403541	94.00602766
chr1	67550668	67550924	136.8446189
chr1	67586602	67586842	45.4112581
chr1	67606202	67606442	38.86867874
chr1	67639737	67639993	157.264631
chr1	67666507	67666769	145.9437354
chr1	67670019	67670259	31.41403907
chr1	67728503	67728759	308.1544823
chr1	67799438	67799678	39.47292033
chr1	67812736	67812998	110.9218703
chr1	67818565	67818805	34.37732948
chr1	67849407	67849647	31.76258832
chr1	67949527	67949767	37.32955687
chr1	67998986	67999242	116.1517992
chr1	68018056	68018312	31.91342687
chr1	68046743	68046999	155.7744216
chr1	68124214	68124454	38.16961241
chr1	68149068	68149345	78.46725265
chr1	68152337	68152577	32.65295726
chr1	68166508	68166767	78.36225962
chr1	68216410	68216673	108.3180405
chr1	68225727	68225967	53.87108379
chr1	68396954	68397214	121.8525774
chr1	68465940	68466196	59.00478094
chr1	68587281	68587537	122.2321274
chr1	68624755	68624995	42.60143824
chr1	68632970	68633226	166.619276
chr1	68662451	68662707	209.3874388
chr1	68757743	68758007	180.2429993
chr1	68813931	68814171	30.13332842
chr1	68883124	68883364	31.68970711
chr1	68924220	68924489	68.53390297
chr1	68947546	68947786	30.88703024
chr1	68958971	68959227	73.86393121
chr1	68977027	68977267	43.00863722
chr1	69101530	69101786	91.50610799
chr1	69172950	69173190	46.72446201
chr1	69178506	69178746	31.2071763
chr1	69183286	69183526	36.4406755
chr1	69186656	69186896	61.3357882
chr1	69326074	69326314	32.06316749
chr1	69335570	69335810	34.89563568
chr1	69522766	69523022	75.18724943
chr1	69525791	69526047	91.03762148
chr1	69556503	69556759	152.6683547
chr1	69557436	69557676	31.51056623
chr1	69646119	69646359	83.10924462
chr1	69651121	69651383	135.5623698
chr1	69681614	69681881	162.6381237
chr1	69688275	69688533	82.21449393
chr1	69735989	69736245	93.37388113
chr1	69761663	69761903	45.24478245
chr1	69815256	69815496	62.33119979
chr1	69853804	69854060	90.60777005
chr1	69862309	69862565	127.2006649
chr1	69871993	69872249	193.8120825
chr1	69900641	69900881	33.28356562
chr1	69923561	69923801	53.32918217
chr1	69932308	69932548	34.28462193
chr1	69972063	69972319	292.5821604
chr1	70135372	70135612	30.7706482
chr1	70236879	70237119	44.194143
chr1	70265203	70265443	46.50775251
chr1	70278811	70279080	90.37558983
chr1	70299916	70300172	74.06917649
chr1	70337172	70337412	71.28265274
chr1	70379761	70380017	416.8585462
chr1	70451799	70452039	64.52492409
chr1	70458345	70458601	281.772232
chr1	70499684	70499940	404.8237654
chr1	70510864	70511104	43.88522862
chr1	70529619	70529875	218.288493
chr1	70529945	70530185	41.85250127
chr1	70548296	70548536	59.71771201
chr1	70550243	70550499	124.1354025
chr1	70552660	70552900	68.90294084
chr1	70581091	70581352	79.63895068
chr1	70585102	70585342	37.38320476
chr1	70624233	70624473	35.86393925
chr1	70667937	70668177	78.65321284
chr1	70697225	70697481	516.7204677
chr1	70752208	70752448	46.68305982
chr1	70801789	70802045	196.3975061
chr1	70802573	70802829	172.9376886
chr1	70803796	70804036	42.42057331
chr1	70818792	70819048	457.6118181
chr1	70827481	70827742	105.1491758
chr1	70874886	70875142	166.3996071
chr1	70894991	70895231	51.05933547
chr1	71102540	71102780	32.91305486
chr1	71150989	71151291	59.58619377
chr1	71154324	71154583	155.6445864
chr1	71377610	71377866	215.4039279
chr1	71424060	71424300	32.99175264
chr1	71445018	71445274	153.012891
chr1	71538020	71538276	251.8604628
chr1	71545878	71546137	125.9911674
chr1	71552228	71552488	116.4726308
chr1	71613711	71613967	166.1626757
chr1	71688456	71688712	121.9123467
chr1	71692552	71692808	59.27207655
chr1	71695419	71695659	33.24084139
chr1	71702256	71702512	125.2084039
chr1	71735641	71735902	73.02095772
chr1	71757958	71758214	117.0860171
chr1	71816074	71816330	268.1728856
chr1	71930787	71931027	30.75608402
chr1	71963240	71963480	30.90584505
chr1	72032168	72032429	104.7081036
chr1	72036835	72037075	44.76662449
chr1	72046984	72047224	34.89329198
chr1	72058636	72058876	31.43318465
chr1	72068838	72069094	27.27436606
chr1	72069146	72069386	83.78404418
chr1	72090765	72091005	54.28223825
chr1	72091361	72091601	32.08519317
chr1	72119715	72119978	112.6884703
chr1	72209611	72209867	387.619355
chr1	72247176	72247432	90.09048237
chr1	72343636	72343876	50.10474199
chr1	72385855	72386116	128.074613
chr1	72417895	72418135	42.21796105
chr1	72480756	72481012	173.6385937
chr1	72552169	72552409	65.83118826
chr1	72567604	72567861	136.8920397
chr1	72567956	72568214	121.7683353
chr1	72605976	72606234	134.5325885
chr1	72684108	72684348	63.8943411
chr1	72728485	72728741	193.0227917
chr1	72758332	72758572	36.2596184
chr1	72768928	72769168	38.12867459
chr1	72821651	72821907	288.0982854
chr1	72963753	72964035	101.4086883
chr1	73067515	73067755	38.53274708
chr1	73184352	73184592	44.00999627
chr1	73222821	73223088	68.53251361
chr1	73223601	73223857	224.6763499
chr1	73270296	73270536	52.98349236
chr1	73384705	73384961	199.3952608
chr1	73401905	73402161	156.0107733
chr1	73519987	73520227	36.18330662
chr1	73660715	73660971	173.1058259
chr1	73739632	73739895	157.0235042
chr1	74014384	74014640	29.26407442
chr1	74021969	74022209	31.54990911
chr1	74052841	74053081	101.8539341
chr1	74105258	74105523	105.7463135
chr1	74147268	74147508	48.64276029
chr1	74188991	74189231	31.11743179
chr1	74211969	74212209	68.88271583
chr1	74222579	74222836	180.4892962
chr1	74230801	74231058	111.4802257
chr1	74247016	74247256	49.34387898
chr1	74289814	74290070	205.7437213
chr1	74291914	74292154	52.81761982
chr1	74365088	74365344	279.2164826
chr1	74373695	74373935	43.16268174
chr1	74411415	74411671	77.21520646
chr1	74515186	74515426	34.1637946
chr1	74523465	74523731	153.5674554
chr1	74570562	74570802	82.20937554
chr1	74579095	74579352	97.06990785
chr1	74641570	74641810	33.12737364
chr1	74732846	74733102	88.90640814
chr1	74751475	74751715	41.84898224
chr1	74790572	74790828	73.53145252
chr1	74794976	74795216	41.98004605
chr1	74799228	74799468	55.91273685
chr1	74799928	74800184	185.3480424
chr1	74822187	74822427	35.88231892
chr1	74868621	74868877	212.6318109
chr1	74885372	74885628	156.2761348
chr1	74897804	74898044	40.60577487
chr1	74917802	74918042	105.6191306
chr1	75025803	75026043	33.55781886
chr1	75076721	75076978	169.3617876
chr1	75180719	75180980	153.1409258
chr1	75245492	75245752	184.7877236
chr1	75246226	75246466	41.34489831
chr1	75251710	75251966	135.2435682
chr1	75260727	75260967	31.06137949
chr1	75268735	75268975	30.90002328
chr1	75308489	75308746	266.1513576
chr1	75362351	75362591	50.4739408
chr1	75412139	75412395	204.5096014
chr1	75438971	75439211	39.36701403
chr1	75549618	75549858	56.36531397
chr1	75617844	75618100	172.4995906
chr1	75691644	75691884	38.83011378
chr1	75708921	75709161	56.97516034
chr1	75862021	75862277	423.5106794
chr1	75897305	75897561	71.91007953
chr1	75904115	75904371	238.6239465
chr1	75940736	75940992	26.45946317
chr1	75986538	75986794	376.9415328
chr1	76044342	76044582	46.05998635
chr1	76060090	76060346	255.0428711
chr1	76091204	76091444	51.1819867
chr1	76120311	76120551	31.75736624
chr1	76138616	76138755	360.4036201
chr1	76183781	76184037	29.37755683
chr1	76191626	76191882	26.53841655
chr1	76224300	76224540	33.08754947
chr1	76251891	76252131	32.52111216
chr1	76420311	76420551	55.89900642
chr1	76469704	76469944	48.87086611
chr1	76481479	76481719	99.6716761
chr1	76497231	76497505	168.1451237
chr1	76628823	76629063	48.66861096
chr1	76667577	76667817	46.74082325
chr1	76682258	76682612	70.35436171
chr1	76694337	76694577	30.1776572
chr1	76890624	76890882	80.60193947
chr1	76915961	76916201	56.08826028
chr1	77050189	77050429	39.66772633
chr1	77057721	77057977	168.7107301
chr1	77093253	77093509	334.2411612
chr1	77100674	77100930	198.7744435
chr1	77106472	77106728	274.6891576
chr1	77138621	77138887	132.3620197
chr1	77192032	77192288	97.44714558
chr1	77193223	77193487	227.2458788
chr1	77218041	77218281	41.04999347
chr1	77247181	77247442	142.238143
chr1	77258797	77259037	50.26880246
chr1	77292283	77292523	33.84894012
chr1	77345985	77346225	52.74266259
chr1	77559054	77559294	35.44266404
chr1	77562251	77562507	88.39801169
chr1	77666056	77666296	95.93884028
chr1	77733336	77733576	48.87454601
chr1	77813506	77813746	39.01790681
chr1	77821314	77821570	158.0749886
chr1	77861736	77861976	60.42813616
chr1	78012651	78012908	104.3395861
chr1	78015901	78016157	258.1507753
chr1	78056403	78056661	91.22757485
chr1	78097484	78097724	32.94967871
chr1	78191451	78191707	361.3315686
chr1	78227773	78228029	33.46392241
chr1	78269135	78269391	195.0250765
chr1	78283148	78283424	82.42967079
chr1	78288126	78288382	87.97617606
chr1	78424606	78424862	159.7041985
chr1	78469062	78469266	691.8323506
chr1	78510730	78510993	190.4246339
chr1	78534322	78534562	30.56300094
chr1	78554550	78554790	39.02549946
chr1	78622978	78623234	218.7468534
chr1	78698388	78698644	162.2617877
chr1	78813954	78814194	41.64703378
chr1	78912859	78913099	48.61324884
chr1	78990035	78990275	42.7063536
chr1	79084812	79085052	47.06835403
chr1	79089055	79089295	50.91113673
chr1	79111527	79111767	30.09709903
chr1	79124355	79124595	31.86125691
chr1	79129672	79129928	116.9614655
chr1	79161907	79162147	35.01784489
chr1	79181390	79181630	35.97255791
chr1	79195806	79196062	195.3140255
chr1	79227868	79228131	133.2803597
chr1	79253326	79253566	67.30765625
chr1	79254417	79254657	54.60278895
chr1	79279938	79280194	386.6419421
chr1	79329940	79330196	123.1840508
chr1	79345989	79346229	53.35883889
chr1	79353207	79353463	299.5867919
chr1	79507881	79508121	38.89738403
chr1	79535319	79535559	64.92478868
chr1	79575204	79575460	340.7013374
chr1	79639201	79639441	44.34409314
chr1	79670537	79670793	168.8600105
chr1	79690298	79690554	98.64276189
chr1	79737509	79737765	238.1247547
chr1	79747193	79747449	140.1389168
chr1	79751411	79751667	180.3257688
chr1	79852484	79852740	206.5046871
chr1	79854723	79854979	222.7509887
chr1	79897496	79897736	43.33582651
chr1	79898679	79898919	31.43538454
chr1	80020369	80020625	332.4935242
chr1	80057521	80057761	33.03298798
chr1	80113878	80114134	340.9818625
chr1	80125877	80126135	148.1868046
chr1	80169852	80170092	34.58762734
chr1	80198709	80198965	150.5870972
chr1	80213349	80213589	49.37160649
chr1	80220970	80221210	54.38971527
chr1	80239145	80239401	446.8894164
chr1	80274819	80275079	171.0846014
chr1	80286499	80286760	90.98640629
chr1	80303640	80303880	31.06784835
chr1	80313257	80313497	71.49556127
chr1	80487654	80487894	105.5496575
chr1	80493399	80493639	37.81459957
chr1	80519828	80520084	25.76691776
chr1	80659971	80660229	186.7147448
chr1	80720334	80720574	34.72115747
chr1	80723005	80723245	36.82122622
chr1	80743463	80743703	42.89958069
chr1	80749424	80749664	48.14032926
chr1	80772113	80772353	43.41721214
chr1	80777402	80777658	27.62933499
chr1	80836976	80837216	31.05062017
chr1	80850722	80850978	553.9098038
chr1	80875982	80876238	98.50950562
chr1	80937906	80938164	229.0055305
chr1	80998932	80999172	56.40399798
chr1	81090455	81090717	105.8265227
chr1	81134120	81134376	220.770489
chr1	81221691	81221949	161.7033712
chr1	81233480	81233720	76.83128625
chr1	81279086	81279349	114.8860431
chr1	81341868	81342108	42.11557174
chr1	81348214	81348454	36.48800802
chr1	81434150	81434406	67.85869556
chr1	81549750	81550006	76.81687863
chr1	81563625	81563881	188.5569976
chr1	81578117	81578357	35.7665893
chr1	81649310	81649550	62.60827726
chr1	81655753	81656012	166.5137861
chr1	81675746	81675986	34.58270253
chr1	81765651	81765907	124.4309345
chr1	81863804	81864060	141.4457559
chr1	81964126	81964382	251.9730886
chr1	81977997	81978237	94.23466053
chr1	82059238	82059494	100.7338917
chr1	82090163	82090419	125.6379554
chr1	82092366	82092606	46.31579249
chr1	82116559	82116819	80.68325875
chr1	82117049	82117289	35.47288646
chr1	82172736	82172992	129.3278364
chr1	82176603	82176859	426.3899391
chr1	82195000	82195240	108.7954551
chr1	82234009	82234249	55.6568706
chr1	82255327	82255567	48.6149439
chr1	82277719	82277975	63.80308461
chr1	82307543	82307799	119.178236
chr1	82316972	82317228	143.4372848
chr1	82318631	82318871	73.078538
chr1	82373787	82374027	38.94203801
chr1	82500574	82500830	378.9328263
chr1	82518425	82518681	33.0485892
chr1	82571649	82571889	36.62223024
chr1	82745313	82745569	156.0073208
chr1	82770552	82770808	114.9494138
chr1	82772174	82772430	79.4507953
chr1	82784667	82784907	56.76095488
chr1	82798391	82798647	197.9860235
chr1	82833212	82833472	148.4531684
chr1	82877364	82877620	250.9167919
chr1	82991128	82991384	190.550185
chr1	83066064	83066339	110.3956856
chr1	83114460	83114700	36.75637458
chr1	83152458	83152714	108.9318919
chr1	83201111	83201351	35.54517102
chr1	83327507	83327763	198.0089575
chr1	83336091	83336349	123.393162
chr1	83435090	83435346	278.064784
chr1	83501393	83501633	39.19277347
chr1	83539620	83539860	33.18662021
chr1	83547882	83548122	30.50461184
chr1	83565896	83566167	110.1095569
chr1	83847998	83848238	64.92090486
chr1	84070132	84070372	53.34395352
chr1	84070517	84070773	67.55975443
chr1	84133585	84133825	31.28258653
chr1	84232553	84232793	30.61567699
chr1	84245329	84245585	224.3811831
chr1	84294791	84295031	30.67667899
chr1	84366307	84366563	255.1281031
chr1	84367287	84367562	161.2291823
chr1	84383708	84383964	466.999531
chr1	84385609	84385865	343.66421
chr1	84411417	84411657	38.36823233
chr1	84439753	84439993	37.16150878
chr1	84442675	84442931	163.9802685
chr1	84514583	84514823	38.38092882
chr1	84569111	84569367	106.9647633
chr1	84609250	84609490	70.44037614
chr1	84713159	84713399	52.07148968
chr1	84718844	84719084	36.6346321
chr1	84738419	84738659	54.39392661
chr1	84746662	84746918	360.3195292
chr1	84863896	84864152	133.5972212
chr1	84898208	84898448	49.68760938
chr1	84971006	84971246	33.96613406
chr1	84975910	84976166	195.3157686
chr1	85036337	85036594	95.73367302
chr1	85049929	85050169	39.75088143
chr1	85100641	85100897	190.8823339
chr1	85135604	85135860	220.3931327
chr1	85186104	85186362	129.200429
chr1	85186896	85187158	117.2746415
chr1	85189866	85190106	38.8913397
chr1	85210159	85210399	31.14231364
chr1	85222224	85222464	53.5991761
chr1	85274769	85275028	129.4812046
chr1	85283251	85283491	62.48651802
chr1	85292643	85292883	39.30440149
chr1	85340148	85340404	62.6097301
chr1	85398974	85399230	198.4130577
chr1	85411675	85411931	31.00571708
chr1	85625660	85625900	58.50208425
chr1	85665824	85666064	39.87062382
chr1	85733064	85733326	105.4229644
chr1	85734981	85735237	297.7324341
chr1	85739145	85739401	129.97422
chr1	85744641	85744881	40.36313543
chr1	85794637	85794975	97.59290964
chr1	85829217	85829485	223.3551495
chr1	85875285	85875541	106.6798141
chr1	85949990	85950230	35.68329487
chr1	85965991	85966231	46.8387906
chr1	85995556	85995823	130.2490924
chr1	85996007	85996263	131.1947752
chr1	86121073	86121313	63.79118501
chr1	86146956	86147196	31.96598007
chr1	86209572	86209812	61.34312825
chr1	86354719	86354959	40.12253687
chr1	86404584	86404840	171.9867408
chr1	86437005	86437261	91.57118722
chr1	86441328	86441568	53.64165271
chr1	86458561	86458817	28.02736218
chr1	86463430	86463687	99.96952691
chr1	86513425	86513665	38.22173024
chr1	86595330	86595570	42.36616159
chr1	86625553	86625814	187.4231081
chr1	86668312	86668568	267.1824434
chr1	86776118	86776358	30.40235688
chr1	86783688	86783944	345.1993525
chr1	86791023	86791279	162.2978654
chr1	86804779	86805037	109.0156357
chr1	86895516	86895756	81.07386025
chr1	86912950	86913206	121.8875132
chr1	86964963	86965219	91.21956642
chr1	87171316	87171556	30.74306098
chr1	87174671	87174940	130.3567474
chr1	87197176	87197432	244.9842838
chr1	87294579	87294835	157.267297
chr1	87323510	87323750	41.99232526
chr1	87371627	87371867	37.65295731
chr1	87382502	87382742	49.37498931
chr1	87502676	87502916	39.01808581
chr1	87504848	87505104	98.3241759
chr1	87522724	87522980	308.2600696
chr1	87554829	87555085	142.7189811
chr1	87558606	87558862	312.2130233
chr1	87617261	87617517	296.1880785
chr1	87660143	87660383	74.02433724
chr1	87671802	87672058	160.6587243
chr1	87702310	87702550	57.47995893
chr1	87793373	87793613	49.1271865
chr1	87874421	87874677	307.0477283
chr1	87923139	87923406	98.28082044
chr1	88109869	88110125	212.1434443
chr1	88140540	88140798	101.4981521
chr1	88180042	88180299	116.0436429
chr1	88307092	88307348	154.7684423
chr1	88362085	88362325	36.50002023
chr1	88380098	88380354	129.9582396
chr1	88437966	88438222	62.71236699
chr1	88452162	88452421	97.53790383
chr1	88514730	88514970	34.50883087
chr1	88522636	88522892	445.9867171
chr1	88555694	88555966	147.8204137
chr1	88580232	88580472	30.17634932
chr1	88601103	88601359	182.3027162
chr1	88630668	88630908	36.29943892
chr1	88641437	88641677	32.24926017
chr1	88658788	88659045	85.07299241
chr1	88716665	88716921	105.7737795
chr1	88906906	88907204	79.08060549
chr1	88969629	88969869	48.94034834
chr1	88989893	88990133	53.0056367
chr1	89026379	89026619	79.51199111
chr1	89221018	89221258	30.18433961
chr1	89269197	89269453	192.0810365
chr1	89289924	89290164	32.55763113
chr1	89342320	89342560	59.95788628
chr1	89351680	89351936	307.3724066
chr1	89374900	89375140	37.47236138
chr1	89382645	89382901	146.2512982
chr1	89388762	89389023	69.63527484
chr1	89397274	89397514	40.12525174
chr1	89401524	89401764	31.59720465
chr1	89426806	89427046	55.06724138
chr1	89452639	89452895	74.60989517
chr1	89456341	89456581	30.16128223
chr1	89517057	89517297	44.27770527
chr1	89549229	89549469	33.30760915
chr1	89577413	89577653	35.6957627
chr1	89578964	89579220	278.1223011
chr1	89635926	89636182	431.5223197
chr1	89639187	89639427	35.59249874
chr1	89684676	89684916	31.59215071
chr1	89731341	89731597	135.8971913
chr1	89753514	89753697	510.7794218
chr1	89757035	89757295	164.6908386
chr1	89771282	89771470	546.6934022
chr1	89798207	89798463	403.2157437
chr1	89821425	89821683	102.5613762
chr1	89829434	89829690	161.3072197
chr1	89981705	89981961	27.89623895
chr1	89994818	89995074	291.9289462
chr1	90033433	90033689	310.1466126
chr1	90039041	90039297	264.4448734
chr1	90186471	90186727	100.7174251
chr1	90247764	90248020	64.8451543
chr1	90256702	90256958	180.9120245
chr1	90303135	90303396	94.59674431
chr1	90316464	90316720	390.7070569
chr1	90349184	90349440	28.42015883
chr1	90355763	90356019	171.2082126
chr1	90372344	90372441	421.6107879
chr1	90403956	90404165	729.3855583
chr1	90408598	90408880	197.8693615
chr1	90468290	90468546	112.9588359
chr1	90495241	90495481	30.62135507
chr1	90563780	90564020	36.74141268
chr1	90579469	90579709	44.45773457
chr1	90603760	90604000	31.64257268
chr1	90612726	90612966	73.85276384
chr1	90723935	90724201	69.88733262
chr1	90764473	90764713	56.37734554
chr1	90822989	90823245	98.81195574
chr1	90906630	90906887	104.4020782
chr1	90981127	90981401	58.19866013
chr1	91016610	91016874	81.20605058
chr1	91034474	91034714	31.40825577
chr1	91088464	91088704	43.30974642
chr1	91192642	91192882	32.0959796
chr1	91212499	91212739	34.0903845
chr1	91264511	91264767	141.4900632
chr1	91322203	91322443	39.85622484
chr1	91358492	91358748	68.23774084
chr1	91364887	91365143	124.3482714
chr1	91462372	91462628	321.7862383
chr1	91473432	91473690	103.6564413
chr1	91503067	91503323	251.5185081
chr1	91526511	91526767	69.93897328
chr1	91590803	91591025	734.9387961
chr1	91706595	91706835	51.98590242
chr1	91747425	91747665	66.23623484
chr1	91748325	91748591	186.4372751
chr1	91811074	91811254	516.8781554
chr1	91839507	91839747	32.95346292
chr1	91900726	91900966	38.69546206
chr1	91944423	91944706	86.4804591
chr1	91967089	91967361	59.02016784
chr1	91981611	91981875	96.43426078
chr1	92056812	92057041	875.8929499
chr1	92068303	92068543	49.60065141
chr1	92139772	92140028	84.4463041
chr1	92141678	92141937	60.42530186
chr1	92162939	92163195	94.64543021
chr1	92183986	92184242	196.878088
chr1	92222674	92222914	43.4793072
chr1	92261745	92261985	57.86842507
chr1	92276995	92277251	132.1503718
chr1	92283802	92284058	348.0065857
chr1	92284221	92284477	182.2776397
chr1	92329480	92329751	109.4839776
chr1	92344166	92344432	93.56568911
chr1	92352273	92352529	31.64573872
chr1	92364978	92365247	102.1595264
chr1	92380185	92380425	47.92062089
chr1	92391286	92391526	39.75765803
chr1	92458883	92459139	173.5041964
chr1	92469764	92470024	99.40957435
chr1	92527069	92527309	46.88911239
chr1	92583164	92583420	383.5014429
chr1	92684730	92684970	39.35833351
chr1	92727231	92727471	32.69744395
chr1	92752420	92752660	45.25095665
chr1	92773604	92773876	116.85512
chr1	92781611	92781867	170.4911007
chr1	92907339	92907600	102.9213561
chr1	92947986	92948226	31.70046872
chr1	92953271	92953511	52.80517494
chr1	92960366	92960622	263.0493742
chr1	92968746	92968986	35.60839676
chr1	93042441	93042681	32.14459629
chr1	93163211	93163491	68.5572675
chr1	93173356	93173622	122.3707497
chr1	93174014	93174270	432.6924539
chr1	93187525	93187765	65.05980375
chr1	93221394	93221634	50.04646619
chr1	93251920	93252176	170.2442028
chr1	93268749	93269005	172.880212
chr1	93282770	93283026	213.9935149
chr1	93293542	93293782	47.8326186
chr1	93324602	93324842	41.97932563
chr1	93352440	93352680	65.0043368
chr1	93400034	93400237	615.8375727
chr1	93416917	93417176	67.43826987
chr1	93508787	93509027	70.37959029
chr1	93590598	93590854	378.8514839
chr1	93602073	93602329	126.5209451
chr1	93635153	93635409	94.91499675
chr1	93636257	93636497	42.49113445
chr1	93659856	93660112	180.4845625
chr1	93672187	93672443	109.9408586
chr1	93694761	93695017	32.9000119
chr1	93720367	93720607	39.18872527
chr1	93725160	93725400	33.86663951
chr1	93783557	93783815	99.85387657
chr1	93796266	93796473	703.214973
chr1	93835360	93835616	140.182274
chr1	93929641	93929881	40.23537622
chr1	93984857	93985113	191.7711851
chr1	93988996	93989236	33.7675969
chr1	93998402	93998658	116.0567527
chr1	93999297	93999555	187.8580695
chr1	94021095	94021351	87.0164598
chr1	94059680	94059938	108.7217781
chr1	94062298	94062559	63.55279323
chr1	94081189	94081446	86.79051471
chr1	94083276	94083516	32.31818806
chr1	94098942	94099203	94.54342394
chr1	94100946	94101186	48.41286224
chr1	94182727	94182983	113.8528055
chr1	94219659	94219915	114.6932121
chr1	94263804	94264044	32.09016652
chr1	94283534	94283774	36.16343349
chr1	94313976	94314232	294.4811932
chr1	94344642	94344898	25.78061998
chr1	94369822	94370078	116.8951213
chr1	94374939	94375119	482.5359826
chr1	94423985	94424241	267.8344846
chr1	94430351	94430607	27.69146766
chr1	94454291	94454547	168.2137517
chr1	94516951	94517207	59.77473274
chr1	94527623	94527885	141.5441842
chr1	94528962	94529219	143.2492482
chr1	94534797	94535053	89.96682294
chr1	94537031	94537271	34.61496673
chr1	94552177	94552417	31.08057338
chr1	94571795	94572051	41.61307098
chr1	94581743	94581999	37.97060646
chr1	94587560	94587837	87.47551998
chr1	94681609	94681807	545.8999853
chr1	94696493	94696749	78.64418925
chr1	94701470	94701726	314.6264387
chr1	94735545	94735801	301.735279
chr1	94770157	94770397	33.49638981
chr1	94794766	94795022	67.22996945
chr1	94812556	94812812	26.01786092
chr1	94821348	94821616	92.31194575
chr1	94882531	94882794	124.6618217
chr1	94891394	94891664	76.46729824
chr1	94900552	94900792	29.8517055
chr1	94933692	94933932	36.60011067
chr1	94940852	94941108	219.2880681
chr1	94991730	94991989	128.5325308
chr1	94992205	94992461	88.75159989
chr1	95010721	95010990	83.90285454
chr1	95016462	95016720	141.6871146
chr1	95045423	95045686	135.4843824
chr1	95057419	95057659	78.44135918
chr1	95068351	95068591	38.48796758
chr1	95105756	95105996	50.88545591
chr1	95142712	95142968	175.3181762
chr1	95144959	95145215	144.7718468
chr1	95201016	95201272	247.9526209
chr1	95203223	95203489	179.8864268
chr1	95216559	95216799	33.03014244
chr1	95221324	95221485	430.8233145
chr1	95270730	95270970	42.49508321
chr1	95306429	95306685	261.9755494
chr1	95350091	95350347	27.87387246
chr1	95390534	95390774	37.92673046
chr1	95407697	95407953	106.5643135
chr1	95431725	95431965	41.88700248
chr1	95442772	95443028	263.496045
chr1	95448999	95449268	60.22701949
chr1	95484591	95484831	65.60291895
chr1	95495170	95495426	109.1638497
chr1	95511992	95512248	85.21045827
chr1	95654403	95654643	41.38392702
chr1	95721452	95721708	282.3728517
chr1	95750097	95750353	320.7614536
chr1	95807020	95807260	30.56623072
chr1	95857238	95857478	36.99602368
chr1	96019651	96019891	32.20368928
chr1	96048390	96048630	33.10369856
chr1	96077313	96077569	80.5846662
chr1	96085716	96085956	41.54522075
chr1	96122868	96123133	130.5451984
chr1	96185314	96185554	37.29332821
chr1	96200178	96200436	142.2682593
chr1	96231903	96232176	79.79869718
chr1	96337948	96338188	59.32483593
chr1	96436503	96436743	45.13926308
chr1	96495935	96496191	151.734917
chr1	96515630	96515870	42.26501474
chr1	96596122	96596378	71.62828167
chr1	96618596	96618836	51.74406931
chr1	96758118	96758358	33.05146515
chr1	96823870	96824110	59.0451016
chr1	96891626	96891866	39.1478591
chr1	96922557	96922797	33.55020371
chr1	96964380	96964647	102.5944406
chr1	97055319	97055588	73.04156227
chr1	97172644	97172904	129.6959592
chr1	97204348	97204588	34.24566806
chr1	97206357	97206597	43.44340164
chr1	97255219	97255459	41.47092815
chr1	97303098	97303338	38.0804119
chr1	97352099	97352355	242.2216195
chr1	97383796	97384052	69.41442287
chr1	97538787	97539050	179.4986102
chr1	97542496	97542736	38.90408445
chr1	97657334	97657574	37.53939689
chr1	97735340	97735596	95.73187237
chr1	97772143	97772404	149.9592013
chr1	97815418	97815674	166.4458383
chr1	97880319	97880559	75.94377935
chr1	97891700	97891940	69.75340559
chr1	97967243	97967499	148.4081312
chr1	98012404	98012644	41.97797283
chr1	98258278	98258534	201.290549
chr1	98272702	98272942	40.64719071
chr1	98304915	98305155	57.56262167
chr1	98385536	98385776	72.22482971
chr1	98441294	98441534	60.30867978
chr1	98448765	98449021	322.7294134
chr1	98464697	98464937	42.38789672
chr1	98531409	98531649	43.14234087
chr1	98569025	98569265	39.02369929
chr1	98630147	98630403	263.5354255
chr1	98688618	98688858	36.52177717
chr1	98764812	98765052	46.15335307
chr1	98770912	98771152	56.71239028
chr1	98854095	98854360	87.28284173
chr1	98902962	98903235	91.89512208
chr1	98924494	98924750	240.3861338
chr1	98938500	98938756	191.986949
chr1	99001907	99002147	40.81355749
chr1	99021449	99021689	62.50817804
chr1	99030909	99031149	42.41443982
chr1	99116309	99116549	30.51333596
chr1	99132352	99132610	74.29675151
chr1	99161716	99161972	190.632022
chr1	99209387	99209627	70.10922596
chr1	99217474	99217730	101.0359859
chr1	99262432	99262672	56.30585749
chr1	99372520	99372776	122.8977539
chr1	99385271	99385534	154.1794253
chr1	99458460	99458716	379.5612524
chr1	99476301	99476557	324.6704107
chr1	99488894	99489134	48.29888772
chr1	99521205	99521445	34.16325428
chr1	99560075	99560315	74.72318579
chr1	99564216	99564472	148.6694398
chr1	99573320	99573560	61.83439095
chr1	99696335	99696591	116.4776754
chr1	99712833	99713089	437.2577189
chr1	99796668	99797007	125.2830748
chr1	99848728	99848968	47.09761897
chr1	99913536	99913792	80.35683965
chr1	99993179	99993435	204.4598042
chr1	100014447	100014687	30.38738065
chr1	100024138	100024402	129.9498287
chr1	100057518	100057774	77.03021976
chr1	100087115	100087371	88.07561606
[truncated: 61,948 more rows]
