# Supplementary material for: Variable reproducibility in genome-scale public data: A case study using ENCODE ChIP sequencing resource
Source: FEBS Lett. 2015 Dec 21;589(24):3866–70. doi: 10.1016/j.febslet.2015.11.027 (PMC4686001; doi:10.1016/j.febslet.2015.11.027)
Supplement: Supplementary file advisedPeakLists.zip — This zip archive contains 56 advised peak lists (see main text and supplementary table 1). Files are bed like tab delimited text files, with 4 columns: chromosome, peak start, peak end, and peak score. [file mmc4.zip › HepG2_None_NRSF.bed]

chr1	1234521	1234718	150.706681537621
chr1	1270272	1270618	315.9797889789
chr1	1447198	1447438	29.6969123349483
chr1	1875475	1875689	109.91409119535
chr1	1906392	1906581	90.1143315079144
chr1	1951010	1951311	276.580775178523
chr1	2399482	2399805	278.060962005645
chr1	2414109	2414365	246.506782039856
chr1	2517818	2518058	33.6258779147303
chr1	3174427	3174606	125.250272475712
chr1	3418709	3419016	293.41338779279
chr1	3634577	3634898	274.098604979711
chr1	4029000	4029167	144.72528363998
chr1	4332716	4332892	75.9438794150718
chr1	4610097	4610289	88.2526097786501
chr1	5061660	5061814	79.9890780639035
chr1	5258535	5258677	58.7073388382181
chr1	5907393	5907691	300.89076984973
chr1	6112543	6112821	306.3476416247
chr1	6221708	6222055	314.857474338965
chr1	6305131	6305488	358.280972159218
chr1	6761792	6761961	73.5139275865001
chr1	7106402	7106611	155.913281739993
chr1	7135439	7135719	322.683951699701
chr1	7676453	7676756	275.851425578534
chr1	8086197	8086437	37.7335255367802
chr1	8913164	8913404	28.8867599807447
chr1	8938604	8938844	28.6481848520943
chr1	9653678	9653790	55.7208903369623
chr1	10003363	10003603	42.1460973214515
chr1	11113919	11114205	275.787263909461
chr1	11254571	11254753	65.9771675826447
chr1	11533743	11534016	281.267237819528
chr1	11540162	11540481	273.656638678234
chr1	11610722	11611080	330.318661647298
chr1	11695942	11696244	266.491112279601
chr1	11905655	11905901	164.014965939496
chr1	11919352	11919707	357.781437915236
chr1	11958953	11959260	311.345093034145
chr1	15193868	15193988	51.2948616428077
chr1	18158145	18158403	205.106216941472
chr1	18245998	18246245	221.483653321385
chr1	18337579	18337725	46.3093009095226
chr1	18388791	18388979	122.674685581741
chr1	18582851	18583162	299.386054776743
chr1	20002953	20003244	290.562572190415
chr1	20007279	20007411	54.9148063186988
chr1	20135642	20135828	89.2655554477533
chr1	20685353	20685463	47.34309754951
chr1	20697979	20698232	206.076580807491
chr1	20765820	20766049	158.718638625336
chr1	20834277	20834488	41.6577886157134
chr1	21112974	21113081	33.0573164477293
chr1	21861460	21861604	67.2171054150411
chr1	21974447	21974731	266.47027060178
chr1	21985636	21986011	337.828121612986
chr1	22033184	22033332	57.3538835378722
chr1	22542795	22542990	62.6200019865449
chr1	22933702	22933931	177.659310617692
chr1	22938006	22938313	315.133478091355
chr1	22952082	22952323	184.811577172778
chr1	23754126	23754366	29.0134225369917
chr1	23999620	23999905	320.791080481957
chr1	24151795	24152015	93.6998747397218
chr1	24263322	24263550	148.916074659969
chr1	24524217	24524376	97.2318881283655
chr1	26735035	26735375	390.97765088864
chr1	26798202	26798393	55.7568482454739
chr1	27022129	27022241	54.0404760779389
chr1	27114273	27114382	49.8351345318325
chr1	27481525	27481699	54.9484029787267
chr1	28562577	28562655	33.1357522716876
chr1	28562577	28562817	31.4953734340347
chr1	28908321	28908416	39.6967012214988
chr1	29792353	29792614	269.138937439457
chr1	30126424	30126552	60.0720056519448
chr1	30209503	30209766	206.697603221226
chr1	30225036	30225246	140.459919125464
chr1	30422635	30422814	63.5947581235982
chr1	30447996	30448262	234.149627456176
chr1	31084899	31085061	103.163554968709
chr1	31331765	31331992	159.464549401897
chr1	31653287	31653527	27.335157974683
chr1	31654405	31654579	87.6379096196774
chr1	31655157	31655516	355.653862261531
chr1	31656876	31657116	34.7381708228621
chr1	32189400	32189689	320.482796118016
chr1	33352091	33352515	342.16886964709
chr1	33430422	33430490	37.772276167019
chr1	33605746	33605908	69.9875888730978
chr1	34499716	34499956	25.2832121217388
chr1	34966098	34966377	296.562622993266
chr1	35175255	35175438	126.054945691762
chr1	35373155	35373389	176.605042287278
chr1	35390429	35390773	321.201382313112
chr1	36126601	36126894	195.158211758153
chr1	36342631	36342917	295.911928669918
chr1	36347780	36347851	69.5939501710554
chr1	37069192	37069333	56.9299925785108
chr1	37331883	37332010	66.2775574943443
chr1	37389856	37390158	282.387864353345
chr1	37431905	37432204	278.575546569805
chr1	37486329	37486594	259.122421406271
chr1	37609518	37609696	63.0710053271722
chr1	37721057	37721349	290.34865368456
chr1	37876391	37876670	294.252901070089
chr1	37940110	37940350	28.6129573701227
chr1	38229966	38230332	335.657315327782
chr1	38261094	38261358	230.417114953349
chr1	38415346	38415541	134.023462902171
chr1	38513547	38513726	146.131992313806
chr1	38541766	38542054	299.807244696389
chr1	39146657	39146733	51.0291881460631
chr1	40915671	40915852	29.9154347950258
chr1	41104207	41104416	114.1373142739
chr1	41119611	41119852	216.573245291767
chr1	41981863	41982058	79.1608286134642
chr1	42276182	42276445	214.512490960105
chr1	42404980	42405159	71.7883901631797
chr1	42800887	42801127	47.061393765992
chr1	42845526	42845742	164.335293041946
chr1	43424373	43424613	38.3936604118359
chr1	44097876	44098079	131.733500942844
chr1	44411846	44412099	162.169511378146
chr1	44434055	44434327	289.191232600539
chr1	45452096	45452334	38.0047077086082
chr1	45671380	45671519	142.045539496026
chr1	45805785	45806025	48.7042113005161
chr1	45987395	45987635	39.255868872598
chr1	45987562	45987635	32.0759426151906
chr1	47201450	47201741	332.530507064187
chr1	47648159	47648399	33.8090398577245
chr1	48204323	48204487	75.0235391924536
chr1	48274379	48274476	70.2738400972023
chr1	48688331	48688571	29.0136311760882
chr1	48996478	48996788	308.985961447166
chr1	49219129	49219293	54.4800570424019
chr1	50733807	50734062	221.481473035832
chr1	50745703	50745953	256.508882606684
chr1	50774555	50774851	321.838999644665
chr1	52468092	52468251	149.971972544586
chr1	54085768	54086008	38.2346983513178
chr1	55170922	55171141	119.898795241238
chr1	55269576	55269673	67.5448287914741
chr1	55352725	55352965	31.6526152272019
chr1	56750745	56750856	104.005822450422
chr1	58432737	58432968	196.344523935211
chr1	58756402	58756669	255.154546353795
chr1	58926232	58926460	192.325926654957
chr1	59823479	59823529	58.8372310874206
chr1	63989119	63989359	31.2412865435595
chr1	65433147	65433386	172.843389005318
chr1	65775436	65775780	348.075924700911
chr1	66488635	66488875	37.3613068442201
chr1	67903739	67903979	34.596364868795
chr1	68150831	68151007	66.6625904108946
chr1	74968166	74968424	255.936902138205
chr1	74969894	74970134	33.5036690335562
chr1	76082580	76082820	37.4322658692628
chr1	77502340	77502565	165.941297561639
chr1	77528916	77529098	109.307347932191
chr1	90460554	90460617	106.551566252019
chr1	91172929	91173216	274.210461640024
chr1	93297608	93297770	94.0395251419762
chr1	93521852	93522103	251.063173042437
chr1	93900641	93900884	245.095061712004
chr1	94236294	94236511	145.995093463907
chr1	94566271	94566509	183.208924650198
chr1	95083982	95084207	135.27163759487
chr1	95850186	95850459	290.841780866295
chr1	98513823	98514115	350.44523987947
chr1	98585440	98585654	158.848718541601
chr1	100315502	100315713	25.2663698767742
chr1	100435457	100435627	35.9431801065993
chr1	100503545	100503757	87.9926976793903
chr1	102462491	102462758	234.032856012648
chr1	107678160	107678402	259.499983345591
chr1	109423555	109423744	59.260627746833
chr1	110021491	110021781	288.71070652165
chr1	110527273	110527513	48.0579487582622
chr1	110698576	110698867	334.522967403528
chr1	110761429	110761684	211.609850827788
chr1	111085409	111085642	173.753234803375
chr1	111289355	111289650	328.466222215236
chr1	111342842	111343022	88.3913509114392
chr1	112376150	112376335	117.813765428547
chr1	112407631	112407791	113.905985741083
chr1	112626227	112626404	114.049867105921
chr1	112715002	112715276	286.908771104198
chr1	113058266	113058506	50.0346575868858
chr1	113556556	113556701	56.7146611191425
chr1	113615818	113615958	35.2784849149891
chr1	114472033	114472273	111.486893845062
chr1	114697712	114697960	192.631884942134
chr1	119471666	119471913	263.058287583314
chr1	150208397	150208462	101.030135093399
chr1	151687625	151687769	76.4989273343535
chr1	151689465	151689701	167.834804815853
chr1	153394994	153395265	320.160096660056
chr1	153424946	153425210	229.227669792427
chr1	153919084	153919324	25.5701701738005
chr1	154531292	154531387	32.1184174374858
chr1	154540264	154540625	360.759584301349
chr1	154675784	154675968	109.158486373496
chr1	155023030	155023231	30.4789320166383
chr1	155099642	155099837	42.2919811018983
chr1	155100244	155100484	27.0107915831421
chr1	155101608	155101784	25.9513203012261
chr1	155248045	155248342	292.752288796511
chr1	155278418	155278597	97.3631516087009
chr1	156384323	156384597	306.84667173849
chr1	156621888	156622125	177.272694981428
chr1	156631257	156631485	29.1378825487524
chr1	159147121	159147431	329.000729929062
chr1	159905590	159905676	57.066700042058
chr1	160232146	160232321	78.3337378933321
chr1	160343570	160343752	64.7017695326043
chr1	161193268	161193508	56.6769499708714
chr1	163291506	163291746	61.0188151515062
chr1	165197931	165198144	154.798188406721
chr1	165918647	165918913	274.662656742967
chr1	166038734	166038955	160.27288806069
chr1	166134295	166134407	45.3767369208312
chr1	166136376	166136494	65.4491791263339
chr1	166162400	166162556	54.5106342686146
chr1	167905350	167905377	56.8247077708943
chr1	167905350	167905377	105.799753803799
chr1	168578557	168578671	37.5464087245487
chr1	169075490	169075730	33.3444435261482
chr1	169565052	169565323	318.672828689476
chr1	170084152	170084362	136.225522671258
chr1	170738189	170738364	70.6179331798972
chr1	171605362	171605590	149.579659918844
chr1	171880736	171880976	37.8765235816625
chr1	173884805	173885045	49.2550577188995
chr1	174010591	174010831	39.3954106306276
chr1	174567508	174567702	56.7313472315962
chr1	175526533	175526773	27.9406713436478
chr1	175694857	175695117	259.323775096922
chr1	175712181	175712421	172.6167042992
chr1	176071473	176071713	45.380577800448
chr1	177568277	177568493	173.986286308107
chr1	180211260	180211361	80.743713568178
chr1	180991962	180992078	38.5306529421044
chr1	182079871	182080055	92.6169914766871
chr1	183385938	183386215	240.179390043803
chr1	185886887	185887095	149.32576372246
chr1	188468943	188469047	49.8361719706348
chr1	194537871	194538015	58.7706918676587
chr1	194858605	194858738	48.230027677981
chr1	201563805	201564086	256.545698873745
chr1	201583346	201583593	203.304327906223
chr1	202626425	202626701	257.689435876279
chr1	202649816	202650005	100.986692477374
chr1	202662133	202662422	309.742900708184
chr1	202777405	202777645	35.9002635224485
chr1	203189192	203189355	117.599032104953
chr1	204042298	204042514	30.062368770159
chr1	204111644	204111884	25.6379322300736
chr1	204616769	204617007	215.89045058404
chr1	204806656	204806930	283.237248771195
chr1	205428131	205428401	293.278005384323
chr1	205457260	205457483	160.119474473003
chr1	206785714	206785954	161.816454389764
chr1	208842419	208842637	163.484050846052
chr1	209323561	209323778	172.478483346554
chr1	210111014	210111308	276.782766888943
chr1	210306025	210306259	234.34062917185
chr1	210900017	210900253	220.076981982337
chr1	210913106	210913235	77.2297420892893
chr1	211028866	211029106	47.3168035209132
chr1	218435717	218435866	92.4230851636184
chr1	220219848	220219947	26.7812880303844
chr1	220960081	220960321	28.1152535744114
chr1	222791416	222791590	44.2348964471722
chr1	227461313	227461543	191.110330145831
chr1	228270380	228270517	49.784691298221
chr1	229544194	229544421	140.42298424337
chr1	229566526	229566831	325.367080685392
chr1	229694722	229694729	32.1982383541457
chr1	230424601	230424789	132.764450442061
chr1	230562257	230562634	322.875248260031
chr1	230778038	230778234	51.6978292650483
chr1	231297981	231298411	285.186651899787
chr1	231376860	231377085	81.0954718637757
chr1	231378512	231378731	83.4939094890095
chr1	232220688	232220934	182.217742755984
chr1	233087037	233087184	55.3264791565451
chr1	234463584	234463773	132.719916587355
chr1	234746605	234746698	38.7531222052415
chr1	235812250	235812528	241.458463508793
chr1	235814254	235814473	30.0670797242889
chr1	236686526	236686766	33.041032476922
chr1	240255634	240255874	37.532601545225
chr1	241486887	241487136	275.47613344189
chr1	241519904	241520081	134.558321410262
chr1	242705634	242705874	32.5695739645334
chr1	243010777	243010982	156.704283566888
chr1	243053466	243053759	165.661154914366
chr1	244067311	244067482	109.037834881522
chr1	244107684	244107959	230.939176599828
chr1	244138076	244138282	127.021637694158
chr1	244976681	244976899	151.155463234047
chr1	245208959	245209199	48.8239894864448
chr1	247095064	247095304	28.9560855094273
chr10	1094853	1095059	82.222631507875
chr10	1165020	1165260	30.4221677792845
chr10	1685696	1685979	294.83149408755
chr10	2053396	2053621	97.7988284457512
chr10	2274826	2274931	64.5424705437093
chr10	3006842	3006985	77.531990903123
chr10	3997777	3998017	29.1448956751869
chr10	4183732	4183978	163.994843117911
chr10	5418521	5418704	75.6985882150869
chr10	5488509	5488697	69.703681634987
chr10	5855555	5855678	40.7461587313347
chr10	6244750	6244874	29.6298112990226
chr10	6755754	6755994	41.2396803072661
chr10	11917911	11918096	31.9782128977495
chr10	13266744	13266984	47.1149315119119
chr10	13390431	13390671	53.2936426009293
chr10	13391924	13392164	58.6522199627961
chr10	14707966	14708206	32.0467074605394
chr10	14922344	14922485	51.8246055403382
chr10	15139286	15139526	30.6997911499484
chr10	16654318	16654570	258.864436743578
chr10	16712630	16712879	201.042343570719
chr10	16866840	16866998	58.3696406980441
chr10	17243559	17243799	33.0689978712012
chr10	19111157	19111391	193.299746331019
chr10	21784745	21784896	30.8162479465048
chr10	23460265	23460543	261.798119121647
chr10	23805557	23805771	81.6052279521735
chr10	24115400	24115665	276.055211844207
chr10	25463371	25463704	383.129593644547
chr10	25464808	25465000	62.7895339274532
chr10	26656798	26657067	280.017224690895
chr10	28310618	28310858	34.1946868980598
chr10	28966338	28966578	32.3324591159647
chr10	32636103	32636169	47.1043519650898
chr10	43778379	43778665	249.549442908612
chr10	43779828	43780102	278.384070431138
chr10	49932347	49932414	55.9319522645565
chr10	50575658	50575896	215.710499636825
chr10	50606025	50606327	272.758273708948
chr10	50815030	50815363	339.402659707059
chr10	50970297	50970646	399.882541968208
chr10	52384971	52385211	42.2498735602255
chr10	59381309	59381549	32.0169546796537
chr10	59908771	59909023	251.559268579208
chr10	59935842	59936073	205.859628341954
chr10	60094722	60094962	31.6520960995097
chr10	60937052	60937093	153.668694322456
chr10	60937160	60937415	235.160586799816
chr10	61025057	61025240	127.796708147923
chr10	61666117	61666281	66.6554053571198
chr10	64565645	64565885	37.6420190291252
chr10	66346759	66346999	41.1673359076656
chr10	69541050	69541181	104.521350413753
chr10	70091721	70091955	74.2904661581275
chr10	71327638	71327920	273.266999373652
chr10	72075678	72075915	166.523951236285
chr10	72084212	72084452	38.1911305537348
chr10	73341843	73342117	281.014261486207
chr10	73512836	73512986	84.1582687820936
chr10	73555035	73555308	291.331596999724
chr10	74033594	74033834	36.8312662140665
chr10	74114523	74114735	77.6991601866184
chr10	75545854	75546053	70.0784540075496
chr10	77777202	77777405	113.45011859769
chr10	79088225	79088464	217.407615406047
chr10	79808505	79808691	32.2127131868193
chr10	82168134	82168374	28.9143364786661
chr10	83738110	83738221	73.7517600416169
chr10	85946975	85947215	48.1629992203295
chr10	85984478	85984757	284.33089471865
chr10	86051209	86051498	300.826754828258
chr10	87963323	87963593	295.581008647633
chr10	88066481	88066747	282.982040239463
chr10	88313499	88313679	80.228071070852
chr10	89264562	89264799	30.4562671443725
chr10	91011135	91011348	39.590360751427
chr10	92112173	92112342	67.4043518819557
chr10	92381418	92381642	192.587026904891
chr10	92887192	92887413	169.444750052433
chr10	93558006	93558204	47.1091253468987
chr10	93668616	93668830	25.9237303475206
chr10	94147135	94147389	254.258372774742
chr10	94155089	94155329	27.612210822197
chr10	94831619	94831859	38.8767535441361
chr10	95177070	95177310	37.6623545629629
chr10	95462383	95462522	56.1178490227329
chr10	95826209	95826476	277.520607595
chr10	97151820	97152037	137.750455656745
chr10	98256060	98256323	250.190107186853
chr10	98731285	98731380	56.625967697051
chr10	98841412	98841743	365.887136486318
chr10	99609724	99610125	242.083849379354
chr10	99720328	99720489	51.1881241073331
chr10	99751687	99751963	267.451848295614
chr10	99815700	99815972	259.660503034459
chr10	99834143	99834380	221.810040831162
chr10	99847179	99847343	49.5068361482419
chr10	100059149	100059396	166.264390730101
chr10	101091043	101091271	197.187415152832
chr10	101491790	101492030	34.0844103606471
chr10	102046285	102046460	74.0115544110828
chr10	102084987	102085248	253.637701451418
chr10	102106179	102106419	25.3791103744152
chr10	102133100	102133340	51.4512401000681
chr10	102133205	102133340	38.4530921633503
chr10	102321800	102322040	41.9299859988123
chr10	102440528	102440844	329.638143011129
chr10	102840772	102841045	264.371380504697
chr10	103124526	103124766	36.8587621462657
chr10	103600946	103601233	297.288530858697
chr10	103800126	103800366	28.4179157386074
chr10	104121536	104121778	230.085796952022
chr10	104159315	104159509	43.911746083752
chr10	104179259	104179617	330.711653280419
chr10	104180799	104181039	60.2968128099449
chr10	104221119	104221229	169.384231373026
chr10	104221650	104221821	90.3585597652868
chr10	105025526	105025821	324.976068094365
chr10	105038592	105038915	334.490881138385
chr10	105127643	105127883	166.552375991387
chr10	106307949	106308155	110.022284489259
chr10	106510211	106510329	66.6131214245541
chr10	106584231	106584505	315.709647396391
chr10	108904335	108904575	37.296469547021
chr10	110729860	110730069	119.460051410687
chr10	111928741	111928981	41.3427092040034
chr10	112120728	112120921	68.8636289239201
chr10	112993320	112993472	75.9702287478113
chr10	113271609	113271789	110.471546562093
chr10	114227515	114227755	35.7111607592679
chr10	115336676	115336908	167.543871449598
chr10	117943322	117943496	106.611869221718
chr10	119014015	119014151	97.3814116206516
chr10	120354072	120354333	133.236980495465
chr10	120355623	120355951	329.817741991237
chr10	121890747	121890985	184.522563313086
chr10	122273596	122273874	275.231519187365
chr10	122448545	122448745	123.453128176613
chr10	124545831	124546121	268.502561746861
chr10	124671428	124671775	383.041249314588
chr10	124713522	124713747	32.5728363863835
chr10	124853102	124853293	68.6304054372605
chr10	125374429	125374782	349.347697404826
chr10	125418939	125419202	214.607402217275
chr10	126480214	126480438	39.4388884017139
chr10	128197228	128197367	91.02373995749
chr10	128224812	128225052	48.027456613397
chr10	128915461	128915714	278.040600963689
chr10	128957071	128957206	59.6368375600902
chr10	129283530	129283734	80.6832191204738
chr10	129355263	129355518	219.076213889224
chr10	129398866	129399114	200.480365600844
chr10	129911409	129911515	48.143912692378
chr10	131934556	131934796	72.8637243949831
chr10	132535978	132536215	189.778100472298
chr10	132632582	132632684	108.41674462505
chr10	132722436	132722735	286.85497386877
chr10	133152731	133152978	223.692042300797
chr10	133868125	133868393	251.893575136212
chr10	133999072	133999385	260.772083155267
chr10	134007798	134008131	329.845804629194
chr10	134108101	134108425	330.706395487385
chr10	134893628	134893875	234.988813531504
chr10	135132267	135132283	35.6310566980315
chr10	135207646	135207886	46.0306449723224
chr11	280208	280412	169.456129291752
chr11	329515	329755	33.6110547784834
chr11	355981	356096	36.8999256769889
chr11	368559	368799	31.3018835993275
chr11	1260125	1260433	326.087632093214
chr11	1412023	1412240	87.6231854930219
chr11	1422846	1423192	355.707382061849
chr11	1443760	1444048	261.724427907266
chr11	1457017	1457203	66.4652416350452
chr11	1472254	1472550	230.588949715606
chr11	2238900	2239115	172.936210309552
chr11	2721076	2721316	49.5510956738966
chr11	3974029	3974269	38.0661754572194
chr11	6633493	6633733	32.5966694399802
chr11	7098415	7098656	144.45459694442
chr11	7293683	7293923	33.1158676619642
chr11	8029897	8030137	44.0769301144576
chr11	8189458	8189635	64.4578247686201
chr11	8373796	8373889	61.7151357608324
chr11	8424953	8425169	144.241220358062
chr11	8861930	8862170	29.0111548379778
chr11	9406226	9406466	28.6615157843317
chr11	9594651	9594891	26.3771131121268
chr11	10012076	10012316	28.5480186535196
chr11	10315555	10315634	37.4307219883541
chr11	10400635	10400885	237.955369347893
chr11	10772680	10772920	35.4164105006454
chr11	13310813	13310946	87.969997454391
chr11	17022587	17022827	34.6143497849364
chr11	17229512	17229634	26.4055442083035
chr11	17499721	17499961	34.9257126949309
chr11	17752644	17752884	43.4095147052194
chr11	17756489	17756543	152.231914004386
chr11	17756499	17756823	266.131328588378
chr11	18127550	18127790	33.1067195253625
chr11	18132691	18132909	175.979731298153
chr11	18416035	18416275	43.4124296229759
chr11	18858059	18858267	126.65929355865
chr11	19040539	19040757	162.825062258151
chr11	19787844	19788084	29.6559292424115
chr11	20180234	20180535	258.409639243906
chr11	20621335	20621618	295.91260566137
chr11	20875877	20876065	91.4527995858153
chr11	20995644	20995753	62.0614178400325
chr11	21407293	21407533	27.5732757508157
chr11	22359177	22359440	246.240411774228
chr11	27740790	27740956	49.9382693486492
chr11	27742087	27742356	245.209718844064
chr11	28131716	28131909	64.9676131962433
chr11	31531377	31531488	85.5151058267512
chr11	32914047	32914251	30.2000586398882
chr11	33522481	33522708	221.613511270818
chr11	33609702	33609891	52.8223024979722
chr11	34073152	34073392	24.630703451635
chr11	34354090	34354330	38.7516527918443
chr11	34379383	34379623	31.4922958189979
chr11	35745540	35745678	35.6631693934904
chr11	43218984	43219224	30.9231448813223
chr11	43236094	43236334	35.8994907902078
chr11	43333511	43333751	40.7446406626315
chr11	43598575	43598869	298.713763869824
chr11	44279679	44279919	25.8259701201143
chr11	45119516	45119736	165.007124290286
chr11	45565444	45565711	218.514713469727
chr11	45602040	45602286	223.974028637333
chr11	45815861	45816101	32.1336615069726
chr11	45868978	45869170	75.4225664505979
chr11	45906902	45907187	203.821523559252
chr11	45920900	45921201	275.241899236683
chr11	46410170	46410410	34.7503269593157
chr11	46413509	46413743	85.3274370457608
chr11	46414068	46414450	332.989194549515
chr11	47294429	47294523	62.3806668932396
chr11	47376851	47377091	31.081373231821
chr11	47429808	47429961	37.5674329430575
chr11	47600471	47600711	103.536094252067
chr11	48112280	48112459	98.5723974593403
chr11	57147196	57147483	288.874857146748
chr11	57652839	57653105	294.933901750739
chr11	57893067	57893236	81.6129493814302
chr11	61334682	61335070	388.446334903811
chr11	61351113	61351353	42.5373939937425
chr11	61691114	61691354	40.3661241380517
chr11	61961474	61961737	223.358863368167
chr11	62012743	62013014	213.56365502541
chr11	62012879	62013014	138.865252597218
chr11	62063029	62063297	237.050319966553
chr11	62359050	62359212	58.7714928032758
chr11	62572837	62572946	50.7042257693847
chr11	62747678	62747898	125.385055222853
chr11	63360496	63360637	59.2944869819987
chr11	63706095	63706280	35.3118138095221
chr11	64068176	64068252	59.4174300659942
chr11	64544936	64545176	30.9578849891925
chr11	64745195	64745428	177.879987441085
chr11	64770848	64771105	226.408535160427
chr11	64879253	64879493	38.843706301947
chr11	65082295	65082486	83.2475318595618
chr11	65121689	65121883	112.298902052663
chr11	65188758	65188998	26.5445447369408
chr11	65190161	65190367	52.7894625175011
chr11	65266401	65266641	54.4912731881836
chr11	65488032	65488272	28.461306145735
chr11	66056426	66056666	36.3647058908061
chr11	66057014	66057350	315.215433710748
chr11	66095833	66096073	25.8744635946041
chr11	66186190	66186510	343.802442350798
chr11	66189005	66189564	338.557322743454
chr11	66197532	66197772	31.9221927478968
chr11	66277981	66278215	91.0825835846776
chr11	66610813	66611053	76.1203838981538
chr11	67007445	67007592	65.8517870427093
chr11	67159426	67159490	29.6137169648389
chr11	67976686	67976873	126.963960027026
chr11	68082809	68082975	124.702580912564
chr11	68481629	68481744	61.0940528577052
chr11	68671232	68671422	71.0878259648735
chr11	70426675	70426813	129.73621543679
chr11	70496427	70496773	372.634469165219
chr11	72323752	72323967	112.900485488348
chr11	72384733	72384886	87.1016723922981
chr11	72387849	72388169	300.327512753026
chr11	72914843	72915083	28.0798417534163
chr11	73472311	73472354	141.225824474188
chr11	73882264	73882475	128.342135782616
chr11	74128914	74129069	84.1288129489631
chr11	74217973	74218244	243.229156233401
chr11	74855573	74855654	60.9370169894654
chr11	74925431	74925755	355.726314743836
chr11	74944760	74945063	315.874013147899
chr11	76435300	76435536	194.360067422127
chr11	76839169	76839409	70.8681332719149
chr11	76848155	76848395	45.8378916704645
chr11	77491083	77491303	210.195312154606
chr11	77790876	77791011	50.2354587101029
chr11	78395527	78395711	106.800498111487
chr11	78572124	78572349	173.478843389346
chr11	79026445	79026692	190.90607035365
chr11	83005363	83005492	42.1722759311772
chr11	84425355	84425634	267.69343744828
chr11	86635145	86635392	238.231948628354
chr11	88437771	88438011	40.8351992424377
chr11	88795088	88795328	30.3461077715696
chr11	92289696	92289887	107.079530601386
chr11	92534899	92535139	42.4859532096202
chr11	93506208	93506494	312.473362750769
chr11	93951642	93951833	77.8989586826156
chr11	94014640	94014768	37.017175346386
chr11	95657132	95657338	68.9650553874132
chr11	105543898	105544143	229.197653472346
chr11	106889799	106890068	268.549928355787
chr11	107799100	107799383	171.002513107265
chr11	107874479	107874630	71.3890090554995
chr11	109295699	109295950	262.218415258235
chr11	109512341	109512575	219.959850625536
chr11	110167245	110167353	38.3945109352042
chr11	111536583	111536827	216.293717380071
chr11	112604996	112605262	241.743445240328
chr11	113345060	113345376	300.077625964958
chr11	113861950	113862201	243.685133936706
chr11	115375004	115375178	70.9928677520901
chr11	116250215	116250479	301.476715082131
chr11	116476301	116476605	343.178695295511
chr11	117467873	117468135	263.673840740122
chr11	118305564	118305768	135.40845695719
chr11	119364494	119364780	320.965860573888
chr11	119389541	119389803	248.349574142528
chr11	119644955	119645214	211.064653717949
chr11	120523733	120523985	189.946937434678
chr11	120725788	120726028	34.582953815722
chr11	120771484	120771693	93.7702917315245
chr11	120953441	120953693	243.99215181106
chr11	121163320	121163527	53.5852956931629
chr11	122852513	122852811	257.861693053114
chr11	123524641	123524964	288.780192752022
chr11	124733748	124733960	146.27746584829
chr11	125773421	125773660	206.478663362758
chr11	126173794	126173982	47.85845327748
chr11	126380608	126380804	71.9948032344783
chr11	126414606	126414701	56.3347944781848
chr11	126431241	126431512	290.907005541865
chr11	126505017	126505138	71.4504976229159
chr11	126968652	126968868	158.235470644115
chr11	128235081	128235307	179.880185441737
chr11	129147375	129147600	187.203959968449
chr11	129835248	129835413	61.978397921723
chr11	129872302	129872368	49.5208445819277
chr11	129939715	129939896	59.84892343035
chr11	132047103	132047287	104.903307613557
chr11	133175959	133176199	32.595592169127
chr11	133817234	133817492	182.566611178735
chr11	133838287	133838517	168.818973171975
chr11	134094429	134094511	26.8288640651006
chr11	134288430	134288665	169.439375268358
chr11	134346385	134346655	261.836383426363
chr11	134556451	134556617	89.7725538108197
chr11	134897452	134897690	258.305183111266
chr12	176467	176612	74.1090077407854
chr12	319507	319747	30.0152906142625
chr12	1771127	1771367	31.6643508840486
chr12	1940199	1940599	302.418501853528
chr12	2113372	2113593	46.2499742114385
chr12	2861779	2862186	323.420749859471
chr12	3441441	3441681	29.9740035550069
chr12	3601392	3601729	338.288242444198
chr12	3687803	3688043	35.0760690418918
chr12	5677916	5678017	42.0333247821292
chr12	6579670	6579910	36.602497993794
chr12	6862286	6862370	32.1468020683651
chr12	7000226	7000388	25.7637230978938
chr12	7915512	7915654	61.3202531030994
chr12	8085311	8085451	47.5263716585865
chr12	8167552	8167773	112.4692191532
chr12	10766022	10766262	55.1968665125328
chr12	11653504	11653915	349.214266670959
chr12	12000561	12000801	48.2830294617694
chr12	12025112	12025315	144.888277099983
chr12	12420217	12420457	91.683481035313
chr12	12837793	12838042	242.985296457271
chr12	13197266	13197456	64.7920927761332
chr12	14417331	14417499	56.8452403625978
chr12	14996301	14996541	43.8117243655929
chr12	15588582	15588822	46.54673183362
chr12	16942402	16942628	57.4691616608855
chr12	22199587	22199827	30.9904257779505
chr12	27604525	27604590	64.5448477928551
chr12	27863696	27863936	148.259295427696
chr12	28128756	28128989	192.363142041735
chr12	29146693	29146933	60.2709272205753
chr12	29937223	29937413	73.1387785275313
chr12	30907894	30907938	31.8071605193239
chr12	32328363	32328603	39.1337452129841
chr12	33049436	33049676	27.9783877678523
chr12	45270732	45270848	84.4413858588237
chr12	46188364	46188477	40.6829974902097
chr12	46766420	46766627	66.6213741937902
chr12	47928601	47928692	61.453909020667
chr12	50473663	50473840	106.743478643153
chr12	50898633	50898873	28.3791225925957
chr12	51442056	51442252	63.0931178499576
chr12	51984978	51985218	43.6277043879637
chr12	51987299	51987535	210.156230725008
chr12	52134489	52134560	81.8040775423303
chr12	52435477	52435740	215.828930151271
chr12	52472189	52472259	45.5464553693134
chr12	52609997	52610199	80.2529717635292
chr12	52695174	52695367	64.5045786815996
chr12	53135216	53135499	316.66370617212
chr12	53442664	53442904	37.5200647528068
chr12	55413645	55413926	208.732383311627
chr12	56475841	56476021	33.4955627588572
chr12	56618064	56618304	43.8180474001947
chr12	56618830	56619079	180.444749601757
chr12	57443665	57443936	266.219120550705
chr12	57950295	57950433	48.5474091190869
chr12	58121087	58121391	152.652899991001
chr12	58121540	58121797	199.826931141467
chr12	58154241	58154485	224.321947994519
chr12	59288906	59289146	32.7518978781676
chr12	65220177	65220431	252.117610642884
chr12	65399576	65399790	77.4819597141102
chr12	67242835	67243075	48.9397129901921
chr12	67587552	67587807	254.175686984354
chr12	68758853	68759020	47.7808789736814
chr12	71313398	71313610	59.7045222593564
chr12	71833776	71833806	61.7315997412961
chr12	71833776	71833944	58.002472466759
chr12	72332513	72332811	334.248203705851
chr12	72375029	72375255	90.1116651234716
chr12	75603357	75603591	148.280856651037
chr12	77527410	77527665	260.682908633518
chr12	88429261	88429501	25.7489332473493
chr12	89744476	89744716	37.723892025439
chr12	89751265	89751383	64.9865977901938
chr12	89927102	89927323	189.801219169279
chr12	95273411	95273662	259.060011061719
chr12	95323700	95323862	51.6959977176906
chr12	95397370	95397573	79.3201172944092
chr12	97295080	97295265	63.9211186175835
chr12	98690531	98690744	158.171273319985
chr12	99290845	99291046	125.647914843659
chr12	99295061	99295276	126.031761744256
chr12	100933070	100933291	182.429209866413
chr12	101220186	101220445	283.098857356603
chr12	103200479	103200573	61.2360900797308
chr12	103218255	103218580	353.879098319118
chr12	103227915	103228186	233.815413446286
chr12	106975344	106975570	126.643190182035
chr12	107713940	107714180	33.2414761264279
chr12	108350120	108350344	144.42740999997
chr12	108398274	108398495	176.737788095504
chr12	108588547	108588665	49.0083856315838
chr12	108591921	108592017	56.9929188928604
chr12	108608330	108608594	297.655936472625
chr12	108775964	108776204	202.823347747266
chr12	108797813	108798015	103.127372264951
chr12	108862160	108862412	217.820630809427
chr12	109284060	109284320	228.229398012458
chr12	109458603	109458943	361.168357953685
chr12	109490245	109490485	48.1383828316953
chr12	109531205	109531445	33.462213820173
chr12	109746978	109747158	87.5481869373368
chr12	110011215	110011395	26.8247426064504
chr12	110160375	110160451	48.5966390507896
chr12	110174477	110174799	320.070415476369
chr12	111051852	111052092	31.5203977069698
chr12	111650055	111650310	157.326719820108
chr12	113102446	113102725	282.414575568478
chr12	113229226	113229522	311.306354772804
chr12	113250484	113250724	36.6623402021941
chr12	113306309	113306575	224.634199650549
chr12	113503070	113503361	281.373377777027
chr12	113796344	113796577	213.144300597762
chr12	113917915	113918224	317.82637198297
chr12	114039506	114039792	205.308974583158
chr12	114686411	114686651	28.57522334821
chr12	115487507	115487708	121.314811475109
chr12	115567613	115567807	56.9149551227651
chr12	116232416	116232656	66.7977262527956
chr12	117295927	117296178	257.592866768386
chr12	118547010	118547152	70.6478988252947
chr12	118573823	118573946	33.5723676058921
chr12	118869997	118870239	222.007092120672
chr12	119070986	119071168	74.5143988951333
chr12	119083101	119083354	241.040348733504
chr12	119195331	119195583	136.866220301026
chr12	119304239	119304462	138.903557404917
chr12	119360305	119360511	127.49396691954
chr12	119419512	119419787	183.619045722575
chr12	119499069	119499348	342.216302546712
chr12	119950751	119951014	216.903297186287
chr12	119966152	119966342	109.312630021836
chr12	120427585	120427894	294.386057772876
chr12	120524746	120524986	50.1439146867433
chr12	120632446	120632601	65.6389796505828
chr12	120933720	120933960	51.1867171853366
chr12	121079187	121079465	242.609169298068
chr12	121163557	121163797	26.7391876070173
chr12	121418041	121418297	205.236950720322
chr12	122710402	122710584	99.9128049578797
chr12	122710883	122711139	183.244692794222
chr12	122750884	122751079	80.7037884227499
chr12	123440653	123440893	31.7980440847013
chr12	124069349	124069491	63.2162880063336
chr12	124118224	124118358	54.6951047530682
chr12	125180480	125180744	229.069833903017
chr12	125679639	125679805	89.8367876365608
chr12	125747984	125748224	40.0559837164024
chr12	125866029	125866285	192.709151566252
chr12	126002690	126002928	183.951069352063
chr12	127874572	127874785	137.632416276169
chr12	129094491	129094689	109.816661347704
chr12	129534554	129534783	168.726537133604
chr12	129604212	129604366	76.5804047472141
chr12	130946505	130946692	72.886445242132
chr12	131011418	131011712	291.629170005461
chr12	131037219	131037455	178.213761998627
chr12	131261216	131261500	276.623892623584
chr12	131875044	131875301	204.148909845458
chr12	132071382	132071622	115.353812771936
chr12	132102888	132103126	184.39313769068
chr12	132628751	132628991	36.3184090862286
chr12	132905829	132905959	94.1820528122635
chr12	133023588	133023830	150.6614022742
chr13	20176010	20176250	24.0537777831829
chr13	21750626	21750649	34.9771029264906
chr13	24703209	24703449	44.6482349624168
chr13	26068173	26068375	112.1057063325
chr13	26796375	26796586	27.1991206144949
chr13	27103637	27103886	222.043353300833
chr13	27441654	27441922	269.420017677363
chr13	27447131	27447280	67.5999885455545
chr13	27843310	27843550	40.4719440936903
chr13	28366497	28366784	294.079773621665
chr13	30728410	30728549	66.8247901207683
chr13	31191882	31191918	35.0157290548597
chr13	31191882	31192122	30.5406865748658
chr13	33160386	33160626	54.9089968886056
chr13	35487308	35487533	152.217630368427
chr13	35500733	35500943	111.727285608308
chr13	35516451	35516666	41.8551184688665
chr13	36631252	36631492	36.6806347480128
chr13	37573343	37573504	61.7217160918791
chr13	44318909	44319028	70.9931985195196
chr13	44360315	44360549	93.5133142450321
chr13	46170213	46170408	104.244504881339
chr13	52585924	52586121	35.7709002852307
chr13	52768459	52768699	26.9054893714113
chr13	53024713	53024927	32.7700463561277
chr13	53424786	53425115	321.754187511141
chr13	53542261	53542516	227.133009777961
chr13	53828723	53828944	166.929577589061
chr13	65499484	65499738	225.40811087947
chr13	73779138	73779378	32.4221351634316
chr13	77206921	77207062	87.3586961387217
chr13	77528855	77529003	71.7515007267864
chr13	78137449	78137552	90.0211663218685
chr13	79163416	79163680	281.193623971907
chr13	84456115	84456381	248.888763361397
chr13	88151031	88151247	153.840096978776
chr13	91710392	91710598	124.725341739469
chr13	94342518	94342751	192.458443181231
chr13	94933180	94933420	35.4265818669022
chr13	95203791	95203980	56.6334147551287
chr13	95570151	95570359	140.671030133121
chr13	100056369	100056431	64.8994129134468
chr13	100258866	100259106	29.7339222200596
chr13	100448512	100448780	241.792347474853
chr13	102571858	102572097	171.656898946279
chr13	102640591	102640831	35.5756778068436
chr13	103058162	103058345	90.132867191271
chr13	103220277	103220517	39.5702749031813
chr13	108170764	108170868	40.8941087680252
chr13	108516958	108517202	221.00217005115
chr13	110457065	110457273	124.955706675088
chr13	113951283	113951516	39.2034099538357
chr13	114480472	114480703	192.76349681719
chr14	20659643	20659883	31.7752924829451
chr14	21100301	21100533	182.18488363389
chr14	21323864	21323993	58.6802400181611
chr14	21563663	21563911	220.138665309376
chr14	21572374	21572511	31.413017238107
chr14	21785730	21785970	34.2804059569242
chr14	23193104	23193344	46.9904515409632
chr14	23398441	23398658	111.669035558174
chr14	23426130	23426370	34.3490383722889
chr14	23476297	23476421	56.403353992416
chr14	23564189	23564372	73.6815571357713
chr14	23770655	23770794	23.8222095886361
chr14	23771214	23771450	25.3882313639435
chr14	23950655	23950891	192.895103171207
chr14	24025309	24025549	70.2602544387555
chr14	24423222	24423462	30.4649139572001
chr14	24451293	24451402	69.2407460934093
chr14	24521614	24521973	297.280305206211
chr14	24563468	24563708	44.3225318047207
chr14	24610634	24610874	34.1122487904344
chr14	24630423	24630576	31.4713294556228
chr14	24630423	24630663	29.1608046701059
chr14	24685150	24685390	66.8557398582114
chr14	24711856	24712074	35.8695921264865
chr14	24740699	24740864	49.5209090299717
chr14	24911669	24911856	25.5035311360117
chr14	24911770	24911909	28.6206058590826
chr14	24982276	24982524	270.774364564304
chr14	25882340	25882580	28.2562738688995
chr14	26914088	26914207	82.0761718244393
chr14	30194345	30194536	62.0369262247026
chr14	30997385	30997601	132.788928702723
chr14	31028214	31028350	27.878155916029
chr14	31028219	31028454	26.0480195817311
chr14	31091406	31091626	131.538608040323
chr14	31889202	31889354	25.2065266900406
chr14	31889708	31889846	50.8864938315153
chr14	31926437	31926677	41.6294355760856
chr14	32670460	32670672	180.99525031473
chr14	33394764	33394942	51.2251241970839
chr14	33679584	33679816	204.115836952202
chr14	34420109	34420349	38.7472915249526
chr14	34600136	34600376	62.5780822666547
chr14	34867314	34867514	182.973367298979
chr14	34931295	34931535	54.4327613878618
chr14	35008681	35008855	49.8189850916829
chr14	35451826	35451843	37.7110525692868
chr14	35516254	35516384	50.5530556214509
chr14	35805709	35805949	47.9571759321729
chr14	35873796	35874036	54.9072454977612
chr14	35940072	35940253	140.775092745371
chr14	36004322	36004785	302.203772397128
chr14	36295788	36295966	49.4524674337674
chr14	37641192	37641413	55.7914146002447
chr14	38061579	38061804	29.4791907938424
chr14	39572304	39572448	55.7943012190407
chr14	39902056	39902273	27.7417471805839
chr14	41754479	41754713	243.741770651604
chr14	49770739	49770970	212.354892013311
chr14	50087463	50087703	30.3169516299826
chr14	50100623	50100844	26.2016662504677
chr14	51027196	51027391	98.0685353591695
chr14	51411050	51411290	26.2805337465734
chr14	51561621	51561889	252.909898247236
chr14	52247597	52247709	68.0088129572398
chr14	53417609	53417811	32.3079095779891
chr14	55016676	55016899	184.308306148122
chr14	56919795	56919996	125.529047940264
chr14	58332197	58332371	93.6333912743673
chr14	59263704	59263940	142.493059327079
chr14	61201334	61201574	45.5539768000437
chr14	61447998	61448083	70.1932518508516
chr14	66976809	66976876	79.441800351417
chr14	69865354	69865594	109.826832397091
chr14	70233761	70233966	61.8398969677505
chr14	70503516	70503689	85.2331517860461
chr14	70519770	70520035	325.266807597809
chr14	71271392	71271559	41.8974871439443
chr14	74416847	74416875	54.5074429180516
chr14	74730022	74730119	68.1915418240817
chr14	74892604	74892871	196.733233691151
chr14	74904439	74904675	166.639862710541
chr14	75014335	75014559	156.613493773261
chr14	75127712	75127818	90.9408377635719
chr14	75223183	75223269	84.4074657460254
chr14	75721688	75721928	33.0353204392749
chr14	75745434	75745674	38.9646459424408
chr14	76599434	76599702	231.582700688491
chr14	77564241	77564248	63.8903000586126
chr14	77600102	77600439	325.190638857492
chr14	77675059	77675401	364.343446587411
chr14	77708488	77708548	53.9701376698237
chr14	78624480	78624733	220.486820949538
chr14	78865727	78865957	212.540162453431
chr14	78913234	78913459	147.799688536492
chr14	78986268	78986527	231.135223912525
chr14	78996470	78996721	209.009096457078
chr14	79329573	79329818	262.05006976321
chr14	79442174	79442414	23.5583503594046
chr14	79628070	79628141	65.6705125742296
chr14	81899847	81900012	105.040385155383
chr14	81902033	81902310	245.286060119374
chr14	82541990	82542230	205.129008005413
chr14	88664311	88664372	45.4887156918734
chr14	88801605	88801784	124.914543214958
chr14	89444180	89444471	309.232630564239
chr14	90863275	90863443	65.1460169495324
chr14	90961649	90961958	305.727261014643
chr14	90967587	90967691	102.555925703917
chr14	93214798	93215038	26.3228819907843
chr14	93380470	93380768	352.284730559695
chr14	93389685	93390067	359.672610471912
chr14	93673504	93673675	25.3245239622577
chr14	93897487	93897706	167.435197624506
chr14	94759730	94759970	59.3998778236303
chr14	95079158	95079398	27.4377617442777
chr14	95120628	95120879	222.103155758123
chr14	96250561	96250795	182.95406171805
chr14	96328679	96328895	157.074016290431
chr14	96401645	96401894	212.842888089561
chr14	96419585	96419827	165.328001932303
chr14	97406422	97406684	261.555445448545
chr14	99046706	99046892	84.6964260855368
chr14	100659136	100659376	27.9962106155586
chr14	100952848	100953174	341.970926793261
chr14	103995440	103995492	30.8226539170928
chr14	103996812	103997088	261.35819539679
chr14	104599337	104599559	97.3586492471824
chr14	104809118	104809324	80.2649754395416
chr14	105071120	105071401	293.997743318016
chr14	105282492	105282662	29.650535884367
chr14	106267574	106267851	289.089273067538
chr15	21193507	21193747	36.4986254874946
chr15	23172890	23173130	29.3888616769934
chr15	23682908	23683078	83.5385369803124
chr15	27016836	27017108	246.913084109159
chr15	27019199	27019322	68.0464715011315
chr15	27837599	27837733	60.3440245996299
chr15	28328041	28328281	37.7640677992181
chr15	29269818	29269901	46.818364842071
chr15	29535164	29535357	86.2260648890704
chr15	29741441	29741651	185.66378123556
chr15	29943959	29944176	98.4795401980557
chr15	31178063	31178324	255.772552994195
chr15	32162570	32162815	120.776349858213
chr15	33840163	33840389	185.023242451877
chr15	34763207	34763447	24.3628253036849
chr15	35045535	35045802	267.306106959307
chr15	36813985	36814092	43.9871061959382
chr15	40391100	40391334	32.0234128595434
chr15	40399580	40399697	56.1353178252402
chr15	40650428	40650663	303.211395470229
chr15	41214199	41214439	41.8572848373485
chr15	43662496	43662649	71.2057913094058
chr15	44087000	44087240	35.7088594128235
chr15	45926985	45927225	26.6776241951524
chr15	48483099	48483366	319.35171180111
chr15	48623755	48624015	191.675549683121
chr15	49338620	49338811	92.1389689450777
chr15	49913123	49913363	37.2521852335996
chr15	51973536	51973875	349.564233009075
chr15	52030831	52031071	34.0241965091928
chr15	53075604	53075805	77.3567074640841
chr15	53364387	53364715	352.403165902328
chr15	53485447	53485707	263.624996615193
chr15	53603020	53603181	82.2371995893377
chr15	53620616	53620859	198.76270298297
chr15	56035266	56035506	31.2836683181688
chr15	58726814	58726925	59.1385199563103
chr15	59397568	59397587	27.7852672702701
chr15	59713558	59713760	114.625911210957
chr15	60185221	60185464	184.940734259462
chr15	61467294	61467534	48.3715564720734
chr15	61876713	61876925	102.088965874917
chr15	62359075	62359250	97.4871939047836
chr15	64162775	64163121	315.609104751151
chr15	64388269	64388417	167.990055823404
chr15	64679896	64680131	99.8484476591711
chr15	64995461	64995701	29.4246385932281
chr15	66244809	66245118	292.71798317389
chr15	66297035	66297317	290.247184697552
chr15	68113291	68113624	300.226624181092
chr15	68117513	68117733	144.612217301591
chr15	69348872	69349057	102.673960119482
chr15	69745098	69745262	51.5408828294423
chr15	70265540	70265813	248.659928286028
chr15	70268778	70269045	238.647469219675
chr15	72523446	72523584	59.0532136652764
chr15	72612097	72612197	148.815497437996
chr15	73639104	73639407	355.333605182345
chr15	74115416	74115660	260.873843065467
chr15	74125104	74125312	121.832864475638
chr15	74144098	74144377	229.044347058201
chr15	74557440	74557712	271.449036786968
chr15	74583830	74584163	361.0493018008
chr15	75118870	75119134	206.518215834061
chr15	75182390	75182510	70.8999162394995
chr15	75280393	75280657	260.914488048689
chr15	75287580	75287917	341.756939582426
chr15	75495028	75495268	27.2794477171194
chr15	76196298	76196424	31.8421777808983
chr15	77363282	77363522	28.1269160629315
chr15	77994888	77995173	278.48548755658
chr15	78001547	78001763	146.481885850874
chr15	78045651	78045937	282.232688678482
chr15	78087887	78088104	90.402484982862
chr15	79087460	79087700	44.7491651426124
chr15	79286412	79286588	23.9929328283035
chr15	79392146	79392332	95.8391632964978
chr15	79500608	79500848	43.1802573055035
chr15	79575944	79576270	324.417967916013
chr15	79586502	79586742	37.4193487437378
chr15	80556477	80556665	123.57269354084
chr15	81072937	81073303	343.077956462067
chr15	81282016	81282256	85.0088234855704
chr15	83331904	83332229	330.984915671246
chr15	83378171	83378461	257.490733390572
chr15	87468760	87468920	40.5156411381974
chr15	88406489	88406729	42.1483461103262
chr15	88709631	88709909	269.719814653141
chr15	89032650	89032807	59.0283880709678
chr15	89148889	89149219	331.504892467863
chr15	89270811	89271051	39.4116614175128
chr15	89632276	89632450	131.288141742407
chr15	89904924	89905260	335.133628078428
chr15	89908118	89908315	149.206201044381
chr15	89962649	89962947	312.233663622283
chr15	90304058	90304298	49.317346075873
chr15	91473228	91473468	42.6162903116623
chr15	91475819	91475988	37.0539794604253
chr15	91730565	91730804	237.951765299506
chr15	91882088	91882320	188.38224770878
chr15	93352331	93352571	87.6483256907862
chr15	98447178	98447353	73.9830495703596
chr15	99600300	99600540	56.6287211536986
chr15	99925514	99925754	29.6762060309392
chr15	101817422	101817662	25.4158228678019
chr15	101835358	101835598	40.5371168933411
chr15	102192412	102192648	71.0938332029696
chr15	102351219	102351420	114.441934204149
chr16	220132	220327	128.91190242004
chr16	750595	750973	317.646746417565
chr16	754514	754725	75.7663361256732
chr16	790864	791084	85.7921149780208
chr16	942633	942845	168.821374110415
chr16	1238718	1239059	359.593392547968
chr16	2021893	2022133	145.723631025598
chr16	2331284	2331450	62.6369000999892
chr16	2510147	2510374	95.445194728283
chr16	2765511	2765792	283.830917731055
chr16	2878107	2878305	128.706653402988
chr16	2911243	2911484	243.320386667235
chr16	2954387	2954445	31.5068603344721
chr16	2955240	2955480	36.0133310741024
chr16	3018759	3019146	345.210851834949
chr16	3137325	3137437	56.6339556651248
chr16	3156468	3156708	26.3455885771396
chr16	3220636	3220735	56.3266849595617
chr16	3306469	3306709	40.0548446310166
chr16	3507793	3508005	73.9133999456717
chr16	3550817	3551057	28.2402213859361
chr16	3550957	3551057	25.9185977226753
chr16	4504731	4504924	131.859161754398
chr16	4588641	4588844	25.0696103029963
chr16	5007742	5007815	43.9823390274961
chr16	5008147	5008492	255.082308953509
chr16	5083801	5084041	151.805597331476
chr16	5092621	5092861	29.7125599743611
chr16	5226573	5226824	240.939068662482
chr16	5278435	5278584	99.225568129031
chr16	5728449	5728687	152.237473405156
chr16	5759950	5760182	138.562071475286
chr16	6066624	6066864	48.6599907573345
chr16	6243829	6244036	138.685933111165
chr16	7064041	7064350	153.741632541562
chr16	7232590	7232831	226.911156412893
chr16	7296633	7296881	208.87025000781
chr16	7889627	7889773	101.22097944787
chr16	8076531	8076762	209.639646132907
chr16	8396362	8396619	244.750577794356
chr16	8715500	8715740	58.9437233692813
chr16	8761468	8761708	41.4790541824983
chr16	9025739	9026030	323.936419978332
chr16	9057698	9057923	40.0788572541233
chr16	9133143	9133393	264.799249778074
chr16	9185400	9185640	57.2564665051205
chr16	9465999	9466239	32.5927007032899
chr16	9930053	9930302	243.549559988455
chr16	10277166	10277367	76.8928776847
chr16	10755680	10755920	45.3583815527157
chr16	10964411	10964516	74.0007320842469
chr16	10989202	10989576	341.094941269812
chr16	11038261	11038489	29.9002583775674
chr16	11349879	11349981	29.7390455890539
chr16	11377949	11378028	66.1301791815355
chr16	11555546	11555786	41.9479453310064
chr16	11744103	11744365	232.619420945919
chr16	11836901	11836968	30.9365569626666
chr16	12293384	12293651	274.229702773786
chr16	12362576	12362775	142.913319381933
chr16	12629569	12629854	280.623245817549
chr16	12755595	12755929	370.070650376557
chr16	13021559	13021636	63.6248944227646
chr16	13130521	13130785	317.982808670557
chr16	13385880	13386121	202.61081682895
chr16	13564972	13565211	214.55898100838
chr16	14014063	14014281	67.2964247949578
chr16	14164878	14165008	29.7890741656851
chr16	14726444	14726684	48.0747459116734
chr16	14726593	14726684	28.3834106886831
chr16	15695146	15695326	122.007477589702
chr16	16708468	16708603	90.1288032746608
chr16	16891197	16891397	133.192338885249
chr16	17132418	17132491	60.8672102218744
chr16	17178110	17178271	71.8965232383459
chr16	17232741	17233016	290.903493790133
chr16	17243809	17244087	263.308378240635
chr16	17260039	17260260	108.770902306653
chr16	17272141	17272354	133.024907569186
chr16	17466361	17466474	93.0172492726686
chr16	17656479	17656545	45.379024171342
chr16	17877999	17878230	180.246957249869
chr16	18133928	18134090	73.7231972817669
chr16	18750225	18750353	79.7970160012701
chr16	18801477	18801717	117.710309652513
chr16	18812712	18812952	41.0946975196984
chr16	18813015	18813015	44.9838975485273
chr16	19318963	19319257	286.326474655807
chr16	20034620	20034844	189.806887715025
chr16	20283342	20283574	158.708711088283
chr16	20435616	20435865	182.190312504047
chr16	20480412	20480500	51.8696117267931
chr16	20567121	20567228	67.9764127087831
chr16	20610373	20610666	225.551960006139
chr16	20650417	20650511	65.6815063782286
chr16	20817636	20817703	73.5252388986352
chr16	21178020	21178175	117.059146369832
chr16	21531797	21532037	28.0170195003759
chr16	21610751	21610841	41.767397915815
chr16	21696338	21696667	264.914397779055
chr16	22018798	22018998	119.623926434732
chr16	22308678	22308736	74.8101366293403
chr16	22380678	22380862	69.867618173911
chr16	22652430	22652698	311.830084722299
chr16	22824491	22824801	331.20509304955
chr16	22900210	22900438	199.355322019944
chr16	23038144	23038437	348.374439342683
chr16	23160757	23160997	120.587468782827
chr16	23186025	23186270	270.237480364347
chr16	23607517	23607622	69.6116736283813
chr16	23985625	23985848	144.239029048728
chr16	24189895	24190147	233.577746774828
chr16	24267237	24267532	246.405179715444
chr16	24869785	24870148	360.554101818641
chr16	24911634	24911859	174.490889006037
chr16	25118400	25118640	29.5866676471358
chr16	25276006	25276251	194.63533308787
chr16	25512986	25513151	81.3444234987278
chr16	25758553	25758807	231.648998146003
chr16	26328484	26328707	133.56336134224
chr16	26774044	26774128	63.1969403439347
chr16	27214755	27214963	34.677901341213
chr16	27807344	27807679	333.582654643569
chr16	27933849	27934061	128.445353568984
chr16	28099369	28099507	119.992197461309
chr16	28309557	28309757	114.165421061777
chr16	28315491	28315817	369.130481844159
chr16	28985991	28986231	127.096373998656
chr16	29874505	29874512	37.6394830451558
chr16	29909447	29909713	229.407992167843
chr16	29911196	29911247	167.589063509635
chr16	29911207	29911621	312.801023497817
chr16	30007308	30007498	79.7958077512921
chr16	30039963	30040310	311.992439967748
chr16	30064300	30064540	34.1242777078548
chr16	30105418	30105658	37.6923936984273
chr16	30537381	30537573	86.4797956579114
chr16	30582082	30582231	73.5585619699431
chr16	30669205	30669445	28.3796670703205
chr16	30816775	30816997	37.3232301211197
chr16	30825619	30825859	34.804763745025
chr16	30886606	30886819	40.1766579023208
chr16	31044468	31044672	26.3974894715389
chr16	31150556	31150796	35.4680633071276
chr16	31191393	31191615	101.550353291741
chr16	31191506	31191615	50.2400106917191
chr16	31470783	31471017	95.7599236296173
chr16	31519540	31519780	54.8746797730793
chr16	46917804	46918044	45.8140215345771
chr16	47007539	47007637	45.8245269063849
chr16	47821685	47821921	204.690278063115
chr16	48004289	48004537	226.144991090992
chr16	48278235	48278356	35.4758781298851
chr16	48475846	48476009	51.5216334020571
chr16	48754270	48754506	217.530411768686
chr16	48884123	48884261	58.6956306417776
chr16	48929138	48929378	33.8834793177342
chr16	49161066	49161291	144.961447633346
chr16	49191980	49192304	366.892589036462
chr16	49379813	49380058	199.53804578303
chr16	50189472	50189712	43.6829757886821
chr16	51137661	51137755	63.6431986961552
chr16	52549072	52549280	168.571649648958
chr16	55419347	55419587	42.9543306622727
chr16	55452574	55452789	161.319333767078
chr16	55744478	55744700	161.264113445478
chr16	56047912	56048206	363.039742009597
chr16	56226949	56227189	41.6181376237374
chr16	56228264	56228558	308.445865587938
chr16	56485111	56485206	51.0786583264491
chr16	56677879	56678023	130.053843357013
chr16	57496504	57496744	56.1987728329025
chr16	57909317	57909541	73.5738527234337
chr16	58768147	58768387	33.7421829342537
chr16	59198456	59198677	208.151205914047
chr16	60979206	60979435	152.226344853198
chr16	61076768	61076957	100.39956220923
chr16	66583696	66583936	31.0217833615172
chr16	66864774	66864969	38.3230526372979
chr16	66947119	66947300	139.17931409134
chr16	66968190	66968430	38.8160145222818
chr16	67143719	67143959	28.811926967496
chr16	67202885	67203115	180.408270317608
chr16	67217950	67218167	43.7329681565929
chr16	67218310	67218330	40.3282799401249
chr16	67219236	67219602	350.883549621327
chr16	67260914	67261154	30.9166931872692
chr16	67597072	67597312	29.1577805138643
chr16	67686557	67686881	235.58137040226
chr16	67687774	67687991	151.232049343014
chr16	67695080	67695317	157.573862388471
chr16	67906859	67907099	35.0478252249566
chr16	67969785	67970025	37.8248681992129
chr16	68003492	68003732	27.9394774264484
chr16	68478006	68478306	352.212158260701
chr16	68482035	68482630	253.702379763342
chr16	68564008	68564245	49.2419857850295
chr16	68573048	68573162	47.8813885113275
chr16	68928284	68928545	310.759969511567
chr16	69220960	69221200	29.5257609907226
chr16	69419787	69419885	58.0163113519339
chr16	69599707	69599813	37.8674481158838
chr16	69788698	69788898	90.7818598758441
chr16	70285625	70285716	49.6684537095786
chr16	70380696	70380835	39.4284644991893
chr16	70895959	70896242	317.75020869361
chr16	71323109	71323349	36.1400845670223
chr16	71350145	71350375	196.246536507139
chr16	71496113	71496195	57.0308977626839
chr16	71501699	71502042	306.102758205546
chr16	71929287	71929451	90.9177105365141
chr16	74330646	74330705	28.4197029310896
chr16	74640865	74641059	52.1651196211589
chr16	75131157	75131397	33.2628754937949
chr16	75279366	75279425	30.7760786353508
chr16	75600868	75601090	130.824267897396
chr16	76152350	76152551	106.342593990669
chr16	77241018	77241203	118.48485461826
chr16	78008910	78009138	144.473451236834
chr16	78079847	78080224	346.811698829555
chr16	81110795	81110945	32.0003367346845
chr16	81204460	81204744	269.231430810346
chr16	81348448	81348532	35.691817563778
chr16	81348448	81348688	28.1755963488361
chr16	82893329	82893569	34.9560698502281
chr16	83453892	83454139	216.383660676592
chr16	83595538	83595774	211.419856997357
chr16	83735185	83735489	325.52888302991
chr16	84870117	84870254	70.1801358910543
chr16	85655739	85655903	122.462451222257
chr16	87350663	87350814	30.0313342349215
chr16	87527660	87527755	81.7528561647744
chr16	87642004	87642384	354.204405438424
chr16	87695154	87695473	313.975420443413
chr16	88038819	88038929	47.3285859075601
chr16	88571471	88571617	26.1694086548189
chr16	88627150	88627481	324.959961258511
chr16	88729492	88729643	78.0416839632044
chr16	89075878	89076184	292.341761174663
chr16	89103996	89104325	295.038723652844
chr16	89160116	89160356	30.8898929313004
chr16	89258712	89258918	81.3430467550685
chr16	89556844	89557052	30.9082059758587
chr16	89574778	89574818	80.3903745849582
chr16	89627069	89627260	55.3508376859563
chr16	89786930	89787053	56.7615562375109
chr16	89787027	89787053	55.2435127880837
chr16	89787232	89787407	32.570583500096
chr16	89894946	89895169	225.903393191077
chr16	89984298	89984497	28.8723526914877
chr16	89989683	89989923	40.5471658499136
chr16	89990792	89991021	155.263878396223
chr16	89992722	89993065	266.533586130595
chr17	685483	685723	134.712732419236
chr17	1226716	1226882	82.6601628633565
chr17	1619375	1619615	25.0722303425165
chr17	1953327	1953584	184.493069368415
chr17	1953783	1953974	70.189143250053
chr17	2653068	2653411	369.557740660792
chr17	3301151	3301402	139.45185111525
chr17	3336555	3336812	157.449085289433
chr17	3539364	3539604	28.3686803816661
chr17	3598988	3599205	97.8485190666615
chr17	3952948	3953080	70.4054238116762
chr17	4396586	4396885	336.017110832727
chr17	4693255	4693324	47.0447490563581
chr17	4837503	4837743	32.3085496769462
chr17	4873348	4873408	65.8643322980988
chr17	5496967	5497155	116.632450115867
chr17	6172899	6173166	295.696383693389
chr17	6207066	6207335	282.999681271857
chr17	6429773	6429979	106.587116518327
chr17	6540298	6540363	50.6018129275021
chr17	6985006	6985207	125.046778878535
chr17	7095001	7095233	142.85479422629
chr17	7217978	7218195	116.980009839585
chr17	7218601	7218790	36.9601666772929
chr17	7677503	7677743	32.2573779712799
chr17	7960083	7960185	48.9129235800252
chr17	8302369	8302609	38.9672907689678
chr17	10155030	10155163	91.3020462932143
chr17	10600850	10601090	43.2750452699725
chr17	10778708	10778955	191.403016237679
chr17	11410039	11410283	209.922087211299
chr17	13223525	13223642	49.3954956848784
chr17	14204323	14204563	47.9091487414245
chr17	15902978	15903037	42.9621576515391
chr17	15902978	15903218	26.1123045084795
chr17	16439142	16439267	84.6029664410112
chr17	16715521	16715738	67.4446155806341
chr17	18159764	18159933	78.1102454926645
chr17	19281535	19281585	147.616395360701
chr17	19281535	19281775	157.596566639068
chr17	21187936	21188176	28.9084780924466
chr17	25984772	25984964	121.577322646423
chr17	26090040	26090277	159.469679456223
chr17	26335574	26335890	286.45479948987
chr17	26697342	26697523	25.4616588240815
chr17	26700802	26701085	228.389285525892
chr17	27230018	27230258	41.1257748766929
chr17	27280573	27280705	107.826220168798
chr17	27331139	27331432	278.936658877734
chr17	27332910	27333230	310.622381452714
chr17	27717100	27717281	112.372733894477
chr17	27921219	27921475	250.387027151678
chr17	29233189	29233384	72.3263339317184
chr17	29720475	29720663	103.471441938609
chr17	29721632	29721930	313.914363054873
chr17	29727508	29727677	58.5680725585213
chr17	29864595	29864698	46.734294647268
chr17	30567919	30567979	52.5586688142196
chr17	30604350	30604605	216.908581300172
chr17	31469810	31470063	213.153202732176
chr17	31655224	31655459	157.66349988433
chr17	31899740	31899852	102.334039943047
chr17	32059243	32059443	113.069166756485
chr17	32159378	32159618	41.9941869590881
chr17	32826651	32826870	118.493571149041
chr17	32883470	32883714	173.870859009131
chr17	33030683	33030949	251.904276275057
chr17	33033123	33033365	206.384121306527
chr17	33124755	33125060	294.354645888987
chr17	33222548	33222733	71.0265602433959
chr17	34070890	34071173	279.752481623139
chr17	34819841	34820152	301.83607329722
chr17	35054416	35054658	176.757949768354
chr17	35060257	35060588	309.348771513552
chr17	35134388	35134623	151.761228137902
chr17	36717192	36717450	188.960689593126
chr17	36905882	36906122	35.1262346912775
chr17	36981501	36981741	29.472844875124
chr17	37748584	37748915	276.080144466826
chr17	37758589	37758764	100.485800714425
chr17	37778350	37778468	95.3778506515174
chr17	38136956	38137188	54.009953702666
chr17	38296699	38296753	81.1021639079225
chr17	38776274	38776514	64.0104167572281
chr17	38962438	38962678	33.833466538063
chr17	39508910	39509141	175.203685551484
chr17	40086518	40086758	37.9217484175496
chr17	40332131	40332498	319.780901997401
chr17	40610710	40610915	35.2892715657264
chr17	40611934	40612130	119.373030795071
chr17	40672181	40672421	37.2523667079797
chr17	40688656	40688720	30.2565522087281
chr17	40811285	40811525	32.3736123149757
chr17	40828086	40828305	106.709606386746
chr17	40912905	40913097	118.322151484196
chr17	40985362	40985507	32.442791793928
chr17	41116325	41116539	84.2941178817695
chr17	41476262	41476502	27.8092499821392
chr17	41856132	41856367	28.7101005105722
chr17	42029817	42029955	93.4745643865853
chr17	42188614	42188854	30.5396244161508
chr17	42385791	42386170	307.700658567908
chr17	42422569	42422809	31.4307363029918
chr17	43238753	43238993	146.463255782211
chr17	43731131	43731284	73.3758820127674
chr17	43737973	43738199	143.375258602006
chr17	43780105	43780391	237.953478485933
chr17	43845446	43845663	144.174175754118
chr17	43854869	43855050	126.408638319496
chr17	43935422	43935715	313.084331990893
chr17	44855429	44855550	86.0534454405244
chr17	45020944	45021159	36.4065638463583
chr17	45041717	45042002	275.689899567442
chr17	45061263	45061453	137.152354801174
chr17	45144684	45144901	40.1837507272444
chr17	45727178	45727418	45.6126483730143
chr17	45730000	45730187	124.244390386764
chr17	45863129	45863415	337.130111592026
chr17	45875250	45875493	172.558202933042
chr17	46018956	46019185	30.1992457730929
chr17	46048621	46048861	29.1980761771886
chr17	46178620	46178860	26.2067141862481
chr17	46908311	46908551	72.4944459656996
chr17	47022252	47022492	38.5110642392216
chr17	47785192	47785432	40.2988125209181
chr17	48450348	48450503	122.895370657244
chr17	48474820	48475060	52.150324773445
chr17	48709314	48709554	43.6111748620888
chr17	48762115	48762355	32.9487880451536
chr17	48784650	48784890	30.8122814892831
chr17	48943591	48943804	75.8166603306662
chr17	48986761	48987001	31.6542187776873
chr17	49197003	49197072	92.1012234415494
chr17	49230843	49230994	74.4585999825147
chr17	49946813	49947079	228.797516540837
chr17	50238202	50238454	243.544088118264
chr17	53342316	53342500	32.1889955699057
chr17	53476082	53476300	144.722868888862
chr17	54223440	54223680	47.5286427116354
chr17	54227104	54227344	58.1351937862142
chr17	54777076	54777316	28.0452381453043
chr17	54991437	54991677	54.1198866862269
chr17	55832936	55833132	119.394859632542
chr17	55927487	55927635	70.4185790114903
chr17	56084448	56084688	95.1134272963616
chr17	56161821	56162055	172.557994982055
chr17	56187444	56187684	41.8744613525879
chr17	56197614	56197902	342.620771858256
chr17	56243473	56243627	84.8493134284338
chr17	56249800	56249872	76.5001140849634
chr17	56253691	56253906	191.654686520315
chr17	56296482	56296674	88.9107688701107
chr17	56833092	56833330	152.350122894149
chr17	57697118	57697358	91.0548043149747
chr17	58217144	58217519	393.564091915704
chr17	58469704	58469875	42.0839541679067
chr17	58637338	58637578	46.832048956861
chr17	58663746	58663954	120.625255854971
chr17	58664071	58664299	139.762760938591
chr17	59183849	59184089	41.1720973749953
chr17	61597960	61598200	55.5383535863337
chr17	61600357	61600668	239.708460392636
chr17	61678132	61678281	69.3047203274277
chr17	61776986	61777207	90.2135505781868
chr17	61819197	61819213	29.4373358874512
chr17	61904817	61904962	79.8475052417929
chr17	61904817	61904962	160.108052814214
chr17	61920054	61920182	57.9714868112347
chr17	62207305	62207545	41.2811409857097
chr17	62502236	62502474	43.1190685423465
chr17	63250347	63250592	234.816154240958
chr17	64188207	64188371	27.3620412932924
chr17	64825704	64825980	293.786160796757
chr17	64843912	64844117	96.9632274790332
chr17	65362509	65362749	46.7220959417356
chr17	65601424	65601664	37.7497381301731
chr17	65821540	65821653	69.3578763079614
chr17	66097716	66097921	31.0974659833468
chr17	66316626	66316686	54.5869872375336
chr17	67563454	67563585	81.3295904020607
chr17	70680190	70680430	35.1131888858045
chr17	71134745	71134985	57.2283484117742
chr17	71481352	71481550	89.2131387842497
chr17	72186985	72187278	314.432587506398
chr17	72606337	72606562	172.136355639923
chr17	72667337	72667793	353.288825122115
chr17	72732889	72733001	24.035960290123
chr17	72744719	72744824	56.9012129378364
chr17	72757053	72757125	67.9691996772839
chr17	72772559	72772750	96.2217634645287
chr17	72848533	72848816	133.942514247269
chr17	72868936	72869176	34.4512014489976
chr17	72933627	72933884	159.113615284539
chr17	73008624	73008864	94.9705942673582
chr17	73029804	73030044	34.8345551348866
chr17	73257918	73258158	78.4364766919665
chr17	73511880	73512294	325.917827961208
chr17	73874501	73874741	26.2564530007804
chr17	73975730	73975799	52.5448836468336
chr17	74068515	74068708	81.9008824080733
chr17	74553759	74553999	64.5696929461571
chr17	74733265	74733479	100.73180363607
chr17	74835882	74836086	115.499695694785
chr17	74866522	74866774	199.613830528183
chr17	74895549	74895789	32.8891465768228
chr17	74906001	74906362	329.510458875267
chr17	74917026	74917083	55.0732543917186
chr17	75084740	75084979	30.0851788432274
chr17	75447512	75447752	28.054711506969
chr17	76183373	76183392	67.6469063441535
chr17	76374647	76374851	78.1442482264081
chr17	77188603	77188951	352.585319918875
chr17	77290593	77290923	359.400610647132
chr17	77321849	77322114	213.60092610343
chr17	77334339	77334524	101.606922611924
chr17	78233931	78234244	238.224296375923
chr17	78414913	78415266	332.808150898171
chr17	78442067	78442343	245.88384732652
chr17	78965508	78965748	31.8139330186494
chr17	79008878	79009118	37.5636517476923
chr17	79479641	79479881	34.3161087071836
chr17	79519238	79519478	32.1293295798304
chr17	79603995	79604235	48.737670962859
chr17	79818929	79818997	32.0009247231879
chr17	79829257	79829471	62.0038457123645
chr17	79888062	79888269	163.987299619467
chr17	80023602	80023842	47.9017423727671
chr17	80056049	80056231	70.3696427157704
chr17	80258739	80258979	27.0185830150725
chr17	80309760	80310000	35.894778325105
chr17	80325911	80326151	38.6386472906716
chr17	80346061	80346328	292.997206772312
chr17	80372619	80372967	344.519998715403
chr17	80376432	80376504	47.4842470191936
chr18	903683	903945	283.139608291835
chr18	1092341	1092601	243.411890597347
chr18	3261710	3261904	24.3160469062002
chr18	3265643	3265868	69.5486825393344
chr18	3448312	3448552	25.1931840906438
chr18	3554461	3554559	55.2372426326375
chr18	3624200	3624440	36.1800571189253
chr18	5108087	5108283	100.751535461794
chr18	5197016	5197367	354.383547344795
chr18	5268969	5269155	103.265285357618
chr18	5370407	5370653	223.168360749195
chr18	5868306	5868564	248.675886403835
chr18	10737052	10737292	41.6194119291344
chr18	11505115	11505252	144.445599064018
chr18	12310903	12311093	112.801955684032
chr18	19180738	19180978	38.3789924672002
chr18	25755344	25755599	232.348556785665
chr18	27560007	27560084	64.3001157405594
chr18	33081467	33081707	31.8833145461633
chr18	33252258	33252498	35.2655538372856
chr18	33335481	33335626	65.3297156454063
chr18	33355956	33356179	177.845185396789
chr18	33855630	33855870	32.7946721857621
chr18	34850006	34850374	403.507272213384
chr18	35063607	35063839	191.705447111707
chr18	35144792	35145051	224.721753235148
chr18	35657274	35657417	44.6657149519475
chr18	39755012	39755199	110.37738112582
chr18	40857155	40857416	246.09667846575
chr18	43864016	43864256	37.4205842660627
chr18	44077158	44077421	290.676673779725
chr18	44082473	44082717	228.232179414897
chr18	44122541	44122776	154.417696435552
chr18	44780968	44781286	289.816198524565
chr18	44786753	44787058	318.381971920317
chr18	46133607	46133787	87.7058883709247
chr18	47088944	47089184	38.4796134671539
chr18	47424887	47425154	249.753580934443
chr18	49394253	49394342	88.6148459546635
chr18	50545291	50545435	37.2796396120265
chr18	51822517	51822660	41.3470737687958
chr18	54761543	54761663	40.2302558758063
chr18	54774421	54774676	264.713149383613
chr18	55021157	55021480	305.401074972497
chr18	55071804	55071916	72.4909388744257
chr18	55102499	55102681	124.376848241816
chr18	55114366	55114661	273.387932265973
chr18	55355253	55355473	87.5479913626934
chr18	56806994	56807234	26.9670339879875
chr18	56807611	56807820	147.274105209232
chr18	57113312	57113540	88.0780886375833
chr18	57185070	57185347	254.85512814717
chr18	60189934	60190174	48.4180521140916
chr18	66603031	66603183	70.3991882060575
chr18	70497421	70497690	247.438497046369
chr18	71575589	71575859	298.828048535045
chr18	74856778	74857025	176.237832800601
chr18	74915078	74915325	190.850397204862
chr18	75072863	75072999	74.2744044661202
chr18	75269063	75269301	158.220221447122
chr18	76473157	76473407	226.565086525459
chr18	76829280	76829302	32.2770097969746
chr19	277610	277892	266.207178478039
chr19	482602	482814	184.915370473725
chr19	591494	591853	339.256393975341
chr19	740306	740548	197.903430146127
chr19	1103990	1104230	25.9309176777383
chr19	1205672	1205912	33.8320234463641
chr19	1438409	1438550	47.1115803377428
chr19	1446829	1447206	328.284087860865
chr19	1592218	1592446	29.1496509277433
chr19	1735072	1735265	52.4599912186764
chr19	2123783	2124048	237.112136751928
chr19	2146048	2146278	175.348270509932
chr19	2328530	2328561	52.8909098149391
chr19	2721024	2721196	94.6464264105878
chr19	2740081	2740421	359.723232695088
chr19	3244052	3244371	321.866632003274
chr19	3307399	3307645	162.033271024803
chr19	3500509	3500749	118.127585949718
chr19	3876950	3877254	295.945337530904
chr19	3971249	3971474	173.422628683305
chr19	4173039	4173377	331.205169282239
chr19	4310396	4310573	23.7715437986189
chr19	4670212	4670415	68.7723797437241
chr19	4759925	4760165	42.3996858698933
chr19	4769447	4769909	339.724808638731
chr19	5345898	5346138	31.6671417031937
chr19	5356479	5356673	98.0427085179396
chr19	5404084	5404417	355.889891205995
chr19	5418802	5418973	70.2456574943226
chr19	5720031	5720258	85.524520568076
chr19	5972460	5972659	101.876496057507
chr19	6045291	6045449	53.7087925161526
chr19	6564533	6564745	131.082739660764
chr19	7113392	7113458	69.0780216672762
chr19	7570658	7570853	112.342809232738
chr19	7574554	7574857	325.307238954974
chr19	7627755	7628049	284.371137258081
chr19	7676504	7676724	92.4745110149243
chr19	8008407	8008638	87.5841361201774
chr19	8150328	8150493	140.287738349665
chr19	8841866	8842129	255.965861381298
chr19	9076670	9076846	65.5921439355123
chr19	9084267	9084493	142.415277240191
chr19	10050041	10050229	94.4890768930734
chr19	10120117	10120349	158.671603814024
chr19	10172652	10172933	192.875112325034
chr19	10203966	10204115	81.8216938288276
chr19	10216974	10217214	25.9108498792692
chr19	10806482	10806826	366.637133358243
chr19	10811983	10812223	112.806979147004
chr19	10812724	10812936	97.7860388415235
chr19	11200038	11200278	25.0308133943231
chr19	11404501	11404741	30.4399750544498
chr19	11459928	11460022	58.0191851577832
chr19	11480339	11480608	248.668351722051
chr19	11590390	11590699	267.542791174596
chr19	11592651	11592929	214.818948089011
chr19	11639335	11639584	103.971694057295
chr19	11639335	11639584	184.249571428495
chr19	11924978	11925218	51.5289348586363
chr19	12943195	12943659	348.245547109583
chr19	13044366	13044560	147.846259899477
chr19	13526599	13526762	84.3307887517467
chr19	13552706	13553029	322.307836131818
chr19	13574179	13574448	223.183700348188
chr19	15125476	15125682	117.212124922787
chr19	15126830	15127087	227.301530533113
chr19	15190985	15191082	72.3200849032216
chr19	15198085	15198328	157.706018322713
chr19	15543478	15543585	34.4696762970922
chr19	15649670	15649902	218.432373084502
chr19	15688072	15688308	143.945946608752
chr19	15734564	15734883	306.883839603209
chr19	15740166	15740406	33.1048354542467
chr19	15742634	15742911	208.751592331262
chr19	15780364	15780520	98.5286663434132
chr19	15795702	15795976	253.484334050258
chr19	15828663	15828930	254.45257781322
chr19	15880425	15880732	275.906830384757
chr19	16073230	16073414	173.995500703064
chr19	16100807	16101047	35.0595651499109
chr19	16156030	16156270	39.7357601728803
chr19	16162113	16162364	200.084201845246
chr19	16817040	16817227	103.639750566547
chr19	16850457	16850659	118.953063600069
chr19	16869782	16870049	215.415950821992
chr19	17650010	17650328	264.330112836775
chr19	17792424	17792718	309.817803832932
chr19	17798997	17799321	294.414282293478
chr19	18000472	18000743	301.400050254975
chr19	18343936	18344332	260.840405332873
chr19	18344314	18344332	213.285522001802
chr19	18344311	18344386	239.947060498573
chr19	18344314	18344695	192.392177167502
chr19	18350210	18350486	236.42103186207
chr19	18496901	18497141	47.3200775248234
chr19	18794152	18794303	117.278409931735
chr19	19302867	19303107	39.2768875825144
chr19	19325764	19326099	344.395392823852
chr19	28285577	28285776	154.36572670417
chr19	28868137	28868208	52.9893440544271
chr19	29820450	29820715	242.633122646657
chr19	30096969	30097079	36.1643234338253
chr19	30157798	30157924	70.8200026098571
chr19	32807018	32807171	81.0646844967789
chr19	33030454	33030711	198.005499197792
chr19	33555859	33555889	27.4920505958427
chr19	33793304	33793544	26.6744400275636
chr19	33884451	33884618	64.413232838831
chr19	34168754	34169025	204.834841704964
chr19	34175151	34175445	281.495713381992
chr19	34231763	34232073	316.49038105158
chr19	34258802	34259121	342.884619209614
chr19	35155279	35155394	55.5944659234192
chr19	35222311	35222475	55.9500341749773
chr19	35760617	35760758	26.8173211144688
chr19	36134272	36134512	33.9724689725843
chr19	36319603	36319946	375.572497912648
chr19	36336869	36337013	50.3343969086213
chr19	36370700	36371056	369.412326109127
chr19	36422578	36422818	41.4119942814355
chr19	36433235	36433412	121.35096066671
chr19	36438375	36438615	31.3606906370451
chr19	36454489	36454788	348.650170060193
chr19	36466585	36466864	294.314821659854
chr19	36505518	36505725	52.530851727771
chr19	36605729	36605832	47.7583132245992
chr19	37808792	37808930	63.4352390984289
chr19	38826272	38826504	154.749994867558
chr19	38865324	38865564	96.1716223214675
chr19	38865324	38865564	106.568952279455
chr19	38945752	38946031	268.925876931862
chr19	39138245	39138485	42.7579606300281
chr19	39714413	39714655	212.983790441137
chr19	40056914	40056989	62.9312944163182
chr19	40080984	40081217	177.221897275092
chr19	40089841	40090087	277.801457888221
chr19	40136524	40136786	243.197677924608
chr19	40422821	40423067	212.463096532049
chr19	40626856	40627116	248.099776737803
chr19	40724140	40724408	254.369531438059
chr19	41036562	41036819	224.697599944986
chr19	42094928	42095207	292.870732097051
chr19	42123365	42123629	230.923722904128
chr19	42200302	42200558	204.214723124983
chr19	42209411	42209724	318.074085590463
chr19	42317551	42317816	221.662099260637
chr19	42388371	42388443	35.6725390715871
chr19	42501290	42501579	262.689364392714
chr19	42619429	42619601	69.5207569052199
chr19	42644327	42644658	345.490342897156
chr19	42647564	42647876	298.85924164734
chr19	42817813	42818075	162.479159209445
chr19	43052748	43052961	64.8538242833943
chr19	43106004	43106332	309.565231131493
chr19	44008080	44008271	24.6871448453606
chr19	44031210	44031450	41.9132594218237
chr19	44293270	44293539	241.536454516796
chr19	45017030	45017294	251.977662588622
chr19	45428726	45428963	30.9649886008702
chr19	45958986	45959226	41.3418417927804
chr19	45999575	45999928	341.148373279242
chr19	46097779	46097955	98.0152592213215
chr19	46455822	46456176	352.742563815975
chr19	46721477	46721764	305.800089301335
chr19	46728883	46729081	111.938947172998
chr19	47729462	47729702	32.7307806822566
chr19	47734780	47735007	133.914988585501
chr19	47910375	47910731	302.699748628376
chr19	47940841	47941097	200.838703994415
chr19	47947596	47947906	308.538597603201
chr19	47975260	47975552	270.381800857638
chr19	48281866	48282066	33.526816002606
chr19	48613743	48613965	191.21128528411
chr19	49623281	49623619	309.685011887678
chr19	49631156	49631377	28.6742241635517
chr19	49652717	49652922	125.432201079042
chr19	50490349	50490913	284.43483252224
chr19	50695806	50696000	62.2860912292889
chr19	50763618	50763858	41.8111701817727
chr19	50828836	50829206	305.636354866189
chr19	51198477	51198703	151.967912726498
chr19	51822014	51822235	138.300123177973
chr19	51845340	51845431	45.0209644590988
chr19	51925231	51925569	375.946004251467
chr19	51983905	51984212	308.408280711569
chr19	52056466	52056788	348.005980381699
chr19	52111254	52111584	366.640490865107
chr19	54400048	54400207	70.7477184546353
chr19	54406382	54406643	289.124844431237
chr19	54431036	54431306	217.715353369151
chr19	54815808	54816080	229.401480530666
chr19	55028736	55029019	319.874578366988
chr19	55069940	55070021	57.8412818654998
chr19	55195792	55196083	291.768511459738
chr19	55577534	55577762	161.436582064517
chr19	55671935	55672175	24.8179131473588
chr19	55691423	55691729	265.019116546629
chr19	55710112	55710330	98.5472271458973
chr19	55728310	55728681	361.508672721295
chr19	55731994	55732240	197.720404287438
chr19	55770670	55770872	33.3790216397485
chr19	55897261	55897450	57.6293485502002
chr19	55948771	55949073	347.757859920838
chr19	56092194	56092434	40.4486127509717
chr19	56092760	56093046	315.662141843892
chr19	56527201	56527438	194.215326754293
chr19	56595094	56595334	32.9294371916756
chr19	56678622	56678876	210.204806103415
chr19	57149352	57149756	342.939519772948
chr19	57150650	57150900	204.578584702128
chr19	57217385	57217615	146.77538933386
chr19	57229683	57229927	183.577704899284
chr19	57233216	57233384	91.919021851567
chr19	57244417	57244664	233.527609074437
chr19	57580588	57580764	116.617340111093
chr19	57635340	57635526	92.4700384137891
chr19	58178662	58178902	39.7283234237651
chr19	58439029	58439269	27.3967055334849
chr19	58828913	58829142	161.577428818045
chr19	58838577	58838727	42.366559325483
chr19	58873892	58873944	47.2344213523894
chr19	58892027	58892267	39.804764273051
chr19	58912718	58912951	43.1248914889012
chr19	59010869	59011109	45.495586661832
chr2	611587	611827	36.1754585584096
chr2	2332702	2332951	259.020435441121
chr2	2722850	2723060	142.101300288005
chr2	3255861	3256009	121.529366498747
chr2	3605755	3605995	40.8373464077539
chr2	3605827	3605995	33.7682942152345
chr2	8395191	8395431	35.8913343376545
chr2	8822117	8822305	94.9327518044179
chr2	9563485	9563725	31.7911256510287
chr2	10173630	10173801	76.5863023095059
chr2	10260630	10260870	35.4922419580801
chr2	10418382	10418495	27.4805404112077
chr2	10588832	10589072	30.1683254153522
chr2	10980018	10980291	294.585482990045
chr2	11497687	11497865	43.8700078170586
chr2	11809920	11810296	343.50560554905
chr2	11884280	11884513	29.6042837578723
chr2	11950127	11950334	123.555497224658
chr2	13400672	13400802	72.8258540513482
chr2	14817241	14817481	103.059632031456
chr2	15181746	15181986	49.235013245414
chr2	15732005	15732233	97.5187891986664
chr2	16727471	16727751	311.29046026934
chr2	19529309	19529473	97.1573659898625
chr2	20101693	20101870	36.0221454886888
chr2	20738420	20738575	28.0576317834529
chr2	21125082	21125386	302.697032359815
chr2	21266775	21266924	42.3294345584276
chr2	22035738	22035978	41.9092548382764
chr2	22139909	22140093	109.634003584875
chr2	23315765	23315974	156.283090830613
chr2	23553120	23553336	156.721006028978
chr2	23897187	23897492	331.746178098609
chr2	25338896	25339136	90.4296781032084
chr2	25565204	25565620	291.497569234494
chr2	25566411	25566519	85.1777980160896
chr2	26257054	26257092	64.6637597954412
chr2	26371483	26371669	99.1252774848261
chr2	26568398	26568614	28.1732161422125
chr2	26763304	26763544	29.3432711010492
chr2	26915436	26915511	108.296572173094
chr2	26915493	26915673	120.033285842882
chr2	27061497	27061653	142.834572935142
chr2	27216784	27217012	190.009541034561
chr2	27346506	27346698	57.7076335826494
chr2	27531362	27531600	213.223158676833
chr2	27544029	27544269	29.3456862435378
chr2	27632483	27632723	33.5103780682895
chr2	28113221	28113296	98.5865829870045
chr2	28236538	28236769	152.148733479722
chr2	28766874	28767114	56.3556659570234
chr2	28974470	28974478	40.5407704555482
chr2	29093084	29093324	50.0131381107359
chr2	29117441	29117681	119.112537810255
chr2	29327687	29327927	59.9139381455509
chr2	29516765	29517044	305.041724718864
chr2	29937285	29937525	27.9035487567111
chr2	30125313	30125553	47.5023593419253
chr2	30142985	30143326	309.524290842873
chr2	30608234	30608512	314.298664191808
chr2	31330591	31330775	104.590584070671
chr2	32288517	32288602	41.1687196280062
chr2	32581837	32581883	33.4164378673655
chr2	33141233	33141473	47.3536816085956
chr2	33141547	33141551	38.6666390586618
chr2	34877825	34877986	83.7899020469477
chr2	36604232	36604359	115.439131733922
chr2	36608259	36608499	45.4849704560704
chr2	36654948	36655148	135.831519686997
chr2	37451322	37451562	37.4598854785391
chr2	38152494	38152590	84.6822400670351
chr2	38152543	38152590	63.3139695555158
chr2	38603836	38603872	28.5232892974558
chr2	39376651	39376891	27.3045980076245
chr2	39410915	39411098	90.3842108036129
chr2	39416263	39416359	34.321617275455
chr2	40085932	40086103	42.1490911156777
chr2	40886162	40886368	126.798200170163
chr2	41425003	41425243	48.2206037094405
chr2	42018727	42018992	330.143089345063
chr2	42064162	42064435	337.412245221718
chr2	42067972	42068118	64.8995522034695
chr2	42396424	42396664	44.5782105571886
chr2	42396635	42396664	39.1876971741378
chr2	43019806	43019921	58.5820378531219
chr2	43037498	43037645	36.0119388756638
chr2	43205651	43205885	40.7062330167885
chr2	43349190	43349374	109.039710052709
chr2	43454317	43454468	32.6135400242828
chr2	43626705	43626945	31.0459664340213
chr2	44243473	44243752	364.133619645243
chr2	44588983	44589081	71.3896660312442
chr2	44588983	44589081	175.695225146698
chr2	45020556	45020792	207.699375879577
chr2	45878121	45878361	27.6036752235932
chr2	46460066	46460306	37.7430136945214
chr2	46524094	46524161	53.7828893937127
chr2	46636100	46636256	34.9745509668842
[truncated: 1,867 more rows]
