# Supplementary material for: Variable reproducibility in genome-scale public data: A case study using ENCODE ChIP sequencing resource
Source: FEBS Lett. 2015 Dec 21;589(24):3866–70. doi: 10.1016/j.febslet.2015.11.027 (PMC4686001; doi:10.1016/j.febslet.2015.11.027)
Supplement: Supplementary file advisedPeakLists.zip — This zip archive contains 56 advised peak lists (see main text and supplementary table 1). Files are bed like tab delimited text files, with 4 columns: chromosome, peak start, peak end, and peak score. [file mmc4.zip › HepG2_None_p300.bed]

chr1	856434	856758	33.5894559
chr1	931173	931497	41.52140749
chr1	941898	942288	135.2875204
chr1	954940	955264	44.14544305
chr1	1060209	1060355	83.4154971
chr1	1060688	1061012	48.45031483
chr1	1093500	1093824	25.97789985
chr1	1173455	1173779	28.70655456
chr1	1217042	1217433	73.12268888
chr1	1310462	1310786	28.62148373
chr1	1336180	1336570	133.3596289
chr1	1356597	1356921	31.46906683
chr1	1366393	1366717	29.55466936
chr1	1367271	1367684	48.91947724
chr1	1368506	1368914	132.57177
chr1	1373486	1373810	43.73556297
chr1	1510027	1510417	23.10612813
chr1	1610163	1610487	27.29468671
chr1	1700029	1700353	32.58103937
chr1	1765361	1765685	29.11450748
chr1	1790752	1791076	25.36088173
chr1	1872725	1872876	80.66205704
chr1	1874321	1874645	42.14107746
chr1	1891271	1891595	44.63763242
chr1	1981416	1981740	31.47784419
chr1	2066117	2066441	43.08754187
chr1	2159151	2159475	34.3623132
chr1	2164133	2164346	130.4605413
chr1	2165948	2166338	189.4992332
chr1	2182270	2182594	43.42600722
chr1	2201970	2202294	28.33275838
chr1	2245751	2246075	23.03461981
chr1	2502725	2503049	25.18957294
chr1	2507388	2507712	52.04328327
chr1	2509753	2510077	26.31546848
chr1	2727689	2728013	24.21641525
chr1	3031881	3032205	53.71619065
chr1	3154666	3154990	23.90536977
chr1	3166820	3167014	79.75722179
chr1	3167715	3167911	104.5158526
chr1	3208809	3209133	23.91616011
chr1	3209875	3210084	109.6282519
chr1	3237085	3237475	270.1409206
chr1	3243348	3243672	43.60316434
chr1	3247338	3247662	28.81889571
chr1	3251706	3252030	34.10573529
chr1	3257142	3257312	88.55424012
chr1	3272511	3272614	75.44133255
chr1	3339936	3340260	38.82759428
chr1	3371491	3371631	54.41002777
chr1	3373483	3373959	80.2437393
chr1	3388026	3388350	80.95402996
chr1	3566354	3566744	22.5154992
chr1	3650127	3650451	25.50581677
chr1	4002869	4003193	57.52596682
chr1	4325933	4326409	166.743777
chr1	4327395	4327828	262.3586765
chr1	4330914	4331238	36.44065522
chr1	4770951	4771275	24.81206532
chr1	5993789	5994113	46.72458268
chr1	6009398	6009722	36.01376423
chr1	6015446	6015881	257.0916033
chr1	6063912	6064236	24.64481094
chr1	6217921	6218245	25.70669006
chr1	6264993	6265383	22.5270426
chr1	6300223	6300547	44.10116375
chr1	6355325	6355649	26.61731993
chr1	6419664	6419988	53.10462713
chr1	6472946	6473270	23.65798488
chr1	6507219	6507543	51.76058934
chr1	6511057	6511381	25.40787871
chr1	6572297	6572621	42.72079103
chr1	6614458	6614782	24.21904419
chr1	6632723	6633047	34.45396099
chr1	6642438	6642828	94.25254725
chr1	6661165	6661489	32.79836501
chr1	6662922	6663246	32.44126002
chr1	6664170	6664723	63.54617137
chr1	6673444	6673768	31.52575041
chr1	6761783	6762107	30.21965996
chr1	6784551	6784941	23.13978502
chr1	6822180	6822504	26.28558113
chr1	6969973	6970297	44.81607329
chr1	7326163	7326487	25.40174425
chr1	7738801	7739125	29.71460058
chr1	7748909	7748990	53.83065765
chr1	7812520	7812844	27.87576906
chr1	7844041	7844365	23.92662552
chr1	8021397	8021721	27.1278351
chr1	8075561	8075885	23.7121921
chr1	8086115	8086505	29.39254772
chr1	8087310	8087827	255.0681083
chr1	8100789	8100922	87.37435893
chr1	8121338	8121662	47.96760003
chr1	8137263	8137587	44.87801653
chr1	8144281	8144600	174.0677341
chr1	8155016	8155199	81.40977154
chr1	8156775	8157099	22.88627042
chr1	8157482	8157806	43.61619941
chr1	8177021	8177208	94.99591367
chr1	8180825	8181305	223.3987763
chr1	8194010	8194334	25.86189139
chr1	8197745	8198069	27.20489635
chr1	8214697	8215123	260.7033494
chr1	8215548	8215903	176.9353128
chr1	8229861	8230075	103.6281435
chr1	8230226	8230616	107.0829045
chr1	8242316	8242747	97.27432308
chr1	8249989	8250416	250.3469105
chr1	8257795	8258185	201.4600318
chr1	8260434	8260659	167.1524225
chr1	8262279	8262603	41.28894073
chr1	8271953	8272417	252.4161575
chr1	8300163	8300487	31.41055308
chr1	8301702	8302026	45.34553184
chr1	8318908	8319590	319.4769184
chr1	8319737	8320011	121.2958933
chr1	8320912	8321236	24.5683164
chr1	8323383	8323535	85.90130087
chr1	8372256	8372580	29.36799442
chr1	8611861	8612185	25.48471729
chr1	8624007	8624397	156.6307944
chr1	8631728	8631953	115.5819356
chr1	8632185	8632509	38.30460283
chr1	8686466	8686790	25.20428943
chr1	8704018	8704208	119.1145102
chr1	8723949	8724273	62.28764383
chr1	8728353	8728501	74.56672631
chr1	8730344	8730668	60.34162407
chr1	8741358	8741682	45.61007625
chr1	8763411	8763735	38.99723183
chr1	8772156	8772464	134.855343
chr1	8772893	8773044	54.94705159
chr1	8797032	8797356	34.96054352
chr1	8800210	8800460	104.9442964
chr1	8802069	8802459	416.8117669
chr1	8806076	8806400	29.61216403
chr1	8815015	8815339	33.37360939
chr1	8918167	8918491	47.69328246
chr1	8938996	8939320	38.60161873
chr1	8940336	8940660	38.03658763
chr1	8960010	8960334	40.87632592
chr1	8973571	8973895	24.33803342
chr1	9160493	9160817	55.97488908
chr1	9172266	9172590	23.41335953
chr1	9173220	9173467	129.7343427
chr1	9224041	9224365	26.87556294
chr1	9232207	9232531	53.15177762
chr1	9240294	9240618	27.94799933
chr1	9254196	9254520	29.23361825
chr1	9293337	9293727	158.6522536
chr1	9299774	9300098	40.10228742
chr1	9302422	9302572	70.36335936
chr1	9309472	9309796	37.14369613
chr1	9310243	9310567	32.97430381
chr1	9360177	9360501	30.0333778
chr1	9459819	9460209	23.56918161
chr1	9461898	9462222	53.01019467
chr1	9495188	9495578	234.866933
chr1	9496358	9496682	38.87266028
chr1	9498729	9499119	67.21182282
chr1	9561214	9561538	62.32692694
chr1	9598024	9598193	88.48669554
chr1	9610248	9610642	355.6633706
chr1	9613842	9614250	322.4288963
chr1	9617692	9618016	50.50847496
chr1	9625121	9625336	78.35817006
chr1	9653475	9653799	26.24963981
chr1	9777697	9778021	35.1464407
chr1	9895892	9896089	117.348528
chr1	9972718	9973042	36.23096306
chr1	9974435	9974760	137.688425
chr1	9989480	9989870	240.3462074
chr1	9990159	9990279	66.78244829
chr1	10003307	10003697	61.9254059
chr1	10116339	10116663	44.05247305
chr1	10229564	10229888	24.02156184
chr1	10231178	10231412	103.5878842
chr1	10232380	10232704	31.69943432
chr1	10288644	10288968	24.03181865
chr1	10448413	10448737	23.94807735
chr1	10458850	10459174	30.24748806
chr1	10490281	10490671	36.04046154
chr1	10534782	10535106	26.42972342
chr1	10576277	10576601	26.08495388
chr1	10659741	10659826	53.34181762
chr1	10746077	10746401	57.83783761
chr1	10960823	10961147	24.20749459
chr1	10997424	10997814	104.776227
chr1	11039499	11039823	41.45432201
chr1	11107147	11107537	23.41502414
chr1	11272032	11272356	26.40195612
chr1	11316447	11316771	25.63236562
chr1	11322696	11323020	25.75547237
chr1	11327710	11328100	132.6216984
chr1	11713286	11713610	28.18607578
chr1	11714625	11714949	31.26227158
chr1	11731537	11731861	61.81315355
chr1	11866012	11866336	32.87037199
chr1	11902790	11903180	268.2581793
chr1	11968150	11968474	56.28457016
chr1	11969778	11970102	38.10110721
chr1	11975064	11975388	25.51582707
chr1	11986337	11986661	24.41096511
chr1	11987946	11988270	36.27522131
chr1	11989892	11990216	26.03532898
chr1	11994529	11994853	23.96512634
chr1	12000555	12000879	33.50259416
chr1	12094465	12094789	32.66794573
chr1	12251312	12251636	48.48109083
chr1	12406850	12407174	35.97117932
chr1	12416069	12416393	49.78476907
chr1	12441235	12441656	372.6172764
chr1	12446216	12446540	48.1653849
chr1	12460925	12461249	28.269381
chr1	12462250	12462657	258.192838
chr1	12465641	12465965	36.78384949
chr1	12466875	12467036	56.64946673
chr1	12493583	12493696	71.57074264
chr1	12497042	12497366	33.71882338
chr1	12497706	12498030	45.94878837
chr1	12507943	12508267	30.30818464
chr1	12513617	12513885	131.905352
chr1	12538160	12538322	69.82373022
chr1	12538358	12538543	29.22831013
chr1	12585408	12585798	229.0542955
chr1	12588351	12588741	303.1066286
chr1	12589482	12589727	135.2697525
chr1	12609858	12610182	41.91018711
chr1	12648224	12648548	33.21387629
chr1	12664473	12664688	137.7497512
chr1	12668476	12668866	91.15422212
chr1	12674390	12674780	154.8884298
chr1	12675851	12676244	194.7870789
chr1	12676443	12676767	23.80271883
chr1	12678202	12678592	26.28926952
chr1	12679011	12679401	114.3472627
chr1	12714715	12715039	37.12582654
chr1	14455501	14455825	27.16997696
chr1	15276406	15276587	106.5755103
chr1	15279176	15279590	227.572179
chr1	15283116	15283336	107.72498
chr1	15347894	15348218	65.47146109
chr1	15354084	15354408	27.73429005
chr1	15364949	15365339	23.93127143
chr1	15466272	15466662	96.52986248
chr1	15471857	15472247	184.7099207
chr1	15478032	15478255	112.9085603
chr1	15478832	15479156	36.73528272
chr1	15500318	15500642	58.28356045
chr1	15508031	15508355	32.86306541
chr1	15516318	15516635	141.7595538
chr1	15533381	15533471	68.19438028
chr1	15587118	15587442	33.49702674
chr1	15587683	15588007	25.06818421
chr1	15611559	15611883	35.59762679
chr1	15682620	15682944	55.72005431
chr1	15684352	15684676	34.6132909
chr1	15694666	15694990	55.61799561
chr1	15698701	15699025	28.95943232
chr1	15747560	15747884	39.45819155
chr1	15911436	15911826	140.3075471
chr1	15932262	15932586	41.12312039
chr1	15936693	15937017	40.41212229
chr1	15943831	15944221	23.6656918
chr1	15945214	15945604	154.2999875
chr1	16107146	16107470	54.10678116
chr1	16126616	16127015	93.70064532
chr1	16128741	16129065	49.09849151
chr1	16158409	16158733	49.93525835
chr1	16161208	16161645	52.4308784
chr1	16162146	16162470	39.19978165
chr1	16175862	16176186	26.63401045
chr1	16312203	16312527	28.35242222
chr1	16330563	16330710	94.73191088
chr1	16339253	16339577	24.02715606
chr1	16393635	16394025	79.08447835
chr1	16439404	16439794	146.4819973
chr1	16447509	16447833	32.21257727
chr1	16470462	16470710	134.1553205
chr1	16471614	16471938	33.45688303
chr1	16472880	16473042	69.24875735
chr1	16482458	16482782	32.65539101
chr1	16490701	16491025	40.24660158
chr1	16505283	16505460	79.21102493
chr1	16505695	16506019	40.47780308
chr1	16508443	16508767	65.60109701
chr1	16934716	16935106	62.38250209
chr1	16939939	16940329	35.90927355
chr1	16971734	16972124	32.38890101
chr1	17231606	17231930	54.05986982
chr1	17891132	17891456	29.70478243
chr1	17907898	17908288	115.2045499
chr1	17914934	17915023	80.77179698
chr1	17918513	17918903	186.8216769
chr1	18454859	18455183	27.83460523
chr1	18643283	18643607	27.0904061
chr1	18807117	18807441	25.4936411
chr1	18841751	18842075	33.95099813
chr1	18971695	18972019	26.5426873
chr1	19226892	19227034	76.05235126
chr1	19227704	19228028	76.58030702
chr1	19263519	19263931	60.80381595
chr1	19275475	19275865	98.04380413
chr1	19315325	19315649	45.98812468
chr1	19333929	19334253	34.02485273
chr1	19336420	19336744	24.31737871
chr1	19337719	19337891	90.78089335
chr1	19338814	19339138	34.52023058
chr1	19372386	19372710	45.97765497
chr1	19372983	19373307	33.98697665
chr1	19378923	19379313	78.95468255
chr1	19465724	19466048	27.33338373
chr1	19536636	19537026	30.99836099
chr1	19549493	19549817	62.58145388
chr1	19664675	19664999	28.4492534
chr1	19712329	19712653	36.86847929
chr1	19713612	19713936	31.59676104
chr1	19736226	19736544	170.0730504
chr1	19751367	19751691	46.17554056
chr1	19752172	19752496	65.97221139
chr1	19753787	19753952	82.5123034
chr1	19756803	19756954	84.32278989
chr1	19763280	19763426	89.21222982
chr1	19772447	19772562	83.26697511
chr1	19874305	19874629	27.63938019
chr1	19946267	19946657	158.4117882
chr1	20190299	20190623	25.91821607
chr1	20251783	20252184	181.685472
chr1	20253050	20253440	140.7057545
chr1	20253621	20253848	94.03361524
chr1	20272757	20273081	34.08424166
chr1	20301428	20301870	200.482069
chr1	20308152	20308476	37.97954537
chr1	20314192	20314582	160.4473762
chr1	20802975	20803365	154.1499125
chr1	20803943	20804267	27.10786324
chr1	20806848	20807238	180.2028368
chr1	20813084	20813408	49.38607992
chr1	20878405	20878729	33.26118993
chr1	20959512	20959902	28.86782989
chr1	20960446	20960836	30.56211945
chr1	21059604	21059994	68.01833626
chr1	21223357	21223681	45.01155686
chr1	21348837	21349042	105.1691372
chr1	21441626	21441950	51.48346023
chr1	21578392	21578716	59.02906902
chr1	21592711	21593035	53.83305305
chr1	21596244	21596426	96.40857522
chr1	21598023	21598347	29.88352834
chr1	21638931	21639255	47.92160742
chr1	21655826	21656216	187.1290108
chr1	21665286	21665430	80.50587743
chr1	21864704	21865028	38.32575893
chr1	21950104	21950428	65.13698399
chr1	21996126	21996528	62.5042954
chr1	22102570	22102805	90.72142569
chr1	22248009	22248333	24.69596651
chr1	22249212	22249404	90.89382167
chr1	22254332	22254656	27.5666826
chr1	22257605	22257929	26.80573362
chr1	22258239	22258563	26.59242562
chr1	22293757	22294081	34.52069434
chr1	22299552	22299876	29.13661929
chr1	22301247	22301571	26.07614809
chr1	22324485	22324809	43.16662732
chr1	22379018	22379342	34.49729897
chr1	22674905	22675295	127.4798065
chr1	22695988	22696312	25.00407569
chr1	22739148	22739472	25.3155401
chr1	22740825	22740928	77.40461553
chr1	22778222	22778612	76.91649529
chr1	23289718	23290218	70.43421023
chr1	23345668	23346058	91.74022047
chr1	23441624	23441948	54.98813907
chr1	23475656	23475980	25.20532983
chr1	23514278	23514433	67.64498284
chr1	23514933	23515257	38.59732322
chr1	23548849	23549173	29.71408715
chr1	23550051	23550200	82.03962671
chr1	23630078	23630402	22.9111291
chr1	23670638	23670962	32.58239804
chr1	23805400	23805790	117.0813576
chr1	23881293	23881504	115.6945657
chr1	23884773	23885163	120.9674147
chr1	23888743	23889133	279.9667417
chr1	23890565	23890719	83.83479723
chr1	23917972	23918296	39.8247037
chr1	24018124	24018448	24.69110289
chr1	24053900	24054224	44.1355902
chr1	24101034	24101358	52.14996515
chr1	24286149	24286336	91.6761484
chr1	24306505	24306895	28.28177893
chr1	24329823	24330147	42.07258561
chr1	24345337	24345727	131.4725831
chr1	24347895	24348513	326.7495934
chr1	24434851	24435245	59.45039772
chr1	24444934	24445097	86.30517074
chr1	24446278	24446602	33.94869865
chr1	24446723	24447119	67.4454425
chr1	24516862	24517186	53.16695198
chr1	24715831	24716155	51.78407505
chr1	24740170	24740560	22.82756792
chr1	24828708	24829098	58.9475445
chr1	24862780	24863104	23.34296448
chr1	24867543	24868019	165.6006736
chr1	24878618	24879008	114.2209581
chr1	24885019	24885343	25.26174953
chr1	24885565	24885889	50.50720257
chr1	24894444	24894847	185.0860642
chr1	24912624	24912948	48.10355044
chr1	24915119	24915443	44.97109208
chr1	25046598	25046922	25.91711745
chr1	25051338	25051662	49.76558973
chr1	25093940	25094190	119.9247585
chr1	25190916	25191240	43.40458301
chr1	25237662	25237986	42.41536233
chr1	25242816	25243140	44.7714438
chr1	25494082	25494293	102.1061195
chr1	25494946	25495336	314.176736
chr1	25500889	25501047	75.25162613
chr1	25785522	25785846	44.68661895
chr1	26187817	26187999	78.14969861
chr1	26197448	26197772	62.35736633
chr1	26212102	26212426	31.75496405
chr1	26323552	26323876	51.42929215
chr1	26324675	26324999	39.09559607
chr1	26345191	26345515	27.4485071
chr1	26677265	26677663	356.7883471
chr1	26678071	26678395	41.18702992
chr1	26713888	26714278	102.0582965
chr1	26799376	26799700	22.90691813
chr1	26946989	26947491	51.79239152
chr1	27019406	27019830	55.94864963
chr1	27021841	27022165	33.20673687
chr1	27032250	27032574	26.01758819
chr1	27098216	27098540	25.55594799
chr1	27110645	27111035	133.7157935
chr1	27158359	27158475	77.91162758
chr1	27165320	27165644	46.15138995
chr1	27175821	27176211	23.61458202
chr1	27208140	27208464	34.19537352
chr1	27226789	27227113	25.73985113
chr1	27230811	27231135	49.04115431
chr1	27237027	27237417	234.0824996
chr1	27240440	27241117	236.7335996
chr1	27241603	27241927	40.58651847
chr1	27264759	27264965	111.2975963
chr1	27270683	27270861	94.28953785
chr1	27271715	27272039	49.27381386
chr1	27274651	27274975	54.52833621
chr1	27288401	27288725	57.27542719
chr1	27290533	27290857	46.15834537
chr1	27293431	27293755	40.78967465
chr1	27297336	27297726	30.27840614
chr1	27317083	27317405	127.6026632
chr1	27317841	27318165	59.7164449
chr1	27320083	27320407	68.88396923
chr1	27330551	27330941	83.62637642
chr1	27354179	27354503	30.24415015
chr1	27481471	27481861	61.82398636
chr1	27518541	27518865	36.38128768
chr1	27648415	27649005	83.50552285
chr1	27691970	27692126	81.21897301
chr1	27831166	27831556	80.2330502
chr1	27868915	27869239	46.50638271
chr1	27880802	27881126	29.08153409
chr1	27890061	27890451	129.4217917
chr1	27900842	27901166	63.44118866
chr1	27933853	27934127	192.4928046
chr1	27947884	27948208	26.17772559
chr1	28052098	28052422	23.25277367
chr1	28143813	28144137	42.71985765
chr1	28157146	28157470	27.37660092
chr1	28269805	28270195	150.8762189
chr1	28481337	28481661	67.782802
chr1	28496607	28496931	29.49012685
chr1	28573801	28574125	47.81379592
chr1	28585590	28585980	27.18408242
chr1	28617414	28617738	23.19213764
chr1	28622488	28622812	26.46226902
chr1	28623133	28623523	100.5425447
chr1	28640477	28640867	22.8655035
chr1	28655329	28655653	24.8692005
chr1	28672776	28673100	56.87302512
chr1	28696557	28696881	35.4485433
chr1	28764488	28764812	30.6456188
chr1	28879312	28879636	34.13376296
chr1	28918341	28918665	34.4636767
chr1	28920231	28920555	27.43230985
chr1	28960876	28961200	28.7382206
chr1	28974990	28975380	87.82011762
chr1	29063125	29063449	31.21297712
chr1	29211421	29211811	65.87938278
chr1	29253412	29253736	80.52654068
chr1	29293148	29293472	31.52590754
chr1	29432457	29432781	26.89491844
chr1	29472478	29472868	95.50494068
chr1	29508504	29508828	32.71392664
chr1	29512759	29513083	56.75857788
chr1	29557315	29557705	26.209242
chr1	29572420	29572810	99.9707157
chr1	29646039	29646363	38.14674249
chr1	29798451	29798775	30.65835755
chr1	30702418	30702742	48.32127635
chr1	31259526	31259850	31.40306307
chr1	31497548	31497872	45.64954487
chr1	31537007	31537281	100.1266715
chr1	31538356	31538680	23.07926432
chr1	31642740	31642834	53.06650985
chr1	31643617	31643941	44.40358441
chr1	31889966	31890356	157.6213312
chr1	31907323	31907520	109.849755
chr1	31913995	31914319	24.11334784
chr1	31915201	31915525	31.86395155
chr1	31917628	31917932	145.1948104
chr1	31920160	31920484	30.8913449
chr1	31922626	31922942	160.4350724
chr1	31944374	31944698	61.51776592
chr1	31956257	31956581	45.1030159
chr1	31974817	31975141	86.64634244
chr1	31976812	31977136	30.55701074
chr1	31977677	31977761	62.7179472
chr1	32041091	32041481	82.40672802
chr1	32041906	32042230	31.02786668
chr1	32049685	32050009	28.73124073
chr1	32110099	32110489	29.60430809
chr1	32166669	32167059	151.310283
chr1	32170343	32170667	25.01920796
chr1	32181045	32181435	24.08546273
chr1	32296996	32297320	26.64297851
chr1	32321049	32321373	29.3866465
chr1	32347199	32347523	36.12583557
chr1	32376785	32376873	64.48090107
chr1	32643956	32644346	102.6625672
chr1	32715637	32716027	118.5893334
chr1	32757392	32757716	35.77848872
chr1	32777456	32777780	29.49326232
chr1	32787406	32787626	113.4095359
chr1	33179893	33180283	66.10202645
chr1	33182228	33182552	23.11769671
chr1	33202902	33203226	50.85916808
chr1	33225644	33226034	68.39770567
chr1	33279896	33280220	28.75769602
chr1	33282757	33283161	75.93380261
chr1	33399637	33399840	108.5908505
chr1	33412102	33412426	39.98864064
chr1	33515775	33516099	26.67452082
chr1	33592762	33593086	42.23952131
chr1	33701180	33701504	24.40998356
chr1	33709819	33710143	30.85843153
chr1	33722436	33722760	56.44712473
chr1	33724393	33724783	119.0202435
chr1	33799715	33800039	23.51940314
chr1	33807893	33808283	117.2334433
chr1	33812615	33812744	34.19282635
chr1	33812972	33813140	53.92591698
chr1	33899398	33899722	38.93376283
chr1	35047976	35048300	28.58587561
chr1	35291125	35291449	40.25372343
chr1	35644706	35645030	31.31304916
chr1	35811292	35811682	55.54277374
chr1	35909920	35910244	22.87850779
chr1	35952657	35952981	31.32403268
chr1	36021853	36022017	92.53010561
chr1	36023167	36023491	24.25679005
chr1	36615064	36615388	24.01922188
chr1	36705844	36706168	69.94196086
chr1	36713943	36714333	141.9070098
chr1	36734932	36735322	190.1133758
chr1	36818059	36818383	24.69621693
chr1	36839398	36839722	23.62511403
chr1	36840024	36840348	34.86315407
chr1	36845906	36845995	55.37943646
chr1	36850445	36850769	27.60232801
chr1	36852037	36852427	113.7240603
chr1	36929837	36930228	133.2998066
chr1	36952512	36952902	283.9778807
chr1	37927437	37927761	42.55886752
chr1	37940012	37940336	28.29930899
chr1	37945269	37945593	63.9458294
chr1	37998181	37998505	46.2325788
chr1	38000025	38000415	138.8901478
chr1	38189371	38189695	45.17615742
chr1	38453345	38453669	28.49242195
chr1	38455590	38455980	66.6785221
chr1	38465189	38465513	40.535563
chr1	38548654	38548978	25.98977752
chr1	38731835	38732159	42.50110026
chr1	39325362	39325752	51.13720581
chr1	39404406	39404730	28.63053279
chr1	39427157	39427481	27.22145673
chr1	39434652	39435118	275.0185238
chr1	39451602	39451863	97.7727008
chr1	39456509	39456833	32.66663906
chr1	39482212	39482536	32.90821048
chr1	39582960	39583284	34.09242777
chr1	39633535	39633859	38.69683406
chr1	39649448	39649772	25.14769521
chr1	39679957	39680220	96.757698
chr1	39686952	39687276	24.41060619
chr1	39844069	39844393	26.79365221
chr1	40032434	40032758	35.67492716
chr1	40042404	40042728	25.85868729
chr1	40317917	40318241	54.85964949
chr1	40399955	40400431	74.59677495
chr1	40524278	40524602	28.70509428
chr1	40723561	40723885	47.26375511
chr1	40779370	40779512	68.92564396
chr1	40849858	40850043	79.68009224
chr1	40855642	40855832	93.95114378
chr1	40855867	40855974	37.98934355
chr1	40880097	40880421	63.88182788
chr1	40887410	40887731	66.70964827
chr1	40887789	40887992	60.6379375
chr1	40997045	40997369	32.94837891
chr1	41001479	41001723	119.1469484
chr1	41157731	41158121	28.02953164
chr1	41176341	41176665	26.52705569
chr1	41178180	41178280	45.43932337
chr1	41181532	41181617	51.05985693
chr1	41215539	41215863	25.07218824
chr1	41224371	41224655	94.02424911
chr1	41385209	41385472	268.4461366
chr1	41405428	41405818	160.0125503
chr1	41616648	41616972	36.01584784
chr1	41697997	41698321	38.07875185
chr1	41705680	41706116	140.3179305
chr1	41826540	41827045	52.8446464
chr1	41942367	41942691	33.8691897
chr1	42680214	42680538	59.26418239
chr1	42781194	42781518	29.18561894
chr1	42785783	42786107	33.34332952
chr1	42790719	42791043	70.9548818
chr1	42800838	42801263	69.62026829
chr1	42805884	42806025	86.04251469
chr1	42897175	42897499	28.70676809
chr1	43086017	43086341	64.98590418
chr1	43123887	43124211	29.8689364
chr1	43446198	43446352	85.708603
chr1	43456547	43456692	71.6552421
chr1	43474453	43474777	49.34493875
chr1	43499916	43500196	91.77985056
chr1	43501657	43502052	189.3905804
chr1	43504983	43505373	274.4376955
chr1	43510634	43510958	47.40899267
chr1	43535394	43535718	47.71530337
chr1	43672497	43672887	84.35123997
chr1	43680755	43681079	39.7905401
chr1	43712552	43712876	38.59849203
chr1	43742420	43742810	94.10744476
chr1	43748199	43748338	53.31071517
chr1	43751392	43751716	27.45731255
chr1	43778335	43778659	36.54955311
chr1	43806445	43806562	64.1387263
chr1	43824393	43824717	23.42316421
chr1	43931462	43931786	48.3063505
chr1	43959546	43959870	37.25200243
chr1	43988767	43989175	72.84407829
chr1	44011411	44011801	165.0252289
chr1	44014023	44014413	245.7860277
chr1	44115615	44115696	81.66728179
chr1	44223335	44223725	82.45382241
chr1	44475366	44475690	76.40083109
chr1	44495791	44496115	38.05100556
chr1	44678921	44679351	52.99693065
chr1	44705157	44705481	29.37488118
chr1	44748100	44748424	33.57690993
chr1	44749188	44749578	166.7438638
chr1	44761765	44762089	23.69202262
chr1	44763751	44764075	58.4511656
chr1	44793659	44793983	30.28372763
chr1	44867537	44867861	42.98561195
chr1	44997823	44998147	22.90750801
chr1	45097452	45097776	25.38195117
chr1	45147875	45148060	122.3398221
chr1	45166293	45166617	27.70765347
chr1	45166893	45167139	197.4073364
chr1	45173968	45174292	43.35270143
chr1	45187268	45187827	100.7696636
chr1	45251813	45252137	43.32527669
chr1	45265454	45265844	28.43123236
chr1	45272919	45273309	119.2050241
chr1	45285503	45285896	93.30837608
chr1	45412542	45412655	60.50428681
chr1	45414947	45415271	62.77844201
chr1	45504681	45505005	26.68418403
chr1	45572624	45572948	41.2146645
chr1	45591921	45592245	32.29202569
chr1	45600107	45600433	207.6207973
chr1	45637664	45638054	253.0843118
chr1	45712451	45712775	62.41394249
chr1	45726054	45726378	55.94674025
chr1	45732053	45732377	52.24602672
chr1	45740783	45741107	26.07845516
chr1	45763437	45763974	102.202101
chr1	45801670	45801891	86.37923924
chr1	45967791	45968115	30.581554
chr1	45987565	45987780	99.70977319
chr1	45991870	45992194	30.80644415
chr1	46008296	46008686	137.991072
chr1	46011277	46011601	41.53134442
chr1	46123960	46124079	80.48501759
chr1	46153648	46153972	26.86368325
chr1	46218391	46218715	23.75070384
chr1	46337177	46337501	49.7729693
chr1	46337770	46338160	249.4238072
chr1	46350428	46350752	39.05545861
chr1	46358104	46358428	45.61855798
chr1	46444928	46445119	97.00041573
chr1	46598580	46598904	28.69382703
chr1	47658084	47658408	61.78135171
chr1	47681949	47682273	23.32192792
chr1	47719752	47720076	51.14394469
chr1	47779122	47779446	23.8988405
chr1	47800310	47800634	35.28047162
chr1	47843912	47844302	145.9395321
chr1	47845224	47845614	160.9463118
chr1	47846391	47846715	47.80119422
chr1	47856554	47856878	66.07901244
chr1	47943700	47944090	144.6118761
chr1	48249648	48249972	28.23153905
chr1	48285245	48285569	61.95009591
chr1	48303652	48303823	94.89796316
chr1	48306456	48306780	60.52910508
chr1	48318800	48319124	32.55229473
chr1	48331582	48331906	42.70957291
chr1	48332614	48333004	155.2833161
chr1	48333487	48333728	85.87142442
chr1	48341994	48342318	37.05398694
chr1	48371655	48371979	25.39906743
chr1	48378983	48379373	176.4342612
chr1	48385113	48385437	59.98509016
chr1	48581575	48581972	72.99484184
chr1	48688214	48688604	59.19819081
chr1	48775257	48775581	31.64047114
chr1	48904980	48905464	67.37036109
chr1	48960068	48960392	46.98181579
chr1	50940578	50940902	24.67583647
chr1	50993435	50993759	46.75862796
chr1	51319068	51319392	26.60848556
chr1	51337243	51337567	47.442785
chr1	51425813	51426137	24.95892141
chr1	51433948	51434338	33.89831971
chr1	51750150	51750474	27.45913537
chr1	52150466	52150790	39.60846482
chr1	52155877	52156267	236.0469558
chr1	52156383	52156684	228.2814466
chr1	52344452	52344585	67.38790552
chr1	52434431	52434580	65.04187176
chr1	52435028	52435352	38.60001081
chr1	52443006	52443144	65.83520041
chr1	52503243	52503494	145.6926699
chr1	52520782	52521106	28.77567183
chr1	52545810	52546067	130.7451236
chr1	52563871	52564195	57.04711092
chr1	52747317	52747556	118.4250085
chr1	52771363	52771762	62.12311043
chr1	52938765	52939089	25.67962113
chr1	53066539	53066863	31.13319677
chr1	53117601	53117991	102.9958779
chr1	53168922	53169246	33.17877358
chr1	53280218	53280542	23.83677596
chr1	53391179	53391503	56.87311519
chr1	53480456	53480780	35.27522547
chr1	53490855	53490945	55.64860286
chr1	53541430	53541754	32.63662761
chr1	53555282	53555606	31.99813688
chr1	53573344	53573615	180.0590773
chr1	53576833	53577157	39.61865028
chr1	53581562	53581886	33.17473795
chr1	53587298	53587688	132.0896707
chr1	53596793	53597117	61.27135486
chr1	53605575	53605899	23.44337376
chr1	53611923	53612247	23.30083465
chr1	53626548	53626970	192.745385
chr1	53641224	53641548	30.49686017
chr1	53642235	53642559	24.00088239
chr1	53649079	53649470	295.3585662
chr1	53704130	53704454	31.72604061
chr1	54304116	54304440	27.70901484
chr1	54364333	54364657	28.41747903
chr1	54364976	54365300	64.11986222
chr1	54373035	54373359	36.82919999
chr1	54384773	54385097	57.04390545
chr1	54432529	54432853	24.55134703
chr1	54433430	54433754	23.21618842
chr1	54448047	54448371	28.07966864
chr1	54479048	54479372	36.42399825
chr1	54482176	54482566	182.5294367
chr1	54536258	54536582	66.39841682
chr1	54546338	54546662	58.20466188
chr1	54561229	54561553	29.38141059
chr1	54789198	54789522	33.71030205
chr1	54813700	54813805	62.27501009
chr1	54814097	54814421	24.46989811
chr1	54849065	54849389	41.01297906
chr1	54873344	54873533	99.42101362
chr1	54890795	54891119	24.43923194
chr1	54954010	54954175	83.32489673
chr1	55007709	55008033	23.23657784
chr1	55040930	55041254	24.27500524
chr1	55045213	55045537	67.27332941
chr1	55114875	55114997	62.99423093
chr1	55326665	55326909	159.3729995
chr1	55327182	55327282	31.06450559
chr1	55331254	55331578	50.09871577
chr1	55332748	55333072	44.35852286
chr1	55333353	55333743	127.6023229
chr1	55334948	55335225	139.5792241
chr1	55349469	55349859	75.75518734
chr1	55352933	55353369	62.86831228
chr1	55353989	55354432	203.6754953
chr1	55358852	55359176	39.70634658
chr1	55385315	55385639	28.94863342
chr1	55400633	55400957	29.88624311
chr1	55504999	55505323	39.86750663
chr1	55519282	55519606	43.31346284
chr1	55677146	55677470	44.196104
chr1	55699046	55699449	63.27546278
chr1	55881799	55882123	24.72975639
chr1	55889098	55889422	37.7171777
chr1	55894770	55895242	263.1270808
chr1	55896417	55896741	32.5224546
chr1	55903395	55903719	43.54448833
chr1	55909222	55909546	27.06227017
chr1	55913168	55913492	36.68530136
chr1	55996492	55996896	237.9157835
chr1	56000573	56000685	55.26145101
chr1	56184457	56184781	32.9896479
chr1	56654529	56654853	51.0508422
chr1	56655703	56656114	334.5336965
chr1	56691703	56692027	30.4614197
chr1	56701659	56701983	24.56595122
chr1	56750672	56750996	46.54125019
chr1	56763735	56763816	58.6832693
chr1	56781031	56781355	26.60309351
chr1	56797510	56797900	228.6557839
chr1	56879596	56879920	33.09955983
chr1	56880403	56880815	336.6125138
chr1	56882299	56882623	34.2481253
chr1	56902668	56902909	139.9934214
chr1	56914584	56914974	189.832811
chr1	56926882	56927343	178.1453976
chr1	56941816	56942140	32.22242591
chr1	56942892	56943216	37.56585226
chr1	56948270	56948387	69.31121863
chr1	56959914	56960414	365.4922436
chr1	56961896	56962111	103.7411924
chr1	56971483	56971807	41.66446527
chr1	56974179	56974569	199.8995735
chr1	56975714	56976104	103.7562445
chr1	56998404	56998728	28.31678082
chr1	57001667	57001991	73.05926442
chr1	57005108	57005432	32.01317184
chr1	57029346	57029462	76.54092763
chr1	57032065	57032389	54.40087053
chr1	57035363	57035584	139.5106012
chr1	57105058	57105139	54.03155558
chr1	57154099	57154489	116.6262653
chr1	57284468	57284858	142.6640277
chr1	57301408	57301732	34.49609654
chr1	57320208	57320530	199.2442011
chr1	57355920	57356244	34.27395034
chr1	57374203	57374527	35.47387052
chr1	57374644	57374968	36.4626591
chr1	57376197	57376596	309.1205945
chr1	57377303	57377464	86.35917079
chr1	57381733	57382057	33.21352948
chr1	57385425	57385678	163.6784436
chr1	57431578	57431902	54.29636031
chr1	57433550	57433874	58.15918665
chr1	57436003	57436327	34.9119088
chr1	57451620	57451903	141.5297132
chr1	57526183	57526507	64.26597062
chr1	57744266	57744590	49.42613657
chr1	57745823	57746260	418.4125821
chr1	57747135	57747269	72.31501756
chr1	57930389	57930785	177.7194723
chr1	58555572	58555896	38.17508428
chr1	58912026	58912350	26.87153249
chr1	59193091	59193415	25.96339501
chr1	59218679	59218841	73.1538431
chr1	59221337	59221490	89.67737721
chr1	59229004	59229101	66.45204479
chr1	59249539	59250132	109.4482549
chr1	59275112	59275436	32.47482466
chr1	59347121	59347522	222.8696654
chr1	59349000	59349209	80.8268875
chr1	59350953	59351357	433.0686351
chr1	59364799	59365009	105.8132606
chr1	59369414	59369738	23.79376233
chr1	59509444	59509768	46.6676272
chr1	59510471	59510795	26.08925977
chr1	59517815	59518213	173.9145865
chr1	59522919	59523243	39.71966594
chr1	59536325	59536649	44.93678147
chr1	59537017	59537407	96.44719184
chr1	59540292	59540616	26.37345753
chr1	59608854	59609178	30.21120862
chr1	59669721	59670045	49.25318582
chr1	59680416	59680920	194.1907061
chr1	59758319	59758643	53.3970024
chr1	59762374	59762698	24.92516177
chr1	59781716	59782040	46.34217748
chr1	59783028	59783352	59.46700197
chr1	59812197	59812521	38.56063306
chr1	59825000	59825324	24.95925654
chr1	59874368	59874580	99.82225123
chr1	59888587	59888911	70.15453504
chr1	59902453	59902561	77.34907962
chr1	59934549	59934873	23.12433858
chr1	59945931	59946255	32.30651531
chr1	59965678	59966002	24.96748978
chr1	59977186	59977576	166.4992046
chr1	59977783	59978107	57.6279677
chr1	59988944	59989085	84.04197954
chr1	60009096	60009420	39.74983867
chr1	60015669	60015784	56.66035962
chr1	60022498	60023024	356.3154145
chr1	60036170	60036494	24.08512659
chr1	60059826	60060150	48.26304794
chr1	60123707	60123836	84.40343726
chr1	60135518	60135842	65.01461651
chr1	60140346	60140512	86.08413859
chr1	60162900	60163090	86.76601791
chr1	60179971	60180295	66.71445235
chr1	60196550	60196874	49.19126955
chr1	60322440	60322578	79.92496322
chr1	60402257	60402489	130.8640134
chr1	60731887	60732211	34.84767642
chr1	61198523	61198979	134.1647896
chr1	61199051	61199142	29.87522908
chr1	61294615	61294939	33.08082311
chr1	61542744	61543068	43.98766888
chr1	61545498	61545822	41.60803785
chr1	61547634	61547958	37.29663284
chr1	61555045	61555435	147.9792792
chr1	61574908	61575232	45.15052832
chr1	61580167	61580491	51.76874813
chr1	61584822	61585004	117.3499324
chr1	61586603	61586993	130.1113538
chr1	61588152	61588331	86.64783535
chr1	61623286	61623610	28.84701941
chr1	61649187	61649511	58.46714434
chr1	61687392	61687716	30.7721586
chr1	61688832	61689156	30.69960387
chr1	61719100	61719424	23.16258168
chr1	61730595	61730850	113.4275559
chr1	61736811	61737135	46.69068025
chr1	61758854	61759178	26.88034702
chr1	61765218	61765442	128.5373973
chr1	61767562	61767886	28.17634719
chr1	61788504	61788828	33.26519874
chr1	61803523	61803913	72.30612227
chr1	61804664	61804846	100.887266
chr1	61845490	61845814	31.97633427
chr1	61916294	61916375	56.45766044
chr1	61918879	61919203	26.65732268
chr1	62218742	62219066	38.20422884
chr1	62220263	62220587	23.04168577
chr1	62303429	62303753	35.28704369
chr1	62380612	62380799	102.786117
chr1	62407516	62407840	35.65332654
chr1	62664388	62664712	42.03128362
chr1	62703536	62703941	170.0688475
chr1	62707351	62707675	60.49861367
chr1	62751886	62752210	31.9218704
chr1	62753908	62754232	35.71547252
chr1	62785003	62785327	35.60919894
chr1	62852070	62852333	147.9301644
chr1	62889425	62889817	114.5749063
chr1	62974788	62975112	23.91201098
chr1	62982336	62982660	45.50768626
chr1	62994928	62995252	51.37413941
chr1	63074652	63074976	59.96152217
chr1	63087551	63087941	187.1384419
chr1	63154022	63154346	26.56379637
chr1	63155270	63155594	50.63621045
chr1	63156055	63156379	27.70506194
chr1	63156696	63157020	24.9284502
chr1	63199806	63200077	105.5778803
chr1	63322586	63322910	23.34294851
chr1	63335092	63335416	23.74198551
chr1	63357850	63358174	58.4735235
chr1	63988746	63989136	29.97275689
chr1	64058704	64059028	25.32417673
chr1	64106538	64106928	149.8785803
chr1	64106963	64107260	79.37226222
chr1	64140123	64140447	30.72883723
chr1	64166857	64167181	34.95522972
chr1	64696827	64697151	30.37652106
chr1	65061833	65062157	26.47990482
chr1	65363741	65364153	73.82647139
chr1	65372232	65372556	30.18026804
chr1	65376333	65376723	122.9686782
chr1	65381660	65381907	139.5585719
chr1	65387466	65387790	46.10832109
chr1	65435442	65435766	33.5723165
chr1	65448822	65449212	48.88117604
chr1	65453067	65453547	137.2809911
chr1	65593208	65593532	42.89337093
chr1	65624463	65624769	135.9859661
chr1	65625879	65626203	26.04198409
chr1	65643938	65644262	30.58924412
chr1	65867231	65867555	23.72422616
chr1	65873612	65873936	40.5998876
chr1	65933342	65933443	57.87527394
chr1	65934827	65935151	24.71429409
chr1	65937143	65937379	106.1446311
chr1	65939800	65940124	36.22284011
chr1	65942043	65942367	64.09531515
chr1	65950068	65950310	163.3918901
chr1	66153576	66153966	119.0092322
chr1	66612903	66613227	38.62593831
chr1	66985750	66986074	23.76048141
chr1	67009186	67009463	158.1460431
chr1	67030056	67030188	54.50417226
chr1	67057860	67058184	53.07977136
chr1	67410294	67410618	26.09384157
chr1	67519728	67520052	50.4854102
chr1	67635642	67635966	43.70672917
chr1	67979529	67980055	98.78643097
chr1	67998950	67999274	50.04091211
chr1	68000231	68000670	424.4660395
chr1	68001132	68001456	33.95705205
chr1	68018058	68018382	23.62342405
chr1	68035140	68035464	28.02654234
chr1	68044363	68044753	64.09553195
chr1	68111264	68111588	23.72089979
chr1	68129760	68130150	154.9326164
chr1	68138131	68138455	27.94001156
chr1	68148225	68148549	32.96414425
chr1	68152269	68152659	68.47777161
chr1	68163435	68163825	168.0964419
chr1	68166430	68166820	141.6428452
chr1	68190605	68190929	27.17692854
chr1	68204019	68204343	26.64822933
chr1	68225656	68226091	52.06545986
chr1	70671103	70671520	54.27473726
chr1	72700926	72701089	77.73340641
chr1	72707132	72707456	27.61865416
chr1	72832175	72832499	34.00990668
chr1	72948704	72949045	169.4634708
chr1	72949694	72950018	28.94309865
chr1	74822241	74822565	24.62690512
chr1	75197444	75197768	39.1731389
chr1	75198710	75199034	44.25349358
chr1	75731566	75731890	27.41443736
chr1	76191565	76191889	35.94760516
chr1	76320670	76320994	30.70405007
chr1	77139644	77140034	70.61922278
chr1	77203982	77204306	40.85645391
chr1	78121111	78121435	41.08495956
chr1	78245120	78245444	23.97783658
chr1	78511511	78511835	28.96388577
chr1	81348296	81348620	44.08230178
chr1	82314576	82314966	95.52102225
chr1	82440866	82441190	29.11917635
chr1	82981387	82981711	28.13851943
chr1	84207105	84207429	35.3804779
chr1	84367232	84367556	40.91644702
chr1	84970902	84971226	56.43809588
chr1	85156207	85156531	26.42592116
chr1	85186247	85186375	74.88717236
chr1	85261884	85262208	27.89088121
chr1	85725298	85725622	25.00007511
chr1	85794704	85794993	179.5530766
chr1	85804870	85805194	42.91874676
chr1	85926216	85926382	77.46599326
chr1	86072973	86073363	88.26341752
chr1	86095295	86095619	61.92746975
chr1	86146812	86147202	214.8586298
chr1	86173993	86174317	26.61607857
chr1	87224282	87224606	30.04877726
chr1	87239306	87239630	26.78717178
chr1	87240187	87240620	329.7779664
chr1	87241223	87241363	70.69771283
chr1	87248313	87248412	74.69756775
chr1	87253969	87254183	80.88053445
chr1	87258641	87259126	346.8800558
chr1	87271644	87271885	114.750366
chr1	87289450	87289840	218.4370551
chr1	87458873	87459197	54.21373277
chr1	88108335	88108613	112.2773672
chr1	88186257	88186581	35.46133687
chr1	88252665	88252861	80.61591931
chr1	88259989	88260313	28.31929403
chr1	88260982	88261306	39.1077285
chr1	88261797	88261959	65.26683332
chr1	88269102	88269426	27.25018508
chr1	88494806	88495130	31.74320475
chr1	88599727	88600051	24.14112265
chr1	88611425	88611749	33.9322913
chr1	88639710	88639919	91.76426908
chr1	88640865	88640946	58.9075079
chr1	88641415	88641878	354.4623937
chr1	88646154	88646478	52.24221393
chr1	88777610	88777934	34.91894347
chr1	88793444	88793768	23.71548352
chr1	89377454	89377778	25.75107576
chr1	89386541	89386865	61.03612194
chr1	89388930	89389254	24.89500092
chr1	89401196	89401520	74.44241691
chr1	89511085	89511266	84.25910407
chr1	89822601	89822991	106.6241499
chr1	90053437	90053761	27.43476298
chr1	90058521	90058602	62.62399775
chr1	90071294	90071618	38.24102992
chr1	90276502	90276648	71.25783314
chr1	90287216	90287540	34.98093125
chr1	90288626	90288950	25.18607083
chr1	90292166	90292430	156.5783782
chr1	90297157	90297481	27.33791276
chr1	90299388	90299712	23.84522328
chr1	90299972	90300296	68.97711441
chr1	90301900	90302118	133.9764682
chr1	90302583	90302719	69.83119823
chr1	90336807	90336894	74.67103795
chr1	90367807	90368131	63.82632148
chr1	90372276	90372600	50.73806509
chr1	90394127	90394451	64.69481447
chr1	90403933	90404119	69.01078923
chr1	90408505	90408909	69.68494477
chr1	90415832	90416156	32.83427174
chr1	90455363	90455687	23.73665337
chr1	90460292	90460616	25.08009684
chr1	90868714	90869038	24.77548047
chr1	91214290	91214614	54.19085942
chr1	91425134	91425524	97.79688998
chr1	91480090	91480414	31.70469044
chr1	91481758	91482082	33.34365993
chr1	91491847	91492171	49.37040587
chr1	91492401	91492725	33.95694865
chr1	91502661	91502985	33.08203637
chr1	92202588	92202912	30.96972346
chr1	92210992	92211316	40.26011442
chr1	92227030	92227354	33.6485329
chr1	92232477	92232801	34.87318864
chr1	92292595	92293497	196.6019095
chr1	92295783	92296173	62.6448926
chr1	92296395	92296719	33.85444633
chr1	92297273	92297374	66.16868496
chr1	92310775	92311099	61.95722292
chr1	92338121	92338445	38.23684778
chr1	92351626	92351950	27.13340471
chr1	92504310	92504634	23.52563467
chr1	92907610	92907752	75.1651224
chr1	92960055	92960379	46.19662409
chr1	92970703	92971093	103.365754
chr1	93002658	93002819	87.60451612
chr1	93177067	93177391	33.69660351
chr1	93352572	93352661	69.71629114
chr1	93401372	93401696	38.20572445
chr1	93416664	93417054	116.7700353
chr1	93544566	93544964	80.07385602
chr1	93595091	93595415	46.30869294
chr1	93666476	93666558	64.36138488
chr1	93687573	93687742	102.9660652
chr1	93694332	93694494	72.95442455
chr1	93741036	93741360	27.61970374
chr1	93741536	93741860	23.26828015
chr1	93811184	93811508	48.46396677
chr1	93905839	93906163	25.61757766
chr1	94019710	94020034	30.82664486
chr1	94050752	94051076	71.01255008
chr1	94056936	94057260	23.95711953
chr1	94057493	94057817	72.46199692
chr1	94080096	94080420	49.72494705
chr1	94080609	94080999	94.02536726
chr1	94081147	94081471	43.37177033
chr1	94083191	94084018	258.67047
chr1	94128838	94128971	72.75284781
chr1	94137589	94137913	45.72069094
chr1	94207786	94208110	24.00855161
chr1	94219694	94220018	42.42172273
chr1	94224508	94224898	205.0119256
chr1	94234415	94234739	37.29328105
chr1	94250118	94250442	23.46234326
chr1	94266981	94267305	58.37501488
chr1	94293454	94293844	130.6145771
chr1	94344636	94345026	29.22199536
chr1	94371371	94371695	46.50378454
chr1	94430333	94430506	94.25922733
chr1	94445307	94445732	79.40621204
chr1	94488058	94488382	25.81328703
chr1	94493718	94494042	47.79534336
chr1	94496698	94497022	29.39952515
chr1	94499376	94499700	63.26035721
chr1	94527654	94527978	44.28452771
chr1	94529000	94529324	29.03089854
chr1	94533781	94534182	81.03748331
chr1	94534510	94534834	46.46268786
chr1	94544650	94544974	31.77611308
chr1	94581969	94582359	153.8335201
chr1	94591447	94591837	143.561626
chr1	94764428	94764752	26.69824742
chr1	94774816	94775140	43.44210647
chr1	94776113	94776346	109.7496591
chr1	94781804	94782128	55.19587223
chr1	94782757	94783081	27.41215492
chr1	94801452	94801776	29.33249117
chr1	94820907	94821231	27.41625916
chr1	94821410	94821568	56.6527292
chr1	94845251	94845575	38.82096633
chr1	94849589	94849999	281.0987389
chr1	94850411	94850735	22.8587781
chr1	94882882	94883206	30.22518798
chr1	94883456	94883846	85.59937053
chr1	94891377	94891663	220.9485577
chr1	95163502	95163718	100.5214338
chr1	95164621	95164856	98.90494441
chr1	95179329	95179653	44.75350494
chr1	95193509	95193833	36.78763788
chr1	95221275	95221599	57.38165165
chr1	95223465	95223789	27.12432825
chr1	95224853	95225065	123.655472
chr1	95258752	95259076	30.92665998
chr1	95264786	95265110	28.21835112
chr1	95269231	95269555	45.699451
chr1	95273640	95274030	89.48192269
chr1	95392729	95393053	24.00959361
chr1	95423684	95424008	25.39888115
chr1	95427281	95427370	59.67911471
chr1	95427970	95428294	31.21330417
chr1	95428564	95428797	130.4809564
chr1	95479642	95479892	138.5580416
chr1	95532742	95532968	147.9367352
chr1	95534926	95535250	27.40384286
chr1	95549989	95550313	26.75127855
chr1	95581356	95581680	39.39781798
chr1	95587827	95588217	208.7431327
chr1	95599370	95599501	70.11568974
chr1	95693198	95693522	23.18143935
chr1	95696259	95696649	52.18628703
chr1	95751990	95752314	23.28405641
chr1	95836209	95836533	50.15841965
chr1	97097543	97097979	289.8662525
chr1	97529137	97529461	40.28300532
chr1	97955403	97955727	29.83455989
chr1	98395583	98395907	48.37365935
chr1	99742699	99743023	26.38766215
chr1	99967540	99967713	76.94818665
chr1	100020306	100020630	34.57531787
chr1	100031255	100031423	55.2705963
chr1	100032179	100032503	181.6614947
chr1	100045213	100045537	34.14575937
chr1	100054743	100055007	169.2703591
chr1	100065285	100065420	75.0193323
chr1	100100847	100101171	34.50629401
chr1	100204563	100204651	72.43425888
chr1	100214013	100214337	30.59198582
chr1	100220286	100220610	35.38577538
chr1	100221257	100221581	35.44669098
chr1	100224547	100224871	39.3060111
chr1	100225350	100225674	50.73597016
chr1	100337707	100338031	27.74044058
chr1	100435320	100435644	24.24727368
chr1	100598374	100598698	37.4484989
chr1	100733673	100733997	30.26080784
chr1	100878565	100878955	72.5350029
chr1	100945530	100945854	37.06774881
chr1	100951407	100951661	126.2544056
chr1	100960015	100960339	40.6493455
chr1	100981471	100981632	90.41493515
chr1	101048657	101048871	97.24610456
chr1	101050510	101050934	59.98157926
chr1	101196969	101197132	82.74961079
chr1	101361497	101361821	25.2830428
chr1	101469628	101470018	238.1971285
chr1	101491221	101491545	29.26008288
chr1	101602295	101602461	89.651693
chr1	101603193	101603275	62.18465824
chr1	101659310	101659634	31.8672054
chr1	101723676	101723774	60.98609258
chr1	101754076	101754400	36.22999202
chr1	101757211	101757535	59.80455487
chr1	105010942	105011266	41.93729402
chr1	105642773	105643097	55.97919505
chr1	106175579	106175828	156.0260918
chr1	108069269	108069751	283.3321543
chr1	108074946	108075270	59.80367411
chr1	108139899	108140319	192.3835834
chr1	108141820	108142144	26.18306521
chr1	108223672	108224109	150.3076177
chr1	108225897	108225979	83.47727524
chr1	109113793	109114117	26.66954857
chr1	109189454	109189844	65.13640059
chr1	109633154	109633544	25.42310766
chr1	109642603	109642927	27.23241517
chr1	109679502	109679616	67.37186309
chr1	109699608	109699998	109.7014152
chr1	109724024	109724265	107.1872028
chr1	109817308	109817698	96.69557944
chr1	109820020	109820344	26.21986656
chr1	109841256	109841580	38.39211429
chr1	109841907	109842297	187.1949557
chr1	109888009	109888333	27.62774565
chr1	109908276	109908600	24.96808653
chr1	109913534	109913858	52.85338973
chr1	109915722	109916046	25.24260646
chr1	109935728	109935952	120.1183348
chr1	109968627	109969017	24.21791164
chr1	109969255	109969579	34.39121817
chr1	109981496	109981820	36.36483983
chr1	109983789	109984113	38.30317793
chr1	110128693	110129017	56.63410147
chr1	110161253	110161577	57.26928232
chr1	110162165	110162489	25.56682965
chr1	110306451	110306775	24.5704107
chr1	110366492	110367017	73.54641365
chr1	110425207	110425640	97.86998632
chr1	110438456	110438846	163.5775687
chr1	110444381	110444705	29.85027311
chr1	110473688	110474078	71.86587751
chr1	110477076	110477400	30.97077659
chr1	110478072	110478396	51.01753158
chr1	110490135	110490459	31.09013617
chr1	110491053	110491211	70.85448935
chr1	110502632	110502817	94.7603208
chr1	110502993	110503407	127.0310414
chr1	110504150	110504474	45.07904992
chr1	110521458	110521782	46.40208636
chr1	110530984	110531308	42.48777275
chr1	110576997	110577321	37.00955474
chr1	110863731	110864055	32.8491371
chr1	110877895	110878219	30.80617449
chr1	110880963	110881287	34.28114901
chr1	110881446	110881770	27.21239387
chr1	111587823	111588213	81.21994923
chr1	111652896	111653220	29.17459479
chr1	111737632	111737956	43.96598429
chr1	111771066	111771390	53.62846539
chr1	111780920	111781069	70.8918885
chr1	111789736	111790060	54.69490577
chr1	111960525	111960611	64.36870705
chr1	111989641	111989965	29.84637495
chr1	112051946	112052270	26.76396955
chr1	112078359	112078749	133.8050817
chr1	112102513	112102676	77.42144025
chr1	112108642	112108966	25.43717423
chr1	112182533	112182857	27.63410736
chr1	112275877	112276267	100.1327465
chr1	112298295	112298619	33.6115754
chr1	112519621	112519702	54.2856166
chr1	113241599	113241771	89.53144336
chr1	113498814	113499138	25.37679438
chr1	113499818	113500142	24.39505531
chr1	113546969	113547234	111.7339886
chr1	113564446	113564770	30.13729078
chr1	113569598	113569922	31.21517852
chr1	113570054	113570378	23.02959638
chr1	113615415	113615739	23.17890776
chr1	113688914	113689238	55.09665383
chr1	113689440	113689764	41.14373072
chr1	113695840	113696164	28.54674483
chr1	113931277	113931782	68.92184131
chr1	113936765	113937218	68.83131279
chr1	114050991	114051155	91.84889363
chr1	114059996	114060320	27.36043342
chr1	114217199	114217523	23.25667736
chr1	114447705	114448095	27.07683033
chr1	114471509	114471833	26.83550874
chr1	114472039	114472363	22.90808873
chr1	114490772	114491096	40.59979117
chr1	114525213	114525537	25.07428656
chr1	114889158	114889548	29.25020004
chr1	114996173	114996330	92.19984883
chr1	115000326	115000650	47.15090536
chr1	115000887	115001211	53.55694462
chr1	115009166	115009490	28.01772344
chr1	115010047	115010459	281.3499679
chr1	115259275	115259678	60.16261487
chr1	115299449	115299839	24.85883993
chr1	115579768	115580092	58.62004879
chr1	116173038	116173362	27.40098848
chr1	116253888	116254212	70.36027154
chr1	116270511	116270927	60.84327356
chr1	116520298	116520622	25.07179942
chr1	116648644	116648968	29.06063314
chr1	116652271	116652595	54.55435236
chr1	116665760	116665919	94.85414398
chr1	116672239	116672563	32.46752932
chr1	116681707	116682031	27.48109338
chr1	116695754	116696078	112.958503
chr1	116715333	116715657	64.96814746
chr1	116718954	116719132	74.64341911
chr1	116722042	116722366	68.7765018
chr1	116803828	116804243	54.0114036
chr1	116835630	116835804	91.52467663
chr1	116854952	116855276	26.33018827
chr1	116857226	116857445	106.402302
chr1	116859067	116859391	52.03403928
chr1	116915748	116916072	54.87206139
chr1	116920621	116920945	46.86374613
chr1	116954792	116955116	42.33895282
chr1	116976187	116976511	36.88647892
chr1	117008590	117008980	131.144302
chr1	117015064	117015388	27.06362249
chr1	117017802	117018198	173.6358196
chr1	117027804	117028128	46.220496
chr1	117030237	117030561	28.75949517
chr1	117032039	117032325	99.08334204
chr1	117035734	117036058	28.84511146
chr1	117039037	117039361	35.89788009
chr1	117051679	117052074	70.08338972
chr1	117070953	117071277	26.65108856
chr1	117081181	117081505	41.84612641
chr1	117459300	117459624	28.16645791
chr1	117464138	117464462	37.09937758
chr1	117524938	117525262	28.70247876
chr1	117909884	117910208	35.59540545
chr1	118297265	118297589	28.64049869
chr1	118364385	118364709	60.25217958
chr1	118400078	118400402	37.2740736
chr1	118659582	118659906	25.4205947
chr1	119457065	119457241	90.30104501
chr1	119491094	119491418	29.43022623
chr1	119503220	119503610	323.1201232
chr1	119506251	119506641	224.2484644
chr1	119837376	119837700	35.57650425
chr1	119881461	119881590	61.27349748
chr1	119884062	119884452	222.8571704
chr1	119910144	119910468	29.23616811
chr1	120010652	120010976	32.04686882
chr1	120174130	120174454	34.01693987
chr1	120264579	120264903	24.87333536
chr1	120267528	120267722	103.9082933
chr1	120271809	120271944	72.54794474
chr1	120309021	120309411	160.0584074
chr1	120319024	120319348	23.90579941
chr1	120326044	120326368	23.72919021
chr1	120333167	120333491	27.93916784
chr1	120347882	120348206	37.36826018
chr1	120359124	120359300	104.8012211
chr1	120500811	120501135	36.81688551
chr1	121253329	121253653	34.00849657
chr1	121261320	121261644	23.9364151
chr1	121263913	121264179	156.3529765
chr1	121328299	121328526	75.15445748
chr1	144009976	144010366	132.8442706
chr1	144533613	144534291	113.14075
chr1	144921684	144921837	86.15607357
chr1	144931272	144931662	22.4297682
chr1	144937157	144937481	23.29577332
chr1	144939048	144939372	26.34297871
chr1	144989415	144989805	23.79842576
chr1	145059135	145059525	24.56747945
chr1	145382366	145383056	70.25757447
chr1	145390780	145391170	210.6359099
chr1	145391477	145391801	28.57989909
chr1	145414307	145414631	69.92070887
chr1	145437530	145437854	40.00239119
chr1	145438251	145438531	192.7958307
chr1	145444348	145444672	27.73522231
chr1	145462191	145462515	43.52732008
chr1	145479791	145480115	27.46623347
chr1	145536702	145537026	26.78974673
chr1	145542676	145542920	127.1777934
chr1	145652316	145652640	33.65244775
chr1	145723594	145723800	77.97786452
chr1	145727454	145727778	34.6093941
chr1	145743021	145743345	30.85844944
chr1	145743995	145744319	25.2768764
chr1	146640344	146640445	83.17453837
chr1	146643893	146644283	29.55305999
chr1	146683227	146683551	33.7502967
chr1	146687081	146687427	183.3556703
chr1	146705658	146705863	44.49546301
chr1	146709760	146710160	319.9409723
chr1	146710638	146711032	119.5964994
chr1	146711747	146712071	36.31843618
chr1	146714119	146714443	25.73592692
chr1	147010843	147011167	28.70999388
chr1	147051413	147051737	24.60724278
chr1	147059067	147059391	32.00001067
chr1	147084175	147084565	112.6491638
chr1	147097106	147097430	47.55245046
chr1	147189171	147189495	40.25853009
chr1	147280148	147280538	143.688748
chr1	147323308	147323632	59.66488121
chr1	148241378	148241702	23.25426538
chr1	148930752	148931378	77.7539837
chr1	149223937	149224261	34.30007189
chr1	149899555	149899879	25.33448507
chr1	149910988	149911312	28.02274295
chr1	149980729	149981053	40.61002483
chr1	149982571	149982895	40.33301588
chr1	149993277	149993601	43.66333047
chr1	150039597	150040006	75.69907735
chr1	150208297	150208621	24.00624584
chr1	150232246	150232570	27.11850322
chr1	150266012	150266402	30.78299777
chr1	150359613	150359937	31.24030848
chr1	150378203	150378527	58.75309119
chr1	150381977	150382301	25.40873126
chr1	150382493	150382817	39.41883239
chr1	150383176	150383368	119.3164999
chr1	150446142	150446532	165.7215245
chr1	150452375	150452699	64.00167033
chr1	150459584	150459908	24.0082825
chr1	150487899	150488223	23.72535588
chr1	150504693	150505017	43.74476888
chr1	150524845	150525169	29.70332986
chr1	150533821	150534145	30.80707597
chr1	150534565	150534805	181.7854706
chr1	150535273	150535597	23.37335004
chr1	150540710	150540849	83.01645046
chr1	150551963	150552287	23.5410172
chr1	150573294	150573618	30.66300148
chr1	150577198	150577588	176.0978462
chr1	150583969	150584359	90.44052697
chr1	150585976	150586300	47.41334737
chr1	150640437	150640547	51.79055904
chr1	150849232	150849556	37.3708259
chr1	150898655	150898979	31.48557677
chr1	150943686	150944076	211.8243032
chr1	150944368	150944692	31.25789987
chr1	150951965	150952289	26.28440987
chr1	150954346	150954670	29.6623723
chr1	150979192	150979516	23.80859227
chr1	150980529	150980931	57.02890393
chr1	150985495	150985885	141.0929172
chr1	151138359	151138683	47.91308221
chr1	151162509	151162833	34.18927806
chr1	151237952	151238276	25.79775778
chr1	151253940	151254330	24.32233982
chr1	151319675	151319999	47.50329331
chr1	151519717	151520041	52.35912442
chr1	151521334	151521658	37.40537802
chr1	151542243	151542567	44.59531275
chr1	151583798	151584188	72.86105818
chr1	151676430	151676754	26.37013249
chr1	151805093	151805417	43.4226507
chr1	151806895	151806989	61.12066059
chr1	152020400	152020790	23.15617345
chr1	153479285	153479609	30.15080258
chr1	153517590	153517771	105.9596218
chr1	153539006	153539411	86.07225263
chr1	153541008	153541332	38.4413742
chr1	153581251	153581575	41.1511375
chr1	153603526	153603850	33.84524521
chr1	153606486	153606876	23.78839843
chr1	153643548	153643872	36.43182457
chr1	153714990	153715314	26.23271191
chr1	153740804	153741128	57.9281673
chr1	153832727	153833051	23.10300333
chr1	153931047	153931371	23.05813681
chr1	153962978	153963368	33.58524703
chr1	154209951	154210124	93.9928109
chr1	154253781	154254105	25.39598877
chr1	154306846	154307170	63.72084582
chr1	154323892	154324216	25.78115156
chr1	154377577	154377901	24.5075853
chr1	154380976	154381300	54.47453737
chr1	154390744	154391134	189.3053196
chr1	154392187	154392328	84.96093012
chr1	154600270	154600594	23.11662802
chr1	154670794	154671118	36.28298366
chr1	154849906	154850230	37.22471265
chr1	154917313	154917637	51.68168302
chr1	154943102	154943426	27.0491721
chr1	154945131	154945455	56.99597539
chr1	154946008	154946332	25.11381482
chr1	154947420	154947744	32.04572607
chr1	154973518	154973908	91.64967696
chr1	154976303	154976627	34.44730117
chr1	155063771	155064095	25.24296402
chr1	155078147	155078471	25.8407932
chr1	155079785	155080175	100.0529131
chr1	155096865	155097189	30.76183579
chr1	155098454	155098844	119.9968333
chr1	155099063	155099387	44.65007761
chr1	155099634	155100024	335.1004589
chr1	155100147	155100471	24.04515656
chr1	155101712	155101825	75.80417507
chr1	155151372	155151696	23.44592424
chr1	155178315	155178705	29.23701419
chr1	155210911	155211235	28.62374582
chr1	155225085	155225409	25.07660981
chr1	155232048	155232372	23.53450549
chr1	155256397	155256721	46.28450242
chr1	155270653	155270977	55.4398105
chr1	155278433	155278757	41.91694832
chr1	155612375	155612699	24.75902192
chr1	155863452	155863776	30.32257505
chr1	155910527	155910851	27.01963722
chr1	155914520	155914910	270.9173109
chr1	155937124	155937448	32.85512187
chr1	155953229	155953553	33.29823469
chr1	155959117	155959507	24.32825611
chr1	155960873	155961263	159.4429577
chr1	155970849	155971173	25.8493042
chr1	156023640	156023964	29.93517892
chr1	156024295	156024619	29.98998634
chr1	156044992	156045316	40.87294461
chr1	156056008	156056398	207.0246789
chr1	156066392	156066782	29.02829668
chr1	156076001	156076391	42.18270846
chr1	156093476	156093800	43.14495509
chr1	156099971	156100361	155.7198932
chr1	156154084	156154320	99.96683549
chr1	156156180	156156504	31.52206116
chr1	156195297	156195387	66.44268974
chr1	156252589	156252913	46.45735054
chr1	156338095	156338419	29.58196739
chr1	156341671	156342078	280.1949593
chr1	156343480	156343573	67.97031305
chr1	156345864	156346254	60.08808234
chr1	156441417	156441653	168.9963585
chr1	156586323	156586647	27.84896725
chr1	156629910	156630234	28.43379535
chr1	156631157	156631481	84.74843489
chr1	156631720	156632044	37.3881983
chr1	156634850	156635174	33.55394856
chr1	156710844	156711168	58.77523143
chr1	156716719	156717043	40.41980922
chr1	156721481	156721805	27.07640843
chr1	156765619	156765943	41.66567524
chr1	157173115	157173213	64.52345194
chr1	157205915	157206239	35.44332935
chr1	157210338	157210763	289.1509194
chr1	159940765	159941155	96.96989152
chr1	160015494	160015818	48.61001435
chr1	160023400	160023810	174.6823657
chr1	160044697	160045021	29.90692684
chr1	160079157	160079481	39.97000159
chr1	160094353	160094868	52.6195309
chr1	160118053	160118240	100.4752878
chr1	160312876	160313200	27.50653304
chr1	160370079	160370357	261.5833879
chr1	160836113	160836437	37.73484654
chr1	160931282	160931606	27.58743433
chr1	160948301	160948625	53.32354035
chr1	160983539	160983929	153.6944714
chr1	161044482	161044806	40.8020377
chr1	161188371	161188640	159.5324692
chr1	161193254	161193644	171.1982241
chr1	161193949	161194403	315.8113876
chr1	161195379	161195703	24.9314118
chr1	161207827	161208217	106.7738654
chr1	161367890	161368214	42.78076018
chr1	161397741	161398065	27.08738259
chr1	161735879	161736203	41.89988892
chr1	161839098	161839422	26.82406552
chr1	162051194	162051518	24.86481591
chr1	162061752	162062142	185.5749344
chr1	162101306	162101425	65.38215201
chr1	162101855	162102179	43.00299568
chr1	162106586	162106910	32.38081111
chr1	162114713	162115037	34.91480435
chr1	162122125	162122449	35.75204343
chr1	162142568	162142892	29.84102719
chr1	162166743	162167067	50.9879521
chr1	162196480	162196804	22.94841311
chr1	162205055	162205379	66.77388355
chr1	162217073	162217463	297.1240454
chr1	162226179	162226503	27.15341405
chr1	162530340	162530664	82.34270135
chr1	162566722	162566806	61.54693165
chr1	162650876	162651200	41.52672314
chr1	162701889	162702213	42.795504
chr1	162702622	162702946	27.74340531
chr1	162722793	162723117	24.05028221
chr1	162843869	162844193	30.97561501
chr1	162863131	162863521	129.6739867
chr1	163291415	163291805	87.70115248
chr1	164581045	164581369	36.85580261
chr1	164744235	164744559	24.17754476
chr1	165061840	165062164	26.90712694
chr1	165107108	165107537	191.7108744
chr1	165210592	165210916	50.38908062
chr1	165223118	165223385	108.3321376
chr1	165228512	165228641	68.07385529
chr1	165455019	165455343	24.90144916
chr1	165494903	165495227	28.45752222
chr1	165754324	165754648	35.73716794
chr1	165826449	165826773	25.80377194
chr1	165840671	165840995	27.07981508
chr1	165853950	165854274	42.49437816
chr1	165869973	165870297	37.64896092
chr1	165874285	165874374	54.28656673
chr1	165880095	165880651	127.9626864
chr1	165881105	165881429	24.45897779
chr1	166378826	166379150	29.05452202
chr1	166843791	166844115	62.33293648
chr1	167051933	167052257	24.33932614
chr1	167189975	167190299	23.20201782
chr1	167266434	167266824	142.6471244
chr1	167597268	167597592	38.24305265
chr1	167648999	167649323	46.44213408
chr1	167786583	167786737	71.83352362
chr1	167883420	167883744	57.7248656
chr1	167886328	167886652	35.61333811
chr1	167895806	167896130	36.06826781
chr1	168172466	168172856	93.38529364
chr1	168337375	168337699	24.87435399
chr1	168445862	168446186	56.09505727
chr1	168464893	168465068	113.9500711
chr1	168466912	168467062	81.24349096
chr1	168520222	168520546	23.92499965
chr1	168520959	168521219	132.5115644
chr1	168524794	168525118	55.58809156
chr1	168526694	168526849	68.4846365
chr1	168633716	168634040	30.48110199
chr1	168655805	168656129	24.06226118
chr1	168657955	168658279	25.3087226
chr1	168658513	168658691	85.2094396
chr1	168659690	168659771	68.33663484
chr1	168662440	168662692	151.8841846
chr1	168709127	168709451	49.42676999
chr1	168735839	168736163	37.90245765
chr1	168770594	168770984	305.2244944
chr1	168780459	168780783	28.92425339
chr1	168803028	168803304	109.6038935
chr1	168803741	168804031	163.360769
chr1	168830992	168831189	114.1818482
chr1	168876219	168876543	42.23300033
chr1	168889670	168889994	35.04839341
chr1	168892985	168893309	32.87731206
chr1	169029258	169029582	52.41948266
chr1	169074911	169075235	55.64940721
chr1	169075380	169075770	23.26961562
chr1	169079209	169079366	81.08577414
chr1	169082880	169083204	30.06819534
chr1	169085289	169085679	97.65033272
chr1	169114196	169114520	50.26408683
chr1	169117737	169118127	264.9470017
chr1	169220050	169220374	44.21344699
chr1	169235442	169235766	36.46824733
chr1	169454271	169454595	36.99518065
chr1	169455166	169455556	29.90297684
chr1	169476690	169477014	27.66058983
chr1	169515319	169515643	32.36144325
chr1	169535072	169535167	55.66148466
chr1	169537752	169538076	64.81456147
chr1	169539281	169539671	211.8550771
chr1	169541432	169541822	117.5580229
chr1	169545598	169545752	70.21330249
chr1	169553988	169554312	56.89232869
chr1	169555637	169555961	37.46500395
chr1	169557394	169557718	63.19935026
chr1	169714340	169714730	196.945536
chr1	169735105	169735429	37.91538591
chr1	169763923	169764247	37.43373329
chr1	170749019	170749343	35.61257491
chr1	172238315	172238511	91.56549944
chr1	172329650	172330040	135.0450732
chr1	172368554	172368878	35.90610464
chr1	172418266	172418590	43.16828367
chr1	172419609	172419999	24.39893332
chr1	172420365	172420532	80.4878857
chr1	172436711	172437035	39.72348572
chr1	172439316	172439706	143.9822933
chr1	172468791	172469115	41.4214892
chr1	172526430	172526754	31.46913323
chr1	172686857	172687181	47.77514763
chr1	172715529	172715853	50.51963401
chr1	172945723	172946047	29.9007765
chr1	173092659	173092744	55.19189026
chr1	173096519	173096843	62.50191727
chr1	173097050	173097288	114.0662322
chr1	173159714	173160038	40.16370177
chr1	173174499	173174823	68.02266737
chr1	173179988	173180158	85.43065568
chr1	173182197	173182368	102.0021937
chr1	173683855	173684179	42.20951093
chr1	173886316	173886706	79.06614633
chr1	173894499	173894823	30.9634488
chr1	173991257	173991647	23.85153622
chr1	174084016	174084340	28.59740184
chr1	174085192	174085516	33.8314727
chr1	174143668	174143992	27.5209077
chr1	174236429	174236819	195.003326
chr1	174635513	174635701	111.4722061
chr1	174651631	174651955	56.94477606
chr1	174658697	174659021	40.21814765
chr1	174781822	174782212	165.34339
chr1	174911908	174912298	123.3141781
chr1	174922925	174923249	43.76189846
chr1	174964300	174964624	28.54444078
chr1	174992413	174992737	40.02067172
chr1	176119577	176119668	79.81282274
chr1	176176656	176177046	23.90955209
chr1	177540949	177541119	90.21732399
chr1	177616511	177616835	38.56030442
chr1	177841668	177841992	48.32073373
chr1	177938980	177939427	49.09542263
chr1	177991061	177991385	43.75532313
chr1	177992496	177992820	54.31087161
chr1	178019257	178019581	45.86593648
chr1	178022185	178022277	74.42316872
chr1	178096043	178096367	22.92829829
chr1	178177684	178178008	30.38177144
chr1	178208017	178208178	78.6964972
chr1	178498530	178498854	29.35947692
chr1	178505964	178506288	29.79392583
chr1	178511223	178511547	45.48740632
chr1	178520542	178520703	79.02222388
chr1	178533593	178533917	22.92055662
chr1	178590075	178590239	89.65090505
chr1	178594903	178595227	34.41188279
chr1	178599549	178599873	34.24967938
chr1	178651612	178651909	122.0484272
chr1	178653889	178654213	47.07207608
chr1	178695270	178695594	28.58636876
chr1	178714442	178714766	28.21110228
chr1	178745731	178746055	25.44265683
chr1	178840264	178840349	49.17255276
chr1	178840749	178841073	32.47707647
chr1	178886154	178886235	78.91940861
chr1	178888170	178888494	25.0724551
chr1	178888841	178889071	135.5693728
chr1	178892683	178893007	54.16233707
chr1	178998528	178998852	31.87692554
chr1	179015287	179015465	79.2164891
chr1	179058951	179059275	29.87111756
chr1	179074057	179074327	147.5504026
chr1	179121094	179121419	116.9207167
chr1	179195888	179196212	51.40006422
chr1	179311900	179312224	26.14968534
chr1	179851689	179852013	23.30515418
chr1	180086079	180086403	44.26285935
chr1	180102325	180102649	23.14890722
chr1	180126854	180127033	98.67591346
chr1	180260225	180260549	43.34436355
chr1	180279294	180279618	26.25282287
chr1	180490720	180491044	44.96625478
chr1	180491294	180491618	31.10166808
chr1	180556125	180556245	58.84027468
chr1	180567816	180568140	29.78260733
chr1	180601613	180601937	26.46072897
chr1	180784359	180784683	50.94048399
chr1	180894658	180895048	112.5149331
chr1	180971709	180972033	28.79597639
chr1	180982305	180982629	35.41080556
chr1	180992064	180992388	27.90565814
chr1	181013656	181013980	53.38769399
chr1	181062034	181062358	47.1432662
chr1	181077408	181077732	30.6699619
chr1	181081602	181081992	183.8821871
chr1	181102723	181103047	28.65389597
chr1	182089975	182090365	170.2597556
chr1	182169636	182169744	71.35487104
chr1	182170693	182171017	37.30824008
chr1	182174749	182175073	44.65387369
chr1	182218410	182218734	33.84370025
chr1	182257948	182258338	245.6637364
chr1	182260901	182261236	190.6493282
chr1	182262444	182262834	177.1459657
chr1	182269292	182269406	68.95103518
chr1	182270884	182271279	253.5783737
chr1	182278744	182279068	67.80083916
chr1	182360872	182361196	29.4868873
chr1	182427004	182427328	41.76965419
chr1	182999175	182999565	218.2792453
chr1	183001643	183001967	23.07671255
chr1	183029575	183029985	56.89536778
chr1	183042542	183042734	67.78789965
chr1	183058183	183058597	138.9505603
chr1	183108733	183109057	50.57865184
chr1	183436828	183437152	27.10092019
chr1	183439328	183439652	43.08755005
chr1	183440899	183441289	24.91451351
chr1	183601260	183601584	26.53450221
chr1	183609463	183609604	68.57229421
chr1	183645697	183646021	32.05781189
chr1	183668801	183669291	208.7073889
chr1	183722537	183722861	47.69278799
chr1	183749343	183749667	42.52500299
chr1	183763271	183763595	32.47003753
chr1	183811577	183811967	103.2474132
chr1	183861554	183861680	77.53194007
chr1	183962383	183962542	70.60845432
chr1	183965554	183965878	49.18068351
chr1	183971347	183971671	49.37892516
chr1	184461312	184461636	36.35995208
chr1	184709531	184709855	24.00829073
chr1	184761594	184761918	39.10719367
chr1	184944384	184944708	31.1607759
chr1	185210271	185210595	22.93034998
chr1	185312039	185312363	61.33543072
chr1	185319074	185319480	83.44722639
chr1	185555074	185555225	62.62778881
chr1	185615408	185615798	150.7657345
chr1	185643422	185643616	108.8905316
chr1	187460581	187460905	46.05075899
chr1	187902691	187903015	26.35375181
chr1	190421391	190421715	25.77166827
chr1	192500222	192500546	25.57046544
chr1	192651470	192651794	23.09078105
chr1	192666941	192667265	50.08581351
chr1	192667826	192668216	99.07487025
chr1	192670073	192670397	41.50434068
chr1	192671402	192671627	153.6344849
chr1	192728300	192728624	26.81228972
chr1	192774994	192775384	58.95109454
chr1	192976869	192977259	157.9759877
chr1	193005533	193005857	29.82033075
chr1	193028432	193028756	27.96704949
chr1	193074471	193074795	23.31159921
chr1	193078809	193079133	39.47079024
chr1	193080767	193081091	50.15535964
chr1	193081268	193081658	117.2942316
chr1	193083860	193084184	49.14217563
chr1	193085040	193085364	34.76203282
chr1	193090808	193091198	27.43912641
chr1	193279742	193280066	24.97442966
chr1	193324259	193324649	105.7634328
chr1	196351945	196352269	31.37015054
chr1	196370129	196370233	65.05916195
chr1	196370685	196370849	81.26338199
chr1	196407528	196407852	148.2468531
chr1	196409932	196410256	24.50832672
chr1	196414917	196415241	35.70120627
chr1	196961080	196961404	23.77311457
chr1	197036706	197036790	54.06514034
chr1	197143324	197143524	128.5736041
chr1	197555103	197555184	61.23638963
chr1	197589782	197590172	216.9785199
chr1	197702475	197702799	30.14870697
chr1	197853312	197853636	60.70612687
chr1	197861872	197862196	33.36533142
chr1	197924105	197924429	25.09775981
chr1	197964348	197964479	69.26441891
chr1	198131176	198131500	30.23159809
chr1	198503851	198503982	71.86468625
chr1	200009681	200010005	35.44811718
chr1	200229731	200230055	23.73928152
chr1	200232382	200232634	120.7024553
chr1	200244737	200244883	81.52194916
chr1	200265519	200265630	62.74456637
chr1	200303846	200304170	27.28428585
chr1	200305667	200305748	61.61788536
chr1	200307546	200307870	25.48322044
chr1	200338825	200339149	47.7726715
chr1	200341187	200341577	379.5080263
chr1	200342031	200342355	40.14431171
chr1	200343130	200343454	50.77847898
chr1	200349705	200350029	39.28558461
chr1	200374441	200374765	25.18476374
chr1	200385116	200385440	63.47519455
chr1	200398443	200398604	80.56968247
chr1	200857597	200857921	29.26224428
chr1	200861069	200861172	60.13373588
chr1	200865864	200866254	128.9731698
chr1	200868728	200869052	32.49785345
chr1	200874674	200874998	35.59874179
chr1	200876720	200877044	53.03591883
chr1	200993341	200993665	26.71395752
chr1	201123523	201123847	28.49956312
chr1	201139714	201139917	126.619977
chr1	201144344	201144734	128.7877247
chr1	201365948	201366272	27.08504581
chr1	201368995	201369319	27.95052938
chr1	201374556	201374880	43.46046802
chr1	201464838	201465162	61.2270456
chr1	201469935	201470259	33.73887397
chr1	201811605	201811929	38.3075187
chr1	201987882	201988206	44.31970637
chr1	202004049	202004373	55.5764065
chr1	202012479	202012803	28.48123294
chr1	202015367	202015691	57.31909177
chr1	202016198	202016522	57.83500168
chr1	202026095	202026419	35.62391777
chr1	202027351	202027675	48.00681763
chr1	202032285	202032609	53.59597983
chr1	202045223	202045547	32.26142172
chr1	202054169	202054770	64.38040276
chr1	202055070	202055460	60.3944216
chr1	202112119	202112443	25.21519472
chr1	202158586	202158910	36.5801652
chr1	202317598	202317988	27.21715362
chr1	202321969	202322293	35.2428232
chr1	202545964	202546288	25.82103897
chr1	202779804	202780128	27.59158237
chr1	202826263	202826587	29.76210439
chr1	202831864	202832188	58.40397771
chr1	202896275	202896599	37.93746794
chr1	203180232	203180360	71.73633156
chr1	203213946	203214270	40.96206451
chr1	203260382	203260706	23.09091752
chr1	203296547	203296671	74.01711453
chr1	203506053	203506377	34.57525177
chr1	203651908	203652232	27.0591492
chr1	203830509	203830833	33.74572772
chr1	204020891	204021215	27.02025643
chr1	204043655	204044045	66.68296273
chr1	204062441	204062765	31.25543624
chr1	204071264	204071396	73.4266864
chr1	204111425	204111749	52.3256922
chr1	204114174	204114564	183.3007344
chr1	204116103	204116427	41.50045837
chr1	204182914	204183304	25.52364328
chr1	204223247	204223637	88.29033649
chr1	204235617	204235941	46.65139046
chr1	204264797	204265121	28.54638511
chr1	204373789	204374113	23.48265758
chr1	204380975	204381464	55.17861253
chr1	204404687	204405011	32.03295941
[truncated: 26,831 more rows]
