# Supplementary material for: Variable reproducibility in genome-scale public data: A case study using ENCODE ChIP sequencing resource
Source: FEBS Lett. 2015 Dec 21;589(24):3866–70. doi: 10.1016/j.febslet.2015.11.027 (PMC4686001; doi:10.1016/j.febslet.2015.11.027)
Supplement: Supplementary file advisedPeakLists.zip — This zip archive contains 56 advised peak lists (see main text and supplementary table 1). Files are bed like tab delimited text files, with 4 columns: chromosome, peak start, peak end, and peak score. [file mmc4.zip › HepG2_None_Pol2.bed]

chr1	662430	662627	36.56984466
chr1	713813	714445	339.589591
chr1	762463	762975	180.2780357
chr1	894343	894847	218.7786028
chr1	895887	896097	56.4293548
chr1	915974	916220	91.85825607
chr1	935107	935743	190.4613163
chr1	935763	936519	236.2909321
chr1	937155	937492	118.9204269
chr1	940611	941088	146.02022
chr1	941614	942191	214.7018448
chr1	948743	949082	151.6200391
chr1	952591	953227	200.9641042
chr1	955251	955887	141.4825951
chr1	965053	965182	47.49679828
chr1	965702	966122	34.22109863
chr1	991676	992114	109.2348632
chr1	993661	994165	261.5870732
chr1	994509	995315	231.0586372
chr1	999586	999785	56.06720469
chr1	1000744	1000884	50.46070129
chr1	1004510	1004801	120.4883877
chr1	1005658	1006078	41.39770736
chr1	1014830	1015250	51.26510277
chr1	1015498	1015746	40.72931226
chr1	1051272	1051453	47.15434667
chr1	1060227	1060982	269.4604216
chr1	1063921	1064055	38.76593146
chr1	1064223	1064470	61.54546789
chr1	1093408	1093828	37.31883206
chr1	1100114	1100618	54.37799326
chr1	1104111	1104276	38.89040472
chr1	1158119	1158755	39.3787706
chr1	1166974	1167610	261.0925832
chr1	1169791	1170211	36.98055004
chr1	1170754	1171060	44.54545877
chr1	1171808	1172052	49.26457451
chr1	1173501	1174005	175.7148069
chr1	1175308	1175594	44.74545334
chr1	1176297	1176635	170.5332317
chr1	1194319	1194939	74.69193942
chr1	1207799	1208219	36.06105095
chr1	1209190	1209826	343.6593137
chr1	1216940	1217360	38.87020194
chr1	1227138	1227496	53.15882302
chr1	1241028	1241532	88.47726458
chr1	1241931	1242567	169.2676723
chr1	1243898	1244176	64.92506161
chr1	1247586	1248006	35.37311385
chr1	1259748	1260597	397.6230446
chr1	1264804	1265640	161.8006166
chr1	1268611	1269252	103.3741572
chr1	1269285	1269603	54.29170969
chr1	1276097	1276517	35.34946976
chr1	1283259	1283763	76.85057092
chr1	1284617	1284835	48.07240375
chr1	1284901	1285153	66.25770247
chr1	1293745	1294019	45.57071969
chr1	1294236	1294514	62.10901981
chr1	1297310	1297907	82.34658896
chr1	1310355	1310681	135.699344
chr1	1310852	1311089	52.13840567
chr1	1311513	1312017	29.62524767
chr1	1334273	1335242	205.5187163
chr1	1335620	1335903	64.61712216
chr1	1336049	1337257	211.7864386
chr1	1337664	1338730	122.3474433
chr1	1342429	1342997	522.5211855
chr1	1346059	1346695	40.25047861
chr1	1347153	1347335	52.65659952
chr1	1356563	1357035	170.3398056
chr1	1361216	1361852	133.4478531
chr1	1361976	1362842	109.5635573
chr1	1366011	1366162	55.79889426
chr1	1366174	1366472	33.27327033
chr1	1366893	1367814	446.8569718
chr1	1368189	1369103	312.3322282
chr1	1370714	1371409	485.543643
chr1	1373184	1373820	434.7283529
chr1	1376391	1376957	74.59170919
chr1	1397735	1397973	42.30735156
chr1	1407019	1407326	114.2228396
chr1	1447166	1447653	207.2391624
chr1	1496255	1496891	36.95877424
chr1	1510092	1510743	218.7427467
chr1	1512780	1513200	43.70579315
chr1	1536438	1536641	62.69076175
chr1	1550770	1551456	398.6392547
chr1	1610159	1610663	140.8513448
chr1	1623762	1624182	37.20691629
chr1	1655789	1656089	55.9824099
chr1	1680199	1680453	75.3499736
chr1	1709666	1709955	87.02038847
chr1	1710216	1710720	88.73043284
chr1	1822341	1823737	424.885433
chr1	1840335	1840651	130.575161
chr1	1840658	1840963	37.3379702
chr1	1850390	1851471	625.1369982
chr1	1851897	1852039	32.99590025
chr1	1852386	1852526	34.55538137
chr1	1854440	1854944	197.4942035
chr1	1872679	1873183	115.2066196
chr1	1874218	1874938	404.6235444
chr1	1875610	1875870	74.52340148
chr1	1877140	1877776	170.6961434
chr1	1891298	1891718	39.08634665
chr1	1978894	1979115	56.08104769
chr1	1980819	1981027	39.36421438
chr1	1981160	1981796	184.225524
chr1	2035959	2036379	37.59346136
chr1	2066053	2066533	154.3707738
chr1	2066906	2067117	74.83121268
chr1	2114916	2115336	33.28981472
chr1	2120997	2121501	185.8808535
chr1	2126267	2126501	52.30260097
chr1	2136067	2136372	125.7884532
chr1	2136636	2137056	33.87127741
chr1	2138573	2139696	94.81927676
chr1	2158877	2159780	243.6185301
chr1	2163282	2163570	57.27740526
chr1	2163920	2164424	49.54902669
chr1	2182414	2182722	123.67358
chr1	2246382	2246563	33.47654125
chr1	2322829	2323668	295.0921382
chr1	2324970	2325390	35.22996594
chr1	2334799	2335024	35.88302879
chr1	2335829	2336333	28.85339467
chr1	2344098	2344757	458.5063942
chr1	2344894	2346023	481.4899599
chr1	2347112	2347532	37.40034177
chr1	2457847	2458138	188.9306096
chr1	2475149	2475569	34.95340296
chr1	2477365	2478158	354.4815353
chr1	2478530	2478714	35.15537359
chr1	2480116	2480752	226.038691
chr1	2487090	2487332	79.20964873
chr1	2488317	2488475	51.99145391
chr1	2507537	2507793	87.95134048
chr1	2509637	2510113	154.215536
chr1	2517592	2518019	67.49679177
chr1	2518078	2518582	134.3084754
chr1	2569929	2570189	38.67095916
chr1	2570730	2571010	51.42913179
chr1	2574260	2574896	269.2891352
chr1	3087211	3087483	89.22740431
chr1	3135768	3136188	34.869038
chr1	3138776	3139044	68.87844781
chr1	3155180	3155304	34.9631522
chr1	3208821	3209241	36.90625641
chr1	3237200	3237681	273.1965513
chr1	3237806	3238985	284.0656484
chr1	3239723	3240075	67.9861903
chr1	3241168	3241312	37.10504749
chr1	3243442	3243735	59.02929042
chr1	3251556	3251884	79.02884727
chr1	3253505	3253664	44.26196525
chr1	3257318	3257583	67.82691838
chr1	3272329	3272749	41.79980234
chr1	3339853	3340190	91.00071743
chr1	3340218	3340435	39.72037647
chr1	3366953	3367974	172.9623696
chr1	3368646	3369027	44.45109352
chr1	3369641	3370135	61.17108569
chr1	3370881	3371166	50.65676478
chr1	3371170	3371442	37.91150116
chr1	3371893	3372193	38.01802499
chr1	3373166	3374394	424.2761291
chr1	3374582	3375086	123.387488
chr1	3376434	3377049	88.10127547
chr1	3387330	3387966	93.23566718
chr1	3387996	3388500	96.84753792
chr1	3390533	3390953	35.15167383
chr1	3399010	3399430	39.25115731
chr1	3491905	3492409	47.02019318
chr1	3541885	3542336	172.5858045
chr1	3566408	3566718	162.5795044
chr1	3648610	3649030	34.19969891
chr1	3649967	3650387	48.09244819
chr1	3663609	3664113	165.5609195
chr1	3687782	3689555	589.8166229
chr1	3689780	3690486	160.2521261
chr1	3691251	3691439	54.5323429
chr1	3691821	3692971	262.3923317
chr1	3693568	3695906	162.2854064
chr1	3701591	3702011	46.36229228
chr1	3702669	3703305	36.33323601
chr1	3712713	3713349	205.9769721
chr1	3773423	3774059	197.3510728
chr1	3816536	3818201	658.2517275
chr1	4327710	4328032	84.82651681
chr1	5993744	5994563	113.502393
chr1	6015677	6016181	37.95178019
chr1	6052310	6052580	124.6548958
chr1	6086019	6086517	272.7437213
chr1	6257780	6258489	72.07917748
chr1	6259306	6259942	423.3440794
chr1	6264924	6265545	117.6110725
chr1	6265704	6266409	220.8094681
chr1	6295583	6296219	211.6593171
chr1	6452143	6452647	36.7760238
chr1	6453250	6454264	368.0424508
chr1	6455079	6455583	89.37219713
chr1	6505378	6505710	108.1405402
chr1	6505957	6506350	75.16095243
chr1	6506678	6508757	393.7255782
chr1	6508799	6509682	164.6732046
chr1	6510221	6510422	54.43904118
chr1	6510951	6511518	64.64440709
chr1	6520125	6520316	38.33151935
chr1	6521600	6523360	241.4524303
chr1	6524406	6524591	45.30979553
chr1	6550575	6551211	80.73554264
chr1	6572154	6572574	36.92918558
chr1	6614216	6614852	400.7993635
chr1	6638148	6638652	29.00653606
chr1	6639684	6640630	520.2427946
chr1	6660978	6661151	43.70324091
chr1	6661304	6661529	116.7584273
chr1	6662671	6664651	1156.754618
chr1	6673759	6674025	40.05301653
chr1	6685183	6685447	55.52522926
chr1	6694783	6695287	30.987038
chr1	6761645	6762214	389.876669
chr1	6844575	6845211	212.5837401
chr1	6845482	6845705	57.94364155
chr1	7738904	7739192	88.02648826
chr1	7740311	7740792	106.7404891
chr1	7764484	7764737	79.7623219
chr1	7830848	7831568	283.1390894
chr1	7843529	7843634	41.92931862
chr1	8013869	8014505	190.4070896
chr1	8021294	8022024	895.8191811
chr1	8062366	8062786	34.59891424
chr1	8064811	8065068	50.78366347
chr1	8065929	8067150	125.2060246
chr1	8067171	8068050	85.28430075
chr1	8069473	8070786	255.4385911
chr1	8070980	8071616	176.8803673
chr1	8072168	8072804	50.24924873
chr1	8073496	8073748	35.77041732
chr1	8074528	8074845	53.24466839
chr1	8075141	8075645	75.11837332
chr1	8077628	8078048	47.35778888
chr1	8078367	8079320	115.3802491
chr1	8080460	8081096	37.69826489
chr1	8081667	8082463	147.6575251
chr1	8083191	8083827	77.73255531
chr1	8085717	8086782	784.6988455
chr1	8086814	8088070	464.1943802
chr1	8130335	8130839	30.84534581
chr1	8137383	8137605	64.57457358
chr1	8155002	8155422	35.58467374
chr1	8181030	8181912	82.19839493
chr1	8229701	8230205	33.85979739
chr1	8249931	8250435	34.68266389
chr1	8261348	8261898	82.89100367
chr1	8271927	8272192	126.1879136
chr1	8299711	8299916	59.92284293
chr1	8301643	8302063	36.33064998
chr1	8410884	8411304	37.16664333
chr1	8484151	8484391	45.48478938
chr1	8763119	8763755	306.279327
chr1	8876836	8877256	35.91806473
chr1	8877494	8877850	492.5729087
chr1	8916561	8917374	120.8514227
chr1	8918239	8918663	49.24458755
chr1	8918792	8919730	140.8890412
chr1	8919946	8920582	76.57262249
chr1	8922627	8923025	64.77067819
chr1	8923141	8923777	43.10932387
chr1	8923872	8924355	78.48388009
chr1	8925091	8925528	68.60636039
chr1	8926256	8927588	303.383708
chr1	8927874	8928646	125.4588202
chr1	8928995	8930058	153.5460713
chr1	8930737	8931460	153.4973405
chr1	8931758	8932394	35.02285226
chr1	8933483	8934119	80.01438342
chr1	8935491	8936127	34.04674659
chr1	8937891	8939817	771.2566198
chr1	8940200	8940836	298.9931723
chr1	9173104	9173335	102.9561346
chr1	9173351	9173571	73.08348867
chr1	9188798	9189434	237.8936798
chr1	9189455	9189723	64.43276127
chr1	9242078	9242887	190.7630161
chr1	9249471	9249636	52.76233966
chr1	9293206	9293779	97.78791998
chr1	9294053	9295239	568.6826124
chr1	9299668	9300172	71.36473396
chr1	9309583	9309874	109.686728
chr1	9309888	9310603	149.8746493
chr1	9339247	9339667	34.23184034
chr1	9352829	9353139	184.4176542
chr1	9488663	9489599	291.5448769
chr1	9495276	9495780	85.15564815
chr1	9498513	9499017	88.96855726
chr1	9561119	9561391	95.68128644
chr1	9592805	9593309	78.87969581
chr1	9598065	9598390	187.8691505
chr1	9598946	9599894	520.6284056
chr1	9648701	9649053	102.3732424
chr1	9747424	9747664	79.63799006
chr1	9747724	9747859	38.6056627
chr1	9749196	9749616	42.57682877
chr1	9777314	9778138	193.9443941
chr1	9883825	9884122	128.2042163
chr1	9960506	9960926	34.28500143
chr1	9970117	9970419	65.80095232
chr1	9970547	9971426	469.6111779
chr1	10003159	10003784	365.6679576
chr1	10093078	10093714	159.9295631
chr1	10231239	10231504	153.9741777
chr1	10270102	10270855	520.0239839
chr1	10271442	10271663	64.80051227
chr1	10458844	10459480	515.7925865
chr1	10485902	10486143	64.27586582
chr1	10490333	10491197	338.8040241
chr1	10532210	10532846	227.2348485
chr1	10534882	10535212	174.8435578
chr1	10659101	10659521	51.47577643
chr1	10740541	10740961	38.61541942
chr1	10745829	10746249	35.39112397
chr1	11039337	11039841	39.83405883
chr1	11040033	11040537	61.248089
chr1	11072585	11072950	458.9441542
chr1	11073417	11073921	39.27605686
chr1	11106930	11107566	353.8612934
chr1	11113276	11113613	64.88187726
chr1	11113665	11114301	46.21275212
chr1	11119334	11119754	37.8596005
chr1	11120222	11120560	178.898742
chr1	11120924	11121726	69.38490132
chr1	11159415	11160433	332.5874887
chr1	11322241	11323070	257.1470915
chr1	11333096	11333852	233.3332501
chr1	11539017	11539521	189.6549888
chr1	11713208	11713712	76.7481895
chr1	11714125	11714761	259.0310678
chr1	11714883	11715058	51.33987688
chr1	11731558	11732062	81.7644587
chr1	11740960	11741324	137.5987785
chr1	11796126	11796387	48.80829985
chr1	11796621	11797125	33.10337898
chr1	11863496	11863688	58.15384099
chr1	11863758	11863924	49.22819115
chr1	11865355	11866678	472.1417952
chr1	11967969	11969265	1127.468542
chr1	11969563	11970185	799.046546
chr1	11985660	11986080	34.39035609
chr1	11986329	11987098	175.4935769
chr1	11994364	11995156	327.8511733
chr1	12027149	12027569	35.61918329
chr1	12037987	12038623	34.68961267
chr1	12039223	12040048	137.875371
chr1	12040283	12040787	175.1247492
chr1	12050548	12050968	36.90754733
chr1	12078946	12079799	542.1072305
chr1	12290058	12290260	67.16902693
chr1	12441575	12441783	65.93503013
chr1	12537823	12538327	85.66557816
chr1	12585469	12586023	73.89686287
chr1	12588454	12588964	81.124125
chr1	12644852	12645488	45.90279889
chr1	12661909	12662329	37.81308381
chr1	12668460	12668880	33.30701924
chr1	12669560	12670076	85.62765337
chr1	12670333	12670551	40.93553778
chr1	12672100	12672286	38.10837936
chr1	12674515	12675104	80.45553662
chr1	12676099	12676807	346.8962239
chr1	12676955	12677378	46.18672539
chr1	12677760	12678760	189.9073802
chr1	12678857	12679447	363.2498612
chr1	14075613	14076249	244.2727427
chr1	15250546	15250731	46.14083901
chr1	15266092	15266613	180.9646825
chr1	15276215	15276635	35.06915977
chr1	15279494	15279751	68.46576926
chr1	15466101	15466605	40.2509047
chr1	15477814	15478017	36.89930456
chr1	15478874	15479378	30.95608775
chr1	15479710	15480349	146.9664409
chr1	15736159	15736795	189.2964198
chr1	15850383	15851019	325.602728
chr1	15853248	15853589	254.3585438
chr1	15904509	15905145	34.36052449
chr1	15908701	15909205	31.38520623
chr1	15911180	15911816	452.0825621
chr1	15929937	15930573	278.5575449
chr1	15943807	15944580	521.4306422
chr1	15945432	15945612	45.23190434
chr1	16010459	16011095	105.3442168
chr1	16068843	16069263	34.05762639
chr1	16126405	16127041	241.7095568
chr1	16127357	16127575	47.06427911
chr1	16128831	16129130	90.74181598
chr1	16160871	16161819	456.4659897
chr1	16161861	16162808	307.3478035
chr1	16173627	16174263	323.5410051
chr1	16175707	16176269	199.113444
chr1	16265826	16266246	33.49040137
chr1	16267704	16268124	36.84574128
chr1	16302455	16302864	167.3372019
chr1	16330585	16330941	641.6699598
chr1	16341062	16341482	38.47571267
chr1	16464371	16464791	40.19936109
chr1	16470371	16470486	55.09895304
chr1	16472935	16473221	88.36813906
chr1	16475511	16476147	33.97071739
chr1	16482313	16482839	621.0972454
chr1	16502280	16502700	36.91455397
chr1	16505097	16505309	84.84105255
chr1	16508218	16508722	95.67642067
chr1	16532959	16533595	394.6807448
chr1	16563310	16564092	165.3048986
chr1	16678733	16679428	421.2134914
chr1	16693483	16694119	206.7732441
chr1	16721521	16721941	34.99616095
chr1	16767079	16767452	714.1726084
chr1	16825428	16826214	151.2432912
chr1	16939698	16940322	344.7695816
chr1	16942329	16942965	39.62645842
chr1	16952112	16952532	36.80408133
chr1	16962395	16963031	35.96026599
chr1	16971067	16971560	166.8411147
chr1	16971686	16972353	466.6386174
chr1	16974655	16975291	40.09659695
chr1	17023094	17023514	34.73797651
chr1	17023664	17024168	185.1303794
chr1	17024406	17024826	36.23226
chr1	17034355	17034515	42.64360154
chr1	17091361	17091997	160.4417165
chr1	17093246	17093666	34.2545405
chr1	17222056	17222959	617.872948
chr1	17222986	17223269	65.03722148
chr1	17231450	17232268	1366.738704
chr1	17240449	17241085	197.3775687
chr1	17287190	17287610	39.14988644
chr1	17338056	17338749	250.9058405
chr1	17380224	17380860	280.8297681
chr1	17765903	17766407	30.58363963
chr1	17906573	17907191	585.6449323
chr1	17907694	17908330	66.86984316
chr1	17913346	17913982	33.95363303
chr1	17914815	17915374	117.3277156
chr1	17915647	17916067	34.81064354
chr1	17918384	17918804	43.21985982
chr1	17938079	17938955	74.63702395
chr1	17941699	17942119	34.02377562
chr1	18807269	18807773	117.5220516
chr1	19227600	19228159	157.4196354
chr1	19228701	19229801	498.676046
chr1	19267868	19268288	38.31255501
chr1	19275487	19276415	285.7035149
chr1	19277027	19277447	38.79482217
chr1	19282756	19283392	447.9337269
chr1	19336460	19336964	37.25450259
chr1	19337307	19337811	45.37978028
chr1	19536564	19537383	466.8592169
chr1	19577804	19578741	455.8810809
chr1	19585973	19586150	34.75725381
chr1	19588649	19588754	45.63022065
chr1	19638368	19639048	648.8158372
chr1	19640326	19640830	32.04585354
chr1	19655138	19655774	37.73732739
chr1	19664583	19665219	272.2059819
chr1	19811994	19812630	285.8590331
chr1	19922962	19923737	271.3016757
chr1	20125872	20126712	119.8086569
chr1	20208648	20209284	313.7689814
chr1	20802683	20803319	204.7903511
chr1	20806987	20807314	163.5628419
chr1	20807672	20807910	39.73152306
chr1	20808197	20808498	47.82391656
chr1	20812667	20813567	316.6559351
chr1	20834207	20834877	291.4365412
chr1	20878357	20878771	542.4196627
chr1	20878890	20879241	60.6256872
chr1	20987590	20988573	406.0119969
chr1	21059549	21060053	35.00807892
chr1	21112914	21114330	821.8988068
chr1	21503018	21503654	327.4090038
chr1	21616445	21616708	81.97585278
chr1	21655940	21656444	58.04151979
chr1	21671725	21672370	214.9733156
chr1	21766340	21766976	203.9421624
chr1	21995913	21996549	428.706629
chr1	22109374	22110294	753.3739767
chr1	22247679	22248315	153.587798
chr1	22257638	22258058	37.71947165
chr1	22263597	22264079	131.6653538
chr1	22351738	22352421	369.8451612
chr1	22378967	22379441	538.5935061
chr1	22777196	22777616	35.16099404
chr1	22778174	22778998	148.333543
chr1	23289708	23290212	117.1983442
chr1	23345579	23346336	570.399917
chr1	23475509	23475929	44.54822455
chr1	23494959	23495595	291.2982951
chr1	23626848	23627808	70.90138789
chr1	23670925	23671561	348.5367788
chr1	23694333	23694969	305.6325681
chr1	23695164	23695862	291.7574153
chr1	23703707	23704211	32.69640682
chr1	23718718	23719311	226.706289
chr1	23749843	23750479	251.8832329
chr1	23751016	23751935	154.2714446
chr1	23785851	23786355	132.4166729
chr1	23805465	23806101	249.9200053
chr1	23810345	23810981	272.2246701
chr1	23857790	23858210	37.28449376
chr1	23881164	23881890	129.6889588
chr1	23882568	23882988	47.35285299
chr1	23883220	23883920	118.3925679
chr1	23884596	23885312	224.7675628
chr1	23885681	23886443	722.7302722
chr1	24018047	24018683	590.6187929
chr1	24069624	24070297	393.7790635
chr1	24086376	24086796	33.4160319
chr1	24104361	24105156	730.2269994
chr1	24117470	24117974	156.717751
chr1	24120782	24121206	81.09917319
chr1	24125871	24126720	172.9730166
chr1	24126754	24127613	463.7520476
chr1	24150314	24150734	33.67967512
chr1	24151315	24152218	484.8313562
chr1	24164358	24164778	41.0881862
chr1	24164988	24165197	40.53512248
chr1	24194428	24195064	288.4026446
chr1	24285448	24286554	630.337072
chr1	24290228	24290864	74.66128386
chr1	24303252	24303756	30.87322166
chr1	24306567	24306966	684.6308885
chr1	24345098	24345602	36.19410465
chr1	24348182	24349076	246.1843258
chr1	24349328	24349673	190.1667262
chr1	24434750	24435102	108.3879532
chr1	24444247	24444418	64.39917653
chr1	24446981	24447111	42.3980446
chr1	24469206	24469713	188.15994
chr1	24513569	24513866	100.8186524
chr1	24739875	24740379	118.0954141
chr1	24828731	24828917	45.34477786
chr1	24828922	24829213	141.6039799
chr1	24829303	24829572	44.71543972
chr1	24878440	24878975	82.76013279
chr1	24882544	24882767	59.26730141
chr1	24884974	24885394	36.29948865
chr1	24894452	24894651	40.52471585
chr1	24968028	24968448	34.29506831
chr1	24969112	24969618	530.5060583
chr1	25031479	25032115	119.1564839
chr1	25050871	25051417	570.4482534
chr1	25071748	25072166	527.1578001
chr1	25237336	25237972	271.6677426
chr1	25241240	25241445	56.95018379
chr1	25466881	25467301	35.76947297
chr1	25494215	25494472	57.78799059
chr1	25558840	25559842	391.3498037
chr1	25566262	25566954	310.4975969
chr1	25572891	25573311	52.54054442
chr1	25573596	25574447	1265.680402
chr1	25594264	25594684	41.84271201
chr1	25664522	25665158	221.5269472
chr1	25756465	25757133	561.0757096
chr1	25869940	25870576	149.4654764
chr1	26126422	26126625	45.53340044
chr1	26144164	26144584	37.56811994
chr1	26146002	26146870	507.4442012
chr1	26147137	26147382	96.31017164
chr1	26147628	26148264	37.73413569
chr1	26185696	26186367	425.1899358
chr1	26186882	26187569	82.69648644
chr1	26187828	26188248	35.16174611
chr1	26197587	26198223	89.54901757
chr1	26201804	26202729	99.08538258
chr1	26232698	26233051	570.0710029
chr1	26323700	26323827	47.54864348
chr1	26324061	26324747	70.21499082
chr1	26348034	26348670	155.7781779
chr1	26361768	26362404	316.6125178
chr1	26437228	26437864	203.6921783
chr1	26438198	26438539	193.4982863
chr1	26496143	26496779	362.3714822
chr1	26503898	26504111	53.04164211
chr1	26551682	26552429	375.628092
chr1	26560564	26560923	575.9022412
chr1	26606254	26606945	226.6710286
chr1	26633014	26633160	96.3823145
chr1	26677411	26677839	245.8890361
chr1	26677866	26678384	111.9694307
chr1	26685149	26685953	76.28398473
chr1	26758424	26759214	335.7483332
chr1	26798394	26799827	303.1784273
chr1	26803401	26804037	36.69843472
chr1	26804956	26805592	61.41453239
chr1	26827432	26827936	240.7792924
chr1	26856003	26856639	153.2067351
chr1	26857688	26857829	33.51736622
chr1	26947011	26947727	80.92204078
chr1	27018815	27019975	444.678341
chr1	27021971	27022717	306.6836597
chr1	27024619	27025123	51.49631921
chr1	27110312	27110816	45.37035936
chr1	27113142	27113778	176.6003646
chr1	27114173	27114910	218.707302
chr1	27115421	27116057	45.66809306
chr1	27152917	27153553	124.9831498
chr1	27189388	27190024	182.1338672
chr1	27191345	27191702	583.4728622
chr1	27216479	27217115	268.6434476
chr1	27226546	27227295	428.8938542
chr1	27236459	27237703	312.4768081
chr1	27238069	27238708	111.6205735
chr1	27239134	27239554	39.57624662
chr1	27239803	27240657	1042.049788
chr1	27241651	27242071	39.33122933
chr1	27248092	27248728	411.2447104
chr1	27264497	27265001	90.55100264
chr1	27273425	27273845	32.99491585
chr1	27297208	27297712	29.14774261
chr1	27317192	27318166	545.2868186
chr1	27319323	27319898	84.45344682
chr1	27320024	27320619	744.6252513
chr1	27320997	27321161	33.59013662
chr1	27323270	27323485	63.10739795
chr1	27324109	27324742	103.198847
chr1	27324880	27325088	44.99560019
chr1	27325851	27326487	124.8241394
chr1	27327050	27327705	139.0144233
chr1	27328369	27328935	140.0894821
chr1	27329322	27329826	81.86531478
chr1	27331379	27331883	28.86771568
chr1	27339016	27339652	155.6828327
chr1	27481350	27481766	895.5468188
chr1	27561102	27561346	63.30454796
chr1	27648540	27649176	337.4387261
chr1	27668455	27668730	63.22009829
chr1	27669412	27670389	244.1358429
chr1	27691822	27692242	45.48961725
chr1	27692749	27692909	37.62578816
chr1	27693248	27693668	35.03854372
chr1	27718954	27719374	42.25743197
chr1	27816448	27816786	241.3095673
chr1	27816891	27817883	361.7840668
chr1	27830221	27830930	67.79710168
chr1	27830936	27831166	59.23486468
chr1	27831566	27832070	31.73964967
chr1	27846021	27846441	35.08647971
chr1	27868970	27869474	98.75812473
chr1	27890074	27890756	93.21692726
chr1	27894685	27895189	239.1808972
chr1	27930444	27930769	180.9514628
chr1	27933549	27934319	182.0898989
chr1	27986480	27986679	48.55798641
chr1	27998295	27998944	173.8696582
chr1	28051706	28052707	172.3827462
chr1	28099432	28100068	374.329638
chr1	28143571	28144075	33.08323133
chr1	28156914	28157550	422.2845221
chr1	28199008	28199188	54.32885079
chr1	28240870	28241201	271.2502843
chr1	28286211	28286892	160.3975634
chr1	28414754	28415483	460.446622
chr1	28431566	28431822	101.3086864
chr1	28559143	28559779	310.9941576
chr1	28562497	28562922	777.1412683
chr1	28564530	28565166	73.02016467
chr1	28573474	28574306	286.024629
chr1	28585774	28586410	516.1988729
chr1	28617472	28617585	51.48214151
chr1	28623378	28623798	43.0432861
chr1	28655262	28655898	318.0280861
chr1	28695965	28696884	648.1054459
chr1	28764516	28764836	291.6582484
chr1	28832108	28833235	1056.800861
chr1	28833858	28834517	148.7300187
chr1	28834957	28835881	178.7270976
chr1	28836085	28837978	976.3134687
chr1	28838382	28838541	116.0879537
chr1	28838556	28838959	175.1311301
chr1	28839379	28840373	249.2158446
chr1	28840447	28841083	40.99021289
chr1	28841457	28841594	33.79465303
chr1	28841689	28841798	39.4994628
chr1	28842266	28842995	181.6027241
chr1	28843506	28844381	95.29717812
chr1	28844600	28845596	437.5343515
chr1	28868471	28869107	40.23697719
chr1	28879105	28879913	224.559219
chr1	28903855	28904275	105.125328
chr1	28904304	28905329	348.6153129
chr1	28905374	28905552	37.965942
chr1	28906814	28907234	37.22865168
chr1	28907376	28907880	29.52431911
chr1	28908122	28908768	1133.161217
chr1	28918182	28918686	142.8841341
chr1	28918938	28919563	190.0631074
chr1	28920015	28920296	84.90039343
chr1	28921897	28922734	202.0275474
chr1	28922854	28923274	33.51807342
chr1	28969315	28969942	889.9856169
chr1	28974907	28975815	1167.701906
chr1	28995100	28995520	40.30713205
chr1	28995616	28996715	115.2882474
chr1	29063037	29063328	124.2438341
chr1	29063329	29063674	86.53041662
chr1	29198306	29198726	34.94163472
chr1	29211405	29211825	41.12916472
chr1	29213418	29213922	102.8395683
chr1	29240806	29241442	183.1090725
chr1	29472328	29472748	42.07130495
chr1	29507902	29508663	355.3826863
chr1	29557116	29557842	436.7531381
chr1	29562990	29563109	35.90623289
chr1	31158462	31158645	56.14172524
chr1	31191410	31191914	166.7001605
chr1	31213202	31213622	39.93521987
chr1	31297088	31297508	49.02164027
chr1	31320142	31320646	89.63440907
chr1	31403394	31403691	39.26721651
chr1	31528263	31528767	40.60967588
chr1	31538176	31538989	358.2216492
chr1	31574055	31574475	50.05458884
chr1	31627612	31627788	44.70867252
chr1	31627840	31628071	38.96061433
chr1	31628247	31628667	36.82367325
chr1	31643596	31644016	32.98709625
chr1	31769367	31770116	723.6002342
chr1	31846241	31846745	120.7855666
chr1	31886009	31886261	76.39241325
chr1	31904776	31905110	33.80136722
chr1	31906825	31907245	40.91196011
chr1	31914896	31915001	39.70446359
chr1	31918505	31918925	42.12521287
chr1	31974891	31975395	238.129175
chr1	31975788	31975909	41.41403352
chr1	31976663	31977083	47.77729648
chr1	32015029	32015449	34.96267661
chr1	32040929	32041433	68.67823972
chr1	32041823	32042323	210.1278397
chr1	32109972	32110576	216.8975808
chr1	32180821	32181218	457.6755269
chr1	32347248	32347668	43.31370385
chr1	32370586	32371222	56.5754089
chr1	32402826	32403462	40.34999723
chr1	32403690	32404401	273.2546885
chr1	32478999	32479855	387.4798194
chr1	32528188	32528608	41.42880623
chr1	32538224	32538981	237.8991647
chr1	32573432	32574068	189.8716354
chr1	32644950	32645732	517.3838212
chr1	32664268	32664904	51.57253771
chr1	32671005	32671641	256.246528
chr1	32687788	32688424	268.3060651
chr1	32697393	32697813	36.1069277
chr1	32706967	32707387	38.30404824
chr1	32715398	32715902	102.0915398
chr1	32715921	32716059	41.07088459
chr1	32716545	32717110	130.3143951
chr1	32757326	32757564	41.78906886
chr1	32757609	32757935	213.0149913
chr1	32796956	32797460	29.91934321
chr1	32798230	32799331	143.9409414
chr1	32799829	32800665	183.9377537
chr1	32801535	32802002	582.8146826
chr1	32817116	32817466	241.2264671
chr1	32817797	32818027	46.70409153
chr1	32859826	32860914	540.8472717
chr1	32914550	32914777	81.40056629
chr1	33077424	33078207	453.4878336
chr1	33115921	33116403	377.674575
chr1	33116705	33117081	147.2549358
chr1	33160401	33160567	31.40543078
chr1	33160765	33161155	171.6123228
chr1	33182224	33182860	248.6313303
chr1	33202874	33203519	378.9156399
chr1	33207964	33208155	60.06034067
chr1	33225669	33226308	160.0692292
chr1	33239871	33240291	51.3976777
chr1	33282741	33284033	310.5684028
chr1	33429528	33429948	34.56957501
chr1	33430194	33430937	894.3040316
chr1	33502147	33502800	236.3909948
chr1	33511026	33511226	68.59501165
chr1	33546245	33547140	574.9759594
chr1	33592499	33593135	396.8377451
chr1	33647484	33647727	75.6249348
chr1	33720964	33721600	240.3365036
chr1	33722196	33722832	194.9542778
chr1	33723304	33723963	140.1645356
chr1	33724155	33724791	272.7177994
chr1	33788529	33788729	62.34286219
chr1	33805902	33806322	35.44344322
chr1	33807802	33808306	43.73299657
chr1	33812685	33813048	121.5167433
chr1	33814283	33814703	33.84529468
chr1	33815431	33816067	362.1887916
chr1	33938173	33938445	55.90286479
chr1	35324974	35325610	450.3819148
chr1	35450543	35451179	193.9732611
chr1	35496946	35497783	491.7516762
chr1	35544632	35545298	207.0939857
chr1	35639722	35640226	61.9262525
chr1	35640784	35641288	32.14645355
chr1	35643995	35644499	41.79718461
chr1	35644583	35645087	49.94112255
chr1	35646734	35646925	47.989807
chr1	35647167	35648131	115.9023931
chr1	35650776	35651280	46.96215059
chr1	35654092	35654728	90.60209235
chr1	35655362	35655998	34.79166907
chr1	35657235	35657935	184.490185
chr1	35658499	35658930	935.458955
chr1	35734085	35734589	34.80915127
chr1	36022552	36023757	541.6037096
chr1	36106913	36107449	461.7499795
chr1	36234727	36235795	477.3618196
chr1	36273033	36273615	93.41273409
chr1	36348645	36349149	215.0373063
chr1	36396201	36397066	604.8179777
chr1	36554354	36554720	642.5102783
chr1	36614713	36615349	273.1404491
chr1	36616226	36616730	107.0145823
chr1	36621051	36621687	276.8668063
chr1	36653371	36653875	35.41415428
chr1	36689360	36690593	584.433984
chr1	36705705	36706243	86.55343128
chr1	36771748	36772180	96.57276931
chr1	36772538	36772953	685.8120547
chr1	36789565	36790212	434.9499025
chr1	36839343	36839979	237.9309429
chr1	36840160	36840664	121.9963338
chr1	36850714	36850874	74.82354993
chr1	36851320	36851597	66.77979309
chr1	36851745	36852627	553.2097377
chr1	36863294	36863787	339.4935375
chr1	36866428	36867277	987.6936735
chr1	36916116	36916391	90.08243674
chr1	36928967	36929471	33.09879179
chr1	36929742	36930378	541.0534998
chr1	36948249	36948669	33.50655809
chr1	36952164	36952800	210.7050948
chr1	37940028	37940835	586.4742999
chr1	37944993	37945497	110.4059183
chr1	37947535	37948171	34.96941614
chr1	37980165	37980852	333.4978012
chr1	38019703	38019970	159.0460926
chr1	38061157	38061793	511.6781191
chr1	38155810	38156648	407.6806311
chr1	38157922	38158558	348.9115837
chr1	38259442	38260114	211.6950489
chr1	38268204	38268708	35.05962339
chr1	38273218	38274004	442.9569708
chr1	38325073	38325667	414.2573316
chr1	38397297	38397459	60.66239958
chr1	38411745	38412165	34.01620603
chr1	38412461	38412881	33.50364664
chr1	38455301	38456128	279.3160632
chr1	38465358	38465547	48.57190032
chr1	38466090	38466594	38.88761768
chr1	38470794	38471430	211.643744
chr1	38478153	38478789	351.0252304
chr1	39325552	39325818	71.6805952
chr1	39338829	39339465	131.5442116
chr1	39406104	39406524	40.47978133
chr1	39456706	39457342	496.4370786
chr1	39457603	39458578	72.86185261
chr1	39472665	39473301	62.95766008
chr1	39474379	39475015	44.99441593
chr1	39491348	39492259	610.8683227
chr1	39624061	39624920	229.8040438
chr1	39679625	39680129	38.88049203
chr1	39857486	39857990	37.78696377
chr1	39873406	39873870	91.46666002
chr1	39874057	39874422	97.78339458
chr1	39874426	39875062	126.7980798
chr1	40025086	40025320	37.19624025
chr1	40032366	40032870	83.06090242
chr1	40040073	40040709	41.64702071
chr1	40042145	40042781	445.9121667
chr1	40204294	40204930	193.1489896
chr1	40254637	40254792	63.48300735
chr1	40348841	40349477	375.1519102
chr1	40367288	40367708	33.54410808
chr1	40505354	40506251	323.877983
chr1	40506294	40506649	231.2942409
chr1	40562577	40563213	355.1488094
chr1	40626735	40627421	501.8575556
chr1	40723420	40724276	383.2044976
chr1	40780762	40781266	197.6816635
chr1	40782233	40782758	153.7441779
chr1	40839288	40839588	159.3169912
chr1	40839960	40840464	83.67038527
chr1	40887191	40887695	86.92227149
chr1	40915469	40916199	275.2954066
chr1	40916545	40916754	64.34256578
chr1	40942701	40943337	200.9688726
chr1	40974111	40974645	567.487304
chr1	40997067	40997703	249.1499051
chr1	41131197	41131425	71.25608377
chr1	41157030	41158104	599.9847026
chr1	41174770	41175406	305.4593446
chr1	41176223	41176727	42.90210425
chr1	41224077	41224581	38.60387569
chr1	41327667	41328303	606.2509372
chr1	41385237	41385657	129.3919021
chr1	41405402	41405581	68.92058611
chr1	41445281	41445634	236.1519062
chr1	41705994	41706121	38.99790575
chr1	41706737	41707241	29.16628479
chr1	41707627	41707803	40.70107318
chr1	42637956	42638376	37.8367987
chr1	42800078	42800295	59.23865069
chr1	42800835	42801471	338.9350196
chr1	42846366	42846651	89.39812365
chr1	42921927	42922785	442.5599121
chr1	43123684	43124276	611.3407784
chr1	43147479	43148836	511.7513497
chr1	43205748	43205993	74.00661306
chr1	43231619	43232123	33.3309359
chr1	43232424	43233192	891.4566431
chr1	43282474	43283235	332.2082944
chr1	43311907	43312773	442.68781
chr1	43389775	43390923	290.7418119
chr1	43395511	43395723	57.31369077
chr1	43395964	43396600	75.8557773
chr1	43397205	43398301	124.3553908
chr1	43399658	43400078	34.68716561
chr1	43401697	43402333	84.79077405
chr1	43402981	43403296	36.62670487
chr1	43403607	43404726	168.6239112
chr1	43406368	43407004	34.34371296
chr1	43407484	43407700	42.12503841
chr1	43409515	43409687	52.29968411
chr1	43409864	43410507	138.1844088
chr1	43412214	43412850	106.5305451
chr1	43415104	43415524	33.51347239
chr1	43418372	43418792	38.31158794
chr1	43424198	43424688	709.7657481
chr1	43501560	43501829	52.09069708
chr1	43502478	43503114	82.18987304
chr1	43504919	43505119	38.93237338
chr1	43637580	43638216	345.2910172
chr1	43814402	43815566	475.3313029
chr1	43824388	43825024	351.3521239
chr1	43828242	43828878	46.16728207
chr1	43829320	43829621	46.43164476
chr1	43833302	43834121	718.8864631
chr1	43855085	43855888	438.8324263
chr1	43996224	43996860	127.8964405
chr1	43997231	43997735	43.51182872
chr1	44011400	44011549	54.1690652
chr1	44013790	44014294	64.59920433
chr1	44115346	44115648	133.5503514
chr1	44116023	44116420	624.1366253
chr1	44172773	44173537	914.3754617
chr1	44402260	44402680	34.52796676
chr1	44411992	44412326	41.80714638
chr1	44412377	44413013	349.8356131
chr1	44435585	44435840	99.67735536
chr1	44440229	44440963	447.8047772
chr1	44443970	44444840	189.2312224
chr1	44445468	44445778	74.41117348
chr1	44457247	44457883	111.5894221
chr1	44495610	44496422	189.9509985
chr1	44497273	44497542	85.31972903
chr1	44678963	44679467	196.3711462
chr1	44748146	44748650	29.36028739
chr1	44749119	44749755	93.74417881
chr1	44820697	44821015	199.7349739
chr1	44870778	44871088	129.5936459
chr1	45097279	45098275	403.7135389
chr1	45139689	45140623	346.1605164
chr1	45186803	45187781	1722.843347
chr1	45196079	45197079	1053.449268
chr1	45205109	45205910	469.8464494
chr1	45240917	45241514	795.2774245
chr1	45244438	45244942	50.0811853
chr1	45245393	45246029	72.66206239
chr1	45246274	45246458	65.94486192
chr1	45246465	45247101	62.49653418
chr1	45249784	45250698	133.420419
chr1	45265449	45266259	950.5957964
chr1	45267816	45268320	31.44909621
chr1	45270970	45271474	30.42444568
chr1	45272790	45274185	296.1033476
chr1	45274588	45274898	167.1844627
chr1	45275165	45275585	39.22974879
chr1	45285000	45286129	906.1175197
chr1	45292147	45293118	311.8836702
chr1	45293174	45293300	54.93601717
chr1	45308688	45309108	35.06674415
chr1	45451973	45452477	416.2516864
chr1	45476582	45477231	249.1471815
chr1	45477655	45478291	457.4104448
chr1	45671831	45672428	299.6783958
chr1	45763536	45764040	37.94976952
chr1	45769328	45770185	484.5021464
chr1	45803536	45804172	45.31514633
chr1	45805415	45806113	506.5835417
chr1	45810095	45810802	68.5211603
chr1	45811926	45812562	34.89278997
chr1	45956441	45957077	374.9372903
chr1	45965452	45965715	56.51903338
chr1	45965727	45966363	356.7581303
chr1	45974016	45974890	148.0751485
chr1	45975780	45976697	187.7523613
chr1	45978176	45978680	58.11675014
chr1	45987222	45987972	1255.90836
chr1	45988273	45988693	36.70970422
chr1	46008137	46008641	31.94787142
chr1	46011103	46011607	28.95485664
chr1	46016164	46017094	641.8744482
chr1	46036752	46037388	39.91129685
chr1	46049473	46050287	740.9018343
chr1	46086754	46087174	35.48632569
chr1	46151840	46152585	488.7949258
chr1	46152854	46153253	567.5451168
chr1	46153735	46154083	198.7973484
chr1	46160382	46161018	41.01429294
chr1	46215937	46216938	743.8467183
chr1	46268359	46268779	33.48469771
chr1	46269160	46269487	145.0876193
chr1	46337740	46338013	104.8847211
chr1	46597965	46598601	456.449984
chr1	46598727	46599231	33.46556482
chr1	46663883	46664479	283.1640573
chr1	46712750	46713730	521.6127415
chr1	46740082	46740718	35.98599755
chr1	46743702	46743991	62.1053481
chr1	46744471	46745107	81.10150998
chr1	46745576	46746080	31.60140697
chr1	46746880	46747521	67.20782726
chr1	46748160	46748796	56.25366575
chr1	46750264	46751099	136.4361175
chr1	46768673	46769721	563.8202776
chr1	46805589	46806677	299.8312134
chr1	46859773	46860664	176.3487206
chr1	47069683	47070067	428.5200746
chr1	47082291	47082585	91.1177089
chr1	47133636	47134272	277.4432773
chr1	47184318	47185016	177.8968964
chr1	47658036	47658672	209.2122025
chr1	47779071	47779922	257.1606943
chr1	47780081	47780325	51.97031962
chr1	47799040	47799781	281.4768521
chr1	47800136	47800772	247.9718858
chr1	47902969	47903605	175.4735891
chr1	48285194	48285614	44.04441805
chr1	48331522	48332026	107.9313767
chr1	48332462	48332966	106.4378938
chr1	48341956	48342091	40.53093635
chr1	48378200	48379322	362.2055794
chr1	48383668	48384088	34.92231266
chr1	48384437	48384560	43.19298264
chr1	48688260	48688632	501.0634117
chr1	48692730	48693574	106.6774075
chr1	48937865	48938369	108.9002176
chr1	48960138	48960642	45.59712513
chr1	51425573	51426241	341.8075749
chr1	51434025	51434355	146.6349646
chr1	51435464	51435968	33.9229953
chr1	51442571	51443075	41.12775727
chr1	51443758	51444219	125.5089391
chr1	51444403	51444823	103.6819354
chr1	51701644	51702280	401.440535
chr1	51983715	51984219	30.20562534
chr1	51984558	51985062	123.1289325
chr1	52082537	52083173	285.2854402
chr1	52194853	52195896	261.7527094
chr1	52344142	52344534	365.0536244
chr1	52344574	52344844	47.11774791
chr1	52344853	52345097	125.8471166
chr1	52498992	52499628	280.6815062
chr1	52520640	52521500	636.7951083
chr1	52521693	52522201	190.9527938
chr1	52522213	52522717	63.04284019
chr1	52607475	52608111	141.5827042
chr1	52771316	52771736	33.64275894
chr1	52821379	52822015	35.00032449
chr1	52831405	52832041	390.8969625
chr1	52834163	52834308	34.19341202
chr1	52869988	52870624	390.4378115
chr1	53018502	53018881	82.15778067
chr1	53018983	53019661	279.8144985
chr1	53067890	53068310	39.31588188
chr1	53117442	53117946	46.37211749
chr1	53163617	53164514	402.8765882
chr1	53168598	53169234	281.0621199
chr1	53191877	53192741	315.0022308
chr1	53386652	53386915	42.89613036
chr1	53386991	53387627	258.1211945
chr1	53392505	53393200	214.7809422
chr1	53480355	53480859	104.4085976
chr1	53555434	53555671	70.50665211
chr1	53576937	53577162	69.46031213
chr1	53587258	53587767	95.6903166
chr1	53610742	53611162	56.99154496
chr1	53611386	53612158	597.4151751
chr1	53648945	53649214	112.9812723
chr1	53662219	53663055	491.4819021
chr1	53685829	53686639	969.8410924
chr1	53703925	53704582	394.0137563
chr1	53791890	53792718	377.0263408
chr1	54303590	54304294	311.1549496
chr1	54355083	54355719	135.3140979
chr1	54359615	54360251	346.319268
chr1	54411056	54411436	175.5051861
chr1	54411669	54412083	81.93280869
chr1	54448168	54448356	128.0483808
chr1	54481900	54482404	51.02028724
chr1	54483545	54484049	48.59363023
chr1	54518644	54519488	216.1163098
chr1	54665330	54666213	485.7202024
chr1	54821836	54822256	38.35665803
chr1	54872150	54872398	66.63374842
chr1	54954130	54954320	51.20749267
chr1	55008019	55008655	166.0832665
chr1	55114865	55115285	53.25873461
chr1	55181246	55181927	366.7842448
chr1	55229930	55230311	528.3502238
chr1	55311895	55312764	125.0475345
chr1	55312910	55313812	137.3978525
chr1	55313837	55314096	39.92357368
chr1	55314117	55314298	34.19153983
chr1	55316489	55316653	45.37180412
chr1	55317238	55317387	60.41348106
chr1	55320384	55320489	35.29337521
chr1	55321173	55321377	41.63965566
chr1	55323675	55324179	86.44876966
chr1	55324701	55325852	120.708305
chr1	55326927	55327431	45.10074818
chr1	55330001	55330637	40.81711945
chr1	55331081	55331660	115.4727608
chr1	55333142	55333650	97.14586695
chr1	55336804	55337224	65.60150283
chr1	55340731	55341252	108.9926599
chr1	55341457	55341877	33.94543878
chr1	55348634	55349270	44.87249435
chr1	55351325	55352182	101.1002868
chr1	55352594	55354253	1171.653824
chr1	55503991	55504495	34.30748455
chr1	55504935	55505571	566.5976593
chr1	55510289	55510709	34.66124833
chr1	55531475	55531895	39.02674347
chr1	55535090	55535205	47.44094744
chr1	55680836	55681539	406.5664195
chr1	56655932	56656289	151.087417
chr1	56797523	56798027	35.47044283
chr1	56926835	56927471	131.8419135
chr1	56942915	56943551	143.2926175
chr1	56971534	56971954	35.60458362
chr1	56974137	56974557	42.5958216
chr1	57043963	57044383	36.38073918
chr1	57044721	57045357	429.3816193
chr1	57110909	57111243	144.8188344
chr1	57284295	57285000	179.6101952
chr1	57320435	57320573	43.07151379
chr1	57375994	57376585	88.04652123
chr1	57746044	57746548	51.87971832
chr1	59011779	59012629	431.8637979
chr1	59165395	59166031	391.0467745
chr1	59218670	59219090	33.82386748
chr1	59221119	59221539	39.89574408
chr1	59245362	59246123	149.3764096
chr1	59246504	59246937	136.5735639
chr1	59247517	59247656	32.13872676
chr1	59248658	59248788	34.68972413
chr1	59249406	59249885	942.2884388
chr1	59282049	59282311	86.35077262
chr1	59348577	59349081	39.98955849
chr1	59369003	59370025	343.7763394
chr1	59762004	59762316	205.60729
chr1	59762389	59763025	324.6652359
chr1	60196517	60197021	31.715331
chr1	60279812	60280448	433.3450898
chr1	60280513	60280844	105.3258485
chr1	60391833	60392575	180.2098279
chr1	61542467	61543195	264.0123101
chr1	61547830	61548603	235.3268583
chr1	61649385	61649591	108.2076892
chr1	61919022	61919658	34.02477626
chr1	62190579	62191068	691.6883837
chr1	62208034	62208360	76.94776801
chr1	62784910	62785134	73.81923429
chr1	62793039	62793258	62.17052178
chr1	62889945	62890449	39.21271044
chr1	62900601	62901237	53.25894598
chr1	62901577	62903074	709.3309912
chr1	63153045	63153549	79.34669513
chr1	63153908	63154113	58.99138997
chr1	63155297	63155717	44.32163583
chr1	63156217	63156462	85.95594941
chr1	63249543	63250179	372.6310558
chr1	63833126	63833762	453.1927256
chr1	63988747	63989336	202.0578437
chr1	64058854	64059821	261.8300159
chr1	64106787	64107291	30.50434535
chr1	65210399	65211035	122.1951318
chr1	65381508	65381754	166.4096917
chr1	65431767	65432403	412.7688589
chr1	65533505	65533702	54.03901328
chr1	65613527	65614005	76.79482631
chr1	65614402	65614612	58.73402659
chr1	65719892	65720528	118.5482888
chr1	65885531	65886035	206.3762612
chr1	65886084	65886720	405.421551
chr1	67390530	67391367	307.8888772
chr1	67395827	67396331	133.5259251
chr1	67519416	67520213	197.0872697
chr1	67874783	67875419	68.85643313
chr1	67895886	67896829	655.0528734
chr1	68000342	68000846	81.8440185
chr1	68150708	68151262	1076.801677
chr1	68152052	68152627	201.1568575
chr1	68153041	68153545	35.96770481
chr1	68154350	68155508	295.6656298
chr1	68962564	68962850	187.0975989
chr1	70670973	70671767	618.7370468
chr1	70686833	70687483	321.6872676
chr1	70820124	70820729	731.7701109
chr1	70876503	70877167	1256.564923
chr1	71520090	71520317	38.96376525
chr1	71546342	71547396	346.6384536
chr1	74663517	74664304	290.8213014
chr1	75197100	75197736	365.6808042
chr1	75198384	75199321	345.6856788
chr1	76189771	76190668	606.0794236
chr1	76251666	76252176	1057.625406
chr1	76252571	76253207	35.23207277
chr1	76253825	76254461	60.07859122
chr1	76254722	76255142	37.50337102
chr1	76256196	76256832	71.20316454
chr1	76260875	76261511	41.17871751
chr1	76262128	76263113	111.8897378
chr1	76263166	76263802	37.26137785
chr1	77684720	77685356	197.9192685
chr1	78024478	78024898	32.92288474
chr1	78147897	78149671	610.9620051
chr1	78225059	78225695	292.4585639
chr1	78245237	78245548	96.91833798
chr1	78402396	78403032	36.4700621
chr1	78443837	78444254	105.1916057
chr1	78444560	78445347	537.6926737
chr1	78469752	78470388	350.2756791
chr1	78470499	78470760	77.83862047
chr1	78511540	78512044	180.8020048
chr1	84543209	84543845	330.3320197
chr1	84944860	84945629	192.6987613
chr1	84970901	84971201	83.75136864
chr1	84971672	84972412	236.0042209
chr1	85038613	85039253	88.842462
chr1	85039585	85039727	43.26886109
chr1	85039737	85040373	365.4451543
chr1	85155914	85156667	230.7451127
chr1	85186009	85186513	41.72609619
chr1	85666529	85667011	121.2036463
chr1	85667336	85667756	45.12073638
chr1	85724961	85725597	414.8182328
chr1	85741874	85742897	500.4338914
chr1	85749361	85749635	90.28797327
chr1	85750055	85750271	72.53270791
chr1	85930244	85931156	354.5171405
chr1	86046175	86046976	347.7487683
chr1	86048676	86049180	41.72852012
chr1	86049907	86050156	101.3788376
chr1	86094849	86095269	54.66823739
chr1	86173818	86174487	237.7075844
chr1	87169980	87170651	362.6961882
chr1	87239973	87240164	118.9431797
chr1	87379349	87379985	338.4024495
chr1	87380277	87380611	109.9592573
chr1	87380911	87381415	37.39759586
chr1	87794071	87794341	59.99418684
chr1	87794468	87794744	144.3344774
chr1	88261503	88261923	32.95247369
chr1	88641186	88641690	42.69508001
chr1	89149382	89150295	674.5639481
chr1	89150449	89150705	70.51785601
chr1	89357029	89357428	876.6883589
chr1	89358019	89358305	106.3741705
chr1	89358320	89358583	220.6080436
chr1	89458061	89458456	282.6556772
chr1	89458703	89459053	253.5395002
chr1	89989940	89990825	536.2560147
chr1	90053249	90053753	49.70763074
chr1	90075315	90075474	60.44828918
chr1	90286224	90286779	239.6868584
chr1	90287018	90287393	96.51428754
chr1	90287618	90288395	80.57178457
chr1	90460545	90460954	626.85002
chr1	91316405	91317297	245.5134728
chr1	91486761	91487927	511.5884703
chr1	91966272	91966908	92.35776301
chr1	92293416	92293632	99.8758944
chr1	92294044	92294548	93.79371283
chr1	92351341	92351977	250.632778
chr1	92545833	92546039	56.50951527
chr1	92764201	92764805	570.6415103
chr1	92907132	92907768	383.6283607
chr1	92951160	92951664	97.17303549
chr1	92952293	92952869	117.8608997
chr1	93250431	93251034	264.4489277
chr1	93297338	93297918	857.0710103
chr1	93303407	93304043	35.36726909
chr1	93308922	93309558	36.30839881
chr1	93416688	93417108	116.2444299
chr1	93426711	93427457	189.3672663
chr1	93544413	93545068	1054.15778
chr1	93645232	93646515	491.4598358
chr1	93811060	93811832	484.7490713
chr1	93913355	93914011	258.9740785
chr1	94057593	94058294	262.1468509
chr1	94066184	94066604	36.56502384
chr1	94083061	94084113	391.6186442
chr1	94087834	94088254	41.54518157
chr1	94147235	94147469	63.09817367
chr1	94224398	94224902	30.98404903
chr1	94311701	94312432	230.4261974
chr1	94312752	94313212	157.8747278
chr1	94313411	94313915	131.7978064
chr1	94344520	94345075	587.853495
chr1	94375276	94375415	46.73439739
chr1	94509860	94510042	55.63599682
chr1	94591378	94591549	48.44074472
chr1	94702935	94703852	624.8285932
chr1	94713028	94713678	162.0358303
chr1	94849510	94850146	238.3827228
chr1	94883361	94884299	587.5199972
chr1	95006993	95007805	281.4735056
chr1	95285483	95286336	194.6141275
chr1	95391134	95391483	137.1111591
chr1	95391484	95391736	75.77344757
chr1	95391737	95392157	34.58089999
chr1	95392433	95393307	657.1173729
chr1	95428310	95428814	32.5979206
chr1	95538311	95538947	277.8505223
chr1	95582836	95583093	121.0514326
chr1	95698661	95699409	106.3224326
chr1	95699514	95700150	391.4070147
chr1	97186986	97187638	229.9797562
chr1	98386390	98386634	133.0425252
chr1	99126783	99127867	227.6365596
chr1	100111328	100111964	123.7348905
chr1	100231819	100232455	134.2080034
chr1	100315215	100316054	678.8866441
chr1	100435195	100435787	207.6208723
chr1	100503340	100503919	651.2247847
chr1	100504170	100504674	29.53523132
chr1	100598453	100599089	115.3058095
chr1	100715169	100715536	475.8252364
chr1	100731341	100731977	347.3872018
chr1	100816718	100817354	233.0218199
chr1	100817758	100818394	254.9672245
chr1	101360042	101360768	147.3332744
chr1	101361173	101361902	192.4064044
chr1	101362100	101362474	101.4003633
chr1	101491177	101492052	502.5099407
chr1	104068134	104068770	165.7715302
chr1	106175227	106175536	170.8714262
chr1	107599062	107599775	203.0243805
chr1	107599958	107600142	58.89408203
chr1	108225627	108226131	124.2480995
chr1	108231012	108231184	75.25698048
chr1	108742575	108743355	197.6252517
chr1	109234651	109235162	455.1845751
chr1	109289155	109290146	839.2167287
chr1	109419181	109420130	228.699165
chr1	109505735	109506240	482.4153127
chr1	109584361	109584997	595.6475924
chr1	109618235	109619094	712.8271772
chr1	109631791	109632295	29.03475821
chr1	109632989	109633703	170.9121703
chr1	109642652	109643068	1136.534045
chr1	109646005	109646927	113.651138
chr1	109647156	109647353	33.4900591
chr1	109756198	109757151	440.2311107
chr1	109757261	109757765	29.82933888
chr1	109782501	109783336	78.10843112
chr1	109792003	109792423	38.06679476
chr1	109820012	109820532	119.9334696
chr1	109825801	109826222	365.9926801
chr1	109841226	109841646	48.81448466
chr1	109842117	109842313	80.82821509
chr1	109935507	109935617	52.11940821
chr1	109940157	109940793	219.0886935
chr1	109968781	109969637	760.490867
chr1	110026331	110026967	358.5462145
chr1	110036262	110037003	264.620395
chr1	110090934	110091480	591.4485347
chr1	110162145	110162682	291.4387362
chr1	110198467	110198980	173.5097688
chr1	110210613	110210830	69.67711098
chr1	110282732	110283248	445.4941811
chr1	110306293	110307055	525.7153595
chr1	110366479	110366983	124.3284061
chr1	110453222	110453726	70.52991897
chr1	110473761	110474181	36.09377533
chr1	110477892	110478396	94.01426078
chr1	110527100	110527736	406.1484145
chr1	110576988	110577964	353.0774912
chr1	110602658	110603078	43.00096455
chr1	110880350	110880662	52.52063711
chr1	110880676	110881652	389.1760371
chr1	110881812	110882448	295.5687694
chr1	110950051	110950653	546.9550437
chr1	111506311	111507028	856.6619361
chr1	111587947	111588451	33.21313629
chr1	111682459	111683118	329.6043458
chr1	111683185	111683438	82.47074417
chr1	111888701	111889305	94.73134407
chr1	111991697	111992365	260.8667735
chr1	112050433	112050687	36.00759614
chr1	112078330	112078588	67.22832866
chr1	112162273	112162909	132.331846
chr1	112275972	112276476	76.95720571
chr1	112280801	112281437	143.6987483
chr1	112281806	112282559	388.0027216
chr1	112297810	112298732	361.4117189
chr1	112938301	112939050	369.8960972
chr1	113161539	113162816	675.8226961
chr1	113216972	113217297	108.6817183
chr1	113241350	113241854	81.91020386
chr1	113243392	113243871	55.42727858
chr1	113244063	113244567	35.57134461
chr1	113247670	113248411	149.4488949
chr1	113249402	113250036	181.2853186
chr1	113497904	113498324	45.86716485
chr1	113498573	113499264	815.737801
chr1	113615678	113616036	560.9851408
chr1	113689241	113689661	39.05433045
chr1	113932802	113933438	422.3926136
chr1	114301875	114302645	346.8747069
chr1	114354545	114355592	318.1631761
chr1	114447146	114448139	440.448243
chr1	114471580	114472381	290.0468563
chr1	115053627	115054263	334.2592051
chr1	115124029	115124565	454.4198135
chr1	115212676	115213096	44.67754245
chr1	115259037	115259693	189.6962025
chr1	115299524	115300028	43.25584113
chr1	115300348	115301048	485.0479477
chr1	115322996	115323595	480.4552552
chr1	116184430	116185185	220.6231176
chr1	116915714	116916077	619.9754507
chr1	116918977	116919105	58.84532192
chr1	116948455	116948959	32.97497599
chr1	116959783	116960419	34.66688316
chr1	116960938	116961358	308.9611471
chr1	117008588	117009224	251.4033094
chr1	117017790	117018426	234.3304352
chr1	117036926	117037346	33.78863461
chr1	117037401	117037516	35.48041917
chr1	117113266	117113902	182.8051117
chr1	117602038	117602771	124.3269111
chr1	117602864	117603110	104.4758091
chr1	117664207	117664904	147.4391065
chr1	117909372	117910273	399.7148282
chr1	118148381	118149017	260.7119727
chr1	118471522	118471731	61.43311472
chr1	118472011	118472749	318.4785492
chr1	119503183	119503356	53.84234596
chr1	119503460	119503760	180.9326952
chr1	119506343	119506763	38.09378494
chr1	119682895	119683659	408.6056294
chr1	119883817	119884321	35.09146383
chr1	120173946	120174551	105.4342849
chr1	120190408	120191256	456.3462449
chr1	120239517	120239937	48.23123697
chr1	120254283	120254919	488.0218696
chr1	120255132	120255606	93.02863504
chr1	120267312	120267816	86.85905576
chr1	120287638	120288274	46.56634516
chr1	120309131	120309551	41.10853501
chr1	120612115	120612321	48.2886145
chr1	121260602	121261525	165.8214617
chr1	143467417	143467724	54.87167578
chr1	143743386	143743806	40.73509426
chr1	143913774	143913896	41.81880174
chr1	144533667	144534550	941.9942929
chr1	144593588	144593907	90.94057253
chr1	144931990	144932626	496.4233006
chr1	145092349	145092769	32.97200423
chr1	145096194	145096830	551.3797428
chr1	145209056	145209192	84.20827917
chr1	145382187	145383424	1261.834946
chr1	145399600	145400104	66.21661016
chr1	145437823	145438709	639.3462939
chr1	145440389	145441246	125.1802501
chr1	145441615	145442541	98.04782708
chr1	145442893	145443390	190.1854706
chr1	145469998	145470806	406.073126
chr1	145474167	145474670	94.40267023
chr1	145476877	145477691	279.6781832
chr1	145507254	145508027	539.5936597
chr1	145515496	145516132	46.81990581
chr1	145516242	145516547	90.2987544
chr1	145575160	145575449	111.6495773
chr1	145575854	145576154	54.55276426
chr1	145589313	145589949	39.71060988
chr1	145610679	145611327	326.3559359
chr1	145719958	145720378	97.59220217
chr1	145727359	145727568	58.18533197
chr1	145727620	145727847	55.43347771
chr1	145826803	145827142	453.6834143
chr1	146373505	146373703	45.83425067
chr1	146555768	146556549	677.4022377
chr1	146625285	146625705	47.37649266
chr1	146640273	146640693	35.17027697
chr1	146643548	146644059	95.35201046
chr1	146644167	146644671	116.6790856
chr1	146654995	146655415	35.0701158
chr1	146686989	146687625	35.99293435
chr1	146695549	146695839	41.13363739
chr1	146696706	146697067	210.3747837
chr1	146710876	146711170	65.11928923
chr1	146713989	146714740	308.1106832
chr1	147071043	147071679	236.2982165
chr1	147071948	147072119	38.74715341
chr1	147142234	147143005	349.0151417
chr1	147400313	147400949	386.9798168
chr1	147735597	147736294	639.6344959
chr1	147806407	147807104	719.4458527
chr1	147994005	147994836	534.8887298
chr1	148241319	148242088	744.9346385
chr1	148555892	148556160	61.10071308
chr1	148556522	148556942	35.10534858
chr1	148604838	148605004	142.3615028
chr1	148928047	148928477	95.56601051
chr1	148930660	148930878	60.66631258
chr1	148930899	148931610	75.76744491
chr1	149194010	149194301	47.20903036
chr1	149214680	149215184	48.22039469
chr1	149223363	149224793	1126.890294
chr1	149294507	149294927	44.55310219
chr1	149513972	149514357	54.40289347
chr1	149605822	149606326	72.18355756
chr1	149783603	149783957	96.33988631
chr1	149784686	149785517	118.8333683
chr1	149814992	149815800	118.7213464
chr1	149821291	149821795	34.9679546
chr1	149857126	149860268	1517.459357
chr1	149870917	149871553	219.0952156
chr1	149889130	149889550	38.61733872
chr1	149899497	149900142	505.0900772
chr1	149911114	149911309	49.0200011
chr1	149981593	149982097	30.76032486
chr1	149982447	149982990	225.1901948
chr1	149993333	149993837	40.54583073
chr1	150038996	150039199	34.48540798
chr1	150039281	150039842	232.7099706
chr1	150135243	150135866	82.51744144
chr1	150185865	150186285	40.35870603
chr1	150206956	150207319	109.8536606
chr1	150208237	150208615	588.5906099
chr1	150209322	150209519	33.45431385
chr1	150229252	150229672	40.29204185
chr1	150232478	150232594	45.73884288
chr1	150241553	150241762	37.04507303
chr1	150266018	150266654	563.1743555
chr1	150293745	150294408	309.0537864
chr1	150335912	150336548	233.4530928
chr1	150336901	150337384	195.5739743
chr1	150459648	150460284	336.6293694
chr1	150487796	150488050	143.5863043
chr1	150488133	150488428	78.6719678
chr1	150504467	150505103	295.6091649
chr1	150521048	150522048	165.3709294
chr1	150524692	150525328	157.3729748
chr1	150533805	150534116	162.43957
chr1	150534403	150534907	93.64118339
chr1	150536347	150536851	29.905192
chr1	150542082	150543040	109.220548
chr1	150545484	150545829	58.65706586
chr1	150547032	150547536	60.9646466
chr1	150549169	150549878	114.7511993
chr1	150551047	150552542	756.4204396
chr1	150577047	150577551	92.62378769
chr1	150583903	150584407	33.01589002
chr1	150601660	150602190	249.8922062
chr1	150602198	150602497	106.9919183
chr1	150669303	150669939	213.6861119
chr1	150849255	150849536	158.3157697
chr1	150898326	150898962	187.415741
chr1	150936106	150936261	39.40240481
chr1	150943717	150943864	64.18773624
chr1	150944250	150944904	224.0529536
chr1	150947200	150947724	128.1072085
chr1	150949789	150950007	94.889037
chr1	150953615	150954050	158.3913287
chr1	150954421	150955057	229.3684492
chr1	150979238	150979584	139.1493038
chr1	150980590	150980747	77.21508128
chr1	150980922	150981096	41.61792199
chr1	150981139	150981784	76.3458656
chr1	150985605	150985904	203.8643418
chr1	151020020	151020530	172.846663
chr1	151020643	151021490	135.9896695
chr1	151031706	151032342	228.308037
chr1	151118755	151119695	346.9569828
chr1	151137588	151138008	36.25455
chr1	151138373	151138877	136.8830592
chr1	151143553	151144189	48.10567814
chr1	151162467	151162956	261.1735573
chr1	151170558	151171260	246.5910616
chr1	151226953	151227589	464.8336841
chr1	151253565	151253840	78.76823666
chr1	151254055	151254565	277.4004479
chr1	151254619	151254969	59.08206889
chr1	151264718	151264933	42.64624401
chr1	151299689	151299962	61.22373082
chr1	151299972	151300670	158.2557563
chr1	151319548	151319757	136.6335775
chr1	151344966	151345289	394.7268963
chr1	151371732	151372240	224.5025158
chr1	151431366	151432066	147.1804391
chr1	151512620	151513021	871.0738039
chr1	151584294	151584930	139.9181863
chr1	151735641	151736483	275.6919068
chr1	151762622	151763258	181.1635872
chr1	151803304	151803600	193.5772557
chr1	151804027	151804447	38.02408349
chr1	151805068	151805194	35.15093999
chr1	151812200	151812704	98.82942842
chr1	151881683	151882550	506.4336172
chr1	151965956	151966592	208.2374877
chr1	152020348	152020984	175.7738906
chr1	153508623	153508786	66.67879351
chr1	153517489	153518125	241.3654579
chr1	153581174	153582130	503.477725
chr1	153585279	153585604	112.3567611
chr1	153599770	153600128	401.8412857
chr1	153600612	153601697	324.6747475
chr1	153606321	153606973	346.6715376
chr1	153619864	153620142	52.68229291
chr1	153620603	153620753	46.4693626
chr1	153631007	153631511	187.8757001
chr1	153633742	153634246	31.57509687
chr1	153643095	153643731	394.3994017
chr1	153699995	153700499	190.9797907
chr1	153747607	153748027	38.13104885
chr1	153748391	153748725	138.3692306
chr1	153755869	153756505	466.5632252
chr1	153895711	153896046	60.60039052
chr1	153918275	153919299	264.390787
chr1	153926434	153926854	35.37423425
chr1	153930805	153931328	98.05362032
chr1	153935652	153936596	336.0109836
chr1	153939565	153940537	682.7624518
chr1	153946282	153946702	33.89070568
chr1	153949502	153950633	450.8580923
chr1	153958653	153958958	79.67765576
chr1	153963039	153963520	1170.11083
chr1	153966214	153967278	100.6858593
chr1	154155358	154156087	376.5348451
chr1	154166326	154166746	43.62699649
chr1	154189864	154190500	36.50996629
chr1	154192033	154192290	120.9052326
chr1	154192775	154193758	351.2147735
chr1	154193907	154194411	30.40399142
chr1	154244778	154245414	159.2875892
chr1	154358179	154358426	73.25524735
chr1	154377677	154378516	124.9047317
chr1	154390967	154391197	81.39232707
chr1	154391924	154392344	56.64749388
chr1	154531247	154531916	232.8597693
chr1	154580398	154580902	30.84880203
chr1	154581030	154581450	43.43566544
chr1	154599715	154600565	257.3006167
chr1	154904536	154904958	246.5912701
chr1	154908899	154909734	215.9667837
chr1	154927405	154927909	38.79276729
chr1	154928433	154928631	107.3653222
chr1	154933921	154934675	387.048436
chr1	154942916	154943420	289.2776507
chr1	154944987	154945397	123.7673374
chr1	154945962	154946598	397.6287064
chr1	154946652	154946976	58.20253189
chr1	154947090	154947876	347.2793887
chr1	154955661	154956165	102.2335899
chr1	154972580	154974090	456.8873038
chr1	154976543	154976751	40.44671891
chr1	154989913	154990117	65.28847982
chr1	155022788	155023208	37.49888069
chr1	155023270	155023977	140.5775874
chr1	155035929	155036565	453.5962845
chr1	155043485	155043608	45.92205601
chr1	155057480	155058116	174.3285818
chr1	155079612	155080116	33.59489349
chr1	155098350	155099888	706.1754157
chr1	155100199	155100623	561.4980981
chr1	155101331	155101981	422.8969664
chr1	155103488	155104124	87.81172881
chr1	155104448	155104647	38.55871123
chr1	155106224	155106634	64.7783135
chr1	155107371	155108661	382.6563173
chr1	155108793	155109429	38.74879428
chr1	155110014	155110650	35.81807543
chr1	155112629	155113265	150.308233
chr1	155145322	155145958	294.5095366
chr1	155151276	155151466	34.25861552
chr1	155178897	155179237	211.2560459
chr1	155197090	155197840	272.816491
chr1	155224863	155225499	186.5817274
chr1	155231778	155232617	589.1214872
chr1	155242183	155242819	42.03521139
chr1	155243065	155243629	198.830822
chr1	155247088	155247508	36.33789481
chr1	155255501	155255610	58.88452325
chr1	155256231	155256651	63.58460214
chr1	155270436	155271072	304.3329634
chr1	155274346	155274982	183.1269613
chr1	155275913	155276333	40.65289396
chr1	155277226	155277885	68.15354493
chr1	155278143	155279323	521.9534107
chr1	155279378	155279698	67.93696269
chr1	155283161	155283308	42.18505924
chr1	155288378	155288798	33.73368855
chr1	155289093	155289729	49.13366982
chr1	155290508	155291461	252.8837339
chr1	155294107	155294611	176.372823
chr1	155296244	155296664	33.96001758
chr1	155532354	155533348	595.1768159
chr1	155579413	155580049	327.4418123
chr1	155658143	155659087	312.7888801
chr1	155714998	155715634	314.2839614
chr1	155826763	155827136	450.7354779
chr1	155880966	155881355	182.3732655
chr1	155881734	155882370	57.77969837
chr1	155883329	155883965	38.42808476
chr1	155901135	155902076	87.72060485
chr1	155903830	155904624	793.3071227
chr1	155910322	155911623	518.1691119
chr1	155914464	155915421	323.5340904
chr1	155948206	155948430	73.59736348
chr1	155990341	155990977	356.2521343
chr1	156023593	156024229	155.2010175
chr1	156024404	156025040	241.1271094
chr1	156052068	156052277	50.41634551
chr1	156056108	156056612	35.38460103
chr1	156074880	156075384	33.82772494
chr1	156075771	156076430	208.9078882
chr1	156084365	156084747	592.3122079
chr1	156088030	156088661	234.9434133
chr1	156093467	156093697	150.0420297
chr1	156099795	156100299	74.32901789
chr1	156110477	156111113	38.2426584
chr1	156111142	156111278	40.4990763
chr1	156152159	156152579	40.32466046
chr1	156163703	156164207	140.0020055
chr1	156182696	156183361	306.6568761
chr1	156215596	156216016	36.29706191
chr1	156252339	156252975	405.6338443
chr1	156260942	156261726	486.0749646
chr1	156261814	156262450	39.77805172
chr1	156264883	156265668	153.7515261
chr1	156307683	156308670	456.9412982
chr1	156335569	156335989	41.58547526
chr1	156336974	156337610	122.8055805
chr1	156337893	156338397	169.7378533
chr1	156338713	156339222	454.2124146
chr1	156339828	156340464	36.18068026
chr1	156341748	156342163	117.4521946
chr1	156346858	156347278	47.2136187
chr1	156351441	156352077	46.76822977
chr1	156352988	156353096	40.83973631
chr1	156355341	156355816	58.33965554
chr1	156355887	156357981	258.0646932
chr1	156361355	156361859	46.06714332
chr1	156426441	156427301	299.9788117
chr1	156470563	156471443	246.9707748
chr1	156474654	156475074	40.39784844
chr1	156542077	156542497	47.65467036
chr1	156561253	156562731	718.2530187
chr1	156571056	156571401	280.6489084
chr1	156607768	156608272	31.51880964
chr1	156610994	156611245	57.3411865
chr1	156612038	156612458	36.58862279
chr1	156615701	156616121	35.04291388
chr1	156616757	156616962	36.58662823
chr1	156617527	156617947	34.815517
chr1	156618340	156618760	34.15733626
chr1	156619862	156620893	111.9781581
chr1	156622379	156623015	46.75473137
chr1	156626146	156627053	73.74890807
chr1	156627918	156628031	35.64270378
chr1	156629798	156630573	464.0948364
chr1	156630869	156631704	631.5906955
chr1	156697824	156698945	340.0510284
chr1	156701963	156702599	35.54269272
chr1	156710411	156711047	252.1234733
chr1	156716522	156717162	260.1829423
chr1	156719592	156720096	43.50018433
chr1	156721620	156721965	94.08532765
chr1	156736212	156736848	49.5788471
chr1	156737236	156737480	136.9004904
chr1	156783733	156783990	96.38888608
chr1	157015275	157015990	188.3883276
chr1	157107953	157108753	280.9877433
chr1	157210643	157210993	281.4751355
chr1	160001205	160001856	234.5609994
chr1	160040206	160040349	53.11452601
chr1	160068235	160068530	123.8159341
chr1	160068840	160069121	111.1716436
chr1	160071015	160071193	53.73896716
chr1	160175126	160175351	62.15459159
chr1	160183748	160184168	34.26530939
chr1	160232016	160232792	814.0913521
chr1	160253956	160254460	44.78949001
chr1	160254590	160255226	264.4125169
chr1	160312828	160313480	408.9232973
chr1	160983235	160983871	145.7749014
chr1	160990921	160991414	124.4798328
chr1	161014967	161015223	128.0637888
chr1	161015345	161016182	324.9308387
chr1	161044475	161044649	56.58886838
chr1	161087605	161088080	286.2787951
chr1	161090062	161090698	33.99637139
chr1	161102409	161103322	106.7906584
chr1	161123599	161124027	263.0860257
chr1	161129005	161129509	125.8265173
chr1	161135850	161136625	309.5597854
chr1	161147048	161147643	658.7933426
chr1	161168268	161168491	40.30195238
chr1	161171946	161172582	272.5010055
chr1	161188041	161188901	242.5309696
chr1	161189120	161190261	245.47101
chr1	161190439	161190975	61.25631947
chr1	161191021	161193709	1365.833557
chr1	161195258	161195762	139.8359704
chr1	161196025	161196529	29.72910526
chr1	161275845	161276108	75.68832905
chr1	161276973	161277393	37.79622401
chr1	161283846	161284404	678.4580195
chr1	161359464	161360390	561.592939
chr1	161368776	161369425	415.2709514
chr1	161369707	161369951	43.83836116
chr1	161391767	161392187	34.5247721
chr1	161696516	161697020	162.9105492
chr1	161719342	161720187	566.5868227
chr1	161735856	161736492	188.1669909
chr1	162039052	162039868	185.8104381
chr1	162114628	162115132	31.78130935
chr1	162467401	162468056	294.5526969
chr1	162530456	162531795	544.2170513
chr1	162532010	162532514	30.8916042
chr1	162758517	162758937	38.42266751
chr1	162760114	162760389	147.0052852
chr1	162760449	162760756	70.86377872
chr1	163291348	163291663	222.1225263
chr1	163291750	163291887	48.45504014
chr1	165222808	165223312	78.68055493
chr1	165567405	165567825	44.05270219
chr1	165599902	165600842	373.1361324
chr1	165667571	165667912	151.3491684
chr1	165737867	165738531	369.0534273
chr1	165796704	165797259	243.9336184
chr1	165797508	165797791	119.5393906
chr1	165798097	165798416	192.360922
chr1	166808156	166808915	364.7583044
chr1	166843780	166844200	42.62394429
chr1	166845146	166845782	192.0759136
chr1	167189310	167189946	161.3977304
chr1	167190041	167190292	94.16516166
chr1	167190884	167191573	230.0320029
chr1	167522635	167523271	279.9249453
chr1	167683523	167684027	81.28960324
chr1	167685386	167686022	34.42758432
chr1	167690858	167691413	254.12564
chr1	167883170	167883590	34.28345195
chr1	167904455	167904696	51.35771352
chr1	167904850	167906295	778.4880126
chr1	167906428	167907064	160.0462412
chr1	168147911	168148547	200.6567693
chr1	168194918	168195595	236.3904562
chr1	168464798	168465218	37.30019831
chr1	168803520	168804024	97.70807627
chr1	169075409	169075849	771.4226102
chr1	169078995	169079158	87.6563258
chr1	169085119	169085623	85.94662226
chr1	169102572	169102679	33.26959849
chr1	169336953	169337585	136.0510512
chr1	169452717	169453221	38.45545456
chr1	169454405	169454742	190.3278713
chr1	169454903	169455636	1098.831855
chr1	169553842	169554478	191.1909875
chr1	169555360	169556092	526.0116369
chr1	169763758	169764394	146.3503037
chr1	169862678	169863314	309.5635049
chr1	169863395	169863671	93.91813953
chr1	170043555	170043717	53.57570807
chr1	170500960	170501503	364.7232175
chr1	171454368	171455037	295.4883587
chr1	171711004	171711692	244.7223868
chr1	171750256	171750616	95.6887412
chr1	171750712	171751038	134.4520789
chr1	172412823	172413459	203.6418364
chr1	172418367	172418606	47.80765958
chr1	172418703	172419545	229.6272789
chr1	172501368	172501687	194.9187561
chr1	172502134	172502532	277.7397968
chr1	173092354	173092858	36.2736069
chr1	173179491	173179623	34.8745118
chr1	173179719	173180223	47.07885189
chr1	173443833	173444609	102.8033858
chr1	173445748	173446880	567.2614905
chr1	173458926	173459562	34.66907954
chr1	173683884	173684520	283.0698768
chr1	173793202	173793536	81.03068626
chr1	173793538	173794190	242.8835482
chr1	173829806	173830310	31.98556709
chr1	173831233	173832666	500.8666031
chr1	173833188	173833824	34.75126209
chr1	173833933	173834353	38.70555464
chr1	173836753	173837320	1005.892815
chr1	173837398	173837767	44.27652823
chr1	173886272	173886930	199.1385373
chr1	173894329	173894833	106.2279343
chr1	173991268	173992015	877.3893271
chr1	174128569	174128881	152.7577228
chr1	174968063	174968933	663.6713328
chr1	174968970	174969383	275.5783166
chr1	174992364	174993095	594.7735699
chr1	176176204	176177149	589.2385011
chr1	177939038	177939442	136.5180304
chr1	178006900	178007326	144.6358231
chr1	178025059	178025563	53.92542869
chr1	178062454	178063528	120.5745417
chr1	178511111	178511884	370.9243431
chr1	178693954	178694584	175.6949911
chr1	178695115	178695619	165.0008633
chr1	178885722	178886226	104.5857436
chr1	178995170	178995806	328.8485948
chr1	179050916	179051597	300.8037214
chr1	179198660	179199218	90.09946534
chr1	179262806	179263194	465.4064796
chr1	179334823	179335232	113.8482293
chr1	179846715	179847095	574.1011723
chr1	179851081	179852315	562.2191581
chr1	179923251	179924261	414.049994
chr1	180086132	180086552	39.71693558
chr1	180123397	180123695	92.92757467
chr1	180123822	180124326	201.8704333
chr1	180471361	180472264	404.8744401
chr1	180600949	180601585	230.2676491
chr1	180904613	180905117	114.0962706
chr1	180923475	180923790	100.4120362
chr1	180991233	180991446	49.06439975
chr1	180991589	180992225	377.1980614
chr1	181057488	181058097	1028.609066
chr1	181998399	181999035	219.2163706
chr1	182218335	182218755	41.02368346
chr1	182260354	182260774	34.3466052
chr1	182261307	182261811	97.52969003
chr1	182262220	182262724	170.8447388
chr1	182269050	182269470	38.57113267
chr1	182351247	182351751	79.85736734
chr1	182352293	182352929	68.92735206
chr1	182358735	182359155	36.57786674
chr1	182360553	182361098	1032.873054
chr1	182808328	182808965	585.054001
chr1	182991716	182991842	87.45074222
chr1	182991973	182992306	195.6404403
chr1	182992479	182992826	81.13698152
chr1	182992878	182993382	29.68578816
chr1	182999235	182999739	45.38497044
chr1	183439392	183439766	162.508198
chr1	183440312	183440629	131.8249886
chr1	183441137	183442013	220.9825283
chr1	183602834	183603338	48.70316851
chr1	183604652	183605026	240.7911904
chr1	183774017	183774521	88.52142118
chr1	183811600	183812104	51.61651458
chr1	184005501	184006005	32.43777622
chr1	184020576	184021249	375.5413142
chr1	184723630	184724266	238.4260477
chr1	185014199	185014853	110.6672372
chr1	185125876	185126789	467.910274
chr1	185285361	185285680	170.5556385
chr1	185286147	185286549	541.2094129
chr1	186343978	186344614	269.917072
chr1	186344864	186345265	354.8835079
chr1	189118688	189119192	29.31328787
chr1	192708586	192709090	29.26888116
chr1	192777907	192778543	239.5705818
chr1	193027623	193029238	802.4446371
chr1	193074165	193074814	342.8557839
chr1	193090943	193091579	244.5514982
chr1	196961290	196961440	60.30368624
chr1	197115491	197115995	35.48312499
chr1	197170021	197170974	488.9092916
chr1	197744371	197744875	90.21505152
chr1	197871505	197872334	517.3688823
chr1	198125881	198126471	274.5881867
chr1	198126554	198126807	44.16112067
chr1	198128055	198128702	347.9274028
chr1	200009886	200010055	57.89227644
chr1	200283389	200283893	30.21089421
[truncated: 24,546 more rows]
