# Supplementary material for: Variable reproducibility in genome-scale public data: A case study using ENCODE ChIP sequencing resource
Source: FEBS Lett. 2015 Dec 21;589(24):3866–70. doi: 10.1016/j.febslet.2015.11.027 (PMC4686001; doi:10.1016/j.febslet.2015.11.027)
Supplement: Supplementary file advisedPeakLists.zip — This zip archive contains 56 advised peak lists (see main text and supplementary table 1). Files are bed like tab delimited text files, with 4 columns: chromosome, peak start, peak end, and peak score. [file mmc4.zip › HepG2_None_Rad21.bed]

chr1	237643	237905	102.6870695
chr1	521468	521692	46.34170107
chr1	714175	714399	33.19069228
chr1	785915	785988	54.29258053
chr1	805189	805445	121.8134061
chr1	840034	840290	278.7538473
chr1	855055	855279	38.03654217
chr1	856473	856697	36.20402487
chr1	873495	873751	141.5940555
chr1	886845	887069	30.98470756
chr1	911474	911730	181.2717216
chr1	919579	919835	295.9744305
chr1	937225	937481	164.0535649
chr1	950820	951076	341.1658658
chr1	954701	954925	47.48001661
chr1	968369	968625	104.6087202
chr1	999221	999477	299.5649056
chr1	1057546	1057803	515.5467931
chr1	1058615	1058879	60.88684509
chr1	1060178	1060402	32.29517584
chr1	1109415	1109541	104.1580808
chr1	1141311	1141535	38.22253793
chr1	1142402	1142626	24.95894047
chr1	1166144	1166400	82.30900452
chr1	1185621	1185845	26.76946612
chr1	1187858	1188082	23.94510644
chr1	1208353	1208577	27.14252948
chr1	1225594	1225850	177.2793601
chr1	1227266	1227522	245.6351857
chr1	1235486	1235710	24.50438338
chr1	1237389	1237613	29.479219
chr1	1240672	1240896	31.67905073
chr1	1241540	1241764	43.16138099
chr1	1280051	1280307	130.3604617
chr1	1285248	1285408	94.32691882
chr1	1297463	1297687	28.98257578
chr1	1307479	1307735	228.6770877
chr1	1311737	1312010	104.7126709
chr1	1337430	1337654	32.17261143
chr1	1352843	1353067	32.22999269
chr1	1356654	1356878	24.74113145
chr1	1365592	1365848	81.07448387
chr1	1373491	1373747	146.7128217
chr1	1376358	1376534	292.3985695
chr1	1440320	1440576	85.97678054
chr1	1440971	1441195	26.14688494
chr1	1486411	1486702	63.40815661
chr1	1509257	1509481	44.57372458
chr1	1533070	1533326	80.13696897
chr1	1555503	1555759	150.5973399
chr1	1597198	1597422	32.7086804
chr1	1610368	1610627	62.84252747
chr1	1710504	1710728	40.19931924
chr1	1720542	1720816	73.49522022
chr1	1727935	1728191	102.2696099
chr1	1787085	1787353	76.47698718
chr1	1790154	1790378	26.70957113
chr1	1830692	1830975	112.5724117
chr1	1837711	1837961	534.8613944
chr1	1840415	1840671	143.4694261
chr1	1850464	1850688	25.32628175
chr1	1867191	1867447	115.0374568
chr1	1875467	1875723	107.7217818
chr1	1891541	1891797	291.6839298
chr1	1905732	1905988	125.2066587
chr1	1976319	1976575	185.0418424
chr1	1977963	1978219	356.5529237
chr1	1980917	1981173	123.321937
chr1	2023131	2023387	127.3305836
chr1	2036127	2036351	25.77588021
chr1	2040148	2040404	166.316405
chr1	2063722	2063978	181.2874969
chr1	2071301	2071692	106.5580963
chr1	2094703	2094959	103.8098835
chr1	2105775	2106031	185.2720792
chr1	2126685	2126927	602.8816373
chr1	2169160	2169429	76.67197453
chr1	2179887	2180190	53.74329235
chr1	2182401	2182625	29.55409639
chr1	2201844	2202068	29.39264531
chr1	2205987	2206211	40.40742173
chr1	2242963	2243219	71.63789555
chr1	2263553	2263777	29.00734385
chr1	2305455	2305679	29.44333876
chr1	2313242	2313457	430.6428551
chr1	2314080	2314336	82.36287101
chr1	2345907	2346121	366.5510568
chr1	2361593	2361817	42.22779352
chr1	2375344	2375600	122.0079415
chr1	2391222	2391478	148.0649312
chr1	2460805	2461029	26.34230911
chr1	2470837	2471095	64.81181582
chr1	2479529	2479739	376.0985029
chr1	2486393	2486623	382.8022394
chr1	2509914	2510183	61.08309655
chr1	2516959	2517183	23.37132723
chr1	2530031	2530255	42.64133075
chr1	2563024	2563280	80.0626305
chr1	2703217	2703485	65.16370965
chr1	2704081	2704305	29.95762889
chr1	2718218	2718474	234.5646149
chr1	2738619	2738875	146.0670149
chr1	2757005	2757261	96.90161218
chr1	2792556	2792812	224.6877784
chr1	2829875	2830099	29.07056962
chr1	2838676	2838900	67.37103065
chr1	2862912	2863136	25.90299469
chr1	2929135	2929391	196.2603116
chr1	2982814	2983036	416.6636168
chr1	2986205	2986463	259.5071328
chr1	3029777	3029862	67.07299791
chr1	3034343	3034567	27.9476468
chr1	3036475	3036699	42.85613897
chr1	3046980	3047204	50.40348311
chr1	3055355	3055579	25.663255
chr1	3089092	3089316	29.36039206
chr1	3135956	3136180	36.89825928
chr1	3138763	3138987	26.97313795
chr1	3145940	3146164	29.11769471
chr1	3154747	3154971	24.7682912
chr1	3200582	3200826	388.0762534
chr1	3210222	3210446	23.26172129
chr1	3236565	3236821	234.2825667
chr1	3237209	3237433	34.84703753
chr1	3266325	3266581	172.717119
chr1	3267456	3267680	56.14056927
chr1	3273494	3273718	37.60940901
chr1	3294269	3294493	40.03071776
chr1	3319966	3320190	40.82145047
chr1	3326761	3326991	505.6333599
chr1	3341315	3341553	502.1671941
chr1	3347874	3348130	160.356486
chr1	3369768	3369986	510.935431
chr1	3370817	3371080	92.03101038
chr1	3374186	3374410	48.7387714
chr1	3388399	3388655	256.3617407
chr1	3400464	3400720	277.2731978
chr1	3407833	3408089	290.4647547
chr1	3450108	3450332	26.91444505
chr1	3468346	3468570	24.96165444
chr1	3481878	3482102	380.0312304
chr1	3531756	3532012	227.942205
chr1	3535618	3535874	238.6438122
chr1	3537736	3537992	87.28445073
chr1	3566462	3566686	38.53514159
chr1	3612228	3612484	151.8726821
chr1	3641027	3641283	317.9125142
chr1	3643946	3644170	40.17358085
chr1	3692554	3692810	137.2413589
chr1	3702081	3702337	289.5019353
chr1	3718059	3718283	40.4305508
chr1	3773762	3774018	122.4457852
chr1	3774822	3775078	27.28019217
chr1	3823839	3824063	62.83105077
chr1	3827418	3827647	488.7636382
chr1	4108222	4108446	25.64175058
chr1	4120944	4121168	54.18387354
chr1	4210339	4210595	89.59845074
chr1	4233313	4233531	398.7712966
chr1	4327560	4327784	32.27041641
chr1	4377344	4377568	45.49693754
chr1	4426433	4426657	38.04833933
chr1	4554698	4554922	50.92353061
chr1	4577734	4577958	25.6702999
chr1	4645322	4645546	51.50569143
chr1	4654449	4654707	88.24647223
chr1	4712689	4712945	106.92398
chr1	4716405	4716661	239.2784882
chr1	4802166	4802390	38.0454097
chr1	4838127	4838351	44.26836645
chr1	4886182	4886438	227.6429381
chr1	5179678	5179902	32.77878199
chr1	5346422	5346646	29.93628632
chr1	5454281	5454505	28.61824196
chr1	5504548	5504772	33.1065478
chr1	5508618	5508842	30.10814769
chr1	5569996	5570252	213.870979
chr1	5574672	5574928	168.3698104
chr1	5659521	5659745	25.08330814
chr1	5681135	5681391	154.5616987
chr1	5697332	5697590	80.66413974
chr1	5700996	5701220	29.62240987
chr1	5779284	5779540	61.53733157
chr1	5805902	5806158	343.1592294
chr1	5812456	5812680	32.93476144
chr1	5890877	5891133	125.8539946
chr1	5976090	5976350	92.62786813
chr1	6009563	6009787	32.23285541
chr1	6033881	6034144	67.21159665
chr1	6035303	6035523	507.8200612
chr1	6061674	6061898	25.59207205
chr1	6063121	6063345	34.38371993
chr1	6094532	6094804	73.02407849
chr1	6095827	6096051	23.37315494
chr1	6101564	6101820	181.1349983
chr1	6113093	6113264	253.8508472
chr1	6140717	6140941	30.9523925
chr1	6142441	6142697	118.4230258
chr1	6159860	6160084	56.33878621
chr1	6165295	6165519	51.39725411
chr1	6165829	6166053	31.11331651
chr1	6168951	6169207	283.1474019
chr1	6201727	6201951	76.02600247
chr1	6231648	6231904	198.248645
chr1	6240431	6240655	23.36003512
chr1	6245917	6246141	56.32701473
chr1	6265279	6265541	80.09456651
chr1	6298736	6298992	77.95042105
chr1	6305173	6305371	349.2984177
chr1	6306854	6307105	499.1487859
chr1	6312715	6312939	27.17369177
chr1	6340895	6341151	237.7097338
chr1	6403561	6403777	441.4433224
chr1	6408079	6408301	407.6354196
chr1	6417378	6417602	47.84100661
chr1	6419712	6419936	34.71629207
chr1	6423139	6423395	99.18195447
chr1	6438205	6438461	132.2957737
chr1	6457185	6457329	102.4850654
chr1	6464776	6465032	380.6731665
chr1	6474440	6474664	49.26512433
chr1	6483571	6483827	158.819818
chr1	6498136	6498392	228.1476341
chr1	6505234	6505490	123.6209489
chr1	6506038	6506262	32.77642571
chr1	6524648	6524904	269.987184
chr1	6532532	6532756	38.08273877
chr1	6535687	6535769	85.06929759
chr1	6546588	6546844	249.2547752
chr1	6549951	6550207	213.1437677
chr1	6561517	6561741	29.58810097
chr1	6573464	6573688	28.98112839
chr1	6583762	6583945	266.0576892
chr1	6614554	6614810	155.6544042
chr1	6640933	6641189	78.28011111
chr1	6672741	6672965	23.34686436
chr1	6685005	6685229	31.59679082
chr1	6694721	6694977	219.9394378
chr1	6706626	6706882	186.4412918
chr1	6761908	6762132	23.62722101
chr1	6780119	6780375	306.817733
chr1	6787588	6787844	169.0368071
chr1	6854273	6854529	119.5899072
chr1	6949975	6950231	258.7684842
chr1	7102842	7103098	122.3951791
chr1	7130500	7130756	214.5545087
chr1	7177607	7177831	26.24057947
chr1	7268016	7268272	322.9603104
chr1	7278386	7278575	328.7090421
chr1	7284880	7285104	60.6488392
chr1	7514191	7514447	99.28129858
chr1	7520922	7521146	47.05505166
chr1	7535230	7535488	74.71082229
chr1	7593231	7593455	28.86723853
chr1	7599863	7600087	39.98956136
chr1	7621563	7621787	33.58847517
chr1	7637360	7637616	89.412927
chr1	7707362	7707572	382.8122242
chr1	7727663	7727921	683.2024145
chr1	7729580	7729836	389.5412888
chr1	7735920	7736144	33.40356204
chr1	7812952	7813173	352.3167086
chr1	7815580	7815836	100.530056
chr1	7868372	7868628	104.3413163
chr1	7916523	7916779	118.7080558
chr1	7962875	7963131	257.8566118
chr1	8021374	8021630	65.8378013
chr1	8035413	8035627	508.589944
chr1	8042433	8042648	428.4157869
chr1	8075116	8075372	172.5021166
chr1	8087613	8087837	33.14056613
chr1	8091314	8091570	198.6589211
chr1	8137373	8137597	35.72086688
chr1	8177014	8177284	70.78384999
chr1	8180864	8181120	24.89497508
chr1	8214820	8215076	93.71477044
chr1	8215700	8215924	32.82387269
chr1	8225807	8226031	28.31675065
chr1	8229820	8230044	23.30634643
chr1	8250057	8250348	79.70077447
chr1	8260430	8260654	32.9397679
chr1	8262328	8262552	29.86822983
chr1	8271936	8272160	26.06961307
chr1	8299004	8299260	143.9994796
chr1	8300330	8300441	97.76393311
chr1	8319115	8319371	21.67698805
chr1	8319746	8319970	33.03921193
chr1	8372335	8372596	92.41528629
chr1	8374404	8374657	698.6875534
chr1	8375942	8376198	100.2976703
chr1	8402478	8402734	175.8679702
chr1	8409097	8409330	420.5211651
chr1	8411772	8412028	89.89750624
chr1	8434929	8435185	106.001537
chr1	8503634	8503858	23.25514279
chr1	8525125	8525349	23.87704336
chr1	8621205	8621413	437.3427406
chr1	8731415	8731671	233.824981
chr1	8763365	8763589	62.67349013
chr1	8779066	8779290	25.24795722
chr1	8786601	8786857	234.7202711
chr1	8799460	8799720	108.6793627
chr1	8836256	8836512	79.12219252
chr1	8854730	8854954	31.56659362
chr1	8875043	8875267	50.50712828
chr1	8891457	8891713	67.64204362
chr1	8909008	8909242	399.5819939
chr1	8919538	8919794	70.54245554
chr1	8922601	8922825	25.67088405
chr1	8931666	8931922	104.4264016
chr1	8949678	8949902	25.16792154
chr1	8963622	8963846	39.06637665
chr1	8978243	8978450	409.4577812
chr1	9023041	9023297	108.6214604
chr1	9048150	9048406	247.5080135
chr1	9065250	9065451	329.8611157
chr1	9070122	9070378	135.3426023
chr1	9159686	9159910	38.40912817
chr1	9161659	9161915	287.6152517
chr1	9170888	9171128	458.0489413
chr1	9173258	9173482	27.33560272
chr1	9188752	9188976	25.27685848
chr1	9202357	9202613	236.8852214
chr1	9241389	9241645	127.9688696
chr1	9242371	9242595	35.88501655
chr1	9256561	9256788	407.9172332
chr1	9258857	9258913	60.32370447
chr1	9293333	9293589	99.05921535
chr1	9294538	9294762	53.74209791
chr1	9310126	9310382	285.1669567
chr1	9327245	9327468	442.8969588
chr1	9349145	9349367	468.9670575
chr1	9355146	9355370	40.6155936
chr1	9488760	9489016	212.1518441
chr1	9508301	9508525	46.13297695
chr1	9515889	9516142	462.2912676
chr1	9551169	9551412	587.1899445
chr1	9555367	9555591	350.9517333
chr1	9606726	9606982	195.1823865
chr1	9610315	9610539	23.8478809
chr1	9633011	9633267	63.98832885
chr1	9633823	9634079	133.3570147
chr1	9636517	9636741	47.61307236
chr1	9648569	9648793	50.72206613
chr1	9675697	9675953	125.285533
chr1	9687109	9687334	367.2790929
chr1	9762346	9762602	92.03412604
chr1	9777388	9777644	52.04069241
chr1	9781938	9782162	27.4398715
chr1	9785139	9785395	191.0549715
chr1	9844691	9844898	427.366965
chr1	9852333	9852589	19.8324446
chr1	9895823	9896047	48.73558775
chr1	9927600	9927813	487.5737487
chr1	9935004	9935236	534.222136
chr1	9974514	9974770	263.353097
chr1	9989522	9989746	28.1402815
chr1	10002503	10002659	260.7905111
chr1	10003364	10003588	31.89658692
chr1	10010430	10010686	268.6319106
chr1	10092570	10092826	258.9535404
chr1	10094535	10094759	25.13514653
chr1	10196383	10196607	29.23195509
chr1	10213040	10213296	180.3460802
chr1	10231230	10231454	35.95731853
chr1	10270290	10270546	120.2460609
chr1	10398188	10398378	321.3108669
chr1	10437549	10437751	294.6698903
chr1	10488177	10488392	592.2303426
chr1	10490315	10490571	198.6947674
chr1	10516214	10516438	24.69377919
chr1	10554771	10554979	404.6582513
chr1	10555179	10555448	82.40041807
chr1	10567580	10567795	348.1130472
chr1	10574572	10574782	362.6038556
chr1	10590477	10590565	74.87772721
chr1	10658489	10658713	34.55653992
chr1	10690046	10690270	37.60098622
chr1	10695184	10695408	39.58641944
chr1	10746811	10747035	52.70969356
chr1	10752507	10752763	208.7498762
chr1	10811286	10811510	34.90896151
chr1	10848844	10849100	135.5116091
chr1	10896137	10896361	34.44358127
chr1	10927223	10927479	260.2330196
chr1	10970016	10970272	212.6396057
chr1	11002052	11002308	285.6019844
chr1	11006080	11006304	43.11679485
chr1	11021089	11021345	173.1875618
chr1	11097732	11097963	674.8217506
chr1	11301835	11302091	220.0421707
chr1	11322824	11323048	29.46872751
chr1	11332810	11333034	32.12134212
chr1	11346366	11346590	37.34702694
chr1	11380275	11380531	180.5410552
chr1	11397621	11397877	159.8463308
chr1	11424331	11424555	58.19990972
chr1	11538763	11539019	120.0514317
chr1	11632291	11632515	28.27007196
chr1	11654313	11654537	25.99470957
chr1	11702542	11702758	535.1334339
chr1	11705793	11706049	239.7168635
chr1	11710538	11710762	32.43758876
chr1	11713345	11713569	62.53728046
chr1	11724130	11724386	177.1879307
chr1	11736862	11737086	24.59375529
chr1	11771193	11771449	93.55336757
chr1	11779885	11780116	405.1287575
chr1	11809255	11809511	241.0080136
chr1	11845259	11845515	134.938355
chr1	11898805	11899034	573.7577584
chr1	11919384	11919640	18.81292653
chr1	11925593	11925849	128.6053758
chr1	11942114	11942338	52.69186994
chr1	11954061	11954280	448.8162329
chr1	11967776	11968032	171.8269776
chr1	12027246	12027480	521.8901116
chr1	12042114	12042370	58.9599264
chr1	12061720	12061944	45.07883301
chr1	12091361	12091617	256.7745842
chr1	12139709	12139973	61.61572386
chr1	12166963	12167219	112.0123518
chr1	12178723	12178979	173.669806
chr1	12184918	12185154	561.0794459
chr1	12224793	12225017	23.8872569
chr1	12256739	12257009	67.95783202
chr1	12259672	12259738	48.45650155
chr1	12268966	12269203	482.6425316
chr1	12289973	12290066	67.50756594
chr1	12304234	12304458	27.33437262
chr1	12332186	12332442	160.9069946
chr1	12335569	12335705	102.6386675
chr1	12336387	12336643	209.6782993
chr1	12350954	12351178	27.27270387
chr1	12374470	12374726	180.2717565
chr1	12399492	12399757	87.36564246
chr1	12436191	12436415	23.2628801
chr1	12441352	12441576	31.57203646
chr1	12467540	12467796	118.753702
chr1	12538143	12538399	32.01328449
chr1	12588383	12588695	52.5034583
chr1	12589463	12589687	25.60091488
chr1	12599972	12600196	31.16819637
chr1	12661321	12661577	237.426827
chr1	12678957	12679213	22.0728919
chr1	12679896	12680153	596.4590303
chr1	12681675	12681899	53.92673781
chr1	12719045	12719274	613.3151133
chr1	12841708	12841964	161.7314241
chr1	12844004	12844260	178.0132732
chr1	13038582	13038806	34.23297165
chr1	13795893	13796117	34.4426239
chr1	13992257	13992459	327.7548368
chr1	14024346	14024570	25.75214518
chr1	14052376	14052637	66.86539888
chr1	14133761	14134022	77.81333208
chr1	14137741	14137997	75.05780563
chr1	14155404	14155660	92.98644618
chr1	14256726	14256950	38.75121401
chr1	14286950	14287159	385.369793
chr1	14292376	14292632	213.6806912
chr1	14421588	14421844	104.6261609
chr1	14440391	14440647	241.3855252
chr1	14476062	14476286	25.04589894
chr1	14741944	14742168	49.53760052
chr1	14761818	14762074	109.0952468
chr1	14864910	14865134	31.95648248
chr1	14893635	14893891	110.9045435
chr1	14898382	14898638	128.9286907
chr1	14933318	14933374	54.35568905
chr1	15058449	15058710	116.3379649
chr1	15105687	15105943	200.2658048
chr1	15131224	15131448	61.65220563
chr1	15152670	15152894	33.22473783
chr1	15160204	15160460	137.9473483
chr1	15177134	15177402	55.09367253
chr1	15241947	15242203	129.2036205
chr1	15251138	15251216	61.68985084
chr1	15252189	15252413	47.28607774
chr1	15276369	15276625	45.2844947
chr1	15283140	15283364	43.21400304
chr1	15309853	15310109	63.70200064
chr1	15326594	15326850	128.7008938
chr1	15348022	15348246	42.31611062
chr1	15354064	15354275	319.3681582
chr1	15364716	15364972	66.72623849
chr1	15373088	15373302	395.2643954
chr1	15389054	15389315	85.54249565
chr1	15426928	15427147	467.3452581
chr1	15437425	15437681	118.9249702
chr1	15455084	15455335	532.1885048
chr1	15466267	15466491	23.98452513
chr1	15478877	15479133	203.2342084
chr1	15480612	15480868	143.7572738
chr1	15526854	15527110	132.6660489
chr1	15530315	15530580	76.53404934
chr1	15599090	15599322	518.4954364
chr1	15614745	15614969	27.13258659
chr1	15631291	15631510	400.5467669
chr1	15650086	15650342	338.6641214
chr1	15651954	15652178	33.40031543
chr1	15655635	15655859	42.67265795
chr1	15747537	15747793	138.2538943
chr1	15757668	15757919	451.7302184
chr1	15827951	15828207	187.5212351
chr1	15909935	15910159	31.24154394
chr1	15910976	15911232	49.59353201
chr1	15911430	15911654	27.50849851
chr1	15921663	15921919	172.232505
chr1	15945350	15945606	20.26557719
chr1	16029673	16029897	54.75128507
chr1	16046277	16046501	42.31247104
chr1	16062972	16063228	103.2922884
chr1	16066304	16066560	50.26634125
chr1	16067918	16068134	412.6382419
chr1	16118601	16118818	412.4356461
chr1	16129913	16130169	171.3475746
chr1	16142077	16142333	263.5508017
chr1	16251265	16251527	61.97721259
chr1	16265971	16266195	23.23354546
chr1	16284014	16284270	110.3982602
chr1	16285432	16285656	28.74403788
chr1	16302021	16302245	38.96717142
chr1	16321122	16321295	314.1409404
chr1	16333601	16333825	25.5947208
chr1	16335593	16335819	461.9116743
chr1	16339069	16339293	68.31236159
chr1	16359375	16359631	392.568205
chr1	16382636	16382875	455.2688464
chr1	16400058	16400282	27.42132677
chr1	16405432	16405683	473.3331782
chr1	16408897	16409153	347.8625636
chr1	16470316	16470540	23.98566421
chr1	16472772	16472996	23.57986551
chr1	16508477	16508701	26.92562291
chr1	16514286	16514545	651.4680496
chr1	16531547	16531803	165.2202559
chr1	16546702	16546978	52.95674934
chr1	16570960	16571171	405.1830288
chr1	16678948	16679205	52.96714659
chr1	16689944	16690122	308.4126209
chr1	16751967	16752191	31.73461512
chr1	16767041	16767265	58.30899542
chr1	16801464	16801720	102.7576403
chr1	16824041	16824265	38.36123563
chr1	16918351	16918493	97.74076097
chr1	16940158	16940414	18.27082421
chr1	16947627	16947753	139.4000703
chr1	16951443	16951699	291.2508319
chr1	16971150	16971406	35.77586492
chr1	17003195	17003419	35.32910715
chr1	17029703	17029959	118.2791568
chr1	17033876	17034100	51.19823888
chr1	17036359	17036565	459.7819729
chr1	17084203	17084459	103.6727735
chr1	17242101	17242325	33.0708385
chr1	17274149	17274277	76.86174474
chr1	17278220	17278476	239.9865308
chr1	17287221	17287445	36.45907493
chr1	17290005	17290261	110.2252972
chr1	17372679	17372852	244.9580182
chr1	17386247	17386447	380.7947609
chr1	17401960	17402216	66.52384809
chr1	17452315	17452545	513.1995414
chr1	17563585	17563841	301.7735765
chr1	17600763	17601019	140.3346882
chr1	17662653	17662909	104.601456
chr1	17665727	17665951	26.22645196
chr1	17697178	17697402	25.21239851
chr1	17732698	17732954	217.5109836
chr1	17746407	17746663	309.9291029
chr1	17803903	17804159	92.24779076
chr1	17811851	17812107	173.2888598
chr1	17820823	17821056	558.6849112
chr1	17828890	17829093	414.4009982
chr1	17899201	17899457	159.0544055
chr1	17901130	17901386	158.0310304
chr1	17914823	17915047	38.00802007
chr1	17918551	17918807	127.4232988
chr1	17933410	17933625	423.7700773
chr1	17955966	17956222	88.4187964
chr1	17980387	17980490	73.67977829
chr1	17988124	17988380	185.8569189
chr1	18054705	18054929	36.02697197
chr1	18071735	18071959	51.22986499
chr1	18085660	18085884	42.74265572
chr1	18152645	18152901	118.541283
chr1	18175788	18176044	94.50739544
chr1	18236199	18236455	103.6336177
chr1	18246411	18246667	150.6546042
chr1	18249407	18249663	248.0072013
chr1	18311062	18311318	108.5394611
chr1	18325448	18325672	59.62247875
chr1	18427030	18427286	115.5167692
chr1	18543970	18544226	117.9367494
chr1	18561341	18561565	57.31603809
chr1	18626275	18626531	128.2975071
chr1	18629437	18629549	90.19906813
chr1	18649016	18649240	45.91764715
chr1	18686809	18687033	30.88846822
chr1	18688701	18688925	40.99338163
chr1	18700466	18700690	61.18691008
chr1	18795159	18795383	33.91925572
chr1	18812788	18813044	199.0865759
chr1	18838031	18838287	135.5128805
chr1	18857480	18857736	307.4159175
chr1	18882962	18883186	31.5294227
chr1	18887252	18887476	28.91651346
chr1	18902133	18902389	290.6821642
chr1	18907979	18908235	318.5600969
chr1	18911311	18911535	39.67449918
chr1	18923984	18924214	542.7275507
chr1	18935132	18935356	53.01289968
chr1	19007936	19008192	270.4550139
chr1	19029498	19029722	36.63908847
chr1	19147343	19147537	340.4673887
chr1	19149768	19149992	27.2347486
chr1	19165641	19165899	73.25752538
chr1	19201770	19202026	159.8470156
chr1	19210713	19210923	410.9859389
chr1	19233564	19233924	100.3472134
chr1	19239616	19239901	506.2642403
chr1	19248082	19248306	34.42170841
chr1	19270388	19270612	34.36775552
chr1	19275581	19275854	72.22029796
chr1	19276640	19276864	30.24298359
chr1	19299141	19299240	73.19883045
chr1	19302396	19302620	51.07157981
chr1	19337611	19337867	20.32424765
chr1	19338867	19339123	315.0520992
chr1	19369969	19370193	30.46647281
chr1	19383970	19384226	77.0921259
chr1	19393597	19393821	24.73794644
chr1	19422785	19423041	340.9694823
chr1	19440175	19440431	166.3697187
chr1	19465954	19466251	56.53579548
chr1	19506117	19506341	51.64792905
chr1	19567839	19568007	289.526302
chr1	19664948	19665204	176.2171478
chr1	19668028	19668284	70.04723465
chr1	19670934	19671130	345.7978364
chr1	19700900	19701124	34.80772524
chr1	19713673	19713929	227.708603
chr1	19717858	19718114	182.7605331
chr1	19736934	19737191	67.81593307
chr1	19763250	19763521	45.35385677
chr1	19766386	19766642	84.96567816
chr1	19772282	19772588	73.54031393
chr1	19794856	19795080	24.53013372
chr1	19814290	19814546	80.64527186
chr1	19908785	19909041	156.8380309
chr1	19975240	19975516	154.3050238
chr1	19977703	19977932	503.7420544
chr1	19980256	19980461	370.1085652
chr1	19986374	19986630	59.86462381
chr1	19988331	19988587	127.8190326
chr1	20031070	20031326	147.8634342
chr1	20042151	20042407	169.9758667
chr1	20088749	20089005	243.6585309
chr1	20098563	20098841	71.74717337
chr1	20126049	20126273	28.57388243
chr1	20137783	20138039	146.7120179
chr1	20198697	20198953	151.8334666
chr1	20208615	20208871	125.4056005
chr1	20244574	20244822	608.3375078
chr1	20284386	20284610	25.76119244
chr1	20301349	20301595	714.4878807
chr1	20414248	20414472	30.42581501
chr1	20427485	20427741	238.2923334
chr1	20442026	20442250	31.52572553
chr1	20478865	20479108	418.0521815
chr1	20492058	20492122	49.21299485
chr1	20521709	20521965	182.6853359
chr1	20539387	20539643	246.2241323
chr1	20543187	20543443	126.939732
chr1	20559914	20560138	25.45656697
chr1	20656386	20656610	23.42734015
chr1	20688348	20688604	266.2020662
chr1	20693718	20693942	27.66904833
chr1	20703451	20703707	153.416893
chr1	20756958	20757214	201.1569282
chr1	20760628	20760884	159.6299649
chr1	20761200	20761424	31.27320114
chr1	20795974	20796230	207.5334433
chr1	20802939	20803284	71.09261977
chr1	20806871	20807127	93.15007229
chr1	20810213	20810472	85.37439046
chr1	20820309	20820579	651.5258965
chr1	20848891	20849116	495.0187359
chr1	20901784	20902040	337.915945
chr1	20959757	20960013	222.6890836
chr1	20966702	20966905	359.6375831
chr1	20980873	20981097	29.02275965
chr1	20989949	20990205	77.27872471
chr1	21023001	21023234	416.0215823
chr1	21023416	21023672	77.94034579
chr1	21028984	21029240	128.2766992
chr1	21054499	21054755	70.87927119
chr1	21059592	21059848	93.84669561
chr1	21308478	21308734	143.2456035
chr1	21310086	21310310	47.26859518
chr1	21375103	21375327	29.97428981
chr1	21441641	21441897	21.52283352
chr1	21521709	21521951	457.5714995
chr1	21543412	21543668	194.9893847
chr1	21544452	21544708	22.23255587
chr1	21558546	21558776	450.4970798
chr1	21571571	21571795	41.41749444
chr1	21581774	21582021	567.9830775
chr1	21596755	21597011	150.4660471
chr1	21629243	21629499	245.1816926
chr1	21661260	21661516	214.6639291
chr1	21665225	21665449	24.5351676
chr1	21695010	21695281	740.9276486
chr1	21697119	21697337	418.7628121
chr1	21795184	21795408	35.49539191
chr1	21815244	21815468	26.18571992
chr1	21817369	21817625	203.6674907
chr1	21824245	21824501	109.0919449
chr1	21835599	21835855	199.1593499
chr1	21837774	21837998	27.21416066
chr1	21861348	21861604	170.658534
chr1	21866413	21866637	25.27673003
chr1	21900615	21900832	382.2601615
chr1	21913530	21913754	26.34676
chr1	21922083	21922339	227.0204761
chr1	21982302	21982572	51.08823258
chr1	21985634	21985890	259.2793324
chr1	21996366	21996622	50.46430435
chr1	22029851	22030107	138.5570412
chr1	22108938	22109194	77.51599321
chr1	22131841	22131903	49.1675365
chr1	22141060	22141284	40.90223427
chr1	22160545	22160815	79.07841829
chr1	22167665	22167889	33.36869426
chr1	22192500	22192774	61.78018865
chr1	22266163	22266387	23.46598171
chr1	22273430	22273654	26.74279724
chr1	22290519	22290760	571.155744
chr1	22331722	22331984	105.782103
chr1	22345874	22346098	25.37371511
chr1	22349380	22349636	193.8834477
chr1	22351006	22351230	25.15586125
chr1	22432180	22432436	170.3959026
chr1	22458468	22458698	436.2489534
chr1	22498895	22499119	31.68900029
chr1	22545217	22545473	116.3664205
chr1	22602394	22602650	170.6545958
chr1	22643807	22644063	118.8202353
chr1	22704460	22704684	24.47023285
chr1	22707107	22707331	39.06330172
chr1	22739006	22739230	29.689434
chr1	22743115	22743365	537.2803611
chr1	22747010	22747253	633.9022951
chr1	22854463	22854687	27.43784087
chr1	22869441	22869665	36.15869568
chr1	22968570	22968799	436.1372757
chr1	22992315	22992571	214.8475144
chr1	23000688	23000944	220.7462469
chr1	23031000	23031256	286.1260869
chr1	23058397	23058653	117.0133386
chr1	23188629	23188885	93.5099684
chr1	23215777	23216033	225.0320434
chr1	23256888	23257092	331.2098424
chr1	23290739	23290995	230.2370444
chr1	23302992	23303212	449.966149
chr1	23407960	23408227	44.96148377
chr1	23425273	23425531	645.3539976
chr1	23504170	23504394	28.55345356
chr1	23505504	23505728	31.28471721
chr1	23505864	23506088	29.83700541
chr1	23511216	23511477	344.07228
chr1	23514247	23514471	26.53699781
chr1	23536809	23537065	86.54274138
chr1	23543302	23543558	206.0392154
chr1	23694575	23694831	18.24684805
chr1	23695420	23695644	47.51252031
chr1	23730478	23730734	297.0112389
chr1	23751416	23751640	29.61582002
chr1	23792980	23793204	27.80204069
chr1	23823644	23823853	333.9123147
chr1	23866361	23866589	489.6747684
chr1	23871265	23871519	624.8794357
chr1	23923272	23923496	34.03099689
chr1	23961468	23961724	162.3324317
chr1	23963969	23964201	542.5455225
chr1	23984212	23984468	139.399989
chr1	23991769	23992025	113.5876283
chr1	23999646	23999870	23.64487378
chr1	24018053	24018309	66.76169042
chr1	24045037	24045293	85.79738698
chr1	24072110	24072334	35.1856916
chr1	24077856	24078071	329.3975374
chr1	24098686	24098942	368.5746027
chr1	24123340	24123564	24.89579171
chr1	24130768	24130992	33.66835251
chr1	24136279	24136485	349.7771406
chr1	24137317	24137573	119.1614059
chr1	24181123	24181379	208.4824774
chr1	24194803	24195064	114.1952274
chr1	24243369	24243579	425.6902949
chr1	24275721	24275945	53.7284355
chr1	24285415	24285671	78.68768757
chr1	24306686	24306942	27.15911084
chr1	24348142	24348366	28.174718
chr1	24354634	24354890	240.8356779
chr1	24362653	24362877	24.75367558
chr1	24397417	24397631	445.8066537
chr1	24439084	24439340	343.6888824
chr1	24477022	24477278	216.2374111
chr1	24525850	24526070	436.1814173
chr1	24528435	24528640	375.506071
chr1	24580144	24580368	50.38976637
chr1	24711725	24711989	79.74439582
chr1	24716617	24716873	129.9281508
chr1	24717824	24718050	464.8258257
chr1	24718878	24719084	403.1989489
chr1	24741967	24742223	188.7953437
chr1	24853760	24853984	46.44283973
chr1	24868571	24868757	294.8371824
chr1	24878609	24878865	20.5151889
chr1	24882322	24882578	182.0342253
chr1	24894512	24894768	79.52786137
chr1	24913793	24913987	321.6411553
chr1	24920072	24920296	34.95132311
chr1	24932067	24932291	24.01288655
chr1	24961775	24961994	416.1866681
chr1	25012191	25012447	180.8240515
chr1	25015115	25015342	451.4688993
chr1	25071357	25071581	46.3727456
chr1	25093880	25094104	28.65988292
chr1	25106232	25106456	29.07120126
chr1	25157253	25157450	401.8127008
chr1	25161472	25161728	219.4491055
chr1	25174497	25174699	411.2855837
chr1	25176248	25176504	269.8992058
chr1	25188764	25188988	42.37153286
chr1	25214436	25214660	35.04773228
chr1	25224639	25224895	272.4774151
chr1	25236086	25236342	127.2650263
chr1	25256798	25257022	25.89749661
chr1	25258814	25259070	271.4860835
chr1	25260080	25260304	25.41976538
chr1	25317812	25318036	27.10660192
chr1	25353330	25353554	32.32804417
chr1	25363747	25364003	94.772621
chr1	25364329	25364416	77.07432123
chr1	25365728	25365952	28.83012529
chr1	25395393	25395617	38.14682012
chr1	25427957	25428213	316.1876919
chr1	25444014	25444270	307.3272502
chr1	25455961	25456217	167.9418616
chr1	25475243	25475499	106.8009605
chr1	25494087	25494311	23.44136272
chr1	25523819	25524043	35.77862087
chr1	25525346	25525610	51.69264492
chr1	25531403	25531602	311.7211471
chr1	25544227	25544362	101.3863708
chr1	25566409	25566666	85.45128067
chr1	25574290	25574562	59.24967587
chr1	25616682	25616776	36.37664636
chr1	25695785	25696009	41.37519143
chr1	25729561	25729688	39.25720235
chr1	25768616	25768840	23.7920718
chr1	25814146	25814370	33.52764954
chr1	25830362	25830618	186.6800335
chr1	25847014	25847270	157.0313849
chr1	25850088	25850344	153.7003126
chr1	25859598	25859822	35.52703559
chr1	25894822	25895046	24.524667
chr1	25899310	25899566	92.52967228
chr1	25935137	25935393	242.1319168
chr1	25937456	25937680	24.88933009
chr1	25945609	25945865	103.6565135
chr1	26019146	26019402	172.3541481
chr1	26021680	26021904	24.39504003
chr1	26070657	26070913	123.9813313
chr1	26081452	26081676	51.0551802
chr1	26085313	26085414	73.36207037
chr1	26101689	26101913	43.71003018
chr1	26123395	26123593	349.3679536
chr1	26124568	26124792	45.65694537
chr1	26137392	26137606	438.3803418
chr1	26144677	26145014	52.63583572
chr1	26163827	26164083	127.7189925
chr1	26216068	26216292	42.05622764
chr1	26221948	26222196	519.9252974
chr1	26284227	26284451	30.74838902
chr1	26324678	26324913	510.972079
chr1	26336671	26336927	140.4730462
chr1	26356490	26356572	55.48567856
chr1	26362485	26362741	323.9230455
chr1	26380472	26380696	23.93807493
chr1	26431529	26431732	416.9860219
chr1	26471663	26471919	298.3693139
chr1	26488386	26488610	23.66634942
chr1	26490732	26490956	41.14484407
chr1	26496209	26496474	85.08940246
chr1	26516896	26517152	105.0807305
chr1	26530534	26530758	50.77436016
chr1	26560288	26560544	223.5762468
chr1	26602084	26602340	213.0221082
chr1	26611650	26611867	377.7612639
chr1	26612406	26612662	168.4005292
chr1	26648096	26648327	432.9198722
chr1	26654610	26654866	126.2664085
chr1	26677347	26677603	18.27092885
chr1	26685237	26685461	36.9423017
chr1	26690374	26690597	456.8440364
chr1	26718035	26718257	516.8052576
chr1	26722805	26723061	106.94297
chr1	26743579	26743835	272.864393
chr1	26826720	26826976	251.4648985
chr1	26857659	26857915	131.8762444
chr1	26864570	26864794	30.98058002
chr1	26865300	26865524	28.1306723
chr1	26910688	26910912	27.0592805
chr1	26924107	26924364	56.93515447
chr1	26928933	26929157	519.5304437
chr1	26946797	26947053	133.7364635
chr1	27003978	27004234	200.6885155
chr1	27019010	27019234	35.77231525
chr1	27021971	27022195	27.95110547
chr1	27045774	27046030	71.18413644
chr1	27087778	27088034	32.08887573
chr1	27110558	27110782	23.46999297
chr1	27115693	27115947	564.7329461
chr1	27136589	27136845	138.9319002
chr1	27147260	27147527	44.82309058
chr1	27165190	27165414	31.42345453
chr1	27179634	27179890	340.1317805
chr1	27187746	27187970	25.42921194
chr1	27189300	27189556	89.08769224
chr1	27204529	27204735	442.2812152
chr1	27213727	27213951	29.90930953
chr1	27240621	27240845	26.43332883
chr1	27240913	27241137	31.9480659
chr1	27241713	27241937	32.29007484
chr1	27264673	27264897	38.28045517
chr1	27270694	27270918	25.60334023
chr1	27273409	27273633	63.28965074
chr1	27293473	27293694	601.2246295
chr1	27320197	27320421	28.68529224
chr1	27324199	27324455	249.2078813
chr1	27371103	27371314	479.3912915
chr1	27372451	27372707	113.200405
chr1	27396884	27397108	41.37609183
chr1	27423952	27424168	366.4519532
chr1	27429266	27429481	457.91664
chr1	27435667	27435923	64.43578076
chr1	27438636	27438860	43.67635983
chr1	27454004	27454228	36.43198598
chr1	27462471	27462695	26.0598408
chr1	27481570	27481794	27.7184974
chr1	27524474	27524730	171.1663739
chr1	27611222	27611478	241.0034625
chr1	27623275	27623531	85.7224343
chr1	27627365	27627578	532.9105221
chr1	27633388	27633612	40.12417085
chr1	27659346	27659602	99.87920624
chr1	27677844	27678100	91.34812922
chr1	27684079	27684335	187.9872586
chr1	27692978	27693202	34.18405702
chr1	27695447	27695671	38.88879978
chr1	27699452	27699676	55.14239692
chr1	27714946	27715202	270.4911514
chr1	27718820	27719044	55.63394046
chr1	27721940	27722196	321.9368616
chr1	27728890	27729146	113.4988306
chr1	27743072	27743328	176.7543585
chr1	27823367	27823623	20.43952354
chr1	27834824	27835107	78.72805488
chr1	27847322	27847546	27.95202719
chr1	27849147	27849371	24.19154308
chr1	27849657	27849913	126.1225171
chr1	27879517	27879741	24.50508184
chr1	27883293	27883558	376.4820022
chr1	27890025	27890249	28.09141976
chr1	27895177	27895274	83.60024483
chr1	27901934	27902158	24.42776159
chr1	27902471	27902695	24.02210773
chr1	27908599	27908855	91.33276792
chr1	27928953	27929177	24.12846238
chr1	27932378	27932602	43.22594618
chr1	27932894	27933158	517.2907837
chr1	27935217	27935429	298.4599268
chr1	27970450	27970706	137.7760094
chr1	27983165	27983389	36.52652848
chr1	27989733	27989956	466.911759
chr1	27995706	27995962	219.9639243
chr1	27998877	27999133	24.41683291
chr1	28012828	28013052	24.01208759
chr1	28046105	28046361	20.05737567
chr1	28087052	28087171	88.26992561
chr1	28184621	28184857	548.7672024
chr1	28255249	28255473	46.01310665
chr1	28266908	28267164	156.9494986
chr1	28274090	28274314	27.54666449
chr1	28286614	28286870	52.50233682
chr1	28306183	28306439	116.0774993
chr1	28363027	28363251	46.81112655
chr1	28414429	28414653	29.10837284
chr1	28417760	28418016	264.2900375
chr1	28439606	28439862	167.7307234
chr1	28535445	28535654	382.6817385
chr1	28575062	28575277	383.0681505
chr1	28623253	28623477	24.88149416
chr1	28640576	28640800	28.88654464
chr1	28686219	28686475	186.597905
chr1	28694688	28694944	194.9589744
chr1	28696636	28696892	19.61157282
chr1	28736284	28736540	95.91401687
chr1	28762804	28763028	26.8851191
chr1	28798034	28798258	42.51842288
chr1	28844565	28844821	292.2275736
chr1	28867272	28867496	34.09995055
chr1	28908248	28908472	26.23880915
chr1	28925095	28925319	23.23274893
chr1	28929421	28929635	438.939614
chr1	28967355	28967611	91.00854807
chr1	28969583	28969839	201.2996123
chr1	28975129	28975353	28.61594242
chr1	28975654	28975878	23.40406012
chr1	28980457	28980713	164.7998665
chr1	29083451	29083675	32.13184582
chr1	29111675	29111931	348.2254171
chr1	29123381	29123642	79.21437017
chr1	29172774	29173030	106.1415993
chr1	29203749	29203983	586.155689
chr1	29208628	29208876	592.0163331
chr1	29310213	29310469	103.8355161
chr1	29360453	29360652	354.5156455
chr1	29443947	29444203	108.7938268
chr1	29447840	29447918	61.74487494
chr1	29451029	29451253	33.64235899
chr1	29472519	29472775	20.9723786
chr1	29508453	29508709	140.4781371
chr1	29524085	29524341	275.0594971
chr1	29529428	29529652	504.6290243
chr1	29562854	29563066	411.4869402
chr1	29566861	29567085	43.70504442
chr1	29572371	29572627	127.835995
chr1	29639645	29639869	34.9812451
chr1	29658782	29659038	185.4558007
chr1	29667477	29667733	113.0102551
chr1	29668531	29668755	25.44396889
chr1	29670695	29670919	26.03631497
chr1	29706080	29706307	461.936265
chr1	29742016	29742272	98.386609
chr1	29780082	29780338	89.93356303
chr1	29816778	29817002	58.36589934
chr1	29839855	29840111	223.0560061
chr1	30050515	30050739	39.08762261
chr1	30129461	30129543	67.88954575
chr1	30170905	30171129	55.17557048
chr1	30176448	30176704	59.3684542
chr1	30179955	30180179	31.0009698
chr1	30265946	30266141	350.1489817
chr1	30321964	30322220	96.90355395
chr1	30385312	30385568	86.6683458
chr1	30558853	30559109	193.9992241
chr1	30579019	30579275	91.79059751
chr1	30584349	30584605	226.5485926
chr1	30606591	30606815	24.05778342
chr1	30702481	30702705	27.9770223
chr1	30705210	30705466	151.0100305
chr1	30826500	30826756	19.52619561
chr1	30853277	30853533	213.559096
chr1	30881604	30881828	24.07194253
chr1	30900553	30900777	24.38603318
chr1	31074420	31074644	24.72521672
chr1	31158036	31158260	48.59455485
chr1	31181020	31181244	599.0557354
chr1	31188175	31188399	25.09056299
chr1	31192136	31192373	543.5346726
chr1	31228698	31228922	35.88866301
chr1	31250741	31250965	36.09868938
chr1	31252482	31252738	360.0733776
chr1	31255249	31255505	286.2692139
chr1	31270575	31270799	50.94129897
chr1	31274655	31274878	468.8409902
chr1	31384267	31384494	498.7560275
chr1	31402300	31402556	241.320166
chr1	31628169	31628393	27.17910372
chr1	31635580	31635836	137.1331863
chr1	31654356	31654612	67.81540095
chr1	31656903	31657103	421.3309241
chr1	31658567	31658823	159.3843063
chr1	31687732	31687819	63.51584171
chr1	31807934	31808190	247.5561424
chr1	31846410	31846634	25.47899146
chr1	31867554	31867810	313.8916538
chr1	31869542	31869798	116.5474258
chr1	31894323	31894579	202.243171
chr1	31895633	31895862	515.5093326
chr1	31920138	31920362	29.57210365
chr1	31932940	31933196	128.922008
chr1	31935494	31935718	35.54343228
chr1	31936647	31936871	25.51495459
chr1	31973645	31973869	47.09114567
chr1	31974897	31975121	42.31236719
chr1	31979865	31980089	39.70737044
chr1	32014516	32014766	578.8128584
chr1	32029737	32029957	489.8851381
chr1	32053393	32053649	63.574977
chr1	32059662	32059886	473.245935
chr1	32083789	32084045	131.4735076
chr1	32098794	32099050	58.71299005
chr1	32129511	32129746	530.6225787
chr1	32149692	32149951	59.26408718
chr1	32170832	32171088	345.6401602
chr1	32173430	32173654	26.00860712
chr1	32180016	32180272	73.86097472
chr1	32181281	32181537	104.3511945
chr1	32211271	32211527	242.7019202
chr1	32228313	32228569	94.90156474
chr1	32230822	32231103	50.23025678
chr1	32254870	32255096	411.3873222
chr1	32281602	32281858	276.7448048
chr1	32300217	32300473	104.5459562
chr1	32327158	32327229	71.12089969
chr1	32405484	32405740	177.7829239
chr1	32429760	32429987	647.8953753
chr1	32443414	32443670	94.83762678
chr1	32469230	32469486	77.09815832
chr1	32529029	32529285	139.0439276
chr1	32569856	32570117	68.59710951
chr1	32666712	32666783	58.76000602
chr1	32670969	32671193	38.15860141
chr1	32681305	32681514	354.0474611
chr1	32689421	32689677	85.97898065
chr1	32707147	32707371	27.78855196
chr1	32708181	32708405	38.38148585
chr1	32713831	32714087	209.5801122
chr1	32756206	32756430	29.15852261
chr1	32782124	32782380	108.7466451
chr1	32787416	32787640	28.40425661
chr1	32800774	32801031	179.9663045
chr1	32837879	32838135	144.3564323
chr1	32866507	32866719	395.8086078
chr1	32879617	32879831	503.9857209
chr1	32913989	32914245	217.2611617
chr1	32914821	32915045	47.67455402
chr1	32936698	32936922	23.93465183
chr1	32952942	32953166	27.01760011
chr1	32986088	32986344	321.9264213
chr1	32986862	32987086	41.9496386
chr1	33174592	33174816	23.61108692
chr1	33177850	33178127	517.0368896
chr1	33179970	33180194	25.93038492
chr1	33195724	33195980	18.80732429
chr1	33199657	33199881	28.5007637
chr1	33203003	33203259	54.39955033
chr1	33207023	33207302	58.3851965
chr1	33238647	33238877	429.3275313
chr1	33294023	33294279	67.33318478
chr1	33338290	33338546	227.646011
chr1	33342286	33342542	153.328985
chr1	33352212	33352468	118.2204686
chr1	33358539	33358763	29.59979152
chr1	33390422	33390646	28.23517446
chr1	33391068	33391324	115.9436367
chr1	33399075	33399331	167.7717037
chr1	33472850	33473106	85.34035168
chr1	33480143	33480367	30.09062999
chr1	33516218	33516486	59.90937638
chr1	33520778	33521034	212.1829708
chr1	33521293	33521517	40.07101963
chr1	33552036	33552231	377.0829694
chr1	33560671	33560927	104.7844512
chr1	33577660	33577916	125.11579
chr1	33603565	33603666	78.17577856
chr1	33613586	33613810	45.04551607
chr1	33634324	33634548	23.62701945
chr1	33684367	33684581	338.8514838
chr1	33761137	33761393	349.5727801
chr1	33764325	33764581	202.7089623
chr1	33805048	33805272	29.77719524
chr1	33808062	33808325	77.04561876
chr1	33833422	33833658	557.1962417
chr1	33896805	33897029	34.51069816
chr1	33921475	33921731	253.2708028
chr1	33936175	33936341	300.0457212
chr1	34078539	34078795	239.5619466
chr1	34090596	34090820	32.91440796
chr1	34098698	34098954	243.5257862
chr1	34106741	34106997	64.88535036
chr1	34119955	34120179	54.85831199
chr1	34308024	34308248	24.9562831
chr1	34341560	34341784	25.00870307
chr1	34479700	34479820	76.99879454
chr1	34579584	34579808	29.33176252
chr1	34628806	34629062	208.5215989
chr1	34925893	34926149	76.22444278
chr1	35012694	35012952	61.03836719
chr1	35014899	35015167	78.05814043
chr1	35057929	35058153	42.37654484
chr1	35063585	35063791	417.3210672
chr1	35108366	35108622	60.28899824
chr1	35147125	35147381	128.2629116
chr1	35208344	35208549	477.7110159
chr1	35252145	35252340	392.7709819
chr1	35253765	35254021	95.08423933
chr1	35318288	35318584	320.7019788
chr1	35332011	35332267	109.0487655
chr1	35344911	35345135	38.02827676
chr1	35350579	35350803	24.99463226
chr1	35362280	35362538	63.41043072
chr1	35667803	35667982	305.4077681
chr1	35686659	35686915	102.8733659
chr1	35764199	35764455	214.3305194
chr1	35811013	35811237	49.18602004
chr1	35909701	35909957	95.28686194
chr1	35916722	35916978	284.4585392
chr1	36010722	36010909	326.9603239
chr1	36030297	36030553	210.7952788
chr1	36034614	36034837	461.1953823
chr1	36111747	36112008	75.98159169
chr1	36181135	36181391	334.0598715
chr1	36192529	36192723	354.9554594
chr1	36240347	36240549	431.7445717
chr1	36323565	36323821	104.8974171
chr1	36348562	36348818	64.34515402
chr1	36365586	36365856	66.63246191
chr1	36554304	36554528	26.70481574
chr1	36562700	36562924	40.63674036
chr1	36565276	36565526	523.5806046
chr1	36565682	36565866	156.1772302
chr1	36600379	36600609	429.6645737
chr1	36615186	36615435	526.0816704
chr1	36626775	36626999	34.2034712
chr1	36635179	36635403	27.86935415
chr1	36653411	36653635	33.81801708
chr1	36653819	36654047	458.4456834
chr1	36674943	36675167	46.0895952
chr1	36683291	36683547	92.61759727
chr1	36705854	36706078	24.44820975
chr1	36714012	36714236	29.68944397
chr1	36735114	36735338	28.21793611
chr1	36751125	36751333	412.345267
chr1	36765519	36765776	78.09635052
chr1	36771880	36772104	48.60483028
chr1	36789704	36789928	24.51985185
chr1	36808362	36808618	351.7487724
chr1	36818361	36818585	26.92208509
chr1	36834682	36834938	200.2309134
chr1	36852105	36852361	23.30275544
chr1	36877948	36878172	25.30087666
chr1	36886473	36886687	498.0172427
chr1	36912002	36912258	267.4947033
chr1	36929853	36930077	24.72135485
chr1	36937596	36937820	31.24279382
chr1	36941557	36941781	23.55577997
chr1	36951326	36951592	69.96391421
chr1	36982040	36982237	443.8280547
chr1	37019515	37019771	225.1760736
chr1	37041749	37042005	279.4544413
chr1	37074939	37075195	216.2308308
chr1	37116120	37116376	124.2690993
chr1	37169385	37169595	374.3359487
chr1	37171301	37171557	118.0751681
chr1	37197390	37197614	26.19018347
chr1	37351191	37351415	39.46691464
chr1	37382380	37382604	26.48831176
chr1	37486345	37486569	30.25143931
chr1	37503906	37504162	123.0131238
chr1	37551057	37551313	51.92721227
chr1	37562200	37562456	70.17754334
chr1	37642902	37643158	97.37759262
chr1	37789431	37789687	247.9272635
chr1	37856895	37857119	38.63490489
chr1	37899952	37900170	371.6719589
chr1	37920521	37920759	613.319386
chr1	37924241	37924465	48.00611329
chr1	37953016	37953272	357.4861692
chr1	37980298	37980522	51.85628089
chr1	38027459	38027715	169.9096416
chr1	38068783	38069039	142.8980558
chr1	38120952	38121208	18.48296019
chr1	38142156	38142380	47.81363069
chr1	38148126	38148331	397.5763921
chr1	38231781	38232037	93.60190733
chr1	38244381	38244637	104.437521
chr1	38260584	38260808	48.09001664
chr1	38276790	38277046	145.9192051
chr1	38325817	38326073	185.2624133
chr1	38356122	38356378	255.25041
chr1	38385019	38385275	106.866441
chr1	38406103	38406327	36.20432311
chr1	38420081	38420337	82.58697313
chr1	38440719	38440975	243.0166514
chr1	38455713	38455969	236.6976601
chr1	38484629	38484885	181.7864138
chr1	38492393	38492558	237.037735
chr1	38503397	38503653	310.001708
chr1	38506236	38506492	253.2573092
chr1	38537601	38537857	79.37305579
chr1	38554223	38554279	61.6657232
chr1	38605737	38605961	29.22663235
chr1	38618496	38618720	42.51747485
chr1	38707332	38707556	63.14246891
chr1	38791898	38792122	32.30455906
chr1	38826579	38826803	23.80136992
chr1	38869525	38869584	62.21407287
chr1	38955550	38955806	103.3935145
chr1	38968566	38968790	24.35982853
chr1	39052778	39053034	259.2215546
chr1	39073998	39074254	143.0499216
chr1	39283843	39284103	299.7154778
chr1	39300986	39301197	439.1134235
chr1	39311940	39312196	93.41651169
chr1	39357466	39357722	116.8494905
chr1	39384815	39385071	197.9524693
chr1	39429891	39430147	214.2348693
chr1	39434819	39435043	23.35675865
chr1	39558071	39558327	295.5256988
chr1	39564403	39564626	452.9231011
chr1	39568281	39568503	496.0598136
chr1	39595240	39595464	33.60686785
chr1	39598777	39599033	183.8407472
chr1	39602392	39602616	24.92757199
chr1	39623914	39624181	74.31601884
chr1	39649404	39649660	190.7109339
chr1	39650113	39650337	49.88649226
chr1	39657328	39657584	273.8374693
chr1	39658283	39658444	310.3896086
chr1	39724372	39724612	539.0614999
chr1	39731976	39732232	125.9819974
chr1	39844005	39844261	179.933394
chr1	39853242	39853498	209.9141485
chr1	39873464	39873720	20.90959285
chr1	39876634	39876890	220.2962068
chr1	39934895	39935119	42.39057279
chr1	39972963	39973219	172.3052431
chr1	40004929	40005164	506.3992257
chr1	40071934	40072130	349.1424571
chr1	40075353	40075577	45.77816785
chr1	40105613	40105837	61.88194491
chr1	40119247	40119503	260.9005954
chr1	40123763	40124020	95.53097685
chr1	40138392	40138616	54.61869416
chr1	40167593	40167849	224.2266539
chr1	40185753	40186009	225.2426111
chr1	40265388	40265644	98.21518261
chr1	40282553	40282780	345.5515038
chr1	40367945	40368201	168.3443785
chr1	40385252	40385468	384.7392609
chr1	40439231	40439465	486.8603045
chr1	40498011	40498267	136.6888739
chr1	40544254	40544510	147.3102691
chr1	40550416	40550672	158.3212857
chr1	40599610	40599834	34.57820522
chr1	40609763	40609965	338.9577163
chr1	40618746	40619002	216.404948
chr1	40648736	40649001	46.11803725
chr1	40771159	40771425	66.88466042
chr1	40776664	40776888	23.15755231
chr1	40781008	40781264	174.4763189
chr1	40804437	40804667	597.9061651
chr1	40810339	40810563	25.41326297
chr1	40849794	40850018	29.29587585
chr1	40870573	40870783	388.8038072
chr1	40904141	40904397	150.6915081
chr1	40998578	40998834	98.64990744
chr1	41057905	41058161	131.535157
chr1	41078026	41078230	405.9313218
chr1	41090800	41091056	143.0055271
chr1	41096249	41096505	217.7903705
chr1	41115764	41116020	91.3843904
chr1	41134638	41134827	279.8007871
chr1	41188383	41188607	26.36970477
chr1	41224294	41224594	49.61853421
chr1	41236485	41236709	24.9925402
chr1	41239910	41240166	169.9437232
chr1	41248331	41248590	68.45244992
chr1	41261317	41261573	19.25198921
chr1	41286145	41286369	49.56469735
chr1	41314283	41314526	587.5766193
chr1	41315747	41315951	340.2187951
chr1	41321240	41321496	85.95781799
chr1	41328215	41328471	251.7391574
chr1	41385247	41385525	54.47615987
chr1	41405474	41405698	23.65484993
chr1	41410013	41410237	57.82716545
chr1	41414616	41414872	302.4851016
chr1	41418188	41418447	669.5589566
chr1	41469453	41469709	125.6628271
chr1	41489004	41489260	110.3681696
chr1	41588823	41589079	62.67395964
chr1	41705979	41706235	171.4936734
chr1	41733924	41734136	471.995066
chr1	41748423	41748679	241.7371392
chr1	41779349	41779573	35.16762403
chr1	41788611	41788867	322.1241909
chr1	41826828	41827089	94.18564964
chr1	41882827	41883034	367.1672301
chr1	41889130	41889386	92.86903663
chr1	41898469	41898662	388.9401532
chr1	41981833	41982089	161.5961794
chr1	42039861	42040052	347.0041826
chr1	42044680	42044936	79.41366167
chr1	42227963	42228187	37.48982558
chr1	42261119	42261343	24.23481392
chr1	42277728	42277988	66.70767346
chr1	42612611	42612822	429.0474509
chr1	42623350	42623574	29.96276726
chr1	42639064	42639320	113.2435225
chr1	42642661	42642917	211.7595755
chr1	42767831	42768094	51.49064158
chr1	42780230	42780414	314.4707944
chr1	42799866	42800090	24.3160737
chr1	42800966	42801190	34.26151418
chr1	42809992	42810248	110.3425061
chr1	42869722	42869946	23.39642837
chr1	42977322	42977578	232.9779147
chr1	43043682	43043868	281.120416
chr1	43061272	43061496	23.72635294
chr1	43112379	43112495	82.36662068
chr1	43145800	43146056	20.16456545
chr1	43156544	43156800	74.30831881
chr1	43195767	43195991	28.91702103
chr1	43196781	43197037	243.8853352
chr1	43201873	43202129	89.30625381
chr1	43212860	43213116	287.2274793
chr1	43222705	43222961	135.7376278
chr1	43231611	43231867	73.79309597
chr1	43242203	43242427	30.14847555
chr1	43243639	43243824	373.8989081
chr1	43282458	43282682	25.55937882
chr1	43379118	43379344	480.9128102
chr1	43388672	43388928	364.7305629
chr1	43396759	43397015	175.0136239
chr1	43505074	43505298	28.95029158
chr1	43535448	43535672	28.16821561
chr1	43539331	43539599	607.5289632
chr1	43539991	43540247	265.2997537
chr1	43663117	43663341	33.35389796
chr1	43693009	43693237	531.6304774
chr1	43703842	43704094	657.0773337
chr1	43706119	43706203	75.54393579
chr1	43751397	43751621	27.33328459
chr1	43769926	43770150	25.89657631
chr1	43774626	43774888	52.47984363
chr1	43782611	43782835	39.96779252
chr1	43800209	43800433	42.33231494
chr1	43823770	43824026	122.0399967
chr1	43849203	43849459	125.5881844
chr1	43880364	43880590	354.8118767
chr1	43888066	43888290	24.02773685
chr1	43904947	43905171	27.63749722
chr1	43965596	43965852	52.83087695
chr1	43992769	43993025	102.4111399
chr1	43994861	43995105	582.4292535
chr1	43997138	43997362	30.31531858
chr1	44014061	44014285	26.36135413
chr1	44020162	44020418	100.3651233
chr1	44056114	44056370	131.4615113
chr1	44105988	44106254	79.56820173
chr1	44119133	44119389	48.74319348
chr1	44229203	44229418	445.1715248
chr1	44309451	44309675	28.25155586
chr1	44396198	44396454	71.63989216
chr1	44399940	44400164	39.00071561
chr1	44400495	44400757	289.1982072
chr1	44405043	44405267	26.17372132
chr1	44412077	44412333	145.8851975
chr1	44452400	44452624	25.55506707
chr1	44460521	44460777	208.7347427
chr1	44471395	44471634	505.3941968
chr1	44496399	44496655	94.79970432
chr1	44501605	44501829	37.44243474
chr1	44502309	44502529	402.8057519
chr1	44513428	44513631	440.3395616
chr1	44557918	44558174	71.33985601
chr1	44569180	44569404	43.01540116
chr1	44678919	44679175	71.19018565
chr1	44683473	44683733	488.669684
chr1	44702237	44702493	109.7076545
chr1	44705222	44705478	80.70830098
chr1	44707756	44707980	49.20696142
chr1	44748614	44748838	25.97950105
chr1	44749205	44749522	45.13446777
chr1	44760440	44760696	356.1013097
chr1	44783972	44784228	187.7780224
chr1	44827252	44827508	97.09039604
chr1	44843930	44844186	373.4961074
chr1	44966370	44966626	142.0768988
chr1	45012450	45012674	32.01082247
chr1	45037823	45038047	42.6830157
chr1	45060856	45061093	505.1605866
chr1	45073904	45074160	94.71860208
chr1	45075168	45075424	224.8468061
chr1	45118603	45118808	393.4875534
chr1	45121275	45121531	268.2174747
chr1	45142878	45143134	126.7570298
chr1	45160819	45161043	31.46011836
chr1	45173613	45173869	73.58007533
chr1	45180688	45180944	189.0064954
chr1	45194999	45195255	197.5220023
chr1	45197017	45197273	59.54923816
chr1	45250438	45250662	39.29962014
chr1	45251866	45252040	315.4867034
chr1	45259426	45259620	329.9192757
chr1	45265410	45265666	267.0864845
chr1	45274948	45275172	29.90775648
chr1	45280742	45280998	97.05923456
chr1	45285763	45286019	22.02765235
chr1	45293009	45293265	165.6123329
chr1	45296765	45297021	53.44526446
chr1	45301622	45301805	332.5345693
chr1	45307319	45307543	23.70127412
chr1	45373735	45373959	37.76733355
chr1	45390791	45391047	123.3685694
chr1	45480231	45480440	460.3224404
chr1	45484401	45484585	277.6242134
chr1	45530842	45531098	140.9815135
chr1	45600147	45600371	24.44524079
chr1	45696277	45696533	320.3959425
chr1	45763725	45763949	23.36644042
chr1	45765997	45766222	507.8559007
chr1	45769661	45769917	279.8025482
chr1	45793929	45794153	53.50972479
chr1	45806637	45806861	44.76073705
chr1	45825561	45825737	326.94309
chr1	45958847	45959103	288.2181432
chr1	45965464	45965720	132.1626664
chr1	45978356	45978548	330.6365173
chr1	45987664	45987920	21.23714364
chr1	46008351	46008575	26.41192571
chr1	46035786	46036013	559.510748
chr1	46049968	46050192	26.34918438
chr1	46084910	46085134	23.98115429
chr1	46109802	46110059	96.35797202
chr1	46216403	46216659	117.8568172
chr1	46259927	46260183	93.23348132
chr1	46278430	46278654	26.25536101
chr1	46290382	46290606	26.39598573
chr1	46309330	46309586	57.13937584
chr1	46320480	46320736	63.97175598
chr1	46337910	46338134	30.62666918
chr1	46347320	46347538	521.9713996
chr1	46469087	46469311	25.98324186
chr1	46502798	46503031	517.6201716
chr1	46645268	46645500	480.837863
chr1	46645980	46646236	189.6851827
chr1	46663731	46663987	117.5291205
chr1	46689225	46689424	298.1990858
chr1	46713855	46714079	33.62136051
chr1	46767812	46768036	35.24235117
chr1	46799237	46799493	222.8070514
chr1	46806319	46806543	38.87657325
chr1	46813846	46814047	384.9123742
chr1	46872055	46872311	163.3647441
chr1	46908004	46908260	71.7905765
chr1	46908366	46908590	39.71561236
chr1	46912611	46912789	306.2613632
chr1	46943147	46943403	323.9592305
chr1	46953511	46953735	41.9742397
chr1	46993756	46993983	562.4128892
chr1	46998622	46998736	86.62914718
chr1	47000799	47001055	142.5092679
chr1	47013717	47013973	70.46990069
chr1	47088217	47088473	134.4095239
chr1	47190974	47191230	290.6282892
chr1	47201502	47201726	65.48054641
chr1	47213435	47213691	235.8872228
chr1	47341813	47342037	36.66344751
chr1	47343900	47344156	61.71889849
chr1	47400589	47400845	113.9433791
chr1	47434978	47435202	33.4361321
chr1	47456779	47457035	185.7252626
chr1	47555099	47555323	31.76472464
chr1	47609423	47609647	34.58991271
chr1	47639556	47639812	87.71823883
chr1	47641065	47641321	256.1523042
chr1	47644883	47645109	496.8514912
chr1	47658657	47658853	318.2369362
chr1	47728556	47728812	232.1848433
chr1	47854523	47854735	397.8840496
chr1	47871381	47871605	53.20482835
chr1	47890173	47890446	137.1026836
chr1	47898149	47898338	294.6398717
chr1	47902195	47902451	191.9687968
chr1	47903598	47903673	67.7911103
chr1	47915638	47915894	228.1037195
chr1	47969581	47969837	125.6314282
chr1	47981135	47981359	35.34909724
chr1	47993414	47993670	157.6809364
chr1	47995257	47995525	55.55771732
chr1	48015276	48015500	37.92667896
chr1	48090280	48090429	88.87571122
chr1	48169996	48170220	23.99744947
chr1	48176219	48176441	431.2803343
chr1	48191987	48192243	277.3091433
chr1	48204345	48204563	343.6273458
chr1	48221154	48221410	106.4847985
chr1	48246214	48246470	126.0375227
chr1	48251310	48251510	369.2416
chr1	48285388	48285612	40.84247547
chr1	48303609	48303896	66.65851874
chr1	48308805	48309029	36.75012292
chr1	48332618	48332932	66.38966009
chr1	48377130	48377354	24.76270849
chr1	48379044	48379388	54.73791386
chr1	48385180	48385436	193.0101805
chr1	48395998	48396222	37.94353839
chr1	48397157	48397383	456.5257294
chr1	48413818	48414074	265.0503126
chr1	48417581	48417805	41.28720918
chr1	48438877	48438972	74.22440932
chr1	48463350	48463606	194.3595739
chr1	48526889	48527145	204.6084112
chr1	48559412	48559668	326.2980222
chr1	48575163	48575390	496.2039545
chr1	48642815	48643039	35.00136718
chr1	48667926	48668123	387.0278546
chr1	48669057	48669313	118.3439469
chr1	48682674	48682898	32.61068383
chr1	48686247	48686471	23.93760883
chr1	48693886	48694142	90.76643344
chr1	48702617	48702811	384.0841788
chr1	48750397	48750653	95.67084446
chr1	48822615	48822871	71.07271065
chr1	48916162	48916386	34.291944
chr1	48963836	48964092	227.1388089
chr1	48964257	48964513	76.78538139
chr1	48996451	48996707	200.7660827
chr1	49018163	49018419	157.5363782
chr1	49038422	49038621	341.0042249
chr1	49143024	49143280	101.9767346
chr1	49162837	49163093	110.3027266
chr1	49283257	49283513	267.7785958
chr1	49381840	49382096	18.68430681
chr1	49382275	49382531	109.6020016
chr1	50546620	50546881	59.5785837
chr1	50546982	50547206	24.09282184
chr1	50680550	50680774	27.99404105
chr1	50737699	50737955	215.6689909
chr1	50798735	50798936	327.4950069
chr1	50799271	50799527	146.2986592
chr1	50814444	50814643	389.1195535
chr1	50834208	50834442	349.9283824
chr1	50835571	50835827	98.47241659
chr1	51071225	51071481	218.5763295
chr1	51086299	51086555	195.2737241
chr1	51169776	51170032	104.1425377
chr1	51215715	51215971	127.6050134
chr1	51240510	51240766	292.0297127
chr1	51339109	51339371	74.77980631
chr1	51395134	51395390	106.5346251
chr1	51425990	51426246	19.55840625
chr1	51433759	51433983	40.84275975
chr1	51510547	51510812	71.90894164
chr1	51524491	51524729	582.2751401
chr1	51552664	51552888	43.9224495
chr1	51554208	51554466	72.2255602
chr1	51655157	51655413	310.2555824
chr1	51657901	51658157	117.6671418
chr1	51762536	51762792	265.1541777
chr1	51779155	51779379	35.33645176
chr1	51807668	51807892	42.77797093
chr1	51810638	51810862	38.41411488
chr1	51985060	51985284	24.97954469
chr1	52000732	52000988	201.9097038
chr1	52032029	52032253	38.16410251
chr1	52034969	52035225	89.21311745
chr1	52093432	52093688	250.3775974
chr1	52123226	52123482	75.92252178
chr1	52234742	52234916	279.8922536
chr1	52362611	52362814	435.331881
chr1	52390188	52390412	27.23163299
chr1	52391911	52392167	148.0664488
chr1	52402302	52402526	37.73117696
chr1	52468035	52468261	570.9598548
chr1	52503318	52503542	26.36613005
chr1	52515610	52515834	38.44205515
chr1	52537355	52537611	22.74572087
chr1	52593198	52593391	321.3622961
chr1	52607607	52607863	256.1439572
chr1	52730257	52730481	49.88065881
chr1	52762012	52762211	293.9864602
chr1	52771443	52771699	18.50827805
chr1	52814386	52814642	261.4113721
chr1	52834040	52834296	93.76024696
chr1	52870461	52870717	62.96792527
chr1	53033830	53034054	28.51557854
chr1	53128308	53128532	25.74835976
chr1	53132054	53132310	210.9226412
chr1	53151974	53152175	331.2982028
chr1	53166655	53166830	261.3499406
chr1	53213866	53214090	26.63614003
chr1	53291586	53291842	53.11515996
chr1	53370590	53370846	212.812808
chr1	53379329	53379592	101.3094019
chr1	53387314	53387570	170.1730202
chr1	53435792	53436048	267.7610235
chr1	53480489	53480713	41.24836447
chr1	53490763	53490987	32.13069703
chr1	53531169	53531393	34.26175165
chr1	53553514	53553770	74.54303615
chr1	53573349	53573573	25.57115648
chr1	53576938	53577162	27.71602992
chr1	53581807	53582031	25.00215742
chr1	53587419	53587643	25.31452357
chr1	53591397	53591621	25.03557469
chr1	53603469	53603725	143.5117948
chr1	53611474	53611782	44.09229141
chr1	53621292	53621516	42.10571655
chr1	53638441	53638697	221.3603307
chr1	53642490	53642746	300.2725473
chr1	53645085	53645309	23.38494276
chr1	53647729	53647985	223.4830162
chr1	53649185	53649409	30.68222143
chr1	53651421	53651677	175.9664612
chr1	53652272	53652496	31.3286021
chr1	53655873	53656129	92.05132092
chr1	53731771	53732027	104.3247288
chr1	53743986	53744181	343.6971942
chr1	53757325	53757549	27.84794957
chr1	53794438	53794662	23.52339876
chr1	53829056	53829312	78.7315211
chr1	53859060	53859268	395.1907655
chr1	53910306	53910562	116.8686086
chr1	53951211	53951427	413.2571516
chr1	54059808	54060064	201.2358011
chr1	54102307	54102531	48.03883585
chr1	54104936	54105160	32.54007379
chr1	54147834	54148090	174.3450626
chr1	54149944	54150168	32.60825303
chr1	54154435	54154659	32.81542625
chr1	54181215	54181471	108.5161027
chr1	54184161	54184385	30.93104143
chr1	54191171	54191427	86.66895713
chr1	54220430	54220686	250.5039625
chr1	54287127	54287383	44.51362013
chr1	54326639	54326851	460.6150893
chr1	54344238	54344494	287.0183578
chr1	54384944	54385168	38.11974603
chr1	54414783	54414995	420.2147618
chr1	54425378	54425634	173.2215589
chr1	54457835	54458059	453.4699519
chr1	54470889	54471113	26.24886461
chr1	54535830	54536026	341.0511537
chr1	54547394	54547597	352.2162109
chr1	54572960	54573077	69.32794405
chr1	54587274	54587530	269.3863078
chr1	54591419	54591675	172.2238789
chr1	54647453	54647709	187.9104523
chr1	54738668	54738892	25.55953809
chr1	54739259	54739483	23.31919825
chr1	54745288	54745512	33.41907289
chr1	54776741	54776949	352.5962069
chr1	54788944	54789200	131.5401718
chr1	54826155	54826379	23.64965686
chr1	54827124	54827251	105.4842611
chr1	54870909	54871133	28.38618083
chr1	54890992	54891216	30.20780524
chr1	54934491	54934630	94.0897672
chr1	54953915	54954139	33.42556952
chr1	54955120	54955346	412.9846538
chr1	54965154	54965410	107.9867561
chr1	54976465	54976689	46.28928646
chr1	54985429	54985685	100.3939265
chr1	55013359	55013583	24.02585738
chr1	55013671	55013895	26.89054568
chr1	55040851	55041107	20.4784841
chr1	55045264	55045488	23.35554932
chr1	55114499	55114723	60.84878664
chr1	55129456	55129712	174.3316791
chr1	55137772	55138001	454.5149331
chr1	55181377	55181601	25.30519037
chr1	55233844	55234100	125.0936159
chr1	55257658	55257843	319.7299975
chr1	55266865	55267089	28.10135177
chr1	55274169	55274393	31.1892587
chr1	55276208	55276432	516.883024
chr1	55313800	55314024	25.75374602
chr1	55331213	55331437	25.26079053
chr1	55333453	55333709	79.41575244
chr1	55337679	55337903	36.73286684
chr1	55410819	55411075	237.0276274
chr1	55416400	55416656	242.9133603
chr1	55438886	55439145	86.51854316
chr1	55462119	55462350	395.0359526
chr1	55476535	55476791	102.9335668
chr1	55487811	55488017	363.8620322
chr1	55501599	55501855	19.25811319
chr1	55504130	55504354	33.55510998
chr1	55537222	55537478	119.3106557
chr1	55606260	55606516	322.4676031
chr1	55609414	55609677	106.0642758
chr1	55738757	55739013	80.04419612
chr1	55743279	55743490	452.7643694
chr1	55750519	55750775	202.7991823
chr1	55803822	55804078	228.6694537
chr1	55841386	55841642	239.0661665
chr1	55844268	55844487	356.7517488
chr1	55895002	55895258	24.82734167
chr1	55944481	55944737	153.9120297
chr1	55949257	55949481	33.12486253
chr1	55996450	55996674	34.41877146
chr1	56167800	56168056	169.34613
chr1	56314677	56314901	46.69435586
chr1	56326873	56327129	111.2108184
chr1	56333688	56333912	27.88676227
chr1	56358892	56359148	180.2342608
chr1	56495070	56495326	91.50834993
chr1	56614219	56614443	42.83770226
chr1	56655642	56655898	229.7396254
chr1	56701614	56701870	222.9805262
chr1	56717391	56717615	26.52081656
chr1	56719945	56720169	43.49457267
chr1	56750699	56750923	28.47320549
chr1	56755015	56755271	67.2141477
chr1	56797594	56797818	28.84977196
chr1	56844242	56844466	40.98613974
chr1	56874832	56875088	327.8874953
chr1	56880520	56880800	84.32707599
chr1	56882291	56882547	220.5910317
chr1	56900426	56900650	27.97699277
chr1	56902677	56902901	37.90238839
chr1	56914678	56914902	35.22404966
chr1	56927024	56927280	92.05881877
chr1	56942938	56943162	28.36818728
chr1	56959956	56960284	65.92601346
chr1	56961908	56962164	18.37619428
chr1	56974031	56974289	93.47840473
chr1	56975794	56976018	32.42943217
chr1	56998460	56998716	54.22744131
chr1	57035358	57035582	32.32343149
chr1	57042858	57043114	142.2990084
chr1	57045313	57045569	122.0635975
chr1	57050668	57050886	510.3847244
chr1	57175032	57175288	137.9351042
chr1	57223894	57224150	276.070431
chr1	57269302	57269558	238.4389662
chr1	57284433	57284689	53.5325763
chr1	57286777	57286997	503.6810052
chr1	57297627	57297880	688.1097739
chr1	57298838	57299094	97.37869531
chr1	57300230	57300454	38.33552907
chr1	57320511	57320735	23.3525936
chr1	57376242	57376549	70.23978482
chr1	57385455	57385679	24.61613205
chr1	57431516	57431806	83.92555234
chr1	57433983	57434239	297.0895453
chr1	57443640	57443896	193.0468691
chr1	57444525	57444749	28.32258749
chr1	57483432	57483688	157.8349093
chr1	57490673	57490897	25.2596613
chr1	57527126	57527382	347.5248668
chr1	57545493	57545749	105.6686734
chr1	57550947	57551203	19.10321627
chr1	57590804	57591028	28.99005061
chr1	57698232	57698488	167.7976998
chr1	57718769	57719025	119.3943819
chr1	57746018	57746242	34.30124771
chr1	57806354	57806610	173.5255337
chr1	57833781	57834005	36.5785233
chr1	57888564	57888620	59.60100467
chr1	57890264	57890520	231.5295754
chr1	58478979	58479235	93.516631
chr1	58501244	58501500	55.07409664
chr1	58512993	58513249	146.5011485
chr1	58531324	58531580	156.3683952
chr1	58621079	58621335	81.4656737
chr1	58628710	58628966	165.5235012
chr1	58981549	58981805	305.4357718
chr1	59012441	59012655	407.6473002
chr1	59118343	59118531	294.3101838
chr1	59205618	59205835	445.1262618
chr1	59234999	59235219	325.6156706
chr1	59247477	59247701	28.39849483
chr1	59248109	59248252	98.86897213
chr1	59250839	59251095	218.2046092
chr1	59281920	59282144	29.96607061
chr1	59307197	59307453	132.6660622
chr1	59347302	59347526	29.1516718
chr1	59348820	59349044	29.42526998
chr1	59351024	59351359	75.17253288
chr1	59364717	59364941	38.45064345
chr1	59399346	59399570	28.21585138
chr1	59416716	59416795	64.59789457
chr1	59493188	59493412	28.5968853
chr1	59507746	59507970	24.01290442
chr1	59517829	59518053	40.93419887
chr1	59573813	59573881	46.88594643
chr1	59612431	59612687	94.67889777
chr1	59612852	59613076	30.60969813
chr1	59652476	59652700	58.47550627
chr1	59669788	59670044	19.44537275
chr1	59690969	59691193	32.95842303
chr1	59755946	59756099	200.6171449
chr1	59758337	59758593	77.35931773
chr1	59762014	59762238	38.58768118
chr1	59874355	59874579	28.07980878
chr1	59888627	59888851	25.43374002
chr1	59934555	59934779	33.2983274
chr1	59977208	59977432	26.09750646
chr1	59977831	59978055	27.82372646
chr1	59988815	59989113	100.8115017
chr1	60022532	60022788	62.16976863
chr1	60026582	60026806	26.10449706
chr1	60033891	60034147	92.93841878
chr1	60131957	60132034	57.0705019
chr1	60135446	60135702	26.58210595
chr1	60162910	60163134	26.29767891
chr1	60164981	60165217	496.1189173
chr1	60183791	60184047	157.109907
chr1	60225174	60225414	644.2759799
chr1	60243234	60243490	74.31862014
chr1	60245732	60245956	33.19343883
chr1	60345309	60345565	351.2355065
chr1	60368898	60369154	309.8618697
chr1	60413049	60413291	567.5838996
chr1	60437104	60437360	283.3724294
chr1	60442542	60442798	133.6758213
chr1	60592484	60592708	41.50869358
chr1	60622614	60622870	232.107783
chr1	60747107	60747320	435.7878806
chr1	60891249	60891505	85.99692205
chr1	61198558	61198845	56.12469788
chr1	61230967	61231175	380.8302858
chr1	61294765	61294989	24.80850518
chr1	61314321	61314577	131.8891072
chr1	61391173	61391429	111.1481871
chr1	61435778	61436034	141.0192317
chr1	61444724	61444929	380.7202789
chr1	61508668	61508924	258.0204866
chr1	61515640	61515841	320.8800777
chr1	61519568	61519792	47.12019176
chr1	61545674	61545898	52.20151185
chr1	61584802	61585026	30.27122062
chr1	61618499	61618760	43.67106729
chr1	61649233	61649457	30.9593167
chr1	61665718	61665974	58.25862735
chr1	61676348	61676604	97.54937581
chr1	61803940	61804196	219.958217
chr1	61815769	61815993	40.75009039
chr1	61901716	61901940	48.11335212
chr1	61919095	61919351	205.8269493
chr1	62013042	62013266	49.6052675
chr1	62054388	62054644	304.4805612
chr1	62107460	62107716	224.0952067
chr1	62124831	62125087	62.78226178
chr1	62308667	62308891	40.86386317
chr1	62317849	62318105	309.7582465
chr1	62416136	62416394	96.82875337
chr1	62536140	62536396	151.8799942
chr1	62548470	62548726	133.5448533
chr1	62576825	62577049	35.86492702
chr1	62596817	62597073	173.1115263
chr1	62601491	62601747	109.7956758
chr1	62609968	62610224	110.9799668
chr1	62641338	62641560	433.5017353
chr1	62707396	62707652	59.17751975
chr1	62759929	62760185	180.5059541
chr1	62804034	62804290	106.377952
chr1	62857120	62857376	134.4503995
chr1	62871052	62871276	27.36026787
chr1	62873134	62873367	466.3658585
chr1	62899974	62900230	85.54348806
chr1	62905694	62905950	28.2425071
chr1	62973912	62974168	217.484175
chr1	62996290	62996500	391.7952723
chr1	63198080	63198304	35.85712464
chr1	63212288	63212475	339.2351676
chr1	63307332	63307588	317.6343325
chr1	63314807	63315031	36.80553271
chr1	63372111	63372335	51.3843474
chr1	63377750	63378006	56.2580604
chr1	63428922	63429178	219.1535966
chr1	63455233	63455489	83.59127297
chr1	63470614	63470870	158.2550752
chr1	63614775	63615031	207.1043649
chr1	63655515	63655739	45.8515357
chr1	63695042	63695266	28.69617532
chr1	63782716	63782849	102.1048715
chr1	63793294	63793550	156.1177914
chr1	63833262	63833486	29.29790839
chr1	63907349	63907605	244.9010149
chr1	63932521	63932745	43.7928808
chr1	64003698	64003954	58.7398496
chr1	64023128	64023384	136.3413119
chr1	64041050	64041274	30.12173522
chr1	64081595	64081784	323.9731706
chr1	64140154	64140372	369.5600439
chr1	64157683	64157890	395.4817008
chr1	64205198	64205422	24.05812299
chr1	64239474	64239730	140.5926288
chr1	64334280	64334504	31.19923101
chr1	64380872	64381128	110.9506013
chr1	64383631	64383855	37.38885704
chr1	64602855	64603047	289.1062421
chr1	64629702	64629986	55.18673937
chr1	64708736	64709002	104.8687101
chr1	64712078	64712334	221.3739272
chr1	64734830	64735027	372.7133416
chr1	64844505	64844729	24.91388374
chr1	65019068	65019292	51.98200471
[truncated: 53,620 more rows]
