# Supplementary material for: Variable reproducibility in genome-scale public data: A case study using ENCODE ChIP sequencing resource
Source: FEBS Lett. 2015 Dec 21;589(24):3866–70. doi: 10.1016/j.febslet.2015.11.027 (PMC4686001; doi:10.1016/j.febslet.2015.11.027)
Supplement: Supplementary file advisedPeakLists.zip — This zip archive contains 56 advised peak lists (see main text and supplementary table 1). Files are bed like tab delimited text files, with 4 columns: chromosome, peak start, peak end, and peak score. [file mmc4.zip › HMEC_None_CTCF.bed]

chr1	237624	237900	77.93763692
chr1	521436	521700	42.21939763
chr1	714138	714423	90.66451461
chr1	785828	786092	22.17079525
chr1	805167	805443	199.1861214
chr1	840017	840293	258.5196647
chr1	848218	848572	38.38902832
chr1	856455	856719	63.44998913
chr1	873552	873828	148.7674046
chr1	886807	887084	41.29146278
chr1	911472	911748	205.4359633
chr1	919593	919869	266.0144073
chr1	937257	937533	247.8071941
chr1	950790	951076	110.2735301
chr1	954660	954952	120.3527693
chr1	968342	968620	104.5044365
chr1	976056	976320	17.49664331
chr1	989997	990261	25.62289651
chr1	994671	994935	19.94430099
chr1	999224	999500	317.5042546
chr1	1057508	1057784	357.0504961
chr1	1166128	1166410	84.55580279
chr1	1200414	1200707	129.8570627
chr1	1208328	1208592	18.45771364
chr1	1219285	1219549	25.01634867
chr1	1225596	1225872	288.5556855
chr1	1227279	1227555	225.5197702
chr1	1235450	1235735	93.16784357
chr1	1237366	1237642	78.13891712
chr1	1240645	1240909	41.80088714
chr1	1241510	1241774	20.18516555
chr1	1245407	1245671	20.8472051
chr1	1280037	1280313	164.2661389
chr1	1280539	1280815	34.13927873
chr1	1284650	1284926	58.99710971
chr1	1285182	1285458	143.0540771
chr1	1297486	1297750	20.70353411
chr1	1307481	1307757	368.1594966
chr1	1310515	1310779	89.56087931
chr1	1311745	1312009	22.24983593
chr1	1334798	1335074	192.3780588
chr1	1337452	1337615	278.4049984
chr1	1352806	1353070	17.22484985
chr1	1376353	1376592	373.5055125
chr1	1440325	1440601	181.176309
chr1	1440948	1441212	30.19858671
chr1	1447094	1447358	17.40097907
chr1	1486445	1486818	36.23932206
chr1	1509164	1509510	50.5436729
chr1	1533082	1533377	88.83157839
chr1	1555515	1555779	17.71868888
chr1	1597162	1597453	107.9801069
chr1	1610364	1610653	56.96738119
chr1	1624504	1624768	20.36726632
chr1	1655891	1656155	25.05601955
chr1	1695711	1695975	67.14067542
chr1	1710457	1710721	16.20262649
chr1	1720520	1720800	76.4611477
chr1	1727945	1728209	21.80028405
chr1	1790072	1790354	60.23788383
chr1	1805260	1805541	46.17851814
chr1	1830674	1830938	25.4393659
chr1	1837719	1837995	437.7256629
chr1	1838842	1839106	26.00830176
chr1	1840433	1840709	176.3146917
chr1	1850365	1850629	31.15870601
chr1	1875450	1875726	285.1532129
chr1	1886291	1886591	39.82484578
chr1	1891529	1891805	388.9774091
chr1	1976324	1976600	209.6929331
chr1	1977970	1978246	296.8147254
chr1	1980904	1981184	159.334842
chr1	1987367	1987631	22.74767479
chr1	2040106	2040382	49.29827211
chr1	2063686	2063967	45.41745225
chr1	2066983	2067247	49.35050161
chr1	2071480	2071663	265.8419101
chr1	2105808	2106017	396.2294247
chr1	2126636	2126912	388.0308926
chr1	2144167	2144431	62.44331414
chr1	2144488	2144788	38.98662322
chr1	2242965	2243229	46.11244007
chr1	2246641	2246917	140.0064367
chr1	2258011	2258275	20.82508624
chr1	2313226	2313502	371.4886718
chr1	2314062	2314338	178.5437035
chr1	2345861	2346137	327.3112555
chr1	2361537	2361813	263.3763167
chr1	2446693	2446979	34.8683918
chr1	2457551	2457815	19.98264632
chr1	2462490	2462754	37.06365268
chr1	2470801	2471081	71.99350916
chr1	2478217	2478481	16.00283384
chr1	2479527	2479803	421.3771342
chr1	2486346	2486646	81.56664559
chr1	2488702	2488966	18.57508258
chr1	2493382	2493658	136.9791962
chr1	2509911	2510175	27.86853487
chr1	2574677	2574941	22.80755915
chr1	2688926	2689202	14.99656081
chr1	2703245	2703509	17.83797319
chr1	2929111	2929375	22.31680631
chr1	3236565	3236859	49.00188214
chr1	3326768	3327052	126.6909872
chr1	3333723	3334016	42.2993826
chr1	3341318	3341594	326.600928
chr1	3347873	3348137	21.64640912
chr1	3369713	3369989	397.0889587
chr1	3370816	3371092	87.3367333
chr1	3388416	3388680	74.94639815
chr1	3399104	3399380	81.32445175
chr1	3400483	3400759	399.691711
chr1	3407801	3408077	347.9437403
chr1	3434782	3435058	223.1680037
chr1	3447012	3447276	20.48354787
chr1	3481865	3482089	372.1623101
chr1	3531770	3532046	272.5622303
chr1	3535621	3535897	295.792538
chr1	3537771	3538052	140.0565706
chr1	3542234	3542498	16.45521416
chr1	3566451	3566715	27.23201613
chr1	3612197	3612473	311.3950188
chr1	3619612	3619900	71.8308667
chr1	3641036	3641259	429.0022706
chr1	3692533	3692810	153.7832959
chr1	3702063	3702339	128.2300992
chr1	3712985	3713249	16.04965047
chr1	3718039	3718303	59.263657
chr1	3773752	3774028	151.1396556
chr1	3774825	3775089	59.04637818
chr1	3786496	3786760	28.35840514
chr1	3816179	3816443	27.15167747
chr1	3827413	3827609	335.340772
chr1	4645281	4645576	69.97542661
chr1	4654443	4654707	25.37501617
chr1	4712707	4712939	364.880019
chr1	4716385	4716661	375.4824557
chr1	4754639	4754903	29.81054819
chr1	4760965	4761229	20.49843322
chr1	4838084	4838362	74.66496933
chr1	4886191	4886467	170.2229734
chr1	5569998	5570207	388.2873704
chr1	5574672	5574900	448.2106905
chr1	5681140	5681404	54.32334902
chr1	5697290	5697566	242.8099774
chr1	5700981	5701245	32.29100768
chr1	5805924	5806158	462.7569845
chr1	5890891	5891155	23.94086774
chr1	5953796	5954060	33.26712528
chr1	5968610	5968874	18.89896407
chr1	5976107	5976383	243.0012462
chr1	5999366	5999630	23.80298124
chr1	6035275	6035551	298.7101729
chr1	6094546	6094822	253.9059115
chr1	6095826	6096090	21.41194138
chr1	6101553	6101829	181.0590356
chr1	6113004	6113280	188.7274077
chr1	6140707	6141008	145.0848523
chr1	6142403	6142725	33.41134132
chr1	6159847	6160146	92.90221143
chr1	6168937	6169213	360.1443243
chr1	6208833	6209097	21.49980322
chr1	6222830	6223106	35.0998564
chr1	6231634	6231920	126.6268059
chr1	6243603	6243867	27.03404801
chr1	6245910	6246186	141.9556412
chr1	6265303	6265579	255.9355308
chr1	6268759	6269035	96.03579068
chr1	6269727	6270027	74.20266266
chr1	6298745	6299027	51.37617908
chr1	6305179	6305402	394.4355179
chr1	6306822	6307098	347.748046
chr1	6332974	6333238	28.20507761
chr1	6340926	6341190	25.11945837
chr1	6360896	6361160	16.79724494
chr1	6403561	6403792	491.2657269
chr1	6408034	6408310	208.0048598
chr1	6417414	6417678	28.51828241
chr1	6423088	6423364	147.8282414
chr1	6454043	6454307	80.40042819
chr1	6457135	6457411	145.1208383
chr1	6464775	6465051	297.9559678
chr1	6469168	6469432	20.30652409
chr1	6474401	6474677	232.5074156
chr1	6483558	6483795	435.8852134
chr1	6484157	6484421	29.56967576
chr1	6497127	6497403	238.1926319
chr1	6498157	6498378	418.3415921
chr1	6505231	6505507	119.7449059
chr1	6508267	6508531	18.68980462
chr1	6532513	6532792	81.13584405
chr1	6535616	6535892	313.8418236
chr1	6545905	6546169	28.50225961
chr1	6546571	6546847	385.5135814
chr1	6548639	6548903	19.39640006
chr1	6549973	6550249	349.8516131
chr1	6573407	6573671	36.13080654
chr1	6583712	6583988	221.5801724
chr1	6607400	6607664	30.25084458
chr1	6614529	6614805	360.2307732
chr1	6640918	6641194	13.10860961
chr1	6644258	6644522	22.05481717
chr1	6648544	6648808	30.43614282
chr1	6659473	6659749	56.88987457
chr1	6669720	6669984	40.64364747
chr1	6694729	6695005	175.7768071
chr1	6706615	6706891	174.4423336
chr1	6761850	6762013	229.459314
chr1	6780126	6780340	332.2640701
chr1	6787614	6787818	383.2922716
chr1	6843349	6843613	22.77722528
chr1	6846096	6846360	32.16596892
chr1	6854279	6854555	54.30564871
chr1	6948419	6948683	21.70792492
chr1	6950030	6950236	331.4377683
chr1	6979266	6979530	17.81023213
chr1	7102807	7103083	161.486616
chr1	7130544	7130756	348.4053726
chr1	7177529	7177809	150.788546
chr1	7180976	7181255	57.68927037
chr1	7268036	7268256	509.0843652
chr1	7278347	7278623	301.9638936
chr1	7284853	7285152	35.15073745
chr1	7514179	7514455	55.19114275
chr1	7599438	7599702	18.61119123
chr1	7599869	7600074	366.6699214
chr1	7621543	7621807	27.81767748
chr1	7707341	7707617	348.9877435
chr1	7727640	7727931	608.0589501
chr1	7729548	7729824	332.92208
chr1	7812913	7813189	260.6600917
chr1	7815570	7815846	17.26039176
chr1	7868346	7868630	131.9852786
chr1	7962858	7963134	273.7414272
chr1	8002406	8002670	48.38019789
chr1	8021384	8021660	164.3741681
chr1	8035387	8035629	454.480014
chr1	8042424	8042631	386.4054468
chr1	8075065	8075341	198.1907567
chr1	8091288	8091564	190.3095779
chr1	8225791	8226055	17.9703218
chr1	8234514	8234778	21.07587903
chr1	8299017	8299293	142.7514081
chr1	8374428	8374646	422.7269069
chr1	8375964	8376240	19.04163242
chr1	8409095	8409371	300.2601539
chr1	8411780	8412056	193.5816611
chr1	8434914	8435190	208.2491818
chr1	8469287	8469568	150.8565883
chr1	8484152	8484416	17.75606187
chr1	8621193	8621399	366.6280102
chr1	8631246	8631542	80.12514167
chr1	8731434	8731710	268.176237
chr1	8761537	8761813	14.43151988
chr1	8763343	8763607	33.70155087
chr1	8779031	8779295	29.52157527
chr1	8786603	8786886	158.241666
chr1	8854727	8854991	24.58922069
chr1	8874989	8875270	115.0629426
chr1	8877655	8877919	30.96722381
chr1	8891461	8891725	22.44970216
chr1	8909017	8909293	403.0133432
chr1	8919497	8919773	191.7516648
chr1	8922563	8922859	123.1899746
chr1	8931659	8931935	182.6873029
chr1	8939382	8939678	78.27096221
chr1	8962810	8963086	62.92544325
chr1	8978207	8978483	203.6436965
chr1	9022998	9023274	178.8078228
chr1	9048178	9048408	371.6251568
chr1	9053412	9053688	32.05768173
chr1	9065244	9065451	405.8243547
chr1	9070129	9070405	162.8915195
chr1	9099253	9099517	19.06208421
chr1	9118608	9118872	46.79537451
chr1	9127338	9127602	21.13065204
chr1	9161665	9161941	289.8623417
chr1	9170059	9170346	37.37226023
chr1	9170852	9171128	382.0628085
chr1	9188754	9189018	22.00242084
chr1	9202327	9202603	258.60472
chr1	9241397	9241635	407.8978987
chr1	9242356	9242620	53.34515688
chr1	9256567	9256843	243.7802792
chr1	9258715	9258979	17.26060146
chr1	9294478	9294754	214.4291159
chr1	9310140	9310416	229.5308618
chr1	9327184	9327460	303.3595846
chr1	9340714	9340978	36.89671905
chr1	9349140	9349353	408.2379415
chr1	9355107	9355371	16.51086374
chr1	9473559	9473823	21.63176177
chr1	9488728	9488992	58.24042294
chr1	9515876	9516152	313.4161552
chr1	9537039	9537303	19.47758272
chr1	9551175	9551451	355.4209747
chr1	9555316	9555592	317.9167187
chr1	9606723	9606987	43.9632486
chr1	9633019	9633283	53.30691216
chr1	9633826	9634090	45.66404399
chr1	9637018	9637282	17.00235259
chr1	9648505	9648781	168.5998298
chr1	9653958	9654234	319.2666159
chr1	9675693	9675969	273.5605805
chr1	9687067	9687356	590.8129581
chr1	9750189	9750453	39.52979562
chr1	9762352	9762628	202.6183287
chr1	9780447	9780711	21.26481666
chr1	9781277	9781541	26.60173292
chr1	9781901	9782177	214.4587247
chr1	9785153	9785363	366.3903017
chr1	9844701	9844886	300.3047858
chr1	9852313	9852577	61.22142987
chr1	9887985	9888261	89.53046796
chr1	9896327	9896591	20.53143881
chr1	9927600	9927839	451.3582991
chr1	9935000	9935221	402.3380104
chr1	9974527	9974841	98.81276476
chr1	10002459	10002735	173.7335542
chr1	10010445	10010659	403.3740282
chr1	10092594	10092870	333.409969
chr1	10093649	10093941	38.63071197
chr1	10094515	10094834	101.4709222
chr1	10211685	10211949	16.77989204
chr1	10213052	10213328	281.9896948
chr1	10270278	10270554	385.8483111
chr1	10398157	10398433	208.0713739
chr1	10437502	10437778	209.9751894
chr1	10488191	10488406	400.0894198
chr1	10490278	10490554	319.8463068
chr1	10516198	10516462	22.47004511
chr1	10554748	10555024	361.6933041
chr1	10555141	10555456	65.48431457
chr1	10567557	10567786	400.1734224
chr1	10574525	10574801	187.3246979
chr1	10590369	10590645	379.7207805
chr1	10622092	10622373	84.8513709
chr1	10694547	10694811	19.22922491
chr1	10750573	10750857	35.32082981
chr1	10752464	10752740	177.6233405
chr1	10813328	10813592	32.34816729
chr1	10848550	10848814	28.1197155
chr1	10848884	10849148	40.96354354
chr1	10853946	10854210	32.48388645
chr1	10927224	10927517	88.28301085
chr1	10970001	10970277	237.4665204
chr1	11002060	11002373	395.8495656
chr1	11021114	11021390	309.125416
chr1	11040377	11040653	122.9030814
chr1	11092268	11092532	16.40966885
chr1	11097727	11097949	492.8562345
chr1	11120083	11120347	68.55993495
chr1	11124005	11124269	20.34315597
chr1	11218396	11218660	32.78761374
chr1	11301785	11302067	161.6569201
chr1	11308244	11308508	22.64679398
chr1	11322823	11323087	44.10652208
chr1	11332768	11333032	59.40177419
chr1	11346292	11346582	85.41862545
chr1	11376872	11377136	20.52740041
chr1	11380250	11380546	111.888571
chr1	11397595	11397871	183.9011392
chr1	11424307	11424583	141.1800061
chr1	11538746	11539022	145.583506
chr1	11632290	11632554	42.54847678
chr1	11633260	11633524	16.73533035
chr1	11654288	11654552	29.73562917
chr1	11677425	11677689	18.4278319
chr1	11702560	11702777	477.4619935
chr1	11705800	11706076	267.3833638
chr1	11724119	11724395	259.6024155
chr1	11771211	11771487	210.5780807
chr1	11779901	11780145	421.6056679
chr1	11796363	11796627	20.17334105
chr1	11809280	11809564	121.4281093
chr1	11845251	11845527	312.8167159
chr1	11898787	11899014	515.5692545
chr1	11919357	11919644	49.98817658
chr1	11925589	11925866	156.9890262
chr1	11954072	11954291	424.6248612
chr1	11967775	11968051	238.7225988
chr1	12027259	12027535	302.6400342
chr1	12042057	12042389	137.971461
chr1	12061676	12061975	67.1532304
chr1	12074356	12074632	70.63979863
chr1	12091358	12091638	116.7290605
chr1	12139683	12139959	164.3810894
chr1	12166907	12167193	75.09806311
chr1	12178753	12178941	401.049039
chr1	12184909	12185121	404.1041726
chr1	12256735	12256999	33.19250624
chr1	12268997	12269207	376.4055477
chr1	12289889	12290105	374.8818648
chr1	12292701	12293012	48.94673401
chr1	12304198	12304489	77.96239312
chr1	12332168	12332444	93.67074604
chr1	12335474	12335750	211.042664
chr1	12336378	12336654	250.8744621
chr1	12374443	12374722	51.01718321
chr1	12467545	12467837	108.4442599
chr1	12599938	12600202	16.94871336
chr1	12661281	12661557	188.2135362
chr1	12678991	12679255	16.4612085
chr1	12679932	12680158	468.627172
chr1	12719083	12719280	415.8917688
chr1	12843961	12844239	88.92504001
chr1	13843770	13844048	58.27656737
chr1	13870495	13870787	123.6828939
chr1	13897496	13897760	30.34804341
chr1	13990740	13991004	16.45255022
chr1	13992208	13992484	321.6754716
chr1	14030364	14030628	23.16646263
chr1	14041446	14041710	24.62273124
chr1	14052411	14052687	233.5619683
chr1	14075509	14075773	19.23416991
chr1	14085590	14085876	81.35639051
chr1	14137750	14138014	24.1398639
chr1	14140170	14140446	114.3728891
chr1	14151619	14151883	30.06545866
chr1	14155375	14155656	82.75451849
chr1	14256718	14256994	11.60975167
chr1	14286964	14287185	468.7460694
chr1	14292334	14292610	130.5603319
chr1	14421575	14421866	116.7804903
chr1	14440372	14440648	314.911149
chr1	14454589	14454853	33.04526072
chr1	14476021	14476327	53.61742187
chr1	14761818	14762082	19.54719753
chr1	14854788	14855052	16.5719111
chr1	14864890	14865174	73.54479827
chr1	14893597	14893899	88.37061496
chr1	14898418	14898682	25.70837103
chr1	14933173	14933449	300.9855123
chr1	14934852	14935138	43.18866186
chr1	15058476	15058684	409.1880696
chr1	15105675	15105951	268.1298657
chr1	15114126	15114390	31.92419352
chr1	15131200	15131476	192.7611657
chr1	15177140	15177404	70.07044703
chr1	15241920	15242131	337.2416431
chr1	15251034	15251298	24.99494728
chr1	15252160	15252424	26.91198629
chr1	15322975	15323239	16.10205156
chr1	15354077	15354289	358.2172841
chr1	15359876	15360157	62.84640457
chr1	15364673	15364950	101.2949707
chr1	15373072	15373348	413.9293174
chr1	15388980	15389288	140.0602582
chr1	15391015	15391295	31.79587734
chr1	15426937	15427173	455.501009
chr1	15455081	15455306	370.0503335
chr1	15468825	15469101	19.73147945
chr1	15478862	15479138	261.125746
chr1	15479320	15479584	16.21829572
chr1	15480626	15480902	208.7340896
chr1	15495123	15495401	51.25923074
chr1	15526870	15527134	30.46032789
chr1	15530362	15530626	16.24072181
chr1	15599115	15599391	307.9931722
chr1	15610078	15610354	173.5475189
chr1	15631301	15631577	354.6760422
chr1	15650101	15650315	453.02165
chr1	15655602	15655897	106.6430802
chr1	15691313	15691577	41.37426261
chr1	15757706	15757920	403.9391883
chr1	15827969	15828245	303.753165
chr1	15852906	15853170	58.36070194
chr1	15910926	15911229	52.16360474
chr1	15921651	15921947	120.1698092
chr1	16029628	16029920	154.2767731
chr1	16066302	16066566	18.74242689
chr1	16067913	16068189	401.7923094
chr1	16118588	16118797	414.7532328
chr1	16129877	16130167	109.9876108
chr1	16142070	16142346	309.1438789
chr1	16156789	16157053	22.64028262
chr1	16203006	16203289	61.80506952
chr1	16212192	16212478	54.43794837
chr1	16251274	16251567	108.5247086
chr1	16264412	16264676	32.60373053
chr1	16275533	16275797	22.41478784
chr1	16283998	16284274	100.7951613
chr1	16285393	16285657	32.7822373
chr1	16302386	16302650	24.5988435
chr1	16321102	16321378	297.2918078
chr1	16333608	16333884	103.3470762
chr1	16335573	16335796	436.2287235
chr1	16339088	16339352	16.08005493
chr1	16359400	16359625	421.8147153
chr1	16375427	16375691	22.25723184
chr1	16382637	16382872	468.5130303
chr1	16399496	16399760	65.2641223
chr1	16400028	16400307	78.27037308
chr1	16405431	16405658	406.1356847
chr1	16408889	16409117	415.1454445
chr1	16481201	16481477	117.386435
chr1	16511403	16511667	25.6137874
chr1	16514307	16514536	427.2760615
chr1	16531531	16531807	138.8601887
chr1	16562663	16562956	88.36205733
chr1	16570968	16571177	335.1734316
chr1	16616517	16616781	39.05860255
chr1	16678924	16679188	44.68759974
chr1	16689899	16690175	230.9479416
chr1	16693937	16694201	18.01793012
chr1	16766975	16767251	264.2628431
chr1	16918316	16918592	141.2367921
chr1	16947598	16947823	506.0453678
chr1	16950733	16950997	20.1318568
chr1	16951476	16951722	454.2518817
chr1	16971152	16971428	253.2041678
chr1	16978225	16978489	22.17306485
chr1	17011294	17011767	78.23364078
chr1	17026676	17026952	107.3161332
chr1	17029754	17029949	376.6039489
chr1	17033832	17034096	25.25945683
chr1	17034360	17034624	16.87308944
chr1	17036318	17036601	649.9533816
chr1	17081972	17082236	28.22230831
chr1	17215527	17215791	16.07778823
chr1	17227327	17227605	67.07427197
chr1	17236347	17236623	203.7904822
chr1	17238368	17238632	25.02934083
chr1	17240641	17240905	18.05370366
chr1	17242071	17242335	23.19743823
chr1	17251482	17251822	69.05014057
chr1	17252065	17252365	121.8085951
chr1	17255456	17255720	18.23730711
chr1	17274060	17274357	63.26068831
chr1	17278223	17278438	362.7255855
chr1	17289989	17290265	183.326914
chr1	17313517	17313816	95.86297462
chr1	17326379	17326643	20.89216612
chr1	17331502	17331766	17.43367281
chr1	17372625	17372901	273.595901
chr1	17386192	17386468	317.3652148
chr1	17401957	17402240	132.2686778
chr1	17452286	17452562	401.1385108
chr1	17538579	17538864	57.49593584
chr1	17563567	17563843	272.3031893
chr1	17564229	17564493	48.88312396
chr1	17591618	17591882	48.47025932
chr1	17600773	17601049	266.4748924
chr1	17603221	17603485	31.93044968
chr1	17616096	17616360	19.98056454
chr1	17662680	17662895	393.5909148
chr1	17697135	17697411	239.366027
chr1	17732743	17732928	301.3634828
chr1	17746403	17746638	461.22788
chr1	17765003	17765267	16.75534684
chr1	17766145	17766409	23.50106982
chr1	17768153	17768489	50.06529158
chr1	17803930	17804122	328.5021189
chr1	17811836	17812115	129.9494314
chr1	17820794	17821027	396.4177623
chr1	17828865	17829092	400.6174908
chr1	17834450	17834743	92.51724318
chr1	17899176	17899485	47.0610612
chr1	17901102	17901382	74.7190329
chr1	17933426	17933651	430.3247428
chr1	17953917	17954181	16.58242948
chr1	17955978	17956242	32.10825525
chr1	17980280	17980556	277.3075612
chr1	17988098	17988374	298.8952194
chr1	18023002	18023314	90.35477812
chr1	18081627	18081891	17.38261646
chr1	18152659	18152936	67.1344835
chr1	18175759	18176023	40.96151454
chr1	18236236	18236513	65.34240892
chr1	18246413	18246689	61.60930831
chr1	18249397	18249673	155.950068
chr1	18277280	18277544	44.22952305
chr1	18311035	18311322	99.52121518
chr1	18325431	18325724	47.87049373
chr1	18427020	18427296	218.7781036
chr1	18436759	18437023	18.42930504
chr1	18543977	18544241	25.28298129
chr1	18558605	18558891	80.395273
chr1	18561315	18561591	119.1448192
chr1	18626247	18626526	88.11594966
chr1	18629337	18629613	13.91443866
chr1	18882931	18883207	102.7960793
chr1	18902125	18902401	342.5085204
chr1	18907974	18908250	305.2584838
chr1	18911302	18911580	110.9674668
chr1	18923968	18924198	480.3950602
chr1	18926275	18926573	39.1557473
chr1	19000515	19000779	38.79189024
chr1	19007983	19008177	327.0209614
chr1	19121134	19121398	22.56604065
chr1	19147339	19147564	429.228701
chr1	19201806	19202004	320.7927105
chr1	19210693	19210902	408.3729243
chr1	19229425	19229689	16.52725184
chr1	19233467	19233743	205.1449643
chr1	19239598	19239868	441.8716639
chr1	19248027	19248328	28.75381345
chr1	19276613	19276877	49.99081394
chr1	19292317	19292581	39.54990276
chr1	19299022	19299310	100.7246021
chr1	19338814	19339102	77.5934184
chr1	19369917	19370181	31.9560308
chr1	19422777	19423053	287.7343725
chr1	19440154	19440430	132.9968195
chr1	19506068	19506366	58.79202316
chr1	19567827	19568031	406.6291364
chr1	19595977	19596253	13.28940001
chr1	19638820	19639084	17.07296898
chr1	19664935	19665217	114.8460027
chr1	19668023	19668299	362.5446145
chr1	19670875	19671151	357.352108
chr1	19700860	19701167	40.36948408
chr1	19717897	19718097	306.9661404
chr1	19722272	19722536	69.70537944
chr1	19724974	19725260	56.71208608
chr1	19766344	19766608	35.16156744
chr1	19772253	19772532	95.40693803
chr1	19814262	19814547	151.836004
chr1	19908801	19909077	292.7906653
chr1	19967263	19967548	62.05004507
chr1	19969586	19969868	101.7617726
chr1	19975235	19975515	152.0555176
chr1	19977731	19978007	183.7833822
chr1	19980250	19980471	370.7256728
chr1	19986358	19986634	237.6843399
chr1	19988279	19988555	211.9636827
chr1	20031097	20031316	381.6840376
chr1	20042177	20042384	350.0035461
chr1	20063885	20064171	104.2517519
chr1	20088720	20088996	338.3061436
chr1	20126003	20126267	73.43134879
chr1	20137773	20138049	209.1404367
chr1	20198692	20198956	56.5515992
chr1	20208648	20208858	342.3197425
chr1	20244569	20244776	373.1797396
chr1	20284365	20284629	23.62806554
chr1	20301347	20301582	649.2033661
chr1	20325394	20325658	33.60991289
chr1	20414242	20414518	17.40441976
chr1	20427470	20427696	390.7822116
chr1	20435731	20435995	27.96874808
chr1	20478865	20479141	341.012256
chr1	20484890	20485171	69.0584297
chr1	20491950	20492239	163.8406283
chr1	20513710	20513974	25.35395978
chr1	20521723	20521999	320.1410178
chr1	20539378	20539654	286.1451893
chr1	20543147	20543423	196.2756494
chr1	20559911	20560203	118.4081971
chr1	20598015	20598313	44.59429853
chr1	20656327	20656607	73.65679853
chr1	20688373	20688599	438.8062032
chr1	20693671	20693947	249.0326843
chr1	20703467	20703677	325.7056571
chr1	20756963	20757239	332.2907593
chr1	20795975	20796251	12.40915915
chr1	20810473	20810737	23.4909481
chr1	20820357	20820583	464.071678
chr1	20820809	20821073	31.13465834
chr1	20848888	20849102	420.2375027
chr1	20901755	20902031	276.3419515
chr1	20959760	20959987	422.317931
chr1	20966705	20966880	271.4931626
chr1	20987880	20988177	161.2409504
chr1	21022926	21023214	333.7908715
chr1	21023372	21023657	128.1790869
chr1	21028971	21029255	128.1637952
chr1	21059589	21059879	64.07211477
chr1	21308462	21308726	63.93159673
chr1	21310097	21310361	20.781039
chr1	21521722	21521998	277.8272832
chr1	21543441	21543635	262.6832808
chr1	21544437	21544730	135.3481911
chr1	21558509	21558785	194.1767223
chr1	21571523	21571806	85.56572264
chr1	21581791	21581977	350.3518617
chr1	21596743	21597019	414.9303115
chr1	21629237	21629501	48.57819033
chr1	21661255	21661531	384.1301057
chr1	21695040	21695279	578.0795633
chr1	21697077	21697353	350.1000853
chr1	21795162	21795438	52.16671721
chr1	21815239	21815515	14.19857956
chr1	21817355	21817631	250.1990624
chr1	21835562	21835838	129.5360756
chr1	21861341	21861605	40.0945315
chr1	21866392	21866668	158.338006
chr1	21900600	21900876	229.7470008
chr1	21922086	21922362	295.8087087
chr1	21982259	21982541	83.23201569
chr1	21985627	21985903	335.6272257
chr1	22029844	22030121	91.95748295
chr1	22108944	22109208	67.88095034
chr1	22141057	22141321	73.89374644
chr1	22160586	22160850	22.99239648
chr1	22199005	22199269	39.14525616
chr1	22208656	22208938	32.15184779
chr1	22266173	22266449	192.5077386
chr1	22283693	22283957	50.2167975
chr1	22290556	22290755	406.8250604
chr1	22307149	22307413	27.7153489
chr1	22308599	22308863	56.75552942
chr1	22331699	22331995	109.106975
chr1	22345829	22346105	114.3815121
chr1	22349388	22349664	170.9275651
chr1	22350999	22351263	18.21363872
chr1	22432168	22432444	317.1088576
chr1	22458418	22458694	342.3508354
chr1	22469828	22470092	24.64135141
chr1	22498832	22499110	102.5361492
chr1	22534817	22535093	172.2136
chr1	22601667	22601943	11.65372648
chr1	22602392	22602668	356.417049
chr1	22643813	22644104	127.4172129
chr1	22743151	22743379	448.2772148
chr1	22746968	22747244	326.3614316
chr1	22778497	22778761	16.61557714
chr1	22869377	22869641	16.75085396
chr1	22968593	22968869	336.5255642
chr1	22981098	22981374	20.00397007
chr1	22984930	22985231	51.47617053
chr1	22992259	22992564	113.2422899
chr1	23000666	23000942	256.0842377
chr1	23030991	23031267	377.0779329
chr1	23035790	23036054	21.66971298
chr1	23077680	23077944	55.12589938
chr1	23086969	23087233	52.40535953
chr1	23156847	23157123	169.2095458
chr1	23188662	23188880	369.1527524
chr1	23215772	23216048	347.7823914
chr1	23256866	23257142	281.2392264
chr1	23290715	23290991	295.537155
chr1	23302986	23303205	366.2495854
chr1	23345661	23345997	50.99311399
chr1	23374191	23374467	11.97009872
chr1	23407927	23408206	129.1511943
chr1	23425258	23425534	383.7894386
chr1	23505505	23505781	58.88842275
chr1	23511224	23511500	220.0799819
chr1	23524793	23525073	34.95800612
chr1	23536780	23537056	57.59227696
chr1	23543263	23543539	124.3856156
chr1	23671031	23671295	20.50149436
chr1	23730510	23730733	441.6145019
chr1	23809930	23810194	22.26339982
chr1	23823620	23823828	378.1376495
chr1	23857825	23858089	40.91934051
chr1	23866373	23866609	437.1906618
chr1	23871280	23871464	358.3984974
chr1	23881450	23881741	75.23248023
chr1	23892794	23893058	28.70473045
chr1	23961530	23961723	345.3190857
chr1	23963997	23964211	351.5069842
chr1	23984282	23984463	309.0875367
chr1	23991761	23992044	115.1690122
chr1	24018066	24018271	315.9604226
chr1	24045029	24045314	176.3499295
chr1	24072066	24072342	156.6861121
chr1	24077843	24078119	256.5475769
chr1	24098686	24098912	469.1599802
chr1	24123230	24123548	50.52112098
chr1	24125111	24125375	29.7898547
chr1	24136272	24136475	377.8132883
chr1	24137283	24137559	263.5104004
chr1	24181113	24181397	58.85545098
chr1	24194827	24195050	412.2905742
chr1	24243351	24243627	273.5506396
chr1	24275671	24275970	135.8873907
chr1	24285396	24285677	80.63516892
chr1	24306714	24306978	57.79300714
chr1	24354634	24354910	193.7665047
chr1	24397352	24397628	380.2880941
chr1	24401836	24402100	22.10974492
chr1	24439085	24439361	278.0524992
chr1	24469071	24469335	17.05297284
chr1	24476973	24477249	332.292
chr1	24481948	24482244	56.71935465
chr1	24484417	24484703	75.63076111
chr1	24525853	24526032	296.6346344
chr1	24528432	24528611	290.7370932
chr1	24530037	24530301	24.05542348
chr1	24592915	24593179	20.88821922
chr1	24613122	24613386	39.26573016
chr1	24621196	24621460	29.95821477
chr1	24635223	24635513	54.47234852
chr1	24643203	24643467	33.60063204
chr1	24643698	24643981	82.70189618
chr1	24648626	24648890	19.66354174
chr1	24649928	24650192	46.98388217
chr1	24711749	24711948	331.3220757
chr1	24716615	24716891	356.2333646
chr1	24717833	24718063	423.6278773
chr1	24718857	24719133	348.7781107
chr1	24741943	24742219	339.6088467
chr1	24748059	24748340	39.03138843
chr1	24812163	24812427	28.39019169
chr1	24853744	24854020	174.7409264
chr1	24868531	24868807	193.5119244
chr1	24869641	24869917	17.82447404
chr1	24882306	24882570	20.32979654
chr1	24894598	24894862	35.40521464
chr1	24913799	24913982	303.061918
chr1	24920022	24920313	98.47055185
chr1	24961773	24962049	215.5120113
chr1	24968902	24969166	43.87696103
chr1	25015076	25015352	321.8754094
chr1	25071305	25071569	71.73693689
chr1	25157237	25157513	250.8758289
chr1	25161470	25161747	92.36625317
chr1	25174432	25174708	359.5939414
chr1	25176228	25176492	46.0619863
chr1	25224641	25224917	354.170533
chr1	25236106	25236370	31.34088461
chr1	25256852	25257116	19.32196022
chr1	25258772	25259048	126.2731136
chr1	25290057	25290321	21.23210168
chr1	25334232	25334496	16.0495832
chr1	25363712	25363988	208.5937304
chr1	25364272	25364548	142.2431383
chr1	25427998	25428218	485.9473368
chr1	25443972	25444254	146.4204861
chr1	25475226	25475502	166.43034
chr1	25525352	25525628	12.57642577
chr1	25531399	25531675	197.8518443
chr1	25566428	25566704	214.3746664
chr1	25586280	25586572	45.28048069
chr1	25616559	25616823	23.37903147
chr1	25656447	25656711	36.98054183
chr1	25663651	25663915	28.18427443
chr1	25729530	25729809	42.61631877
chr1	25757504	25757768	18.18302195
chr1	25768598	25768889	53.58636315
chr1	25813157	25813421	25.34173469
chr1	25814116	25814410	100.4669741
chr1	25828269	25828533	32.24377488
chr1	25830340	25830616	240.7156628
chr1	25846988	25847264	237.3841418
chr1	25893137	25893401	45.93402226
chr1	25894825	25895089	74.21663098
chr1	25899298	25899574	267.1368427
chr1	25935128	25935419	154.4696007
chr1	25937442	25937706	39.46706767
chr1	25942613	25942877	50.02219827
chr1	25945592	25945868	127.351634
chr1	26019142	26019418	85.23049304
chr1	26021676	26021940	22.63449046
chr1	26070623	26070899	214.1070739
chr1	26123371	26123647	330.124971
chr1	26124540	26124816	181.6494484
chr1	26137409	26137617	345.979782
chr1	26144648	26144924	92.16685102
chr1	26163803	26164079	185.097986
chr1	26184749	26185025	13.24408003
chr1	26201627	26201891	29.24876501
chr1	26216017	26216319	39.58841479
chr1	26216980	26217256	11.97173045
chr1	26221931	26222190	471.9487944
chr1	26231462	26231726	20.41376279
chr1	26232269	26232533	19.16650059
chr1	26324686	26324928	476.7981806
chr1	26330953	26331229	46.00316827
chr1	26336688	26336952	20.07945337
chr1	26362497	26362729	416.0661843
chr1	26431524	26431718	372.783095
chr1	26437333	26437597	18.770447
chr1	26471664	26471940	249.1780721
chr1	26490729	26491012	109.45662
chr1	26496176	26496452	390.4697467
chr1	26503663	26503939	128.8983028
chr1	26527659	26527923	16.54246883
chr1	26560328	26560563	416.2581823
chr1	26560848	26561112	104.6603906
chr1	26561597	26561861	32.5407745
chr1	26602049	26602325	248.2410026
chr1	26602396	26602704	31.58496656
chr1	26606064	26606340	185.5047304
chr1	26611613	26611889	225.8775581
chr1	26612368	26612655	83.34120351
chr1	26648085	26648361	348.0632979
chr1	26690385	26690610	456.9444297
chr1	26718057	26718265	423.0818011
chr1	26722878	26723024	245.7447039
chr1	26743597	26743821	394.1417812
chr1	26796856	26797132	222.2624313
chr1	26826708	26826984	371.552583
chr1	26856795	26857059	16.6517534
chr1	26857674	26857950	236.8523045
chr1	26864513	26864789	38.95171507
chr1	26865229	26865505	170.9162586
chr1	26868358	26868647	68.59687502
chr1	26910656	26910940	41.29251092
chr1	26924103	26924379	189.4201375
chr1	26928892	26929168	289.3542829
chr1	26946750	26947026	293.6214114
chr1	27004045	27004321	335.8863963
chr1	27018959	27019275	50.18018791
chr1	27045766	27046030	30.0952057
chr1	27087770	27088064	41.19466846
chr1	27114642	27114906	20.30309171
chr1	27115714	27115990	414.8715262
chr1	27136568	27136844	304.8373243
chr1	27152941	27153241	113.9296383
chr1	27175699	27175963	47.36909652
chr1	27177843	27178119	98.18547009
chr1	27179641	27179876	454.0041084
chr1	27186139	27186403	26.1728633
chr1	27187717	27187993	149.2647646
chr1	27189232	27189508	353.6995427
chr1	27204500	27204776	189.0042879
chr1	27213649	27213935	127.9587635
chr1	27286800	27287076	115.7390083
chr1	27293458	27293682	478.2250448
chr1	27324209	27324399	342.5154809
chr1	27326179	27326443	22.20880643
chr1	27336448	27336712	37.01430577
chr1	27357740	27358004	22.15855415
chr1	27371085	27371302	491.2509852
chr1	27372440	27372716	325.9407918
chr1	27396853	27397129	87.89869544
chr1	27423961	27424190	417.1745619
chr1	27429224	27429500	369.6981329
chr1	27435649	27435929	100.1500285
chr1	27438588	27438864	150.2979629
chr1	27446293	27446557	15.98924241
chr1	27453961	27454225	38.06650602
chr1	27462467	27462743	17.78642219
chr1	27481577	27481853	352.9258188
chr1	27482023	27482287	22.5109569
chr1	27524495	27524687	329.8531665
chr1	27611212	27611488	284.5055784
chr1	27623225	27623501	231.4230083
chr1	27627350	27627566	438.9090805
chr1	27648549	27648813	24.52766701
chr1	27659346	27659546	342.5056499
chr1	27665781	27666045	25.70324155
chr1	27683478	27683742	16.35224681
chr1	27684043	27684319	348.9089458
chr1	27692988	27693252	69.43346408
chr1	27695401	27695695	74.1065702
chr1	27699432	27699710	36.50893898
chr1	27706124	27706388	42.51695864
chr1	27714971	27715202	399.8196001
chr1	27718063	27718327	27.04062378
chr1	27718788	27719064	116.4240126
chr1	27719345	27719628	43.26329167
chr1	27721938	27722178	404.3156834
chr1	27728880	27729156	252.4589094
chr1	27729497	27729779	50.47126265
chr1	27743055	27743331	265.1848777
chr1	27757796	27758060	18.57390902
chr1	27823351	27823631	116.6061532
chr1	27834779	27835058	70.00717928
chr1	27849123	27849399	81.19774597
chr1	27849638	27849902	60.49932507
chr1	27863336	27863600	16.1769602
chr1	27873812	27874076	20.7210276
chr1	27883267	27883543	319.9104395
chr1	27884523	27884787	24.14363416
chr1	27895070	27895347	123.3415049
chr1	27901852	27902116	18.23962904
chr1	27902512	27902776	17.57554099
chr1	27926119	27926383	50.3251622
chr1	27930426	27930690	22.58926268
chr1	27932346	27932622	13.64533121
chr1	27932920	27933196	371.6829262
chr1	27935155	27935431	306.0532196
chr1	27943029	27943293	54.51239614
chr1	27951583	27951847	22.63020891
chr1	27970438	27970714	244.3481938
chr1	27989721	27989997	295.872285
chr1	27995729	27995934	350.5254061
chr1	27998749	27999032	73.30966088
chr1	28046130	28046406	142.3607571
chr1	28052121	28052410	99.33547124
chr1	28086945	28087209	16.4095552
chr1	28184606	28184833	491.4941541
chr1	28261388	28261690	91.42587088
chr1	28266879	28267166	71.31498405
chr1	28286575	28286851	174.0079569
chr1	28306171	28306447	154.45342
chr1	28363011	28363275	51.60236155
chr1	28414417	28414681	77.88303139
chr1	28417763	28418039	361.1607926
chr1	28439625	28439905	36.28534032
chr1	28535422	28535698	294.2964745
chr1	28575054	28575265	414.1242609
chr1	28686211	28686487	211.7985785
chr1	28696872	28697170	38.63972848
chr1	28736278	28736556	121.6911366
chr1	28739341	28739605	25.72162814
chr1	28762776	28763040	22.90189879
chr1	28798000	28798280	78.65107408
chr1	28844547	28844823	407.4322877
chr1	28867256	28867520	19.35783672
chr1	28907759	28908023	37.91770457
chr1	28929404	28929680	243.8707027
chr1	28967340	28967623	147.1365987
chr1	28969583	28969847	99.47438303
chr1	28975609	28975873	23.14100899
chr1	28980432	28980729	96.75948664
chr1	29045848	29046112	22.33754778
chr1	29063087	29063363	346.2608777
chr1	29083416	29083708	56.74818881
chr1	29102195	29102459	19.97082671
chr1	29111632	29111908	273.5173512
chr1	29119199	29119475	15.23380385
chr1	29172772	29173059	39.54095344
chr1	29203784	29203980	379.0929795
chr1	29208634	29208849	456.7759005
chr1	29220256	29220556	57.34923141
chr1	29360421	29360697	188.5248806
chr1	29447753	29448017	31.49959787
chr1	29451004	29451299	134.3822554
chr1	29508395	29508671	226.4742095
chr1	29524076	29524352	226.9645028
chr1	29529454	29529672	447.7673134
chr1	29557454	29557718	44.2757891
chr1	29562800	29563076	129.811765
chr1	29572334	29572610	225.4767981
chr1	29658769	29659045	131.116278
chr1	29665765	29666029	23.10072546
chr1	29667527	29667674	254.2366536
chr1	29668497	29668761	44.74548362
chr1	29696134	29696398	33.05588317
chr1	29706095	29706263	306.5107908
chr1	29723248	29723524	112.8141643
chr1	29738449	29738751	67.65339474
chr1	29741993	29742269	66.57896307
chr1	29742902	29743185	51.39973593
chr1	29780076	29780366	87.9577889
chr1	29839870	29840094	414.4186211
chr1	30117790	30118066	11.76366714
chr1	30129384	30129660	92.54715255
chr1	30162248	30162526	95.64391851
chr1	30170874	30171150	200.8217478
chr1	30176447	30176723	385.7405258
chr1	30179920	30180196	248.1723919
chr1	30182763	30183027	24.68920317
chr1	30186773	30187049	170.5504009
chr1	30261952	30262216	17.40236906
chr1	30265927	30266159	428.4086988
chr1	30321978	30322254	179.8429168
chr1	30385307	30385583	179.4840202
chr1	30558844	30559120	211.3307798
chr1	30560393	30560669	102.4044364
chr1	30579013	30579291	70.02594323
chr1	30584369	30584645	201.7825867
chr1	30705191	30705467	331.1276565
chr1	30795785	30796049	20.56118159
chr1	30813850	30814126	88.62174195
chr1	30826524	30826800	167.890937
chr1	30852797	30853073	106.7590868
chr1	30853307	30853507	359.9542732
chr1	30881593	30881877	41.44139044
chr1	30900530	30900794	47.02323376
chr1	30945435	30945699	21.74877729
chr1	30996042	30996306	27.417447
chr1	31045079	31045355	187.8020182
chr1	31074382	31074646	24.32147248
chr1	31158006	31158270	29.28305225
chr1	31170938	31171225	94.85195789
chr1	31181046	31181252	406.3189374
chr1	31188131	31188408	152.3613531
chr1	31192065	31192355	350.1054889
chr1	31194804	31195068	16.99583449
chr1	31197074	31197350	42.88246273
chr1	31250694	31250990	70.28865453
chr1	31252489	31252765	397.7196727
chr1	31255240	31255516	270.9305635
chr1	31255777	31256053	307.8647749
chr1	31270546	31270810	47.57788276
chr1	31274613	31274889	422.3425174
chr1	31384283	31384559	344.586602
chr1	31402282	31402558	221.8813444
chr1	31450124	31450415	34.37442527
chr1	31628155	31628433	89.34039796
chr1	31635629	31635815	320.6353377
chr1	31654309	31654790	308.6392516
chr1	31655327	31655638	119.595847
chr1	31656882	31657093	349.5510516
chr1	31658557	31658833	306.0681047
chr1	31769535	31769799	18.68432071
chr1	31807932	31808208	213.4224841
chr1	31867551	31867768	391.3503966
chr1	31869510	31869798	186.3455066
chr1	31874098	31874362	43.34316553
chr1	31894296	31894572	112.0642449
chr1	31895648	31895874	449.1741676
chr1	31932956	31933220	28.03260359
chr1	32014553	32014767	320.5479866
chr1	32029704	32029980	283.6078511
chr1	32053419	32053695	273.9835917
chr1	32059683	32059897	448.1220072
chr1	32083767	32084043	269.6223179
chr1	32098779	32099055	220.1215195
chr1	32129550	32129701	269.5568517
chr1	32131751	32132015	24.32433154
chr1	32135723	32135987	49.8011738
chr1	32149652	32149942	94.71259654
chr1	32170803	32171079	146.2196482
chr1	32173410	32173700	54.397263
chr1	32181295	32181571	298.7175125
chr1	32202284	32202548	17.27284176
chr1	32211285	32211561	370.2767419
chr1	32228277	32228553	147.9566671
chr1	32230860	32231124	44.65514321
chr1	32254855	32255131	408.8989342
chr1	32281579	32281855	270.5360292
chr1	32309155	32309419	24.51201038
chr1	32403847	32404133	88.94959393
chr1	32405440	32405716	240.9665281
chr1	32421696	32421982	105.0886932
chr1	32429758	32430002	594.7786191
chr1	32443367	32443645	108.304781
chr1	32469220	32469496	249.8241068
chr1	32529041	32529325	162.16124
chr1	32538846	32539110	31.88397448
chr1	32575003	32575279	194.9935839
chr1	32593553	32593829	35.87676132
chr1	32599132	32599408	80.49305147
chr1	32681242	32681518	357.4890684
chr1	32705941	32706281	37.11468692
chr1	32706726	32706990	16.81875233
chr1	32713827	32714103	289.3618451
chr1	32782125	32782401	189.8254435
chr1	32800766	32801042	114.362545
chr1	32816730	32817006	132.3551118
chr1	32866493	32866703	402.2205638
chr1	32879597	32879873	275.3720255
chr1	32913948	32914224	332.6479443
chr1	32914758	32915064	85.0702585
chr1	32936678	32936960	108.2832628
chr1	32966299	32966563	25.85673298
chr1	32986085	32986314	447.4285403
chr1	32986855	32987119	24.42074803
chr1	33005337	33005601	24.12266657
chr1	33077752	33078016	61.96092911
chr1	33085759	33086023	26.25412592
chr1	33177802	33178100	517.0262249
chr1	33207033	33207309	97.39300324
chr1	33238667	33238889	408.992941
chr1	33252514	33252854	42.98759841
chr1	33338291	33338567	308.3021866
chr1	33342304	33342527	385.3108038
chr1	33352217	33352493	275.6170836
chr1	33358480	33358774	62.38809582
chr1	33358897	33359161	26.2574711
chr1	33366609	33366873	17.9443147
chr1	33399059	33399337	120.6609815
chr1	33399636	33399900	18.11079795
chr1	33419140	33419404	17.40374847
chr1	33454338	33454602	21.47121228
chr1	33466938	33467214	74.15633529
chr1	33472856	33473132	261.7784668
chr1	33516217	33516515	82.72330387
chr1	33520788	33521064	188.6658118
chr1	33521205	33521532	103.8183823
chr1	33552002	33552278	327.6741789
chr1	33560684	33560903	464.4271729
chr1	33565268	33565544	140.3408608
chr1	33577612	33577904	167.8358286
chr1	33592847	33593083	462.0248841
chr1	33603452	33603740	122.2450005
chr1	33606405	33606669	16.55334957
chr1	33613559	33613835	111.8574526
chr1	33684314	33684590	287.8471581
chr1	33721974	33722238	31.08270685
chr1	33761147	33761369	443.6253744
chr1	33764355	33764565	334.1685068
chr1	33793774	33794038	25.99089557
chr1	33805056	33805320	41.45276236
chr1	33833437	33833664	475.2876824
chr1	33844589	33844881	35.24257192
chr1	33896558	33896834	46.78385249
chr1	33921492	33921720	374.1626826
chr1	33936176	33936374	340.7333474
chr1	34078572	34078783	385.6087458
chr1	34090590	34090882	38.97246119
chr1	34098686	34098931	485.7498196
chr1	34100496	34100772	182.5040322
chr1	34106743	34107019	186.343219
chr1	34119930	34120206	54.55022642
chr1	34201297	34201561	16.33934406
chr1	34579565	34579829	72.27159219
chr1	34628801	34629082	104.6641441
chr1	34925881	34926178	120.1905777
chr1	35012659	35012939	91.95690574
chr1	35014854	35015139	90.54036542
chr1	35063581	35063803	403.9062733
chr1	35108348	35108624	11.76698149
chr1	35147181	35147375	370.4825315
chr1	35161907	35162192	72.73538467
chr1	35208346	35208576	431.0063909
chr1	35218689	35218953	20.11525875
chr1	35225396	35225660	21.82398189
chr1	35247331	35247595	30.19168244
chr1	35247761	35248086	45.79336238
chr1	35252148	35252338	333.148141
chr1	35253768	35254032	30.01055649
chr1	35318283	35318607	480.4503055
chr1	35325363	35325639	296.3641378
chr1	35331990	35332266	381.8049859
chr1	35350533	35350797	16.35597968
chr1	35362283	35362547	24.11053439
chr1	35578315	35578602	40.74809963
chr1	35657596	35657860	16.00885471
chr1	35667778	35667978	364.0756055
chr1	35686641	35686917	79.75380255
chr1	35753634	35753898	16.54212698
chr1	35764201	35764477	135.5719702
chr1	35908488	35908752	24.94385477
chr1	35916735	35916942	352.1266579
chr1	35917819	35918083	18.82768827
chr1	35920410	35920686	42.54330718
chr1	36010680	36010944	32.87522525
chr1	36030305	36030581	330.9346377
chr1	36034558	36034834	347.5549913
chr1	36111734	36111998	35.38154479
chr1	36181159	36181351	344.7777902
chr1	36192523	36192723	351.7027133
chr1	36240368	36240563	364.6940086
chr1	36323499	36323763	45.54510553
chr1	36348588	36348799	358.7761136
chr1	36365583	36365847	16.65385713
chr1	36550486	36550771	41.26758691
chr1	36554258	36554519	477.0418827
chr1	36562634	36562898	33.84834451
chr1	36565276	36565497	408.2882011
chr1	36600381	36600657	192.6016207
chr1	36615181	36615393	434.8446216
chr1	36626757	36627047	96.81318071
chr1	36635169	36635433	17.43290877
chr1	36653839	36654049	392.2757156
chr1	36675414	36675678	20.63853125
chr1	36683285	36683561	82.47690737
chr1	36690442	36690731	139.9288819
chr1	36751108	36751384	214.5582031
chr1	36765529	36765805	252.7880045
chr1	36771843	36772107	58.99974818
chr1	36808347	36808623	265.7385816
chr1	36816772	36817036	30.11681918
chr1	36834697	36834921	354.8922501
chr1	36886492	36886699	411.9280429
chr1	36911980	36912244	16.48653884
chr1	36914257	36914533	51.94591595
chr1	36915497	36915783	53.16744481
chr1	36941527	36941791	17.69439758
chr1	36982022	36982244	399.8924792
chr1	36994070	36994334	35.96203602
chr1	37008577	37008857	56.26316777
chr1	37019456	37019732	265.8541221
chr1	37041744	37041967	377.1166085
chr1	37074914	37075190	327.0082184
chr1	37116135	37116352	400.4691624
chr1	37119523	37119787	47.89059223
chr1	37169353	37169629	358.1889944
chr1	37329861	37330137	39.21020484
chr1	37486318	37486582	21.92890858
chr1	37503896	37504160	53.86783216
chr1	37642923	37643199	179.1702471
chr1	37789472	37789659	300.221733
chr1	37856858	37857122	29.12535384
chr1	37899948	37900224	414.3525728
chr1	37913813	37914089	73.59728919
chr1	37920476	37920752	443.8694184
chr1	37924213	37924477	34.78554297
chr1	37953039	37953284	491.1950132
chr1	37974838	37975115	52.85819122
chr1	37980235	37980539	113.051212
chr1	38027423	38027707	166.7363785
chr1	38068758	38069034	233.6190043
chr1	38120944	38121220	31.69738862
chr1	38148103	38148379	307.1300335
chr1	38157944	38158220	214.5892577
chr1	38276815	38277001	277.1622017
chr1	38325803	38326079	354.4630287
chr1	38341567	38341843	154.1810182
chr1	38356083	38356369	143.6879409
chr1	38385010	38385286	132.8676556
chr1	38440735	38441011	133.9288806
chr1	38455719	38455988	601.7176631
chr1	38464886	38465150	27.24304754
chr1	38479924	38480218	44.83140493
chr1	38484639	38484915	185.4462389
chr1	38492334	38492610	373.4331395
chr1	38494290	38494554	19.53733048
chr1	38503383	38503662	91.6488189
chr1	38506210	38506486	175.6572666
chr1	38512762	38513026	48.33990268
chr1	38529909	38530173	45.91982711
chr1	38537598	38537874	78.63714714
chr1	38595211	38595475	27.63522591
chr1	38604155	38604449	112.6744819
chr1	38618486	38618762	142.9996329
chr1	38791857	38792121	18.48788668
chr1	38955494	38955783	158.8493033
chr1	38966026	38966312	161.1141279
chr1	38994349	38994613	20.18066982
chr1	39052802	39053018	395.2187451
chr1	39073962	39074258	64.13542935
chr1	39081435	39081720	80.88559831
chr1	39283864	39284140	152.5175446
chr1	39300959	39301235	247.6008277
chr1	39330782	39331058	16.2947909
chr1	39338925	39339189	31.06441538
chr1	39357445	39357709	21.72563977
chr1	39384786	39385050	22.26424639
chr1	39429890	39430174	106.1805866
chr1	39558072	39558348	301.5976499
chr1	39564402	39564594	302.4571839
chr1	39568245	39568521	260.2456323
chr1	39595178	39595442	49.66711229
chr1	39598816	39599092	157.2018399
chr1	39608475	39608751	15.32691611
chr1	39626501	39626792	35.57102297
chr1	39649358	39649649	123.4437073
chr1	39657308	39657584	285.2447415
chr1	39658218	39658494	220.244974
chr1	39670059	39670355	46.62145268
chr1	39724389	39724665	334.9412499
chr1	39731966	39732230	38.28383709
chr1	39844039	39844258	364.1946648
chr1	39853251	39853527	76.71489044
chr1	39873475	39873751	13.36640421
chr1	39876687	39876861	334.9914786
chr1	40004941	40005217	351.9356651
chr1	40042507	40042783	161.071251
chr1	40071877	40072153	292.819668
chr1	40075322	40075602	167.8248115
chr1	40105586	40105850	28.63063812
chr1	40118580	40118844	22.64311837
chr1	40119236	40119512	351.3606714
chr1	40123825	40123996	271.2617966
chr1	40138358	40138622	18.76257068
chr1	40165144	40165420	18.07616753
chr1	40167577	40167863	73.95859847
chr1	40185745	40186021	168.3044022
chr1	40194639	40194903	23.88382798
chr1	40264926	40265202	54.64149973
chr1	40265419	40265656	301.9685665
chr1	40282523	40282799	316.1482668
chr1	40367972	40368248	276.7736167
chr1	40383576	40383840	34.23111717
chr1	40385204	40385480	296.3748345
chr1	40439257	40439474	446.8325517
chr1	40498004	40498280	229.4581949
chr1	40504997	40505261	18.72750661
chr1	40544241	40544517	303.3939906
chr1	40550414	40550690	220.3607411
chr1	40562977	40563241	30.2396367
chr1	40599596	40599860	24.82439343
chr1	40609765	40609944	306.0757261
chr1	40618738	40619014	271.754089
chr1	40627496	40627760	22.37816174
chr1	40648720	40648996	106.6435463
chr1	40663392	40663673	62.2234217
chr1	40771199	40771463	47.26696609
chr1	40781036	40781246	364.1232781
chr1	40804447	40804676	535.5904588
chr1	40870559	40870835	244.0496263
chr1	40904162	40904438	257.3835642
chr1	40915545	40915809	24.83907834
chr1	40998553	40998829	283.2257917
chr1	41057891	41058167	256.4482381
chr1	41078018	41078242	462.3170299
chr1	41090799	41091075	230.3589948
chr1	41096224	41096515	87.62477609
chr1	41115741	41116005	36.05539602
chr1	41131563	41131827	18.75738406
chr1	41134644	41134853	411.0512042
chr1	41188388	41188652	25.00866674
chr1	41220914	41221178	38.57749466
chr1	41235522	41235804	96.03050448
chr1	41236474	41236738	46.0004987
chr1	41239894	41240170	311.4560202
chr1	41314290	41314503	489.5168165
chr1	41315757	41315961	367.8354211
chr1	41321227	41321508	61.34565743
chr1	41328165	41328456	111.5138487
chr1	41334117	41334393	12.3564092
chr1	41363352	41363616	17.03254222
chr1	41410004	41410286	71.22627378
chr1	41414675	41414871	332.3604721
chr1	41418234	41418448	419.2438683
chr1	41444784	41445136	37.90367285
chr1	41463610	41463874	23.29622777
chr1	41469452	41469728	234.5759998
chr1	41488968	41489260	57.98041866
chr1	41503824	41504088	42.34465028
chr1	41588841	41589117	231.675318
chr1	41705980	41706277	110.5035704
chr1	41728728	41729017	51.85955332
chr1	41733893	41734169	431.4032754
chr1	41745913	41746177	31.16078883
chr1	41748414	41748690	380.2853101
chr1	41779319	41779605	103.9037139
chr1	41788603	41788879	192.3095401
chr1	41826796	41827060	28.21611328
chr1	41860691	41860955	25.2117191
chr1	41882822	41883049	395.9406909
chr1	41885013	41885277	16.01957627
chr1	41889133	41889397	49.08049998
chr1	41898460	41898691	410.0041889
chr1	41909943	41910244	50.81316975
chr1	41939467	41939788	81.43369896
chr1	41949984	41950260	128.6768886
chr1	41957973	41958249	216.8800095
chr1	41961288	41961552	32.70347048
chr1	41961850	41962114	20.63389469
chr1	41969490	41969766	15.15408277
chr1	41979111	41979387	80.6894566
chr1	41981859	41982075	357.172906
chr1	42039833	42040058	431.0996538
chr1	42044684	42044960	110.7479237
chr1	42065647	42065923	190.7205109
chr1	42123487	42123751	19.51510207
chr1	42145377	42145641	17.99925457
chr1	42220163	42220427	26.49073062
chr1	42231839	42232103	21.29290156
chr1	42261103	42261379	189.1382542
chr1	42277700	42277976	291.9894894
chr1	42306597	42306861	41.68396855
chr1	42334332	42334596	26.32839497
chr1	42357266	42357530	24.52112517
chr1	42384414	42384695	63.89321711
chr1	42401953	42402262	39.68696597
chr1	42501242	42501553	67.78856387
chr1	42612595	42612811	397.7029527
chr1	42639071	42639291	446.423819
chr1	42642682	42642872	334.2326394
chr1	42780177	42780466	47.31335578
chr1	42800281	42800545	21.55538869
chr1	42800971	42801235	19.54946478
chr1	42809972	42810248	177.6481298
chr1	42869706	42870006	45.00656971
chr1	42921973	42922237	42.00274607
chr1	42945312	42945588	54.51642106
chr1	42970108	42970384	12.92800586
chr1	42977288	42977567	71.14281473
chr1	42999199	42999463	26.77365644
chr1	43043626	43043902	188.6862514
chr1	43112321	43112585	42.7081072
chr1	43123823	43124112	69.83769554
chr1	43156543	43156807	35.34894761
chr1	43196791	43197067	191.6729822
chr1	43201841	43202119	128.639189
chr1	43202999	43203263	26.07728343
chr1	43212865	43213141	237.8486719
chr1	43222699	43222975	276.4631598
chr1	43231591	43231867	139.8437794
chr1	43243583	43243859	292.3239304
chr1	43312143	43312419	127.2329692
chr1	43326337	43326613	22.71379305
chr1	43379080	43379356	274.7514654
chr1	43388651	43388927	314.9605809
chr1	43390091	43390355	40.80137246
chr1	43396702	43397010	159.8717027
chr1	43402996	43403260	56.11208777
chr1	43458321	43458585	21.61752495
chr1	43480917	43481181	18.79757468
chr1	43507350	43507614	28.50828514
chr1	43539365	43539641	270.9719458
chr1	43540084	43540163	108.5070977
chr1	43609306	43609614	52.40529613
chr1	43618433	43618697	26.2838942
chr1	43693001	43693203	394.7149046
chr1	43703807	43704083	363.9191389
chr1	43751245	43751521	243.3271785
chr1	43782635	43782899	20.87948233
chr1	43823765	43824046	154.9905383
chr1	43833941	43834205	78.17610656
chr1	43849204	43849468	53.27379735
chr1	43880335	43880642	121.643869
chr1	43994856	43995081	431.5421193
chr1	44018347	44018611	20.19159378
chr1	44020139	44020415	180.7213212
chr1	44056105	44056381	65.60210648
chr1	44068394	44068670	30.23245763
chr1	44105993	44106257	17.59501692
chr1	44115552	44115816	16.30784887
chr1	44119089	44119365	190.532271
chr1	44170559	44170855	83.88052203
chr1	44229203	44229389	370.0196375
chr1	44244982	44245258	23.50279867
chr1	44374599	44374880	129.5069537
chr1	44396174	44396450	165.1417419
chr1	44399914	44400190	375.542454
chr1	44400460	44400728	380.9641486
chr1	44402424	44402707	63.40227367
chr1	44412108	44412384	251.0378721
chr1	44435691	44435955	21.71098214
chr1	44440414	44440678	24.72167736
chr1	44441838	44442114	12.95232345
chr1	44456472	44456736	25.73559351
chr1	44460466	44460784	73.39024263
chr1	44468350	44468614	17.34409588
chr1	44471385	44471616	480.4193904
chr1	44496414	44496678	28.02712146
chr1	44502328	44502538	385.2254849
chr1	44513417	44513693	341.7986321
chr1	44557917	44558193	90.54150227
chr1	44569151	44569415	26.1605981
chr1	44636188	44636452	21.41058394
chr1	44678902	44679166	39.3042228
chr1	44683466	44683677	392.2175502
chr1	44703852	44704128	57.76376875
chr1	44780159	44780423	23.08357661
chr1	44783974	44784250	275.1471087
chr1	44827244	44827508	32.46814481
chr1	44843903	44844179	261.0344455
chr1	44870804	44871068	32.3138305
chr1	44949768	44950032	18.54396848
chr1	44966370	44966634	76.20673808
chr1	45037779	45038073	107.0891911
chr1	45060868	45061107	414.1110752
chr1	45073880	45074166	88.13117022
chr1	45075164	45075440	120.9959521
chr1	45118599	45118839	466.9485541
chr1	45121304	45121501	325.4285132
chr1	45142865	45143141	182.2517298
chr1	45173576	45173877	119.8906978
chr1	45180720	45180933	428.0039179
chr1	45194959	45195235	367.0332437
chr1	45197052	45197233	283.3846502
chr1	45250448	45250774	103.1484235
chr1	45251837	45252068	493.6487821
chr1	45259373	45259649	256.1801979
chr1	45265407	45265631	375.3211064
chr1	45301589	45301803	351.0418843
chr1	45321493	45321757	56.53430237
chr1	45373702	45373966	24.39694136
chr1	45390795	45391071	134.3724655
chr1	45480222	45480420	325.7434811
chr1	45484388	45484590	398.4643516
chr1	45696277	45696553	150.2073021
chr1	45766015	45766291	259.8124283
chr1	45769653	45769929	151.1780068
chr1	45825506	45825782	160.3315975
chr1	45958870	45959146	185.7690808
chr1	45965543	45965807	34.85182979
chr1	45978306	45978582	291.9460055
chr1	45987620	45987884	20.93762862
chr1	46035810	46036023	505.8867645
chr1	46109754	46110030	97.3418312
chr1	46153976	46154273	46.35051522
chr1	46216387	46216651	81.37141873
chr1	46259905	46260169	24.801487
chr1	46290330	46290594	25.17808688
chr1	46309320	46309584	24.85700165
chr1	46347313	46347589	237.8771738
chr1	46440693	46440957	41.69477748
chr1	46466823	46467087	19.40700222
chr1	46474307	46474571	57.48869821
chr1	46487170	46487434	30.29979362
chr1	46502767	46503009	452.7881785
chr1	46645256	46645532	416.3411612
chr1	46645947	46646223	187.4743426
chr1	46649261	46649525	47.3315975
chr1	46654058	46654334	47.73558667
chr1	46663734	46663998	52.50527579
chr1	46689211	46689435	388.8220017
chr1	46710609	46710903	79.16574416
chr1	46713881	46714157	22.94265839
chr1	46767757	46768021	29.702516
chr1	46768787	46769051	23.29894779
chr1	46799223	46799487	23.14197898
chr1	46806290	46806566	233.0442821
chr1	46807758	46808040	80.11860808
chr1	46813868	46814060	323.0031707
chr1	46872068	46872284	273.3483314
chr1	46877705	46877969	46.08470563
chr1	46879342	46879629	58.78789528
chr1	46907955	46908231	157.9572083
chr1	46908361	46908576	278.9434795
chr1	46912585	46912809	403.4848096
chr1	46943154	46943375	359.4767049
chr1	46953473	46953737	24.43249177
chr1	46993766	46993996	441.3674947
chr1	46996525	46996812	69.40233673
chr1	46998497	46998773	187.5651097
chr1	47000829	47001105	245.3872486
chr1	47010229	47010505	51.3971778
chr1	47013715	47013991	144.9855948
chr1	47022451	47022752	64.98161133
chr1	47069673	47069937	23.29483471
chr1	47088199	47088475	218.0727095
chr1	47158120	47158397	48.01379239
chr1	47190998	47191207	371.0910555
chr1	47201470	47201746	189.2063495
chr1	47213457	47213663	413.1403441
chr1	47238355	47238619	25.25454373
chr1	47341795	47342080	44.61474784
chr1	47343895	47344186	105.9474054
chr1	47400577	47400853	173.9981288
chr1	47434956	47435232	134.4263814
chr1	47456773	47457051	118.466776
chr1	47467941	47468217	212.6160528
chr1	47555084	47555368	109.6399791
chr1	47557208	47557472	33.70102012
chr1	47570526	47570820	38.60263276
chr1	47609420	47609696	141.9228891
chr1	47639547	47639823	200.8113083
chr1	47641088	47641308	483.847067
chr1	47644879	47645101	425.4250754
chr1	47658644	47658849	464.5036926
chr1	47728557	47728833	252.3061599
chr1	47799203	47799467	32.81498453
chr1	47799903	47800167	39.59121037
chr1	47805167	47805431	24.22019485
chr1	47854493	47854769	348.5171487
chr1	47890145	47890363	332.1913562
chr1	47898131	47898332	346.6526893
chr1	47902180	47902411	533.6815682
chr1	47903489	47903765	221.316182
chr1	47915647	47915923	162.4479843
chr1	47993381	47993657	317.6810516
chr1	47995207	47995500	173.4394801
chr1	48005968	48006232	26.40050909
chr1	48015242	48015506	21.10193622
chr1	48035580	48035856	239.7296744
chr1	48090217	48090493	205.2707154
chr1	48092719	48093028	58.30106767
chr1	48116032	48116296	22.59193027
chr1	48169965	48170241	22.28271375
chr1	48175266	48175530	42.77311212
chr1	48176218	48176466	478.0795183
chr1	48192015	48192230	399.3188115
chr1	48204299	48204575	327.153884
chr1	48221139	48221415	155.2540981
chr1	48251288	48251576	114.1983096
chr1	48397162	48397463	155.8520409
chr1	48413781	48414083	85.19452426
chr1	48438774	48439050	86.89482842
chr1	48456800	48457064	35.37010551
chr1	48463323	48463599	371.4932147
chr1	48489267	48489577	41.64230199
chr1	48526900	48527176	290.1421975
chr1	48559422	48559640	461.7719183
chr1	48570890	48571175	90.64638142
chr1	48575147	48575369	420.6653089
chr1	48642775	48643039	33.27034363
chr1	48656639	48656931	91.07599532
chr1	48667365	48667641	45.30231391
chr1	48667918	48668120	321.3493267
chr1	48669052	48669328	209.0181108
chr1	48682650	48682926	43.05224512
chr1	48686235	48686499	16.57481681
chr1	48693888	48694180	76.23648124
chr1	48702583	48702859	273.6688583
chr1	48715547	48715867	54.50360261
chr1	48822610	48822874	18.49333484
chr1	48916154	48916418	47.92403495
chr1	48963844	48964066	430.4166663
chr1	48964293	48964361	78.63499885
chr1	48996506	48996693	370.6454348
chr1	49018129	49018405	201.0298708
chr1	49030238	49030514	53.76841684
chr1	49038352	49038628	344.7717649
chr1	49139418	49139682	16.88747429
chr1	49143046	49143322	232.9059014
chr1	49154081	49154396	47.68034833
chr1	49162874	49163075	390.2708305
chr1	49183847	49184111	23.46638628
chr1	49283268	49283480	426.5049166
chr1	49335254	49335530	220.6145
chr1	49336343	49336619	238.8821207
chr1	49341840	49342104	22.66932816
chr1	49369129	49369393	25.66508176
chr1	49381829	49382105	181.2517985
chr1	49382256	49382532	207.7922295
chr1	49502440	49502704	43.8616241
chr1	49570298	49570562	68.24096971
chr1	49695334	49695598	22.49421873
chr1	50230813	50231077	23.04524264
chr1	50461472	50461736	32.19504739
chr1	50546645	50546921	126.9085575
chr1	50571145	50571424	47.04592107
chr1	50737696	50737972	324.7702006
chr1	50798722	50798998	272.2968155
chr1	50799280	50799556	203.3662359
chr1	50814424	50814700	303.4721263
chr1	50834156	50834432	206.356358
chr1	50835569	50835833	76.59570621
chr1	50885031	50885307	42.83496282
chr1	50904705	50904983	48.01190186
chr1	51070339	51070603	24.5750529
chr1	51071206	51071482	258.8055434
chr1	51086303	51086579	260.294278
chr1	51086781	51087045	17.03960002
chr1	51169770	51170046	272.6023129
chr1	51201104	51201380	120.8744125
chr1	51215683	51215976	178.195566
chr1	51240491	51240767	225.804125
chr1	51339053	51339329	143.3129504
chr1	51395095	51395387	139.0533993
chr1	51425974	51426253	92.42561525
chr1	51433664	51434028	91.77614555
chr1	51435308	51435572	25.11800247
chr1	51510560	51510824	44.81187386
chr1	51524488	51524764	143.4007439
chr1	51552633	51552897	23.29544063
chr1	51554227	51554503	180.6389967
chr1	51605215	51605479	17.64466878
chr1	51655186	51655387	371.1290609
chr1	51657950	51658163	350.579085
chr1	51684317	51684581	16.2646033
chr1	51762547	51762770	436.429168
chr1	51779212	51779515	42.661683
chr1	52000719	52000995	259.9298489
chr1	52031996	52032260	18.81177804
chr1	52034945	52035209	51.44693262
chr1	52093395	52093671	153.3403994
chr1	52234781	52234923	257.1748066
chr1	52362572	52362848	290.0633825
chr1	52391927	52392215	125.2984779
chr1	52402283	52402547	43.15363847
chr1	52468041	52468263	401.9799117
chr1	52537305	52537581	11.68263378
chr1	52593146	52593422	273.8781677
chr1	52607595	52607871	193.7134411
chr1	52704662	52704926	20.98704233
chr1	52730226	52730490	41.16400697
chr1	52761988	52762264	283.1478102
chr1	52798616	52798892	16.26363208
chr1	52814360	52814637	123.4603786
chr1	52831698	52831962	17.43934772
chr1	52834056	52834320	19.05642677
chr1	52870474	52870750	229.8222532
chr1	53018314	53018578	17.25603802
chr1	53128263	53128527	25.81451501
chr1	53132056	53132369	65.33447334
chr1	53151974	53152167	278.4083916
chr1	53156113	53156417	45.83348921
chr1	53166599	53166875	264.2387918
chr1	53213834	53214111	57.62285826
chr1	53291590	53291882	76.69773637
chr1	53308276	53308561	56.40447902
chr1	53370563	53370848	77.38915254
chr1	53387291	53387567	298.8407618
chr1	53435801	53436065	18.63864694
chr1	53603456	53603732	21.34267765
chr1	53642494	53642758	31.68040327
chr1	53647770	53647960	329.9768102
chr1	53651429	53651705	158.2148113
chr1	53720762	53721059	34.4143695
chr1	53731759	53732035	159.9937261
chr1	53743940	53744216	254.0569738
chr1	53757249	53757525	12.89115071
chr1	53794427	53794691	33.56346224
chr1	53859032	53859308	308.2000643
chr1	53910287	53910563	210.5356411
chr1	53915972	53916265	112.0247778
chr1	53935770	53936091	121.9808638
chr1	53939181	53939491	75.56110034
chr1	53951177	53951453	365.3692137
chr1	54007494	54007778	89.48235271
chr1	54058431	54058709	90.34943766
chr1	54147832	54148108	278.4747925
chr1	54154421	54154685	23.16399319
chr1	54181203	54181483	56.36425627
chr1	54220421	54220697	228.0111051
chr1	54292102	54292378	12.88721412
chr1	54304035	54304299	29.85118884
chr1	54326598	54326874	303.4411117
chr1	54344231	54344507	164.7454067
chr1	54412062	54412326	83.37776979
chr1	54414765	54415041	112.9246661
chr1	54425372	54425648	185.2101217
chr1	54457793	54458097	159.9082544
chr1	54520083	54520347	21.22464807
chr1	54535837	54536026	267.1808338
chr1	54547406	54547628	417.4575417
chr1	54572879	54573166	63.28097088
chr1	54587259	54587535	253.6074167
chr1	54591389	54591665	149.1369318
chr1	54647414	54647705	88.92404837
chr1	54741015	54741279	56.10937761
chr1	54776669	54776980	89.13999063
chr1	54788926	54789202	187.3113611
chr1	54890970	54891234	20.5347466
chr1	54954060	54954324	16.55755732
chr1	54955111	54955387	313.6681198
chr1	54965158	54965434	130.4970054
chr1	54985431	54985695	16.8753457
chr1	55007875	55008139	31.00500898
chr1	55013379	55013655	90.00814493
chr1	55137780	55137984	411.0737423
chr1	55181408	55181672	24.40372281
chr1	55233850	55234114	20.38817734
chr1	55257642	55257924	210.7826697
chr1	55260586	55260850	40.67114318
chr1	55260933	55261197	30.06993468
chr1	55267103	55267379	267.2690689
chr1	55274525	55274811	42.67424226
chr1	55276223	55276444	418.0694138
chr1	55313797	55314061	21.84422219
chr1	55410854	55411053	337.6064889
chr1	55416374	55416650	239.0973732
chr1	55438849	55439131	139.0130479
chr1	55462121	55462397	298.1438312
chr1	55487722	55488047	418.8821928
chr1	55537205	55537488	87.40745259
chr1	55606252	55606528	327.6531487
chr1	55609416	55609692	65.45345893
chr1	55630615	55630879	16.18602189
chr1	55743292	55743506	361.393991
chr1	55750479	55750755	186.9242326
chr1	55751578	55751842	42.12532173
chr1	55803844	55804120	227.5933658
chr1	55841383	55841659	370.753538
chr1	55844207	55844483	213.5939582
chr1	55944455	55944731	97.60226102
chr1	55949879	55950143	19.47021228
chr1	56050223	56050487	22.82213258
chr1	56076953	56077217	16.37279363
chr1	56167813	56168035	425.5964992
chr1	56314662	56314939	148.2790108
chr1	56358889	56359165	147.9647193
chr1	56655618	56655882	26.76983697
chr1	56874780	56875056	284.714493
chr1	57042830	57043141	98.66628563
chr1	57045111	57045590	114.8170414
chr1	57050653	57050929	273.6589914
chr1	57131917	57132181	21.93869463
chr1	57175000	57175296	130.7728528
chr1	57223877	57224141	91.15755868
chr1	57269287	57269563	226.2300658
chr1	57286781	57287006	527.5521865
chr1	57297627	57297850	401.2109538
chr1	57433968	57434264	62.30458128
chr1	57483460	57483724	39.86405967
chr1	57527143	57527407	33.61411733
chr1	57545475	57545758	62.46040889
chr1	57590777	57591069	97.58030119
chr1	57698215	57698479	97.72305172
chr1	57806380	57806644	26.14757703
chr1	57890235	57890511	239.0648818
chr1	58095335	58095599	23.78910371
chr1	58148834	58149098	16.99172461
chr1	58176984	58177248	20.17182746
chr1	58236492	58236773	78.44634114
chr1	58301324	58301600	161.4200203
chr1	58382608	58382872	23.78529745
chr1	58441963	58442227	50.43899292
chr1	58478981	58479257	83.30013804
chr1	58501229	58501493	53.85366915
chr1	58512996	58513272	318.5438204
chr1	58531294	58531558	26.56578876
chr1	58621074	58621350	304.5161048
chr1	58628730	58628938	483.6887551
chr1	58669978	58670289	60.10588586
chr1	58717363	58717688	38.97563707
chr1	58981537	58981813	155.6456315
chr1	59012431	59012707	425.6945504
chr1	59042445	59042709	18.52276272
chr1	59118331	59118607	278.9931325
chr1	59165755	59166051	75.11957216
chr1	59205569	59205845	239.7896606
chr1	59235012	59235229	300.3031621
chr1	59247454	59247718	67.32472386
chr1	59248041	59248305	36.94751714
chr1	59250123	59250387	27.15116702
chr1	59250804	59251080	252.3530298
chr1	59281857	59282121	29.98387235
chr1	59307198	59307495	84.34370075
chr1	59314452	59314760	58.04541681
chr1	59399305	59399581	54.43179095
chr1	59482199	59482463	34.92228755
chr1	59507749	59508048	64.8536898
chr1	59522872	59523136	32.59333683
chr1	59542258	59542587	55.52076082
chr1	59681548	59681812	29.90226872
chr1	59724351	59724615	26.80470043
chr1	59755888	59756164	156.0984347
chr1	60033906	60034170	108.0283107
chr1	60039743	60040023	42.47689207
chr1	60165010	60165215	386.8430365
chr1	60183774	60184081	63.01117591
chr1	60225202	60225420	422.2567343
chr1	60344122	60344386	23.40821794
chr1	60345278	60345554	207.5410469
chr1	60366351	60366615	16.44826574
chr1	60368882	60369158	205.3653224
chr1	60413069	60413295	430.9591184
chr1	60437075	60437351	367.6172092
chr1	60442564	60442758	347.5940694
chr1	60463191	60463455	18.58285444
chr1	60592493	60592757	18.84709568
chr1	60622560	60622836	232.818531
chr1	60747101	60747326	449.7187677
chr1	60891246	60891532	104.2824375
chr1	61230929	61231205	252.6239938
chr1	61291403	61291679	12.66788673
chr1	61314298	61314574	205.2203209
chr1	61324038	61324317	39.50828206
chr1	61435748	61436046	129.4501876
chr1	61444679	61444955	351.5264407
chr1	61508656	61508932	324.266439
chr1	61515619	61515853	438.5048297
chr1	61545653	61545917	58.06362328
chr1	61665710	61665974	24.60784912
chr1	61676369	61676633	36.75859795
chr1	61751189	61751453	22.57209191
chr1	61802787	61803099	67.34848854
chr1	61803938	61804214	357.4607146
chr1	61919141	61919349	357.0011589
chr1	61984697	61984973	221.8017076
chr1	62054428	62054635	382.924899
chr1	62107462	62107726	35.02340639
chr1	62124837	62125118	126.1932774
chr1	62308654	62308918	30.29647999
chr1	62317854	62318130	228.7851852
chr1	62416109	62416386	142.1041481
chr1	62504616	62504892	13.43430569
chr1	62536143	62536419	109.8243666
chr1	62548483	62548691	367.2131555
chr1	62596872	62597072	395.4716641
chr1	62601460	62601736	267.4654215
chr1	62609980	62610256	211.8128353
chr1	62641298	62641574	278.6044765
chr1	62675898	62676162	45.98570738
chr1	62711017	62711281	27.8687485
chr1	62759871	62760185	116.9926921
chr1	62800162	62800426	25.82451576
chr1	62803840	62804104	21.8775523
chr1	62857089	62857375	176.9411102
chr1	62873149	62873425	267.3511494
chr1	62900004	62900268	36.05194952
chr1	62973886	62974166	177.2279726
chr1	62996240	62996516	210.7527523
chr1	63212246	63212522	120.9580546
chr1	63307296	63307572	158.3876162
chr1	63314797	63315061	26.32697551
chr1	63372105	63372402	85.43611225
chr1	63377781	63377956	305.5480124
chr1	63392391	63392691	47.6138363
chr1	63428904	63429180	149.5496335
chr1	63455235	63455499	48.44835632
chr1	63470594	63470873	77.4076062
chr1	63529054	63529330	14.49366175
chr1	63614771	63615047	253.1278093
chr1	63655471	63655751	49.95106226
chr1	63782644	63782920	275.6598368
chr1	63793280	63793556	196.5213538
chr1	63833369	63833633	20.47444514
chr1	63907359	63907635	299.6314076
chr1	63920024	63920288	30.38657874
chr1	63932492	63932756	47.08413343
chr1	64003662	64003959	113.8139188
chr1	64023099	64023375	171.3474253
chr1	64040979	64041255	158.2300188
chr1	64078324	64078588	16.75734407
chr1	64081537	64081813	187.0240054
chr1	64090712	64091005	57.72632876
chr1	64140116	64140392	260.148214
chr1	64157685	64157873	326.6195771
chr1	64205207	64205471	26.23063799
chr1	64239454	64239730	249.6769742
chr1	64242981	64243245	25.31548044
chr1	64313052	64313337	76.6318776
chr1	64335766	64336157	33.93043581
chr1	64380882	64381182	34.31738716
chr1	64383594	64383901	73.70352773
chr1	64386512	64386796	113.6894578
chr1	64390324	64390588	24.75765052
chr1	64400886	64401162	243.4710907
chr1	64602830	64603106	380.6296774
chr1	64629739	64630015	147.0943297
chr1	64674963	64675227	17.80599176
chr1	64705922	64706186	23.76380796
chr1	64708707	64708988	131.4526452
chr1	64712077	64712353	176.7219737
chr1	64717743	64718007	31.04643231
chr1	64734785	64735061	239.9508549
chr1	64844493	64844757	17.05753463
chr1	64869820	64870084	27.54916671
chr1	64935702	64935966	80.1169691
chr1	64952814	64953078	45.15177714
chr1	64965659	64965923	29.11102819
chr1	65019002	65019266	30.13626558
chr1	65050213	65050489	223.2105385
chr1	65120292	65120556	26.67865088
chr1	65129405	65129687	37.15086621
chr1	65141482	65141758	170.0871983
chr1	65152501	65152698	332.2151236
chr1	65210125	65210401	180.5047046
chr1	65289919	65290195	227.0469518
chr1	65322351	65322615	24.74789918
chr1	65435348	65435612	22.68313951
chr1	65486514	65486802	82.51927825
chr1	65507183	65507447	29.76979998
chr1	65525621	65525911	161.7246976
chr1	65528752	65529031	57.0349431
chr1	65541109	65541385	263.4351749
chr1	65675044	65675320	178.9557029
chr1	65681292	65681572	105.8165769
chr1	65696376	65696640	19.28781792
chr1	65701606	65701882	178.9188258
chr1	65720191	65720455	33.59080828
chr1	65731311	65731597	111.5280219
[truncated: 54,989 more rows]
