# Supplementary material for: Variable reproducibility in genome-scale public data: A case study using ENCODE ChIP sequencing resource
Source: FEBS Lett. 2015 Dec 21;589(24):3866–70. doi: 10.1016/j.febslet.2015.11.027 (PMC4686001; doi:10.1016/j.febslet.2015.11.027)
Supplement: Supplementary file advisedPeakLists.zip — This zip archive contains 56 advised peak lists (see main text and supplementary table 1). Files are bed like tab delimited text files, with 4 columns: chromosome, peak start, peak end, and peak score. [file mmc4.zip › HUVEC_None_CTCF.bed]

chr1	237572	237942	121.6738108
chr1	521470	521666	16.34595541
chr1	714145	714405	42.56867173
chr1	785848	786044	16.41397696
chr1	805186	805397	309.7219658
chr1	840028	840281	359.8706087
chr1	848214	848584	21.48641481
chr1	856398	856768	118.3086138
chr1	873501	873910	152.323171
chr1	886771	887141	131.970605
chr1	911401	911771	107.7166316
chr1	919522	919892	332.6167044
chr1	937258	937509	375.8762922
chr1	950739	951109	226.528326
chr1	954607	954977	129.94515
chr1	968368	968609	401.6759579
chr1	976021	976281	31.62126878
chr1	994646	995016	54.30553836
chr1	999237	999482	410.8537505
chr1	1057524	1057767	501.541097
chr1	1166077	1166447	99.43262161
chr1	1200380	1200750	120.5270955
chr1	1225533	1225903	243.0926175
chr1	1227303	1227531	351.0936723
chr1	1235403	1235773	104.6103357
chr1	1237395	1237591	208.9377315
chr1	1241517	1241777	18.44523892
chr1	1279980	1280350	115.4134736
chr1	1284658	1284918	25.93208553
chr1	1285060	1285430	115.6590458
chr1	1307479	1307757	543.1084508
chr1	1310465	1310835	93.89886883
chr1	1334843	1335031	240.5124514
chr1	1337433	1337666	302.9877198
chr1	1343154	1343414	34.19383703
chr1	1365764	1366134	106.812726
chr1	1370695	1370955	18.58786488
chr1	1376338	1376611	558.2843711
chr1	1440253	1440623	136.9194217
chr1	1440923	1441183	19.126544
chr1	1486409	1486856	83.96391915
chr1	1509179	1509549	61.59014219
chr1	1533053	1533423	66.57073644
chr1	1534767	1535137	36.55822692
chr1	1555468	1555838	79.05298129
chr1	1590652	1591022	77.80459427
chr1	1597113	1597483	185.6901022
chr1	1610321	1610691	92.19755546
chr1	1624274	1624534	36.6029589
chr1	1655894	1656264	64.54537597
chr1	1710372	1710742	47.44212417
chr1	1720446	1720816	136.2484264
chr1	1790003	1790373	213.5193678
chr1	1837717	1838001	657.0548645
chr1	1840359	1840729	168.1899961
chr1	1875491	1876007	418.5097571
chr1	1886218	1886588	20.38598979
chr1	1891545	1891773	362.2715255
chr1	1976310	1976564	304.080193
chr1	1977995	1978200	312.2776339
chr1	1980866	1981236	19.27138709
chr1	2023040	2023410	195.59055
chr1	2040045	2040415	101.5832496
chr1	2063599	2063988	68.48296729
chr1	2071406	2071666	263.2247402
chr1	2094771	2094967	24.35800142
chr1	2105795	2106054	552.1111863
chr1	2126597	2126908	573.9297763
chr1	2144158	2144561	62.42938259
chr1	2160609	2160869	19.74899247
chr1	2169177	2169574	89.40203761
chr1	2242898	2243268	136.149234
chr1	2246662	2247032	221.6973294
chr1	2253725	2253985	28.34742793
chr1	2313245	2313507	564.0455603
chr1	2314028	2314398	257.8848866
chr1	2338247	2338443	15.37372591
chr1	2345858	2346109	432.7187817
chr1	2361478	2361848	115.1237674
chr1	2375286	2375656	86.20162703
chr1	2391181	2391441	22.39226551
chr1	2455136	2455506	18.05342707
chr1	2470776	2471146	60.62492422
chr1	2478130	2478500	57.00620045
chr1	2479509	2479794	525.4534908
chr1	2486300	2486670	233.0036649
chr1	2487810	2488070	23.85443629
chr1	2493347	2493717	60.59028112
chr1	2509892	2510262	129.0936616
chr1	2574592	2574962	45.99667485
chr1	2703277	2703473	245.3211091
chr1	2718164	2718534	64.97611143
chr1	2738549	2738919	50.97740193
chr1	2929065	2929435	96.36475387
chr1	2982773	2983033	61.12124745
chr1	2986204	2986400	15.56653598
chr1	3200553	3200923	121.8536594
chr1	3236559	3236819	222.8116837
chr1	3319977	3320355	44.61445827
chr1	3326749	3327119	171.2050368
chr1	3333632	3334002	81.60150077
chr1	3341331	3341587	497.1378355
chr1	3347889	3348259	128.5814442
chr1	3369714	3369981	514.1726412
chr1	3370763	3371133	143.5002911
chr1	3388342	3388712	133.870103
chr1	3399073	3399443	55.92856032
chr1	3400499	3400740	407.9233217
chr1	3407792	3408066	569.6558817
chr1	3434759	3435129	241.24393
chr1	3458550	3458920	16.83524081
chr1	3481836	3482108	433.3644081
chr1	3504486	3504746	19.4199088
chr1	3505005	3505265	33.33084466
chr1	3508091	3508351	18.70794829
chr1	3531789	3532011	347.4767271
chr1	3535637	3535857	425.3681949
chr1	3537716	3538289	196.8683787
chr1	3566418	3566788	93.93985311
chr1	3612238	3612479	374.3214808
chr1	3641031	3641292	583.3562273
chr1	3643868	3644238	167.9476503
chr1	3692490	3692860	81.51007526
chr1	3702011	3702381	99.96679601
chr1	3717975	3718354	90.02360437
chr1	3774854	3775114	30.96380963
chr1	3816155	3816525	35.95500247
chr1	3827346	3827716	213.0823335
chr1	4645316	4645686	22.23356111
chr1	4712685	4712931	518.3361126
chr1	4716347	4716717	106.1860557
chr1	5569979	5570225	451.5160485
chr1	5574657	5574935	605.1184553
chr1	5805921	5806150	404.4128838
chr1	5953771	5954031	42.03849422
chr1	5976155	5976338	352.9776259
chr1	6009514	6009884	26.42429352
chr1	6035310	6035536	460.1328548
chr1	6094579	6094800	299.5064704
chr1	6101577	6102055	370.9968094
chr1	6113093	6113250	345.1117279
chr1	6140656	6141026	142.4408995
chr1	6142361	6142731	152.6221073
chr1	6159805	6160175	39.69434954
chr1	6168893	6169263	304.2942068
chr1	6231606	6231976	143.4929211
chr1	6240413	6240673	21.77647626
chr1	6245868	6246238	219.2216925
chr1	6264989	6265185	124.4662684
chr1	6265318	6265543	402.9844999
chr1	6268794	6269000	238.6234857
chr1	6269278	6269648	168.3394459
chr1	6269763	6270023	31.92026547
chr1	6298695	6299065	121.7030906
chr1	6305174	6305425	541.9023724
chr1	6306833	6307066	491.7915264
chr1	6332928	6333298	17.67853399
chr1	6340874	6341244	92.03738591
chr1	6403550	6403835	587.3895537
chr1	6408064	6408286	393.5162246
chr1	6417271	6417641	74.55426944
chr1	6419652	6419912	26.49611539
chr1	6423043	6423413	165.0519552
chr1	6438215	6438475	47.47554461
chr1	6454049	6454309	29.97657017
chr1	6457164	6457360	36.75094348
chr1	6464805	6465026	393.189494
chr1	6469205	6469401	33.98389794
chr1	6474352	6474722	302.6693331
chr1	6483465	6483835	225.1298415
chr1	6497109	6497479	149.9970875
chr1	6498109	6498399	564.5659371
chr1	6500748	6501118	89.351557
chr1	6505175	6505545	212.1000634
chr1	6508235	6508605	48.6958626
chr1	6515152	6515526	49.47521653
chr1	6532447	6532817	121.9774115
chr1	6535594	6535876	539.0324353
chr1	6545869	6546129	31.37140535
chr1	6546555	6546826	639.6010061
chr1	6549974	6550230	526.4728116
chr1	6561526	6561722	15.71574054
chr1	6583727	6583987	257.6986935
chr1	6607338	6607708	112.1292991
chr1	6614531	6614813	637.6999364
chr1	6640908	6641168	27.61088685
chr1	6644167	6644537	21.05054623
chr1	6669741	6669937	19.1836651
chr1	6694744	6694943	259.2590376
chr1	6706672	6706838	277.8465096
chr1	6748449	6748645	25.09489895
chr1	6761811	6762157	591.760507
chr1	6780111	6780367	407.8121809
chr1	6787584	6787834	511.734489
chr1	6846111	6846371	37.88139081
chr1	6854203	6854573	206.6385206
chr1	6948465	6948661	22.17354012
chr1	6950022	6950276	472.0738453
chr1	7102785	7103155	242.4343208
chr1	7130529	7130761	520.6616879
chr1	7268073	7268269	307.285771
chr1	7278385	7278610	355.3693904
chr1	7284886	7285082	21.87453453
chr1	7514222	7514418	14.64178188
chr1	7599535	7599731	27.83874087
chr1	7599800	7600170	226.0387182
chr1	7621489	7621859	230.0838862
chr1	7637336	7637706	169.1809751
chr1	7707350	7707628	516.4548664
chr1	7727634	7727938	770.9982601
chr1	7729575	7729819	452.6824181
chr1	7812952	7813166	438.1105163
chr1	7815539	7815909	133.0854754
chr1	7868304	7868674	258.6291177
chr1	7916516	7916776	24.63810429
chr1	7962882	7963083	404.094627
chr1	8002385	8002755	142.6019362
chr1	8021352	8021722	162.4684671
chr1	8035373	8035618	597.6705005
chr1	8042402	8042654	600.7707533
chr1	8075127	8075308	415.1275715
chr1	8076634	8077004	129.2189125
chr1	8091236	8091606	204.2985054
chr1	8225761	8226131	49.66997915
chr1	8271929	8272189	21.49423255
chr1	8298996	8299366	83.89741774
chr1	8374420	8374924	576.174361
chr1	8375898	8376268	22.55901524
chr1	8409131	8409346	377.7245991
chr1	8411816	8412021	287.8659642
chr1	8434833	8435203	214.0258371
chr1	8469272	8469642	147.9236791
chr1	8472179	8472549	59.30303653
chr1	8503665	8503861	16.11927891
chr1	8503982	8504178	16.22100077
chr1	8621168	8621377	441.1422189
chr1	8631263	8631523	267.2172657
chr1	8643767	8643963	25.92783892
chr1	8658092	8658462	169.0149319
chr1	8731440	8731673	430.3409256
chr1	8763353	8763613	27.06030332
chr1	8779019	8779400	70.60910854
chr1	8786588	8786958	261.3410851
chr1	8799427	8799797	39.0472903
chr1	8874943	8875313	93.35055363
chr1	8877573	8877833	25.9136882
chr1	8891378	8891748	65.37236157
chr1	8908997	8909266	572.7069448
chr1	8919542	8919772	310.1454906
chr1	8922594	8922813	348.2773241
chr1	8931569	8931939	84.01700423
chr1	8939371	8939741	77.25810862
chr1	8978194	8978454	345.5565843
chr1	9023039	9023235	257.5216596
chr1	9048159	9048432	551.3206092
chr1	9053356	9053726	134.3516433
chr1	9065233	9065526	590.8629455
chr1	9070160	9070373	328.8195352
chr1	9127308	9127678	51.20818651
chr1	9159683	9159943	19.29183838
chr1	9161694	9161894	383.1172914
chr1	9170846	9171135	554.3579101
chr1	9188680	9189050	44.92265532
chr1	9202360	9202597	479.530072
chr1	9241338	9241886	648.824773
chr1	9242291	9242661	92.89577185
chr1	9256553	9256792	389.7449064
chr1	9258648	9259018	118.0577594
chr1	9279740	9279936	33.44201881
chr1	9294511	9294741	299.4794521
chr1	9310183	9310396	362.2592805
chr1	9327199	9327483	561.2018872
chr1	9349111	9349359	534.6437541
chr1	9355025	9355395	44.16139212
chr1	9460744	9461004	23.77846907
chr1	9461522	9461892	93.69539987
chr1	9488657	9489027	40.21888032
chr1	9508216	9508586	66.30777625
chr1	9515897	9516176	497.2550788
chr1	9551184	9551424	524.3983779
chr1	9555323	9555588	545.6726565
chr1	9633062	9633258	44.78413108
chr1	9633812	9634182	106.6035773
chr1	9648542	9648773	301.6641155
chr1	9675716	9675944	305.7835607
chr1	9687013	9687385	937.7322467
chr1	9762362	9762571	318.1962343
chr1	9781892	9782138	383.0444149
chr1	9785139	9785381	481.2925613
chr1	9844593	9844963	305.59966
chr1	9887960	9888330	97.27849371
chr1	9927588	9927878	692.7470045
chr1	9934973	9935222	532.1153488
chr1	9974476	9974846	109.6553212
chr1	10002377	10002747	278.3338414
chr1	10010436	10010665	525.7786436
chr1	10092580	10092874	533.7688192
chr1	10094508	10094878	172.7506814
chr1	10162131	10162327	20.50232858
chr1	10213083	10213303	364.0473975
chr1	10270208	10270573	602.4381918
chr1	10398187	10398402	346.708903
chr1	10437526	10437735	379.2512896
chr1	10488191	10488405	424.8000926
chr1	10490281	10490577	589.9943929
chr1	10554761	10555030	570.3494247
chr1	10555191	10555387	101.9686579
chr1	10567563	10567802	523.7338826
chr1	10574471	10574841	176.4438219
chr1	10590359	10590614	424.2641585
chr1	10622026	10622396	46.31036279
chr1	10752434	10752804	102.2108946
chr1	10848896	10849092	99.25595537
chr1	10853939	10854309	68.51843915
chr1	10927230	10927490	239.8924012
chr1	10969972	10970342	116.3262037
chr1	11002059	11002346	540.4195558
chr1	11021123	11021374	511.4635356
chr1	11097713	11097974	653.0329846
chr1	11119601	11119861	22.85839529
chr1	11120061	11120431	88.61415258
chr1	11301715	11302085	294.3192059
chr1	11308272	11308468	20.12076472
chr1	11322832	11323028	14.77237925
chr1	11332808	11333004	28.34881189
chr1	11346351	11346614	82.54717121
chr1	11356046	11356242	24.08378068
chr1	11380207	11380577	244.8104407
chr1	11397634	11397878	450.1922343
chr1	11424352	11424548	33.59367189
chr1	11538771	11539015	384.5266741
chr1	11654235	11654605	18.42159786
chr1	11702537	11702777	623.0135032
chr1	11705804	11706026	444.4997882
chr1	11710508	11710761	457.2096747
chr1	11724134	11724370	287.4794291
chr1	11771199	11771438	407.5165266
chr1	11779902	11780171	569.1515083
chr1	11796418	11796821	52.66474359
chr1	11809222	11809592	236.5322091
chr1	11845259	11845542	534.4341292
chr1	11898771	11899048	706.1615936
chr1	11919310	11919680	95.17262667
chr1	11925532	11925902	179.1086307
chr1	11954066	11954316	537.8352283
chr1	11967800	11968031	362.3694753
chr1	12027208	12027578	145.5737343
chr1	12042063	12042433	133.7862422
chr1	12061677	12062047	215.9236605
chr1	12091399	12091597	237.1817666
chr1	12139725	12139932	318.2858857
chr1	12166865	12167235	183.690697
chr1	12178713	12178957	559.2626218
chr1	12184887	12185128	551.8453277
chr1	12203680	12204050	18.32456978
chr1	12244329	12244699	160.4087564
chr1	12268990	12269236	541.5487222
chr1	12289838	12290166	554.0498554
chr1	12304249	12304445	249.4492534
chr1	12332132	12332502	100.8429742
chr1	12335508	12335735	352.7423062
chr1	12336355	12336725	159.5200994
chr1	12374368	12374738	228.4952211
chr1	12399473	12399843	36.04592054
chr1	12436189	12436449	18.79689682
chr1	12466015	12466385	116.9051155
chr1	12467513	12467883	205.9830584
chr1	12482652	12482848	65.21398438
chr1	12599935	12600131	15.37372591
chr1	12661249	12661619	225.1227544
chr1	12679912	12680182	617.4497912
chr1	12719030	12719317	600.1657419
chr1	12841770	12841966	25.31790258
chr1	12844006	12844202	28.37923566
chr1	13992232	13992459	455.2653124
chr1	14024356	14024552	16.27800486
chr1	14041448	14041644	21.38571043
chr1	14052341	14052711	128.4844972
chr1	14133730	14134100	90.57844714
chr1	14137713	14138083	145.8819495
chr1	14140211	14140407	225.7159757
chr1	14155318	14155688	68.5848592
chr1	14286960	14287202	566.1666863
chr1	15058406	15058776	190.6953746
chr1	15105624	15105994	211.1704875
chr1	15241903	15242155	532.1823851
chr1	15251026	15251286	21.39610039
chr1	15309873	15310069	14.69284558
chr1	15354048	15354312	515.8481647
chr1	15364642	15365012	146.1136361
chr1	15373097	15373324	481.9473433
chr1	15389040	15389300	213.9135768
chr1	15391053	15391249	14.58520317
chr1	15426919	15427167	534.5112616
chr1	15455058	15455318	564.8148113
chr1	15478877	15479095	428.9521008
chr1	15480615	15480841	342.4751159
chr1	15526899	15527095	19.35576198
chr1	15599120	15599354	483.8247926
chr1	15631311	15631555	486.3921515
chr1	15650066	15650335	659.8149731
chr1	15655543	15655913	204.4003473
chr1	15757678	15757955	527.5058334
chr1	15827961	15828232	474.6707687
chr1	15852964	15853160	28.10353043
chr1	15910906	15911276	117.8103278
chr1	15921614	15921984	179.5339163
chr1	16029582	16029952	97.08091496
chr1	16062958	16063218	20.14935712
chr1	16066248	16066618	114.5605137
chr1	16067936	16068139	334.1754633
chr1	16118559	16118830	538.7695985
chr1	16129845	16130215	178.2196832
chr1	16142101	16142315	435.1002929
chr1	16212218	16212414	15.54549077
chr1	16232451	16232647	21.2039613
chr1	16264139	16264509	148.6830227
chr1	16283939	16284309	91.67305395
chr1	16285356	16285726	79.44922242
chr1	16301961	16302331	52.74360285
chr1	16321087	16321336	583.8666217
chr1	16333601	16333797	47.68644841
chr1	16335547	16335819	647.5530128
chr1	16359402	16359663	494.4004055
chr1	16368691	16368887	17.74061606
chr1	16382647	16382893	542.1028357
chr1	16399493	16399753	39.08200769
chr1	16399981	16400351	74.65870827
chr1	16405419	16405665	605.9365686
chr1	16408872	16409116	565.4156479
chr1	16465463	16465833	67.49545569
chr1	16477751	16478121	38.74606959
chr1	16481140	16481510	141.4009769
chr1	16514313	16514572	610.2889082
chr1	16531482	16531852	173.2677844
chr1	16562649	16563019	82.55682634
chr1	16570946	16571185	477.7708563
chr1	16593244	16593440	19.96241128
chr1	16616580	16616776	16.88128945
chr1	16678884	16679254	146.7053093
chr1	16689870	16690240	382.7685243
chr1	16766987	16767266	615.8817998
chr1	16801516	16801712	16.30279459
chr1	16824062	16824258	21.1104011
chr1	16847470	16847840	19.88971113
chr1	16859165	16859535	39.70490986
chr1	16862016	16862276	18.61081478
chr1	16893168	16893364	18.63831383
chr1	16918346	16918548	204.7766177
chr1	16947590	16947836	725.5267607
chr1	16951469	16951709	530.9547883
chr1	16971115	16971485	213.8073351
chr1	17011227	17011647	73.33599716
chr1	17026617	17026987	150.1384855
chr1	17027621	17027881	18.45141672
chr1	17029715	17029971	641.0712111
chr1	17033869	17034101	215.9522599
chr1	17036270	17036656	1094.800677
chr1	17038655	17038915	19.88636832
chr1	17201423	17201793	53.50155087
chr1	17215523	17215893	67.49287722
chr1	17227265	17227635	116.2977237
chr1	17236315	17236685	154.6936375
chr1	17240250	17240510	19.4886542
chr1	17240632	17240892	37.54388806
chr1	17242108	17242304	16.88082009
chr1	17251482	17251742	29.51183421
chr1	17274023	17274393	109.9773148
chr1	17278211	17278438	362.9125967
chr1	17287208	17287454	389.8646872
chr1	17289944	17290314	230.2073342
chr1	17313488	17313858	158.0171576
chr1	17372668	17372848	360.3243623
chr1	17386224	17386433	430.5189428
chr1	17401948	17402318	132.6165936
chr1	17452285	17452552	606.8349395
chr1	17563627	17563874	449.4106493
chr1	17600770	17600997	457.4161025
chr1	17662672	17662912	496.0552162
chr1	17732730	17733231	447.6711624
chr1	17746340	17746681	645.0888328
chr1	17766075	17766445	36.55425918
chr1	17803929	17804121	392.4977088
chr1	17811824	17812194	131.9946886
chr1	17820776	17821052	550.0553857
chr1	17828864	17829113	506.154389
chr1	17834399	17834769	24.95013668
chr1	17933399	17933669	501.453439
chr1	17955971	17956231	23.00254615
chr1	17980328	17980547	360.8187475
chr1	17988110	17988374	490.260921
chr1	18022983	18023353	157.1423687
chr1	18081577	18081947	21.77320409
chr1	18085642	18085902	21.65586871
chr1	18152604	18152974	34.51110431
chr1	18311005	18311375	59.45550551
chr1	18427035	18427295	306.4140213
chr1	18543982	18544178	18.09971687
chr1	18558558	18558928	77.92683612
chr1	18561280	18561650	140.9699549
chr1	18626202	18626572	120.3563802
chr1	18629340	18629710	16.06928677
chr1	18882826	18883198	112.2094244
chr1	18902067	18902437	239.7593318
chr1	18907983	18908230	367.8049129
chr1	18923965	18924190	479.1749402
chr1	18935078	18935448	42.23367697
chr1	19007869	19008239	230.5146446
chr1	19147326	19147570	583.7019046
chr1	19201771	19202024	608.8786002
chr1	19210683	19210925	540.2896238
chr1	19233508	19233883	372.9882036
chr1	19239558	19239911	899.6792249
chr1	19248009	19248379	77.4147615
chr1	19276610	19276870	30.06067242
chr1	19282231	19282491	25.71766253
chr1	19299032	19299402	130.6832849
chr1	19338779	19339149	123.9693464
chr1	19422707	19423077	281.8135694
chr1	19440116	19440486	213.6745841
chr1	19506022	19506392	109.4277466
chr1	19567800	19568048	537.3562054
chr1	19668028	19668279	532.4147993
chr1	19670885	19671148	451.8663068
chr1	19700833	19701203	78.51706186
chr1	19717878	19718128	490.0612896
chr1	19766301	19766671	77.56957796
chr1	19772223	19772593	147.4609539
chr1	19814224	19814594	229.5283538
chr1	19908823	19909021	315.4677442
chr1	19967240	19967500	19.93083776
chr1	19975236	19975496	54.41992047
chr1	19977730	19977951	392.9550466
chr1	19980227	19980499	535.0549683
chr1	19986382	19986597	310.0934461
chr1	19988288	19988548	266.5438068
chr1	20031077	20031351	548.5713027
chr1	20042121	20042410	680.2781141
chr1	20063909	20064105	35.30334638
chr1	20088718	20088983	505.0719302
chr1	20125956	20126326	84.42675482
chr1	20137806	20138019	344.2627263
chr1	20208604	20208937	558.3602066
chr1	20219191	20219387	16.58621222
chr1	20244537	20244788	506.2569689
chr1	20301371	20301548	379.1984547
chr1	20414221	20414481	40.87990606
chr1	20427481	20427668	333.8769426
chr1	20478877	20479131	467.1725201
chr1	20491905	20492275	127.4533594
chr1	20521737	20521974	501.9953935
chr1	20539421	20539648	365.911594
chr1	20543130	20543500	129.1914154
chr1	20559878	20560248	107.4216078
chr1	20656376	20656572	33.87617491
chr1	20688366	20688575	419.902657
chr1	20693725	20693921	189.1862049
chr1	20703462	20703684	445.6601342
chr1	20756984	20757194	302.0535131
chr1	20795922	20796292	55.27193096
chr1	20810559	20810819	25.76659284
chr1	20820335	20820614	579.7219216
chr1	20820819	20821189	149.4426581
chr1	20848870	20849123	500.4565118
chr1	20901799	20902020	421.6362083
chr1	20959712	20960038	678.4594326
chr1	20966683	20966926	421.9302689
chr1	20987819	20988189	187.6169664
chr1	21022970	21023729	659.6556772
chr1	21028961	21029331	119.4207401
chr1	21054482	21054852	79.36061214
chr1	21059508	21059878	110.6100746
chr1	21308432	21308802	101.4134979
chr1	21310123	21310319	45.4248775
chr1	21399251	21399447	56.90251122
chr1	21521736	21521960	393.2480512
chr1	21543400	21543656	359.9394965
chr1	21544397	21544767	206.9323493
chr1	21558536	21558732	377.9877056
chr1	21571560	21571756	232.5578834
chr1	21581753	21581987	494.3531961
chr1	21594721	21594981	20.72894615
chr1	21596741	21597020	680.4421031
chr1	21629218	21629478	71.04790992
chr1	21645869	21646129	19.52870425
chr1	21648466	21648726	20.10707481
chr1	21661257	21661502	469.3332919
chr1	21695029	21695309	642.929996
chr1	21697118	21697322	433.922031
chr1	21795114	21795484	135.9667046
chr1	21817309	21817679	198.2458912
chr1	21835496	21835866	224.8387657
chr1	21837809	21838005	18.08251344
chr1	21861266	21861636	159.3387665
chr1	21866327	21866697	49.42234938
chr1	21900541	21900911	202.5552531
chr1	21901217	21901587	19.04936913
chr1	21913379	21913757	41.05723769
chr1	21922102	21922342	384.1525528
chr1	21985647	21985922	446.3150394
chr1	21995220	21995480	20.60935986
chr1	21996419	21996679	21.58166692
chr1	22029803	22030173	263.6849375
chr1	22108900	22109270	136.1708965
chr1	22140997	22141367	194.2401398
chr1	22160578	22160843	35.66530069
chr1	22208602	22208972	71.0050346
chr1	22226680	22227050	85.62436658
chr1	22227902	22228298	82.76006808
chr1	22266140	22266510	164.3361126
chr1	22273387	22273647	19.82162044
chr1	22290541	22290769	532.4090107
chr1	22307034	22307404	33.4496588
chr1	22331705	22331973	159.9248687
chr1	22345790	22346160	149.2765927
chr1	22349385	22349755	204.3265379
chr1	22366154	22366350	16.42256693
chr1	22418910	22419106	19.24556797
chr1	22432229	22432417	427.7646274
chr1	22458399	22458716	479.9891845
chr1	22469748	22470118	41.17720713
chr1	22602392	22602650	553.2326787
chr1	22643843	22644345	314.7235233
chr1	22739035	22739231	25.58935438
chr1	22743131	22743402	644.4127149
chr1	22747011	22747249	499.5900454
chr1	22965794	22966164	32.59085168
chr1	22968573	22968833	506.1160032
chr1	22981090	22981460	25.59627657
chr1	22984939	22985309	21.71685448
chr1	22992341	22992529	414.5183093
chr1	23000677	23000927	472.2707443
chr1	23031010	23031241	503.3106789
chr1	23035763	23036133	104.132188
chr1	23058345	23058715	129.3734001
chr1	23102877	23103073	30.57846183
chr1	23188642	23188896	485.7566831
chr1	23215779	23216022	461.3993211
chr1	23256882	23257116	476.4770942
chr1	23290770	23291005	476.7743062
chr1	23302968	23303223	466.0216052
chr1	23303293	23303489	78.06567665
chr1	23345635	23346005	90.11256415
chr1	23374228	23374488	22.91866063
chr1	23407899	23408269	25.71368396
chr1	23425256	23425508	587.3856803
chr1	23504109	23504479	33.96225054
chr1	23505457	23505827	121.687099
chr1	23511232	23511492	235.1908711
chr1	23524839	23525035	15.44306677
chr1	23536789	23537049	51.36425726
chr1	23543271	23543514	286.9860612
chr1	23617975	23618171	17.03487684
chr1	23680701	23681071	39.56121482
chr1	23695358	23695728	73.15361267
chr1	23730501	23730769	602.1812847
chr1	23809945	23810205	45.85859683
chr1	23810541	23810801	19.96914005
chr1	23823604	23823863	555.6752823
chr1	23857817	23858077	24.40645596
chr1	23866358	23866633	576.2406121
chr1	23871245	23871486	548.0776306
chr1	23881393	23881763	89.12519944
chr1	23892727	23893097	100.2871206
chr1	23961516	23961758	534.3510115
chr1	23963979	23964237	560.9919009
chr1	23984223	23984492	557.5706276
chr1	23991733	23992103	110.859576
chr1	24018079	24018293	343.2629407
chr1	24018698	24018894	24.6851786
chr1	24045024	24045284	196.5400134
chr1	24072067	24072437	111.3663711
chr1	24077869	24078081	343.0429102
chr1	24098651	24098933	622.9059494
chr1	24125080	24125359	38.47663238
chr1	24130730	24130990	57.14752328
chr1	24136273	24136510	516.2627708
chr1	24137334	24137539	327.4244548
chr1	24181070	24181440	146.5208347
chr1	24194785	24195059	543.6701674
chr1	24243303	24243673	165.3118233
chr1	24275608	24275978	171.2965304
chr1	24285352	24285722	122.1187027
chr1	24306696	24306956	68.25710595
chr1	24354597	24354967	371.1978498
chr1	24397367	24397656	566.7645329
chr1	24439050	24439420	216.2593902
chr1	24477001	24477248	435.3196727
chr1	24481909	24482279	64.37745211
chr1	24484388	24484758	61.16951106
chr1	24525838	24526052	405.5556888
chr1	24528407	24528939	588.6448553
chr1	24635232	24635492	24.15514023
chr1	24711677	24712047	171.7877141
chr1	24716618	24716858	330.3698116
chr1	24717819	24718084	555.5342547
chr1	24718866	24719111	535.0958752
chr1	24741948	24742187	394.0320179
chr1	24748077	24748273	26.1279066
chr1	24853682	24854052	243.1064542
chr1	24868482	24868852	179.9367672
chr1	24913797	24914001	454.9122208
chr1	24919995	24920365	118.0456213
chr1	24961744	24962114	332.2954778
chr1	25015093	25015348	550.5652973
chr1	25071336	25071532	30.63469583
chr1	25106263	25106459	38.00457111
chr1	25157185	25157555	386.5602882
chr1	25161431	25161801	178.3899327
chr1	25174441	25174721	581.5272669
chr1	25176244	25176504	59.0136182
chr1	25188795	25188991	28.28883615
chr1	25224662	25224888	475.0423696
chr1	25236092	25236307	323.7040607
chr1	25258795	25259008	183.0626776
chr1	25363704	25363964	230.3412075
chr1	25364244	25364711	101.1263615
chr1	25427970	25428248	697.2349655
chr1	25443958	25444218	36.66222782
chr1	25475177	25475547	146.7530583
chr1	25531446	25531612	370.8491561
chr1	25566326	25566696	297.1999108
chr1	25574237	25574607	87.69078919
chr1	25586231	25586601	84.37169546
chr1	25656457	25656653	79.32046776
chr1	25729581	25729668	20.69480144
chr1	25768645	25768841	40.04781177
chr1	25813144	25813404	21.2890308
chr1	25814126	25814386	188.8055809
chr1	25828261	25828631	73.1259872
chr1	25830288	25830658	151.0493349
chr1	25847034	25847233	405.343558
chr1	25850023	25850393	107.1731829
chr1	25894853	25895049	17.05653814
chr1	25899307	25899550	332.7331896
chr1	25935062	25935432	279.3453843
chr1	25937435	25937805	45.53714622
chr1	25942583	25942953	140.2356731
chr1	25945628	25945849	371.3951075
chr1	26019084	26019454	186.0702279
chr1	26021648	26022018	40.41583902
chr1	26070649	26070909	53.11452663
chr1	26081397	26081657	24.28810682
chr1	26123386	26123598	438.137271
chr1	26124589	26124785	199.3005359
chr1	26130848	26131044	16.53189799
chr1	26131710	26132080	44.78557618
chr1	26137380	26137632	518.5180524
chr1	26163817	26164077	115.955265
chr1	26221898	26222216	699.9040653
chr1	26231473	26231669	22.08772457
chr1	26324663	26324951	671.0572895
chr1	26336627	26336997	56.51281643
chr1	26356481	26356677	25.42784512
chr1	26361683	26362053	43.4826533
chr1	26362458	26362758	659.415546
chr1	26431505	26431728	503.2946295
chr1	26471695	26471891	417.4360462
chr1	26488350	26488720	21.94178953
chr1	26490726	26490997	273.2228125
chr1	26496172	26496451	636.8444433
chr1	26516829	26517199	59.59372975
chr1	26527677	26528047	16.20000464
chr1	26560298	26560578	496.5195566
chr1	26560840	26561274	110.1469278
chr1	26602081	26602620	555.0853796
chr1	26606037	26606407	238.6022811
chr1	26611631	26611858	353.4491431
chr1	26612331	26612701	190.1603785
chr1	26648094	26648329	480.2348067
chr1	26688124	26688494	22.98532671
chr1	26690366	26690646	688.0049375
chr1	26718096	26718253	322.7810428
chr1	26722852	26723048	262.5028607
chr1	26743593	26743839	592.5202032
chr1	26796800	26797170	237.7995487
chr1	26826717	26826981	482.7121237
chr1	26864544	26864815	43.037246
chr1	26865271	26865473	284.9970275
chr1	26868338	26868708	92.90549679
chr1	26910600	26910970	37.76812161
chr1	26924075	26924445	251.6522085
chr1	26928919	26929112	399.3375877
chr1	26935481	26935677	18.44113381
chr1	26946762	26947025	427.9547575
chr1	27004011	27004381	264.5120962
chr1	27018907	27019277	63.55647417
chr1	27021853	27022113	19.82809515
chr1	27087680	27088050	85.9074381
chr1	27114567	27114827	29.24013333
chr1	27115693	27115958	558.0949677
chr1	27136576	27136830	363.027038
chr1	27147214	27147584	47.95132425
chr1	27152943	27153210	145.1972335
chr1	27177860	27178120	19.63718134
chr1	27179642	27179865	511.1270399
chr1	27187725	27187985	37.29961435
chr1	27189219	27189589	82.79602472
chr1	27204551	27204733	289.1861587
chr1	27213630	27214000	158.3745295
chr1	27293458	27293693	480.1010786
chr1	27324185	27324431	574.0890461
chr1	27365388	27365584	21.54499952
chr1	27371056	27371332	600.2918125
chr1	27372444	27372701	483.9686453
chr1	27423942	27424211	537.8026696
chr1	27429227	27429476	613.9120514
chr1	27435607	27435977	110.7439849
chr1	27438512	27438882	112.2251088
chr1	27481563	27481836	504.5243938
chr1	27524477	27524707	462.8453932
chr1	27611225	27611498	439.0124716
chr1	27623280	27623488	322.5454363
chr1	27627324	27627598	703.5172248
chr1	27633322	27633582	21.01378151
chr1	27659340	27659587	451.1948654
chr1	27677851	27678111	20.1987963
chr1	27684053	27684294	608.4923209
chr1	27693024	27693204	152.7164531
chr1	27695368	27695738	66.64752958
chr1	27699367	27699737	133.6603385
chr1	27714974	27715473	498.0150072
chr1	27718789	27719015	255.1791639
chr1	27719305	27719675	94.22451908
chr1	27721927	27722211	541.6148716
chr1	27728903	27729115	310.2969919
chr1	27729478	27729848	53.97669507
chr1	27743074	27743285	403.598933
chr1	27849653	27849913	53.94982871
chr1	27873769	27874139	40.12020239
chr1	27883287	27883540	436.6180596
chr1	27895093	27895301	293.7116916
chr1	27901812	27902182	189.5296754
chr1	27902465	27902725	31.87815937
chr1	27932281	27932651	76.20309747
chr1	27932952	27933159	407.4344088
chr1	27935186	27935407	411.4056077
chr1	27943039	27943299	52.03613124
chr1	27970448	27970694	428.6336865
chr1	27989761	27989977	463.2079255
chr1	27995683	27995948	570.867114
chr1	27998758	27999128	132.2441148
chr1	28046149	28046409	58.24948931
chr1	28052097	28052467	233.5995128
chr1	28087009	28087205	57.08235726
chr1	28184568	28184866	643.5873769
chr1	28261402	28261662	19.9120608
chr1	28266807	28267177	158.5810926
chr1	28274139	28274335	15.05785638
chr1	28286619	28286790	164.4230363
chr1	28306122	28306492	183.8240083
chr1	28363042	28363238	43.24892692
chr1	28414355	28414725	83.66700921
chr1	28417785	28418001	404.7077096
chr1	28439580	28439950	63.55454158
chr1	28535497	28535636	338.9928927
chr1	28575011	28575290	592.6420887
chr1	28686248	28686439	323.7689499
chr1	28694737	28694933	17.89181801
chr1	28696667	28696927	20.16750887
chr1	28736239	28736609	185.1799032
chr1	28762835	28763031	19.61674221
chr1	28798058	28798254	44.758297
chr1	28844516	28844821	508.3318744
chr1	28867267	28867527	21.92589801
chr1	28907710	28908080	53.89712145
chr1	28929454	28929639	385.952203
chr1	28967276	28967646	96.40078018
chr1	28969560	28969930	155.7235188
chr1	28975639	28975899	27.73915545
chr1	28980394	28980764	139.924347
chr1	29045888	29046084	17.61093599
chr1	29063087	29063413	512.4127032
chr1	29083373	29083743	67.82874635
chr1	29111671	29111900	493.6701635
chr1	29119168	29119538	18.16800208
chr1	29203753	29204000	595.8421216
chr1	29208588	29208859	554.37185
chr1	29210528	29210788	61.51340905
chr1	29220242	29220612	82.3818779
chr1	29360370	29360740	296.5335159
chr1	29444027	29444223	25.84783593
chr1	29447758	29448019	300.1956845
chr1	29451044	29451231	206.2301049
chr1	29508453	29508676	350.1820889
chr1	29524081	29524451	150.7551352
chr1	29529411	29529672	601.1063352
chr1	29557415	29557675	19.05664058
chr1	29562822	29563079	341.5910985
chr1	29566873	29567069	15.40561276
chr1	29572304	29572674	179.8719268
chr1	29658725	29659095	190.3920399
chr1	29667496	29667677	311.0455297
chr1	29668520	29668716	14.73001141
chr1	29706052	29706253	373.8186894
chr1	29723256	29723516	59.5598016
chr1	29780019	29780389	122.7024566
chr1	29839802	29840172	227.6962992
chr1	30129360	30129730	91.5468686
chr1	30162302	30162498	14.99392868
chr1	30170835	30171205	173.6090772
chr1	30176459	30176704	392.5799713
chr1	30179969	30180169	238.9704594
chr1	30186742	30187112	186.826943
chr1	30265902	30266146	477.3321206
chr1	30321951	30322321	136.5668563
chr1	30385262	30385632	118.1568502
chr1	30558811	30559181	194.8489247
chr1	30560331	30560701	106.7556656
chr1	30578954	30579324	249.7651121
chr1	30584360	30584620	239.7950289
chr1	30705144	30705514	44.36889231
chr1	30853295	30853535	473.0776328
chr1	30881621	30881817	18.71981478
chr1	31181035	31181298	488.957369
chr1	31188087	31188457	111.5994887
chr1	31192078	31192363	527.5067296
chr1	31196983	31197353	108.7791216
chr1	31250689	31251059	54.92591417
chr1	31252493	31252761	522.1711968
chr1	31255261	31255459	367.2961812
chr1	31255787	31256007	148.0401404
chr1	31274613	31274866	555.6355818
chr1	31329012	31329272	35.85336631
chr1	31349705	31349965	20.53061522
chr1	31384286	31384516	474.6111997
chr1	31402349	31402524	346.1860264
chr1	31628139	31628509	97.51266413
chr1	31635604	31635834	475.4880372
chr1	31654337	31654868	417.9874417
chr1	31655280	31655650	51.99727424
chr1	31656883	31657111	440.7464752
chr1	31658499	31658869	209.656742
chr1	31687569	31687939	18.02054143
chr1	31769496	31769756	21.00993644
chr1	31807879	31808249	152.8197193
chr1	31867511	31867781	508.8845065
chr1	31869461	31869831	104.6475638
chr1	31894241	31894611	155.2369996
chr1	31895629	31895919	673.1083508
chr1	31932942	31933138	25.62586918
chr1	32014539	32015089	603.0474895
chr1	32029730	32029950	439.6629852
chr1	32053438	32053658	439.3974119
chr1	32059657	32059946	627.8784703
chr1	32083802	32084063	447.1706028
chr1	32098830	32099026	239.8319304
chr1	32105879	32106075	14.89152349
chr1	32129491	32129723	547.6596491
chr1	32135694	32136064	54.90429882
chr1	32149583	32149953	139.6187614
chr1	32157635	32157831	22.07478576
chr1	32170783	32171153	62.39523921
chr1	32173331	32173701	146.6043788
chr1	32179945	32180315	233.1516935
chr1	32181307	32181549	526.6215976
chr1	32211285	32211515	448.958037
chr1	32228313	32228517	257.2526932
chr1	32230781	32231151	153.3422999
chr1	32254880	32255132	434.4322617
chr1	32281585	32281890	509.5263899
chr1	32300220	32300416	16.08355725
chr1	32403850	32404110	214.9285073
chr1	32405377	32405747	146.8295699
chr1	32421683	32422053	123.0630472
chr1	32429753	32430015	765.7676519
chr1	32443322	32443692	162.0531878
chr1	32469284	32469441	316.2763719
chr1	32528987	32529357	185.4566017
chr1	32538820	32539190	84.90577456
chr1	32575044	32575240	218.7476928
chr1	32645543	32645803	34.69883258
chr1	32681276	32681517	498.4742122
chr1	32689349	32689719	88.56678594
chr1	32705928	32706298	88.87163643
chr1	32707218	32707414	17.22185165
chr1	32708213	32708409	14.58832321
chr1	32713824	32714118	596.4365066
chr1	32782169	32782365	241.0370679
chr1	32800765	32801005	351.9782376
chr1	32816705	32817075	133.7515673
chr1	32817534	32817794	19.43661416
chr1	32827685	32828055	167.7516213
chr1	32837903	32838099	23.76424949
chr1	32866475	32866730	503.0354566
chr1	32879643	32879866	505.8808644
chr1	32914004	32914187	367.5385835
chr1	32914714	32915084	133.801931
chr1	32936612	32936982	120.3066984
chr1	32952946	32953142	34.74389818
chr1	32986049	32986311	533.0756801
chr1	33077683	33078053	93.69409168
chr1	33085775	33085971	103.1978425
chr1	33177776	33178124	714.7973019
chr1	33207040	33207410	149.0753579
chr1	33238657	33238927	582.0756325
chr1	33252491	33252861	180.5705458
chr1	33294057	33294253	34.96436643
chr1	33338303	33338529	390.6603868
chr1	33342269	33342547	599.3136122
chr1	33352242	33352484	402.4859241
chr1	33358534	33358807	239.9567831
chr1	33391087	33391283	16.03370858
chr1	33399013	33399383	227.3111404
chr1	33399636	33399832	20.39643981
chr1	33419165	33419361	24.06818178
chr1	33466919	33467289	81.95631959
chr1	33471685	33472055	59.18634689
chr1	33472916	33473055	356.6054536
chr1	33520815	33521020	378.1046433
chr1	33552036	33552261	466.5480347
chr1	33560666	33560904	599.1953489
chr1	33577639	33577899	138.9965594
chr1	33592818	33593131	691.34378
chr1	33603414	33603784	325.1200255
chr1	33606394	33606654	18.64524257
chr1	33613517	33613887	115.7271881
chr1	33646830	33647200	16.18286868
chr1	33684364	33684535	360.1677418
chr1	33721989	33722249	25.43961722
chr1	33761100	33761384	472.1488377
chr1	33764339	33764584	520.4827493
chr1	33804997	33805367	68.4408352
chr1	33833417	33833693	615.2459315
chr1	33838328	33838698	48.8905628
chr1	33895933	33896303	18.41115254
chr1	33896502	33896872	65.55221265
chr1	33921516	33921714	397.2587444
chr1	33936142	33936382	531.5770494
chr1	33966141	33966511	82.40870958
chr1	34078549	34078794	521.0710265
chr1	34090530	34090900	85.1033828
chr1	34098672	34098956	758.2085149
chr1	34100474	34100844	192.0587583
chr1	34106777	34106973	51.25933596
chr1	34579628	34579824	28.01529222
chr1	34628750	34629120	129.0935509
chr1	34925809	34926179	92.04291247
chr1	35063519	35063889	298.8546046
chr1	35147183	35147372	346.7074644
chr1	35208331	35208592	592.2563389
chr1	35252123	35252355	576.3080005
chr1	35253718	35254088	169.467754
chr1	35318267	35318622	746.5188012
chr1	35325367	35325637	497.4435364
chr1	35331620	35331880	18.42626349
chr1	35331996	35332265	629.0209125
chr1	35362304	35362500	34.01511818
chr1	35578345	35578541	72.55582063
chr1	35667762	35667983	531.1690104
chr1	35686606	35686976	192.010559
chr1	35753686	35753882	25.13320653
chr1	35764173	35764543	186.9903185
chr1	35909663	35910033	59.07642317
chr1	35916710	35916969	496.3068952
chr1	35917817	35918077	39.46360382
chr1	35920443	35920639	24.02673063
chr1	36010722	36010918	45.47774535
chr1	36030317	36030543	466.7729663
chr1	36034581	36034842	532.3076787
chr1	36181155	36181375	479.3152166
chr1	36192521	36192739	515.1204134
chr1	36234819	36235189	50.652094
chr1	36240359	36240586	454.6906386
chr1	36323496	36323756	53.28487571
chr1	36348543	36348844	651.4187244
chr1	36365518	36365888	72.1311302
chr1	36404571	36404767	16.4048577
chr1	36554227	36554535	698.6429368
chr1	36562598	36562968	75.07633468
chr1	36565274	36565508	500.3900795
chr1	36565649	36565845	77.07759929
chr1	36600391	36600657	403.0663957
chr1	36615140	36615445	751.6781814
chr1	36626702	36627072	97.90546525
chr1	36653408	36653604	21.55581608
chr1	36653809	36654065	519.5671484
chr1	36683286	36683546	103.3461952
chr1	36690408	36690778	115.2938266
chr1	36751122	36751382	328.1373822
chr1	36765555	36765782	374.7639449
chr1	36808341	36808616	524.7435078
chr1	36818282	36818652	98.73629917
chr1	36834670	36834940	479.387524
chr1	36886473	36886714	703.1261346
chr1	36911914	36912284	121.5703474
chr1	36915488	36915858	57.68493839
chr1	36982008	36982245	530.405091
chr1	36994084	36994280	19.23389588
chr1	37008529	37008899	72.12582311
chr1	37019491	37019719	355.6009602
chr1	37041725	37041953	420.420784
chr1	37074942	37075139	311.932744
chr1	37116133	37116399	480.2622189
chr1	37169331	37169628	627.5207711
chr1	37329814	37330184	119.210003
chr1	37503879	37504249	51.87095902
chr1	37551052	37551312	52.75279332
chr1	37562150	37562520	79.05556192
chr1	37642871	37643241	136.3361535
chr1	37789467	37789671	337.4595035
chr1	37899956	37900221	577.7539842
chr1	37920474	37920744	607.9876207
chr1	37939208	37939578	19.85745399
chr1	37953023	37953319	601.6560845
chr1	37974888	37975084	21.80480707
chr1	37980275	37980543	305.9363655
chr1	38027357	38027727	272.4145498
chr1	38068809	38069005	282.2803606
chr1	38086473	38086669	20.06153782
chr1	38120978	38121174	14.59239986
chr1	38148125	38148349	436.0083312
chr1	38157937	38158192	426.7432036
chr1	38274549	38274809	19.76953555
chr1	38276775	38277044	573.8139376
chr1	38325814	38326094	553.052513
chr1	38341581	38341841	69.93957389
chr1	38356058	38356428	191.1553788
chr1	38384971	38385341	166.5300065
chr1	38401697	38402067	70.23688344
chr1	38440779	38440950	275.4520617
chr1	38455694	38456021	818.4432836
chr1	38464884	38465080	16.76835012
chr1	38484646	38484906	349.9499545
chr1	38492363	38492588	342.5375521
chr1	38503323	38503693	137.8491502
chr1	38506202	38506572	76.32815428
chr1	38537555	38537925	178.5340948
chr1	38595184	38595554	42.11456884
chr1	38618515	38618711	21.84362435
chr1	38955475	38955845	286.5733118
chr1	38966020	38966390	51.85289203
chr1	38968550	38968810	23.13231033
chr1	39052775	39053039	563.3215404
chr1	39074007	39074231	345.9227472
chr1	39081448	39081818	41.96346051
chr1	39283854	39284150	278.5779684
chr1	39301031	39301213	409.0368105
chr1	39429904	39430100	26.1468661
chr1	39558132	39558295	396.4420536
chr1	39564414	39564587	338.2800629
chr1	39568297	39568456	408.4275593
chr1	39595139	39595509	150.8326849
chr1	39598825	39599050	336.5087586
chr1	39602428	39602624	67.99353735
chr1	39626555	39626751	19.9828599
chr1	39638852	39639112	19.64474969
chr1	39649365	39649735	177.5163293
chr1	39657254	39657624	249.9739172
chr1	39658172	39658542	216.582561
chr1	39670043	39670413	159.5041582
chr1	39724427	39724621	363.6798943
chr1	39731992	39732188	34.67578864
chr1	39820338	39820534	20.40294193
chr1	39844006	39844376	97.84476252
chr1	39853207	39853577	147.8825353
chr1	39876639	39876871	467.2160615
chr1	39972862	39973232	140.2530022
chr1	40004946	40005179	535.811345
chr1	40042494	40042782	359.3807112
chr1	40071916	40072125	422.6277528
chr1	40075327	40075620	459.4611394
chr1	40105524	40105894	70.92727184
chr1	40119265	40119494	530.8853769
chr1	40123754	40124023	457.4308724
chr1	40138316	40138686	195.5717819
chr1	40167523	40167893	200.2689792
chr1	40177318	40177514	14.63389021
chr1	40185701	40186071	288.1309002
chr1	40264929	40265189	64.41877558
chr1	40265412	40265664	400.835948
chr1	40265735	40265931	15.22507834
chr1	40282487	40282752	416.5543572
chr1	40367969	40368195	299.6978273
chr1	40385154	40385524	187.3503389
chr1	40439244	40439497	580.3536426
chr1	40498070	40498232	360.8879118
chr1	40505011	40505207	40.98476207
chr1	40524899	40525269	35.36556088
chr1	40544274	40544479	391.3755892
chr1	40550357	40550727	249.6535805
chr1	40562927	40563187	28.68848098
chr1	40609738	40609965	420.3134875
chr1	40618775	40618953	439.4614745
chr1	40648661	40649031	152.1664435
chr1	40663396	40663766	38.3967549
chr1	40771240	40771436	20.54461951
chr1	40781014	40781273	586.4397263
chr1	40804415	40804703	752.248005
chr1	40870592	40870779	407.7116357
chr1	40904152	40904413	477.9301412
chr1	40915503	40915763	39.01207442
chr1	40998619	40998787	341.5086866
chr1	41057835	41058205	167.9779065
chr1	41078019	41078223	471.1222644
chr1	41090800	41091060	51.72651481
chr1	41096269	41096465	327.681449
chr1	41115727	41116097	106.7099273
chr1	41134627	41134860	509.0938537
chr1	41154152	41154348	16.27304292
chr1	41235479	41235849	70.87423846
chr1	41239924	41240142	437.3678357
chr1	41306275	41306471	31.97754127
chr1	41314253	41314522	593.5763318
chr1	41315749	41315968	473.2298428
chr1	41321177	41321547	102.7293267
chr1	41328140	41328510	52.83617062
chr1	41414653	41414884	458.3294014
chr1	41418191	41418468	613.5228392
chr1	41444850	41445220	67.84681924
chr1	41463642	41463838	14.805982
chr1	41469506	41469702	276.9521038
chr1	41488936	41489306	194.1794441
chr1	41503888	41504084	21.24859595
chr1	41588777	41589147	254.5887727
chr1	41705950	41706320	107.02372
chr1	41728662	41729032	144.2792594
chr1	41733892	41734148	613.3095379
chr1	41748431	41748672	478.1035788
chr1	41779366	41779571	262.7824255
chr1	41788535	41788905	236.8905201
chr1	41796928	41797298	76.51391291
chr1	41826722	41827092	167.6645983
chr1	41882832	41883070	549.9419561
chr1	41889061	41889431	114.0662118
chr1	41898440	41898961	639.8881389
chr1	41909899	41910269	49.3977412
chr1	41941942	41942138	17.14337421
chr1	41958025	41958249	283.1750044
chr1	41961219	41961589	78.57582578
chr1	41979084	41979454	142.6052482
chr1	41981791	41982106	606.5393477
chr1	42039833	42040077	546.8133291
chr1	42044622	42044992	191.6915638
chr1	42065573	42065943	121.1065704
chr1	42220199	42220395	25.29098322
chr1	42245097	42245293	17.1937711
chr1	42261033	42261403	154.580315
chr1	42277699	42277926	416.0010321
chr1	42306627	42306823	57.16569565
chr1	42308854	42309050	24.19825142
chr1	42334345	42334541	64.07906189
chr1	42357255	42357625	44.41493154
chr1	42384348	42384718	53.85233117
chr1	42501241	42501611	89.9973439
chr1	42612585	42612821	484.772605
chr1	42623372	42623568	19.69445701
chr1	42639045	42639328	644.5548249
chr1	42642663	42642898	399.0700882
chr1	42780123	42780493	123.0300962
chr1	42799821	42800017	32.64682398
chr1	42809923	42810293	229.0530657
chr1	42867868	42868064	22.66387997
chr1	42869743	42870003	102.8094234
chr1	42977262	42977632	128.4784784
chr1	43043628	43043888	321.1610389
chr1	43043984	43044180	20.26724851
chr1	43123854	43124114	18.80818013
chr1	43156520	43156890	39.92824428
chr1	43195814	43196010	21.41745064
chr1	43196830	43197026	15.73269278
chr1	43201809	43202179	81.8084878
chr1	43212807	43213177	280.9462456
chr1	43222650	43223020	279.3112559
chr1	43224903	43225099	15.23089375
chr1	43231558	43231928	212.4928912
chr1	43243634	43243804	329.858254
chr1	43312102	43312472	105.3980522
chr1	43379132	43379323	428.1320517
chr1	43388671	43388899	437.6990428
chr1	43396769	43396965	273.1793953
chr1	43423949	43424319	24.55635122
chr1	43539385	43539599	442.649073
chr1	43540024	43540220	33.48760732
chr1	43609261	43609631	141.3310692
chr1	43663125	43663321	22.68609576
chr1	43690843	43691039	16.43778185
chr1	43692966	43693233	612.3106655
chr1	43703834	43704066	534.3738326
chr1	43769955	43770215	20.15714894
chr1	43782521	43782891	85.95403977
chr1	43823700	43824070	216.4810962
chr1	43833841	43834292	93.65443028
chr1	43849148	43849518	48.76310847
chr1	43880361	43880608	366.6459784
chr1	43920104	43920364	22.27537991
chr1	43994824	43995105	627.1990204
chr1	44020085	44020455	248.6557929
chr1	44119015	44119385	66.00425022
chr1	44170544	44170914	19.45044398
chr1	44229175	44229405	543.2830307
chr1	44245040	44245236	22.61144218
chr1	44396122	44396492	137.8019815
chr1	44399938	44400149	276.9781369
chr1	44400469	44400734	432.6616536
chr1	44412104	44412322	241.3180562
chr1	44440402	44440662	21.89910712
chr1	44452386	44452646	19.27550297
chr1	44460521	44460781	52.86025231
chr1	44468352	44468612	31.91843695
chr1	44471357	44471630	639.7968826
chr1	44496333	44496703	126.2152452
chr1	44502324	44502551	422.5241866
chr1	44513444	44513657	461.7255854
chr1	44557859	44558229	111.352526
chr1	44569095	44569465	81.62048083
chr1	44683437	44683683	522.0377533
chr1	44703897	44704104	287.0874081
chr1	44705225	44705485	18.57145706
chr1	44760509	44760705	21.05818082
chr1	44780201	44780397	22.26675532
chr1	44783985	44784240	406.7439931
chr1	44843917	44844164	439.8268512
chr1	44870869	44871065	17.00184101
chr1	44966382	44966642	112.3338442
chr1	45037714	45038084	204.712203
chr1	45060867	45061119	515.2776082
chr1	45073881	45074251	64.68643573
chr1	45075101	45075471	167.0436061
chr1	45118586	45118853	620.7038364
chr1	45121284	45121509	416.557601
chr1	45140430	45140690	21.35948456
chr1	45142834	45143204	225.2664199
chr1	45173652	45173845	313.7253507
chr1	45180705	45180952	539.6475585
chr1	45195007	45195239	470.204728
chr1	45196999	45197244	470.2917382
chr1	45213674	45213870	14.56411204
chr1	45251800	45252096	726.5768064
chr1	45259304	45259674	256.628807
chr1	45265357	45265658	530.2921659
chr1	45265893	45266153	19.12470469
chr1	45271456	45271652	19.52656575
chr1	45271823	45272193	18.15701325
chr1	45274942	45275202	26.252604
chr1	45301570	45301812	567.029357
chr1	45373743	45373939	25.54794614
chr1	45390711	45391081	279.2595877
chr1	45480218	45480447	574.8810828
chr1	45484366	45484603	541.8426436
chr1	45530868	45531064	18.92334501
chr1	45766015	45766241	450.2441608
chr1	45769704	45769900	265.2978487
chr1	45800131	45800501	54.76310297
chr1	45825520	45825780	276.7560495
chr1	45956668	45957038	62.13944485
chr1	45958836	45959096	273.6560363
chr1	45974048	45974418	37.45308555
chr1	45978333	45978540	396.0671247
chr1	45987586	45987956	17.52716422
chr1	46035797	46036050	656.3817801
chr1	46049975	46050235	26.11812764
chr1	46094875	46095071	27.19064711
chr1	46109797	46109993	26.43369241
chr1	46216372	46216742	78.0647942
chr1	46309354	46309550	59.69914314
chr1	46347313	46347573	290.4861762
chr1	46502759	46503042	693.3563609
chr1	46595939	46596135	28.21280617
chr1	46645291	46645508	440.9685175
chr1	46663724	46664094	80.62269664
chr1	46689185	46689729	644.8962432
chr1	46691921	46692117	16.41397696
chr1	46710544	46710914	134.7245362
chr1	46767764	46768024	40.44223596
chr1	46768726	46769096	39.71253312
chr1	46769882	46770078	32.77971648
chr1	46799175	46799545	80.88640698
chr1	46806305	46806528	338.7203644
chr1	46807694	46808064	70.16550824
chr1	46813842	46814091	551.2604259
chr1	46872052	46872294	431.85385
chr1	46877631	46878001	129.8956764
chr1	46879250	46879620	60.5525666
chr1	46907998	46908258	76.03418721
chr1	46908319	46908616	509.4903812
chr1	46911613	46911809	17.64337116
chr1	46912562	46912812	485.0578989
chr1	46943138	46943391	483.1096476
chr1	46953394	46953764	85.80231442
chr1	46993753	46994004	616.2187736
chr1	46998555	46998759	285.8724486
chr1	47000748	47001118	151.009798
chr1	47013692	47014062	208.8810983
chr1	47022529	47022725	25.4838119
chr1	47069710	47069970	25.65693568
chr1	47088146	47088516	172.3064765
chr1	47190985	47191218	519.533055
chr1	47201404	47201774	168.4235218
chr1	47213466	47213648	337.4983825
chr1	47341836	47342032	39.73976441
chr1	47343919	47344179	131.5653196
chr1	47400640	47400836	225.5227252
chr1	47435004	47435200	21.056369
chr1	47456823	47457019	49.50632344
chr1	47467891	47468261	78.58712864
chr1	47555044	47555414	155.055274
chr1	47557157	47557527	53.43090908
chr1	47565906	47566102	35.94990058
chr1	47609344	47609714	152.6907736
chr1	47639500	47639870	258.1548937
chr1	47641073	47641333	674.0629858
chr1	47644856	47645116	557.0156583
chr1	47658595	47658871	678.7967196
chr1	47662454	47662650	14.64827289
chr1	47728601	47728767	337.433906
chr1	47799228	47799488	48.27257079
chr1	47799827	47800197	30.89116512
chr1	47805169	47805365	34.3596809
chr1	47854522	47854719	373.8717612
chr1	47889367	47889563	17.89901994
chr1	47890123	47890380	375.5138645
chr1	47898101	47898367	480.9009571
chr1	47901881	47902077	17.11396781
chr1	47902138	47902456	732.7542163
chr1	47903422	47903742	357.7978947
chr1	47915564	47915934	222.2253722
chr1	47993336	47993706	226.0443323
chr1	47995189	47995559	220.2786676
chr1	48035516	48035886	127.0944918
chr1	48169928	48170298	84.00593477
chr1	48175225	48175595	115.8155221
chr1	48176204	48176497	648.1018524
chr1	48190666	48191036	50.20313538
chr1	48191981	48192258	563.2485988
chr1	48204341	48204543	388.0398993
chr1	48221084	48221454	210.9004486
chr1	48251313	48251509	25.93496865
chr1	48397178	48397446	204.010336
chr1	48438783	48439043	60.68999882
chr1	48463335	48463855	525.8755993
chr1	48526958	48527154	254.3898584
chr1	48559430	48559631	324.9418965
chr1	48575163	48575358	468.697818
chr1	48667915	48668145	449.3700194
chr1	48669094	48669290	219.4790488
chr1	48693820	48694190	17.94852681
chr1	48702554	48702924	349.5934348
chr1	48822656	48822852	24.07949817
chr1	48916174	48916370	84.604747
chr1	48963814	48964114	610.2527029
chr1	48964251	48964451	200.7396039
chr1	48996508	48996704	300.0317128
chr1	49018173	49018369	18.59798511
chr1	49030256	49030452	15.78143342
chr1	49038376	49038636	62.6010296
chr1	49143079	49143275	313.2722665
chr1	49154100	49154360	36.82454481
chr1	49162851	49163084	452.9026796
chr1	49283188	49283558	113.1900118
chr1	49336354	49336550	29.0978055
chr1	49381881	49382077	29.17975351
chr1	49382208	49382578	136.1281239
chr1	50737653	50738023	185.2192238
chr1	50798715	50799000	514.1042177
chr1	50799285	50799537	378.4616245
chr1	50814439	50814672	455.4202901
chr1	50834197	50834398	231.9274841
chr1	50835476	50835846	104.79346
chr1	50884966	50885336	81.07129673
chr1	51070320	51070516	21.88809756
chr1	51071175	51071545	331.7213725
chr1	51086273	51086643	260.7014161
chr1	51132677	51132873	41.1499958
chr1	51169778	51170038	329.1469465
chr1	51201044	51201414	177.3407022
chr1	51215652	51216022	226.1464801
chr1	51240562	51240696	335.9991069
chr1	51339140	51339594	336.6106508
chr1	51395081	51395451	249.4144218
chr1	51425933	51426303	40.50456036
chr1	51433691	51434061	140.3538747
chr1	51435369	51435629	25.57167571
chr1	51510594	51510790	67.44503709
chr1	51524444	51524814	186.0726889
chr1	51554264	51554460	21.99431572
chr1	51605248	51605444	72.40312232
chr1	51655178	51655408	504.2089079
chr1	51657958	51658163	476.8809926
chr1	51684335	51684531	14.67708463
chr1	51762538	51762812	545.9158543
chr1	51776544	51776919	51.48122528
chr1	51779112	51779482	61.58215954
chr1	52000741	52000987	443.7746302
chr1	52034932	52035302	46.67754348
chr1	52093329	52093699	199.7155938
chr1	52123225	52123421	50.19048883
chr1	52234758	52234957	386.9986196
chr1	52362619	52362791	401.4249623
chr1	52364238	52364434	17.42211703
chr1	52391923	52392183	268.3960291
chr1	52468026	52468274	597.8916765
chr1	52593193	52593382	477.1287656
chr1	52607596	52607828	277.5536642
chr1	52656549	52656919	47.59047019
chr1	52762045	52762202	422.1712569
chr1	52796131	52796501	95.71145668
chr1	52814309	52814679	113.7143875
chr1	52831574	52831949	50.79846484
chr1	52834000	52834370	58.45000973
chr1	52870417	52870787	241.7427763
chr1	53018296	53018666	17.43211697
chr1	53132007	53132377	121.4598292
chr1	53151962	53152152	340.7931498
chr1	53156054	53156424	44.03262005
chr1	53166551	53166921	309.635848
chr1	53213793	53214163	58.20962719
chr1	53291597	53291967	143.2595895
chr1	53308261	53308631	92.77711948
chr1	53367130	53367326	18.19979846
chr1	53370501	53370871	190.4648792
chr1	53379347	53379543	18.30298044
chr1	53387254	53387624	225.703434
chr1	53435824	53436020	33.85943298
chr1	53603345	53603715	16.75860726
chr1	53638473	53638669	20.96215079
chr1	53647746	53648002	505.7703593
chr1	53651389	53651759	213.1234961
chr1	53731727	53732097	41.12866273
chr1	53743944	53744188	428.1282511
chr1	53757336	53757532	15.40561276
chr1	53787039	53787409	90.35607302
chr1	53859053	53859309	493.0432019
chr1	53910227	53910597	239.521353
chr1	53915920	53916290	108.2039846
chr1	53935778	53936098	460.189708
chr1	53939126	53939496	136.3774738
chr1	53951192	53951440	517.7604866
chr1	54007441	54007811	30.09798324
chr1	54059785	54060155	173.4180708
chr1	54147810	54148180	99.36795049
chr1	54149917	54150177	18.37089101
chr1	54181211	54181430	325.6759749
chr1	54191144	54191404	20.80447923
chr1	54220460	54220678	400.1105674
chr1	54277264	54277634	61.44207006
chr1	54292089	54292349	39.43209347
chr1	54304038	54304298	31.11134066
chr1	54326638	54326878	514.1654452
chr1	54344175	54344545	299.2704471
chr1	54412006	54412376	44.14533029
chr1	54414682	54415052	245.3394728
chr1	54425331	54425701	189.2980329
chr1	54457808	54458068	96.19474146
chr1	54535783	54536043	443.3185781
chr1	54547392	54547663	487.7568282
chr1	54572825	54573195	86.66678579
chr1	54587286	54587506	419.2430037
chr1	54591342	54591712	188.3853133
chr1	54647433	54647693	207.7454103
chr1	54738561	54738931	201.0228526
chr1	54739196	54739566	47.70104191
chr1	54740949	54741319	76.80649472
chr1	54776731	54776950	391.2656608
chr1	54788878	54789248	16.47937296
chr1	54827107	54827303	14.86246913
chr1	54841444	54841704	19.19120791
chr1	54871098	54871358	19.16639725
chr1	54934440	54934700	69.04565746
chr1	54953702	54954078	35.88388804
chr1	54955120	54955396	450.0364412
chr1	54965113	54965483	146.6722507
chr1	55007794	55008164	52.76454421
chr1	55013326	55013696	88.45622242
chr1	55137775	55137984	377.6901678
chr1	55257642	55257902	328.674511
chr1	55267063	55267433	54.672036
chr1	55274464	55274834	71.74559316
chr1	55276230	55276448	479.2439885
chr1	55410831	55411058	458.7432573
chr1	55416415	55416624	442.5867355
chr1	55438856	55439116	70.73381895
chr1	55448302	55448672	19.74192026
chr1	55462145	55462376	384.9908976
chr1	55487763	55488057	594.6145901
chr1	55529661	55530031	65.93470447
chr1	55537174	55537544	189.612401
chr1	55606286	55606504	458.1669189
chr1	55743268	55743521	509.3882083
chr1	55750564	55750717	309.8307494
chr1	55751599	55751795	28.66457005
chr1	55803883	55804046	349.1540821
chr1	55841392	55841646	621.3458977
chr1	55844258	55844454	308.813643
chr1	55909433	55909629	21.93825205
chr1	55944399	55944769	194.0575215
chr1	55949278	55949474	25.5254147
chr1	56167739	56168109	385.913049
chr1	56358876	56359246	196.1886275
chr1	56535487	56535683	24.57626417
chr1	56614188	56614558	121.4076589
chr1	56619041	56619237	16.10111856
chr1	56655626	56655822	21.45108539
chr1	56874707	56875077	37.00398409
chr1	56877141	56877511	241.9229414
chr1	56882207	56882577	80.71197528
chr1	56968435	56968631	27.78968718
chr1	57042801	57043171	189.4088259
chr1	57045245	57045615	140.914521
chr1	57050705	57050895	385.6925018
chr1	57174959	57175329	276.005239
chr1	57269234	57269604	235.6717037
chr1	57286764	57287021	614.9088158
chr1	57297596	57297865	542.0318306
chr1	57433940	57434310	158.7537218
chr1	57483530	57483726	20.25276865
chr1	57545543	57545739	25.43745228
chr1	57890174	57890544	109.3848628
chr1	58512947	58513317	253.5428886
chr1	58621050	58621420	89.37904103
chr1	58628710	58628937	407.2783073
chr1	58670075	58670271	16.39664834
chr1	58717306	58717676	98.52406723
chr1	58981545	58981805	326.7842701
chr1	59012410	59012703	706.5851782
chr1	59042450	59042710	56.77493076
chr1	59118328	59118564	471.8714559
chr1	59165664	59166034	128.2002493
chr1	59205526	59205896	302.067369
chr1	59235006	59235259	407.1900035
chr1	59247416	59247786	193.9387711
chr1	59248068	59248328	53.50262598
chr1	59250831	59251083	344.9596487
chr1	59281883	59282143	45.50161593
chr1	59307152	59307522	120.11165
chr1	59314466	59314836	52.35789802
chr1	59362381	59362641	23.91663419
chr1	59364705	59364965	20.70192201
chr1	59399356	59399552	15.37490178
chr1	59538178	59538548	35.00358778
chr1	59542291	59542551	106.8663613
chr1	59612373	59612743	55.90908196
chr1	59755833	59756203	226.7696505
chr1	59758380	59758576	27.5676235
chr1	60033947	60034143	18.42571015
chr1	60131960	60132156	41.69754331
chr1	60165002	60165208	479.8379654
chr1	60183766	60184136	127.2987038
chr1	60225174	60225442	559.8536482
chr1	60243162	60243532	137.522871
chr1	60245605	60245975	64.08807508
chr1	60345326	60345530	294.6566926
chr1	60368827	60369197	190.8736612
chr1	60413079	60413313	542.0011161
chr1	60437106	60437334	516.5011298
chr1	60442533	60442787	540.539429
chr1	60501754	60501950	15.48164822
chr1	60554397	60554593	41.54493881
chr1	60592517	60592713	27.63310171
chr1	60595665	60595861	22.24744956
chr1	60622646	60622818	367.0562086
chr1	60747053	60747332	671.2377695
chr1	60891200	60891570	198.8062435
chr1	60980089	60980285	52.24981662
chr1	61062523	61062893	53.2051024
chr1	61230884	61231254	309.1846851
chr1	61291400	61291770	81.47289941
chr1	61314266	61314636	260.9548512
chr1	61324039	61324299	56.93767443
chr1	61435671	61436041	223.9844047
chr1	61444729	61444929	326.7653162
chr1	61508688	61508934	484.6304988
chr1	61515595	61515859	599.8472652
chr1	61545610	61545980	116.7277554
chr1	61802751	61803121	111.283696
chr1	61803973	61804181	400.7801846
chr1	61856333	61856529	19.01461997
chr1	61901738	61901969	416.4178586
chr1	61919121	61919353	441.056585
chr1	62054401	62054653	496.9440472
chr1	62107473	62107696	388.2858886
chr1	62124764	62125134	124.4351545
chr1	62308590	62308960	160.7896568
chr1	62317861	62318121	362.6706917
chr1	62319267	62319637	169.4833705
chr1	62387096	62387466	72.60878527
chr1	62416063	62416433	215.0899664
chr1	62536107	62536477	220.519341
chr1	62548439	62548707	531.0360261
chr1	62576849	62577045	79.95955199
chr1	62596866	62597088	519.977074
chr1	62601480	62601705	340.5263173
chr1	62610018	62610195	321.5536186
chr1	62641348	62641522	354.3406445
chr1	62857047	62857417	237.5898362
chr1	62873141	62873401	352.369836
chr1	62900009	62900205	19.07745698
chr1	62973819	62974189	325.4567925
chr1	62996196	62996566	218.6678431
chr1	63212216	63212586	308.1457844
chr1	63307249	63307619	288.1398257
chr1	63314831	63315027	23.54278124
chr1	63372070	63372440	147.3832682
chr1	63377775	63377976	392.0878544
chr1	63392440	63392636	27.02994576
chr1	63428952	63429148	277.0133913
chr1	63470556	63470926	74.95419092
chr1	63529165	63529361	14.91170907
chr1	63609277	63609473	24.41361887
chr1	63614795	63615019	394.9919967
chr1	63655545	63655741	29.08649146
chr1	63782673	63782882	279.7608745
chr1	63793299	63793549	494.484862
chr1	63907399	63907600	381.1488883
chr1	63920046	63920242	38.73430642
chr1	64003648	64004018	205.1178536
chr1	64023042	64023412	246.2153551
chr1	64040949	64041319	162.0447765
chr1	64081622	64081773	317.7009485
chr1	64140138	64140351	438.8558666
chr1	64157693	64157886	480.6375502
chr1	64205242	64205438	17.80967942
chr1	64239505	64239714	246.3492023
chr1	64380872	64381132	64.62502143
chr1	64383565	64383935	47.11085754
chr1	64386473	64386843	80.29889476
chr1	64400933	64401129	24.730316
chr1	64602834	64603079	553.3457518
chr1	64629692	64630062	66.64728308
chr1	64708676	64709046	181.8828948
chr1	64712072	64712332	340.2163576
chr1	64717672	64718042	20.71736575
chr1	64734863	64734993	327.5935467
chr1	64844513	64844709	45.37586238
chr1	64862569	64862765	17.06765328
chr1	64935664	64936034	127.9488949
chr1	64952822	64953018	23.22743742
chr1	65050154	65050524	159.0564697
chr1	65129411	65129781	70.25592828
chr1	65141410	65141780	268.759849
chr1	65141864	65142060	25.32914299
chr1	65152492	65152723	401.0884105
chr1	65210055	65210425	176.8772379
chr1	65289977	65290156	459.8476507
chr1	65327326	65327586	52.56062285
chr1	65350316	65350512	38.06614056
chr1	65435350	65435546	39.3155083
chr1	65486512	65486882	157.090313
chr1	65507242	65507438	40.64675471
chr1	65525605	65525975	209.3032748
chr1	65528814	65529010	49.54178193
chr1	65541135	65541368	456.8518408
chr1	65674940	65675323	226.3563543
chr1	65681245	65681615	208.5387694
chr1	65701625	65701885	308.1656303
chr1	65720197	65720457	38.31048044
chr1	65731284	65731654	79.76452084
chr1	65889647	65889843	24.97196531
chr1	65896793	65897163	255.6647977
chr1	65925069	65925439	288.2476382
chr1	65993888	65994258	98.85490311
chr1	66046907	66047103	54.7013805
chr1	66089683	66089879	26.35625731
chr1	66153436	66153936	469.5673284
chr1	66157213	66157409	14.59239986
chr1	66183505	66183875	103.5720557
chr1	66414712	66414908	40.43502763
chr1	66424552	66424922	220.2023687
chr1	66708377	66708723	856.5317099
chr1	66719089	66719279	483.0133625
chr1	66731644	66731840	37.07105833
chr1	66748107	66748303	27.51750732
chr1	66797850	66798220	129.3156469
chr1	66809629	66809999	96.58451538
chr1	66817241	66817437	15.4924807
chr1	66820045	66820415	24.19603555
chr1	66826152	66826348	37.78064158
chr1	66902034	66902404	108.9810295
chr1	66909514	66909710	15.61968614
chr1	66911874	66912070	90.70153527
chr1	66912103	66912473	427.8747473
chr1	66917889	66918259	125.3414521
chr1	66969635	66969856	402.0320617
chr1	67177208	67177404	66.91675403
chr1	67191811	67192053	530.3515165
chr1	67199101	67199361	104.3591139
chr1	67217827	67218197	160.5782849
chr1	67230720	67230980	375.6115385
chr1	67390940	67391200	25.09591827
chr1	67395622	67396066	63.0982914
chr1	67461810	67462014	477.3913985
chr1	67592121	67592317	39.09508606
chr1	67610456	67610826	66.53828558
chr1	67614925	67615145	380.3843877
chr1	67677288	67677658	232.8584222
chr1	67678857	67679227	251.5973824
chr1	67680087	67680457	211.5086755
chr1	67699677	67700047	218.8545348
chr1	67727440	67727700	56.72700114
chr1	67751930	67752126	20.77435287
chr1	67813446	67813667	419.8722576
chr1	67955339	67955709	222.2848598
chr1	67966164	67966453	716.2101683
chr1	67989858	67990228	117.4732345
chr1	67998123	67998383	325.0005306
chr1	68001105	68001378	653.1540717
chr1	68027387	68027632	532.3800768
chr1	68166496	68166866	96.6966377
chr1	68226018	68226252	380.3831586
chr1	68231828	68232099	363.9975605
chr1	68236939	68237309	53.59951714
chr1	68315757	68316127	182.2965419
chr1	68319368	68319611	622.3809785
chr1	68475814	68476184	211.3652365
chr1	68517254	68517624	191.2856497
chr1	68577618	68577775	361.3484527
chr1	68582389	68582649	394.1728624
chr1	68585929	68586129	430.687082
chr1	68627608	68627978	91.32112564
chr1	68628472	68628842	83.5165943
chr1	68698086	68698346	18.68836032
chr1	68698576	68698946	42.32887904
chr1	68786855	68787084	423.3434854
chr1	68808474	68808764	817.84917
chr1	68811898	68812268	235.9847532
chr1	68850161	68850531	172.5244638
chr1	68908852	68909044	390.5619947
chr1	68936037	68936407	330.1896148
chr1	69036574	69036770	33.71631462
chr1	69056257	69056453	33.81017972
chr1	69065809	69066013	243.6973724
chr1	69248666	69248862	17.58214021
chr1	69285221	69285417	36.21891933
chr1	69482247	69482443	17.77242682
chr1	69771374	69771570	19.5077728
chr1	70166448	70166818	162.0122132
chr1	70203387	70203544	348.0014086
chr1	70500101	70500471	172.5721396
chr1	70578494	70578864	42.94021563
chr1	70598714	70598902	411.1333363
chr1	70607886	70608082	60.94936786
chr1	70608852	70609048	25.35146725
chr1	70819990	70820250	23.31433596
chr1	70902352	70902548	77.06673435
chr1	70906958	70907154	18.14946244
chr1	70953661	70953877	468.8425251
chr1	70975867	70976127	340.8861148
chr1	70994422	70994792	219.5325048
chr1	71151061	71151262	400.4255061
chr1	71210926	71211122	38.37229623
chr1	71361994	71362190	24.04745509
chr1	71431718	71432088	145.2254546
chr1	71515758	71516018	392.8889042
chr1	71546867	71547101	349.3466433
chr1	71559604	71559974	154.7071269
chr1	71662369	71662739	124.5958747
chr1	71809694	71810064	47.14135134
chr1	71823418	71823788	47.45257668
chr1	71987361	71987731	305.5238342
chr1	72053725	72053921	73.2381166
chr1	72503441	72503811	290.7927939
chr1	72652407	72652777	282.6174015
chr1	72750066	72750262	16.39831397
chr1	72752183	72752379	21.46518631
chr1	73023114	73023484	156.3908822
chr1	73088870	73089240	333.8150914
chr1	73311071	73311441	164.4156814
chr1	73566027	73566223	27.94659684
chr1	73867446	73867642	16.21054558
chr1	73918312	73918508	45.21721887
chr1	74093440	74093810	122.6544338
chr1	74100817	74101013	56.90686755
chr1	74140620	74140990	258.8915512
chr1	74305608	74305978	74.36412279
chr1	74464076	74464446	174.5661081
chr1	74934682	74935052	214.1189173
chr1	74969916	74970091	358.0874826
chr1	75155602	75155787	420.3938613
chr1	75198789	75199049	19.52971961
chr1	75199469	75199655	379.279178
chr1	75200204	75200464	42.50594144
chr1	75233188	75233558	133.0984443
chr1	75237670	75237930	345.4335854
chr1	75241477	75241673	18.62690916
chr1	75590283	75590543	53.41780114
chr1	75669484	75669657	394.4595537
chr1	75699026	75699396	352.6552976
chr1	75723164	75723360	21.84789059
chr1	75731433	75731693	309.5631233
chr1	75889527	75889723	14.88796124
chr1	76048604	76048974	173.9169658
chr1	76080453	76080688	339.7110888
chr1	76098136	76098327	418.2529661
chr1	76308154	76308524	58.89843888
chr1	76374291	76374661	241.2768093
chr1	76457285	76457502	383.6563209
chr1	76500746	76501116	242.1793846
chr1	76605977	76606237	45.20962893
chr1	76619845	76620142	654.8235009
chr1	76620404	76620664	66.54572145
chr1	76796739	76797007	579.5044225
chr1	77333869	77334129	24.06699323
chr1	77366944	77367130	377.3009464
chr1	77591961	77592331	272.3618608
chr1	77609288	77609484	81.44684607
chr1	77613925	77614295	143.5964725
chr1	77684784	77685154	16.67080354
chr1	77779184	77779554	155.0826192
chr1	77882757	77883127	184.7247102
chr1	77981259	77981519	29.89156504
chr1	77999437	77999676	427.9743798
chr1	78104932	78105128	15.64320165
chr1	78149093	78149389	434.6407995
chr1	78153264	78153634	71.1923575
chr1	78262552	78262748	23.69973664
chr1	78290949	78291319	148.3926937
chr1	78366472	78366643	333.382112
chr1	78414753	78415123	102.0530019
chr1	78445105	78445301	306.6713817
chr1	78580138	78580374	460.5504886
chr1	78596517	78596777	365.4486783
chr1	78610821	78611051	475.8767457
chr1	78799176	78799409	341.9363626
chr1	78818785	78818981	27.52969534
chr1	78879341	78879537	15.92704971
chr1	79019573	79019943	77.95294513
chr1	79036307	79036503	25.45086675
chr1	79073039	79073409	253.3041737
chr1	79083301	79083499	439.0119626
chr1	79142158	79142334	347.4051115
chr1	79154535	79154591	118.3567478
chr1	79209432	79209628	17.83875473
chr1	79305379	79305749	285.5096173
chr1	79510780	79510976	18.42347308
chr1	79663145	79663515	117.8699171
chr1	79725419	79725789	322.1063313
chr1	79818975	79819235	271.432886
chr1	79845883	79846079	25.88568154
chr1	79962937	79963159	513.0634345
chr1	80021966	80022162	17.34298776
chr1	80053008	80053204	26.51811563
chr1	80083494	80083864	114.7253657
chr1	80365723	80365919	15.48679404
chr1	80620988	80621358	69.25580516
chr1	80683051	80683421	285.9385986
chr1	80683805	80684175	281.0409632
chr1	81579983	81580179	16.4294854
chr1	81720203	81720573	44.72534004
chr1	81771578	81771948	169.6221257
chr1	81843167	81843363	20.11460308
chr1	81880180	81880402	463.4126545
chr1	81937032	81937228	34.26866674
chr1	82015199	82015569	310.9406847
chr1	82025331	82025701	53.78178486
chr1	82197814	82198010	48.21310407
chr1	82226199	82226569	187.1711319
chr1	82268527	82268897	247.509439
chr1	82274630	82274826	49.497025
chr1	82277796	82277992	111.4754296
chr1	82479470	82479666	20.78614227
chr1	82525623	82525819	14.65571185
chr1	82555862	82556122	82.6688633
chr1	82557441	82557637	18.72596968
chr1	83030888	83031258	19.65881922
chr1	83128066	83128262	27.04491766
chr1	83241167	83241375	277.2014829
chr1	83244272	83244642	155.8103401
chr1	83354858	83355054	30.86549822
chr1	83934133	83934329	23.25333346
chr1	83963265	83963635	59.97885727
chr1	84011129	84011499	38.40146099
chr1	84049442	84049638	22.27439851
chr1	84322939	84323135	56.53036223
chr1	84326140	84326416	491.9557414
chr1	84348530	84348900	75.20552214
chr1	84371005	84371375	224.6809144
chr1	84397427	84397687	292.0174722
chr1	84456528	84456724	18.0188649
chr1	84588553	84588813	296.9999788
chr1	84606861	84607231	239.3590172
chr1	84651859	84652055	19.83660239
chr1	84711135	84711331	46.27573178
chr1	84853411	84853781	57.4664522
chr1	84899565	84899738	390.7040746
chr1	84907888	84908258	308.7846372
chr1	85007500	85007696	43.0559407
chr1	85070044	85070240	42.97259899
chr1	85070352	85070560	430.9904226
chr1	85086574	85086876	331.2086884
chr1	85133946	85134142	36.88135745
chr1	85155405	85155775	92.87684738
chr1	85190047	85190417	186.5991075
chr1	85219277	85219555	629.4809598
chr1	85238093	85238333	478.0911694
chr1	85248207	85248462	413.1465018
chr1	85401993	85402199	512.8992478
chr1	85410484	85410567	102.5323936
chr1	85410666	85410947	406.4075981
chr1	85493499	85493695	24.58627017
chr1	85575171	85575364	402.1073057
chr1	85696323	85696693	85.21650487
chr1	85706044	85706414	69.07337316
chr1	85720557	85720699	373.4582662
chr1	85724849	85725109	23.67583002
chr1	85725313	85725599	521.6813383
chr1	85748184	85748554	39.91439566
chr1	85773826	85774196	754.7739503
chr1	85809981	85810209	371.8774089
chr1	85864452	85864712	126.3963569
chr1	85882808	85883068	59.72825973
[truncated: 47,833 more rows]
