# Supplementary material for: Variable reproducibility in genome-scale public data: A case study using ENCODE ChIP sequencing resource
Source: FEBS Lett. 2015 Dec 21;589(24):3866–70. doi: 10.1016/j.febslet.2015.11.027 (PMC4686001; doi:10.1016/j.febslet.2015.11.027)
Supplement: Supplementary file advisedPeakLists.zip — This zip archive contains 56 advised peak lists (see main text and supplementary table 1). Files are bed like tab delimited text files, with 4 columns: chromosome, peak start, peak end, and peak score. [file mmc4.zip › HUVEC_None_Pol2.bed]

chr1	713883	714084	143.504638
chr1	762564	763104	103.5918695
chr1	894331	894871	133.660126
chr1	895935	896135	16.62063239
chr1	902255	902455	21.74302201
chr1	935175	935715	175.2154302
chr1	935803	936003	26.66036333
chr1	936031	936447	34.56707587
chr1	937209	937409	17.50946517
chr1	948636	949176	131.0116522
chr1	955284	955824	83.19388416
chr1	1051344	1051544	16.31491378
chr1	1092841	1093381	103.4529315
chr1	1167044	1167764	315.625574
chr1	1208958	1209763	255.3082388
chr1	1243148	1243348	25.20453146
chr1	1243793	1244333	69.64743013
chr1	1259720	1260347	169.5514415
chr1	1284628	1285265	120.9945736
chr1	1310294	1310834	77.23509964
chr1	1310879	1311079	65.63991302
chr1	1334568	1335273	167.3292392
chr1	1342417	1342858	209.0020234
chr1	1406911	1407451	130.0149259
chr1	1446803	1447682	278.2369674
chr1	1509837	1510037	24.73036821
chr1	1510068	1510608	192.9895841
chr1	1550720	1551386	164.9843987
chr1	1655554	1655970	48.22032021
chr1	1709606	1710146	119.0194752
chr1	1714010	1714550	38.47184032
chr1	1821321	1822067	96.32942668
chr1	1822309	1822725	90.89002313
chr1	1822928	1823128	26.00730464
chr1	1840403	1841067	145.1809369
chr1	1850558	1850758	20.84461813
chr1	2120921	2121461	106.3435878
chr1	2125862	2126650	211.3320218
chr1	2130747	2131287	145.754461
chr1	2135934	2136474	128.5761961
chr1	2136748	2136948	28.68575356
chr1	2143916	2144738	205.8090813
chr1	2158728	2159144	90.41554068
chr1	2159292	2159708	191.3480343
chr1	2322693	2323562	202.076378
chr1	2343835	2344035	25.45152657
chr1	2344052	2344592	83.20788951
chr1	2383229	2383769	40.53900515
chr1	2457711	2458251	161.3072593
chr1	2477573	2478113	183.5797849
chr1	2478270	2478470	22.50192575
chr1	2480314	2480514	16.71626616
chr1	2516763	2517387	120.8450913
chr1	2517681	2517881	28.22322814
chr1	2518175	2518375	33.03649725
chr1	2574322	2574862	111.803312
chr1	3420815	3421231	53.4713215
chr1	3447641	3448181	186.8508267
chr1	3541520	3541720	26.55037218
chr1	3566313	3566853	171.4347499
chr1	3663609	3664149	133.8699686
chr1	3712762	3713407	120.8772162
chr1	3773456	3773996	100.8595285
chr1	3816496	3817220	155.7333762
chr1	3817576	3818116	44.32564231
chr1	6052365	6052565	22.60254647
chr1	6259339	6259879	189.1439721
chr1	6266071	6266271	16.20041108
chr1	6295687	6296227	191.6768517
chr1	6419043	6419459	34.33930727
chr1	6453290	6453962	72.19012623
chr1	6479848	6480048	53.58658229
chr1	6484755	6484955	29.24688295
chr1	6545030	6545754	214.8986948
chr1	6550058	6550258	18.2314313
chr1	6550633	6551255	79.47423943
chr1	6551324	6551864	55.08804443
chr1	6614262	6614802	185.605257
chr1	6639840	6640380	288.512259
chr1	6661243	6661783	62.87861399
chr1	6662732	6663983	642.894235
chr1	6664178	6664594	43.48622227
chr1	6673807	6674007	18.2255277
chr1	6685175	6685375	22.00385565
chr1	6761592	6762132	101.6970344
chr1	6844354	6845219	117.8828516
chr1	6845409	6845609	21.40160345
chr1	7439458	7439998	45.97645116
chr1	7740375	7740915	71.70069961
chr1	7764495	7764695	16.55995078
chr1	7830885	7831683	152.9143461
chr1	8014128	8014668	78.23435899
chr1	8021305	8022068	793.3173225
chr1	8081755	8082295	42.62261792
chr1	8086161	8086492	660.2435473
chr1	8181158	8181574	37.69339675
chr1	8242058	8242598	42.02734522
chr1	8257600	8258140	53.93271331
chr1	8378097	8378297	21.06447519
chr1	8472307	8472847	44.47695819
chr1	8483748	8483948	21.40416877
chr1	8484214	8484414	28.42747382
chr1	8761561	8761977	26.9950639
chr1	8763321	8763552	327.0653308
chr1	8772177	8772593	40.00271659
chr1	8772841	8773257	20.67456782
chr1	8877412	8877952	292.8758188
chr1	8878011	8878211	15.97012876
chr1	8918012	8918598	96.88616922
chr1	8931902	8932442	44.82701333
chr1	8933572	8934112	50.31178083
chr1	8935460	8936000	42.0046212
chr1	8937833	8938249	54.83763885
chr1	8938595	8939395	367.7504786
chr1	9188842	9189382	133.8773857
chr1	9205473	9206013	54.50961014
chr1	9242061	9242601	66.46722903
chr1	9294498	9294698	35.3943502
chr1	9294730	9295146	258.4285923
chr1	9352848	9353121	449.8931356
chr1	9353775	9354435	69.65690236
chr1	9362976	9363516	40.81311283
chr1	9457912	9458653	133.0981377
chr1	9460619	9461035	24.18317497
chr1	9461809	9462349	67.87437725
chr1	9488708	9489472	194.8043324
chr1	9599304	9599844	224.1687979
chr1	9648762	9648962	33.50638247
chr1	9883702	9884242	120.7104294
chr1	9969991	9970531	132.2403693
chr1	9970674	9970874	29.18365021
chr1	10002760	10003724	403.4927982
chr1	10092862	10093615	95.69914978
chr1	10127004	10127420	40.17691108
chr1	10269913	10270912	260.4283274
chr1	10458571	10459418	296.8622026
chr1	10475346	10475968	127.0145227
chr1	10490583	10491123	135.6741137
chr1	10532224	10532764	101.0724474
chr1	10534784	10535324	155.3002151
chr1	10570844	10571384	41.06999466
chr1	11072179	11072379	29.54075959
chr1	11072501	11073185	266.7673588
chr1	11113290	11113830	41.821704
chr1	11119941	11120141	45.1504908
chr1	11120149	11120689	149.4936503
chr1	11159402	11159602	20.84447457
chr1	11159663	11160342	87.27965016
chr1	11322384	11323193	226.076107
chr1	11333061	11333601	178.7547541
chr1	11539037	11539453	71.90781224
chr1	11740859	11741399	78.56771344
chr1	11796137	11796337	20.19235611
chr1	11796675	11797215	40.00568424
chr1	11847351	11847891	39.42493981
chr1	11857622	11858038	19.62502424
chr1	11863468	11863668	19.38625015
chr1	11865824	11866024	49.98444994
chr1	11866081	11866621	63.27120136
chr1	11968032	11969288	1192.486633
chr1	11969342	11970139	922.7650521
chr1	11986348	11986548	32.31357495
chr1	11990741	11991281	50.03661582
chr1	11994563	11995103	152.5546608
chr1	12040249	12040789	84.50651138
chr1	12078996	12079724	271.7360859
chr1	12226819	12227359	169.3238046
chr1	12228305	12228845	44.00702183
chr1	12244365	12244781	42.53840996
chr1	12289901	12290441	101.4063428
chr1	12493583	12494123	40.1109551
chr1	12494253	12494669	22.20609113
chr1	12495537	12496111	113.018213
chr1	14026452	14026992	86.75613391
chr1	14075382	14076133	190.0978895
chr1	15480000	15480540	90.82618983
chr1	15504173	15504713	43.2090521
chr1	15544805	15545345	46.85052276
chr1	15587758	15588174	25.51377683
chr1	15655331	15655531	16.44637526
chr1	15664292	15665054	98.82695682
chr1	15736180	15736720	195.7663057
chr1	15743884	15744424	45.43111054
chr1	15761748	15762288	41.34133037
chr1	15850595	15850795	54.85595424
chr1	15851040	15851456	28.856541
chr1	15853088	15853628	180.6054261
chr1	15929981	15930521	119.8094105
chr1	15943370	15944256	269.0815997
chr1	16010489	16011029	181.0721943
chr1	16075969	16076509	56.41368773
chr1	16085194	16085394	33.40410553
chr1	16086921	16087461	81.95377309
chr1	16100518	16101058	44.1936504
chr1	16113469	16114009	46.2737773
chr1	16160723	16161219	64.40417647
chr1	16161232	16161954	218.9298857
chr1	16162029	16162913	269.3948477
chr1	16173726	16174456	115.018231
chr1	16175654	16176194	140.8546999
chr1	16212542	16213371	175.4900185
chr1	16279172	16279712	65.45007888
chr1	16302267	16302807	115.919021
chr1	16465169	16465709	59.88912411
chr1	16466132	16466672	38.97874995
chr1	16468075	16468615	99.61905516
chr1	16471818	16472358	81.88475394
chr1	16472812	16473352	48.87666293
chr1	16478881	16479421	68.43147812
chr1	16482423	16482701	453.2082683
chr1	16499605	16500145	41.39940695
chr1	16508439	16509280	156.8404494
chr1	16532864	16533564	172.2621155
chr1	16533596	16533796	20.3704868
chr1	16543768	16543968	23.04303414
chr1	16563397	16563937	107.9588292
chr1	16678840	16679417	175.65303
chr1	16693593	16694401	244.3310622
chr1	16702163	16702703	80.27570723
chr1	16767046	16767462	243.9891526
chr1	16767836	16768036	23.30808814
chr1	16825428	16825968	89.43041126
chr1	16839574	16839803	74.86299258
chr1	16933584	16934124	38.71862635
chr1	16939859	16940159	331.6377004
chr1	16943343	16943883	40.74681486
chr1	16970876	16971617	374.3325231
chr1	17215743	17216283	65.29647735
chr1	17222160	17223722	1009.713554
chr1	17229630	17230170	39.60634738
chr1	17230528	17230728	17.07354594
chr1	17231157	17231357	90.87250518
chr1	17231496	17232267	1147.778428
chr1	17240495	17241035	150.8097973
chr1	17287178	17287718	65.64767865
chr1	17338304	17338504	31.35846015
chr1	17380229	17380769	198.8699775
chr1	17454817	17455357	56.23927886
chr1	17764146	17764346	25.01787813
chr1	17765593	17766483	108.7049992
chr1	19228931	19229131	51.88086461
chr1	19229234	19229774	87.50244837
chr1	19239739	19240155	32.58094064
chr1	19252834	19253702	64.65367231
chr1	19281022	19281562	48.37413501
chr1	19282842	19283382	279.9091998
chr1	19283396	19283596	19.45051351
chr1	19409546	19410086	40.42552758
chr1	19536469	19537009	183.1557109
chr1	19577793	19578578	254.4544457
chr1	19638463	19639092	351.8888844
chr1	19803282	19803822	88.59383425
chr1	19811897	19812835	261.6227753
chr1	19923294	19923834	99.20478883
chr1	19970759	19970959	17.36673334
chr1	20208675	20209215	141.0966738
chr1	20811975	20812175	24.30589282
chr1	20812580	20813120	49.61064969
chr1	20834366	20834906	126.915255
chr1	20959738	20960278	91.50828791
chr1	20987634	20988493	296.000274
chr1	21113022	21113222	32.79914727
chr1	21113441	21114275	247.8165507
chr1	21502740	21502940	17.54631043
chr1	21503075	21503615	158.980583
chr1	21544465	21545005	43.60800041
chr1	21588204	21589210	136.3711454
chr1	21601731	21602271	46.33596206
chr1	21604658	21605198	110.4609333
chr1	21605923	21606123	15.97442288
chr1	21606463	21606879	28.79683459
chr1	21616327	21617012	119.0967327
chr1	21649131	21649331	16.37623238
chr1	21660687	21661592	92.3797924
chr1	21671733	21672149	252.2562196
chr1	21766353	21766893	75.13027564
chr1	21900623	21901163	39.2382874
chr1	22106773	22107313	58.84566622
chr1	22108290	22108706	57.58415299
chr1	22109651	22109968	304.2467245
chr1	22110084	22110284	26.89473647
chr1	22138269	22138809	41.66736633
chr1	22140834	22141034	16.35805467
chr1	22142202	22142618	50.5026651
chr1	22143026	22143566	141.6850869
chr1	22143916	22144116	17.87255011
chr1	22145134	22145334	22.20031431
chr1	22146282	22146698	20.58007378
chr1	22147449	22148632	139.6006607
chr1	22149083	22149499	21.32484414
chr1	22149748	22150288	38.99180451
chr1	22150429	22150845	21.26303335
chr1	22151211	22151411	16.09922246
chr1	22151686	22152102	32.8479633
chr1	22154920	22155336	24.68433974
chr1	22158130	22158670	40.28886112
chr1	22159620	22160036	20.34142329
chr1	22165757	22166566	124.8432381
chr1	22169993	22170533	43.45585479
chr1	22178646	22178846	26.13458792
chr1	22182173	22182913	92.976426
chr1	22183540	22184487	133.6305559
chr1	22184979	22185179	23.10776039
chr1	22185999	22186199	18.16125034
chr1	22192823	22193363	72.0198121
chr1	22196541	22196741	15.98423229
chr1	22197621	22198330	59.5244688
chr1	22201798	22201998	17.11298386
chr1	22202627	22202827	16.19014757
chr1	22203031	22203231	16.1089435
chr1	22205469	22206009	46.02043069
chr1	22210357	22210897	50.31890303
chr1	22211600	22212140	51.62839849
chr1	22217488	22218028	70.22620176
chr1	22220602	22221595	166.2549399
chr1	22224594	22225010	19.64309288
chr1	22225438	22225638	18.70051451
chr1	22225872	22226412	44.46355755
chr1	22227157	22228028	73.93917779
chr1	22231235	22231775	86.10852806
chr1	22232617	22232817	18.75483839
chr1	22233029	22233569	75.3462109
chr1	22236119	22236858	227.5120566
chr1	22237385	22237585	21.87882984
chr1	22237773	22237973	22.74370533
chr1	22238900	22239100	20.37752066
chr1	22239541	22239741	16.03558458
chr1	22240891	22241700	140.6332956
chr1	22243198	22243738	116.606638
chr1	22248406	22248606	21.29300044
chr1	22249737	22250277	38.51932991
chr1	22250985	22251525	94.02055516
chr1	22252162	22252362	18.88865977
chr1	22253668	22254208	55.74749754
chr1	22254735	22254935	24.43547284
chr1	22255632	22256172	39.53626987
chr1	22257863	22258403	42.4147143
chr1	22258699	22258899	20.00767404
chr1	22260249	22260918	128.602925
chr1	22262285	22263515	415.6016343
chr1	22263676	22263836	146.8750972
chr1	22265072	22265488	53.36383309
chr1	22265919	22266696	100.0098515
chr1	22284943	22285143	17.80470691
chr1	22351766	22352528	290.4337198
chr1	22379133	22379365	350.664521
chr1	22379602	22379802	29.41674865
chr1	22440953	22441493	41.35854703
chr1	22778132	22779066	138.5646722
chr1	23036874	23037604	192.2510222
chr1	23039119	23039319	29.11098763
chr1	23076742	23077282	67.64771694
chr1	23345495	23346249	260.4399769
chr1	23456259	23456799	38.96734197
chr1	23494273	23494869	70.14616173
chr1	23495046	23495586	256.3665089
chr1	23496003	23496956	65.14042912
chr1	23503986	23504540	108.7209928
chr1	23523391	23523931	65.10346424
chr1	23617226	23617766	59.51152888
chr1	23669697	23670237	54.10515494
chr1	23670576	23670992	77.70354205
chr1	23671119	23671324	150.3555962
chr1	23671701	23671901	17.08613489
chr1	23694633	23694833	22.99603457
chr1	23695219	23695759	210.7700983
chr1	23696177	23696593	51.25114417
chr1	23810401	23810941	79.10386147
chr1	23880853	23881269	46.32386729
chr1	23881489	23881816	254.8420379
chr1	23882400	23884448	482.9372675
chr1	23884504	23886189	1155.211186
chr1	23887055	23887471	29.67348385
chr1	23888551	23889135	163.5023267
chr1	23889668	23890084	24.43241936
chr1	24018179	24018463	376.6932929
chr1	24018753	24019169	19.92363372
chr1	24021618	24022158	42.18049367
chr1	24069725	24070265	158.2809061
chr1	24104430	24105141	272.0085658
chr1	24116524	24116940	20.5275127
chr1	24117430	24117970	139.7344365
chr1	24126011	24126792	266.6985034
chr1	24126991	24127719	200.6366525
chr1	24151724	24151991	265.2988063
chr1	24281541	24282081	44.62740186
chr1	24285358	24285902	78.53289074
chr1	24285975	24286175	19.43459988
chr1	24286202	24286741	365.0023989
chr1	24290252	24290792	47.22999732
chr1	24306650	24307258	366.1038912
chr1	24829179	24829719	42.02304685
chr1	24969188	24969523	416.0894205
chr1	24969700	24969900	49.95421496
chr1	25031541	25032081	76.04349506
chr1	25046543	25047083	73.07572887
chr1	25050748	25051288	85.40592198
chr1	25071410	25071610	22.9347768
chr1	25071802	25072116	511.0019279
chr1	25096563	25097103	45.47099062
chr1	25174523	25175063	51.98429331
chr1	25558909	25559449	50.71370377
chr1	25566276	25567020	205.6699081
chr1	25573744	25574070	758.9640773
chr1	25664593	25665133	88.77369935
chr1	25756388	25757132	348.5046247
chr1	25757795	25757995	15.85379769
chr1	25869913	25870453	129.7200972
chr1	26126394	26126594	21.91788193
chr1	26126648	26126848	35.50664832
chr1	26146259	26146799	86.35949342
chr1	26185621	26186355	175.2409058
chr1	26201689	26201889	17.06351074
chr1	26221931	26222131	17.96817944
chr1	26231349	26232136	153.8218166
chr1	26232732	26233027	488.3880382
chr1	26324245	26325132	211.861244
chr1	26361829	26362369	84.49813207
chr1	26437189	26437729	74.22866367
chr1	26438031	26438630	83.31055859
chr1	26483077	26483617	49.43266441
chr1	26485320	26485860	65.99570799
chr1	26496190	26496730	145.9300484
chr1	26560491	26561287	195.8568183
chr1	26606409	26606825	272.6927632
chr1	26610964	26611504	42.16754482
chr1	26612166	26612706	46.38669329
chr1	26633000	26633200	19.44127677
chr1	26758469	26759167	242.7288765
chr1	26798804	26799572	231.3923982
chr1	26826785	26826985	20.49982279
chr1	26827429	26827969	116.1596789
chr1	26855996	26856536	69.29997272
chr1	26946505	26946921	28.07557826
chr1	26947385	26948129	280.2942724
chr1	27018839	27019379	140.396406
chr1	27019509	27019925	20.03923459
chr1	27021979	27022666	201.3611418
chr1	27023112	27023652	44.0736344
chr1	27049963	27050503	49.44351558
chr1	27070718	27071134	33.65681988
chr1	27113191	27113941	153.3892814
chr1	27114447	27114987	158.2687874
chr1	27115376	27115916	45.23013287
chr1	27152994	27153534	100.3038314
chr1	27191292	27192139	368.8732722
chr1	27216531	27216947	218.480561
chr1	27226766	27227306	268.4051035
chr1	27248038	27248578	247.9649135
chr1	27319931	27320471	250.9682806
chr1	27324252	27324792	41.95282903
chr1	27339117	27339533	40.63970891
chr1	27481406	27481760	807.4210223
chr1	27561106	27561306	25.69108178
chr1	27648543	27649145	230.8764886
chr1	27692014	27692430	44.62026505
chr1	27692697	27692897	39.33917538
chr1	27693334	27693534	27.61400157
chr1	27719079	27719279	28.91217825
chr1	27756248	27756788	40.1347117
chr1	27757394	27757934	46.14062303
chr1	27763152	27763352	21.12495485
chr1	27816352	27816892	213.5988316
chr1	27817077	27817277	41.9955071
chr1	27902073	27902273	31.21250089
chr1	27930323	27930863	101.2961412
chr1	27986332	27986872	83.38871134
chr1	27998418	27998958	208.6235753
chr1	28052278	28052818	78.09668319
chr1	28099682	28099899	225.0969688
chr1	28100269	28100469	17.2535956
chr1	28157121	28157486	316.2716953
chr1	28198845	28199385	59.3552773
chr1	28240744	28241284	181.6565405
chr1	28285957	28286874	186.7487866
chr1	28414806	28415612	391.034848
chr1	28559228	28559768	189.6261685
chr1	28562402	28562942	278.4270973
chr1	28573600	28573800	27.08056867
chr1	28573890	28574090	19.70217085
chr1	28585906	28586186	434.4132591
chr1	28586680	28586880	19.99379836
chr1	28655337	28655877	255.2420749
chr1	28695843	28696405	203.237176
chr1	28696498	28696698	15.87282281
chr1	28764533	28764824	564.7533711
chr1	28782407	28782947	79.63992587
chr1	28832185	28832385	25.892026
chr1	28832402	28832778	864.0745281
chr1	28832993	28833533	77.17785705
chr1	28833841	28834041	21.27767018
chr1	28834416	28834616	16.58054148
chr1	28834700	28835116	22.56605156
chr1	28835125	28836014	234.7972157
chr1	28836674	28837915	292.9097343
chr1	28838142	28838964	258.0446406
chr1	28840132	28840332	17.92108129
chr1	28840517	28840717	16.96720316
chr1	28841279	28841819	57.97698666
chr1	28842278	28842478	18.20379398
chr1	28844705	28844917	152.7225654
chr1	28879250	28879938	205.849436
chr1	28903819	28904661	143.1034004
chr1	28908165	28908547	978.0397177
chr1	28969348	28969964	717.7412651
chr1	28974662	28974862	41.27525446
chr1	28974948	28975958	1528.512009
chr1	28995135	28995335	28.25173702
chr1	28995501	28995701	54.29275312
chr1	29063213	29063753	91.66074202
chr1	29098442	29098982	45.05792591
chr1	29211324	29211864	56.49568914
chr1	29241021	29241221	27.610312
chr1	29507746	29508974	418.352982
chr1	29557291	29557831	203.1240036
chr1	30181931	30182471	53.58061454
chr1	31191422	31191962	113.2092423
chr1	31230337	31230877	72.76195534
chr1	31296993	31297533	94.63986355
chr1	31381461	31381661	49.2692653
chr1	31538246	31538786	260.2867165
chr1	31627636	31627836	19.23739601
chr1	31628216	31628756	45.76378973
chr1	31769339	31770010	514.7523866
chr1	31885897	31886437	89.68118939
chr1	32039475	32040015	45.68397093
chr1	32040510	32041050	41.09842527
chr1	32041937	32042477	115.12866
chr1	32044930	32045346	20.22137934
chr1	32048338	32048878	53.48351755
chr1	32049469	32050009	43.41619408
chr1	32053456	32054077	109.4997552
chr1	32062238	32062778	46.3526281
chr1	32109851	32110632	119.2785384
chr1	32253874	32254414	123.9215378
chr1	32263956	32264496	58.67536451
chr1	32403464	32403664	22.03267609
chr1	32403670	32404210	137.4391201
chr1	32409926	32410466	84.9852851
chr1	32420336	32420752	24.03668891
chr1	32478568	32479201	111.8104595
chr1	32479264	32479817	176.2624826
chr1	32532050	32532590	69.31766594
chr1	32533714	32534254	44.52897851
chr1	32538031	32539313	262.4573512
chr1	32573438	32573978	60.14059212
chr1	32644972	32645828	178.3473423
chr1	32671022	32671562	172.707393
chr1	32687788	32688328	176.9822074
chr1	32705979	32706613	70.98961503
chr1	32715319	32715859	57.39909752
chr1	32732369	32733220	68.11814319
chr1	32757372	32758048	139.9550239
chr1	32798257	32798797	39.37375588
chr1	32799743	32800488	95.73129648
chr1	32801656	32801959	582.5284029
chr1	32816863	32817525	172.1744002
chr1	32827684	32828224	48.53211364
chr1	32859787	32860774	194.4436884
chr1	32965669	32965869	17.9117895
chr1	32965935	32966675	148.3917006
chr1	32967368	32967908	41.07791992
chr1	33005269	33005469	23.33784178
chr1	33077762	33078302	201.8141832
chr1	33115835	33116636	269.4789272
chr1	33116670	33117210	122.4455842
chr1	33168055	33168595	45.05653457
chr1	33190698	33190898	19.6541288
chr1	33282754	33283170	61.56657814
chr1	33283180	33283380	37.06696408
chr1	33283625	33284165	87.48459158
chr1	33366864	33367064	22.53494257
chr1	33430262	33430866	626.5753717
chr1	33446820	33447236	72.50994636
chr1	33462814	33463354	39.28818968
chr1	33463557	33464097	43.19360076
chr1	33546462	33546662	18.2700352
chr1	33592545	33593085	308.4486876
chr1	33647353	33647893	78.71477479
chr1	33721192	33721392	16.77282599
chr1	33721884	33722424	65.94703068
chr1	33815221	33815995	185.6301194
chr1	33938046	33938586	133.4759726
chr1	35309294	35309710	20.76904166
chr1	35325002	35325542	181.5983201
chr1	35331524	35332064	55.45128838
chr1	35450654	35451194	172.9220429
chr1	35496994	35497534	258.947237
chr1	35544662	35545202	135.6970598
chr1	35639562	35639762	16.57296497
chr1	35640574	35640990	25.87305274
chr1	35644709	35645125	28.21756604
chr1	35646491	35647031	41.61842258
chr1	35657495	35658035	96.64738199
chr1	35658544	35658887	666.6985801
chr1	35658948	35659148	26.35219045
chr1	35734500	35734700	28.21095387
chr1	35971491	35972031	47.72539756
chr1	36022863	36023063	41.8119394
chr1	36023161	36023701	180.8744309
chr1	36106898	36107531	251.5254698
chr1	36184266	36184806	115.2294341
chr1	36234782	36235764	341.7619843
chr1	36348591	36349131	196.7558196
chr1	36396373	36396789	220.7825956
chr1	36554253	36554793	271.3610504
chr1	36600594	36601134	59.05941536
chr1	36614763	36615303	169.9680775
chr1	36616243	36616783	139.5867917
chr1	36621171	36622064	365.8310827
chr1	36622103	36622303	17.42942248
chr1	36626419	36626959	184.3653878
chr1	36653391	36653931	57.43865453
chr1	36689374	36690576	374.7043998
chr1	36772520	36772936	283.9380704
chr1	36789070	36789270	32.25392502
chr1	36789337	36789537	16.95829086
chr1	36808466	36809006	39.63608961
chr1	36816981	36817521	70.20895008
chr1	36817932	36818472	46.18061206
chr1	36834419	36834959	40.12626408
chr1	36839166	36839768	85.85184664
chr1	36851373	36851573	44.47725641
chr1	36852069	36852609	213.6548869
chr1	36863191	36863731	166.3390033
chr1	36915995	36916535	217.1567172
chr1	36929841	36930381	255.3424326
chr1	37271829	37272369	45.54883694
chr1	37937418	37937618	20.09514427
chr1	37940086	37940324	443.8502848
chr1	37942369	37942569	21.98386201
chr1	37942931	37943471	42.37244029
chr1	37950891	37951431	43.23309819
chr1	37980207	37980747	97.15926365
chr1	38019575	38020115	87.69479635
chr1	38040741	38041157	22.81820974
chr1	38061211	38061751	194.9036022
chr1	38155901	38156441	133.4044802
chr1	38157776	38158447	94.30714062
chr1	38273365	38273565	25.53578795
chr1	38273598	38274014	90.28666296
chr1	38274203	38274403	18.97152825
chr1	38324973	38325787	242.10981
chr1	38397257	38397457	18.05680315
chr1	38411702	38412583	236.7638707
chr1	38412624	38412824	27.18445552
chr1	38455442	38455982	121.5934244
chr1	38466210	38466626	24.6366322
chr1	38470931	38471347	282.0181469
chr1	38478159	38478699	200.5167783
chr1	39193613	39194153	40.75976709
chr1	39325260	39325917	122.7802571
chr1	39338902	39339512	174.5505943
chr1	39456917	39457120	327.8372756
chr1	39491804	39492344	300.3021395
chr1	39570378	39570794	19.84875857
chr1	39570995	39571195	33.37755562
chr1	39571845	39572385	57.83537957
chr1	39597971	39598387	64.45324831
chr1	39598766	39599182	29.59216181
chr1	39620310	39620850	42.3931553
chr1	39657866	39658406	40.3747924
chr1	39783493	39784033	38.47085416
chr1	39864268	39864808	56.94403209
chr1	39874599	39875015	46.96427084
chr1	39875163	39875363	18.27424575
chr1	40042276	40042573	432.9985978
chr1	40204334	40204874	159.4766402
chr1	40348865	40349405	133.7409465
chr1	40420745	40420945	52.80197112
chr1	40505287	40506718	435.9885375
chr1	40562633	40563173	169.8792087
chr1	40626814	40627354	186.9357285
chr1	40707293	40707833	40.03600978
chr1	40723231	40724193	231.6351776
chr1	40839338	40839538	20.71290748
chr1	40915402	40916167	121.7197334
chr1	40942745	40943285	109.4987773
chr1	40974071	40974811	215.3831913
chr1	40997051	40997534	68.30338155
chr1	41157068	41157980	310.2780714
chr1	41174827	41175243	48.93242532
chr1	41327737	41328277	276.9472584
chr1	41341283	41341823	49.43787321
chr1	41445155	41445831	202.1488529
chr1	41479423	41479970	132.3504945
chr1	41487101	41487641	57.42570461
chr1	41575232	41575772	63.64710515
chr1	41707628	41707828	27.71999943
chr1	41707921	41708121	20.996037
chr1	41847745	41848285	40.24328851
chr1	41848536	41848736	27.54502609
chr1	41961877	41962354	46.15563803
chr1	42128052	42128252	18.71025687
chr1	42366354	42366894	64.27663966
chr1	42367649	42368189	41.62210181
chr1	42501739	42501939	37.18604866
chr1	42800645	42801359	192.7083611
chr1	42921984	42922524	171.8387801
chr1	42928807	42929007	16.58529384
chr1	43123842	43124065	178.3812669
chr1	43147599	43148357	334.3579913
chr1	43231521	43232061	75.42078281
chr1	43232394	43233189	420.1609062
chr1	43282519	43283204	205.9419633
chr1	43311766	43312570	188.6624335
chr1	43389903	43390642	196.5057044
chr1	43406643	43406843	18.23417003
chr1	43424269	43425081	281.8229093
chr1	43637657	43638197	159.5681689
chr1	43672219	43672963	308.9570523
chr1	43673312	43673728	54.02290726
chr1	43697940	43698140	19.55611391
chr1	43703431	43703971	45.50401169
chr1	43766586	43766827	407.9969024
chr1	43768948	43769834	85.35718818
chr1	43778489	43779029	38.54815054
chr1	43781587	43782127	45.47394855
chr1	43788965	43789381	20.31632395
chr1	43791967	43792507	42.85482487
chr1	43793203	43793743	61.61206877
chr1	43814382	43814922	85.25151247
chr1	43824013	43824932	186.2056121
chr1	43831239	43832027	92.81761067
chr1	43832306	43832846	83.79594731
chr1	43833521	43833721	33.20142526
chr1	43833723	43834139	282.8743769
chr1	43855241	43855870	198.9501662
chr1	43905731	43906271	46.8701292
chr1	43907792	43908332	42.46848244
chr1	43908492	43908692	17.36348781
chr1	43908702	43909242	92.13791547
chr1	43909994	43910534	103.376809
chr1	43913072	43913612	53.71354085
chr1	43915257	43915797	39.11118758
chr1	43917649	43918189	60.4050079
chr1	43919530	43920337	371.0088492
chr1	43938415	43939157	176.7201703
chr1	43941405	43941821	23.00158623
chr1	43996441	43996641	30.82473238
chr1	43997149	43997689	42.85368221
chr1	44115213	44115753	69.18927538
chr1	44115780	44115980	15.95657208
chr1	44116051	44116381	702.2572649
chr1	44172753	44173497	283.6723817
chr1	44318843	44319383	39.69012197
chr1	44412395	44412935	168.9644912
chr1	44435467	44436007	66.61278461
chr1	44440414	44440954	167.2749087
chr1	44444813	44445013	30.99943303
chr1	44495655	44496071	58.84184384
chr1	44513903	44514103	18.35068803
chr1	44678887	44679427	61.84231711
chr1	44820607	44821147	63.38789499
chr1	44950892	44951308	23.06181009
chr1	45097326	45098243	321.2668767
chr1	45139494	45140315	171.6981642
chr1	45187163	45187622	496.1543714
chr1	45196037	45196998	906.9059569
chr1	45205116	45205745	450.7735393
chr1	45241087	45241446	581.6745813
chr1	45246468	45247008	38.88108997
chr1	45265693	45265893	22.47896023
chr1	45265911	45266234	640.2104119
chr1	45267830	45268370	46.35511595
chr1	45273050	45273858	211.5833283
chr1	45274030	45274570	122.6874471
chr1	45275109	45275649	83.92463753
chr1	45276050	45276466	21.93451566
chr1	45277191	45277731	54.55829214
chr1	45279476	45279676	18.45183754
chr1	45283686	45284226	56.93795371
chr1	45284982	45286056	878.7656029
chr1	45308778	45308978	26.72129749
chr1	45451962	45452628	192.1140959
chr1	45476728	45477268	97.43027292
chr1	45477655	45478195	324.2422231
chr1	45478424	45478624	18.30689483
chr1	45482732	45483272	40.33658611
chr1	45731829	45732369	60.95941658
chr1	45769121	45769321	48.74241709
chr1	45769353	45770123	154.7293789
chr1	45792341	45792881	67.06382908
chr1	45805514	45806168	212.7849765
chr1	45956719	45956919	34.62107879
chr1	45965353	45965893	42.60454293
chr1	45965920	45966120	28.91420378
chr1	45987353	45988043	984.8493409
chr1	46016122	46017065	450.664441
chr1	46049584	46049913	506.8743821
chr1	46050338	46050754	29.85975616
chr1	46151922	46153340	453.8863387
chr1	46153623	46154163	119.8964285
chr1	46215991	46216782	576.4363775
chr1	46269042	46269582	148.9761394
chr1	46598094	46598419	740.0641054
chr1	46598723	46599462	212.0649524
chr1	46648761	46649301	62.58299566
chr1	46663745	46664285	187.3893435
chr1	46713175	46713715	57.59259062
chr1	46768845	46769049	294.4965355
chr1	46769104	46769644	106.9245932
chr1	46805591	46806733	257.5369862
chr1	47069625	47070264	179.9627453
chr1	47082144	47082684	88.4169105
chr1	47133727	47134267	58.98673297
chr1	47151799	47152339	51.44829818
chr1	47184488	47185028	82.24101187
chr1	47677613	47678944	199.6411532
chr1	47694881	47695081	18.20100372
chr1	47695246	47695446	20.36645429
chr1	47697254	47697794	108.8418065
chr1	47779514	47780442	166.5149428
chr1	47799369	47799909	64.36730887
chr1	47800089	47800629	43.75081647
chr1	47903004	47903544	87.03454833
chr1	48937885	48938425	127.2294614
chr1	51425677	51426271	237.2608774
chr1	51433909	51434449	73.4979283
chr1	51443570	51443770	19.50016291
chr1	51701726	51702266	220.9405993
chr1	51702484	51703024	61.39384178
chr1	51779760	51780416	61.84688443
chr1	51984625	51985165	112.2899638
chr1	52082559	52083099	121.9701003
chr1	52195075	52195275	23.93091765
chr1	52195460	52195660	27.95641115
chr1	52344079	52344619	118.2560799
chr1	52344758	52345325	130.0745297
chr1	52456059	52456599	63.71355536
chr1	52499141	52499681	175.4592329
chr1	52520624	52521319	347.7748859
chr1	52521810	52522407	112.9560659
chr1	52605379	52605919	60.56571451
chr1	52607554	52608094	60.01808463
chr1	52814406	52814946	56.68129505
chr1	52831030	52831230	39.05677265
chr1	52831542	52832082	287.1362147
chr1	52870016	52870556	199.2050596
chr1	53018649	53018849	28.19002405
chr1	53019054	53019594	200.4254171
chr1	53067998	53068198	19.7543659
chr1	53163763	53164433	182.4400061
chr1	53168592	53169132	48.74048838
chr1	53191961	53192772	219.405322
chr1	53387117	53387657	42.18236916
chr1	53392766	53393306	115.2838612
chr1	53480383	53480923	38.96936798
chr1	53662261	53662801	209.6249987
chr1	53685840	53686679	273.1373059
chr1	53703944	53704652	197.6205005
chr1	53791766	53792721	219.0502872
chr1	54231233	54231773	41.24906851
chr1	54303786	54303986	18.63667765
chr1	54355160	54355700	128.9482925
chr1	54410934	54411474	122.7160124
chr1	54518753	54518953	29.24309623
chr1	54519104	54519644	106.3504052
chr1	54665645	54666185	156.1651415
chr1	54801216	54801756	66.72319319
chr1	54872185	54872385	20.16541511
chr1	54872610	54872810	18.95744806
chr1	54878854	54879394	77.92410439
chr1	55181318	55181858	205.2020625
chr1	55229798	55230338	174.8950504
chr1	55352547	55353234	203.3681105
chr1	55680762	55681302	180.7444355
chr1	55798571	55799414	99.01594717
chr1	55894970	55895510	47.19415723
chr1	56149641	56150181	43.25198067
chr1	56545806	56546346	51.52468823
chr1	57042681	57043097	21.29510321
chr1	57044073	57044273	20.01430329
chr1	57044794	57045334	263.1949338
chr1	59011785	59012564	206.9060475
chr1	59041422	59042193	105.8534865
chr1	59058158	59058698	81.03415696
chr1	59165415	59165955	204.5680969
chr1	59245455	59246078	230.9499178
chr1	59246530	59246805	54.98986462
chr1	59247347	59247887	100.5766765
chr1	59249261	59249869	966.2688511
chr1	59250002	59250202	37.41217118
chr1	59250527	59251104	78.65633452
chr1	59280552	59280968	35.66686869
chr1	59281918	59282458	75.06328897
chr1	59320998	59321414	22.45865723
chr1	59348793	59349209	24.58251484
chr1	59358961	59359501	44.74643751
chr1	59364573	59365113	55.63048645
chr1	59369439	59369979	237.1961227
chr1	59527552	59528092	82.59581594
chr1	59594293	59594833	41.91400817
chr1	59608732	59609272	47.50306756
chr1	59612372	59612912	41.8618724
chr1	59761883	59763083	493.4953033
chr1	60062034	60062574	45.70590903
chr1	60144441	60144981	54.05556142
chr1	60196564	60197104	45.295693
chr1	60806921	60807461	39.58449836
chr1	60975768	60976308	81.60380445
chr1	61426804	61427344	42.27976657
chr1	61428625	61429286	98.23300908
chr1	61516282	61516482	19.83363532
chr1	61542521	61543202	65.8553116
chr1	61543835	61544035	18.53757204
chr1	61547926	61548466	38.73884393
chr1	61803487	61803903	22.12287211
chr1	61901637	61902177	66.6908015
chr1	62190631	62190901	457.0521008
chr1	62901741	62902042	420.2041254
chr1	62902325	62903022	63.03497682
chr1	63153935	63154135	24.19055805
chr1	63249446	63250117	187.0517793
chr1	63833091	63833631	198.6335246
chr1	63988552	63989364	176.2687285
chr1	64059233	64059773	38.91844435
chr1	64935597	64936137	137.521106
chr1	64942135	64942675	55.28730184
chr1	65210559	65210759	22.24794068
chr1	65329733	65330273	51.67509904
chr1	65336828	65337368	43.43762035
chr1	65344680	65345220	52.50489584
chr1	65357043	65357459	20.86222324
chr1	65363724	65364264	48.53370593
chr1	65431436	65431852	21.75723853
chr1	65431863	65432660	370.9255113
chr1	65468212	65468628	40.27015791
chr1	65532174	65532909	60.55690177
chr1	65533521	65533707	58.87217634
chr1	65720050	65720250	27.66908594
chr1	65885729	65885929	19.27140855
chr1	65886196	65887263	326.3621054
chr1	65895107	65896009	145.156531
chr1	66736885	66737425	141.162916
chr1	66797289	66797705	46.79059922
chr1	66797937	66798294	424.7687622
chr1	66799072	66799612	198.5466545
chr1	66799960	66800376	41.30999381
chr1	66800717	66801133	42.8583121
chr1	66801519	66802090	69.93020508
chr1	66805606	66806022	22.25746432
chr1	66815562	66815978	52.09928296
chr1	66818862	66819278	70.8289921
chr1	66836069	66836485	21.17510159
chr1	66836940	66837356	39.50218554
chr1	66903889	66904429	45.72019381
chr1	66993349	66993889	43.46742837
chr1	66999277	67000062	105.7627073
chr1	67028910	67029450	96.09072121
chr1	67029963	67030503	39.63302091
chr1	67194681	67195221	86.58451376
chr1	67390263	67391266	263.4272079
chr1	67395700	67396268	122.4852564
chr1	67519266	67520038	247.6371774
chr1	67895849	67896265	71.22541421
chr1	67896372	67896788	46.05637502
chr1	68056153	68056569	28.95218341
chr1	68084286	68084849	74.14499976
chr1	68150488	68150688	17.19041608
chr1	68150752	68151138	830.422072
chr1	68151523	68152063	73.944288
chr1	68152128	68152668	104.5005169
chr1	68153484	68153900	20.66278793
chr1	68154516	68155159	146.9502415
chr1	68155426	68155966	77.2876729
chr1	68189372	68189912	98.51190451
chr1	68190711	68191127	24.87551297
chr1	68217969	68218509	46.76281061
chr1	68295900	68296666	94.80800544
chr1	68297665	68298294	129.8647543
chr1	68298474	68299293	240.872978
chr1	68305936	68306476	45.96039529
chr1	68363162	68363702	45.60068688
chr1	68387675	68388215	43.29733096
chr1	68639638	68640178	56.71509653
chr1	68640582	68640998	25.14393345
chr1	68644463	68645003	45.36369383
chr1	68697216	68697632	31.46029002
chr1	68698023	68698641	473.9694018
chr1	68962621	68962821	21.62140202
chr1	68962923	68963123	18.14779938
chr1	70670935	70671692	230.8969297
chr1	70686672	70687417	167.692231
chr1	70820126	70820832	210.4760785
chr1	70876465	70877173	266.15602
chr1	71519805	71520345	50.25969722
chr1	71546427	71547344	294.7994346
chr1	72748472	72750056	186.8237637
chr1	74663754	74664294	212.3501088
chr1	75198601	75199340	176.2045316
chr1	76189862	76190560	127.3774443
chr1	76251827	76252119	605.0765018
chr1	76262183	76263034	103.1996615
chr1	76539975	76540767	239.2772906
chr1	77684776	77685316	98.56918101
chr1	77970617	77971157	42.13394116
chr1	77977216	77977632	21.22002222
chr1	78148058	78149306	279.6999076
chr1	78225179	78225719	94.53315464
chr1	78245261	78245461	29.31267216
chr1	78262262	78262802	41.79528445
chr1	78354156	78354840	55.7267633
chr1	78355287	78355703	21.3292749
chr1	78443799	78444339	84.01047779
chr1	78444753	78445293	357.78454
chr1	78469721	78470305	423.5889278
chr1	78470470	78470797	429.2558873
chr1	78471279	78471819	105.1213259
chr1	78541234	78541774	45.41504045
chr1	78543984	78544524	49.95941887
chr1	78562578	78563118	53.95268334
chr1	78567107	78567647	55.28734283
chr1	79115296	79115836	92.91824733
chr1	79299023	79299563	39.80060887
chr1	79472214	79472448	292.9300034
chr1	79545349	79545889	76.98237286
chr1	80325211	80325751	73.19553919
chr1	82168526	82168942	25.8544848
chr1	82266585	82266785	38.04252619
chr1	82266990	82267406	50.53011225
chr1	82300427	82300967	39.86761744
chr1	82866075	82866615	43.12305144
chr1	83170084	83170624	80.65765087
chr1	84464716	84464916	24.9501166
chr1	84543300	84543840	80.042281
chr1	84609731	84610271	124.8421686
chr1	84763980	84764520	105.1539334
chr1	84768290	84768848	131.4675601
chr1	84831237	84831777	48.73994067
chr1	84944754	84945522	209.0392304
chr1	84971175	84971715	71.87534309
chr1	84971875	84972415	169.7062434
chr1	85038728	85039268	229.0510039
chr1	85039936	85040179	275.2116324
chr1	85068953	85069369	28.11908212
chr1	85156324	85156524	26.72722413
chr1	85666587	85667127	98.06671407
chr1	85716105	85716645	41.98676701
chr1	85725031	85725571	213.1099845
chr1	85740717	85741262	74.6226531
chr1	85741816	85742792	221.6727947
chr1	85744510	85745050	59.05214891
chr1	85763475	85764176	84.29052488
chr1	85779604	85780346	112.2993411
chr1	85785707	85786402	123.563203
chr1	85786841	85787381	38.88157773
chr1	85793913	85794453	64.48524064
chr1	85794589	85795129	110.7316813
chr1	85795703	85796360	83.37682398
chr1	85796523	85797063	114.3783889
chr1	85809811	85810351	42.3347319
chr1	85883488	85884028	53.54489283
chr1	85929208	85929748	38.5205788
chr1	85929780	85929980	18.65481252
chr1	85930387	85930646	310.2354875
chr1	85930720	85930920	18.3021174
chr1	85931033	85931573	53.01021093
chr1	85933645	85934185	45.55532749
chr1	86041240	86041656	24.39587673
chr1	86042045	86042585	82.23298722
chr1	86042743	86042943	20.15281893
chr1	86042978	86044277	459.9890591
chr1	86044504	86044920	30.67333673
chr1	86045225	86045765	140.6191258
chr1	86046294	86050975	2287.669626
chr1	86051402	86051818	32.40774411
chr1	86072842	86073657	153.3378125
chr1	86173971	86174511	130.3625576
chr1	86861662	86862202	74.5405752
chr1	87170075	87170618	156.6874607
chr1	87170917	87171117	22.76723059
chr1	87379496	87380036	201.2193707
chr1	87380185	87380725	131.1147455
chr1	87793835	87794035	28.48699505
chr1	87794099	87794299	53.88547923
chr1	87794338	87794878	159.7333845
chr1	87797107	87797307	24.65248836
chr1	87800776	87801316	75.08949602
chr1	89149371	89150240	359.3996195
chr1	89150524	89150724	20.88081388
chr1	89357083	89357378	603.8415813
chr1	89458006	89458546	188.0875284
chr1	89458617	89459157	130.0155146
chr1	89990000	89990745	118.8398971
chr1	90011120	90011660	48.89104031
chr1	90098274	90098474	19.78650585
chr1	90098494	90099236	152.4311472
chr1	90099244	90099784	41.76821391
chr1	90101494	90102034	190.2152865
chr1	90158165	90158742	114.0401612
chr1	90175431	90175971	67.50949537
chr1	90186853	90187393	66.00780532
chr1	90222890	90223430	42.55117567
chr1	90228144	90228841	73.11230762
chr1	90286495	90286695	17.64818037
chr1	90308762	90309302	81.75206095
chr1	90460622	90460830	348.3265201
chr1	91486800	91488020	169.0776152
chr1	91870080	91870280	24.01633597
chr1	91966205	91966405	39.53802204
chr1	91966470	91967010	116.8650312
chr1	92351424	92351964	165.5905651
chr1	92764215	92764755	216.5625253
chr1	93250312	93251052	200.9372091
chr1	93270241	93270781	45.46347076
chr1	93297503	93297806	568.5191749
chr1	93308557	93309097	41.98496774
chr1	93427106	93427306	32.20662157
chr1	93544475	93545049	366.4555143
chr1	93645420	93645620	23.47972814
chr1	93645650	93646569	272.3736682
chr1	93803892	93804432	44.55145713
chr1	93811082	93811768	338.1084278
chr1	93913445	93913985	198.0561847
chr1	94037919	94038335	19.99278492
chr1	94091042	94091582	71.98520155
chr1	94132212	94132752	39.73641402
chr1	94145618	94146859	200.4938187
chr1	94147057	94147597	232.5426362
chr1	94244978	94245518	44.76119197
chr1	94269922	94270462	69.70818855
chr1	94282413	94282953	108.4094017
chr1	94311725	94312265	83.33597485
chr1	94312742	94313290	85.23285392
chr1	94344747	94345011	341.3686224
chr1	94374687	94375227	148.7349117
chr1	94503899	94504574	126.6644358
chr1	94509803	94510219	27.84825548
chr1	94510904	94511664	189.2692185
chr1	94513787	94514827	176.0114719
chr1	94533538	94533954	22.1363431
chr1	94534370	94534786	41.44708931
chr1	94535108	94535524	37.57472605
chr1	94557713	94558288	82.78502942
chr1	94560020	94560560	40.32490394
chr1	94630359	94630899	51.71865627
chr1	94631371	94631911	44.57313515
chr1	94633163	94633703	43.45565696
chr1	94658811	94659351	41.23771297
chr1	94681998	94682538	43.21097602
chr1	94703036	94703576	239.4726744
chr1	94711251	94711791	47.88085173
chr1	94712152	94712692	82.77709811
chr1	94712977	94713717	353.554577
chr1	94761559	94762099	87.0461726
chr1	94765604	94766020	20.70959592
chr1	94784889	94785429	97.38070712
chr1	94789024	94789224	17.85952396
chr1	94790909	94791808	138.4875716
chr1	94792680	94793231	75.40588341
chr1	94883450	94884305	189.9044637
chr1	95007470	95007670	16.76527771
chr1	95249174	95249374	16.41981984
chr1	95320318	95320858	44.86368894
chr1	95391201	95391877	198.1376438
chr1	95391952	95392152	17.65477299
chr1	95392483	95392764	382.9614335
chr1	95392875	95393075	53.11504303
chr1	95537907	95538782	179.2122771
chr1	95699532	95700072	187.2259792
chr1	97187187	97187603	19.66967863
chr1	97187709	97188125	53.45979059
chr1	97557016	97557556	39.22853571
chr1	97603902	97604318	20.20109924
chr1	98386245	98386785	104.5253913
chr1	98518582	98519122	48.6424325
chr1	98519724	98519924	17.06124618
chr1	98552329	98552869	42.9945043
chr1	98675663	98676227	116.1477166
chr1	98676725	98677265	80.90748253
chr1	98789234	98790004	125.8506718
chr1	98792960	98793500	55.46815638
chr1	99126822	99127362	128.4392244
chr1	100056178	100056740	87.04690006
chr1	100066222	100066638	47.43704431
chr1	100104407	100104947	55.70364651
chr1	100110866	100112112	249.5433002
chr1	100113099	100113608	92.12969699
chr1	100113646	100114186	126.6733217
chr1	100116485	100117066	67.24075939
chr1	100122841	100123257	22.68620589
chr1	100129791	100130331	40.10088328
chr1	100138046	100138462	19.73577649
chr1	100151013	100151653	89.08963504
chr1	100156673	100157213	93.54171616
chr1	100162576	100163116	47.39470147
chr1	100193383	100193799	25.16343867
chr1	100193998	100194414	20.38433924
chr1	100315285	100316029	252.9972808
chr1	100435503	100435703	33.82744912
chr1	100503592	100503812	346.5240321
chr1	100504281	100504481	21.37574338
chr1	100598467	100599007	132.2112501
chr1	100715061	100715601	211.7779431
chr1	100731385	100732130	196.4430275
chr1	100758113	100758653	85.2511359
chr1	100816808	100817348	178.5926435
chr1	100817602	100817802	30.34806839
chr1	100817829	100818369	247.1784631
chr1	101360306	101360722	44.43837917
chr1	101361120	101361966	256.9487708
chr1	101491264	101491680	222.9969924
chr1	101627057	101627597	45.68278904
chr1	101627930	101628346	19.64099619
chr1	101701182	101702281	395.9317446
chr1	101702395	101702695	95.45450328
chr1	101703547	101703747	18.65179308
chr1	101704175	101704815	132.0613643
chr1	101707849	101708559	145.0147264
chr1	101716293	101716709	25.30596779
chr1	101730083	101730623	44.59752178
chr1	101764187	101764727	44.77593769
chr1	103716075	103716491	25.1738667
chr1	104068124	104068759	104.1699998
chr1	107599103	107599643	88.15722578
chr1	107599986	107600186	16.04015982
chr1	108741888	108742428	123.5254399
chr1	108742534	108743007	44.66466996
chr1	109133623	109134039	26.55700057
chr1	109203691	109203891	21.5341033
chr1	109234874	109235082	279.8390389
chr1	109235155	109235355	15.97142287
chr1	109289242	109290089	400.0283479
chr1	109359191	109359731	41.49121064
chr1	109373230	109373770	68.88567283
chr1	109419328	109419528	20.45258235
chr1	109505791	109506331	151.6306587
chr1	109584542	109584837	510.5034684
chr1	109618417	109618693	331.3356616
chr1	109618727	109618873	54.31713831
chr1	109633015	109633717	125.5256908
chr1	109642697	109642992	505.1772836
chr1	109739863	109740403	40.79685698
chr1	109756372	109757107	157.8916285
chr1	109825739	109826279	85.42974351
chr1	109968759	109969299	238.6845165
chr1	110026352	110027091	349.3635528
chr1	110036484	110037024	89.86471915
chr1	110088961	110089501	42.50872559
chr1	110090996	110091519	371.7708302
chr1	110158525	110159065	44.49312939
chr1	110159914	110160454	39.49168285
chr1	110162111	110162651	66.22038615
chr1	110163656	110163856	22.2496556
chr1	110282624	110283164	167.2087306
chr1	110453297	110453713	45.74023409
chr1	110527193	110527733	207.1589269
chr1	110576994	110577835	180.0924892
chr1	110777838	110778378	39.14263877
chr1	110880817	110881568	136.1252115
chr1	110881808	110882351	150.7968933
chr1	110950042	110950458	196.0964432
chr1	111506235	111507121	268.3341084
chr1	111682314	111683177	192.741179
chr1	111991740	111992400	108.8279869
chr1	112162265	112162805	103.2869394
chr1	112281047	112281587	108.3643666
chr1	112281868	112282068	47.95506926
chr1	112297846	112298835	438.9634098
chr1	112931220	112931636	32.85048238
chr1	112933483	112934023	61.32266381
chr1	112936264	112937421	404.2878876
chr1	112938605	112939362	243.2985637
chr1	113007660	113008200	48.43079535
chr1	113008575	113009115	93.38684434
chr1	113161520	113161936	210.2053527
chr1	113162192	113162732	319.9337114
chr1	113217113	113217653	51.76758081
chr1	113241346	113241886	44.35330842
chr1	113243171	113243949	187.8960812
chr1	113247743	113248159	276.765622
chr1	113249432	113249972	205.1182621
chr1	113258158	113258358	18.86194104
chr1	113408751	113409291	74.1009772
chr1	113411836	113412376	42.66262806
chr1	113498620	113498949	649.5747223
chr1	113498984	113499184	31.84986598
chr1	113615737	113615954	216.6444575
chr1	113932862	113933402	148.3760456
chr1	114301816	114302557	421.0928919
chr1	114354605	114355513	443.4280833
chr1	114447304	114447903	332.2554643
chr1	114447919	114448119	35.18456249
chr1	114471818	114472397	175.5817646
chr1	115053683	115054223	197.000285
chr1	115123950	115124675	300.2407428
chr1	115212804	115213004	16.78875646
chr1	115259113	115259653	218.2962004
chr1	115300297	115300837	246.7685677
chr1	115322975	115323515	207.3500241
chr1	116184534	116184734	42.28864676
chr1	116877377	116877917	43.37095182
chr1	116915753	116916002	358.2328358
chr1	116916375	116916915	92.51679437
chr1	116918966	116919382	32.31518162
chr1	116920217	116920633	21.83608315
chr1	116961091	116961631	67.1806335
chr1	117113272	117113812	113.6125373
chr1	117420534	117420950	21.27595583
chr1	117602417	117602617	19.10911135
chr1	117602888	117603088	22.03070138
chr1	117635893	117636309	22.47051052
chr1	117636424	117636840	41.51079125
chr1	117664085	117664625	83.54019751
chr1	117909390	117909590	20.947802
chr1	117909802	117910002	42.72888664
chr1	118148416	118148956	170.2852371
chr1	118364191	118364822	85.03719737
chr1	118471993	118472516	42.46362987
chr1	119682884	119683670	312.5247779
chr1	120173978	120174518	55.74228038
chr1	120178430	120178970	48.71504765
chr1	120188529	120189069	53.41210941
chr1	120189578	120190118	134.1048353
chr1	120190677	120191298	185.597707
chr1	120254482	120254682	35.13781444
chr1	120255381	120255581	18.99192475
chr1	120612076	120612276	30.78179947
chr1	120838178	120838378	26.26029476
chr1	142618769	142618969	17.36558753
chr1	143913730	143913930	30.68204085
chr1	144533923	144534540	870.7104255
chr1	144931768	144932697	241.6766623
chr1	145039633	145040173	124.2401382
chr1	145092276	145092816	65.7277749
chr1	145096233	145096773	207.4439571
chr1	145209099	145209299	35.78920935
chr1	145382252	145382452	73.08618415
chr1	145382616	145383420	1033.663668
chr1	145395779	145395979	21.48125804
chr1	145396823	145397239	20.64244441
chr1	145437489	145438029	42.46641344
chr1	145438247	145438787	181.0303654
chr1	145455434	145455974	81.86588022
chr1	145470064	145470604	149.4044126
chr1	145474348	145474548	18.14888515
chr1	145476871	145477739	428.4503047
chr1	145507207	145507993	257.6334503
chr1	145508276	145508816	41.11003515
chr1	145515922	145516122	15.91665511
chr1	145516135	145516675	110.7521377
chr1	145542468	145543008	149.7772907
chr1	145543516	145544056	40.19154114
chr1	145575051	145575591	105.4071514
chr1	145589151	145589691	99.14059386
chr1	145610689	145611250	68.08373742
chr1	145826722	145827262	204.8427414
chr1	146555765	146556408	788.2958367
chr1	146644125	146644665	134.5422436
chr1	146713925	146714819	159.6264556
chr1	147013230	147013770	50.88341424
chr1	147071173	147071589	67.00189713
chr1	147071934	147072134	44.92917332
chr1	147142472	147143091	86.14027056
chr1	147253094	147253634	41.60596512
chr1	147266572	147267186	70.97249034
chr1	147400305	147400845	139.604373
chr1	147735654	147736205	399.4739661
chr1	147806401	147807011	675.3066983
chr1	147993978	147994842	461.5575342
chr1	148240960	148241160	25.69768008
chr1	148241332	148242029	1034.246334
chr1	148555912	148556112	22.05899021
chr1	148556171	148557013	180.087768
chr1	148604090	148604506	27.21538268
chr1	148604651	148605191	268.7917139
chr1	149193935	149194351	22.95423287
chr1	149214685	149215614	83.55525487
chr1	149223176	149224375	889.5821437
chr1	149224524	149224780	265.6313171
chr1	149400313	149400513	17.85717989
chr1	149513762	149514273	45.09051209
chr1	149605783	149606323	177.7603735
chr1	149783159	149783359	21.74536669
chr1	149783659	149784199	121.3735046
chr1	149784572	149785530	210.2268664
chr1	149857380	149860371	1771.472926
chr1	149870978	149871635	116.6421506
chr1	149899729	149899983	320.903971
chr1	149910770	149911310	46.40183252
chr1	149982326	149982957	214.4937423
chr1	150039445	150039861	61.53181884
chr1	150121759	150122447	110.2051296
chr1	150122817	150123017	23.47062753
chr1	150123459	150123659	17.64164769
chr1	150125071	150125271	16.60677134
chr1	150131325	150131865	42.10608018
chr1	150135402	150135818	22.8110059
chr1	150207025	150207225	19.45813086
chr1	150208173	150208713	332.3146616
chr1	150209274	150209690	47.6452671
chr1	150234758	150235298	48.12507808
chr1	150241420	150241836	60.98667251
chr1	150254049	150254791	87.53807833
chr1	150266033	150266573	247.6315027
chr1	150293780	150294320	169.2557233
chr1	150336098	150336308	287.812525
chr1	150336565	150336765	25.87222532
chr1	150336994	150337534	142.478503
chr1	150459592	150460193	189.0591956
chr1	150488154	150488354	39.22207317
chr1	150524702	150525242	50.12526834
chr1	150531228	150531768	89.58160557
chr1	150533835	150534375	177.2283174
chr1	150534477	150534699	65.0671079
chr1	150535403	150535819	21.35692649
chr1	150539003	150539419	28.06165354
chr1	150539938	150540354	40.54279918
chr1	150540712	150541535	91.58135665
chr1	150542153	150543014	144.0197718
chr1	150543689	150543822	30.16954662
chr1	150543876	150545195	179.2521702
chr1	150545422	150545962	72.72794716
chr1	150546201	150546617	29.72137883
chr1	150547027	150547443	45.77010973
chr1	150548238	150548654	21.78831728
chr1	150548768	150549880	128.2781803
chr1	150550959	150551499	148.0454742
chr1	150551835	150552639	863.7006428
chr1	150577041	150577581	101.7222525
chr1	150584011	150584734	181.518392
chr1	150585796	150586436	139.2711847
chr1	150601685	150602577	163.7095852
chr1	150669322	150669862	126.6860146
chr1	150848933	150849133	23.38601476
chr1	150849302	150849502	24.004024
chr1	150898636	150899254	83.36750193
chr1	150936698	150937238	46.30237566
chr1	150946162	150946970	101.6705315
chr1	150947041	150947241	48.31459766
chr1	150949804	150950004	19.03765715
chr1	150979214	150979414	16.20490411
chr1	151020761	151021301	54.90685742
chr1	151023718	151024258	41.85232987
chr1	151030230	151030646	72.44492975
chr1	151031802	151032218	186.8237974
chr1	151032629	151033169	84.44614321
chr1	151033664	151034080	19.63208617
chr1	151042859	151043059	21.80815254
chr1	151043253	151043669	47.20587278
chr1	151118853	151119461	295.4297105
chr1	151138338	151138878	99.52759838
chr1	151162470	151163010	214.9158549
chr1	151170790	151171330	158.7954746
chr1	151227038	151227790	324.0850914
chr1	151253443	151254192	132.4808152
chr1	151254662	151255306	129.2693732
chr1	151299767	151300590	187.459457
chr1	151319439	151319855	47.19411874
chr1	151344863	151345403	71.97035119
chr1	151371643	151372383	235.556413
chr1	151373845	151374385	41.68695304
chr1	151375169	151375709	41.72729007
chr1	151430756	151431172	41.44506317
chr1	151431371	151432235	173.1537537
chr1	151445536	151446076	40.69261202
chr1	151512690	151512929	338.788352
chr1	151584504	151584704	35.26798576
chr1	151735728	151736329	126.6991985
chr1	151762867	151763067	22.98515462
chr1	151877489	151878192	81.34441499
chr1	151881677	151882329	170.5065144
chr1	151960748	151961288	53.90183864
chr1	151961728	151962474	121.8783209
chr1	151964753	151965566	177.6116282
chr1	151966008	151966768	196.8564579
chr1	152007733	152007933	18.24044158
chr1	152009159	152009699	279.7451149
chr1	153505689	153505889	17.3572232
chr1	153506067	153506806	292.935244
chr1	153507614	153507814	18.35771153
chr1	153508206	153508925	379.2880401
chr1	153538779	153539361	63.44237465
chr1	153571005	153571564	81.6325295
chr1	153575825	153576365	56.57998186
chr1	153579776	153580192	21.84087716
chr1	153580690	153580890	35.55423172
chr1	153581256	153582069	429.5754721
chr1	153585402	153585602	22.10763466
chr1	153589963	153590503	61.44019015
chr1	153599773	153600100	478.2248925
chr1	153606188	153606388	30.52144228
chr1	153606615	153606919	225.6663052
chr1	153630968	153631508	83.95306193
chr1	153643320	153643536	288.2376178
chr1	153670520	153670938	62.67976842
chr1	153699927	153700467	116.8992133
chr1	153700493	153700693	35.82131381
chr1	153701280	153701820	41.50763006
chr1	153736002	153736542	41.58782678
chr1	153745864	153746404	41.14414959
chr1	153755804	153756371	240.4957393
chr1	153854119	153854659	66.69085036
chr1	153895589	153896129	151.1060341
chr1	153917722	153917922	24.76455152
chr1	153918280	153918820	58.9147652
chr1	153931017	153931217	19.25745816
chr1	153935680	153936511	159.1311766
chr1	153939533	153940281	211.2135504
chr1	153940308	153940508	23.52339489
chr1	153949812	153950551	232.638994
chr1	153957945	153958145	23.33092693
chr1	153958497	153959037	96.92654119
chr1	153963109	153963438	595.790185
chr1	154154778	154155937	262.0728247
chr1	154192531	154192731	18.61708392
chr1	154192775	154193315	232.8699374
chr1	154193339	154193539	65.5822278
chr1	154193730	154193930	19.95938452
chr1	154193994	154194534	40.69983049
chr1	154244573	154245395	167.277296
chr1	154297946	154298146	36.1966053
chr1	154298542	154299082	44.36924147
chr1	154377732	154378148	37.19459643
chr1	154457591	154458131	45.55564108
chr1	154465788	154466328	101.4036131
chr1	154469372	154469997	139.5975316
chr1	154474588	154475128	100.4339784
chr1	154531000	154531200	23.19218008
chr1	154531318	154531858	83.10344506
chr1	154580610	154580810	21.50024792
chr1	154580941	154581357	23.72254342
chr1	154600021	154600768	69.4838521
chr1	154703344	154703760	41.40816332
chr1	154842644	154842844	22.28812858
chr1	154857202	154857742	49.49157372
chr1	154908873	154909531	105.7068857
chr1	154909609	154910149	127.0078742
chr1	154928331	154928747	51.26340868
chr1	154934126	154934890	178.3206375
chr1	154942186	154942726	49.10728536
chr1	154942987	154943403	249.288715
chr1	154943610	154944150	57.77264207
chr1	154944844	154945585	197.4314356
chr1	154945995	154947080	206.3429456
chr1	154947279	154947874	130.7621482
chr1	154955647	154956187	83.70199366
chr1	154973201	154973749	37.111812
chr1	154989746	154990286	49.67589806
chr1	155022951	155023151	18.83287939
chr1	155023588	155024128	140.5809967
chr1	155024775	155025315	62.58084072
chr1	155035973	155036513	152.5827984
chr1	155057301	155057841	41.04439138
chr1	155097218	155097634	45.3813078
chr1	155099134	155099550	41.47384371
chr1	155100167	155100707	360.9352103
chr1	155101259	155101969	218.6676722
chr1	155107331	155108615	359.7354673
chr1	155112696	155113236	119.5912052
chr1	155145421	155145961	248.3173058
chr1	155163385	155163585	40.24082123
chr1	155164224	155164892	174.3269952
chr1	155178418	155179345	106.252216
chr1	155197122	155197837	375.8430461
chr1	155210834	155211374	40.86499223
chr1	155214247	155214894	586.3832106
chr1	155224968	155225708	221.6708297
chr1	155231887	155232392	257.1315817
chr1	155242822	155243526	115.3368944
chr1	155278124	155279465	644.0525467
chr1	155290490	155291243	212.0613537
chr1	155292649	155293686	138.7579612
chr1	155294088	155294628	94.75187411
chr1	155532447	155532647	25.5189503
chr1	155532919	155533203	436.6006372
chr1	155579482	155580022	143.8583317
chr1	155625998	155626538	42.27694774
chr1	155657973	155659181	281.4409959
chr1	155715037	155715577	157.8544784
chr1	155826696	155827236	192.0173726
chr1	155829274	155829474	17.40494956
chr1	155830229	155830769	85.33357727
chr1	155863287	155863703	32.55984724
chr1	155880866	155881406	98.62397273
chr1	155903989	155904273	221.0190227
chr1	155904342	155904558	103.1365555
chr1	155910234	155910974	196.8505259
chr1	155937328	155937868	41.98405465
chr1	155940412	155940952	69.40193771
chr1	155947434	155947974	62.25717194
chr1	155948112	155948652	91.63204308
chr1	155990551	155990772	386.1558579
chr1	156024141	156024962	170.4717105
chr1	156051951	156052491	91.34033924
chr1	156052649	156052849	25.48119446
chr1	156066732	156067306	86.60695274
chr1	156072289	156072705	27.05053531
chr1	156073821	156074237	29.65870486
chr1	156075200	156075616	24.80622751
chr1	156075812	156076228	25.15664566
chr1	156084382	156084727	614.1804019
chr1	156085003	156085203	17.93638887
chr1	156085214	156086116	170.3908236
chr1	156092704	156093120	22.27018659
chr1	156093333	156093749	20.59348255
chr1	156094766	156095182	22.52532218
chr1	156095826	156096366	60.23712948
chr1	156099878	156100418	47.58677022
chr1	156111382	156111922	39.06703437
chr1	156131069	156131485	40.2580685
chr1	156163479	156164206	247.2072882
chr1	156182504	156182704	29.90544716
chr1	156182891	156183431	147.9294357
chr1	156216822	156217591	88.05649118
chr1	156252328	156252868	270.2329948
chr1	156260988	156261528	84.40070387
chr1	156265156	156265696	111.4435621
chr1	156307753	156308632	261.5542406
chr1	156426378	156427265	247.9697021
chr1	156468516	156469213	244.5672239
chr1	156470421	156471361	275.6755575
chr1	156472381	156472921	130.6949659
chr1	156473215	156474003	180.4219411
chr1	156475148	156475564	65.95455134
chr1	156561205	156561949	262.6730609
chr1	156564335	156564875	39.5967495
chr1	156570929	156571469	200.8843194
chr1	156629920	156630504	118.9287355
chr1	156630911	156631451	145.3498527
chr1	156638461	156639001	47.66602172
chr1	156646881	156647421	191.1985269
chr1	156697961	156698805	223.2297018
chr1	156710876	156711416	68.89614599
chr1	156716438	156717142	125.6850573
chr1	156721315	156721515	41.82841189
chr1	156721560	156722100	122.8579012
chr1	156736307	156737032	84.45555224
chr1	156737158	156737574	60.26885087
chr1	156863279	156863819	93.34779412
chr1	156865443	156865983	39.40436582
chr1	156866458	156866998	59.42602073
chr1	156867248	156867788	72.68721642
chr1	156868030	156868446	25.10054217
chr1	156868694	156869234	52.9631227
chr1	156889873	156890413	73.97709869
chr1	157015259	157015882	177.1162743
chr1	157107893	157108530	198.6750748
chr1	157108720	157108920	16.7437626
chr1	157963062	157963717	186.360323
chr1	157979629	157979829	16.40794722
chr1	157989103	157989643	63.99272895
chr1	158969231	158970044	184.9543455
chr1	158979522	158980062	195.7855341
chr1	158982270	158982827	90.42984273
chr1	158985219	158985759	77.63687292
chr1	159442919	159443680	110.314349
chr1	159568013	159568553	43.57894377
chr1	159744087	159744627	51.5636007
chr1	159745344	159746086	83.60508086
chr1	159749011	159749924	113.8496782
chr1	159750381	159750581	24.21220255
chr1	159750674	159750874	17.83727386
chr1	159751445	159751985	59.65646698
chr1	159752387	159752927	59.44972692
chr1	159753403	159753943	39.57952659
chr1	159824295	159824835	63.05210967
chr1	159851461	159852001	38.46785765
chr1	159880098	159880721	121.1047322
chr1	159886108	159886524	31.73625536
chr1	159892937	159893219	79.17714596
chr1	159893566	159893874	92.20669123
chr1	159893921	159895427	711.5994105
chr1	160001655	160001855	21.14630954
chr1	160175044	160175584	89.13142548
chr1	160178126	160178876	88.10386037
chr1	160185866	160186406	42.72439588
chr1	160231953	160232726	320.1330318
chr1	160254632	160255172	183.6718485
chr1	160312762	160313501	302.4121805
chr1	160983402	160983942	66.25830452
chr1	160989638	160990384	156.6086369
chr1	160990668	160991208	86.33822571
chr1	161008609	161008809	16.29996216
chr1	161015396	161016143	267.2314018
chr1	161016406	161016606	16.51343222
chr1	161087538	161088078	181.154589
chr1	161102174	161102590	48.97477604
chr1	161123553	161124093	212.4983469
chr1	161129046	161129616	130.8631859
chr1	161135821	161136237	62.28448058
chr1	161146969	161147509	258.4500571
chr1	161168202	161169044	324.8442097
chr1	161170493	161170909	22.97070777
chr1	161171929	161172469	217.0221819
chr1	161172948	161173364	20.34474872
chr1	161195800	161196000	36.1373964
chr1	161197169	161197709	52.51016367
chr1	161275624	161276164	69.69094868
chr1	161283934	161284474	329.005743
chr1	161359582	161359782	297.3509728
chr1	161360011	161360211	21.74757911
chr1	161368848	161369559	208.3461999
chr1	161696454	161696994	73.83054348
chr1	161719364	161720264	269.2536143
chr1	161735853	161736393	157.3192745
chr1	161762521	161763061	51.7448622
chr1	161932210	161932626	31.24666196
chr1	162024746	162025286	50.71944213
chr1	162039425	162039625	32.59023843
chr1	162161137	162161677	41.33042158
chr1	162319515	162320055	41.78069322
chr1	162467419	162467959	224.5605789
chr1	162530997	162531197	73.74300233
chr1	162531408	162531663	273.0841571
chr1	162583118	162583658	40.88886103
chr1	162825977	162826517	82.77957359
chr1	163038933	163039473	199.7933099
chr1	163130939	163131479	39.74684453
chr1	163137875	163138415	50.08299662
chr1	163165722	163166262	44.92306517
chr1	163172408	163172948	143.9997458
chr1	163291193	163291733	168.3136938
chr1	163844638	163845178	44.07563537
chr1	164528169	164528709	130.4406072
chr1	164681384	164681924	71.82464867
chr1	165567441	165567857	50.72461861
chr1	165599889	165600818	239.8145732
chr1	165667456	165667996	123.6119062
chr1	165737991	165738531	192.7584723
chr1	165796656	165797196	83.39701929
chr1	165797488	165797688	20.3284499
chr1	165798198	165798398	17.67005613
chr1	165865452	165866006	63.11209642
chr1	165869892	165870432	40.42588087
chr1	166808251	166808791	101.5128697
chr1	166845192	166845753	95.53031417
chr1	167189191	167189391	18.1885924
chr1	167189671	167189871	25.65248243
chr1	167189876	167190416	209.7556638
chr1	167522679	167523219	74.08525263
chr1	167690746	167691525	160.2355101
chr1	167691694	167691894	19.28334529
chr1	167905008	167905424	52.77425368
chr1	167905675	167906215	165.4301875
chr1	168105846	168106664	134.2441547
chr1	168148050	168148590	186.6549817
chr1	168194557	168194973	43.72959859
chr1	168195002	168195542	78.02514958
chr1	169075346	169076056	435.2116176
chr1	169080225	169080641	20.62719062
chr1	169337060	169338001	197.5000154
chr1	169454875	169455698	363.5506277
chr1	169645170	169645710	49.8367803
chr1	169763710	169764487	181.8047707
chr1	169862714	169863254	137.8324072
chr1	169863435	169863635	34.49269027
chr1	170043847	170044047	15.88006365
chr1	170501008	170501548	183.0426389
chr1	170532218	170532418	20.06148585
chr1	171454278	171454962	179.3392771
chr1	171711074	171711693	147.837639
chr1	171711737	171711937	17.4121029
chr1	171750309	171750511	203.3110348
chr1	171750761	171750961	24.78713546
chr1	171810160	171810700	119.7826558
chr1	172113703	172114119	38.74894494
chr1	172327800	172328340	54.98873249
chr1	172412880	172413420	79.8223636
chr1	172501248	172501788	154.6123866
chr1	172502031	172502770	213.3210637
chr1	172715452	172715652	17.29710045
chr1	172828298	172828838	38.48067556
chr1	172866441	172866981	43.35260052
chr1	172875677	172876457	100.5447861
chr1	172878539	172879410	251.6483901
chr1	172887080	172887620	56.51378557
chr1	172902942	172903608	62.15898026
chr1	172904096	172904841	85.26826938
chr1	172917548	172917964	22.07167023
chr1	173162776	173163316	45.64131439
chr1	173171782	173172198	24.54487709
chr1	173176063	173176603	81.26946517
chr1	173445951	173446796	296.1638547
chr1	173683869	173684631	199.9325004
chr1	173793166	173793366	21.01680972
chr1	173793563	173794304	179.5007788
chr1	173830786	173831603	142.4657676
chr1	173832147	173832886	148.6150811
chr1	173836894	173837279	974.9288554
chr1	173837416	173837971	43.76499707
chr1	173839247	173839663	24.58009548
chr1	173991189	173991819	309.2925238
chr1	174128306	174128506	17.17198503
chr1	174128550	174128966	61.59674267
chr1	174968155	174969003	426.9714181
chr1	174969051	174969251	26.63337806
chr1	174992255	174993040	238.5919903
chr1	175138358	175138898	49.69198984
chr1	175161353	175161769	20.5742268
chr1	175169936	175170352	19.86535004
chr1	175505436	175505976	87.19685061
chr1	176176271	176177113	404.7243323
chr1	177895230	177895770	39.44919148
chr1	178006965	178007505	76.19531141
chr1	178062451	178062991	123.7672227
chr1	178063159	178063359	28.57222183
chr1	178310322	178310738	26.24428308
chr1	178511413	178511953	41.8101406
chr1	178653742	178654282	40.97105094
chr1	178694307	178694507	16.12570368
chr1	178695160	178695700	65.00977016
chr1	178994984	178995715	89.14004881
chr1	179050996	179051536	215.1249366
chr1	179056991	179057191	19.630995
chr1	179057848	179058048	17.56986396
chr1	179058464	179059004	38.62725866
chr1	179062111	179062651	52.11102816
chr1	179066299	179066715	20.45211446
chr1	179076482	179076898	21.93571108
chr1	179109212	179109628	22.90530212
chr1	179110885	179111301	31.19777044
chr1	179112005	179112330	607.8021614
chr1	179115686	179116102	24.84038784
chr1	179198111	179198311	16.57667033
chr1	179262755	179263171	72.7179628
chr1	179334818	179335443	61.038189
chr1	179846753	179847017	437.1294119
chr1	179850965	179851660	173.5322231
chr1	179851832	179852032	18.11371859
chr1	179923358	179924210	269.5683684
chr1	180120628	180121168	41.5207589
chr1	180123355	180124288	382.4051829
chr1	180471427	180471930	46.15503375
chr1	180600976	180601516	141.1802265
chr1	180990994	180991543	105.0009837
chr1	180991703	180992243	285.4138895
chr1	181057677	181058035	987.0765967
chr1	181074130	181074546	55.65060247
chr1	181074783	181075323	44.7023165
chr1	181122064	181122611	67.48299824
chr1	182360361	182360561	21.12241654
chr1	182360726	182361055	663.9454036
chr1	182361102	182361302	18.87784942
chr1	182758652	182759192	65.96765785
chr1	182808370	182808651	408.1850766
chr1	182808898	182809314	24.60037733
chr1	182931695	182932235	150.3291247
chr1	182991454	182991994	194.3877992
chr1	182992040	182993085	92.15806103
chr1	183108600	183109140	105.1982554
chr1	183439270	183439810	64.75724689
chr1	183441016	183441552	47.69361934
chr1	183441564	183441764	42.04196455
chr1	183591519	183592059	40.8710678
chr1	183602904	183603444	51.71661905
chr1	183604243	183604443	18.42165711
chr1	183604683	183604916	297.0173077
chr1	183774046	183774586	229.3280144
chr1	183807255	183807795	42.03204353
chr1	183811533	183812073	69.0129385
chr1	183840247	183840787	60.60642131
chr1	183850639	183851179	49.9186002
chr1	183885124	183885664	48.02296971
chr1	184020584	184021124	181.985333
chr1	184121545	184122106	40.82058488
chr1	184355889	184356089	30.58457015
chr1	184723073	184723489	47.97305581
chr1	184723667	184724207	230.728067
chr1	184724249	184724449	26.21242264
chr1	185014337	185014877	71.70433219
chr1	185125779	185127020	388.3724774
chr1	185285253	185285793	147.5060035
chr1	185286078	185286877	415.4986474
chr1	185336301	185336841	40.6498072
chr1	185343176	185343592	25.93120525
chr1	185344736	185345276	51.31835849
chr1	185703431	185703631	33.29952386
chr1	185788871	185789619	86.2097709
chr1	186344074	186344614	171.0676722
chr1	186344779	186345319	159.1192858
chr1	186411864	186412409	91.00662275
chr1	186649242	186650167	419.6675573
chr1	186912882	186913422	61.59448995
chr1	186917494	186918233	145.3580593
chr1	187660525	187661065	48.80630584
chr1	188012523	188012939	20.16669265
chr1	192073844	192074529	107.7177558
chr1	192139325	192139865	43.81392749
chr1	192778028	192778366	793.6653944
chr1	192921068	192921608	45.29155102
chr1	193027480	193028020	48.38263648
chr1	193028210	193029054	339.8502315
chr1	193029088	193029288	26.22294761
chr1	193074098	193074734	245.4432942
chr1	193090755	193090955	35.8795132
chr1	193090983	193091548	187.2694692
chr1	196620915	196621455	44.76522783
chr1	197170073	197170804	196.4749724
chr1	197744036	197744576	42.40133319
chr1	197871664	197872428	206.615321
chr1	198125913	198126453	196.099499
chr1	198126466	198126882	63.85906416
chr1	198128110	198128650	132.5571941
chr1	198189487	198190027	53.6475833
chr1	198241526	198242066	44.46739036
chr1	198638117	198638657	52.77470492
chr1	198745693	198746301	85.80950903
chr1	198861121	198861661	42.07742202
chr1	198901475	198902015	41.6765944
chr1	198904600	198905140	106.3719985
chr1	198905547	198905963	28.89025914
chr1	198906400	198906655	404.1846067
chr1	199241689	199242229	44.66654214
chr1	199660577	199661117	106.2858445
chr1	200045125	200045745	94.48947876
chr1	200378863	200379403	144.4647476
chr1	200385196	200385612	21.31754324
chr1	200589287	200589827	104.0453774
chr1	200638387	200638587	21.13369198
chr1	200638822	200639069	60.04049453
chr1	200639403	200639943	43.90579138
chr1	200707543	200708800	329.6814564
chr1	200992683	200992883	16.33421269
chr1	201430294	201430834	40.50520788
chr1	201437684	201438526	238.7693719
chr1	201451563	201451979	23.11854247
chr1	201459918	201460458	72.13765964
chr1	201472460	201473000	109.042773
chr1	201474771	201475039	203.5942721
chr1	201475933	201476473	284.0979948
chr1	201507802	201508539	189.4021284
chr1	201509142	201509682	88.94031612
chr1	201511502	201512042	55.9567331
chr1	201605584	201606124	44.45225776
chr1	201683747	201684287	49.98181505
chr1	201709575	201710115	47.23554671
chr1	201742816	201743356	40.27093798
chr1	201759385	201759925	54.53189573
chr1	201761908	201762448	45.60557276
chr1	201796677	201797217	60.21740457
chr1	201798089	201798979	186.1692104
chr1	201851754	201852294	43.83475313
chr1	201857826	201858366	73.55749398
chr1	201873799	201874215	20.92678118
chr1	201885683	201886223	44.61549615
chr1	201924273	201924473	42.48811586
chr1	201924560	201924770	281.9590682
chr1	201951597	201952513	260.2927581
chr1	202113501	202114043	92.17433251
chr1	202250180	202250720	52.27085555
chr1	202310773	202311416	108.3999189
chr1	202317651	202318592	175.168991
chr1	202558159	202558575	23.84861487
chr1	202777253	202777793	240.3025692
chr1	202779739	202780402	212.3937834
chr1	202830540	202830740	18.08871115
chr1	202857930	202858346	215.8939483
chr1	202896093	202896775	294.9402642
chr1	202927114	202927654	184.4252746
chr1	202936230	202936430	18.83984365
chr1	202936521	202936721	16.06199412
chr1	202976244	202976835	261.0348503
chr1	202994977	202995393	21.74741308
chr1	203236463	203237003	42.90399569
chr1	203274286	203274486	20.11471376
chr1	203274526	203274851	682.0820535
chr1	203275597	203276013	20.39974106
chr1	203276888	203277428	41.46306637
chr1	203296386	203296586	20.56126082
chr1	203456821	203457021	20.3126713
chr1	203595687	203596227	113.8214556
chr1	203598521	203599061	55.0379851
chr1	203642981	203643521	39.51621423
chr1	203764538	203765078	80.32237386
chr1	203830495	203831035	173.6695631
chr1	204042072	204042488	303.1371044
chr1	204121302	204121502	32.07757571
chr1	204159766	204160465	72.31134526
chr1	204167407	204167823	28.47448778
chr1	204379497	204379913	21.96725451
chr1	204380629	204381380	387.8474188
chr1	204386133	204386673	39.33570939
chr1	204410651	204411191	39.29608196
chr1	204462953	204463153	18.86806171
chr1	204463647	204464187	139.085433
chr1	204485262	204485879	99.01365976
chr1	205090975	205091187	268.6223748
chr1	205091433	205091633	30.5554245
chr1	205180397	205180937	77.98010597
chr1	205197000	205197200	25.93604935
chr1	205290762	205290962	51.48788042
chr1	205512384	205512961	45.68322355
chr1	205568320	205568860	42.66105635
chr1	205600140	205600680	118.1450491
chr1	205600897	205601437	248.1566048
chr1	205649013	205649213	37.11075248
chr1	205718294	205719509	326.7104905
chr1	205782158	205782358	46.71336848
chr1	205782741	205782941	16.07798087
chr1	206308049	206308589	49.56990616
chr1	206643767	206644391	67.36034642
chr1	206680783	206680983	20.24569364
chr1	206785643	206785874	329.4006201
chr1	206808434	206809173	361.2609984
chr1	206858183	206858383	66.35870563
chr1	206858973	206859513	60.52792411
chr1	207224052	207224468	47.82210942
chr1	207494312	207494728	32.92341129
[truncated: 20,949 more rows]
