# Supplementary material for: Variable reproducibility in genome-scale public data: A case study using ENCODE ChIP sequencing resource
Source: FEBS Lett. 2015 Dec 21;589(24):3866–70. doi: 10.1016/j.febslet.2015.11.027 (PMC4686001; doi:10.1016/j.febslet.2015.11.027)
Supplement: Supplementary file advisedPeakLists.zip — This zip archive contains 56 advised peak lists (see main text and supplementary table 1). Files are bed like tab delimited text files, with 4 columns: chromosome, peak start, peak end, and peak score. [file mmc4.zip › K562_None_ATF3.bed]

chr1 713905 714209 54.005039296924
chr1 936055 936359 17.4498985425073
chr1 1015508 1015812 16.2993719587221
chr1 1167360 1167664 43.7900359436481
chr1 1406929 1407233 43.6761830536673
chr1 1447262 1447566 35.4748941207193
chr1 1510202 1510390 227.896559779522
chr1 1550606 1550910 90.9226842794256
chr1 1590483 1590787 46.8398514974449
chr1 1655720 1656024 47.6868992777135
chr1 2111907 2112211 39.1188319786218
chr1 2343830 2344134 22.9896459378205
chr1 2477383 2477687 17.6883722500796
chr1 4124207 4124511 35.9042864973471
chr1 9488998 9489151 164.982426922603
chr1 10532542 10532846 24.6793330667508
chr1 11795938 11796242 33.3951793057949
chr1 11866151 11866327 206.396918686768
chr1 11986350 11986654 26.6807063282181
chr1 12040295 12040599 80.0342488085376
chr1 12156042 12156346 34.2808078457326
chr1 12614030 12614334 15.3231754864795
chr1 15296676 15296980 60.1941234079728
chr1 15930036 15930340 67.7965785581543
chr1 16893042 16893346 26.1314875939845
chr1 19229301 19229605 28.4588650991785
chr1 19536688 19536992 48.441309027213
chr1 20834510 20834814 72.248036754588
chr1 21023370 21023674 30.6829411924656
chr1 21830521 21830825 17.1068171636544
chr1 22375131 22375435 15.6227744646619
chr1 22778175 22778350 191.20391342107
chr1 23695267 23695571 27.8144276476025
chr1 25347998 25348302 23.3916744129063
chr1 25935107 25935411 15.3374483473187
chr1 26232819 26233123 52.6820989436219
chr1 26496172 26496476 40.6911433204658
chr1 26758736 26758817 74.641320158705
chr1 27049809 27050113 16.5427573988056
chr1 28559480 28559616 91.368332190149
chr1 29557325 29557629 98.9001704822745
chr1 30122548 30122852 15.9326201885402
chr1 31327035 31327339 30.1019452784482
chr1 32110114 32110418 35.3764749952131
chr1 32281458 32281762 36.0413594406704
chr1 32671100 32671404 42.621376840798
chr1 33116514 33116818 15.1781549920299
chr1 33896579 33896883 21.278419578364
chr1 36107074 36107240 149.979102944153
chr1 36689753 36690057 42.5901820116141
chr1 36930001 36930305 15.7235194201195
chr1 38156106 38156410 75.7447841612123
chr1 39325414 39325718 114.066805857753
chr1 39491888 39492192 26.0621773903407
chr1 40626896 40627046 118.319599631047
chr1 43147839 43148143 32.3049584781613
chr1 44440470 44440636 189.732901655934
chr1 45241018 45241322 55.8270149222929
chr1 47644729 47645033 34.2085969907638
chr1 51425931 51426067 110.419453451729
chr1 52035476 52035780 16.5811903176231
chr1 52344507 52344811 34.4651681508557
chr1 52831721 52832025 86.5733951728321
chr1 53704108 53704252 114.06274039913
chr1 63788000 63788304 15.7993449362929
chr1 70671150 70671454 86.3026611516448
chr1 85742055 85742359 20.3033159596862
chr1 89149854 89149933 79.6436032542489
chr1 94344565 94344869 24.5911505521677
chr1 101491249 101491553 28.7052049244484
chr1 109419585 109419889 15.2897737299527
chr1 109734007 109734311 16.5430659680924
chr1 110950292 110950596 29.6753423819699
chr1 111682658 111682962 31.1061166345377
chr1 115259262 115259566 57.9054537484068
chr1 143467704 143468008 21.0958263002742
chr1 145075784 145076088 16.0618555634075
chr1 151170744 151171048 27.9815956732599
chr1 154192940 154193244 17.3821994131057
chr1 154193139 154193443 17.6012444672218
chr1 154244871 154245175 21.3612756819213
chr1 154531243 154531372 77.4135151037167
chr1 154600303 154600607 37.8212081690097
chr1 155278331 155278635 22.678818375372
chr1 155294066 155294370 26.9557398829738
chr1 156427059 156427363 22.512860899315
chr1 156698539 156698843 22.1706757284742
chr1 171454410 171454714 36.4863592148873
chr1 173446037 173446341 65.2027581382661
chr1 173793916 173794220 28.8611463777272
chr1 173837191 173837495 24.1727170174221
chr1 179016202 179016506 19.9502190589987
chr1 182269218 182269522 24.9678013018921
chr1 186344782 186345086 36.5302788296516
chr1 202896397 202896491 86.4923382041758
chr1 202976251 202976555 15.6520039749667
chr1 202995333 202995637 16.8684796536621
chr1 204380937 204381241 27.14976503766
chr1 210001168 210001472 72.4736297522063
chr1 211849228 211849532 50.3267073716746
chr1 220219811 220220115 44.5006669994118
chr1 222817503 222817807 62.5594613563801
chr1 222885974 222886278 25.0991032305569
chr1 223894956 223895260 17.4098417396854
chr1 224180179 224180483 53.3892685655097
chr1 225894647 225894951 15.4905876629354
chr1 226111893 226112197 25.9168785657389
chr1 226891188 226891492 16.9510956076396
chr1 228290925 228291229 74.0526500127301
chr1 228296898 228297094 164.405185004378
chr1 228327817 228328121 25.4642026106942
chr1 228528639 228528943 18.6402245060667
chr1 229643982 229644286 39.0855217550905
chr1 236030247 236030551 16.2291492753488
chr1 242011016 242011320 56.2678466632929
chr1 243264918 243265222 86.2185282148829
chr1 245134177 245134481 50.7666551453129
chr10 1205564 1205868 16.4514652068045
chr10 6130747 6131051 21.0521124678704
chr10 18940332 18940636 16.1009346734894
chr10 25305384 25305688 24.8873647026576
chr10 31607841 31608145 28.837449832487
chr10 32217668 32217972 18.8220532212511
chr10 32635275 32635579 17.7331298694376
chr10 38691869 38692173 21.068320022638
chr10 44806507 44806811 21.8192947819989
chr10 46090288 46090459 153.023958080026
chr10 46222597 46222742 100.257751780047
chr10 50970215 50970519 31.7539347612743
chr10 51827458 51827762 40.0167128661396
chr10 69644113 69644417 30.3867914799507
chr10 70287108 70287412 46.0400050923904
chr10 70748341 70748645 15.7831567543503
chr10 70939787 70940091 33.0040290973713
chr10 74114572 74114876 81.471580215324
chr10 74927753 74927927 129.72496703046
chr10 76995569 76995873 29.9378769818814
chr10 85899103 85899407 68.5230820220158
chr10 98561342 98561646 34.6881976844993
chr10 100206576 100206880 32.3718262017381
chr10 102027256 102027560 38.4477707201436
chr10 103911931 103912235 63.8184627952488
chr10 113943461 113943624 126.768929041597
chr10 120514573 120514877 33.6655644159544
chr10 127575955 127576259 16.7005230384331
chr10 127577650 127577954 31.4087997435308
chr10 127579488 127579792 19.5043263821074
chr10 127580094 127580398 21.9798396737812
chr10 127584422 127584726 18.9344891420716
chr10 127596329 127596633 18.4865675414074
chr10 127598208 127598512 17.1064112136401
chr10 127599618 127599922 20.0092837133445
chr10 127600528 127600832 15.1768082107662
chr10 127602326 127602630 19.2916187526716
chr11 189814 190118 15.2972686112417
chr11 506684 506988 74.2484749693682
chr11 518788 519092 20.7886703576257
chr11 537158 537462 21.8913878346172
chr11 777384 777688 50.1815597654393
chr11 809810 809886 62.3130969644483
chr11 1148337 1148641 16.12679234451
chr11 1785032 1785336 29.3739293482608
chr11 4115856 4116160 47.306210912039
chr11 5301855 5302159 20.7379211341068
chr11 6640462 6640766 35.3074335622448
chr11 7535023 7535327 16.2624538536794
chr11 8985850 8986154 23.8294066630471
chr11 9385902 9386206 21.3721746881681
chr11 10562653 10562957 43.5704749593861
chr11 18344006 18344158 125.627466133889
chr11 20408855 20409159 46.3785575872553
chr11 33037226 33037530 16.1195927688122
chr11 34126942 34127246 105.005066397332
chr11 36310830 36311134 57.3872842659096
chr11 43665567 43665871 16.7772376665186
chr11 44422041 44422345 15.6098663755253
chr11 47663910 47664214 33.2459601641271
chr11 47939500 47939804 16.7149013785533
chr11 58347000 58347304 22.8762397193148
chr11 60609451 60609602 121.776812379968
chr11 61500887 61501191 37.8216070180302
chr11 61560201 61560505 25.2788741368054
chr11 61684874 61685178 33.77276950326
chr11 62446431 62446735 31.7964361233908
chr11 62606943 62607247 61.8489783451725
chr11 63706114 63706418 24.788132199983
chr11 63949013 63949317 21.1862768956325
chr11 64212327 64212631 15.2709696804389
chr11 64781384 64781688 32.685729379162
chr11 64851516 64851820 87.541990304135
chr11 64889484 64889788 17.1828756092938
chr11 64983161 64983465 27.6294703643435
chr11 65244869 65245173 28.8205251588463
chr11 65255084 65255388 42.9320622354927
chr11 65292796 65293100 18.4367689105781
chr11 65337745 65338049 39.2791219394001
chr11 65479415 65479583 161.613710475447
chr11 65990232 65990536 27.0631422022533
chr11 66049924 66050228 23.2445626013047
chr11 66112430 66112734 86.6466195254779
chr11 66185614 66185918 17.7814399928153
chr11 66610719 66611023 52.4024377767273
chr11 67159213 67159517 59.0574271916677
chr11 67195844 67195951 108.994259538171
chr11 67231399 67231703 17.9157785159095
chr11 67276002 67276306 28.6631144022283
chr11 67374258 67374562 51.9740924247746
chr11 68606704 68607008 16.9283821143454
chr11 71814339 71814643 40.985835009763
chr11 72463326 72463630 18.017713552961
chr11 75525724 75526028 72.0666913288987
chr11 94880632 94880936 28.376463080454
chr11 102217736 102218040 17.4147485279366
chr11 108338128 108338432 16.0651731104442
chr11 111749713 111750017 30.4882561643142
chr11 113746307 113746611 15.6424352346707
chr11 116969133 116969437 49.4809854983096
chr11 118230146 118230450 43.0054271186733
chr11 118306882 118307187 235.846413928218
chr11 118938312 118938616 53.3930201094896
chr11 118991902 118992206 42.0886729858104
chr11 125495637 125495941 17.5318200945177
chr11 126081493 126081797 102.414101791808
chr11 126138706 126139010 51.4730175043969
chr12 498648 498952 16.9402221947475
chr12 1058845 1059149 35.7996149940715
chr12 7000280 7000584 29.910020659569
chr12 9102151 9102455 16.3123960044807
chr12 26267324 26267628 24.6519241236966
chr12 28343145 28343449 42.5134032841652
chr12 42632029 42632333 16.207008140108
chr12 44200010 44200314 30.92414896239
chr12 46384371 46384675 37.1713561704611
chr12 46765011 46765315 25.3216490312954
chr12 46777111 46777415 16.7722925871163
chr12 49110560 49110864 18.1580519775629
chr12 49463599 49463903 17.2587486402232
chr12 50898636 50898940 15.6737490293294
chr12 51157592 51157896 24.004251151335
chr12 53399883 53400187 32.3057162562986
chr12 53886861 53887165 23.9224009023034
chr12 54332340 54332513 144.063550869032
chr12 54433946 54434250 15.3553877121687
chr12 54552937 54553241 32.1992322342071
chr12 56109747 56109870 80.7459860803562
chr12 56843026 56843330 15.3957372413259
chr12 56862232 56862327 96.9975877971157
chr12 57632883 57633187 18.0570713846707
chr12 57914351 57914655 18.5197543381731
chr12 58146196 58146500 19.9930777508848
chr12 58165742 58166046 16.083733572461
chr12 64845698 64846002 27.1804094562671
chr12 65153178 65153293 59.8956548736559
chr12 69139784 69140088 25.7628737226112
chr12 72148458 72148762 25.0543276687482
chr12 82752050 82752354 33.9624780266582
chr12 93964489 93964793 21.0067846124618
chr12 98987265 98987569 16.5948368133447
chr12 102318469 102318773 19.030693738346
chr12 104350941 104351245 34.5326806426198
chr12 104359382 104359686 26.2313702591971
chr12 104458076 104458380 17.9222968788554
chr12 108079389 108079693 51.0281174140268
chr12 108956197 108956501 50.7631786485321
chr12 112279791 112279868 79.3397226287244
chr12 112451055 112451359 36.406991440813
chr12 112856561 112856865 60.5452511903642
chr12 113022110 113022414 18.7770392006538
chr12 113796258 113796562 17.4399178077849
chr12 114184862 114185166 47.2028744601528
chr12 117222095 117222399 16.3579933501118
chr12 117257095 117257399 38.1844014101489
chr12 119741135 119741439 15.8042113623604
chr12 120755404 120755708 56.5676766277568
chr12 120884120 120884295 189.846455503912
chr12 121342076 121342380 107.533117618984
chr12 122101776 122102080 24.9917915517762
chr12 122502029 122502333 25.7348935269342
chr12 122750889 122751193 42.0793330140187
chr12 124118224 124118382 132.09014580837
chr12 125068426 125068730 17.1839405723983
chr12 125229238 125229542 21.8364585326972
chr12 131212787 131213091 15.9774113479511
chr12 131678695 131678999 43.0643499249696
chr12 132628839 132629010 142.983916611076
chr12 132845284 132845588 15.7375501636642
chr12 133022672 133022976 28.0521610873186
chr12 133562793 133563097 32.996561686599
chr12 133757972 133758276 27.4060072658621
chr13 21635547 21635851 15.9415266748919
chr13 21872168 21872472 16.3725954969584
chr13 26828116 26828420 19.7268561782166
chr13 28033863 28034167 21.8867815075507
chr13 32889417 32889721 15.2392765120236
chr13 45563508 45563812 46.7080718169312
chr13 45915244 45915548 34.200613192855
chr13 49684210 49684514 39.6083675084925
chr13 49821948 49822252 18.555257739974
chr13 50159555 50159859 58.2572605535348
chr13 50366698 50367002 16.7722344834042
chr13 81164639 81164943 17.9954760235754
chr13 81185154 81185458 17.6952410301809
chr13 90557558 90557862 16.1176029024033
chr13 90638401 90638705 15.2045301368706
chr13 90841925 90842229 16.293466292455
chr13 91210270 91210574 16.597908578318
chr13 91255646 91255950 16.1102362668128
chr13 91325151 91325455 16.3945512222233
chr13 91399985 91400289 15.5561568982385
chr13 91834469 91834773 18.4951825037323
chr13 91959956 91960260 15.8973976823814
chr13 92118351 92118655 19.2885352196826
chr13 92273217 92273521 16.3594511659231
chr13 92301706 92302010 16.6889509169858
chr13 92310835 92311139 16.2306066691513
chr13 92431661 92431965 17.9744008834745
chr13 92979013 92979317 15.3437871416374
chr13 93212019 93212323 15.1268121870121
chr13 93227032 93227336 17.9245531001847
chr13 93870152 93870456 15.8725246496828
chr13 95248217 95248521 26.3695483053046
chr13 113951277 113951538 275.634982439423
chr14 20923193 20923497 72.249127442802
chr14 20929657 20929961 60.0322978065147
chr14 23775838 23776142 37.7257642430293
chr14 24768955 24769078 93.0520527040014
chr14 32030452 32030756 41.1083755275426
chr14 35591321 35591625 16.1887938902766
chr14 50359530 50359834 19.7710492718783
chr14 50583173 50583477 32.9403759591608
chr14 55493715 55494019 21.2574160036752
chr14 61447666 61447970 29.0781352864598
chr14 65569152 65569456 39.5333365365883
chr14 68283306 68283610 23.1120754793794
chr14 71067210 71067514 25.4671875937444
chr14 74485794 74486098 23.6910141065974
chr14 75725634 75725938 23.9423545851526
chr14 77279127 77279431 32.1578351541805
chr14 88237579 88237883 37.6679537593296
chr14 91976741 91977045 59.1646614288019
chr14 92572908 92573212 63.3343171577468
chr14 93799293 93799597 21.0972056635126
chr14 99947575 99947879 39.6848171630653
chr14 100150121 100150425 16.9094518833024
chr14 102414522 102414826 58.9221070629122
chr14 104029205 104029509 22.9435185947136
chr14 105282243 105282547 29.794987455072
chr15 34393968 34394272 74.3962108744668
chr15 34517091 34517395 35.5619101206937
chr15 40857235 40857539 41.8934897227237
chr15 40861366 40861670 17.3119267748327
chr15 41047326 41047630 57.0778049872843
chr15 41186495 41186799 16.1595243009699
chr15 42840857 42841161 30.895443957677
chr15 44084109 44084413 49.5061273730747
chr15 50716416 50716720 28.1001886598742
chr15 50978983 50979061 90.8649958513574
chr15 58624398 58624702 21.8469134570679
chr15 59041917 59042221 16.7692137537677
chr15 59279863 59280167 15.9382263934835
chr15 60771120 60771424 31.2051246634983
chr15 62682468 62682772 32.0639138903967
chr15 63481455 63481759 33.9614443595534
chr15 65341675 65341979 17.9145498999549
chr15 65426048 65426352 30.2842740707808
chr15 66678906 66679210 51.8479912028293
chr15 66789960 66790264 58.9908985855111
chr15 72668306 72668462 183.2720754529
chr15 73075974 73076278 91.9630808163947
chr15 73925747 73926051 48.1236688923032
chr15 74988253 74988557 18.5653526601435
chr15 75248524 75248828 15.7687129952082
chr15 75628214 75628518 27.5608383269529
chr15 75917870 75918174 16.7728346072332
chr15 78591815 78592119 20.1195863893273
chr15 79165011 79165315 44.3911382511396
chr15 79464321 79464625 16.504712877523
chr15 89181996 89182300 15.266488357994
chr15 91497958 91498262 16.011126445693
chr15 91537757 91538061 17.8489227811043
chr15 99408581 99408885 37.2309456899687
chr16 790869 791173 73.2263460584594
chr16 857819 858123 16.0007901602846
chr16 1401768 1402072 69.0935041231556
chr16 1470634 1470938 86.5351704920514
chr16 1524965 1525185 209.441043531336
chr16 1877036 1877340 45.7068205935229
chr16 2014862 2015166 16.4398102936489
chr16 2021911 2022134 235.750259753774
chr16 2097735 2098039 26.2993177055315
chr16 2264811 2265115 39.7649180444132
chr16 2273465 2273769 54.4646665783915
chr16 2317954 2318258 44.9053504338683
chr16 2563822 2564126 17.1014071182144
chr16 2570250 2570442 148.133923148152
chr16 3333298 3333602 49.8450716976388
chr16 3767461 3767765 25.3883074337829
chr16 4466675 4466979 21.619900192012
chr16 4897261 4897565 89.0362305849774
chr16 5083861 5084009 116.00841931481
chr16 9141670 9141974 15.5067962014584
chr16 9146947 9147251 24.9855941971252
chr16 9233797 9234101 37.5649531691897
chr16 11038164 11038468 38.6155671369472
chr16 14580788 14581092 23.5250933811444
chr16 15737252 15737556 25.264562376355
chr16 17195543 17195847 16.2932278095774
chr16 19079000 19079304 35.8154867295232
chr16 20753010 20753314 44.0575315418478
chr16 22652241 22652545 15.2839652957077
chr16 23160659 23160963 29.5786997220787
chr16 23521675 23521979 23.2479857190203
chr16 25118330 25118634 30.3414855232822
chr16 28503283 28503587 56.1684916620011
chr16 28857705 28858009 17.17436369257
chr16 28985917 28986221 81.4252119039138
chr16 29895307 29895611 17.8184718165607
chr16 30609566 30609870 21.4317488038441
chr16 30759316 30759620 38.095238727232
chr16 33569379 33569683 31.8477621527809
chr16 47495017 47495321 18.5765889146058
chr16 48644001 48644305 32.882499783529
chr16 56965718 56966022 30.7195689968891
chr16 57662708 57663012 27.8359367592776
chr16 58283710 58284014 25.7939115855713
chr16 58664291 58664595 56.6464687216344
chr16 58718593 58718770 171.495690228563
chr16 67143707 67144011 38.4647412298289
chr16 67260933 67261084 122.521765443776
chr16 67515017 67515190 147.213937264012
chr16 67596104 67596408 54.6257764474837
chr16 68056971 68057275 55.766494661456
chr16 68415244 68415548 21.0091916052655
chr16 69440851 69441155 33.1348385953903
chr16 69796028 69796332 43.6517989685963
chr16 70380620 70380924 35.5940839739193
chr16 70889072 70889376 15.7308603621427
chr16 71323213 71323517 21.6029255630472
chr16 71879834 71879927 95.2676351934444
chr16 74729767 74730071 34.8535040521874
chr16 81348373 81348677 45.405838107847
chr16 83265412 83265716 16.7238736538915
chr16 84178622 84178926 48.9235350926452
chr16 84299980 84300284 18.1893369323083
chr16 84457283 84457587 19.1221990529631
chr16 84570701 84571005 19.1410849973193
chr16 84619480 84619784 24.5064646594842
chr16 85833036 85833340 23.1491252343927
chr16 85995884 85996188 16.8255466950382
chr16 86588761 86588903 90.9916588169982
chr16 86938923 86939227 26.6771381887516
chr16 87009012 87009316 16.522550774765
chr16 87526427 87526731 15.5438015714238
chr16 87799428 87799732 52.4180165817573
chr16 87955062 87955366 21.1174628164308
chr16 88636677 88636981 59.8693092055828
chr16 88772797 88772972 163.114967035401
chr16 88923353 88923657 73.1205061150837
chr16 89766577 89766881 46.7880151818123
chr16 90039055 90039359 64.5578998739119
chr17 685490 685654 129.229915829373
chr17 1627875 1628179 48.213524149244
chr17 1733073 1733377 30.9715366748743
chr17 3539839 3540143 42.5937434992419
chr17 4607298 4607602 22.3541548687441
chr17 4699249 4699553 60.8979313120271
chr17 4848482 4848786 17.4658792446411
chr17 5372122 5372426 18.6133908125356
chr17 6915585 6915889 21.6386481264154
chr17 6938967 6939271 28.3932286165129
chr17 7137745 7138049 35.6443295645784
chr17 7146341 7146645 17.3593694970977
chr17 7232624 7232928 30.6965954066147
chr17 7819108 7819412 28.3828648182717
chr17 8095436 8095740 34.3699827630386
chr17 8152463 8152767 78.9328774658926
chr17 17140876 17141180 20.1316652001393
chr17 17380286 17380369 58.7247444073877
chr17 18218434 18218738 18.0966441920292
chr17 21156640 21156944 20.6846030935024
chr17 21179027 21179331 22.7601603964885
chr17 21226295 21226599 34.5756019079568
chr17 26684510 26684814 16.6487550281795
chr17 27278371 27278675 19.5230585078025
chr17 30186080 30186384 15.414887143204
chr17 30334255 30334559 22.645576518719
chr17 30676917 30677221 19.3190190620896
chr17 33288395 33288699 19.776497336372
chr17 33894921 33895225 54.6560347556917
chr17 33914211 33914361 130.610935004186
chr17 35969400 35969704 54.7681798131118
chr17 36981521 36981755 267.263053059638
chr17 37009932 37010236 49.6950947581145
chr17 37886673 37886977 35.1354570656685
chr17 38083787 38083963 128.254988880582
chr17 38255512 38255816 17.4084326416251
chr17 38479053 38479357 15.2357181488503
chr17 40688023 40688327 27.2025900375008
chr17 40718934 40719238 65.2017599097289
chr17 40985003 40985307 69.6971047272897
chr17 42147911 42148215 42.3942930872464
chr17 42422301 42422605 27.2148029716572
chr17 42976700 42977004 34.4548990766312
chr17 43945074 43945378 18.515103287377
chr17 45214371 45214675 17.9316313673568
chr17 45235469 45235773 32.6713584471328
chr17 46688306 46688420 82.1944792710175
chr17 47022065 47022369 34.5235642774496
chr17 47785314 47785618 23.3664176051653
chr17 48556135 48556439 26.63022661066
chr17 49199121 49199425 25.8050157590276
chr17 49450043 49450347 19.1577020184024
chr17 53315723 53316027 17.48733299107
chr17 56296490 56296794 32.9313705071393
chr17 56403168 56403472 15.7192205536967
chr17 56709335 56709639 26.614041550907
chr17 56756576 56756880 16.7439166441824
chr17 57183971 57184275 15.877743656725
chr17 57642778 57643082 89.1480736425792
chr17 60143190 60143494 26.5468769767906
chr17 61926220 61926524 15.1482595831679
chr17 62223134 62223438 17.0326872247071
chr17 62915479 62915783 29.4566134048739
chr17 63053012 63053316 17.5497033768814
chr17 65374840 65375144 17.4597315719404
chr17 72511019 72511171 107.213454820762
chr17 72869335 72869639 63.7603118641984
chr17 73267206 73267510 66.273057372917
chr17 73663122 73663426 37.8847847334475
chr17 73749749 73750053 32.2643912862094
chr17 73975405 73975709 17.8170772874726
chr17 74733893 74734197 22.6669684650908
chr17 76124695 76124999 19.1080036385487
chr17 77702356 77702660 26.5609367149404
chr17 78075312 78075392 117.565009748624
chr17 78388795 78389099 18.3198562155717
chr17 79296671 79296975 30.0180624820645
chr17 79439100 79439404 28.6415361490735
chr17 79519259 79519563 36.5452550815983
chr17 79818420 79818724 42.8317984062975
chr17 79885492 79885796 19.1933001357972
chr17 80245901 80246205 46.0675748354861
chr17 80250576 80250880 26.7921451308971
chr17 80415876 80416180 24.1130487329681
chr17 80455068 80455159 85.8760685231598
chr18 158386 158690 70.8881651376201
chr18 267948 268252 46.1602875766781
chr18 2571308 2571612 77.3522490129432
chr18 3038439 3038743 16.9589428339024
chr18 9136584 9136888 68.679862822132
chr18 9475238 9475542 21.3495801904348
chr18 11851215 11851519 59.2926760145542
chr18 12990954 12991258 18.0048492782422
chr18 13726597 13726673 92.365908426894
chr18 21083326 21083630 18.7983112396521
chr18 21699102 21699406 17.822044329259
chr18 29522964 29523268 20.5274191643298
chr18 32621111 32621415 27.3656213979771
chr18 46986973 46987277 24.4252738413822
chr18 56806950 56807254 20.8807657485601
chr18 60742395 60742699 22.5052887775532
chr18 61089628 61089932 36.857530638264
chr18 74420673 74420977 16.8504235685206
chr18 74534389 74534693 17.2523261898638
chr18 76829132 76829436 34.127205399307
chr18 77439632 77439936 45.4150147846669
chr18 77866680 77866984 16.6748140980773
chr19 572251 572555 18.5012778084608
chr19 984129 984433 28.2932057291263
chr19 1042224 1042528 37.7519273677325
chr19 1241556 1241860 16.8630756765945
chr19 1275780 1275891 73.2675294694002
chr19 1542614 1542918 21.1783978920102
chr19 1940955 1941259 24.0202155796509
chr19 2427866 2427950 71.0205072921778
chr19 2783428 2783732 82.823769393651
chr19 3035640 3035944 18.2150204132753
chr19 3500517 3500821 28.1800387285846
chr19 3626685 3626989 21.0633949463907
chr19 4007571 4007875 20.6471169103106
chr19 4342777 4343081 36.3773960874663
chr19 4402418 4402722 16.6338957020277
chr19 4457731 4458035 18.4230310001464
chr19 4670241 4670545 32.2026615045812
chr19 4759788 4760092 18.9105961993467
chr19 4815575 4815879 16.9114129493897
chr19 5340841 5341145 47.7834149145907
chr19 5460831 5461135 15.3660969575361
chr19 5680817 5681121 30.5637253982563
chr19 5720037 5720341 28.7039997205914
chr19 5827804 5828108 27.4225377136985
chr19 7587383 7587534 134.531528159358
chr19 7694310 7694614 70.3236808009818
chr19 8305164 8305468 23.1338775773788
chr19 8386146 8386450 17.8520907639389
chr19 9649156 9649460 30.6772452339444
chr19 10216877 10217181 49.4010017240536
chr19 10362734 10363038 64.6064469745305
chr19 10426545 10426849 19.4584848447055
chr19 10764527 10764831 100.621915793708
chr19 10811976 10812280 37.647038275401
chr19 11593415 11593719 57.1557364688554
chr19 12807300 12807604 24.5270743935182
chr19 12833431 12833735 18.382356287331
chr19 13056475 13056779 33.058195449189
chr19 13957741 13958045 22.4945260558275
chr19 13991109 13991413 21.6275849266595
chr19 14477508 14477812 25.8117062753445
chr19 14495099 14495403 18.8351085063442
chr19 15890208 15890512 16.1849376016426
chr19 16683181 16683485 85.4155406545457
chr19 17721232 17721536 33.9241101049136
chr19 18043651 18043955 32.6104981289798
chr19 18132978 18133282 85.7589121551522
chr19 18385658 18385962 21.2805760993105
chr19 18485163 18485467 59.4892758364747
chr19 18682402 18682706 22.7680340014184
chr19 19030313 19030617 25.2494521293256
chr19 30097069 30097226 145.973659248876
chr19 32836352 32836656 74.6843105108847
chr19 34012480 34012784 23.0401022942847
chr19 35225269 35225573 34.2887289808675
chr19 36036334 36036638 52.183767263854
chr19 36103581 36103705 104.051534524836
chr19 36119839 36120029 232.068974771167
chr19 36545174 36545478 42.6787908168553
chr19 38042126 38042430 15.4106657272484
chr19 39034664 39034968 15.346744246702
chr19 39109549 39109853 20.4584189514936
chr19 39341254 39341558 15.3828168038615
chr19 39748961 39749265 15.5668806028986
chr19 39926492 39926796 17.5960409818083
chr19 40324731 40325035 53.2876452386956
chr19 40854316 40854620 42.7164612726599
chr19 41256323 41256627 19.2308659458692
chr19 45959040 45959344 34.814157227658
chr19 46850159 46850463 17.8928116128575
chr19 47633862 47634166 23.4946110286263
chr19 47759624 47759928 53.1119858180669
chr19 47987359 47987663 55.1305617418233
chr19 48829237 48829541 15.3382494684846
chr19 49122358 49122662 53.0402611925797
chr19 49457922 49458226 77.636509166261
chr19 50252672 50252976 15.92136270157
chr19 50380655 50380959 21.2454305273198
chr19 51373734 51374038 60.7375986473645
chr19 52531527 52531831 74.6686290457704
chr19 54619036 54619180 117.762993285852
chr19 54975832 54976136 17.2915697201783
chr19 55987740 55988044 34.0135680197342
chr19 56652191 56652495 16.0014610313903
chr19 56915261 56915565 16.354901718781
chr19 57791694 57791998 17.4682750633876
chr19 58912668 58912972 29.1073339456234
chr19 59084790 59085094 56.3109066028635
chr19 59086646 59086950 44.3095873733775
chr2 3605767 3606071 22.41609955494
chr2 3652917 3653221 25.9857671603989
chr2 10829949 10830253 58.2523547980756
chr2 20850732 20851036 16.3718853360933
chr2 21022724 21023028 77.5890998115572
chr2 25545832 25546136 18.9654587119481
chr2 26987002 26987306 35.7000715043044
chr2 27255634 27255938 21.6182078992665
chr2 27579543 27579847 32.005291503847
chr2 27712488 27712792 50.7906370315512
chr2 29093104 29093284 167.526185859024
chr2 30370621 30370925 28.0407154865499
chr2 30934498 30934802 16.1095598906738
chr2 33141197 33141501 45.4991614414341
chr2 44001016 44001320 86.0172292357133
chr2 61991192 61991496 20.9274847078307
chr2 62115654 62115958 35.4674468507295
chr2 65357213 65357517 45.2153781941565
chr2 68290107 68290186 119.456854353501
chr2 70369844 70370148 22.8801851332577
chr2 85788500 85788804 39.2621280214629
chr2 88844726 88845030 18.6254411255871
chr2 88990942 88991246 51.3723144033654
chr2 91803210 91803514 16.5638986159943
chr2 91804889 91805193 15.4732900181876
chr2 95705204 95705508 38.0286102373872
chr2 95831340 95831644 55.61965194003
chr2 96068265 96068569 34.0766331433494
chr2 98612568 98612872 24.7410663812943
chr2 100106566 100106870 31.45916581487
chr2 101869197 101869501 23.9034769395522
chr2 105904356 105904660 16.1636636907528
chr2 105953775 105954079 53.8523187836605
chr2 109335728 109336032 42.8912158538011
chr2 110962447 110962751 72.1057523130095
chr2 114361359 114361663 18.6107738493045
chr2 114514162 114514466 43.1325517910507
chr2 118760877 118761181 22.3106079792801
chr2 120980569 120980873 29.7400550562826
chr2 122513041 122513345 67.5711162532909
chr2 131850901 131851205 35.4628265880523
chr2 135676034 135676338 20.5347188869251
chr2 158755094 158755398 18.9190530586391
chr2 170020900 170021204 20.6795274176339
chr2 170440851 170441155 21.7348822740427
chr2 172864690 172864994 18.7906145781509
chr2 187350762 187351066 18.7662265246823
chr2 190305684 190305988 23.0041160004663
chr2 197504171 197504475 19.65697563366
chr2 198364525 198364829 18.1720125652718
chr2 202507323 202507627 27.543213079887
chr2 202645852 202646156 16.2315003349961
chr2 220042880 220042959 74.2293286066564
chr2 220083708 220084012 19.7078922372713
chr2 220360202 220360506 18.9275870746574
chr2 223731331 223731635 16.9700375973569
chr2 232063173 232063477 25.072750772092
chr2 233561872 233562176 17.3699086087239
chr2 234776850 234777154 28.5366622005853
chr2 237994360 237994664 32.599227562608
chr2 240964638 240964942 61.1493149931801
chr2 241525761 241526065 18.3853798293841
chr2 242089670 242089974 24.5835149175947
chr2 242576908 242577212 61.2632407119402
chr20 2644697 2645001 19.7612999894231
chr20 3801254 3801558 32.168801910663
chr20 5093588 5093892 32.3723699326685
chr20 13765361 13765665 20.9083749999428
chr20 18118325 18118629 24.4592351981428
chr20 18268707 18269011 28.3050218173538
chr20 18447871 18448175 32.7899812352549
chr20 18774531 18774835 15.9157027450786
chr20 23338624 23338928 35.9655563194621
chr20 23342402 23342706 34.6786740744654
chr20 25677475 25677779 30.653871177864
chr20 25848414 25848718 16.2624231808042
chr20 29630157 29630461 17.254245040044
chr20 30424039 30424343 16.4511343594867
chr20 31407432 31407736 21.2915238123993
chr20 32398865 32399169 71.1024171327482
chr20 32699981 32700285 30.9908655316699
chr20 33264874 33265178 19.8007094202397
chr20 34359799 34360103 18.8929323567251
chr20 36322259 36322563 19.2618881934582
chr20 36661717 36662021 23.9470750361123
chr20 37482477 37482781 16.2232125376553
chr20 37590681 37590985 62.2629137109362
chr20 42286042 42286346 66.2185942811113
chr20 42718681 42718985 15.7953468700902
chr20 44420505 44420619 97.4282078650385
chr20 44519787 44520091 58.3445459727166
chr20 44718474 44718778 29.6557846049089
chr20 47538076 47538380 35.9879019721316
chr20 48746592 48746896 35.8386931173191
chr20 55043426 55043730 21.7708778075554
chr20 57463757 57464061 37.2700781992641
chr20 58843661 58843965 24.1670853302417
chr20 62496458 62496762 42.6513374465029
chr20 62612331 62612635 29.7533214122854
chr21 9906777 9907081 20.8134587302747
chr21 9908345 9908649 16.2478071504821
chr21 9909260 9909564 19.1880165709981
chr21 9910326 9910630 17.7582662242702
chr21 9968647 9968951 24.0760529065187
chr21 11118187 11118491 16.1128272015499
chr21 11124322 11124626 17.7453040407738
chr21 11145510 11145814 19.3850440068817
chr21 30257494 30257798 22.989653247735
chr21 30396903 30397207 25.2287211978805
chr21 34587995 34588299 17.9907543573598
chr21 35340587 35340891 16.9419803004735
chr21 38738758 38739062 54.9108471472954
chr21 38936037 38936341 73.7192477463299
chr21 44299043 44299347 24.2345152129724
chr21 44299556 44299860 87.9708720942743
chr21 44394555 44394859 18.2150927728878
chr21 44527543 44527847 86.0038906892863
chr21 44766047 44766351 15.8873611697569
chr21 45079340 45079452 105.421112115129
chr21 45148398 45148702 26.7497654160144
chr21 45196071 45196375 23.2072222547315
chr21 45209294 45209448 166.818479774513
chr21 45358790 45359094 18.029217090749
chr21 45759150 45759454 88.7086393834685
chr21 45937157 45937461 55.58818783155
chr21 46237900 46238204 64.1852229960759
chr21 46256572 46256876 15.4798775920428
chr21 46961590 46961894 17.0767108793187
chr21 47234178 47234482 16.6852099147345
chr21 47442454 47442758 52.5179672244198
chr22 19057977 19058281 16.1843453829576
chr22 19132158 19132462 52.6478076292987
chr22 19178861 19179165 17.8804104569551
chr22 19328694 19328998 15.6520957658953
chr22 19587232 19587536 17.4059837227648
chr22 19662347 19662651 16.0103532819053
chr22 19734323 19734627 17.4349402305853
chr22 20147570 20147874 21.0379338789449
chr22 20207336 20207640 18.9618299282085
chr22 20239897 20240201 15.3978628460395
chr22 20307376 20307680 32.2720578756284
chr22 20850049 20850353 45.4218441791904
chr22 20918621 20918925 26.3963179515469
chr22 20957000 20957304 16.336122247852
chr22 21157685 21157989 19.2168412538995
chr22 21167579 21167883 15.3180644440557
chr22 21377685 21377989 17.7927303232775
chr22 21385794 21386098 15.427392656714
chr22 21407771 21408075 17.444318840388
chr22 22042540 22042844 16.794792793462
chr22 22270168 22270472 15.2615579524455
chr22 22277607 22277911 15.2406606287498
chr22 22321154 22321458 21.3388971503091
chr22 22428162 22428466 20.9721504647149
chr22 22440804 22441108 19.7163911978205
chr22 22506362 22506666 18.0015220525653
chr22 22522945 22523249 34.9032245395406
chr22 22535223 22535527 18.1478017139538
chr22 22552756 22553060 16.8625391590085
chr22 22573758 22574062 18.4506579623827
chr22 22694502 22694806 21.4402288565543
chr22 22703176 22703480 16.5142893163072
chr22 22711632 22711936 63.2640783350931
chr22 22727418 22727722 15.9526060629174
chr22 22743569 22743873 15.1134262772107
chr22 22752905 22753209 17.5888470542782
chr22 22808111 22808415 16.8127982831315
chr22 22814535 22814839 18.3234285602133
chr22 22817528 22817832 18.3683602495672
chr22 22832901 22833205 16.680967997325
chr22 22846542 22846846 16.9190619972384
chr22 22862886 22863190 20.4608175587092
chr22 22922136 22922440 17.0389151907417
chr22 23003174 23003478 18.77403098353
chr22 23063878 23064182 28.4434734831144
chr22 23081876 23082180 26.1907107059848
chr22 23111210 23111514 20.7980097536251
chr22 23131140 23131444 18.599723614648
chr22 23132037 23132341 17.3193441170998
chr22 23144061 23144365 16.6355944916146
chr22 23200752 23201056 16.7972525319869
chr22 23239354 23239658 20.9929051139497
chr22 23247009 23247313 15.5227024793309
chr22 23250138 23250442 16.2032312424806
chr22 23257605 23257909 21.7108799649604
chr22 23324266 23324570 17.4729946036288
chr22 23332238 23332542 17.1644469659806
chr22 23341119 23341423 15.9900229108836
chr22 23342838 23343142 17.1198799165046
chr22 23369055 23369359 15.9471793678175
chr22 23374028 23374332 16.5321000587481
chr22 23383431 23383735 21.9659955184628
chr22 23389698 23390002 18.5374809226985
chr22 23400504 23400808 15.733408745887
chr22 23400981 23401285 18.2080257645638
chr22 26879660 26879964 66.6515499551214
chr22 29269646 29269950 19.6255287228628
chr22 31365006 31365310 26.0326617413447
chr22 35695680 35695984 31.7596800144547
chr22 36903027 36903331 16.9107297536372
chr22 39268139 39268443 23.8176260676276
chr22 41252895 41253199 31.6614228382451
chr22 41763092 41763396 15.2318550821211
chr22 46431787 46432091 50.3746573786612
chr22 50364463 50364767 24.224051174163
chr22 50657824 50658128 15.5496660582126
chr22 50683306 50683610 64.2786418705389
chr22 50963938 50964242 15.4701660076409
chr3 4344971 4345275 20.5229519590342
chr3 4508831 4509135 54.0798855360573
chr3 5561914 5562218 29.0323711515891
chr3 9005022 9005326 45.5499725877764
chr3 9142973 9143277 27.4617108307986
chr3 9757441 9757745 18.0482711799213
chr3 10028487 10028642 161.656980296987
chr3 10067964 10068169 184.945368559079
chr3 11224177 11224481 15.3552702303781
chr3 11313892 11314196 49.9952237505993
chr3 12525775 12526079 16.8099024788607
chr3 13135110 13135414 17.0128434321552
chr3 14393655 14393959 24.0564794273826
chr3 14579664 14579968 24.4201915490799
chr3 15247468 15247772 18.2445191943086
chr3 16306420 16306560 121.542532905918
chr3 20227656 20227960 59.97367771989
chr3 23987337 23987641 43.8132490362916
chr3 33839887 33840191 99.341841371069
chr3 33931160 33931464 15.7203640462851
chr3 38038371 38038675 24.5479635335048
chr3 39424640 39424944 31.0939805337225
chr3 40350981 40351285 41.6660220746416
chr3 44770955 44771259 23.8960000597898
chr3 44803034 44803338 38.7242448934054
chr3 45883524 45883828 22.6883351472609
chr3 46792301 46792605 39.190913311127
chr3 48487935 48488239 45.6741258542029
chr3 49761271 49761575 19.2686139162461
chr3 49824022 49824326 23.7800647811362
chr3 50329767 50330071 18.7335364592385
chr3 51428458 51428762 53.8713264853743
chr3 52444003 52444123 100.324415134602
chr3 52570294 52570598 24.5952331911304
chr3 53164317 53164621 35.9658353974711
chr3 75755859 75756163 16.8531142105948
chr3 75769550 75769854 17.2458429659707
chr3 112279931 112280235 17.0287057181806
chr3 112280667 112280971 73.6387167873945
chr3 113775359 113775663 16.3198876045601
chr3 119182332 119182636 23.8744428966479
chr3 120461358 120461662 15.3212566515513
chr3 122512525 122512829 40.684044686816
chr3 122920720 122921024 18.0327176823077
chr3 127125127 127125431 16.3757013935371
chr3 128369623 128369927 19.6930667024449
chr3 128598280 128598584 57.7828050779347
chr3 128880233 128880537 26.7242664730043
chr3 140660416 140660720 15.2885103439887
chr3 141089070 141089374 23.5501960515606
chr3 141456844 141457148 15.5267709240709
chr3 142720197 142720501 35.948805247334
chr3 156272956 156273260 18.1581212184726
chr3 158519741 158519873 121.740812732864
chr3 170626433 170626737 27.8225799304512
chr3 180707402 180707706 46.323236654916
chr3 182817270 182817574 28.5742715516241
chr3 184032161 184032465 37.3960963834425
chr3 184529808 184530112 19.5429563215846
chr3 186288218 186288522 32.3044279510506
chr3 196295294 196295598 36.425619478834
chr3 196594708 196595012 17.8947490847976
chr3 196669357 196669661 73.4765570825858
chr3 196758274 196758578 15.2084682440219
chr4 492831 493135 67.3163595869046
chr4 668063 668367 22.0568530602546
chr4 775510 775814 39.0446291003095
chr4 1340638 1340942 47.2766115448415
chr4 1513430 1513734 43.4879742158133
chr4 2420432 2420736 45.6301376466881
chr4 4543623 4543927 22.9781487998659
chr4 6584863 6585167 15.9665733634875
chr4 6642172 6642476 35.1854222595913
chr4 6711517 6711821 25.252632623044
chr4 7075310 7075614 42.073767736388
chr4 8430057 8430361 28.6551968697865
chr4 8442421 8442584 152.936584046921
chr4 17616082 17616386 20.021623153776
chr4 20701818 20702122 19.4697166327218
chr4 39367864 39368168 30.8123200801799
chr4 39460553 39460675 107.886449492535
chr4 44680233 44680537 25.8464991777909
chr4 47465549 47465853 61.9075841059998
chr4 54232068 54232372 47.3721438052778
chr4 57253581 57253739 155.8613592111
chr4 71859114 71859418 33.5928232176702
chr4 73935358 73935662 40.9024584779296
chr4 74124706 74125010 43.7775787772367
chr4 80274350 80274654 17.0256659752058
chr4 83351546 83351850 21.8889949155047
chr4 83574117 83574421 15.4505269062696
chr4 84376911 84377215 25.9257200289205
chr4 95128588 95128892 18.2433660907317
chr4 99850275 99850579 43.9143724165033
chr4 103940691 103940995 44.5153341490542
chr4 107237305 107237609 27.8501138352794
chr4 119512816 119512892 58.8607025813756
chr4 120375749 120375966 167.964724756428
chr4 122722352 122722656 33.4030453157831
chr4 122744948 122745252 21.5721841989464
chr4 123073294 123073598 36.4610679817912
chr4 146019140 146019444 38.0985501270295
chr4 148605107 148605411 20.4812029754247
chr4 153457233 153457537 60.8222123081898
chr4 159593298 159593602 28.7765031426935
chr4 164087932 164088236 31.2781703078238
chr4 166033496 166033800 20.1848780429826
chr4 190679528 190679832 15.7990458385183
chr5 1345256 1345335 72.2673234128635
chr5 5422379 5422683 20.4518872516436
chr5 32174271 32174575 16.000358614572
chr5 37371053 37371357 54.5214983106872
chr5 41904260 41904564 30.731253951607
chr5 61708522 61708642 74.9141675255654
chr5 64858941 64859245 46.3529592126662
chr5 68462675 68462979 17.6278468118248
chr5 68530470 68530774 46.5043887276177
chr5 68628489 68628793 26.7633563002057
chr5 70751390 70751466 76.6618361928446
chr5 70882936 70883240 15.601315000427
chr5 71615982 71616286 15.1688573150996
chr5 94890550 94890854 16.7163367762395
chr5 112073363 112073667 43.0153411759225
chr5 126011841 126012145 18.7975174221837
chr5 126112515 126112819 17.6859359346716
chr5 131892520 131892824 49.2458923177883
chr5 132299212 132299516 61.2063091451354
chr5 133706638 133706942 36.4000794854798
chr5 139944053 139944357 52.8017023180811
chr5 141392462 141392766 37.7902506233903
chr5 149380081 149380385 34.4773392230215
chr5 150080537 150080841 15.3634521782398
chr5 150826970 150827274 46.0706262347129
chr5 159435930 159436234 26.7957486420391
chr5 168006485 168006789 16.3000914771157
chr5 172410612 172410916 57.8995025206357
chr5 172483157 172483461 47.2912104592166
chr5 173043575 173043879 37.3030140341183
chr6 3338150 3338454 16.0310785938926
chr6 7313419 7313723 25.5928933783801
chr6 7590281 7590585 18.6124510504321
chr6 8064536 8064840 25.6444513350185
chr6 10694953 10695257 42.1671203324272
chr6 13814347 13814651 20.6177693354816
chr6 14800177 14800481 24.0489568252205
chr6 17707078 17707291 182.192979487823
chr6 20811440 20811744 35.634477532099
chr6 24721392 24721696 16.8824195725007
chr6 26597131 26597211 74.076161067573
chr6 28457111 28457415 27.7692825365564
chr6 31830621 31830925 36.1752950506529
chr6 31865331 31865635 33.4923925882799
chr6 31926577 31926881 81.7321963204042
chr6 31939923 31940227 51.3350914358837
chr6 32163546 32163850 27.9734886918868
chr6 33386097 33386197 95.7476715618244
chr6 33808238 33808542 23.7676803949014
chr6 34725106 34725410 56.8594520533015
chr6 34855618 34855922 27.7256360987407
chr6 35227265 35227569 27.6980866530474
chr6 36391041 36391345 17.2674593905618
chr6 36953829 36954133 51.9501070644734
chr6 37400818 37401122 81.5044278876091
chr6 41755226 41755530 68.5887637577695
chr6 41888822 41889126 20.5792243209135
chr6 42228361 42228665 23.6071647966021
chr6 43027140 43027291 165.210044943348
chr6 43197069 43197373 57.2879894989761
chr6 43337348 43337652 30.3076933332213
chr6 43766605 43766909 18.1164997012983
chr6 44205679 44205983 16.9022687892339
chr6 44224922 44225226 78.382492801349
chr6 49430686 49430990 31.9570099057567
chr6 49430893 49431197 28.9282640396694
chr6 52463158 52463245 89.4340425711689
chr6 53412835 53413139 45.2050918619495
chr6 84937227 84937531 62.2356006394245
chr6 87865186 87865268 63.9468448332062
chr6 90529355 90529659 20.3433207991442
chr6 91296953 91297257 38.1136875828645
chr6 101329082 101329386 19.6031292461804
chr6 106440365 106440669 23.7535342116055
chr6 106773528 106773832 59.8357532991254
chr6 107349285 107349589 23.9852504430096
chr6 108395824 108396128 16.9537586011913
chr6 109416487 109416791 25.738646993429
chr6 109703789 109704093 38.7883968792108
chr6 111580355 111580659 37.1233154211869
chr6 119558212 119558516 18.5316268590216
chr6 126277650 126277954 22.2321864431481
chr6 126661203 126661302 96.977702218179
chr6 138657372 138657676 22.3409513022944
chr6 144416620 144416924 58.4761591740153
chr6 149867118 149867323 196.705409383855
chr6 151773195 151773499 73.0044546783373
chr6 158653161 158653262 58.923929917275
chr6 158980983 158981287 85.0783283415206
chr6 159495383 159495687 25.7606148229986
chr6 163834972 163835276 19.827394888199
chr6 170151580 170151884 76.8587025653747
chr6 170863482 170863786 17.4211852010517
chr7 915851 916183 250.929019792113
chr7 1177850 1178154 59.8230900993826
chr7 1199688 1199992 50.7459630045475
chr7 2353912 2354216 21.2730227359618
chr7 2393591 2393895 44.0243444162782
chr7 3008592 3008896 20.1195632984655
chr7 4815142 4815342 250.961372046513
chr7 5553301 5553605 21.2298801419483
chr7 5862585 5862889 18.6234782685469
chr7 6144209 6144513 16.8362058310603
chr7 19748508 19748812 25.4791152417729
chr7 20826448 20826752 19.5400481972106
chr7 22862337 22862641 31.6582784635692
chr7 23145150 23145454 58.3144102357297
chr7 23221483 23221787 40.9776262052598
chr7 26904302 26904606 22.3832641139228
chr7 36429222 36429526 18.7762695408755
chr7 42951541 42951845 22.3400074509628
chr7 44645919 44646223 18.7406005967869
chr7 44925090 44925394 73.4325195210467
chr7 45151159 45151463 71.3614489746372
chr7 45808646 45808728 93.9421919050778
chr7 55433876 55434180 79.3486920855556
chr7 56019422 56019726 55.8864232183449
chr7 65447076 65447380 32.264607279543
chr7 66309825 66310129 80.9986367938833
chr7 72395405 72395709 47.7948456741333
chr7 72722643 72722947 29.6632890356382
chr7 73097912 73098003 119.196353186383
chr7 73588366 73588670 27.4001947625458
chr7 75856308 75856612 16.0197547753813
chr7 89975846 89976150 82.9102732449554
chr7 92053915 92054219 26.4645648460074
chr7 92861516 92861820 39.6746381074117
chr7 93633548 93633852 59.0621720537756
chr7 95951429 95951733 19.8069450091639
chr7 99070200 99070504 19.9815015266565
chr7 99698903 99699207 33.8004539280489
chr7 100808748 100809052 34.2672652912771
chr7 100861330 100861634 16.462393023531
chr7 101229569 101229873 19.5064651064412
chr7 101917201 101917505 17.8505111182093
chr7 102036677 102036981 72.1424582425239
chr7 106684868 106685172 43.4590640051968
chr7 107204286 107204590 23.4394743788797
chr7 107384393 107384697 23.6281983252298
chr7 108210095 108210399 30.39631883963
chr7 128864179 128864483 17.5968209405074
chr7 129469175 129469479 21.9862194035963
chr7 135771455 135771759 21.2889201083394
chr7 139025172 139025476 44.0900231701765
chr7 140098193 140098497 81.4514520199236
chr7 140624726 140625030 18.150971077501
chr7 144377139 144377443 15.665004154862
chr7 149535262 149535566 17.4319660051866
chr7 150617113 150617417 15.9283127630356
chr7 150639007 150639311 17.7999991037534
chr7 150759410 150759714 46.9959657057703
chr7 150924294 150924598 76.0170560284038
chr7 154406740 154407044 16.3229599618906
chr7 155089392 155089696 25.8456534092744
chr7 156685879 156686183 36.2199863370388
chr7 158828869 158829173 15.3436919942201
chr8 2591031 2591335 20.3448386710572
chr8 10697214 10697518 46.7317459664256
chr8 17104216 17104520 24.2375513881745
chr8 17780158 17780462 18.3720620803219
chr8 27950620 27950924 15.4192740660677
chr8 37594002 37594306 28.8144313638375
chr8 54755720 54756024 51.6349999418127
chr8 71581256 71581560 23.2606595951816
chr8 82754342 82754646 20.6401873958183
chr8 96241967 96242271 15.4805199235924
chr8 97273704 97274008 16.1634528582738
chr8 98656267 98656571 24.5217317055978
chr8 99129534 99129838 16.9188158646808
chr8 101162751 101163055 32.9779531835475
chr8 102165970 102166274 30.8887284684981
chr8 104033205 104033314 101.457940676805
chr8 110346308 110346612 16.1341500984935
chr8 125486752 125487056 22.2454774444504
chr8 126103949 126104116 144.67635514502
chr8 133787463 133787767 32.9159770608381
chr8 142401935 142402239 20.4645475966467
chr8 142427842 142428146 18.2441248801813
chr8 144623560 144623864 55.5049072068092
chr8 144974005 144974309 17.4876151798357
chr8 145692115 145692419 29.6342277720324
chr8 145743182 145743486 45.1319674376931
chr8 145747704 145748008 23.7080497435642
chr8 146017697 146018001 61.3839748781897
chr8 146277730 146278034 17.7012093766608
chr9 2844136 2844440 30.2023309971272
chr9 6015514 6015818 51.872752772904
chr9 6757782 6758086 46.648595738012
chr9 26947089 26947393 15.7781598208472
chr9 32573031 32573335 24.0067770063127
chr9 33001463 33001767 45.0910431471444
chr9 33290379 33290522 113.363755085937
chr9 34646413 34646717 26.8822961112782
chr9 37120338 37120642 16.3634646079627
chr9 37392447 37392751 16.6381400597892
chr9 37904014 37904318 59.7564146874536
chr9 71394764 71395068 58.0765895944235
chr9 86322827 86323131 19.6570566198301
chr9 91933238 91933542 25.8709048078264
chr9 94333251 94333555 15.7714535643467
chr9 94877660 94877824 151.201020493034
chr9 95055783 95056087 23.5047477758084
chr9 95087505 95087809 18.7675097204063
chr9 95833873 95834177 21.3835525594261
chr9 96792886 96793190 31.9265548035353
chr9 97488812 97489116 63.1691593350378
chr9 99179561 99179865 37.093353524564
chr9 100684411 100684715 48.601370464345
chr9 108320333 108320637 31.9489754524701
chr9 115983455 115983759 15.333921867013
chr9 117349833 117350137 87.3934090379119
chr9 123476717 123477021 20.5116857540698
chr9 123555540 123555844 36.642994969025
chr9 124855491 124855795 20.3437702348638
chr9 125026994 125027298 64.1648145436749
chr9 127703264 127703568 36.0651959376717
chr9 129568107 129568411 20.3391321192032
chr9 130370627 130370931 15.222623775107
chr9 131451026 131451330 25.3177525715923
chr9 131709859 131709980 83.2842379875309
chr9 131831545 131831849 16.3836195148759
chr9 131843009 131843313 20.6192597238985
chr9 132388549 132388853 27.2589696660093
chr9 132597395 132597699 48.9253455392607
chr9 133424451 133424755 18.3153195605796
chr9 133454734 133455038 34.1278732944378
chr9 134955145 134955449 23.5067730670757
chr9 135753541 135753845 84.6585213099311
chr9 135849001 135849305 15.1795541266617
chr9 138391637 138391941 31.3318676501891
chr9 138831228 138831532 16.5990508292317
chr9 139377385 139377689 29.9097418283431
chr9 139668177 139668481 15.8612860426464
chr9 139760726 139761030 45.7931876679019
chr9 139844462 139844766 31.4055519598838
chr9 139981112 139981416 19.4137806041045
chr9 140009016 140009320 58.8139577597056
chr9 140082959 140083155 227.276292126025
chr9 140099986 140100290 22.8841945122419
chr9 140411266 140411570 25.2210362456993
chr9 140429437 140429741 24.8952049072054
chr9 140506247 140506551 20.2407316559793
chrX 347567 347871 59.7907592560265
chrX 13671073 13671377 29.5422193366677
chrX 16804400 16804704 19.5431892940133
chrX 24711773 24712077 35.6965125979604
chrX 30671137 30671441 22.8802588702408
chrX 40943745 40944049 22.3061367995391
chrX 44732214 44732518 17.5757730473167
chrX 47518404 47518708 22.6937902533695
chrX 48659687 48659991 27.9784516237449
chrX 48980076 48980380 57.8104672860875
chrX 55246590 55246894 17.9270560647298
chrX 55744017 55744321 32.7810550081102
chrX 70288202 70288506 91.2074517983363
chrX 100663023 100663327 34.2927000409011
chrX 101914670 101914974 39.025760881095
chrX 101975468 101975772 61.5003573718153
chrX 118699155 118699459 49.777743511349
chrX 122918745 122919049 15.7166779862467
chrX 136520352 136520656 95.9663431253052
