# Supplementary material for: Variable reproducibility in genome-scale public data: A case study using ENCODE ChIP sequencing resource
Source: FEBS Lett. 2015 Dec 21;589(24):3866–70. doi: 10.1016/j.febslet.2015.11.027 (PMC4686001; doi:10.1016/j.febslet.2015.11.027)
Supplement: Supplementary file advisedPeakLists.zip — This zip archive contains 56 advised peak lists (see main text and supplementary table 1). Files are bed like tab delimited text files, with 4 columns: chromosome, peak start, peak end, and peak score. [file mmc4.zip › K562_None_c-Myc.bed]

chr1	713949	714476	91.00703027
chr1	762379	763060	58.02889797
chr1	778258	778418	18.11760692
chr1	805082	805522	41.61053883
chr1	840010	840374	278.2151685
chr1	856400	856840	61.34631724
chr1	859167	859327	16.9701985
chr1	874582	874742	16.19875542
chr1	876879	877319	63.3071305
chr1	894464	894828	207.9929938
chr1	895733	896173	49.7643512
chr1	896578	897018	73.84426242
chr1	902241	902681	72.02345776
chr1	935332	935772	36.08668679
chr1	936057	936479	509.5318074
chr1	937127	937567	55.27693767
chr1	940333	940773	31.52181127
chr1	948538	948978	73.19419959
chr1	955446	955886	27.16102174
chr1	956405	956845	38.42372162
chr1	968473	968913	28.10515855
chr1	975931	976371	45.52235395
chr1	993577	994017	38.48240625
chr1	999220	999948	109.9231314
chr1	1015132	1015572	33.84298151
chr1	1051511	1051875	235.2667072
chr1	1080525	1080965	30.72921239
chr1	1092755	1093195	45.54469275
chr1	1120995	1121155	17.8021878
chr1	1136722	1137162	41.53800237
chr1	1166651	1167091	28.9371245
chr1	1167275	1167435	25.72182523
chr1	1167731	1168189	206.7345404
chr1	1209041	1209686	97.48529083
chr1	1240023	1240463	41.38697608
chr1	1243405	1243565	21.37165368
chr1	1243588	1243913	329.6479605
chr1	1243988	1244182	56.90558865
chr1	1250740	1251180	73.69130787
chr1	1259772	1260212	76.62550834
chr1	1283242	1283682	84.96980912
chr1	1284222	1284662	51.20921472
chr1	1284687	1284847	19.92625629
chr1	1293846	1294286	28.95444673
chr1	1310514	1310891	186.4474801
chr1	1333511	1333951	135.2414171
chr1	1334777	1335141	219.1518887
chr1	1337326	1337766	26.88506583
chr1	1342466	1342915	355.9810234
chr1	1368504	1368944	62.85024734
chr1	1370739	1371179	49.97407014
chr1	1376299	1376663	274.2903662
chr1	1406848	1407215	319.6169542
chr1	1440631	1441071	27.53346142
chr1	1446801	1446961	18.47577246
chr1	1447211	1447575	146.0675387
chr1	1509253	1509413	18.23494999
chr1	1509886	1510434	273.7485901
chr1	1534999	1535159	115.1402002
chr1	1550579	1551019	64.33845182
chr1	1590370	1590810	75.99138255
chr1	1624037	1624477	53.01196957
chr1	1655670	1656110	28.95708655
chr1	1690209	1690649	114.754969
chr1	1709468	1710106	183.1957534
chr1	1710153	1710454	99.3097209
chr1	1711619	1712059	45.37012181
chr1	1713669	1714309	131.9138734
chr1	1821270	1821710	29.54127124
chr1	1822392	1822756	172.5479266
chr1	1823069	1823229	17.27000437
chr1	1837633	1837997	170.7174606
chr1	1838657	1838855	123.1478383
chr1	1840469	1841029	123.9870611
chr1	1850302	1851317	144.5925793
chr1	1875392	1875832	30.06699504
chr1	1927565	1928005	35.98536811
chr1	1933260	1933700	57.21897918
chr1	1976202	1976642	44.16946456
chr1	1977852	1978292	30.28073364
chr1	1990662	1991102	27.555515
chr1	2023009	2023449	70.17424063
chr1	2063631	2064071	30.29931727
chr1	2105786	2106226	30.23696259
chr1	2107251	2107411	19.63956563
chr1	2107428	2107868	56.83420917
chr1	2110839	2111279	33.27354373
chr1	2111811	2112175	135.6835506
chr1	2120944	2121384	88.69686447
chr1	2126032	2126192	42.02186423
chr1	2126562	2127002	47.67135896
chr1	2130558	2130922	313.1117405
chr1	2136722	2137162	53.13555445
chr1	2144075	2144515	58.65851898
chr1	2158953	2159393	27.93320603
chr1	2160625	2161065	32.42598512
chr1	2162585	2163025	30.06674503
chr1	2187074	2187514	38.4298617
chr1	2203404	2203844	29.07926056
chr1	2313139	2313579	39.59531819
chr1	2322913	2323353	72.79184362
chr1	2343841	2344460	237.1245778
chr1	2345436	2345596	21.24370568
chr1	2457475	2457915	28.65288956
chr1	2472400	2472560	20.81774141
chr1	2473064	2473367	346.0592814
chr1	2476021	2476181	24.90658091
chr1	2477581	2478021	49.8210737
chr1	2478286	2478726	40.18643629
chr1	2479416	2479856	33.43260922
chr1	2480106	2480546	107.2493699
chr1	2486241	2486681	26.62363672
chr1	2509669	2510109	29.81332739
chr1	2517164	2517604	78.43840632
chr1	2517814	2518254	40.12340175
chr1	2573878	2574318	30.68661313
chr1	3236487	3236927	31.13600899
chr1	3238579	3239019	37.52208749
chr1	3370756	3371196	55.78076535
chr1	3535517	3535957	26.75197018
chr1	3541140	3541580	38.73772194
chr1	3566415	3566855	47.60646075
chr1	3585393	3585833	51.16098366
chr1	3672883	3673323	37.76019582
chr1	3688485	3688925	116.5834609
chr1	3690355	3690795	40.66643589
chr1	3691336	3691785	124.0397948
chr1	3692580	3692836	291.1871774
chr1	3713037	3713608	148.7385889
chr1	3773691	3774131	79.2685507
chr1	3816689	3817250	103.2903737
chr1	3817697	3818137	86.35727489
chr1	3827334	3827774	41.94810194
chr1	5812353	5812793	33.96466124
chr1	5945872	5946312	46.10455265
chr1	5977743	5978058	379.9639174
chr1	6040515	6040955	27.30907818
chr1	6052197	6052847	187.3543976
chr1	6094485	6094925	96.08821489
chr1	6133688	6134128	33.03930666
chr1	6187738	6188102	200.8902322
chr1	6201644	6202084	76.33408013
chr1	6208444	6208884	35.85150442
chr1	6259392	6259886	367.9029245
chr1	6264874	6265616	136.4239868
chr1	6265860	6266300	26.68314166
chr1	6268731	6269095	207.8265508
chr1	6269306	6269670	160.8117153
chr1	6295558	6296200	72.34208547
chr1	6305077	6305517	41.04477474
chr1	6336520	6336960	39.37946558
chr1	6419699	6420139	34.37228073
chr1	6453983	6454341	461.3321075
chr1	6464687	6465127	60.51351412
chr1	6474340	6474780	144.1065977
chr1	6483600	6483760	19.34032763
chr1	6486359	6486799	63.8784564
chr1	6500395	6500555	17.04547106
chr1	6546494	6546934	56.65001173
chr1	6550031	6550191	26.35703974
chr1	6614271	6614755	225.1147451
chr1	6640283	6640723	33.72100471
chr1	6640826	6641266	38.97328549
chr1	6641893	6642333	30.54529275
chr1	6645147	6645587	27.39095235
chr1	6661071	6661435	156.7395283
chr1	6662311	6663271	128.8478873
chr1	6663569	6663729	17.88278076
chr1	6663940	6664299	647.4597033
chr1	6664404	6664564	20.07944254
chr1	6673461	6673914	88.31063959
chr1	6685089	6685529	35.97638705
chr1	6761802	6762205	219.0508082
chr1	6844521	6844681	21.14241215
chr1	6844891	6845142	100.1991723
chr1	7018489	7018929	30.74259995
chr1	7058281	7058721	32.03866511
chr1	7432566	7433006	76.9915009
chr1	7646228	7646668	38.99945807
chr1	7688356	7688796	29.31467219
chr1	7829887	7830327	41.10966026
chr1	7831148	7831588	33.94874238
chr1	7843865	7844507	128.4830633
chr1	7886416	7886856	59.76811769
chr1	7887238	7887678	60.50173981
chr1	8014131	8014495	140.483066
chr1	8021405	8022077	276.0117325
chr1	8064742	8065182	47.27757302
chr1	8257916	8258182	261.1162226
chr1	8271975	8272415	80.79718799
chr1	8448992	8449432	42.47540901
chr1	8483967	8484407	33.30741833
chr1	8499153	8499593	29.32871014
chr1	8585874	8586314	142.9869023
chr1	8602173	8602613	123.6070235
chr1	8763037	8763197	20.2268487
chr1	8763425	8763628	103.9523305
chr1	8823969	8824409	38.84614568
chr1	8849280	8849720	99.04888606
chr1	8874920	8875360	27.8670327
chr1	8877631	8877791	21.78963446
chr1	8882783	8883223	30.93477448
chr1	8908875	8909315	51.41630544
chr1	8933612	8934052	36.65570072
chr1	8937983	8938974	704.6812271
chr1	8939118	8939550	275.6912526
chr1	8940105	8940545	65.09140354
chr1	8971007	8971447	31.52213789
chr1	9127411	9127571	17.96016364
chr1	9294735	9295175	100.5295806
chr1	9360128	9360568	37.43654462
chr1	9488879	9489243	119.0142873
chr1	9555254	9555694	35.26431836
chr1	9599358	9599913	196.1370345
chr1	9648983	9649143	22.72232908
chr1	9649148	9649588	31.34710307
chr1	9686997	9687361	300.2282061
chr1	9689830	9690270	33.03257381
chr1	9747096	9747460	194.3272185
chr1	9777397	9777984	147.2755889
chr1	9779069	9779509	37.88216856
chr1	9887675	9888115	32.38708584
chr1	9934913	9935353	37.01222742
chr1	9970378	9970818	70.11797279
chr1	9989526	9989686	24.04427021
chr1	10003362	10003604	113.2921457
chr1	10092639	10092799	18.06025592
chr1	10093082	10093242	17.19704459
chr1	10106060	10106500	61.90775209
chr1	10270181	10270621	46.68571076
chr1	10458814	10459030	53.4944794
chr1	10459079	10459239	16.25366735
chr1	10459272	10459712	91.5981777
chr1	10490381	10490936	175.914804
chr1	10519170	10519610	36.06934731
chr1	10532391	10532752	297.9958616
chr1	10534787	10535227	93.05326665
chr1	10567454	10567894	31.74785565
chr1	10570920	10571360	27.39877506
chr1	10616499	10616713	137.397101
chr1	10709081	10709241	16.95437823
chr1	10927162	10927602	31.73408398
chr1	11072463	11073120	90.62924169
chr1	11119353	11119812	79.31136344
chr1	11120067	11120489	483.7884559
chr1	11159262	11159702	52.56337888
chr1	11287789	11288229	29.46246089
chr1	11322350	11323074	98.86171042
chr1	11333193	11333353	34.41264675
chr1	11333400	11333764	341.3464886
chr1	11424202	11424642	59.83387179
chr1	11538700	11539140	34.30788457
chr1	11610851	11611011	19.93284115
chr1	11710626	11710786	107.7432001
chr1	11724154	11724320	112.9845924
chr1	11731428	11731868	46.19093962
chr1	11741036	11741476	92.69118315
chr1	11771137	11771577	74.80101473
chr1	11779817	11780181	164.6223678
chr1	11795905	11796695	100.6148793
chr1	11796769	11797209	70.02705358
chr1	11800857	11801297	32.57481882
chr1	11809228	11809592	194.1879365
chr1	11821959	11822399	48.97379266
chr1	11845162	11845602	52.33232888
chr1	11856406	11856846	33.5296671
chr1	11857762	11858202	151.2878499
chr1	11858516	11858956	162.4374622
chr1	11862849	11863289	29.4988603
chr1	11863498	11863938	36.11047622
chr1	11866118	11866240	62.43449273
chr1	11902323	11902620	403.0522155
chr1	11919290	11919730	29.3987136
chr1	11939563	11940003	27.85596628
chr1	11942943	11943307	142.440064
chr1	11953929	11954369	34.16774783
chr1	11968090	11968530	47.20914308
chr1	11968772	11969212	46.47880362
chr1	11969780	11970220	36.78237634
chr1	11986531	11986971	67.60507417
chr1	11989874	11990238	153.3784872
chr1	11994702	11994875	107.7278336
chr1	12015200	12015640	58.65957209
chr1	12040418	12040578	89.69433741
chr1	12043452	12043892	73.02605857
chr1	12065623	12065987	46.8005665
chr1	12079502	12079674	83.41454586
chr1	12098745	12099109	173.436217
chr1	12112015	12112455	31.7971228
chr1	12123210	12123650	92.17144916
chr1	12124112	12124552	31.38987895
chr1	12136427	12136867	26.94805538
chr1	12139597	12140037	27.77557854
chr1	12184835	12185275	48.99851527
chr1	12203725	12204089	246.0637256
chr1	12213317	12213757	33.3436941
chr1	12221851	12222291	94.48553686
chr1	12226820	12227260	53.72133156
chr1	12278530	12278970	35.05747421
chr1	12289823	12290263	72.06216561
chr1	12493926	12494086	23.08817925
chr1	12501358	12501798	30.91506171
chr1	12508912	12509156	286.2100558
chr1	12538156	12538520	187.9788781
chr1	12555700	12556140	40.36029051
chr1	12556497	12556937	43.66414023
chr1	12588743	12588903	21.10804417
chr1	12589366	12589806	34.43418701
chr1	12601615	12602055	94.46922368
chr1	12609333	12609493	21.16674295
chr1	12609626	12609786	17.00482982
chr1	12609976	12610136	24.79915458
chr1	12664343	12664783	75.0910247
chr1	12679801	12680241	40.39709094
chr1	12717518	12717745	227.2381019
chr1	12718978	12719418	36.5438093
chr1	12805315	12805511	114.1082295
chr1	14075430	14075870	76.99570415
chr1	14135109	14135549	54.58561895
chr1	14421521	14421961	51.94342242
chr1	14748585	14749025	78.64689799
chr1	14761764	14762204	54.9435361
chr1	14763420	14763860	91.31525119
chr1	14806315	14806755	28.72315764
chr1	15058424	15058864	28.23711426
chr1	15103972	15104412	44.15808088
chr1	15105496	15105936	85.8950517
chr1	15109644	15110084	59.50639197
chr1	15148207	15148647	28.75506099
chr1	15152595	15153035	29.08367205
chr1	15166846	15167297	97.36161991
chr1	15207146	15207586	26.97497334
chr1	15208413	15208853	28.26901819
chr1	15250432	15250872	53.71537364
chr1	15255898	15256338	29.02590505
chr1	15334387	15334827	28.5314346
chr1	15478749	15479189	39.96141468
chr1	15550768	15551208	27.2504941
chr1	15587040	15587480	49.75227853
chr1	15598952	15599392	29.13241899
chr1	15650016	15650456	30.12218206
chr1	15653443	15653883	26.75859971
chr1	15655255	15655695	32.05458633
chr1	15707594	15708034	37.56177189
chr1	15736154	15736594	44.19309008
chr1	15771033	15771266	286.7014533
chr1	15841645	15841805	16.53746587
chr1	15851293	15851733	30.5865808
chr1	15853032	15853563	116.911864
chr1	15943802	15944166	131.4645997
chr1	15944483	15944643	27.7508888
chr1	15945183	15945623	32.77197563
chr1	15980205	15980365	16.34333325
chr1	16067820	16068260	49.39145244
chr1	16121565	16122005	37.75287365
chr1	16126869	16127309	47.73549114
chr1	16141961	16142401	38.93527767
chr1	16159762	16160202	50.89844037
chr1	16160841	16161001	21.5469978
chr1	16161318	16161666	256.9047725
chr1	16162357	16162721	49.25190536
chr1	16173891	16174331	63.86904983
chr1	16175903	16176063	24.46523113
chr1	16176235	16176748	252.6494047
chr1	16212693	16213133	99.48519955
chr1	16276125	16276565	89.00814726
chr1	16279125	16279570	104.1278914
chr1	16302034	16302194	17.70476427
chr1	16302392	16302832	33.54188944
chr1	16339279	16339772	46.40533393
chr1	16341163	16341527	235.8842046
chr1	16344093	16344253	24.80236996
chr1	16359286	16359726	53.72213643
chr1	16380593	16381033	35.52699582
chr1	16382194	16382354	22.76934822
chr1	16438200	16438640	30.81456528
chr1	16470288	16470728	62.7825028
chr1	16472802	16472962	21.23657769
chr1	16477844	16478284	76.54837909
chr1	16490551	16490991	31.2406216
chr1	16493768	16494208	31.36890842
chr1	16514203	16514643	31.58304251
chr1	16521573	16522013	43.05302151
chr1	16533151	16533706	314.5160209
chr1	16542735	16543175	26.69229003
chr1	16543850	16544290	32.82764955
chr1	16563525	16563889	126.8133915
chr1	16575214	16575654	49.45484305
chr1	16592974	16593414	42.88913572
chr1	16678846	16679286	118.1665754
chr1	16693373	16693813	69.81417748
chr1	16693900	16694060	19.29072218
chr1	16694125	16694236	73.888224
chr1	16766961	16767278	464.0650264
chr1	16825480	16825920	28.5596059
chr1	16845704	16846144	27.80613522
chr1	16872231	16872671	35.78894729
chr1	16938966	16939406	31.57113462
chr1	16939758	16940526	267.2653339
chr1	16941847	16942287	46.53181423
chr1	16944188	16944628	29.3829316
chr1	16947556	16947812	159.5030969
chr1	16951393	16951833	54.2299532
chr1	16970576	16970736	28.88337985
chr1	16971030	16971445	311.8333857
chr1	16971549	16971709	17.37888218
chr1	17004591	17004955	179.2837789
chr1	17013850	17014290	30.99923478
chr1	17030210	17030650	28.47673868
chr1	17036230	17036670	35.66544787
chr1	17053577	17054017	40.48331968
chr1	17093040	17093480	44.8593017
chr1	17222476	17222916	30.34493436
chr1	17231522	17231886	251.4140002
chr1	17278130	17278570	29.01630244
chr1	17287256	17287416	126.5154621
chr1	17338248	17338688	81.49274526
chr1	17340366	17340806	29.68109555
chr1	17380288	17380728	50.82328112
chr1	17386109	17386549	38.2094049
chr1	17452189	17452629	39.28357426
chr1	17518930	17519294	118.801175
chr1	17674797	17675237	63.60146838
chr1	17686838	17686998	16.65392862
chr1	17746335	17746775	31.22814692
chr1	17764203	17764643	74.03378903
chr1	17764896	17765336	63.68270813
chr1	17766082	17766633	319.7081772
chr1	17767887	17768251	274.89976
chr1	17820664	17821104	30.10353112
chr1	17955898	17956338	68.73032698
chr1	18081687	18081951	263.8899636
chr1	18085632	18085996	171.4380972
chr1	18648902	18649342	84.12952078
chr1	18739311	18739751	35.26628713
chr1	18741304	18741744	31.39551697
chr1	18923892	18924332	88.92055735
chr1	19133809	19134249	36.89310524
chr1	19181092	19181532	59.04282664
chr1	19210577	19211017	27.54780568
chr1	19229291	19229655	164.5595253
chr1	19235447	19235932	74.92967592
chr1	19239519	19239959	27.58273082
chr1	19407956	19408396	32.5283314
chr1	19439862	19440302	34.87123303
chr1	19536037	19536477	46.81980967
chr1	19536674	19537038	197.6902331
chr1	19577853	19578506	559.8517055
chr1	19626633	19627073	110.2478122
chr1	19638458	19638898	46.31441386
chr1	19667934	19668374	34.17801153
chr1	19717420	19718186	68.41671152
chr1	19772248	19772688	28.81135491
chr1	19787553	19787713	23.20622363
chr1	19795840	19796280	40.63903022
chr1	19812276	19812663	138.2739661
chr1	19923202	19923362	21.04534752
chr1	19923374	19923814	30.2767867
chr1	19923889	19924360	89.14955844
chr1	19965696	19965856	17.48898505
chr1	19977566	19978006	28.4555109
chr1	19980135	19980575	34.6854301
chr1	20003006	20003166	24.37789382
chr1	20042064	20042504	26.9007517
chr1	20196448	20196888	56.58543163
chr1	20204883	20205114	245.0878531
chr1	20208585	20209025	74.55366554
chr1	20491900	20492340	33.77449871
chr1	20512488	20512648	70.34127617
chr1	20514205	20514645	32.37434995
chr1	20521629	20522069	43.24801006
chr1	20525287	20525727	54.92122098
chr1	20767228	20767668	50.12213501
chr1	20799643	20800083	36.60328665
chr1	20820292	20820732	46.97904094
chr1	20834358	20834798	44.70969242
chr1	20901682	20902122	38.72952548
chr1	20959657	20960021	278.397261
chr1	20987767	20988131	148.3973235
chr1	21023299	21023739	63.4528043
chr1	21059497	21059937	75.4966808
chr1	21112896	21113359	103.6841622
chr1	21113768	21114208	88.71445697
chr1	21348704	21349144	37.96621104
chr1	21503127	21503502	207.2947619
chr1	21521630	21522070	28.91055049
chr1	21588209	21588649	66.04160751
chr1	21589240	21589680	36.07051338
chr1	21596641	21597081	50.03129113
chr1	21646561	21647082	81.49428699
chr1	21647089	21647249	17.04945966
chr1	21672257	21672697	39.19771545
chr1	21694928	21695368	26.87965853
chr1	21780424	21780864	27.31541058
chr1	21835653	21835813	23.73822986
chr1	21913377	21913817	54.4685772
chr1	21934344	21934784	55.61917768
chr1	21935288	21935728	28.45637753
chr1	21945637	21946001	318.2233166
chr1	21958581	21959021	59.5082416
chr1	21974341	21974781	147.4273749
chr1	21985647	21986087	72.63888346
chr1	21996917	21997357	54.49363916
chr1	22002366	22002806	71.2455731
chr1	22013565	22014005	45.27490146
chr1	22032967	22033407	28.23622238
chr1	22076291	22076731	73.88692063
chr1	22094777	22095217	50.29653195
chr1	22109108	22109871	84.49839521
chr1	22110002	22110442	50.04379669
chr1	22118141	22118581	32.54228514
chr1	22179496	22179936	47.08608058
chr1	22192857	22193297	36.42949174
chr1	22223437	22223597	21.36363178
chr1	22230080	22230520	26.79609989
chr1	22231506	22231946	199.2490146
chr1	22233157	22233597	40.01859473
chr1	22243294	22243734	34.29103267
chr1	22245958	22246398	43.85029512
chr1	22250974	22251414	32.11820592
chr1	22251684	22252124	32.31327876
chr1	22263924	22264504	84.12554709
chr1	22290433	22290873	36.12237024
chr1	22345493	22345933	42.30278767
chr1	22352303	22352743	131.0909068
chr1	22375152	22375516	148.2151629
chr1	22378982	22379422	102.4169891
chr1	22447979	22448419	65.42837933
chr1	22495062	22495502	38.43216827
chr1	22691978	22692418	116.2420971
chr1	22778213	22778577	229.7921141
chr1	22965891	22966051	16.83789456
chr1	23030850	23031290	29.27007942
chr1	23303171	23303611	27.9228219
chr1	23345693	23346094	263.30216
chr1	23494839	23495378	67.8919757
chr1	23503981	23504421	38.11936679
chr1	23670335	23670561	86.06712651
chr1	23670614	23671397	514.6769868
chr1	23694528	23694968	36.59644076
chr1	23695349	23695509	135.0895423
chr1	23730371	23730811	93.31595604
chr1	23748769	23749209	27.01980379
chr1	23805394	23805834	54.46731746
chr1	23811170	23811610	30.32047077
chr1	23854619	23855059	42.33340278
chr1	23857766	23858130	113.8453914
chr1	23866242	23866682	87.35598485
chr1	23881373	23881737	257.5877906
chr1	23884757	23885197	99.85401506
chr1	23885796	23886236	128.234648
chr1	23888759	23889199	62.34716359
chr1	23895032	23895472	28.96133647
chr1	23916919	23917359	29.33338391
chr1	23999520	23999960	28.28141361
chr1	24018150	24018523	332.6459732
chr1	24069877	24070037	27.62474159
chr1	24070172	24070536	165.4560637
chr1	24104378	24104744	423.699112
chr1	24117513	24117673	23.58414267
chr1	24119830	24120270	41.83913201
chr1	24125900	24126340	74.11975873
chr1	24127151	24127591	109.916218
chr1	24136147	24136587	47.99262774
chr1	24151701	24152141	98.00416247
chr1	24164946	24165386	30.46653808
chr1	24194690	24195130	48.61759142
chr1	24285524	24285888	140.916432
chr1	24286045	24286205	37.06847211
chr1	24286287	24286727	54.36089231
chr1	24306360	24306683	241.2212314
chr1	24306740	24307142	165.4790464
chr1	24397337	24397777	103.7114692
chr1	24438990	24439430	67.32757436
chr1	24648669	24649109	50.14464343
chr1	24717751	24718191	63.70252967
chr1	24740106	24740546	47.69619182
chr1	24741883	24742323	77.8197968
chr1	24743005	24743165	20.71479126
chr1	24764946	24765386	28.58932731
chr1	24829162	24829602	28.63899532
chr1	24862248	24862688	27.62951464
chr1	24968527	24968967	27.76310058
chr1	24969389	24969941	185.0107754
chr1	25015008	25015448	44.53965427
chr1	25020793	25021233	37.67923603
chr1	25069966	25070330	165.6190695
chr1	25071286	25072022	89.17881142
chr1	25072539	25072979	57.90656916
chr1	25091898	25092262	172.495369
chr1	25174505	25175145	124.4518745
chr1	25176162	25176602	53.10040863
chr1	25278845	25279285	29.45357832
chr1	25407015	25407455	50.17862003
chr1	25427862	25428302	30.33908218
chr1	25542667	25543107	33.52604246
chr1	25558920	25559360	83.69982043
chr1	25559501	25559941	57.28744019
chr1	25566447	25566811	23.94250681
chr1	25573837	25574277	41.39393959
chr1	25664661	25665101	34.75913985
chr1	25687625	25688065	78.41435242
chr1	25756578	25756942	125.8893282
chr1	25757354	25757794	34.34077396
chr1	25808691	25809131	43.80021379
chr1	25844450	25844890	29.93352099
chr1	25869933	25870373	46.85364549
chr1	25875839	25876483	86.0635262
chr1	25876657	25877097	70.75517788
chr1	26019061	26019501	31.36295628
chr1	26021600	26022040	81.89933185
chr1	26042449	26042813	166.5543364
chr1	26087385	26087825	29.75146403
chr1	26109239	26109679	73.52455824
chr1	26146298	26146738	32.83090961
chr1	26147047	26147487	34.95948362
chr1	26185699	26186065	209.1992923
chr1	26187778	26187938	17.7932617
chr1	26202077	26202322	166.9366335
chr1	26206185	26206625	28.10252344
chr1	26221892	26222345	84.46919396
chr1	26232118	26232558	56.90114313
chr1	26232853	26233102	209.3825242
chr1	26260074	26260283	153.3573188
chr1	26319709	26320476	112.8980411
chr1	26323531	26323971	32.29118969
chr1	26324575	26324961	485.480595
chr1	26356335	26356775	107.2144536
chr1	26361740	26362180	46.67135916
chr1	26362411	26362851	62.22015155
chr1	26396825	26397465	103.9679626
chr1	26421157	26421597	34.39586833
chr1	26437318	26437758	40.77486363
chr1	26438000	26438457	223.8587081
chr1	26452675	26453318	125.105916
chr1	26453811	26453971	18.30840212
chr1	26471538	26471978	64.65872707
chr1	26488088	26488387	177.3354436
chr1	26488442	26488602	22.78405135
chr1	26490603	26491043	58.03594193
chr1	26496227	26496738	481.2227884
chr1	26527627	26528134	82.19091711
chr1	26560261	26560851	174.0071228
chr1	26561451	26561891	156.4183662
chr1	26564035	26564475	36.21116236
chr1	26602054	26602418	161.5155338
chr1	26602433	26602593	17.97340388
chr1	26606006	26606446	43.7806354
chr1	26611229	26611593	229.9938943
chr1	26611663	26611823	16.17503395
chr1	26613519	26613959	149.3090494
chr1	26632879	26633319	77.06770769
chr1	26663172	26663544	496.5472423
chr1	26690246	26690686	44.46199124
chr1	26704870	26705310	172.0890288
chr1	26734989	26735429	107.2690413
chr1	26758460	26758762	417.4266994
chr1	26796737	26797177	49.17758242
chr1	26799364	26799728	158.7398809
chr1	26813876	26814316	66.52556744
chr1	26826634	26826998	138.7244945
chr1	26827253	26827617	258.7358395
chr1	26860575	26861015	29.51468809
chr1	26910667	26911107	146.3822112
chr1	26947060	26947220	31.00528288
chr1	26947263	26947825	320.4125538
chr1	27003858	27004298	116.2266122
chr1	27018605	27019045	74.6719873
chr1	27019515	27020001	227.9050266
chr1	27022017	27022419	305.340132
chr1	27048301	27048741	28.68532297
chr1	27049978	27050194	214.7542029
chr1	27070541	27070981	100.2382443
chr1	27098147	27098587	113.0625079
chr1	27113298	27113738	82.21932122
chr1	27114282	27114924	66.42571083
chr1	27115598	27116038	51.21112406
chr1	27118020	27118460	114.7008627
chr1	27125684	27126124	27.41203446
chr1	27153019	27153459	34.0711705
chr1	27153473	27153633	18.52600261
chr1	27179537	27179977	27.77399347
chr1	27189218	27189658	77.18306532
chr1	27191519	27191959	78.41173458
chr1	27216553	27216993	75.05203464
chr1	27248055	27248697	150.6905207
chr1	27248760	27248920	28.8806893
chr1	27277015	27277455	33.53474499
chr1	27286753	27287193	53.28992203
chr1	27324086	27324526	58.94685488
chr1	27337420	27337860	32.0648108
chr1	27341757	27342197	28.51828929
chr1	27353506	27354150	63.13391769
chr1	27370987	27371427	30.89936907
chr1	27372415	27372779	243.3387659
chr1	27376168	27376608	65.63789081
chr1	27400663	27401103	35.97254082
chr1	27423842	27424282	50.54595286
chr1	27429148	27429588	42.92724008
chr1	27435569	27436009	28.25752297
chr1	27438515	27439017	54.4098919
chr1	27472362	27472802	38.29393853
chr1	27481463	27482187	131.1932387
chr1	27518521	27518961	76.21711178
chr1	27560953	27561393	59.220847
chr1	27627216	27627656	32.78687089
chr1	27648515	27648912	328.3821136
chr1	27668447	27668607	17.77118065
chr1	27683955	27684395	68.4297823
chr1	27692033	27692473	29.89877461
chr1	27692995	27693217	115.2297563
chr1	27698948	27699388	40.76379056
chr1	27718759	27719199	82.84484947
chr1	27721851	27722291	26.63139128
chr1	27754771	27755211	108.8854983
chr1	27831586	27832026	28.98654015
chr1	27834679	27835119	134.2578884
chr1	27849553	27849993	58.76215525
chr1	27853231	27853923	97.4297734
chr1	27855653	27856093	58.99929854
chr1	27869067	27869507	97.10505537
chr1	27894875	27895315	104.4723336
chr1	27930477	27930917	68.99343881
chr1	27932781	27933221	27.16874796
chr1	27935120	27935762	81.25919046
chr1	27970365	27970805	59.64167579
chr1	27977077	27977517	60.48385619
chr1	27995624	27996269	76.38326936
chr1	27998652	27999092	36.3317842
chr1	28051995	28052435	105.6824977
chr1	28052754	28052914	18.5731624
chr1	28099514	28099954	64.30482261
chr1	28157075	28157524	103.9305273
chr1	28157661	28157821	17.10491605
chr1	28184536	28184976	53.5062223
chr1	28193707	28194147	113.2754298
chr1	28240998	28241501	204.3025303
chr1	28306079	28306519	39.70765331
chr1	28384547	28384987	32.92247441
chr1	28414984	28415348	205.6862597
chr1	28439199	28439933	67.31689894
chr1	28441864	28442006	100.8816548
chr1	28481319	28481759	32.75728099
chr1	28499176	28499616	44.86360948
chr1	28559303	28559743	99.98728298
chr1	28562508	28562948	51.79671104
chr1	28574924	28575364	28.48542637
chr1	28575964	28576404	45.74403062
chr1	28582685	28583125	43.90310641
chr1	28585588	28586028	36.54823516
chr1	28605192	28605632	31.79526865
chr1	28623096	28623536	39.16839329
chr1	28655305	28655745	82.91162624
chr1	28678137	28678297	22.00238104
chr1	28695961	28696447	139.498879
chr1	28718468	28718908	50.7009628
chr1	28827454	28827894	48.24360213
chr1	28832375	28833043	179.7469591
chr1	28833450	28834043	90.70063999
chr1	28835461	28835621	17.40196772
chr1	28844631	28845721	254.5638728
chr1	28879012	28879172	18.18564101
chr1	28879223	28879587	155.45409
chr1	28908304	28908613	302.4589877
chr1	28916495	28916935	82.11245932
chr1	28969520	28969908	511.8614285
chr1	28974985	28975647	66.04652135
chr1	28995435	28995595	21.6935105
chr1	28995659	28996338	61.28824029
chr1	29062827	29062987	19.19799954
chr1	29063073	29063605	238.0416464
chr1	29064266	29064706	28.84076031
chr1	29203594	29204034	124.9699554
chr1	29208630	29209070	60.92361631
chr1	29210340	29210711	363.1245247
chr1	29211473	29211827	647.6647606
chr1	29213129	29213569	59.54664056
chr1	29240594	29241324	144.7776071
chr1	29253469	29253663	109.8308003
chr1	29483382	29483824	99.55293581
chr1	29507946	29508106	20.30075693
chr1	29508387	29508858	156.6158895
chr1	29529334	29529774	58.35069771
chr1	29557257	29557592	382.7207795
chr1	29562752	29563192	30.08461026
chr1	29651414	29651854	31.1790594
chr1	29676560	29677000	45.92244587
chr1	29705958	29706398	30.5219937
chr1	30601765	30602205	31.37731489
chr1	30657401	30657841	44.97799819
chr1	30664063	30664223	17.75287579
chr1	31191547	31192465	398.7338099
chr1	31208306	31208746	32.9091485
chr1	31213966	31214406	34.55003013
chr1	31229511	31229640	95.20167344
chr1	31238868	31239028	18.22912419
chr1	31241731	31242295	180.2745246
chr1	31251144	31251508	250.1172472
chr1	31274578	31275018	27.22938375
chr1	31296865	31297305	42.89531704
chr1	31315492	31315932	32.46670174
chr1	31326968	31327408	77.03623382
chr1	31344997	31345438	106.4225905
chr1	31360546	31360719	91.68799103
chr1	31368949	31369313	205.6473508
chr1	31381724	31382164	39.53341958
chr1	31384166	31384606	38.52755676
chr1	31386801	31387241	27.88751328
chr1	31538205	31538819	213.6910328
chr1	31542302	31542742	40.94166238
chr1	31543906	31544270	222.5357519
chr1	31627396	31627836	28.15952461
chr1	31628167	31628541	433.1563103
chr1	31632625	31633065	86.32457199
chr1	31643563	31644003	30.74691051
chr1	31654357	31654517	32.71665664
chr1	31654620	31654780	125.5578858
chr1	31769453	31769817	188.2431774
chr1	31846525	31846685	17.94739847
chr1	31867464	31867904	30.46545943
chr1	31920020	31920460	26.86605795
chr1	31944359	31944799	34.43800057
chr1	31956154	31956594	66.93393341
chr1	32018090	32018530	29.03156705
chr1	32110165	32110692	190.1120777
chr1	32170760	32171200	104.1630631
chr1	32208387	32208827	94.55541621
chr1	32211191	32211631	56.46986088
chr1	32253943	32254383	64.38432816
chr1	32254773	32255213	36.39555715
chr1	32281494	32281934	56.56677838
chr1	32292612	32293052	78.87815932
chr1	32345792	32346232	69.0107583
chr1	32394336	32394776	51.86236574
chr1	32403439	32403599	16.55731886
chr1	32403994	32404358	443.3376972
chr1	32405414	32405854	72.14342235
chr1	32409950	32410775	129.0106681
chr1	32420242	32420547	355.5795484
chr1	32421523	32421963	28.8903066
chr1	32423499	32423659	16.84593363
chr1	32429637	32430077	88.91783091
chr1	32479054	32479418	274.583514
chr1	32538513	32538877	129.4078129
chr1	32573519	32573679	17.97553033
chr1	32599021	32599469	88.14295224
chr1	32645163	32645718	301.1335232
chr1	32651647	32652087	40.01447698
chr1	32666162	32666602	53.37392293
chr1	32671042	32671482	104.8454296
chr1	32687841	32688205	187.5688002
chr1	32713705	32714145	102.5895791
chr1	32757253	32757693	98.51767863
chr1	32800712	32801152	76.93023746
chr1	32811094	32811534	45.96111041
chr1	32816562	32816926	259.1879584
chr1	32817147	32817307	21.5268526
chr1	32856589	32857029	46.3135217
chr1	32860091	32860531	99.46893037
chr1	32866395	32866835	32.85495246
chr1	32879605	32879831	330.7940601
chr1	33115941	33116305	22.62323668
chr1	33116495	33116655	34.98151458
chr1	33116662	33116893	69.07146759
chr1	33117164	33117324	22.24610089
chr1	33160311	33160471	17.59147215
chr1	33177776	33178216	72.78260769
chr1	33182198	33182638	39.32743615
chr1	33190727	33191167	53.80745101
chr1	33221325	33221765	38.78179235
chr1	33222852	33223292	33.33436865
chr1	33238536	33238976	38.43139904
chr1	33279803	33280243	33.40053548
chr1	33282711	33283164	1186.003602
chr1	33283660	33284100	42.68436598
chr1	33342186	33342626	84.29540071
chr1	33352132	33352572	99.74348027
chr1	33358790	33359230	34.80126359
chr1	33366601	33367041	27.22148249
chr1	33385724	33386164	32.20695993
chr1	33430315	33430755	37.4618843
chr1	33454853	33455293	34.80384315
chr1	33475114	33475554	60.72128333
chr1	33501664	33502028	282.2705679
chr1	33502271	33502910	222.4128334
chr1	33515749	33516189	28.72672531
chr1	33520835	33521275	96.77241052
chr1	33551917	33552357	40.86885993
chr1	33592759	33593199	71.87494463
chr1	33684379	33684819	29.2139761
chr1	33815535	33815899	228.4793223
chr1	33816040	33816200	17.66492622
chr1	33937928	33938368	31.08553493
chr1	35309185	35309625	48.67151224
chr1	35310941	35311381	65.89261633
chr1	35318169	35318609	100.3416482
chr1	35325318	35325665	574.4224031
chr1	35331827	35332267	113.0654382
chr1	35390391	35390831	48.29354782
chr1	35450530	35450970	34.98795195
chr1	35497149	35497615	90.07412345
chr1	35544912	35545213	128.5709961
chr1	35657542	35658186	143.3455108
chr1	35658544	35658884	347.6803788
chr1	35734341	35734781	61.82990557
chr1	35744659	35744819	26.04699504
chr1	35744918	35745220	616.6123021
chr1	35896665	35897105	47.02929447
chr1	35965306	35965746	58.1825663
chr1	36010600	36011040	44.25891274
chr1	36023222	36023515	146.7730777
chr1	36102988	36103428	44.36465117
chr1	36106965	36107329	245.5202985
chr1	36184436	36184709	151.6367109
chr1	36235318	36235758	40.32902559
chr1	36274028	36274667	65.6537258
chr1	36335173	36335537	165.7700374
chr1	36348221	36348381	34.96171221
chr1	36348438	36348878	47.39108437
chr1	36352576	36353016	29.82067171
chr1	36396209	36396369	19.17635292
chr1	36396433	36396660	108.7799661
chr1	36552738	36553178	28.23516274
chr1	36554308	36554672	218.1987653
chr1	36562611	36563051	33.26074337
chr1	36588966	36589406	28.02896395
chr1	36600331	36600771	29.95459611
chr1	36615114	36615478	153.3943903
chr1	36616387	36616827	35.15050467
chr1	36621835	36622275	39.33592346
chr1	36626633	36627073	50.33410534
chr1	36688904	36689344	29.61442311
chr1	36689715	36690079	76.93298552
chr1	36690335	36690699	256.4759903
chr1	36713896	36714336	45.70766412
chr1	36738654	36739094	34.44975732
chr1	36765450	36765890	33.2838374
chr1	36772456	36772896	33.93801336
chr1	36786762	36787358	272.7528285
chr1	36794309	36794749	33.54564039
chr1	36839371	36839811	68.82299737
chr1	36852100	36852405	282.8900589
chr1	36863305	36863669	173.714031
chr1	36866612	36866976	195.2257031
chr1	36886376	36886816	31.02448014
chr1	36912048	36912208	16.35587904
chr1	36929867	36930196	342.5432637
chr1	36958123	36958563	27.99683443
chr1	36983008	36983448	28.01746095
chr1	37019396	37019836	33.21884313
chr1	37152859	37153299	33.68142273
chr1	37169352	37169716	138.9888411
chr1	37289893	37290333	30.59273861
chr1	37920441	37920881	35.13662587
chr1	37939196	37939636	30.46514685
chr1	37940078	37940264	109.1907398
chr1	37945235	37945599	203.2197718
chr1	37952934	37953374	63.9113417
chr1	37980221	37980585	203.8186954
chr1	38019934	38020044	64.13289818
chr1	38061302	38061697	470.4667312
chr1	38156043	38156451	304.1547075
chr1	38157868	38158232	150.0601102
chr1	38259672	38259832	17.83789271
chr1	38261143	38261303	34.32113847
chr1	38273310	38273674	186.9736491
chr1	38273761	38273921	36.49472226
chr1	38274156	38274316	17.82675245
chr1	38325294	38326004	307.37697
chr1	38388466	38388906	52.13212231
chr1	38411760	38412200	47.70458305
chr1	38412529	38412893	156.445143
chr1	38455577	38455941	229.3734718
chr1	38465120	38465560	77.82620531
chr1	38470940	38471380	33.07449621
chr1	38474881	38475321	63.74430154
chr1	38478000	38478339	561.668587
chr1	38570907	38571347	38.61664691
chr1	38679392	38679832	41.68971672
chr1	38731249	38731689	37.98666245
chr1	38757759	38758199	38.9849749
chr1	38774449	38774889	87.05966332
chr1	38775661	38776101	28.12984346
chr1	38993316	38993756	59.73069048
chr1	39251409	39251849	30.74623192
chr1	39281659	39282099	155.8655
chr1	39325388	39325752	211.4900373
chr1	39339039	39339479	32.432255
chr1	39381046	39381486	43.47593371
chr1	39429824	39430264	41.06563389
chr1	39434761	39435201	34.58309624
chr1	39456644	39457084	46.09182654
chr1	39491779	39492219	50.58074316
chr1	39582864	39583304	31.23521468
chr1	39624279	39624719	42.35305059
chr1	39633515	39633955	191.7285683
chr1	39649373	39649813	45.27200134
chr1	39724208	39724648	36.42282152
chr1	39851216	39851667	142.6300615
chr1	39857695	39858135	53.64111878
chr1	39864295	39864735	56.60990364
chr1	39874720	39875160	39.944012
chr1	39876519	39876959	38.69014257
chr1	40004831	40005271	37.64176154
chr1	40041223	40041663	46.21077798
chr1	40042035	40042195	16.89395733
chr1	40042371	40042735	171.6190415
chr1	40111877	40112317	26.84876093
chr1	40119160	40119600	41.54031236
chr1	40138293	40138733	27.90884396
chr1	40167338	40167778	34.13542874
chr1	40177089	40177529	79.05683389
chr1	40204313	40204814	70.95718481
chr1	40254541	40254981	62.74674031
chr1	40264928	40265587	221.0327774
chr1	40282701	40283141	52.71097632
chr1	40348876	40349263	182.7385053
chr1	40364714	40365101	711.100692
chr1	40367346	40367786	65.53885737
chr1	40367999	40368159	33.30465805
chr1	40385148	40385588	28.07838813
chr1	40439136	40439576	48.636559
chr1	40497960	40498400	30.40777164
chr1	40505435	40505904	92.64327878
chr1	40523130	40523570	69.36393118
chr1	40525058	40525498	33.71700773
chr1	40562711	40563151	96.29455951
chr1	40596572	40597012	31.08655049
chr1	40626820	40627184	260.5840011
chr1	40687112	40687757	62.46121925
chr1	40723779	40724047	272.3208433
chr1	40780873	40781313	105.7964023
chr1	40804355	40804795	32.76296709
chr1	40839163	40839603	39.97318136
chr1	40840054	40840494	64.06556215
chr1	40915594	40916034	68.15838689
chr1	40916587	40916817	107.396063
chr1	40997037	40997477	41.61287772
chr1	41096149	41096589	28.78207081
chr1	41099575	41100015	42.14582947
chr1	41115688	41116128	28.06030148
chr1	41116751	41117191	33.04519543
chr1	41157155	41157854	355.9438379
chr1	41174347	41174787	27.09689083
chr1	41239823	41240263	30.23543155
chr1	41249269	41249709	52.91537391
chr1	41274570	41275010	39.13819987
chr1	41286480	41286920	76.62919196
chr1	41306581	41307021	28.73059421
chr1	41314162	41314602	28.85044234
chr1	41329195	41329635	71.33374334
chr1	41332018	41332458	34.29530463
chr1	41333951	41334391	68.44147921
chr1	41380594	41381034	34.66868246
chr1	41417885	41418325	31.91203313
chr1	41440608	41441048	41.27917032
chr1	41445325	41445893	360.3852926
chr1	41446108	41446268	16.41702769
chr1	41447756	41448196	27.14547998
chr1	41469393	41469663	425.9455488
chr1	41626207	41626571	148.2936829
chr1	41707988	41708428	37.47145024
chr1	41711307	41711747	39.17058492
chr1	41779246	41779686	107.0176963
chr1	41826696	41827136	34.57577226
chr1	41882722	41883162	29.45095442
chr1	41898335	41898775	42.74054968
chr1	41961908	41962348	120.8753584
chr1	41981711	41982151	77.89069971
chr1	42006496	42006936	27.8228679
chr1	42347663	42348103	68.46087986
chr1	42800040	42800234	106.3289744
chr1	42800807	42801247	142.6927749
chr1	42977222	42977662	48.09702385
chr1	43018178	43018618	34.10666015
chr1	43123660	43124211	289.642533
chr1	43124393	43124553	19.06168274
chr1	43146630	43146790	16.35220512
chr1	43147133	43147293	19.43325451
chr1	43147624	43147966	443.1069145
chr1	43148553	43148973	440.3596706
chr1	43195655	43196095	28.39324652
chr1	43231478	43231918	32.00049655
chr1	43232728	43233496	69.70893717
chr1	43282710	43283150	62.94943557
chr1	43290793	43291347	192.0083917
chr1	43311475	43311915	63.69520051
chr1	43312088	43312528	117.1051762
chr1	43388435	43389018	47.66139519
chr1	43389919	43390359	58.24397065
chr1	43401973	43402413	66.93261384
chr1	43407373	43407813	34.93698388
chr1	43423852	43424216	207.0729788
chr1	43428858	43429018	19.33288241
chr1	43429323	43429763	114.1640249
chr1	43432732	43433172	31.50494884
chr1	43637762	43638059	380.4130713
chr1	43638269	43638633	53.19347374
chr1	43795874	43796314	40.64135226
chr1	43824074	43824514	52.74463627
chr1	43832850	43833290	76.25427451
chr1	43833711	43834151	71.46820839
chr1	43855246	43855686	67.70654539
chr1	43870835	43871275	38.95398944
chr1	43988452	43988816	190.2122202
chr1	44045676	44046116	40.7851094
chr1	44116036	44116476	58.44462493
chr1	44172887	44173047	20.99776522
chr1	44173099	44173321	146.9279073
chr1	44173378	44173538	23.47826188
chr1	44300198	44300638	55.54448418
chr1	44412119	44412457	423.8127771
chr1	44435499	44435863	254.9653008
chr1	44439970	44440130	16.29160866
chr1	44440319	44440683	179.6394745
chr1	44445410	44445774	161.3682638
chr1	44456986	44457426	73.59936105
chr1	44460457	44460897	93.21136272
chr1	44471295	44471735	70.47966401
chr1	44495615	44496111	627.3644362
chr1	44496929	44497191	124.7064841
chr1	44501679	44501925	225.1198602
chr1	44502221	44502661	64.72671495
chr1	44513432	44513592	16.38542644
chr1	44678881	44679321	89.27926191
chr1	44756467	44756831	215.2580659
chr1	44820744	44821108	154.505545
chr1	44951290	44951730	52.72819381
chr1	44987246	44987406	18.87345123
chr1	44997800	44998240	33.16346783
chr1	45097497	45097922	313.8545373
chr1	45103576	45104093	54.57722147
chr1	45139918	45140358	63.60708814
chr1	45142133	45142573	36.75241246
chr1	45173566	45174006	36.76611103
chr1	45187745	45188030	376.9910043
chr1	45196460	45196620	18.7545567
chr1	45196846	45197286	29.39201643
chr1	45205221	45205661	94.45415365
chr1	45240759	45241705	659.0198958
chr1	45251749	45252189	52.82592006
chr1	45265399	45265738	388.0179188
chr1	45265751	45266247	200.439814
chr1	45273079	45273616	261.6233229
chr1	45285356	45285516	17.20952131
chr1	45296545	45296985	26.61425268
chr1	45299966	45300406	45.16426729
chr1	45301524	45301964	33.9764711
chr1	45452161	45452544	370.4205771
chr1	45476762	45477202	29.76737568
chr1	45477702	45478142	124.8322876
chr1	45478484	45478717	132.0170376
chr1	45501261	45501701	31.77737561
chr1	45503163	45503603	37.35449406
chr1	45504753	45505117	23.98500428
chr1	45550194	45550634	37.602113
chr1	45765862	45766302	32.82707468
chr1	45769445	45769871	219.6201229
chr1	45805467	45805831	46.00318349
chr1	45805898	45806008	74.62623577
chr1	45806031	45806227	70.45730322
chr1	45956703	45957143	53.69771784
chr1	45965747	45966187	148.0142614
chr1	45978265	45978629	165.7715454
chr1	45987152	45987312	35.99989648
chr1	45987404	45987913	191.5390636
chr1	46016250	46016698	483.0548148
chr1	46035677	46036117	32.50013563
chr1	46050057	46050497	41.08870272
chr1	46152145	46152976	254.9155484
chr1	46153723	46153883	55.88004329
chr1	46154043	46154483	84.99333966
chr1	46219098	46219538	30.17037391
chr1	46235011	46235451	32.46871902
chr1	46268477	46268667	239.4581241
chr1	46269134	46269294	18.0563163
chr1	46329795	46330235	61.64977405
chr1	46519359	46519799	42.48246325
chr1	46536059	46536499	39.53295172
chr1	46598452	46598816	139.0354328
chr1	46622288	46622652	203.5360043
chr1	46624203	46624363	21.46945313
chr1	46645108	46645548	27.51288064
chr1	46663784	46664224	60.12945708
chr1	46668727	46669167	32.40138354
chr1	46712530	46712894	178.5574402
chr1	46713287	46713468	66.66632642
chr1	46751704	46752068	143.4034031
chr1	46767197	46767637	34.23144252
chr1	46768936	46769096	86.73209472
chr1	46769128	46769472	303.1555064
chr1	46770348	46770788	31.1987598
chr1	46806271	46806673	472.2435845
chr1	46885925	46886289	23.1502046
chr1	46887343	46887783	50.46712796
chr1	46903390	46903830	51.48948516
chr1	46907958	46908565	290.6517086
chr1	46912478	46912918	28.42222854
chr1	46943038	46943478	36.08281065
chr1	46950367	46950807	32.17519182
chr1	46988246	46988501	191.4816359
chr1	46993657	46994097	40.14417953
chr1	47010519	47010959	83.60892682
chr1	47060847	47061287	48.58523295
chr1	47069650	47070090	36.25540843
chr1	47082359	47082799	86.62697425
chr1	47133818	47134258	49.34255048
chr1	47184663	47185027	116.2736518
chr1	47190846	47191286	40.085299
chr1	47644700	47645140	48.7401035
chr1	47645881	47646321	31.54945575
chr1	47646797	47647237	102.7237844
chr1	47647656	47648096	31.97053022
chr1	47658518	47658958	62.71716319
chr1	47697486	47697649	65.31449333
chr1	47697863	47698227	135.5573573
chr1	47707440	47707880	30.55371577
chr1	47728469	47728909	26.86357365
chr1	47779620	47780060	71.13565916
chr1	47799176	47799837	116.4685958
chr1	47799851	47800011	36.66949183
chr1	47898008	47898448	41.37834426
chr1	47902057	47902497	30.04031457
chr1	48384109	48384549	37.6576909
chr1	48387634	48388074	28.59897201
chr1	50798638	50799078	35.11257207
chr1	50799171	50799611	26.86188996
chr1	51425330	51425490	27.81523114
chr1	51425836	51426205	442.0590761
chr1	51433787	51433947	21.1047074
chr1	51434187	51434387	101.5721708
chr1	51443448	51443888	73.98193188
chr1	51443987	51444147	21.21650418
chr1	51701699	51702139	64.79115836
chr1	51750155	51750596	86.97042
chr1	51762469	51762909	45.64395604
chr1	51796901	51797265	193.7850624
chr1	51888990	51889430	49.35906517
chr1	51895527	51895967	69.13297683
chr1	51983602	51983966	222.5195719
chr1	51984914	51985354	47.10347981
chr1	51985988	51986428	43.15330534
chr1	52034839	52035279	44.53188282
chr1	52082593	52083033	30.96829408
chr1	52088099	52088539	83.55709477
chr1	52195077	52195331	181.3967637
chr1	52197639	52198079	66.62741486
chr1	52202406	52202846	36.37783717
chr1	52217733	52218173	106.2168577
chr1	52344497	52344861	129.3843842
chr1	52432122	52432562	34.62433703
chr1	52499254	52499618	157.473507
chr1	52521002	52521467	77.39629863
chr1	52521763	52522265	282.1929351
chr1	52607498	52607938	93.5917892
chr1	52831727	52831928	113.7763188
chr1	52869291	52869731	49.65286562
chr1	52870001	52870441	56.05160673
chr1	52870522	52870682	18.76435868
chr1	52889363	52889803	30.81016299
chr1	52998359	52998799	32.82039044
chr1	53018284	53018832	54.03261079
chr1	53018896	53019336	73.07023211
chr1	53079730	53080170	58.13283957
chr1	53163609	53164254	308.6176338
chr1	53168921	53169145	213.7623232
chr1	53192643	53193083	42.50834414
chr1	53308234	53308598	150.1417007
chr1	53308789	53308949	23.34776882
chr1	53379282	53379542	313.7352113
chr1	53512636	53513076	106.3541989
chr1	53581585	53582025	28.48916535
chr1	53612821	53613261	30.85484725
chr1	53649016	53649456	84.42250932
chr1	53685845	53686350	261.6729593
chr1	53703994	53704358	203.6997673
chr1	53791597	53792037	73.75622968
chr1	53792347	53792537	165.1389361
chr1	53833694	53834134	69.39876953
chr1	53854631	53855071	42.1452547
chr1	53951087	53951527	31.11381733
chr1	54155560	54156000	27.29933624
chr1	54303677	54304437	236.2961414
chr1	54355309	54355749	33.12666848
chr1	54411099	54411539	36.62477157
chr1	54518969	54519409	60.44010707
chr1	54547298	54547738	27.03143654
chr1	54587191	54587631	35.70950009
chr1	54629271	54629711	45.74182164
chr1	54665695	54666059	192.0319243
chr1	54678411	54678851	65.20643006
chr1	54738714	54739078	122.7875971
chr1	54739473	54739913	46.80564471
chr1	54752839	54753279	170.0744351
chr1	54776595	54777035	26.94318265
chr1	54842227	54842667	29.59534764
chr1	54873385	54873545	16.94861614
chr1	54873913	54874353	27.8563455
chr1	54930235	54930675	32.96269871
chr1	54953777	54954217	109.8217243
chr1	54954830	54955270	47.34734606
chr1	54965054	54965494	29.06822697
chr1	55181381	55181905	295.5261531
chr1	55230103	55230543	66.7665915
chr1	55326729	55326911	105.9692628
chr1	55352342	55352931	85.67287515
chr1	55393152	55393592	51.73795826
chr1	55504974	55505414	39.33846349
chr1	55680683	55680843	17.46100657
chr1	55680860	55681300	71.96702559
chr1	56968323	56968763	30.82593883
chr1	57684550	57684710	16.75774588
chr1	59220521	59220961	31.70901833
chr1	59221128	59221568	53.93238339
chr1	59247345	59247785	27.41680673
chr1	59249904	59250064	74.12021366
chr1	59280847	59281287	56.20815308
chr1	59281918	59282358	41.12482008
chr1	59347199	59347639	28.78218489
chr1	59349136	59349296	16.24923928
chr1	59349610	59349929	412.22919
chr1	59362220	59362660	123.5778985
chr1	59364669	59365033	158.2812144
chr1	59437316	59437756	26.98057088
chr1	59474192	59474632	29.19821623
chr1	59509364	59509804	26.77559568
chr1	59753698	59754138	27.06426327
chr1	59755825	59756265	89.22166761
chr1	59762379	59762819	61.84687761
chr1	59911877	59912317	46.00371549
chr1	61423643	61424083	53.54911468
chr1	61477873	61478313	39.10596891
chr1	61478845	61479285	87.55955274
chr1	61515511	61515951	77.50494934
chr1	61519493	61519933	55.38150718
chr1	61522658	61522818	129.8298182
chr1	61523253	61523693	48.593751
chr1	61542678	61542972	261.0783346
chr1	61545518	61545958	57.48257751
chr1	61547468	61547908	27.50218668
chr1	61548537	61548977	37.01897324
chr1	61586603	61586967	173.0544687
chr1	61607291	61607731	34.73618069
chr1	61629021	61629461	30.1337458
chr1	61649820	61650184	140.107987
chr1	61718854	61719014	22.81180393
chr1	61719059	61719287	210.6841174
chr1	61736996	61737436	27.77561937
chr1	61907259	61907699	69.85648134
chr1	61912352	61912792	28.77266552
chr1	62190738	62190898	17.71297095
chr1	62889428	62889868	61.03458546
chr1	62901806	62902246	44.70584384
chr1	62902333	62902773	63.54575766
chr1	63087471	63087911	51.43433413
chr1	63249384	63249976	142.3031715
chr1	63727319	63727759	28.39862104
chr1	63793199	63793639	51.25399589
chr1	63833187	63833627	30.79884323
chr1	63988708	63989148	114.7593568
chr1	65222959	65223399	55.98647336
chr1	65329708	65330244	100.9237268
chr1	65330748	65331188	38.5811711
chr1	65532347	65532787	37.12600604
chr1	65533288	65533521	157.6477195
chr1	65612977	65613417	58.71069453
chr1	65687663	65688103	34.80535421
chr1	65696766	65697206	48.82757792
chr1	65698024	65698464	43.44858009
chr1	65719794	65720480	101.9958419
chr1	65743341	65743781	32.82295726
chr1	65758846	65759138	397.9252062
chr1	65775532	65775692	25.25224133
chr1	65775759	65776199	44.38930565
chr1	65781907	65782347	28.86434465
chr1	65783513	65783953	57.65035156
chr1	65878131	65878571	42.38340409
chr1	65888122	65888562	28.61541657
chr1	65946646	65947010	228.5205499
chr1	65952309	65952749	39.49692995
chr1	65990853	65991293	76.91545994
chr1	66004345	66004785	63.60178974
chr1	67390469	67390629	20.04149385
chr1	67390658	67391098	46.76573097
chr1	67519376	67520018	74.6069284
chr1	67657904	67658064	16.61540211
chr1	67673081	67673521	46.4610253
chr1	67894458	67895027	101.2236018
chr1	67895447	67895607	16.59841676
chr1	67895951	67896563	374.8886501
chr1	67896702	67896862	26.41077502
chr1	67944767	67945131	194.7432867
chr1	67966032	67966472	73.07910884
chr1	68027261	68027701	53.10914002
chr1	68148298	68148458	16.70706608
chr1	68150643	68151083	52.31659959
chr1	68152300	68152664	168.3807305
chr1	68154315	68154679	24.68888201
chr1	68199397	68199837	28.03044882
chr1	68199873	68200033	50.23703081
chr1	68297716	68298156	27.47430339
chr1	68364029	68364469	56.83537671
chr1	68382102	68382542	36.38187296
chr1	68577465	68577905	27.72164902
chr1	68757614	68758054	28.53255263
chr1	68962579	68963019	39.78006346
chr1	70017404	70017704	368.664142
chr1	70508061	70508501	30.38771814
chr1	70671149	70671513	146.2877479
chr1	70687002	70687206	145.1810744
chr1	70820246	70820686	37.10771063
chr1	70825946	70826386	77.44181819
chr1	70876786	70877226	55.39091791
chr1	70877766	70878206	27.94578998
chr1	71141323	71141763	94.51454522
chr1	71513291	71513731	63.13096476
chr1	71546559	71547200	144.9461129
chr1	74663600	74664040	39.05084439
chr1	74665142	74665582	62.71672711
chr1	75198636	75199076	69.91861852
chr1	76105810	76106250	41.17658722
chr1	76189904	76190478	155.8750674
chr1	76251593	76251950	540.6909953
chr1	76262257	76262697	28.71963141
chr1	77684886	77685326	40.7106956
chr1	78148034	78148194	21.53594474
chr1	78148515	78149118	379.8714871
chr1	78245095	78245535	75.58827874
chr1	78444682	78444883	113.8565808
chr1	78444911	78445351	114.9181124
chr1	78470299	78470739	27.59133285
chr1	84384485	84384925	34.10859459
chr1	84543178	84543618	114.5604438
chr1	84568963	84569403	26.67447417
chr1	84583497	84583937	30.76800368
chr1	84764102	84764304	161.033196
chr1	84767103	84767543	29.32730577
chr1	84944883	84945528	139.4787756
chr1	84971582	84972022	32.41398077
chr1	84972172	84972536	23.95377223
chr1	85039846	85040286	45.11155539
chr1	85048745	85049185	29.67502235
chr1	85070168	85070608	116.5988847
chr1	85086312	85086960	101.8639128
chr1	85154299	85154739	34.85853116
chr1	85156193	85156633	61.83286772
chr1	85219200	85219640	30.94168003
chr1	85300774	85301214	78.44447327
chr1	85575062	85575502	46.82982948
chr1	85666083	85666523	45.3441835
chr1	85667030	85667190	20.59146204
chr1	85690756	85691196	40.53320568
chr1	85725220	85725660	68.80536238
chr1	86042580	86043020	28.29390326
chr1	86046169	86046609	47.53284252
chr1	86046831	86047271	85.24049759
chr1	86173997	86174207	228.2657268
chr1	87169984	87170424	74.03834862
chr1	87241053	87241493	31.09856753
chr1	87405115	87405555	52.00994034
chr1	87490870	87491310	31.92245559
chr1	87645777	87646217	43.83917642
chr1	87793832	87794272	39.13511603
chr1	87794506	87794720	62.31894111
chr1	87800706	87801273	47.78686755
chr1	89149703	89150143	107.6114046
chr1	89357075	89357515	92.56513139
chr1	89458172	89458860	78.62814681
chr1	89981599	89982039	36.84731328
chr1	89989544	89989704	42.64349164
chr1	89989732	89990208	210.1269125
chr1	89990445	89990605	19.33702999
chr1	90011155	90011595	36.71897558
chr1	90098159	90098599	27.03161039
chr1	90252182	90252622	28.31111342
chr1	90286208	90286648	51.16559448
chr1	90287399	90287517	73.60526845
chr1	90288607	90288935	497.8773453
chr1	90289185	90289625	68.79696227
chr1	90361731	90362171	107.5544555
chr1	90367803	90368243	34.07264757
chr1	90456794	90457234	27.24723893
chr1	90460493	90460933	88.55476255
chr1	91316894	91317334	65.48756947
chr1	91487487	91488007	242.8220166
chr1	91869924	91870596	155.7685764
chr1	91966903	91967083	108.2759221
chr1	92056684	92057124	37.3084538
chr1	92178772	92179212	50.50989706
chr1	92180290	92180730	32.97739957
chr1	92196306	92196746	37.72710187
chr1	92198017	92198381	215.0517127
chr1	92269384	92269824	34.14158057
chr1	92270241	92270681	69.67511544
chr1	92351534	92351974	28.63133333
chr1	92371578	92372018	32.17934695
chr1	92764254	92764694	48.5821211
chr1	92912010	92912450	30.21937214
chr1	93010273	93010713	81.74449454
chr1	93250834	93251198	175.2893891
chr1	93257004	93257444	28.50447032
chr1	93297426	93297990	494.6145626
chr1	93422592	93423032	71.05201036
chr1	93499323	93499763	42.49826765
chr1	93544528	93544892	175.9833508
chr1	93643970	93644410	26.65230994
chr1	93645690	93646436	97.8250121
chr1	93646462	93646622	21.64953342
chr1	93811187	93811551	216.0978891
chr1	93969891	93970352	57.21351434
chr1	94033106	94033380	321.0304089
chr1	94312022	94312386	146.641914
chr1	94312929	94313369	54.53781858
chr1	94313490	94313650	18.18311271
chr1	94344649	94344862	178.695305
chr1	94375039	94375403	150.3389181
chr1	94480655	94481019	163.1705467
chr1	94883497	94883937	32.14217033
chr1	95538274	95538714	157.3382377
chr1	95550009	95550449	28.20302435
chr1	95582213	95582653	77.62229334
chr1	95645130	95645570	82.34094172
chr1	95699518	95699958	35.27430154
chr1	97187143	97187583	56.1987611
chr1	100065385	100065545	19.2643017
chr1	100211233	100211673	31.88849145
chr1	100231956	100232396	33.22645914
chr1	100274221	100274661	90.36547311
chr1	100315083	100315757	122.6972564
chr1	100435315	100435755	80.76972724
chr1	100435945	100436105	17.11316938
chr1	100500035	100500475	26.92578077
chr1	100503469	100503655	92.35301014
chr1	100504086	100504567	64.68213362
chr1	100596286	100596726	37.81560883
chr1	100598548	100598912	183.7132036
chr1	100712380	100712540	20.09407081
chr1	100715108	100715548	100.8296077
chr1	100731603	100732043	36.41543533
chr1	100812799	100813239	41.91864582
chr1	100816759	100817398	182.2748248
chr1	100828553	100828917	283.3506589
chr1	100829382	100829822	34.00653074
chr1	100866064	100866175	83.06906839
chr1	100905616	100906056	63.54144499
chr1	101300689	101300849	16.19325336
chr1	101360461	101360901	30.09370091
chr1	101491215	101491786	360.8543024
chr1	101537066	101537506	28.70389624
chr1	101723351	101723791	40.64936585
chr1	101757239	101757679	47.33425889
chr1	107600073	107600233	16.9591222
chr1	108559014	108559454	35.53057153
chr1	108742626	108743066	38.54159787
chr1	109055087	109055527	71.03949708
chr1	109064509	109064949	27.92963342
chr1	109076394	109076834	33.2845764
chr1	109102358	109102798	65.19933277
chr1	109104326	109104766	28.1385002
chr1	109234633	109235369	180.9571296
chr1	109251637	109252077	35.33118774
chr1	109289110	109289550	59.64608284
chr1	109370687	109371127	60.98484821
chr1	109373011	109373451	34.24768357
chr1	109419469	109419909	99.69185466
chr1	109505367	109505527	19.12011708
chr1	109505883	109506247	170.3212232
chr1	109584492	109584932	50.56549671
chr1	109618445	109618885	92.06877926
chr1	109622347	109622787	30.054922
chr1	109631803	109632243	40.36387784
chr1	109633143	109633507	183.7020803
chr1	109633818	109634258	28.05950727
chr1	109642650	109643110	322.5922549
chr1	109643233	109643393	41.73949449
chr1	109655274	109655714	56.11292943
chr1	109734039	109734199	21.41310591
chr1	109756661	109757101	86.99669583
chr1	109757449	109757813	141.7899188
chr1	109806127	109806567	123.9952407
chr1	109820021	109820461	33.56823062
chr1	109825865	109826080	90.71406072
chr1	109841212	109841652	179.0461012
chr1	109931614	109931774	21.54576678
chr1	109932374	109932814	75.47584951
chr1	109933183	109933623	35.02704965
chr1	109935500	109935940	39.04498125
chr1	109968842	109969487	163.9015366
chr1	110026493	110026653	20.49495647
chr1	110026724	110027318	205.5266928
chr1	110036436	110036876	26.92465185
chr1	110052185	110052625	56.80479375
chr1	110074996	110075156	16.60265505
chr1	110088871	110089311	57.96447718
chr1	110090986	110091426	43.75537664
chr1	110162191	110162636	528.3502536
chr1	110163450	110163890	32.05574437
chr1	110183102	110183542	29.84058056
chr1	110185923	110186363	27.85298731
chr1	110198489	110198929	45.32620146
chr1	110261056	110261496	29.18135714
chr1	110268109	110268549	35.76672835
chr1	110316208	110316648	60.22932572
chr1	110319446	110319886	29.344161
chr1	110364652	110365327	61.35072661
chr1	110369485	110369925	159.9277175
chr1	110377518	110377958	33.68281966
chr1	110407087	110407527	28.58048374
chr1	110444317	110444758	64.98664041
chr1	110453201	110453641	41.0185017
chr1	110460815	110461087	251.7500836
chr1	110473698	110474138	28.21998838
chr1	110522202	110522642	67.74418279
chr1	110527164	110527604	41.65771209
chr1	110577130	110577299	107.8600578
chr1	110602615	110603055	34.85553046
chr1	110648725	110649165	28.75719423
chr1	110658988	110659428	29.44718749
chr1	110805624	110805784	17.06097188
chr1	110880757	110881570	576.1155178
chr1	110881752	110882292	113.3946418
chr1	110950225	110950552	238.9859429
chr1	110955112	110955552	28.43310141
chr1	111159195	111159635	27.80967721
chr1	111161954	111162394	70.14210369
chr1	111323454	111323894	32.64791074
chr1	111422578	111423018	32.39436763
chr1	111459374	111459814	33.82922638
chr1	111505836	111505996	25.18096713
chr1	111506306	111506746	30.24497881
chr1	111682624	111683064	68.70385518
chr1	111704460	111704900	66.28060093
chr1	111740265	111740425	20.73345193
chr1	111991723	111992320	391.7991922
chr1	112050225	112050665	43.39548633
chr1	112142372	112142812	56.06056494
chr1	112162526	112162966	29.20744102
chr1	112163085	112163525	31.47171344
chr1	112203246	112203686	31.90023673
chr1	112289820	112290260	53.94070558
chr1	112298080	112298598	188.7821857
chr1	112841161	112841601	33.98734637
chr1	112861744	112862184	88.69444383
chr1	112864570	112865010	72.76642561
chr1	112868107	112868547	29.17185692
chr1	112912397	112912557	17.14776777
chr1	112933396	112933836	31.76577768
chr1	113005444	113005884	92.20510362
chr1	113008662	113009026	209.2612709
chr1	113118094	113118534	47.02723762
chr1	113161500	113161940	67.67620007
chr1	113162173	113162621	84.58084816
chr1	113217003	113217443	49.6118664
chr1	113243155	113243664	46.66261324
chr1	113247457	113247897	69.19758607
chr1	113249846	113250286	65.09809709
chr1	113346748	113347188	29.80871876
chr1	113351791	113352231	28.11640849
chr1	113420848	113421288	41.99098858
chr1	113478477	113478917	56.31134353
chr1	113498025	113498185	18.9143208
chr1	113498320	113498746	154.0690231
chr1	113498754	113499228	272.3797222
chr1	113499966	113500406	35.54602944
chr1	113585201	113585641	74.21749752
chr1	113614650	113615090	37.22441817
chr1	113752912	113753352	42.87604131
chr1	113760488	113760928	34.50631657
chr1	114219899	114220339	91.61298393
chr1	114301932	114302372	51.20478737
chr1	114355048	114355412	132.1868891
chr1	114361185	114361625	52.0035935
chr1	114447379	114448032	204.2747255
chr1	114456828	114457268	126.814854
chr1	114471929	114472369	105.1345571
chr1	114472591	114472751	16.42194045
chr1	114491497	114491937	36.53587403
chr1	114889101	114889541	142.7278546
chr1	114922549	114922989	107.0664796
chr1	114930990	114931430	32.97679901
chr1	114996076	114996516	52.70156044
chr1	115053770	115053951	96.11115771
chr1	115124085	115124622	73.26457242
chr1	115259270	115259643	733.0809834
chr1	115300124	115300284	23.74220397
chr1	115300532	115300896	122.7767583
chr1	115323087	115323451	174.2808516
chr1	116183650	116184090	28.39564765
chr1	116184171	116184331	23.00672115
chr1	116198002	116198162	19.24379085
chr1	116227702	116228142	26.8677157
chr1	116518560	116519000	52.8750269
chr1	116681604	116682044	32.23147745
chr1	116694647	116695087	62.16608859
chr1	116711073	116711233	130.6164823
chr1	116820809	116821249	96.48929694
chr1	116854242	116854682	37.2840735
chr1	116915780	116916016	210.581757
chr1	116916552	116916992	30.80931331
chr1	116951814	116952254	33.56030632
chr1	116961005	116961445	83.50445092
chr1	117018954	117019402	117.0756214
chr1	117027852	117028292	34.15012326
chr1	117047079	117047519	31.24615621
chr1	117099252	117099692	61.5491675
chr1	117112860	117113300	56.12443558
chr1	117113550	117113990	77.82677651
chr1	117115977	117116417	52.20044528
chr1	117210114	117210554	40.81323374
chr1	117215151	117215591	36.00299664
chr1	117221791	117222231	32.69967896
chr1	117230246	117230686	61.31670336
chr1	117235472	117235912	34.47728776
chr1	117264844	117265284	27.45123164
chr1	117305372	117305812	50.50123701
chr1	117360207	117360647	35.71980933
chr1	117368446	117368886	26.94688176
chr1	117369807	117370247	119.039685
chr1	117388692	117389132	27.78798552
chr1	117424860	117425300	50.9394663
chr1	117473740	117474180	29.52985698
chr1	117578719	117579159	34.0211948
chr1	117602207	117602764	62.56402987
chr1	117602941	117603381	87.52047951
chr1	117635818	117636258	33.19062906
chr1	117664776	117664936	122.9015518
chr1	117882520	117882960	84.93411482
chr1	117906208	117906648	30.324496
chr1	117909191	117909631	87.04524144
chr1	117909813	117910253	68.9250781
chr1	118149138	118149578	26.80578798
chr1	118155173	118155613	63.51845834
chr1	118155888	118156328	35.63569358
chr1	118187251	118187691	74.81236814
chr1	118202468	118202908	71.14372897
chr1	118214410	118214850	37.70372931
chr1	118472246	118472576	374.289796
chr1	118592581	118593021	76.66056423
chr1	119506302	119506666	226.4759651
chr1	119683076	119683459	347.7260495
chr1	119683691	119683851	23.12374904
chr1	119747510	119747950	33.65082472
chr1	120188485	120188925	62.20022178
chr1	120190758	120191410	67.19648877
chr1	120218164	120218604	26.83689644
chr1	120254305	120254745	28.0150577
chr1	120255331	120255558	94.82558017
chr1	120279797	120280237	87.64399096
chr1	120413504	120413944	31.82048193
chr1	121225885	121226010	117.2849937
chr1	121336963	121337327	173.9781798
chr1	143467468	143467908	42.66501268
chr1	143988892	143989332	28.3476899
chr1	144061573	144062013	29.6280148
chr1	144532088	144532528	27.51476112
chr1	144533980	144534420	224.6072259
chr1	144535215	144535655	46.61728598
chr1	144881262	144881702	34.10632166
chr1	145022202	145022642	58.1594373
chr1	145044895	145045335	48.32492885
chr1	145058901	145059341	58.61221736
chr1	145096201	145096641	103.256733
chr1	145208754	145209194	55.27740698
chr1	145382994	145383154	19.7260914
chr1	145395360	145395800	50.75437224
chr1	145396738	145397178	42.86799004
chr1	145397523	145397963	44.74050619
chr1	145421644	145422084	28.60776725
chr1	145427372	145427812	41.95492779
chr1	145438227	145438669	90.5581788
chr1	145455179	145455845	118.4894715
chr1	145477344	145477784	28.12206792
chr1	145502176	145502616	89.40227342
chr1	145507630	145508070	94.56044957
chr1	145516015	145516455	56.32421621
chr1	145575077	145575517	31.25518373
chr1	145589228	145589668	33.92258227
chr1	145610739	145611103	203.5618124
chr1	145826824	145827264	71.1790091
chr1	146556056	146556819	92.71369548
chr1	146642346	146642786	39.58543141
chr1	146643882	146644322	60.45886504
chr1	146713978	146714418	93.78991948
chr1	146714587	146714951	251.6459389
chr1	147400367	147400807	32.64116616
chr1	147736911	147737351	36.59947161
chr1	147806323	147806763	63.81039004
chr1	147806956	147807396	63.64912784
chr1	148000251	148000411	20.27400191
chr1	148556247	148556687	29.62487354
chr1	149204223	149204663	83.39111197
chr1	149215395	149215835	55.66584376
chr1	149223625	149224065	58.66741089
chr1	149224384	149224824	40.40151047
chr1	149294666	149294826	17.50980773
chr1	149298399	149298839	35.26914172
chr1	149680029	149680469	30.21669235
chr1	149858092	149858741	74.66770244
chr1	149859892	149860332	87.74614802
chr1	149914123	149914563	30.44381709
chr1	149982520	149982960	40.62592443
chr1	150037169	150037609	32.33660864
chr1	150039602	150039808	92.50475271
chr1	150121841	150122281	30.36306756
chr1	150135361	150135801	38.94690107
chr1	150206854	150207294	57.30446704
chr1	150207583	150208023	46.82471646
chr1	150208338	150208498	32.67884126
chr1	150208520	150209118	111.4090123
chr1	150228274	150228714	42.35891594
chr1	150266087	150266416	258.682673
chr1	150293726	150294090	209.332458
chr1	150336063	150336725	117.3686072
chr1	150459598	150459962	206.3629919
chr1	150478982	150479142	19.27335441
chr1	150480323	150480763	34.5583263
chr1	150488046	150488486	30.65902148
chr1	150518014	150518454	41.04091387
chr1	150521320	150521760	77.3451342
chr1	150532393	150532833	36.80245451
chr1	150533422	150533862	33.78923686
chr1	150534533	150534693	16.54175234
chr1	150551753	150552193	34.12326724
chr1	150577124	150577564	78.07531576
chr1	150594929	150595369	27.2253329
chr1	150601569	150602210	106.7554088
chr1	150669704	150670144	49.00700828
chr1	150894920	150895360	27.34401151
chr1	150898583	150898947	151.7722313
chr1	150946315	150946755	41.24189374
chr1	150949615	150950055	73.21705521
chr1	150951927	150952367	35.03617568
chr1	150954526	150954966	28.7426228
chr1	150980618	150981058	48.32085336
chr1	150985998	150986438	43.37225097
chr1	150996996	150997436	29.22625099
chr1	151027502	151027942	31.90232232
chr1	151030164	151030604	78.36399785
chr1	151031956	151032396	58.44943966
chr1	151035260	151035700	44.63362192
chr1	151042921	151043081	30.03025885
chr1	151043164	151043358	150.8127068
chr1	151138248	151138712	63.81214646
chr1	151162475	151162931	137.5141342
chr1	151226978	151227418	75.51136115
chr1	151253822	151254262	103.805648
chr1	151284075	151284518	140.1879631
chr1	151299715	151300155	70.86762127
chr1	151300616	151301056	27.89277061
chr1	151319456	151319646	104.5198165
chr1	151371742	151372395	50.23448622
chr1	151431491	151431651	17.50038387
chr1	151431729	151432169	26.75065295
chr1	151512137	151512501	23.23250039
chr1	151512734	151513174	29.42935874
chr1	151547363	151547803	36.65937041
chr1	151566574	151567014	30.6896098
chr1	151568893	151569333	51.89027012
chr1	151584360	151584800	40.50048397
chr1	151707474	151707914	29.83674717
chr1	151735809	151736249	68.45849204
chr1	151747119	151747279	31.3246009
chr1	151762712	151763152	43.93564468
chr1	151808890	151809330	29.93290519
chr1	151878186	151878626	56.29164057
chr1	151881841	151882096	76.47874471
chr1	152007179	152007962	91.49631637
chr1	152009227	152009667	70.47864913
chr1	152020437	152020991	88.94968977
chr1	152043476	152043916	48.34990109
chr1	152140384	152140824	28.29834645
chr1	153250435	153250595	16.20501923
chr1	153314603	153315043	26.68077987
chr1	153316289	153316729	46.69812545
chr1	153377140	153377580	65.26628619
chr1	153405930	153406090	18.27080343
chr1	153438235	153438675	143.4687237
chr1	153482187	153482627	67.22603804
chr1	153483472	153483762	296.0584002
chr1	153505562	153506002	30.58958701
chr1	153517485	153517925	33.23171288
chr1	153540973	153541413	56.95608014
chr1	153581623	153582063	26.76809958
chr1	153588728	153589168	30.34491435
chr1	153606459	153606619	17.54064176
chr1	153606777	153607005	142.8559771
chr1	153630905	153631551	133.0286918
chr1	153643287	153643585	279.1903124
chr1	153643654	153643814	17.45853756
chr1	153669551	153669991	95.56724946
chr1	153699876	153700518	96.93653106
chr1	153747774	153748214	32.61821463
chr1	153755853	153756293	73.18200269
chr1	153894599	153895039	41.72823507
chr1	153895065	153895225	23.22563773
chr1	153918295	153918735	44.52990472
chr1	153919008	153919448	97.47588232
chr1	153931004	153931164	16.77717775
chr1	153935589	153936029	38.72300229
chr1	153939640	153940004	102.1508258
chr1	153940206	153940457	106.9674934
chr1	153963084	153963524	192.5547086
chr1	154130173	154130613	83.93201682
chr1	154154698	154155138	27.96304823
chr1	154155436	154155876	67.71672226
chr1	154159522	154159962	73.27706438
chr1	154192931	154193414	425.0379034
chr1	154193672	154193886	103.0529596
chr1	154193983	154194143	23.91201941
chr1	154244883	154245323	53.57260068
chr1	154285458	154285898	53.31078115
chr1	154293297	154293737	189.155998
chr1	154297017	154297457	30.30136075
chr1	154298822	154299018	120.2693723
chr1	154307521	154307961	28.50097487
chr1	154320858	154321298	30.74017441
chr1	154325101	154325541	44.87971767
chr1	154326994	154327434	34.37106664
chr1	154357998	154358438	32.81535971
chr1	154359063	154359503	29.88813105
chr1	154377601	154378041	37.36581622
chr1	154435593	154436033	60.29311143
chr1	154469424	154469864	46.86486479
chr1	154531263	154531670	195.6034917
chr1	154532113	154532273	16.54624814
chr1	154580515	154580955	63.94767998
chr1	154599597	154600037	75.36301755
chr1	154600290	154600654	210.8494364
chr1	154729627	154730067	27.98931509
chr1	154834080	154834520	27.50653248
chr1	154856404	154856844	96.95543509
chr1	154858756	154859196	34.8746304
chr1	154908940	154909304	193.0432899
chr1	154933985	154934425	46.21023741
chr1	154936127	154936567	29.97347047
chr1	154942989	154943429	48.47378103
chr1	154946969	154947570	226.2656205
chr1	154955532	154955920	244.5600315
chr1	154971512	154971952	53.94803057
chr1	154972181	154972816	302.3655561
chr1	154973165	154973828	195.1851199
chr1	154974358	154974798	37.12428147
chr1	154989885	154990325	98.7982131
chr1	155022860	155023300	99.73082068
chr1	155023650	155024090	45.40018721
chr1	155043316	155043756	92.52102251
chr1	155051014	155051454	30.006675
chr1	155057221	155057661	41.41259452
chr1	155058464	155058904	49.57281665
chr1	155063894	155064258	276.1863898
chr1	155092651	155093091	28.54315505
chr1	155099764	155100204	33.0611635
chr1	155107477	155107917	112.4207469
chr1	155108031	155108471	45.69867499
chr1	155112629	155113098	67.7260964
chr1	155140251	155140691	29.5565419
chr1	155145627	155146067	78.76437513
chr1	155163241	155163681	41.71787387
chr1	155164132	155164721	208.1040412
chr1	155176596	155177036	30.72661158
chr1	155178399	155178839	110.1262054
chr1	155178973	155179133	17.39662072
chr1	155194444	155194884	65.24165607
chr1	155196392	155196832	39.0548281
chr1	155196848	155197008	17.32184385
chr1	155197161	155197389	112.8751503
chr1	155214529	155214746	166.5043572
chr1	155220412	155220852	44.66059702
chr1	155225010	155225450	117.3319065
chr1	155232001	155232365	178.0935674
chr1	155243212	155243511	329.6032107
chr1	155246915	155247355	63.00879185
chr1	155278191	155278631	36.66422084
chr1	155290434	155290874	34.28916096
chr1	155293190	155293350	16.52959967
chr1	155294019	155294459	99.1118376
chr1	155532669	155532829	17.482848
chr1	155532855	155533648	69.81902174
chr1	155579583	155579941	268.6072967
chr1	155658367	155659050	84.32706187
chr1	155662018	155662178	16.56894635
chr1	155715208	155715572	165.3796649
chr1	155804239	155804679	29.63509962
chr1	155903943	155904594	167.6645997
chr1	155940268	155940632	261.3870379
chr1	155948130	155948570	75.41585065
chr1	155949786	155950226	32.59631649
chr1	155951956	155952396	27.63936767
chr1	155953234	155953674	70.19754962
chr1	155971492	155971932	46.3478524
chr1	155990494	155990934	54.93214591
chr1	155995635	155996075	33.90387951
chr1	156023138	156023317	125.1662628
chr1	156024260	156024616	449.8481811
chr1	156051149	156051589	53.67489863
chr1	156052086	156052526	105.8991013
chr1	156066371	156066811	35.05607498
chr1	156076079	156076443	155.2065595
chr1	156083810	156084250	97.02952014
chr1	156084934	156085374	31.82796074
[truncated: 22,773 more rows]
