# Supplementary material for: Variable reproducibility in genome-scale public data: A case study using ENCODE ChIP sequencing resource
Source: FEBS Lett. 2015 Dec 21;589(24):3866–70. doi: 10.1016/j.febslet.2015.11.027 (PMC4686001; doi:10.1016/j.febslet.2015.11.027)
Supplement: Supplementary file advisedPeakLists.zip — This zip archive contains 56 advised peak lists (see main text and supplementary table 1). Files are bed like tab delimited text files, with 4 columns: chromosome, peak start, peak end, and peak score. [file mmc4.zip › K562_None_CEBPB.bed]

chr1	714983	715246	26.3617953545234
chr1	748160	748436	58.2318041669272
chr1	936196	936351	228.909842095112
chr1	993318	993594	29.6383817438374
chr1	999573	999841	53.4432547534008
chr1	1121134	1121410	83.0069351597793
chr1	1198201	1198477	65.1516053446612
chr1	1243479	1243781	435.799141869617
chr1	1252231	1252507	50.4539900028929
chr1	1333673	1333798	178.915685482538
chr1	1343463	1343738	34.0564494927605
chr1	1495487	1495763	52.3662630099191
chr1	1522574	1522707	145.504933975219
chr1	1549643	1549893	58.1173695623199
chr1	1617688	1617964	27.5977663988586
chr1	1680160	1680436	37.1893242160973
chr1	1711871	1712128	422.575002165308
chr1	1822639	1822915	31.8386631704316
chr1	1838656	1838932	68.6514740562949
chr1	1927762	1927858	110.686832922612
chr1	1933338	1933601	36.0590858173456
chr1	2036401	2036677	37.7171264561076
chr1	2120829	2121105	87.5470245041263
chr1	2166071	2166240	180.095065516993
chr1	2207441	2207510	95.0347259142495
chr1	2222218	2222352	146.871713258091
chr1	2322935	2323175	35.5983612309797
chr1	2425885	2425995	112.296507895041
chr1	3541232	3541508	61.6704023463662
chr1	3585482	3585721	340.681706845157
chr1	3691413	3691689	51.7751224292721
chr1	3738572	3738848	102.164240700333
chr1	3816819	3817003	194.624347387781
chr1	3838824	3839085	50.4654862863021
chr1	4052144	4052420	41.6135783192592
chr1	5840458	5840734	103.589045434277
chr1	5888437	5888713	43.969710283544
chr1	5977939	5978057	130.837175524385
chr1	6069845	6070121	49.7599781044678
chr1	6135915	6136191	55.4068338653156
chr1	6183225	6183406	155.07490434669
chr1	6300516	6300792	53.0694345465192
chr1	6320079	6320358	487.686244857072
chr1	6419811	6420087	42.8841477225178
chr1	6466121	6466392	50.4529590401125
chr1	6614592	6614827	56.5247496017745
chr1	6664411	6664683	53.930407845112
chr1	6762101	6762377	78.4120112994671
chr1	6787591	6787867	59.1425001076161
chr1	7004593	7004868	43.5772049234473
chr1	7018627	7018761	161.456911061727
chr1	7130463	7130739	28.8081882577572
chr1	7177613	7177889	46.6983196472275
chr1	7399144	7399420	37.9252244760246
chr1	7812501	7812759	38.9393975441858
chr1	7830052	7830184	120.069067031995
chr1	7831665	7831939	46.0672492798939
chr1	7844053	7844329	78.3992416245673
chr1	8065204	8065438	44.9151133150807
chr1	8107254	8107519	26.8489905163703
chr1	8107792	8108068	29.6509781741162
chr1	8224061	8224206	116.204917634549
chr1	8257856	8257975	173.332573538044
chr1	8272159	8272285	108.325951171096
chr1	8278758	8279034	91.064094177743
chr1	8449038	8449314	36.8289993550501
chr1	8557662	8557938	55.9511782387927
chr1	8580558	8580794	57.5147338918064
chr1	8632116	8632384	41.2256502659774
chr1	8761382	8761658	38.3369776578793
chr1	8772828	8773104	42.9452621734551
chr1	8825345	8825621	49.2239306527199
chr1	8849436	8849712	83.6685981123819
chr1	8878141	8878417	40.0555049119343
chr1	8914845	8915121	64.7421858168646
chr1	8938001	8938084	111.470338745462
chr1	8940067	8940343	34.9948449370247
chr1	8949251	8949527	54.8911202135842
chr1	8949456	8949563	52.9270681012622
chr1	8949440	8949527	43.1377091786693
chr1	8949456	8949732	41.1736570663472
chr1	8991407	8991683	71.1521603257463
chr1	9127326	9127602	43.5775651362641
chr1	9350243	9350497	83.4983070807517
chr1	9471016	9471146	121.497628708844
chr1	9489000	9489247	71.6222996402964
chr1	9498779	9499055	38.8042830366736
chr1	9571220	9571496	57.1407606321555
chr1	9577291	9577567	75.1728553166204
chr1	9589976	9590252	43.2637601553179
chr1	9599303	9599447	129.828534135114
chr1	9675912	9676170	43.5049868794157
chr1	9719388	9719664	43.2934477150201
chr1	9745991	9746267	36.5619292402802
chr1	9779266	9779542	50.330848622737
chr1	9819695	9819772	102.67471116883
chr1	9828184	9828460	46.1337669025314
chr1	9836378	9836653	69.0068929404908
chr1	9990097	9990373	110.794997723631
chr1	10011054	10011315	52.1725442169182
chr1	10093675	10093951	83.9864777949286
chr1	10115830	10116085	46.5050268195925
chr1	10119105	10119381	46.7528590557975
chr1	10138622	10138898	81.4481991993452
chr1	10434499	10434775	59.8969056961953
chr1	10460661	10460860	231.74232112442
chr1	10475482	10475756	116.866565662048
chr1	10519459	10519598	147.542656887436
chr1	10567632	10567809	238.84375229774
chr1	10597526	10597792	77.7134718111569
chr1	10615832	10615976	159.394211968919
chr1	10616491	10616767	71.2979358547508
chr1	10706476	10706752	69.6797463024893
chr1	11025774	11025882	97.5529076029234
chr1	11121270	11121543	44.0337325441235
chr1	11508484	11508650	140.360464058256
chr1	11593303	11593372	48.4730403559882
chr1	11600884	11601158	36.682823305589
chr1	11622780	11623056	54.7876505929676
chr1	11747048	11747320	33.1196042256419
chr1	11766927	11767008	115.087676578792
chr1	11773282	11773410	111.302481775843
chr1	11789323	11789498	139.039050403756
chr1	11790455	11790731	52.4913379038209
chr1	11795784	11796004	31.3378728906333
chr1	11797085	11797361	80.907527371642
chr1	11856232	11856508	86.0538577150612
chr1	11857929	11858078	214.70841098824
chr1	11902842	11903118	63.2891456123763
chr1	11941929	11942205	52.0685899123865
chr1	11942893	11943147	87.3231816862963
chr1	11953430	11953523	89.0392691802925
chr1	11969810	11969981	47.1008058350817
chr1	11998810	11999086	60.9555952729628
chr1	12027186	12027458	46.9147350654956
chr1	12044364	12044640	27.9312607927715
chr1	12061631	12061907	53.0941962163895
chr1	12075722	12075791	83.4671462167497
chr1	12098834	12099110	57.44583664067
chr1	12141949	12142115	186.076862507163
chr1	12240439	12240715	34.2722563553172
chr1	12278569	12278936	351.699888915443
chr1	12370206	12370482	41.3230673796673
chr1	12508970	12509176	162.122192503513
chr1	12538328	12538587	42.0645585025875
chr1	12571125	12571401	51.5337017577158
chr1	12588382	12588658	62.7993251534224
chr1	12590535	12590811	48.9317656776614
chr1	12615744	12616020	83.6071688910287
chr1	12640219	12640495	54.8055528035242
chr1	12647093	12647369	62.5580279742098
chr1	12653727	12653800	93.0639415182336
chr1	12664482	12664632	170.528488632473
chr1	12677865	12678130	38.6302300234511
chr1	12718172	12718448	39.5970949138066
chr1	12725586	12725862	45.9096154759899
chr1	12753307	12753583	77.0904313851093
chr1	12805317	12805499	136.491700884991
chr1	12814753	12815029	71.3270488651714
chr1	14074206	14074482	44.9673147097924
chr1	14135292	14135496	46.1982450667086
chr1	14748741	14748889	151.568867733399
chr1	14763547	14763822	55.1923636789846
chr1	14870114	14870195	116.690736896894
chr1	15008453	15008637	140.128455923552
chr1	15100903	15101179	70.2852580618184
chr1	15106940	15107084	169.518155320858
chr1	15166871	15167063	221.018552450342
chr1	15223561	15223837	48.7176235555408
chr1	15246375	15246523	150.882416088347
chr1	15296600	15296876	82.9716663460409
chr1	15343684	15343797	142.340299751088
chr1	15364995	15365271	36.887905657468
chr1	15485434	15485570	100.509887407941
chr1	15504119	15504395	35.8221804765811
chr1	15616890	15617138	43.812140160115
chr1	15754816	15755035	31.7133148315931
chr1	15756392	15756517	100.455071592956
chr1	15761283	15761559	86.6957045085946
chr1	15790800	15791076	34.1509670655271
chr1	15806608	15806732	112.612149573354
chr1	15850128	15850404	48.6958202947914
chr1	15851107	15851257	97.2515688291986
chr1	15851450	15851624	123.620469577811
chr1	15870098	15870306	241.874327331174
chr1	15945355	15945436	160.440089186686
chr1	15948575	15948705	106.744387130418
chr1	16001404	16001669	55.8467069996335
chr1	16007228	16007504	60.8303204549297
chr1	16099991	16100267	31.6233094635312
chr1	16160740	16161016	75.829698958997
chr1	16162199	16162475	70.7374836922215
chr1	16173143	16173419	78.9197361838312
chr1	16189158	16189434	42.8802639916151
chr1	16193447	16193688	381.504794532396
chr1	16212328	16212503	299.241426305352
chr1	16224322	16224598	52.2646477679233
chr1	16276228	16276504	93.2207882059332
chr1	16290400	16290676	57.5922210335869
chr1	16323009	16323285	47.5327271271154
chr1	16339333	16339382	114.169237627686
chr1	16345335	16345611	48.8133632771092
chr1	16380610	16380886	29.4929008497935
chr1	16449570	16449682	169.262213976433
chr1	16481053	16481308	51.9509976232114
chr1	16490756	16491032	60.9400686952148
chr1	16532900	16533092	206.358949720236
chr1	16575366	16575519	220.603065303852
chr1	16584099	16584364	40.2255536544882
chr1	16629651	16629927	40.4197741506542
chr1	16675008	16675284	35.0723998991155
chr1	16676584	16676860	76.3304897401745
chr1	16678948	16679224	39.4563798404673
chr1	16689913	16690127	304.433745591384
chr1	16696442	16696718	44.9011086777426
chr1	16845916	16845997	82.9894915998651
chr1	16971913	16972189	33.0627786815073
chr1	17231724	17231904	75.3094548345279
chr1	17231779	17232000	52.2262088849929
chr1	17278317	17278590	91.6592021231414
chr1	17519019	17519178	206.302407644248
chr1	17686779	17687055	62.8390506373671
chr1	17767951	17768177	326.070032328666
chr1	17774005	17774142	113.496217412066
chr1	17789203	17789479	45.9591312365058
chr1	17802331	17802447	143.189779091983
chr1	18001310	18001586	35.9273688884744
chr1	18311049	18311325	82.2224108053744
chr1	18857506	18857769	42.3296028458265
chr1	18923991	18924267	96.6932954106443
chr1	19408036	19408312	106.754721019898
chr1	19493704	19493977	78.9392195268412
chr1	19536745	19536936	278.183802441888
chr1	19567820	19567974	203.483574196903
chr1	19761623	19761888	46.4907734101494
chr1	19763220	19763496	70.8371162242021
chr1	19786193	19786469	46.4289475345244
chr1	19803408	19803653	28.1334651723994
chr1	19814678	19814954	35.7863860514924
chr1	19821594	19821870	36.2017548467771
chr1	19835412	19835688	39.4857570392658
chr1	19884322	19884595	51.8608937014643
chr1	19966511	19966787	53.607426564322
chr1	20190354	20190630	52.462513273856
chr1	20196536	20196812	51.691540367918
chr1	20451711	20451981	34.4860617891713
chr1	20511205	20511427	229.403673160522
chr1	20809682	20809887	160.283956360868
chr1	21207096	21207372	53.4475853459014
chr1	21425619	21425895	89.6062534953954
chr1	21432791	21433067	59.6128682730818
chr1	21588358	21588634	65.6464428368506
chr1	21643879	21644155	59.6635498462286
chr1	21664650	21664926	52.9995995135279
chr1	21780601	21780716	105.235891319682
chr1	21949257	21949533	46.0429874796993
chr1	21958550	21958826	77.7449498250269
chr1	21974421	21974671	398.662059581495
chr1	21978680	21978956	27.8492744338305
chr1	22013646	22013744	116.560521337325
chr1	22014602	22014878	54.8782458342132
chr1	22093733	22093824	110.30193853072
chr1	22094920	22095061	149.57353784771
chr1	22103994	22104270	55.9621662643601
chr1	22231542	22231818	72.1356460721157
chr1	22232693	22232912	233.953623961317
chr1	22233223	22233409	36.7432919651222
chr1	22242996	22243263	53.1317493158536
chr1	22258720	22258993	54.818586993572
chr1	22345597	22345873	82.1694016527792
chr1	22350992	22351268	62.172517372018
chr1	22352372	22352593	45.8304221643221
chr1	22375195	22375364	205.443882686826
chr1	22376145	22376393	48.7256517109215
chr1	22379975	22380251	101.886973340322
chr1	22398051	22398327	59.8069396328634
chr1	22501071	22501196	156.798130843313
chr1	22505965	22506241	79.9619346536604
chr1	22511745	22512021	59.5893807655212
chr1	22692023	22692299	43.2984130040448
chr1	22743180	22743456	55.143159831424
chr1	22764198	22764349	164.439134559394
chr1	22910755	22911031	43.2349116210007
chr1	23188364	23188639	40.1418277012301
chr1	23306428	23306704	52.5497449624347
chr1	23332323	23332599	41.0639557669154
chr1	23490012	23490188	149.482536764421
chr1	23668535	23668701	65.2437175412138
chr1	23695330	23695503	141.080982648319
chr1	23703630	23703906	57.3075480643132
chr1	23779998	23780274	86.374410505515
chr1	23805405	23805681	36.5576858022544
chr1	23849100	23849376	37.6868307061301
chr1	23857758	23858028	420.379297922716
chr1	23912115	23912391	78.9878344017392
chr1	23954326	23954591	41.2018672114851
chr1	23963919	23964195	77.310085123721
chr1	23991711	23991986	29.7909006962789
chr1	24024166	24024442	51.6359634193674
chr1	24028545	24028821	44.8621211715048
chr1	24104372	24104602	341.238260599064
chr1	24106551	24106827	92.3549141688206
chr1	24115244	24115520	42.1974180102153
chr1	24127954	24128230	73.5384688614975
chr1	24156696	24156972	63.1134335095743
chr1	24165264	24165321	131.542416926767
chr1	24199094	24199205	132.325367077089
chr1	24224219	24224495	36.0052371395448
chr1	24281729	24282005	89.5512880614862
chr1	24284854	24285120	28.4571511304251
chr1	24291425	24291516	172.443862458026
chr1	24362632	24362908	34.4503593770774
chr1	24465402	24465678	49.6591574712157
chr1	24620899	24621134	52.3178508446599
chr1	24740462	24740717	66.3876443566297
chr1	24969303	24969579	39.832044836467
chr1	25072705	25072853	227.893823500174
chr1	25092016	25092290	47.5297048262165
chr1	25293285	25293412	155.160982693815
chr1	25407079	25407355	39.2865335358435
chr1	25417507	25417783	38.4143013013001
chr1	25558989	25559265	69.8945590292471
chr1	25559602	25559869	80.6045124224051
chr1	25573949	25574156	351.080851637892
chr1	25741121	25741397	26.7615417182424
chr1	25756765	25756765	67.450543776934
chr1	25762006	25762282	91.1360542294203
chr1	25803262	25803538	62.3271827474811
chr1	25900060	25900336	87.5372546791456
chr1	25923276	25923391	57.3345621938317
chr1	26021668	26021821	156.799625930313
chr1	26149352	26149628	33.8006890836276
chr1	26197253	26197378	133.582623494747
chr1	26248303	26248579	64.889564023713
chr1	26260087	26260355	80.135762684558
chr1	26323716	26323842	165.677595948069
chr1	26324582	26324793	292.304496561556
chr1	26329908	26330034	183.228898343517
chr1	26331059	26331167	97.6598844039629
chr1	26341956	26342195	331.814635695787
chr1	26361830	26362106	75.2653067115362
chr1	26397145	26397211	165.938864270609
chr1	26399692	26399968	75.2402467683318
chr1	26407009	26407285	73.5748336181464
chr1	26449040	26449157	150.556470848039
chr1	26452831	26452912	124.109731287489
chr1	26496197	26496473	41.639766552885
chr1	26500971	26501213	64.8627203125758
chr1	26521381	26521631	44.4276048877808
chr1	26527830	26528106	92.4136145409362
chr1	26610855	26611078	242.114710984209
chr1	26613594	26613858	478.111375100161
chr1	26633427	26633703	39.6727059712593
chr1	26662340	26662616	67.3938647294223
chr1	26663310	26663415	104.33356616973
chr1	26704603	26704724	79.3505578924305
chr1	26712194	26712470	71.9838315645851
chr1	26713979	26714178	202.149621610399
chr1	26799542	26799818	94.9919084599252
chr1	26814018	26814132	156.133778233437
chr1	26820470	26820746	44.0528648181045
chr1	26847799	26848075	42.9731180273012
chr1	26901890	26902166	50.3032383488909
chr1	26907823	26908099	34.383683232746
chr1	26933734	26934010	49.5591385784107
chr1	26993422	26993698	57.4674107974512
chr1	27010840	27011095	35.1223648080248
chr1	27024693	27024969	94.2500007817072
chr1	27070585	27070847	37.6585534875424
chr1	27115702	27115978	49.2742959646882
chr1	27158260	27158536	37.8233737769942
chr1	27226859	27227132	80.653735966284
chr1	27230665	27230789	120.091897863694
chr1	27237003	27237120	113.952559517869
chr1	27288422	27288698	72.7376852967863
chr1	27290578	27290854	37.6008658671931
chr1	27299361	27299637	68.5220968836224
chr1	27337499	27337775	30.1129499206196
chr1	27371072	27371348	27.3277608226232
chr1	27424007	27424267	429.357883026162
chr1	27425428	27425616	145.643466173138
chr1	27435622	27435898	109.167026711468
chr1	27438501	27438777	30.1493320864365
chr1	27481900	27482076	165.564378004682
chr1	27519086	27519342	58.0156296882054
chr1	27562374	27562650	51.9235013349002
chr1	27648700	27648880	283.832410846471
chr1	27665762	27666038	77.4716158477271
chr1	27691586	27691852	95.0204790695745
chr1	27869092	27869368	46.8523691917772
chr1	27900789	27901060	65.0942112825316
chr1	27977116	27977372	32.2938062697095
chr1	27986625	27986726	77.4201999260497
chr1	28052165	28052441	77.7301278736265
chr1	28189771	28190020	76.7856353081386
chr1	28193818	28193960	164.675449806047
chr1	28231108	28231384	75.6545306994329
chr1	28241144	28241420	34.9117311151183
chr1	28260391	28260667	43.7318801809514
chr1	28270056	28270164	164.466604154992
chr1	28306160	28306356	291.555742631439
chr1	28385503	28385777	65.4249924796902
chr1	28386206	28386332	132.322923925968
chr1	28423393	28423474	100.430433916005
chr1	28439282	28439555	30.4256318333583
chr1	28441899	28442078	221.614060971193
chr1	28449959	28450229	69.4968340046393
chr1	28484506	28484782	38.6280144958528
chr1	28561840	28562016	208.463857715081
chr1	28561953	28562116	127.930629625347
chr1	28570240	28570516	109.966371728186
chr1	28572901	28573169	506.677992663444
chr1	28573864	28574010	119.370457419225
chr1	28576007	28576215	260.232297433824
chr1	28576601	28576877	28.8926842776744
chr1	28577889	28578165	34.5506309666771
chr1	28585688	28585922	346.662413368328
chr1	28608957	28609233	77.1606572638533
chr1	28611557	28611701	123.017534622697
chr1	28628207	28628366	126.152588602048
chr1	28640606	28640800	224.201897961668
chr1	28679838	28680013	30.8236507036141
chr1	28692824	28693066	45.9757524239711
chr1	28718636	28718765	146.176015506154
chr1	28743071	28743347	44.3370388115246
chr1	28743940	28744212	69.6148578490416
chr1	28744827	28745103	78.0968728847824
chr1	28835400	28835676	53.027108068169
chr1	28851506	28851782	66.4894840791193
chr1	28908023	28908293	34.8772374120997
chr1	28908223	28908293	29.7942812396412
chr1	28961734	28962010	34.006730947569
chr1	28975417	28975557	159.117133225905
chr1	29064912	29065181	31.6398092791485
chr1	29072388	29072664	65.1308163584859
chr1	29075564	29075647	102.615838130024
chr1	29106302	29106578	54.057386495327
chr1	29210419	29210695	53.9113790676925
chr1	29213258	29213426	230.26280699803
chr1	29229303	29229579	89.6783197635947
chr1	29253426	29253702	90.7239671928499
chr1	29254145	29254421	48.9216051279234
chr1	29319976	29320252	65.2899733262524
chr1	29463135	29463411	55.1146667626007
chr1	29483611	29483730	58.3464161344906
chr1	29504299	29504557	61.7153677091206
chr1	29506382	29506658	49.0594478727491
chr1	29509920	29510089	125.360976097752
chr1	30265986	30266221	313.878432014305
chr1	30664000	30664167	196.058295046888
chr1	31211000	31211270	39.0995969121718
chr1	31229710	31229986	55.6225589905866
chr1	31241877	31242060	147.80730820144
chr1	31256436	31256704	89.1019531010838
chr1	31297288	31297559	54.6772013052613
chr1	31345136	31345412	70.0589705202647
chr1	31360547	31360713	178.041879238604
chr1	31368994	31369270	92.937764739108
chr1	31391938	31392142	38.0941625534761
chr1	31544038	31544181	115.082478460946
chr1	31584172	31584434	351.552746109303
chr1	31890070	31890212	131.074519801021
chr1	31895542	31895811	27.6932111110328
chr1	31944408	31944684	32.3135321410846
chr1	31956306	31956514	140.966708920346
chr1	32015215	32015491	33.4439801821596
chr1	32041142	32041418	56.2784544842568
chr1	32110682	32110943	59.5695573824179
chr1	32166788	32166927	100.653071209382
chr1	32288468	32288744	69.271681301862
chr1	32292398	32292674	51.6922554820498
chr1	32331806	32332082	68.6496120471473
chr1	32333266	32333419	100.295665156065
chr1	32366415	32366691	27.9933195091529
chr1	32391521	32391706	33.6342078856145
chr1	32394362	32394638	101.295721508793
chr1	32395401	32395672	32.7471189534129
chr1	32405778	32405972	237.678035265202
chr1	32410723	32410982	51.6095797173059
chr1	32418115	32418391	56.7255778377251
chr1	32420393	32420474	185.148329909466
chr1	32421633	32421792	180.507156170097
chr1	32532220	32532496	83.2706830455382
chr1	32573442	32573718	72.2485526418977
chr1	32599091	32599344	270.264334050988
chr1	32701666	32701942	55.1192573704114
chr1	32773037	32773313	62.1947219864996
chr1	32774148	32774313	36.3574860252597
chr1	32808453	32808534	82.9397630667276
chr1	32856756	32856920	183.23292355048
chr1	32858054	32858330	42.4195316097435
chr1	32936955	32937206	341.976847532976
chr1	32961720	32961996	84.4829222806541
chr1	32965492	32965624	26.6811356520785
chr1	33182257	33182469	296.673667870076
chr1	33222976	33223202	27.2109885391754
chr1	33279959	33280095	157.419482757547
chr1	33281734	33281844	99.2342379439151
chr1	33282846	33283059	361.290132503798
chr1	33432610	33432886	63.3953063146174
chr1	33502789	33502965	34.8647685949163
chr1	33511495	33511635	177.129968512428
chr1	33515781	33516057	46.8213388276173
chr1	33551020	33551296	101.367980418854
chr1	33608126	33608402	31.9166141997617
chr1	33684286	33684562	69.3639927757184
chr1	33779366	33779642	57.6856280596825
chr1	33845704	33845980	49.0265965172333
chr1	33862155	33862431	50.6093225783647
chr1	33899550	33899633	70.3618237553978
chr1	34118156	34118358	168.938551371945
chr1	34844664	34844940	40.6417807690426
chr1	35083455	35083570	90.9234402777233
chr1	35445992	35446069	89.4702833931308
chr1	35660410	35660527	91.4271015864552
chr1	35735404	35735567	215.762062907502
chr1	35751907	35752183	30.6023015678342
chr1	35783563	35783839	49.3658188532729
chr1	35811340	35811616	63.2600624131307
chr1	35965427	35965567	169.864076021744
chr1	36010768	36010964	288.336987899918
chr1	36025700	36025976	28.9047491359092
chr1	36030302	36030578	47.6465349035942
chr1	36046703	36046979	45.5623160319195
chr1	36253731	36254007	48.8327263333847
chr1	36276884	36277160	61.4359414600079
chr1	36304387	36304582	160.938436612688
chr1	36335258	36335524	39.5639070380215
chr1	36397732	36398008	62.3069750153764
chr1	36428669	36428945	36.8966868448823
chr1	36500426	36500702	74.6127642037137
chr1	36634240	36634449	176.61357754231
chr1	36683796	36684072	34.660981722593
chr1	36713251	36713527	48.7392762482032
chr1	36714016	36714220	244.408625798136
chr1	36852117	36852369	451.052605334075
chr1	36914243	36914519	70.1606644648855
chr1	36929522	36929739	277.248050645635
chr1	36929906	36930164	385.44380059221
chr1	36952570	36952846	34.0875321505697
chr1	36982619	36982891	79.4722537639554
chr1	37152956	37153232	38.8212692366116
chr1	37289945	37290221	55.7303311608265
chr1	37562078	37562354	81.215623015395
chr1	37576728	37576837	85.7993393044439
chr1	37906336	37906600	29.8714859952368
chr1	37945439	37945600	194.604684707166
chr1	38010687	38010963	60.8894470991038
chr1	38157174	38157324	159.783443596466
chr1	38157786	38158062	51.2100935452722
chr1	38212554	38212830	73.9634601623529
chr1	38226252	38226528	35.7695126249994
chr1	38316991	38317267	63.9742157664484
chr1	38324694	38324783	101.306415938897
chr1	38328069	38328345	38.4078159915716
chr1	38396335	38396513	256.029115645094
chr1	38411954	38412035	131.093090302161
chr1	38412404	38412677	56.9399625656214
chr1	38412604	38412728	36.7634009434814
chr1	38412605	38412677	55.5423772612158
chr1	38412605	38412880	35.3658156390759
chr1	38455609	38455885	48.4784751406393
chr1	38478662	38478938	57.6830159373865
chr1	38479968	38480244	39.9917790499299
chr1	38484786	38485062	55.0186783237297
chr1	38503256	38503325	94.3084588279106
chr1	38570988	38571264	55.8283599829673
chr1	38691527	38691803	56.7184788063306
chr1	38701378	38701654	49.0536293502754
chr1	38731491	38731580	104.407384197538
chr1	38775831	38775953	210.320222756621
chr1	38800684	38800808	71.732272495097
chr1	38989247	38989457	287.909951751255
chr1	39281698	39281912	32.8551068714963
chr1	39428286	39428391	119.023860116109
chr1	39434847	39434986	93.6553882057273
chr1	39463293	39463567	47.5865005189361
chr1	39633563	39633819	444.501399509084
chr1	39650244	39650520	73.4666253791397
chr1	39658298	39658574	47.7857969713296
chr1	39661927	39662203	32.3464200777195
chr1	39678202	39678478	45.77221161895
chr1	39682524	39682789	39.9843897652054
chr1	39735715	39735991	46.6960805410777
chr1	39864372	39864648	49.2498022455256
chr1	39954490	39954766	71.9753334481408
chr1	40074705	40074888	177.841432404316
chr1	40102242	40102518	71.0578150377728
chr1	40317933	40318209	61.1560385885912
chr1	40352452	40352728	89.5192208762537
chr1	40364788	40364959	202.971687871963
chr1	40400140	40400304	212.210363120908
chr1	40506099	40506375	36.7008565714462
chr1	40523261	40523478	46.3470802015073
chr1	40525226	40525437	289.507154399957
chr1	40596755	40596859	90.676065827154
chr1	40638275	40638551	54.4157306445381
chr1	40645185	40645461	47.6116055562159
chr1	40647931	40648207	33.3522660068058
chr1	40723519	40723795	49.6486896745891
chr1	40742751	40742961	49.1038112375152
chr1	40800975	40801251	42.6627286319017
chr1	40804825	40805101	91.7942769941725
chr1	40805751	40806027	58.797490435673
chr1	40810363	40810639	32.1996251495591
chr1	40816866	40817142	31.412741661474
chr1	40818814	40819090	53.7000501824151
chr1	40841299	40841575	75.390352404168
chr1	40847002	40847073	110.090473771272
chr1	40862167	40862443	33.0085880617332
chr1	40866122	40866398	113.557422880672
chr1	40916617	40916789	201.929864753645
chr1	41020619	41020895	77.4409872744309
chr1	41286087	41286283	156.561434278283
chr1	41318969	41319245	35.5782428622299
chr1	41334007	41334283	94.8040546655124
chr1	41575651	41575927	39.2154212163488
chr1	41616675	41616917	60.5998137189042
chr1	41621643	41621919	72.0137984681755
chr1	41705921	41706167	33.1015460836411
chr1	41808681	41808950	52.3222016829
chr1	42115144	42115420	51.0892837190265
chr1	42346722	42346998	53.0430516501356
chr1	42518107	42518383	66.6947311094737
chr1	42582951	42583227	45.9408607152065
chr1	42612608	42612884	68.931555756375
chr1	42640102	42640282	138.18820019974
chr1	42778536	42778812	34.5846842630895
chr1	42780803	42781059	44.7534932112742
chr1	42785141	42785403	69.6920355862421
chr1	43043588	43043864	53.1309715065018
chr1	43201885	43202161	65.4450713797688
chr1	43238266	43238542	35.0877511903317
chr1	43287939	43288215	90.7742681923101
chr1	43290704	43290980	84.3342403387087
chr1	43379184	43379328	199.060366650612
chr1	43402282	43402332	48.9131421444054
chr1	43402969	43403137	237.044135560678
chr1	43428730	43428854	35.0207971876397
chr1	43429283	43429559	90.5342026749937
chr1	43433093	43433369	54.9988653287448
chr1	43493816	43493896	91.8312357946268
chr1	43601696	43601825	122.532982847153
chr1	43609099	43609375	84.2961350353911
chr1	43796959	43797235	32.6740224939041
chr1	43870078	43870354	81.4897196741797
chr1	43988526	43988695	114.0619190696
chr1	44116251	44116527	95.2814928478367
chr1	44333671	44333946	37.8478232731296
chr1	44395247	44395523	95.3980435886096
chr1	44446461	44446568	124.077009214637
chr1	44448555	44448693	124.113526823152
chr1	44495842	44495989	94.4553093446368
chr1	44496922	44497198	61.678777996766
chr1	44501747	44501838	77.8205450848804
chr1	44506213	44506345	187.402627413784
chr1	44513949	44514220	78.0266379485614
chr1	44619825	44620101	41.2311543423829
chr1	44692946	44693222	83.2749069565499
chr1	44756514	44756761	372.165452908138
chr1	44951401	44951677	79.0605569740917
chr1	44990667	44990943	45.8584631697255
chr1	45018157	45018433	51.571708209779
chr1	45142866	45143073	269.416209646384
chr1	45159583	45159842	32.7168263678879
chr1	45196644	45196753	87.1195320022532
chr1	45265762	45266033	98.779277457231
chr1	45285432	45285574	127.273351896508
chr1	45296777	45297022	32.8157730614037
chr1	45478431	45478668	36.3225900433676
chr1	45550284	45550560	35.9660494798122
chr1	45594763	45594899	102.253393527954
chr1	45637790	45637907	163.717849462017
chr1	45656928	45657198	30.0909233334749
chr1	45769765	45770023	75.0474461985058
chr1	45825511	45825787	34.1784491684013
chr1	45910559	45910835	62.3687138129762
chr1	45949181	45949457	61.4175207065141
chr1	45956814	45957090	120.447142371787
chr1	45965734	45966001	38.4667918289615
chr1	45966327	45966603	60.566102545499
chr1	45987391	45987629	37.1849787754782
chr1	46008403	46008553	167.087322764299
chr1	46120594	46120870	66.4434212226742
chr1	46152827	46153003	229.08894953865
chr1	46188613	46188811	277.420824005948
chr1	46218087	46218363	49.4687192635954
chr1	46219210	46219464	33.9407990122516
chr1	46231700	46231976	53.0381862721652
chr1	46250677	46250924	58.0285535782349
chr1	46270124	46270399	43.066268853634
chr1	46469077	46469353	49.8167341210593
chr1	46543394	46543583	184.957546701451
chr1	46562013	46562277	41.4640016751653
chr1	46577852	46578128	89.819488260553
chr1	46624155	46624431	63.0891392397567
chr1	46634200	46634476	51.8750425460929
chr1	46751817	46751929	139.162097232184
chr1	46770414	46770690	49.672512915902
chr1	46775867	46776143	34.174144627133
chr1	46806705	46806918	283.686295178167
chr1	46868013	46868289	39.3115808949971
chr1	46885966	46886242	63.1912406626045
chr1	46915886	46916162	74.0980814182548
chr1	46946827	46947035	304.872667863085
chr1	46972079	46972355	62.9681021369489
chr1	46988258	46988347	106.993165664368
chr1	47010547	47010788	46.5920518291579
chr1	47047682	47047752	118.285139251232
chr1	47141211	47141487	41.285219524931
chr1	47647226	47647285	125.167709222017
chr1	47697486	47697687	274.849381538272
chr1	47698049	47698141	127.641502011627
chr1	47719652	47719928	46.1599998411226
chr1	47728564	47728644	134.600781962175
chr1	47779950	47780224	43.8270157947533
chr1	47805948	47806224	40.0636325030246
chr1	47843883	47844159	79.6625931689349
chr1	47902379	47902655	99.8633527854725
chr1	48194067	48194343	78.8303930462133
chr1	48438583	48438859	88.8965111660847
chr1	48497363	48497639	93.6721465475474
chr1	48643071	48643332	61.601965844487
chr1	50822929	50823205	53.4609438611724
chr1	50983277	50983437	144.603937825939
chr1	51416076	51416352	84.0358388778848
chr1	51425751	51425889	128.151274612896
chr1	51435995	51436265	40.6270125332637
chr1	51442555	51442831	32.185337186936
chr1	51469537	51469813	71.6127615557206
chr1	51537860	51538020	230.377448529299
chr1	51718113	51718389	47.1958198311059
chr1	51750342	51750516	52.9124294965085
chr1	51813145	51813419	54.7239500863068
chr1	51887780	51887967	193.44310559863
chr1	51895640	51895779	117.85381986025
chr1	51929370	51929487	118.899819241795
chr1	51986614	51986862	42.0806509449481
chr1	51996190	51996466	41.5570846196059
chr1	52081600	52081876	72.3880997949597
chr1	52088183	52088459	45.081869798832
chr1	52093435	52093695	38.1425211233258
chr1	52105400	52105676	56.6718986672926
chr1	52114213	52114381	238.938154120051
chr1	52155906	52156182	52.1516957820282
chr1	52344448	52344708	359.941815765017
chr1	52345506	52345782	63.5606849196676
chr1	52421014	52421264	40.8450911480932
chr1	52426072	52426348	60.9348964248581
chr1	52467984	52468260	129.988533286511
chr1	52503350	52503432	122.654536824878
chr1	52521338	52521532	230.399881310036
chr1	52543046	52543315	30.5898166865964
chr1	52669668	52669940	75.1167564875079
chr1	52870021	52870293	450.655678113875
chr1	52999486	52999762	45.6589248934026
chr1	53007812	53008074	60.3311351103154
chr1	53017824	53018014	258.378893535586
chr1	53052539	53052815	38.6458069202136
chr1	53079742	53080018	31.1380180620846
chr1	53143132	53143408	111.315996988395
chr1	53168949	53169225	135.381556935935
chr1	53192947	53193196	41.1258679368395
chr1	53280210	53280486	62.355007774837
chr1	53375839	53376018	243.116528279059
chr1	53379352	53379487	127.655994213194
chr1	53482506	53482782	40.9034637818026
chr1	53486911	53487187	80.3016855630109
chr1	53534085	53534361	39.8851936664052
chr1	53612942	53613218	74.3952252863996
chr1	53622515	53622791	56.7879602042672
chr1	53629128	53629358	282.818115838569
chr1	53647740	53648016	39.2621183856274
chr1	53704146	53704421	79.730286567751
chr1	54220467	54220743	125.285120918733
chr1	54247434	54247710	40.6018289123606
chr1	54253429	54253610	156.125345671919
chr1	54355626	54355902	34.0580332323595
chr1	54426924	54427200	50.8186393558332
chr1	54448057	54448333	59.494198634586
chr1	54561787	54562060	36.0259577128964
chr1	54619607	54619756	190.980573438058
chr1	54678605	54678759	28.5956271182454
chr1	54738752	54738998	31.8749773638502
chr1	54930427	54930703	68.1764277150682
chr1	54951263	54951466	169.902167282923
chr1	54971188	54971464	29.5973223541108
chr1	55219046	55219322	30.092603951341
chr1	55267001	55267094	112.271683683953
chr1	55349530	55349806	29.9287447258091
chr1	55438819	55439095	48.4713621683223
chr1	55506600	55506876	55.4265439168946
chr1	55661298	55661377	120.620213848674
chr1	55710562	55710601	101.419092659282
chr1	55742837	55742983	208.142105837873
chr1	55939879	55940155	74.5435758239446
chr1	56974337	56974448	144.335296585453
chr1	56981715	56981789	101.957202522582
chr1	57452101	57452377	32.191738452405
chr1	57598712	57598988	60.8664755474457
chr1	58140595	58140871	49.2908855670405
chr1	58716095	58716371	37.8318740562538
chr1	59005329	59005441	99.1886244819896
chr1	59015349	59015615	60.7899752779763
chr1	59050242	59050511	50.8111155065661
chr1	59051367	59051643	46.108283796608
chr1	59218328	59218604	46.8750479592346
chr1	59249651	59249845	55.9428002400481
chr1	59338480	59338756	40.4242378955473
chr1	59347294	59347548	428.438760178109
chr1	59349015	59349291	62.0545762432633
chr1	59349653	59349892	99.564688126327
chr1	59364671	59364742	47.5926592634886
chr1	59432305	59432576	40.7632387186353
chr1	59437434	59437670	81.1477733781915
chr1	59441623	59441899	53.3219953211297
chr1	59509481	59509671	258.944309392619
chr1	59523025	59523119	124.233743394016
chr1	59758296	59758572	60.2338436728265
chr1	59911998	59912137	158.995616294572
chr1	59966712	59966988	42.4864599725895
chr1	60015604	60015880	29.0179494411691
chr1	60225239	60225511	47.0445168510904
chr1	61041199	61041475	50.15700645428
chr1	61314272	61314548	64.3199798809272
chr1	61364149	61364425	73.2770252635966
chr1	61422241	61422517	79.9773172941996
chr1	61460172	61460447	51.378849900567
chr1	61473781	61473905	207.250705373903
chr1	61478214	61478490	44.8832711379619
chr1	61478990	61479266	54.4958682772735
chr1	61512184	61512458	48.3713904339194
chr1	61524272	61524410	167.505878692465
chr1	61533076	61533352	37.8242085897887
chr1	61542767	61543043	65.4445194748648
chr1	61550174	61550450	44.6915240545825
chr1	61569870	61570146	33.5211108793668
chr1	61586697	61586913	303.587280110193
chr1	61602082	61602358	46.4547955650205
chr1	61605183	61605351	122.448332783842
chr1	61607485	61607623	178.571837185498
chr1	61629183	61629334	118.294260843246
chr1	61646888	61647164	40.9225800392148
chr1	61656355	61656631	30.7156232649655
chr1	61668562	61668838	66.7994368074874
chr1	61699983	61700249	29.7955682869944
chr1	61704075	61704351	73.7637675279381
chr1	61713835	61714111	86.9866429246711
chr1	61719136	61719324	245.874815046176
chr1	61736793	61737069	44.4496167976487
chr1	61918934	61919000	123.272935066309
chr1	62175259	62175535	103.825950567007
chr1	62889493	62889769	77.4240504389046
chr1	62903305	62903581	80.822153858666
chr1	63087601	63087877	32.9054119947523
chr1	63239751	63240021	61.8207051160486
chr1	63534317	63534593	80.6820140594482
chr1	63727431	63727707	48.6243775439929
chr1	63869154	63869430	34.0900554686396
chr1	63988794	63989070	66.4264831952661
chr1	64157728	64158004	32.6867455695187
chr1	65289953	65290229	41.4271519909669
chr1	65329657	65329933	45.429411606441
chr1	65350108	65350376	32.0895850261258
chr1	65376438	65376563	103.115815258516
chr1	65387513	65387789	57.6923968531215
chr1	65414938	65415214	57.9994765578572
chr1	65426888	65427164	48.9196334221518
chr1	65435474	65435750	98.9138990621599
chr1	65453348	65453613	38.3397378198389
chr1	65487519	65487765	45.5617207806716
chr1	65521545	65521821	58.2008790806665
chr1	65635581	65635857	46.116119236568
chr1	65636400	65636676	74.4303903531552
chr1	65696814	65697090	60.9956374512629
chr1	65698453	65698729	45.8746135628365
chr1	65743357	65743633	81.3836632877507
chr1	65755761	65756037	33.3724957137857
chr1	65782007	65782283	45.2423150203519
chr1	65882498	65882774	72.3752812303115
chr1	65889749	65889831	61.8760845833333
chr1	65911632	65911812	118.335676127408
chr1	66160673	66160949	85.5665988286945
chr1	66286742	66287018	41.7952898254223
chr1	67382130	67382360	330.494368270875
chr1	67395396	67395672	73.5603708500832
chr1	67396249	67396525	101.435629061809
chr1	67518789	67519065	50.2905705794978
chr1	67519808	67519995	142.746279089187
chr1	67543987	67544263	67.2295598167905
chr1	67567679	67567955	65.1173179502949
chr1	67572141	67572417	27.8036928785601
chr1	67917583	67917859	50.8096443103032
chr1	67945108	67945381	76.4670386478975
chr1	67962063	67962339	35.8938993990114
chr1	68001227	68001412	245.059339420662
chr1	68024244	68024382	110.629009320113
chr1	68080136	68080412	46.9828027549452
chr1	68096958	68097049	87.6539616179454
chr1	68148374	68148480	118.38254649447
chr1	68149164	68149246	131.78990236379
chr1	68152290	68152566	99.6169704957825
chr1	68160562	68160838	87.0841298761726
chr1	68166542	68166818	74.5113662319753
chr1	68188314	68188577	62.0436324934151
chr1	68199545	68199795	37.8140870971804
chr1	68338064	68338340	36.6206260349135
chr1	68363408	68363684	39.8479077397661
chr1	68387552	68387696	61.2576408626768
chr1	68495202	68495478	45.7824935111978
chr1	68516053	68516172	119.349635337867
chr1	68516355	68516467	61.568389981252
chr1	68582367	68582643	82.0506960336427
chr1	68757850	68757929	138.116507640785
chr1	70395417	70395693	38.2104509200115
chr1	70503669	70503945	31.8739740913358
chr1	70506918	70507194	70.7412048045121
chr1	70507441	70507653	90.9839046425233
chr1	70581162	70581251	98.8327812212493
chr1	70800140	70800416	71.7451092067421
chr1	70876308	70876584	45.9979294158447
chr1	70877889	70878032	172.69434384665
chr1	71032927	71033195	77.9085316537195
chr1	71140391	71140667	44.6729152368698
chr1	71141616	71141892	50.2343385474605
chr1	71151149	71151228	134.057872664249
chr1	71353726	71354002	53.257153855799
chr1	71375141	71375386	45.8373631317379
chr1	71503976	71504252	42.9204838295944
chr1	71508767	71509043	58.689624139474
chr1	71546625	71546869	59.9795241544664
chr1	74665241	74665517	26.7681820172815
chr1	75938175	75938306	85.525760220404
chr1	75985789	75986065	37.6683458007493
chr1	75992910	75993186	37.9899886623168
chr1	76250402	76250667	45.542089791811
chr1	76263579	76263855	62.602049303837
chr1	76320748	76320894	134.581581999862
chr1	76449500	76449776	50.6064604994985
chr1	77647804	77648080	83.1970427330309
chr1	77778129	77778405	33.9361692307077
chr1	77877789	77878065	52.8779823577104
chr1	78195123	78195254	125.823828333153
chr1	78227859	78227963	66.6966197292602
chr1	78498789	78498948	177.344864543191
chr1	78500861	78501137	95.8980123793855
chr1	84305343	84305619	31.6423646429683
chr1	84367197	84367473	44.928501656383
chr1	84384662	84384938	54.3878532018815
chr1	84569153	84569349	31.7826881339799
chr1	84749176	84749452	33.7463737271741
chr1	84971011	84971277	58.3275283667103
chr1	85036508	85036780	54.3783000388414
chr1	85039598	85039874	53.2103758077642
chr1	85154384	85154635	410.2996142263
chr1	85188547	85188823	43.5472805487929
chr1	85600844	85601120	30.6316319409617
chr1	85638455	85638731	37.8433533228147
chr1	85691062	85691210	109.580850109528
chr1	85691087	85691338	73.5910471906335
chr1	85725317	85725593	43.2632388104739
chr1	85744588	85744864	43.4627216232886
chr1	85749204	85749343	84.705903974384
chr1	85990272	85990548	47.629321599601
chr1	86041187	86041277	91.3201251735091
chr1	86895578	86895854	67.3073544322751
chr1	86920876	86921036	159.794680405273
chr1	86921451	86921727	70.2830291106888
chr1	87019322	87019588	39.3431329558251
chr1	87082626	87082891	39.8015084010549
chr1	87240195	87240215	166.661636829139
chr1	87245149	87245421	58.3768923020507
chr1	87253925	87254201	69.2353228161136
chr1	87258824	87259100	61.3148410112389
chr1	87271718	87271884	98.3296317675641
chr1	87299126	87299290	251.619478038456
chr1	87312056	87312332	35.4209219454404
chr1	87459511	87459691	220.296275373425
chr1	87559987	87560257	74.64422212258
chr1	87645958	87646091	155.588251786022
chr1	87750590	87750866	46.623565494361
chr1	87794531	87794634	111.106998724782
chr1	87796962	87797104	127.473190164984
chr1	87823965	87824237	26.5705328342837
chr1	87901209	87901469	64.8439367265408
chr1	89022786	89023062	30.527081841715
chr1	89105958	89106224	39.0994898331963
chr1	89449532	89449808	59.2462796843317
chr1	89591743	89592019	40.563702581515
chr1	90011271	90011423	111.101098837479
chr1	90032450	90032726	101.689584501307
chr1	90107388	90107664	56.2039743820752
chr1	90158447	90158697	36.2598816966995
chr1	90220110	90220386	35.7268407001584
chr1	90223233	90223509	47.9515567765577
chr1	90288672	90288907	419.249324302933
chr1	90289237	90289511	37.5247806853145
chr1	90331651	90331927	59.1290366094198
chr1	90344544	90344659	109.400793761875
chr1	90355723	90355999	31.5097276936178
chr1	90361785	90362059	46.8396396743665
chr1	90363014	90363112	100.447167757358
chr1	90374722	90374881	119.549475145724
chr1	90473645	90473795	28.9140333812082
chr1	90477933	90478209	70.1982097923859
chr1	90859882	90860158	40.5700690582243
chr1	91241571	91241847	37.8602665072412
chr1	91277132	91277408	39.382530451213
chr1	91391522	91391798	101.931679914118
chr1	91418640	91418734	82.8649221815207
chr1	91425267	91425418	122.529926803666
chr1	91630856	91631132	29.9792246025133
chr1	91666891	91667024	216.172747605768
chr1	91815238	91815319	123.500547642152
chr1	91966197	91966461	448.784404249668
chr1	92021788	92022039	34.6358613216831
chr1	92062073	92062348	72.181833547794
chr1	92076479	92076755	57.5302622636906
chr1	92083138	92083294	216.457119856356
chr1	92157394	92157666	33.0692992371257
chr1	92179057	92179333	83.1410385772027
chr1	92196342	92196618	75.4236059878294
chr1	92198094	92198326	32.1280505871403
chr1	92231535	92231729	280.379448485126
chr1	92270430	92270511	106.552367189577
chr1	92360001	92360277	32.0310267357019
chr1	92414384	92414660	92.9263610361817
chr1	92808669	92808945	91.7166323216366
chr1	92981619	92981746	122.581754333961
chr1	93129406	93129681	71.2355434277577
chr1	93318024	93318129	30.5325571454795
chr1	93541847	93542123	89.8163239490931
chr1	93544562	93544838	41.6757643876277
chr1	93645185	93645363	214.887381584951
chr1	93645916	93646124	210.711365213589
chr1	93915031	93915307	61.4059254336511
chr1	93964663	93964939	73.8277270927539
chr1	93970079	93970355	55.4390257024361
chr1	94018279	94018555	82.0174402696278
chr1	94031981	94032257	78.5988662823187
chr1	94032986	94033262	65.2706206067742
chr1	94129922	94130198	35.3154630595958
chr1	94279670	94279815	141.635824021228
chr1	94282484	94282760	38.8644532702663
chr1	94309825	94310101	91.7230325441045
chr1	94313011	94313287	106.326378937802
chr1	94480722	94480998	63.1500375277064
chr1	94883599	94883683	109.797392207491
chr1	94884868	94885144	56.0555732178051
chr1	95113869	95114032	96.1137513613583
chr1	95179377	95179436	117.59977937079
chr1	95367465	95367741	46.3408328230487
chr1	95549289	95549559	47.7666890763211
chr1	95552233	95552502	52.2676857092559
chr1	95573847	95574123	44.6751604156785
chr1	95581394	95581631	373.963449699581
chr1	95603869	95604145	98.7762511453716
chr1	99839778	99840054	83.0768061843754
chr1	100105580	100105848	70.0786078893099
chr1	100107646	100107862	232.959728638437
chr1	100110846	100111054	323.904520459826
chr1	100176644	100176836	137.89367660517
chr1	100234043	100234319	53.1341617579548
chr1	100234245	100234319	45.0153329669807
chr1	100238417	100238683	49.7803346434521
chr1	100274334	100274602	28.4188453337048
chr1	100284037	100284208	149.542386983408
chr1	100685532	100685808	69.7245404819894
chr1	100716228	100716492	30.1073484628978
chr1	100719320	100719394	88.0082224727363
chr1	100761719	100761994	41.5091176096607
chr1	100788566	100788719	142.332187645736
chr1	100828534	100828810	35.4927510979528
chr1	100962502	100962778	52.2576632794704
chr1	101040999	101041275	62.0650676340965
chr1	101487913	101488189	39.698076656047
chr1	101491745	101492021	61.0492503769521
chr1	101537217	101537298	118.196527302452
chr1	101567020	101567205	298.448442425201
chr1	101659372	101659576	225.94361768654
chr1	101757257	101757533	89.6900175486784
chr1	101783162	101783438	51.6894429216481
chr1	108661191	108661360	124.339316362377
chr1	108863593	108863752	121.465135611805
chr1	109046018	109046294	38.6143285957198
chr1	109064656	109064860	279.378609647635
chr1	109097736	109098012	50.4713749996335
chr1	109189520	109189759	380.291786098648
chr1	109234101	109234374	51.3827547779028
chr1	109235633	109235909	37.0104425202889
chr1	109289138	109289306	27.8191293840663
chr1	109323605	109323881	67.2884212661344
chr1	109455188	109455464	78.3021744837465
chr1	109506754	109507030	70.1783053592838
chr1	109619155	109619431	42.9882064719877
chr1	109627776	109628052	73.2044695063593
chr1	109643671	109643947	72.4970704635645
chr1	109647500	109647676	159.600006024072
chr1	109684207	109684483	42.5672351836511
chr1	109703120	109703396	68.855091289878
chr1	109705011	109705239	397.803259299484
chr1	109757500	109757756	460.596619393647
chr1	109841976	109842249	64.1979153710609
chr1	109843333	109843609	52.7067204245316
chr1	109849711	109849792	116.767877150797
chr1	109898418	109898694	29.8448161615813
chr1	109931916	109932192	37.0495173713244
chr1	109932417	109932693	42.2596121540897
chr1	109977239	109977515	44.3101158594284
chr1	110091050	110091326	51.4093400377992
chr1	110179047	110179297	42.506911623626
chr1	110265640	110265840	211.4602378331
chr1	110335803	110336079	91.937098996496
chr1	110365113	110365389	45.4321959230027
chr1	110377637	110377913	37.7134403099313
chr1	110416076	110416272	168.85565917709
chr1	110426007	110426114	103.515021282303
chr1	110428265	110428541	86.9404539172671
chr1	110461889	110462165	77.5968323083362
chr1	110546629	110546759	240.604107973226
chr1	110575054	110575239	296.816168363382
chr1	110577136	110577272	158.837144899991
chr1	110862141	110862417	90.6040012989792
chr1	110908760	110908849	140.963500542983
chr1	110976458	110976633	157.221631205968
chr1	111033666	111033937	33.6212158543776
chr1	111085388	111085664	44.5420785314804
chr1	111162036	111162312	44.8534996683715
chr1	111393318	111393594	52.6790667531494
chr1	111423633	111423907	49.0735308768083
chr1	111433317	111433573	29.3058907841571
chr1	111506694	111506930	425.567564422716
chr1	111575017	111575293	30.6249692198435
chr1	111718073	111718349	55.9279948431641
chr1	111759015	111759291	39.9840404767732
chr1	111828563	111828839	65.0004781951858
chr1	111942522	111942798	67.208989930763
chr1	112005088	112005297	170.669403051092
chr1	112032438	112032558	139.577491272398
chr1	112046415	112046690	95.0470658459786
chr1	112163334	112163610	63.1862619974409
chr1	112203590	112203866	52.5326764938466
chr1	112206938	112207058	163.758364284778
chr1	112298205	112298477	63.5381835562767
chr1	112312257	112312377	184.968718551663
chr1	112364838	112365022	118.076484828068
chr1	112714967	112715243	127.581127324382
chr1	112785138	112785414	74.256295092243
chr1	112864710	112864986	32.338403666444
chr1	112936688	112936961	49.0455628772678
chr1	113162740	113162932	170.564426130798
chr1	113216529	113216803	47.9923867564859
chr1	113361756	113362032	84.3483367623384
chr1	113400013	113400289	35.9678224315943
chr1	113478585	113478763	238.651834938241
chr1	113541541	113541817	42.683124120994
chr1	113614763	113614982	310.851580129072
chr1	113766282	113766479	186.153983724804
chr1	113822499	113822775	77.3725269447277
chr1	114218130	114218275	189.865775363185
chr1	114326743	114327019	27.6333913448154
chr1	114331549	114331687	135.349479962855
chr1	114347441	114347628	128.138602080443
chr1	114347619	114347636	97.7678324494116
chr1	114355096	114355370	53.5144745775724
chr1	114362898	114363168	33.8128936832068
chr1	114456983	114457135	121.815588387585
chr1	114473474	114473750	66.30421272564
chr1	114485706	114485982	40.6304567356653
chr1	114487407	114487683	36.5928911160142
chr1	114490766	114491042	67.2250579835623
chr1	114525334	114525448	144.447024304753
chr1	114631050	114631325	82.0635361924839
chr1	114912589	114912865	34.2491438204315
chr1	114922104	114922235	100.729589330189
chr1	114931081	114931357	80.5811255215112
chr1	115000904	115001037	153.52785736075
chr1	115027983	115028259	27.831256085402
chr1	115034953	115035221	74.3779680693285
chr1	115052998	115053274	76.8782489133846
chr1	115124188	115124464	81.5813772600806
chr1	115299559	115299728	162.165691654654
chr1	115300629	115300901	33.3948914405712
chr1	116299590	116299752	123.581432761573
chr1	116408391	116408667	63.4670392695826
chr1	116674529	116674746	291.94773739533
chr1	116820967	116821137	155.391223731766
chr1	116883572	116883848	35.4214038781358
chr1	116895914	116896043	128.871807628042
chr1	116951961	116952219	33.1505928876049
chr1	116958402	116958659	41.9111302511294
chr1	117039062	117039338	80.0399762893619
chr1	117047019	117047295	95.7253133216446
chr1	117112415	117112691	69.8326735311168
chr1	117141625	117141901	32.6395748797949
chr1	117230375	117230625	355.193130635912
chr1	117388815	117389091	50.0966183623177
chr1	117414594	117414761	157.071601814321
chr1	117424873	117425068	230.435131093167
chr1	117477637	117477682	116.864173300683
chr1	117549889	117550165	65.0433978214518
chr1	117635896	117636163	34.5241501414846
chr1	117670512	117670788	72.7181446393949
chr1	117882725	117882828	129.37336319969
chr1	118055393	118055669	31.6533709429324
chr1	118107557	118107833	43.2809784917673
chr1	118130640	118130916	59.8768665624716
chr1	118155884	118156142	54.4664757672007
chr1	118156373	118156475	100.23290720816
chr1	118157147	118157423	75.1801732222104
chr1	118181383	118181659	56.2301170684766
chr1	118188683	118188959	35.3143547668539
chr1	118202569	118202845	63.9639249373395
chr1	118208335	118208480	134.599894641678
chr1	118241137	118241413	57.3310789518036
chr1	118242632	118242908	53.8516968957905
chr1	118400199	118400345	172.234835986888
chr1	118592749	118592871	151.303833756201
chr1	119506294	119506556	165.112955904735
chr1	119544700	119544976	60.0147361576417
chr1	120188550	120188789	355.49526529537
chr1	120217429	120217690	50.6167490577514
chr1	120254307	120254577	49.4366097438443
chr1	120255354	120255515	157.628657895746
chr1	120326156	120326319	132.42030838925
chr1	120327190	120327466	43.6004458544626
chr1	120413632	120413908	98.8509872559244
chr1	120930497	120930675	74.6856940107955
chr1	120930576	120930773	59.5794053853373
chr1	121155775	121155956	139.836178825368
chr1	121225797	121226073	38.3788132070426
chr1	121267228	121267463	189.650696518117
chr1	143879857	143879970	72.2333727021617
chr1	144534080	144534150	110.843935818614
chr1	144536240	144536370	133.750935490513
chr1	144893725	144893998	33.0527857899007
chr1	144927330	144927606	93.5880210786
chr1	145083580	145083772	290.504738587659
chr1	145096277	145096553	36.6924019074852
chr1	145116393	145116669	89.1134459922413
chr1	145395642	145395745	140.301154130166
chr1	145396656	145396794	169.164937573665
chr1	145414447	145414529	135.467515824461
chr1	145421723	145421999	56.0484103836161
chr1	145427506	145427712	286.594032877022
chr1	145449097	145449364	86.8176565075061
chr1	145454722	145454806	94.0322938916057
chr1	145511980	145512256	42.8189424978587
chr1	145517828	145518104	35.3382767662865
chr1	145741940	145742216	56.2738986428283
chr1	146849695	146849971	112.579448309468
chr1	146851781	146852057	46.6785299318096
chr1	147113568	147113840	52.3482306320001
chr1	147280195	147280466	36.9834356281038
chr1	147789426	147789659	196.726402145404
chr1	147806417	147806625	194.162669509254
chr1	147806603	147806628	174.648048729536
chr1	148523196	148523472	49.7810297190516
chr1	149214756	149215032	90.6553237086248
chr1	149603103	149603379	40.6114839336789
chr1	149759488	149759764	42.8532054551656
chr1	149815756	149816032	56.1050220146453
chr1	149817762	149817939	155.422076037328
chr1	149859056	149859226	140.659750225178
chr1	150039311	150039425	240.707017313068
chr1	150266099	150266375	70.1067828446221
chr1	150335813	150336046	325.222297666426
chr1	150431082	150431266	166.034599550927
chr1	150524834	150525090	432.080750024718
chr1	150548625	150548901	94.9021324866862
chr1	150552204	150552479	59.8417459734604
chr1	150573244	150573520	30.0656933289703
chr1	150577227	150577503	72.5825403442101
chr1	150584079	150584262	237.750512550543
chr1	150585552	150585828	48.9949360215964
chr1	150592208	150592312	39.8224340310878
chr1	150594018	150594266	30.1709540016065
chr1	150601630	150601849	78.290030080406
chr1	150684682	150684958	34.9394262349964
chr1	150740160	150740436	42.6194630472229
chr1	150760268	150760544	72.3334478101527
chr1	150819406	150819634	51.1411967573736
chr1	150849261	150849527	398.516515419399
chr1	150943773	150943937	175.302736117013
chr1	150972931	150973198	80.53971641015
chr1	150982896	150983172	78.3901696732333
chr1	151027723	151027999	101.008597608184
chr1	151032010	151032257	369.980927357787
chr1	151035342	151035618	51.5231512208833
chr1	151044171	151044447	68.7538037834449
chr1	151137265	151137541	78.3334182566607
chr1	151138394	151138670	76.0994590698033
chr1	151172578	151172854	94.3115150965551
chr1	151254129	151254210	80.0080625930498
chr1	151284131	151284403	458.154112147225
chr1	151371795	151372001	295.753698183563
chr1	151430820	151431096	55.9952317729887
chr1	151509644	151509920	37.7657927231845
chr1	151529246	151529522	42.8749361737857
chr1	151583902	151584074	197.262165646902
chr1	151840271	151840547	36.5157105744138
chr1	151889488	151889760	70.5030198414983
chr1	151960903	151961064	201.470249282707
chr1	152001767	152002043	97.9470224437245
chr1	152007553	152007653	74.5338240464283
chr1	152025127	152025276	134.744447429345
chr1	152361413	152361689	71.4351426354037
chr1	152434135	152434411	107.785549052731
chr1	152717796	152718072	43.0068574301227
chr1	153316342	153316520	48.5303011529756
chr1	153341003	153341279	53.698869908208
chr1	153407611	153407887	50.1171639574233
chr1	153488412	153488590	143.513311184205
chr1	153491194	153491470	72.8994779673043
chr1	153605671	153605947	33.6492930807003
chr1	153606367	153606637	57.1039430359872
chr1	153669670	153669946	48.2080686585217
chr1	153763661	153763764	127.705368581802
chr1	153842067	153842202	166.575682176708
chr1	153855842	153856118	39.7694453197571
chr1	153963054	153963249	197.789213303375
chr1	153967312	153967588	41.1743736629322
chr1	154130259	154130449	218.705400649268
chr1	154159003	154159278	49.3878623755862
chr1	154159707	154159784	129.661637238253
chr1	154245396	154245519	120.720557947715
chr1	154326021	154326297	34.1813006192653
chr1	154327253	154327393	114.613059060664
chr1	154377653	154377855	301.117549235505
chr1	154403993	154404269	50.3535348385377
chr1	154580650	154580794	153.049504677199
chr1	154599706	154599808	134.495277066853
chr1	154875705	154875981	29.2720217372097
chr1	154936864	154937140	47.3257446838568
chr1	154959843	154960119	41.8134683705403
chr1	154997680	154997903	52.7968068143395
chr1	154997885	154998004	46.6485614403759
chr1	155145714	155145966	36.0060712122596
chr1	155151415	155151590	197.528393296917
chr1	155188714	155188974	33.9361714968028
chr1	155194543	155194819	37.8577243021298
chr1	155206288	155206564	42.5253402568372
chr1	155211029	155211171	174.929116924726
chr1	155277253	155277529	61.2674733581142
chr1	155278256	155278532	54.5180372668581
chr1	155369625	155369901	56.833776980748
chr1	155607295	155607571	63.9478017713533
chr1	155607475	155607571	54.779808718314
chr1	155746402	155746483	107.465755512147
chr1	155804301	155804577	60.3520220872729
chr1	155827683	155827959	44.7008253599376
chr1	155828699	155828975	59.4600946476858
chr1	155850751	155850933	149.582131427225
chr1	155910685	155910961	36.5133057658527
chr1	155953294	155953564	63.2398401014685
chr1	155960926	155961202	63.459386957009
chr1	156066046	156066322	42.8386860070363
chr1	156156219	156156495	72.8378823487492
chr1	156246914	156247190	67.9136204001298
chr1	156341457	156341601	164.24468392024
chr1	156346005	156346103	99.8395525689635
chr1	156430335	156430611	38.6800825250374
chr1	156494238	156494514	51.802596643074
chr1	156569687	156569963	62.709978625139
chr1	156577959	156578235	36.2127695604453
chr1	156698531	156698768	29.8376066903854
chr1	156721064	156721138	92.8926638006699
chr1	156737155	156737419	59.0588088477139
chr1	156773854	156774130	43.4356741683415
chr1	156928163	156928438	76.8286197189742
chr1	156939841	156940117	92.0365081112203
chr1	157055286	157055562	33.9142849555318
chr1	157108069	157108345	37.5833879044933
chr1	157166531	157166807	50.8257634401162
chr1	157232742	157233018	107.003194164806
chr1	157244552	157244641	164.235839266706
chr1	157295081	157295357	39.8521527746033
chr1	157339659	157339935	66.8221763483126
chr1	157465983	157466238	37.7184326552399
chr1	157901935	157902211	97.3595709925026
chr1	158119519	158119795	42.1493336127701
chr1	158169703	158169979	100.826771913175
chr1	158656481	158656570	114.829304131792
chr1	158979739	158979877	82.8111920068527
chr1	159191921	159192197	73.949305130246
chr1	159750417	159750517	155.100514036998
chr1	159787443	159787718	64.5087819476445
chr1	159849969	159850058	127.395881301339
chr1	160016289	160016565	47.3849075318698
chr1	160055438	160055714	37.8399939839676
chr1	160070860	160071136	39.581718028128
chr1	160078758	160078942	165.985844647274
chr1	160221856	160222022	181.278838009566
chr1	160332004	160332205	223.970939899521
chr1	160424437	160424705	49.4631915054479
chr1	160492701	160492977	32.6664400242133
chr1	160509983	160510259	60.2558903942551
chr1	160520604	160520874	59.0154465153733
chr1	160611309	160611585	82.0126792529017
chr1	160635660	160635936	74.2997085666651
chr1	160978752	160979016	57.0569773248695
chr1	160983617	160983877	429.507838231651
chr1	160990583	160990684	138.101968805651
chr1	161003569	161003845	48.4157982276383
chr1	161053374	161053569	198.658264789573
chr1	161085071	161085347	47.9968804200306
chr1	161087729	161088005	56.3800600718836
chr1	161136163	161136439	109.333138395198
chr1	161275789	161276065	52.0905565745484
chr1	161277763	161278039	50.0167964685308
chr1	161280809	161281085	37.0668536904883
chr1	161397847	161398014	255.505907858338
chr1	161409251	161409341	118.205893311187
chr1	161409660	161409936	87.7857274731878
chr1	161476477	161476753	42.5607019178545
chr1	161509937	161510133	276.862439713004
chr1	161531182	161531458	45.93198551323
chr1	161612524	161612800	39.328006538586
chr1	161676577	161676853	81.5824309432488
chr1	161676761	161676853	60.2971388220434
chr1	161708399	161708675	33.6968853512673
chr1	161735026	161735302	42.9678843763262
chr1	161735980	161736230	29.6779966699259
chr1	161737563	161737839	32.5776929776179
chr1	161738270	161738539	34.1099627789612
chr1	162122100	162122376	67.0854369149898
chr1	162291652	162291924	74.1730653658822
chr1	162356382	162356560	62.0588463577631
chr1	162366809	162367085	104.04449085673
chr1	162440044	162440320	96.4399725552036
chr1	162522190	162522466	66.9037552137022
chr1	162532279	162532534	29.6553785770876
chr1	162554968	162555244	36.7640594521052
chr1	162643887	162644163	48.5160413029417
chr1	162669215	162669491	73.4744795653189
chr1	162760329	162760605	61.2906066208666
chr1	162966102	162966378	72.4645984445747
chr1	163328995	163329271	45.4135295570536
chr1	164652512	164652788	73.3595969087794
chr1	164669157	164669433	57.0249729622505
chr1	164681498	164681774	67.3453911115156
chr1	164717889	164718165	73.5453369738595
chr1	164739477	164739753	67.8357181373388
chr1	164883482	164883755	58.7026160017908
chr1	165198091	165198367	59.2350508163206
chr1	165599862	165600138	78.5346864183661
chr1	165707367	165707643	53.9259730889368
chr1	165797358	165797634	34.1653619711829
chr1	165822903	165823179	55.8001186234088
chr1	165826574	165826714	145.045057056297
chr1	165883484	165883760	40.243026265914
chr1	166166458	166166669	308.213551023991
chr1	166554419	166554621	264.472078846735
chr1	166660789	166661065	49.0726814199842
chr1	166695400	166695676	58.9710702090972
chr1	166808052	166808328	56.0127101460249
chr1	166958200	166958374	255.481267705289
chr1	167188927	167189203	36.5463892266855
chr1	167194620	167194883	42.1941165557926
chr1	167413036	167413311	37.0065737675369
chr1	167419006	167419271	46.7151858278889
chr1	167461192	167461390	333.288557814652
chr1	167493953	167494229	81.1594854735842
chr1	167513897	167514100	251.655649765545
chr1	167517635	167517876	360.539861101992
chr1	167522316	167522592	66.5095873990991
chr1	167525469	167525625	191.133619530566
chr1	167531015	167531291	40.3792798807646
chr1	167533952	167534039	102.621783454371
chr1	167570789	167570963	171.809918927177
chr1	167607135	167607317	156.848042960088
chr1	167690550	167690826	82.4708480099009
chr1	167703602	167703726	101.547892949448
chr1	167729655	167729931	27.7909581162753
chr1	167733826	167733900	110.968093652968
chr1	167766459	167766589	173.148236630705
chr1	167794772	167795048	47.4870824581007
chr1	167799276	167799545	32.6031190928274
chr1	167832511	167832608	80.1121065851744
chr1	167835135	167835411	89.3162524377108
chr1	167838791	167838958	92.4473852024514
chr1	167883477	167883753	79.0137638811526
chr1	167895824	167896100	45.6571089556457
chr1	167898421	167898697	30.6165603376789
chr1	167905329	167905510	33.9913445519416
chr1	168027227	168027503	54.2860942082199
chr1	168147871	168148128	54.1301906057315
chr1	168189815	168190091	119.721910544934
chr1	168193198	168193445	46.0730854446885
chr1	168215684	168215960	32.4810083575549
chr1	168250938	168251214	94.3878149539203
chr1	168257817	168257966	189.647723505377
chr1	168271206	168271480	32.3343520539408
chr1	168285406	168285682	38.8040387933134
chr1	168311991	168312267	30.8027193344644
chr1	168414999	168415116	139.048668843329
chr1	168515328	168515456	145.72188999611
chr1	168543497	168543773	42.4080081799897
chr1	169081506	169081782	57.549195645849
chr1	169162745	169163021	103.742508995159
chr1	169278483	169278616	100.402503528929
chr1	169278590	169278716	78.1319243108198
chr1	169278640	169278914	42.50362521738
chr1	169281548	169281806	58.4452759431138
chr1	169290957	169291030	105.129698087724
chr1	169316929	169317205	46.4076825454112
chr1	169482476	169482752	56.2590595394098
chr1	169580163	169580439	77.2700465244019
chr1	169695442	169695718	34.1249983758577
chr1	170036656	170036932	37.4087112675988
chr1	171283270	171283382	146.584706459754
chr1	171335251	171335527	76.1726570255747
chr1	171591029	171591305	55.8245947529419
chr1	172242897	172243173	32.3303159738059
chr1	172371170	172371444	33.4095503818485
chr1	172448941	172449198	30.4739751043241
chr1	172535359	172535635	100.682378070454
chr1	172552068	172552344	139.158556177053
chr1	172627377	172627653	68.7122652288133
chr1	172795675	172795951	49.0273160118495
chr1	172879091	172879367	61.4143781849391
chr1	173119186	173119263	145.835935711493
chr1	173174498	173174774	44.1549022838795
chr1	173238736	173238882	226.334797422145
chr1	173375134	173375410	95.2874178802993
chr1	173399317	173399593	76.8499176554751
chr1	173445714	173445990	52.2769911649365
chr1	173447265	173447541	73.2029055111406
chr1	173472643	173472919	75.6617409735204
chr1	173496314	173496590	61.0296559974825
chr1	173523288	173523564	33.8354650234043
chr1	173640096	173640360	56.7165019393117
chr1	173772177	173772446	52.3313125322018
chr1	173793545	173793698	135.773457210535
chr1	173796560	173796802	29.5144827714625
chr1	173831972	173832248	63.555483480182
chr1	173836862	173837138	38.8671034992598
chr1	173886302	173886578	55.5094709374925
chr1	173978238	173978442	291.524742081967
chr1	174136064	174136329	70.1817902691586
chr1	174277822	174278098	41.0723759951052
chr1	174715428	174715702	42.9063225646261
chr1	174871716	174871988	64.9450247244552
chr1	174911985	174912261	31.8182773374008
chr1	174929565	174929841	76.0704316861589
chr1	174933680	174933758	168.497576118766
chr1	174935373	174935643	48.0994624084693
chr1	174968580	174968856	65.1628271729819
chr1	174970777	174971053	52.7519683139459
chr1	174971255	174971372	102.470044627984
chr1	175042229	175042503	32.246515194493
chr1	175313892	175314048	100.493461938051
chr1	175450299	175450575	35.8966633711535
chr1	175702971	175703247	65.9591040507827
chr1	175809398	175809674	80.3101913182678
chr1	176147454	176147719	50.5767548824337
chr1	176210645	176210921	54.1488634701615
chr1	176812889	176813164	33.2714232255741
chr1	176827793	176828069	39.3776649712118
chr1	176849020	176849114	152.803021234159
chr1	178279771	178280047	75.5832904370261
chr1	178567071	178567344	86.783040096837
chr1	178969380	178969656	36.9313351221809
chr1	179008158	179008434	66.1740605200403
chr1	179016205	179016494	455.026134363477
chr1	179021912	179022188	60.407929711407
chr1	179028368	179028641	85.2751737982182
chr1	179031042	179031313	31.0175543897611
chr1	179187092	179187368	68.8062975851407
chr1	179248214	179248284	97.7834028947796
chr1	179263611	179263789	149.12605486746
chr1	179263753	179263806	83.2653380731631
chr1	179263752	179263789	105.198097660761
chr1	179263753	179264029	39.3373808664644
chr1	179417981	179418257	45.186593484285
chr1	179599949	179600220	58.7408073241807
chr1	179781728	179782004	31.2510282953436
chr1	179793422	179793698	33.0942350802106
chr1	179845428	179845676	442.456260338894
chr1	179847147	179847423	63.0023506091093
chr1	179923163	179923439	52.06582575436
chr1	180023246	180023316	118.47809150642
chr1	180086526	180086727	255.315493752768
chr1	180092739	180092848	143.5539637547
chr1	180100664	180100940	54.2667207939563
chr1	180120172	180120431	43.0467634188829
chr1	180125737	180126013	37.1677135326636
chr1	180221861	180222137	98.0352694002886
chr1	180279285	180279561	35.5351879820811
chr1	180381761	180382037	52.1003123436332
chr1	180490673	180490949	48.4507423438152
chr1	180550726	180551002	82.1477557921832
chr1	180579707	180579983	46.5258709550581
chr1	180580432	180580708	53.4100945824556
chr1	180605325	180605594	34.6319355268637
chr1	180696302	180696578	56.5695186646109
chr1	180744999	180745275	107.489149202816
chr1	180851145	180851421	67.5406768120376
chr1	180867240	180867365	89.4633053463224
chr1	180889939	180890215	56.6313941432226
chr1	180917562	180917700	175.814025930834
chr1	180982287	180982563	36.8575332903827
chr1	180984449	180984725	80.6133630202599
chr1	181012175	181012306	118.764135040728
chr1	181057178	181057446	40.3756193306377
chr1	181081742	181081880	173.158542363912
chr1	182118582	182118858	96.0146261570198
chr1	182163072	182163348	61.1036021884852
chr1	182169640	182169906	471.18210886217
chr1	182228278	182228554	59.079826228401
chr1	182258412	182258688	53.7764776972943
chr1	182269207	182269495	524.952334186362
chr1	182271004	182271162	129.13024827956
chr1	182299591	182299697	59.8760306052361
chr1	182299591	182299867	40.4458327022004
chr1	182307296	182307572	71.5618241875485
chr1	182308051	182308327	54.8080246645565
chr1	182309695	182309971	40.8940901365889
chr1	182359189	182359465	35.9099409661233
chr1	182399849	182400125	63.9997743979732
chr1	182453712	182453988	58.9790673687449
chr1	182544828	182544888	124.095316987592
chr1	182557691	182557967	35.1397830274969
chr1	182585325	182585601	58.9855498530233
chr1	182751000	182751276	77.4494524352655
chr1	182755601	182755733	53.5692015751178
chr1	182764802	182765075	57.2648823320107
chr1	183462648	183462924	72.5918725504644
chr1	183553423	183553515	249.668910351736
chr1	183912155	183912431	117.730545008984
chr1	183950158	183950434	35.6110384756799
chr1	183956758	183957034	40.7000410407996
chr1	184000493	184000719	327.005135321194
chr1	184004061	184004337	39.5749907618001
chr1	184006866	184007142	108.573476831178
chr1	184020682	184020849	244.376036130274
chr1	184129360	184129636	57.8508661958719
chr1	184718087	184718166	91.1277322162074
chr1	184721252	184721528	40.404545951914
chr1	184721878	184722154	68.438758040487
chr1	184740426	184740702	46.9804217995147
chr1	184758173	184758449	73.3457631671553
chr1	184775593	184775856	447.675417727145
chr1	184836268	184836544	36.001014805192
chr1	184898880	184899156	62.9899570971918
chr1	184899559	184899808	53.87980347212
chr1	184942852	184942995	212.857154354823
chr1	184986524	184986800	75.8098836931577
chr1	185020065	185020268	185.230396715016
chr1	185038484	185038582	94.6109638406219
chr1	185126109	185126178	90.0281117634795
chr1	185177481	185177557	136.463411777279
chr1	185261452	185261728	31.1607114713998
chr1	185378511	185378787	55.8868597924838
chr1	185502863	185502969	144.862291243217
chr1	186015649	186015925	50.5974907476109
chr1	186028640	186028775	127.689058073074
chr1	186051472	186051725	47.9233041480642
chr1	186059219	186059375	109.92518151669
chr1	186073609	186073885	54.1887476852724
chr1	186081474	186081739	89.7429455049097
chr1	186164454	186164730	49.6330499844946
chr1	186257216	186257450	221.237959540845
chr1	189118720	189118996	31.8324416841901
chr1	191338199	191338475	46.8835212556152
chr1	191548318	191548453	137.301297669353
chr1	191793009	191793285	36.7010890681587
chr1	191858287	191858563	90.0893675579233
chr1	192035447	192035564	150.737406928303
chr1	192092875	192093151	48.9064683955121
chr1	192127399	192127558	175.585332639539
chr1	192345622	192345898	113.840160776092
chr1	192579711	192579987	47.211027255883
chr1	192775060	192775266	285.065518444694
chr1	192924122	192924398	74.7558827049626
chr1	192946505	192946692	57.5145440127592
chr1	192955239	192955515	88.7851551712553
chr1	193028478	193028754	50.414747361504
chr1	193080796	193081028	311.03138573743
chr1	193087370	193087646	57.6475836262057
chr1	193166825	193167077	27.4117843330356
chr1	193324336	193324612	43.128333836437
chr1	194267250	194267522	40.2343871077241
chr1	194782274	194782550	53.1277673608244
chr1	194842501	194842768	81.6522793745469
chr1	195724146	195724240	144.053421131235
chr1	195730314	195730590	94.0185962073515
chr1	195775247	195775503	48.9074532813216
chr1	195968184	195968460	33.5178606216247
chr1	196330326	196330602	29.2060185560143
chr1	196486406	196486508	140.737112693776
chr1	197115932	197116208	41.8416056502884
chr1	197153379	197153630	428.330035657091
chr1	197369405	197369571	203.41381341649
chr1	197411083	197411359	71.4331413462971
chr1	197436018	197436294	75.0994513235439
chr1	197644948	197645115	160.830137396784
chr1	197744943	197745089	159.231654424283
chr1	197908299	197908423	193.661537814748
chr1	197954580	197954856	37.4233506680299
chr1	197964219	197964494	82.2456526416238
chr1	198085670	198085946	30.7695624348153
chr1	198127284	198127440	205.301692277345
chr1	198241630	198241906	86.3572967237561
chr1	198450939	198451048	112.480069352672
chr1	198552397	198552673	64.8347849544982
chr1	198602798	198603074	132.138159894433
chr1	198626670	198626918	32.6612160084157
chr1	198650998	198651191	256.687410859159
chr1	200002764	200003040	62.955116588221
chr1	200027533	200027809	39.1667197291989
chr1	200134689	200134965	65.6616872103219
chr1	200250609	200250885	29.3521341403478
chr1	200375516	200375792	56.4186896345404
chr1	200398431	200398707	34.9320783000704
chr1	200479365	200479641	55.9958657406179
chr1	200603633	200603909	49.8541194021722
chr1	200609147	200609422	56.679018947315
chr1	200644010	200644286	44.7011583704049
chr1	200646009	200646285	31.2059695203924
chr1	200774902	200775178	46.2106009860307
chr1	200988711	200988805	135.244429740926
chr1	201011806	201012076	29.8509218387858
chr1	201123565	201123874	592.385064531768
chr1	201139776	201139930	184.779733198029
chr1	201426075	201426347	53.2532354324786
chr1	201482115	201482391	32.0989470988327
chr1	201499958	201500234	41.5702884481726
chr1	201513307	201513570	62.7166071682373
chr1	201530374	201530650	44.7346971819355
chr1	201547574	201547645	137.481496800882
chr1	201562769	201562870	139.627449223681
chr1	201589505	201589781	40.0493125279343
chr1	201596080	201596237	134.56451570289
chr1	201682676	201682952	39.2323356993038
chr1	201752240	201752516	55.9397093919034
chr1	201797065	201797341	56.7465443565794
chr1	201830634	201830910	87.3984461220881
chr1	201865101	201865372	93.9480128382623
chr1	201871478	201871754	35.7506535023046
chr1	201885909	201886185	85.2958498819765
chr1	202012600	202012688	90.8623488241306
chr1	202087194	202087340	127.606036576768
chr1	202131459	202131730	54.5604295216054
chr1	202205637	202205748	124.079217034346
chr1	202301528	202301695	182.923182800177
chr1	202317583	202317671	99.5053368987753
chr1	202322447	202322723	61.0713313062512
chr1	202345439	202345715	71.813035265908
chr1	202410811	202411087	40.6677630308855
chr1	202522908	202523111	31.9673142058893
chr1	202772147	202772348	276.787641517587
chr1	202818027	202818303	46.5386097682859
chr1	202827583	202827702	130.726969862914
chr1	202830743	202830903	165.354670125167
chr1	202858295	202858503	188.11725249202
chr1	202896307	202896509	310.240169619387
chr1	202928412	202928527	124.051131374595
chr1	202938178	202938437	63.2511483502835
chr1	202945907	202946041	121.140421237933
chr1	202975009	202975285	80.4758536065864
chr1	203269573	203269685	122.648536732843
chr1	203273826	203274102	55.8371238927631
chr1	203281033	203281309	67.1369468789174
chr1	203506038	203506314	56.7072758749066
chr1	203570897	203571173	50.73479663817
chr1	203594850	203595027	314.218860104389
chr1	203600525	203600801	88.1454840699912
chr1	203652028	203652288	29.5486760572559
chr1	203692108	203692384	44.0125800987287
chr1	203695669	203695828	38.7367630781283
chr1	203830609	203830866	33.9200922107797
chr1	203890530	203890680	71.7125645641504
chr1	203895392	203895494	154.809285751482
chr1	203899528	203899623	103.227721335862
chr1	204002534	204002804	53.7972302293935
chr1	204114086	204114362	64.3660193288474
chr1	204159399	204159525	137.72926314941
chr1	204183007	204183269	45.987325880276
chr1	204370070	204370346	70.9013715700592
chr1	204381098	204381277	332.572223144868
chr1	204386825	204386959	122.377789668379
chr1	204400662	204400938	32.2308523332625
chr1	204404722	204404995	62.5858193838926
chr1	204469024	204469300	86.6621657333747
chr1	204476126	204476420	451.014683481878
chr1	204485418	204485547	115.76985964269
chr1	204534954	204535160	255.694996175039
chr1	204662307	204662559	52.3770338767443
chr1	204670452	204670728	41.3926685100867
chr1	204680628	204680756	206.750108236436
chr1	204716008	204716284	98.5444054225629
chr1	204757686	204757962	76.1789584993712
chr1	204829197	204829359	191.843957590598
chr1	204888670	204888946	48.9147122480177
chr1	204929516	204929644	103.633669040005
chr1	204939054	204939330	38.1804833147993
chr1	205091339	205091575	55.5652633169804
chr1	205139957	205140222	66.9688902203215
chr1	205144664	205144806	154.227463266404
chr1	205152141	205152417	37.9535527860506
chr1	205180711	205180987	39.7350527039651
chr1	205183925	205184201	68.0598386094659
chr1	205207401	205207556	183.512812911216
chr1	205225136	205225384	28.9403520293417
chr1	205230582	205230858	66.9805521455145
chr1	205254041	205254213	200.229686038418
chr1	205316374	205316650	47.5498844190924
chr1	205561082	205561353	66.607363978931
chr1	205647845	205648039	45.8878324440841
chr1	205899359	205899635	43.0835400618795
chr1	206612603	206612879	41.2587498890474
chr1	206645920	206646196	87.7198403462519
chr1	206753410	206753521	97.7147696021434
chr1	206890875	206891054	207.812052893003
chr1	206990283	206990559	26.6066491058379
chr1	207020968	207021244	53.190240487926
chr1	207129600	207129876	44.5830026407435
chr1	207191161	207191239	98.3654780021388
chr1	207194476	207194744	26.5504373537796
chr1	207195413	207195683	36.2743010530481
chr1	207212782	207213058	39.1809842488043
chr1	207277415	207277522	93.0516240516233
chr1	207395337	207395608	37.6945570293212
chr1	207414699	207414839	93.0502940028107
chr1	207476506	207476782	51.456099111592
chr1	207480099	207480375	48.6964396521264
chr1	207484632	207484815	227.502602115485
chr1	207490041	207490125	176.995118805215
chr1	207494312	207494585	66.3261269479567
chr1	207509015	207509291	35.4128036201417
chr1	207581363	207581509	167.125482390959
chr1	207673668	207673944	113.14162680943
chr1	207693318	207693594	50.6217724633634
chr1	207693491	207693594	40.081124209429
chr1	207779537	207779613	131.093068666838
chr1	207806696	207806801	112.940442746192
chr1	207811980	207812096	177.061034382085
chr1	207817896	207818172	61.684055174659
chr1	207823378	207823654	39.5244043541532
chr1	207825004	207825280	73.3493762636708
chr1	207854074	207854222	116.045916559067
chr1	207866490	207866567	89.1756489476686
chr1	207870529	207870805	45.1864469824214
chr1	207877119	207877395	92.3237699539145
chr1	207919946	207920174	34.8360755519677
chr1	207924649	207924925	32.5268549872892
chr1	207968303	207968579	66.1129230121959
chr1	207999302	207999578	28.3984927761656
chr1	208077167	208077443	72.7242937239729
chr1	208108647	208108740	184.434471957554
chr1	208210408	208210554	171.791036730198
chr1	208267098	208267374	42.7744720012136
chr1	208296270	208296364	187.718339114464
chr1	208308948	208309099	135.149466846817
chr1	208357655	208357846	223.437213703323
chr1	208499394	208499669	28.8439899429497
chr1	209739414	209739690	55.2336345305311
chr1	209847323	209847508	209.526090977443
chr1	209941630	209941906	43.6253209195801
chr1	209981473	209981749	46.9379565817037
chr1	210547317	210547518	186.089020473391
chr1	210641045	210641321	44.8441873412816
chr1	210771518	210771794	59.5361088455735
chr1	210883132	210883399	67.0625222961756
chr1	211093721	211093866	133.402864221984
chr1	211410948	211411219	37.973440401713
chr1	211421306	211421582	46.3237513359989
chr1	211440627	211440903	49.2034237519989
chr1	211556039	211556151	134.145587641853
chr1	211564338	211564473	116.290525741767
chr1	211763538	211763696	236.431494252211
chr1	211780221	211780497	104.284443729108
chr1	211826693	211826969	59.1211516994963
chr1	211895972	211896206	375.100399081071
chr1	211907649	211907925	75.7017656906061
chr1	211958942	211959154	63.8210929099729
chr1	212002820	212002956	130.701146938545
chr1	212067712	212067986	33.9269350505485
chr1	212101705	212101946	53.5900197520199
chr1	212102416	212102626	363.804886025182
chr1	212107421	212107697	43.4854108353718
chr1	212185747	212186015	46.5922610173566
chr1	212204427	212204507	111.799590003788
chr1	212208335	212208443	145.682956410932
chr1	212291535	212291811	32.4856772780959
chr1	212313867	212314000	111.876178887099
chr1	212407902	212408178	85.8953284599695
chr1	212414805	212415045	29.4968261501858
chr1	212422569	212422845	57.7785280096601
chr1	212428393	212428669	46.7745155095009
chr1	212457904	212458180	73.8013571290401
chr1	212604521	212604789	38.6566159681811
chr1	212610628	212610762	129.789274379937
chr1	212652532	212652808	39.2266388301445
chr1	212662020	212662176	119.356191075481
chr1	212671601	212671877	41.9374707382913
chr1	212732322	212732598	95.262125149292
chr1	212781798	212782216	384.068791269786
chr1	212838251	212838516	42.0578916326812
chr1	212963274	212963343	99.0315635584874
chr1	212965086	212965340	43.4995209668625
chr1	212967154	212967316	166.183809226114
chr1	213034098	213034374	58.5741764507644
chr1	213116728	213117004	55.7167619855403
chr1	213189058	213189334	60.5348970591563
chr1	213222801	213222897	224.470295978184
chr1	213228385	213228661	91.7442454609935
chr1	213229258	213229374	173.62932222347
chr1	213230670	213230946	47.4056039250193
chr1	213239726	213239988	42.0762112409511
chr1	213297958	213298234	81.83072087768
chr1	213433689	213433965	39.5995721230355
chr1	213449622	213449898	69.7031591244284
chr1	213461454	213461609	242.750447429079
chr1	213470040	213470218	213.139833993275
chr1	213474228	213474504	43.3601706024424
chr1	213500390	213500653	41.7480088381382
chr1	213779201	213779418	272.915152105055
chr1	214409888	214410164	83.8330057926557
chr1	214434852	214435128	115.156333900457
chr1	214455283	214455559	97.3883184404143
chr1	214483401	214483677	72.6044542874872
chr1	214612852	214613128	71.7030056363826
chr1	215130718	215130994	31.4325202692461
chr1	215810067	215810331	49.6654887795291
chr1	218433235	218433502	50.4291013092163
chr1	218472754	218473030	37.3339179821717
chr1	218475638	218475719	197.051355112764
chr1	218490492	218490747	41.0400014581277
chr1	219215306	219215446	114.839577277394
chr1	219262326	219262648	442.695030256142
chr1	219293255	219293531	104.131604983497
chr1	219294026	219294242	280.320957320863
chr1	219294513	219294789	89.2941658559664
chr1	219321095	219321371	95.1808706011123
chr1	219343625	219343901	95.1460721900405
chr1	219344920	219345196	65.2811513675086
chr1	219553881	219554157	90.4403787007678
chr1	219834599	219834700	109.854356458766
chr1	220056930	220057013	187.018643894031
chr1	220080378	220080653	470.892401459885
chr1	220100031	220100111	85.4019901614043
chr1	220100674	220100950	80.2562676923009
chr1	220104431	220104707	66.7863070693122
chr1	220138736	220139012	30.5274629609774
chr1	220219594	220219663	91.864715914137
chr1	220263138	220263414	44.5303483433878
chr1	220292595	220292729	115.451558767169
chr1	220386776	220387052	42.8144481690738
chr1	220447754	220448030	50.1552217454847
chr1	220473801	220474071	76.5684290306953
chr1	220685159	220685435	39.7247708997402
chr1	220941638	220941914	46.5376163313039
chr1	221054742	221054838	104.042780831992
chr1	221130707	221130860	193.474358730769
chr1	221135435	221135711	37.8687663436263
chr1	221691334	221691610	66.7444398364444
chr1	221840949	221841163	271.213247618533
chr1	221871194	221871469	46.3601161072624
chr1	221881451	221881709	484.497796571662
chr1	221896461	221896737	110.749497504094
chr1	221896971	221897247	93.8996109927344
chr1	221942047	221942323	50.7729825805708
chr1	222131558	222131834	31.2217639922144
chr1	222628860	222629053	200.814708116384
chr1	222657446	222657722	32.1804086035955
chr1	222704326	222704602	43.8660618008622
chr1	222708883	222709154	44.9036126656827
chr1	222883083	222883272	72.7348214704357
chr1	222885812	222886088	48.2356964587471
chr1	223310864	223310999	181.272279743697
chr1	223383851	223384127	72.658345797027
chr1	223423608	223423884	66.9211468882308
chr1	223826976	223827252	40.892722650065
chr1	223851876	223852152	74.7437380467811
chr1	223866712	223866786	151.059185583367
chr1	223903179	223903348	185.106806481694
chr1	223976851	223976921	168.729417907209
chr1	223981937	223982213	125.670209523767
chr1	224007574	224007850	35.2468287522721
chr1	224019947	224020223	50.5829097877457
chr1	224256866	224257142	34.2342564073044
chr1	224267814	224268090	41.3256900910458
chr1	224272654	224272913	64.3259625581262
chr1	224348036	224348304	56.6768393753792
chr1	224370186	224370462	113.205833522859
chr1	224392583	224392859	74.3982100391365
chr1	224401749	224402025	60.73474231515
chr1	224406923	224407185	48.0515694510128
chr1	224521125	224521401	54.5365002065094
chr1	224545459	224545735	91.5964972427408
chr1	224580327	224580603	50.2312846150566
chr1	224616421	224616697	33.8082265799149
chr1	224622886	224623162	41.4592796737519
chr1	224691306	224691407	155.41527372143
chr1	225552249	225552412	223.599770428656
chr1	225595504	225595777	48.399375619523
chr1	225603072	225603348	64.5867415943096
chr1	225614496	225614644	35.1039900195359
[truncated: 16,582 more rows]
