# Supplementary material for: Variable reproducibility in genome-scale public data: A case study using ENCODE ChIP sequencing resource
Source: FEBS Lett. 2015 Dec 21;589(24):3866–70. doi: 10.1016/j.febslet.2015.11.027 (PMC4686001; doi:10.1016/j.febslet.2015.11.027)
Supplement: Supplementary file advisedPeakLists.zip — This zip archive contains 56 advised peak lists (see main text and supplementary table 1). Files are bed like tab delimited text files, with 4 columns: chromosome, peak start, peak end, and peak score. [file mmc4.zip › K562_None_COREST.bed]

chr1	766969	767265	59.52685171
chr1	778201	778497	60.85858724
chr1	805138	805434	33.53312019
chr1	839973	840269	28.81412666
chr1	846580	846876	34.10758522
chr1	856466	856762	68.8721827
chr1	877157	877453	61.18363024
chr1	895826	896122	62.5477637
chr1	919560	919856	40.55808208
chr1	936133	936429	77.58980425
chr1	937227	937523	56.55334668
chr1	940430	940524	92.28491146
chr1	956502	956798	45.80856786
chr1	993725	994021	48.13986472
chr1	994875	995171	30.36893135
chr1	999219	999515	32.27605941
chr1	1045132	1045428	49.36842552
chr1	1051627	1051923	35.48472382
chr1	1092800	1093096	42.97742341
chr1	1120947	1121243	69.71149562
chr1	1144318	1144614	63.44801123
chr1	1167307	1167603	36.12133101
chr1	1209129	1209425	29.30224091
chr1	1217444	1217740	28.95187977
chr1	1225584	1225880	30.22573335
chr1	1241004	1241300	28.31101142
chr1	1253653	1253949	38.2344539
chr1	1293884	1294180	28.46989581
chr1	1310528	1310824	55.15194287
chr1	1326055	1326351	40.32595232
chr1	1334792	1335088	38.40858489
chr1	1342552	1342848	40.44285772
chr1	1343395	1343691	31.06070412
chr1	1368548	1368844	41.24389149
chr1	1447236	1447532	43.18933666
chr1	1510177	1510544	70.26433049
chr1	1550634	1550930	33.18350559
chr1	1583260	1583556	31.61188715
chr1	1646556	1646852	30.14466067
chr1	1680126	1680422	27.02102246
chr1	1690276	1690572	56.73458518
chr1	1710255	1710551	34.1014656
chr1	1711854	1712150	63.2618748
chr1	1714419	1714715	42.44410394
chr1	1778518	1778814	36.88839833
chr1	1790144	1790500	158.3142726
chr1	1800909	1801205	30.45232123
chr1	1814869	1815225	258.7688683
chr1	1828563	1828919	243.9625653
chr1	1837666	1837962	65.87067359
chr1	1875493	1875789	28.83306687
chr1	1891509	1891805	36.69975607
chr1	1920582	1920878	31.46567601
chr1	1977912	1978208	37.95375085
chr1	2063701	2063997	33.89306692
chr1	2105778	2106074	35.96361745
chr1	2111834	2112130	56.26479643
chr1	2121014	2121310	38.55723571
chr1	2126627	2126923	30.69510293
chr1	2129289	2129585	31.57310237
chr1	2222184	2222480	40.45420441
chr1	2313205	2313501	44.08996164
chr1	2470964	2471260	43.45198965
chr1	2472592	2472888	34.76162585
chr1	2473273	2473629	116.5453552
chr1	2478146	2478442	70.21540306
chr1	2479486	2479782	44.99954716
chr1	2517159	2517522	110.2900629
chr1	2557253	2557549	32.96433883
chr1	3341284	3341580	29.68912098
chr1	3369741	3370037	30.9706198
chr1	3370724	3371020	39.2921485
chr1	3377842	3378138	28.87094814
chr1	3529998	3530294	31.0337237
chr1	3535474	3535837	121.9678101
chr1	3566447	3566743	30.07280811
chr1	3589980	3590276	29.61967861
chr1	3641005	3641301	30.60540844
chr1	3643888	3644184	30.76796805
chr1	3667337	3667633	28.20680364
chr1	3676360	3676656	37.40768014
chr1	3691352	3691708	174.5353368
chr1	3692007	3692363	94.50853974
chr1	3713016	3713312	55.20081112
chr1	3724346	3724642	76.27671586
chr1	3786494	3786790	30.27341608
chr1	3816620	3817055	56.87958747
chr1	3823800	3824096	39.15926438
chr1	3825780	3826076	30.68909241
chr1	4035884	4036180	55.17651605
chr1	4052160	4052456	45.79136926
chr1	5805913	5806209	37.59732176
chr1	5907394	5907690	38.57417189
chr1	5945884	5946240	223.2220802
chr1	5977737	5978174	116.1797613
chr1	6052597	6052893	33.26452407
chr1	6053077	6053373	60.02366582
chr1	6053744	6054040	45.33823791
chr1	6067463	6067759	68.94265726
chr1	6112540	6112836	64.09500722
chr1	6130693	6130989	29.47365703
chr1	6143807	6144103	42.21409942
chr1	6154935	6155231	31.95691079
chr1	6221751	6222047	28.37226277
chr1	6243560	6243856	28.53186279
chr1	6259617	6259913	49.69560994
chr1	6295030	6295326	44.11845037
chr1	6298743	6299039	27.0070747
chr1	6300512	6300808	59.96554266
chr1	6305148	6305504	148.1282974
chr1	6373505	6373801	27.49601975
chr1	6377041	6377337	27.30820625
chr1	6403520	6403816	28.79562212
chr1	6453702	6453998	32.85288993
chr1	6483546	6483842	38.62201789
chr1	6535596	6535892	32.02855068
chr1	6546575	6546871	31.6254488
chr1	6548163	6548459	29.42272187
chr1	6549967	6550263	29.98306087
chr1	6561545	6561841	64.29288934
chr1	6577550	6577906	243.7806388
chr1	6614496	6614792	53.43830855
chr1	6639769	6640065	39.25079949
chr1	6640896	6641192	27.67744382
chr1	6641895	6642297	111.9424555
chr1	6644728	6645024	44.46268116
chr1	6661108	6661404	46.89086192
chr1	6663932	6664288	32.80553912
chr1	6673497	6673793	30.19122375
chr1	6761757	6762115	89.2956023
chr1	6764294	6764590	37.99038058
chr1	6780098	6780394	48.72883281
chr1	6787553	6787849	28.27402954
chr1	6849075	6849371	28.77127525
chr1	6949972	6950268	28.33325838
chr1	6971309	6971605	37.11600662
chr1	7008075	7008371	39.24312342
chr1	7020592	7020765	153.8226865
chr1	7023348	7023644	46.49813712
chr1	7135438	7135734	57.20959851
chr1	7599794	7600090	28.55266795
chr1	7646269	7646565	40.23624496
chr1	7676436	7676732	34.70390597
chr1	7681989	7682285	37.90907576
chr1	7689592	7689888	51.91694784
chr1	7728584	7728880	38.72464707
chr1	7829917	7830344	84.02473276
chr1	7844044	7844340	27.24085833
chr1	7973399	7973695	39.58246564
chr1	8002376	8002672	49.18287664
chr1	8021357	8021713	79.99207888
chr1	8035364	8035660	34.94123892
chr1	8042375	8042671	41.31593689
chr1	8064781	8065137	159.6494705
chr1	8065335	8065631	34.6778871
chr1	8075073	8075369	42.46387635
chr1	8086277	8086573	34.9356891
chr1	8137690	8137986	50.19770818
chr1	8182212	8182508	35.5483721
chr1	8257859	8258215	223.2786362
chr1	8262260	8262556	29.2460842
chr1	8309934	8310230	57.52175041
chr1	8374395	8374691	32.08389666
chr1	8378000	8378296	92.63996972
chr1	8449015	8449371	166.5031119
chr1	8457008	8457304	31.65551325
chr1	8585971	8586327	161.9024176
chr1	8602229	8602585	123.5414087
chr1	8621150	8621446	34.33090872
chr1	8686474	8686830	218.3657101
chr1	8739372	8739668	40.53684965
chr1	8763421	8763717	68.141458
chr1	8824037	8824333	34.53908855
chr1	8849385	8849681	85.6213347
chr1	8851114	8851410	36.39609673
chr1	8875000	8875296	41.29635192
chr1	8882669	8883061	141.6549084
chr1	8905199	8905495	30.29733877
chr1	8908950	8909246	31.86187922
chr1	8918150	8918506	112.8912322
chr1	8933686	8933982	50.84661907
chr1	8940197	8940553	288.5395615
chr1	8959993	8960289	49.91313982
chr1	9023005	9023301	35.5798314
chr1	9034050	9034346	72.0856713
chr1	9224045	9224341	32.84607443
chr1	9279000	9279296	27.53707849
chr1	9294187	9294740	135.2227981
chr1	9327184	9327480	34.33958488
chr1	9335562	9335858	74.01899476
chr1	9377123	9377419	26.86238749
chr1	9470931	9471227	32.41820378
chr1	9488957	9489253	61.96120879
chr1	9533162	9533458	34.40536972
chr1	9551145	9551441	60.23864644
chr1	9555343	9555639	41.37059337
chr1	9589292	9589588	38.84004996
chr1	9590444	9590740	29.65985483
chr1	9599362	9599658	34.1140836
chr1	9648534	9648830	28.30417728
chr1	9653500	9653796	45.94243971
chr1	9675712	9676008	27.22807048
chr1	9678953	9679309	109.6531512
chr1	9687071	9687367	87.70923056
chr1	9689482	9689838	116.4720492
chr1	9717659	9717955	46.4089331
chr1	9728189	9728485	34.6145671
chr1	9747109	9747405	34.05731694
chr1	9762348	9762644	43.32309867
chr1	9774245	9774541	33.59966405
chr1	9777684	9777980	62.58582615
chr1	9779152	9779448	78.23225889
chr1	9785106	9785402	34.5512383
chr1	9844627	9844983	159.9178037
chr1	9865270	9865566	36.84465885
chr1	9869276	9869632	83.2355676
chr1	9908115	9908411	31.11284453
chr1	9927562	9927858	32.96661419
chr1	9934969	9935265	44.12792423
chr1	9947136	9947432	31.63446094
chr1	9961697	9961993	67.62806875
chr1	9989450	9989746	27.15910141
chr1	10002451	10002747	30.03106738
chr1	10003350	10003646	45.89926955
chr1	10010430	10010726	33.52571298
chr1	10092570	10092866	44.55144632
chr1	10093638	10093934	30.67809277
chr1	10127096	10127392	29.76980879
chr1	10134430	10134726	35.51080282
chr1	10269759	10270055	36.06605334
chr1	10313893	10314189	39.2534053
chr1	10399709	10400166	60.49412192
chr1	10437491	10437787	28.87171704
chr1	10438608	10438904	54.69202806
chr1	10448070	10448462	148.1352795
chr1	10458706	10459062	130.1460251
chr1	10475473	10475769	69.63916579
chr1	10488106	10488402	45.4324451
chr1	10490268	10490627	89.95082967
chr1	10519243	10519599	64.03429436
chr1	10531644	10532000	104.368218
chr1	10532364	10532733	107.797595
chr1	10534852	10535148	46.34728482
chr1	10554729	10555025	36.53922066
chr1	10567518	10567814	54.25258643
chr1	10571062	10571153	106.3822282
chr1	10571335	10571631	45.95456559
chr1	10616428	10616724	28.5783892
chr1	10616806	10617102	48.83118329
chr1	10739684	10739980	34.1540607
chr1	10761475	10761771	30.44645417
chr1	10777402	10777698	51.62558296
chr1	10808497	10808793	33.40063662
chr1	10856622	10856918	32.82917031
chr1	10895935	10896231	68.32723304
chr1	10969770	10970066	39.77683613
chr1	11002653	11002949	44.71103154
chr1	11024900	11025196	30.15942872
chr1	11097666	11097962	49.47328533
chr1	11113913	11114209	41.67111941
chr1	11125086	11125382	51.01754207
chr1	11238420	11238716	38.67762198
chr1	11322739	11323035	56.76597508
chr1	11332764	11333060	30.73368555
chr1	11333190	11333486	29.07214216
chr1	11454947	11455243	56.30644717
chr1	11508504	11508800	40.37882885
chr1	11538722	11539018	29.02582877
chr1	11540190	11540486	26.85386299
chr1	11610822	11610968	147.8608283
chr1	11622791	11623087	34.3530777
chr1	11627352	11627724	62.34649828
chr1	11675248	11675544	115.1869011
chr1	11695925	11696221	27.86804916
chr1	11702479	11702775	34.48894923
chr1	11709315	11709611	29.09167757
chr1	11710338	11710866	129.8361973
chr1	11714587	11714883	29.21159482
chr1	11724074	11724370	61.08555517
chr1	11731437	11731793	149.3576647
chr1	11741072	11741368	44.79680792
chr1	11741452	11741748	28.81260045
chr1	11753164	11753460	40.79267947
chr1	11757167	11757528	71.65169663
chr1	11768733	11769089	152.4763495
chr1	11779875	11780171	44.74160466
chr1	11796494	11796790	31.21904202
chr1	11800899	11801195	85.4220692
chr1	11801578	11801934	95.2314353
chr1	11809215	11809511	46.21684383
chr1	11812751	11813047	31.76099343
chr1	11825110	11825406	36.60290212
chr1	11828402	11828698	30.3381338
chr1	11831755	11832051	36.07760799
chr1	11839317	11839613	35.55422196
chr1	11840511	11840888	92.48743187
chr1	11845226	11845522	43.94795008
chr1	11856530	11856914	98.25106116
chr1	11857866	11858162	62.9626832
chr1	11858528	11858824	60.90463931
chr1	11863606	11863902	44.97106808
chr1	11864920	11865216	33.18183653
chr1	11866063	11866359	96.90294835
chr1	11892022	11892318	27.8424862
chr1	11898760	11899056	29.77449785
chr1	11902304	11902660	191.3928402
chr1	11919388	11919684	112.548007
chr1	11925617	11925913	32.18245027
chr1	11942065	11942361	52.65516707
chr1	11942909	11943265	178.4177955
chr1	11954044	11954340	28.74275912
chr1	11968175	11968471	42.43616856
chr1	11969551	11970013	75.53675613
chr1	11989919	11990215	37.31987818
chr1	11995102	11995458	69.91563215
chr1	12000459	12000755	48.15176087
chr1	12015401	12015546	126.2729538
chr1	12040358	12040654	29.39207496
chr1	12043506	12043862	200.9051744
chr1	12057590	12057886	28.67302181
chr1	12061666	12061962	27.81347685
chr1	12065582	12065938	123.0495153
chr1	12073553	12073849	34.21863819
chr1	12080120	12080416	53.71077803
chr1	12091329	12091625	33.43114744
chr1	12098859	12099005	133.666544
chr1	12100604	12100900	51.55539397
chr1	12112086	12112509	89.49500241
chr1	12132026	12132322	33.50991641
chr1	12135807	12136163	85.12516289
chr1	12136484	12136780	33.65495541
chr1	12138637	12138993	100.1428437
chr1	12139665	12139961	43.43607465
chr1	12145755	12146051	47.62598476
chr1	12178627	12178983	67.48222704
chr1	12203684	12203980	29.97990938
chr1	12206202	12206498	27.73688866
chr1	12209069	12209365	50.10658242
chr1	12213398	12213694	36.24696998
chr1	12221464	12221760	47.61011005
chr1	12221932	12222209	450.9540802
chr1	12228129	12228425	28.54898534
chr1	12232211	12232567	91.34322507
chr1	12233022	12233378	115.3370329
chr1	12235203	12235559	104.6264513
chr1	12236418	12236714	30.31277247
chr1	12261425	12261721	42.69592064
chr1	12262648	12263004	84.13201193
chr1	12263674	12263970	33.41769965
chr1	12268954	12269250	39.73951091
chr1	12278603	12278959	162.9959094
chr1	12289897	12290193	50.77688988
chr1	12384530	12384826	49.90721754
chr1	12466485	12466781	52.80660116
chr1	12467522	12467818	35.20818679
chr1	12468690	12468986	97.32538065
chr1	12493719	12494015	35.58741616
chr1	12501513	12501809	72.85371393
chr1	12508946	12509302	235.5732423
chr1	12520883	12521239	88.26820801
chr1	12538250	12538606	305.4069751
chr1	12539434	12539730	65.69340459
chr1	12555778	12556074	71.82607357
chr1	12556541	12556837	33.16760696
chr1	12588662	12588958	53.01260614
chr1	12589448	12589804	158.9935456
chr1	12597378	12597674	28.45682466
chr1	12601694	12601990	34.45159582
chr1	12609172	12609468	30.89348148
chr1	12610013	12610309	30.51327936
chr1	12611686	12611982	46.79792222
chr1	12646593	12646889	29.44070736
chr1	12664399	12664755	450.542513
chr1	12679063	12679359	45.91255903
chr1	12679853	12680149	40.95844215
chr1	12685347	12685643	39.45136736
chr1	12695397	12695693	43.06830644
chr1	12717648	12717944	37.52143402
chr1	12719042	12719338	79.94136994
chr1	14075732	14076028	34.3562108
chr1	14127961	14128257	29.90828431
chr1	14135162	14135518	101.7935655
chr1	14136073	14136369	33.51392391
chr1	14139984	14140280	53.56954176
chr1	14286910	14287206	37.2473169
chr1	14748631	14748987	177.5026789
chr1	14762063	14762359	71.19641225
chr1	14763698	14763784	107.0433692
chr1	14764899	14765195	33.37460325
chr1	14769609	14769965	263.0098728
chr1	14806386	14806682	53.40934171
chr1	14963784	14964080	34.2042179
chr1	15101528	15101824	27.27064958
chr1	15105666	15105962	27.70076253
chr1	15106823	15107119	62.13581858
chr1	15108345	15108641	38.15072367
chr1	15109271	15109567	48.91618803
chr1	15109707	15110003	47.55122106
chr1	15110538	15110894	142.3961542
chr1	15111208	15111504	39.03013723
chr1	15115914	15116210	36.42838622
chr1	15129565	15129861	26.83553093
chr1	15135265	15135561	46.98933379
chr1	15143774	15144070	80.20938788
chr1	15151874	15152230	80.73889135
chr1	15166886	15167242	208.0317051
chr1	15174690	15174986	46.7268914
chr1	15202580	15202876	36.35286666
chr1	15208525	15208821	37.01640081
chr1	15211194	15211490	32.81443186
chr1	15223321	15223617	41.88214814
chr1	15224089	15224385	61.72167075
chr1	15224795	15225091	74.36705682
chr1	15227806	15228102	34.83137423
chr1	15242267	15242563	35.32215845
chr1	15255954	15256250	90.97470401
chr1	15260165	15260461	28.7007056
chr1	15296665	15296961	42.91613006
chr1	15297298	15297594	28.42210859
chr1	15323258	15323554	61.67269664
chr1	15345317	15345613	38.48482911
chr1	15364753	15365049	51.88443662
chr1	15366465	15366761	49.46055575
chr1	15398477	15398773	46.94998274
chr1	15426887	15427183	46.75539032
chr1	15433149	15433445	34.02693834
chr1	15433820	15434116	30.9996899
chr1	15455039	15455335	36.89400632
chr1	15478867	15479163	40.59742044
chr1	15480569	15480865	35.89114619
chr1	15504296	15504405	126.5723643
chr1	15505037	15505333	45.87180091
chr1	15508684	15508980	36.11556974
chr1	15537953	15538249	39.77819322
chr1	15587034	15587589	160.6919456
chr1	15598514	15598810	48.24095677
chr1	15623521	15623817	43.67699901
chr1	15649543	15649899	145.3103261
chr1	15650074	15650370	37.11469285
chr1	15650511	15650807	28.20488627
chr1	15655261	15655557	71.13523222
chr1	15672438	15672734	39.66644942
chr1	15675131	15675427	27.79697053
chr1	15675676	15675972	29.00130231
chr1	15685321	15685617	52.72035016
chr1	15691289	15691585	31.69872287
chr1	15698695	15698991	30.28095597
chr1	15742174	15742530	55.2120271
chr1	15743966	15744262	59.2343134
chr1	15749881	15750237	86.53208558
chr1	15750622	15750918	40.35717074
chr1	15752071	15752367	28.51645702
chr1	15757681	15757977	27.48225025
chr1	15769257	15769553	28.54488183
chr1	15771336	15771632	50.62302254
chr1	15775439	15775735	56.65940361
chr1	15778832	15779128	37.64365747
chr1	15783065	15783361	74.22141975
chr1	15802409	15802705	32.0346971
chr1	15851400	15851696	59.5763692
chr1	15852845	15853233	82.31580204
chr1	15870134	15870490	212.4414966
chr1	15943521	15943877	62.95445629
chr1	15948521	15948817	32.56460137
chr1	16018855	16019151	60.78426017
chr1	16067820	16068186	94.97038015
chr1	16088193	16088489	32.17069785
chr1	16092349	16092645	50.21578544
chr1	16107280	16107576	42.62017549
chr1	16118574	16118870	41.79192472
chr1	16121657	16122013	183.2713558
chr1	16126737	16127093	58.20267463
chr1	16142030	16142326	49.69935094
chr1	16159940	16160236	29.32275825
chr1	16161347	16161643	74.99677313
chr1	16162163	16162519	72.70233717
chr1	16174021	16174317	48.90909648
chr1	16176530	16176826	37.21184448
chr1	16212644	16213058	86.63415652
chr1	16274087	16274383	41.2257876
chr1	16276064	16276360	107.666486
chr1	16278741	16279037	40.37373955
chr1	16279253	16279609	216.7097199
chr1	16286585	16286881	29.24210948
chr1	16321062	16321358	34.1705657
chr1	16333605	16333901	35.13211862
chr1	16338751	16339047	30.91020433
chr1	16339196	16339492	55.47611042
chr1	16355829	16356125	34.92258666
chr1	16359288	16359644	93.29900664
chr1	16377572	16377868	43.90533185
chr1	16380657	16380953	38.1361163
chr1	16382613	16382909	47.86881593
chr1	16397152	16397448	30.94361207
chr1	16402550	16402846	54.33065301
chr1	16405406	16405702	44.91619312
chr1	16408852	16409148	35.12857725
chr1	16449474	16449770	43.91358226
chr1	16450113	16450409	46.62444208
chr1	16452046	16452342	40.53239239
chr1	16467364	16467660	33.73153562
chr1	16470316	16470672	140.8552748
chr1	16471141	16471497	176.8255405
chr1	16472243	16472539	65.72136397
chr1	16472835	16473131	52.89070019
chr1	16474073	16474369	34.25879387
chr1	16477916	16478272	142.9619675
chr1	16490763	16491059	31.1914109
chr1	16499606	16499902	38.36078334
chr1	16501120	16501416	41.74745491
chr1	16501708	16502004	32.08619243
chr1	16502454	16502750	36.83036232
chr1	16504342	16504638	27.32879053
chr1	16505461	16505757	34.19802155
chr1	16510476	16510772	38.89159029
chr1	16514293	16514589	52.88517528
chr1	16516651	16516947	61.3375308
chr1	16521644	16521940	27.70471283
chr1	16533469	16533765	38.88685094
chr1	16558040	16558441	65.6583385
chr1	16563496	16563912	93.57238914
chr1	16570922	16571218	36.23423858
chr1	16575320	16575616	77.63181693
chr1	16593070	16593347	464.2069762
chr1	16629744	16630040	32.38458398
chr1	16669260	16669556	36.9685232
chr1	16678894	16679190	32.79537281
chr1	16693406	16693702	34.68458804
chr1	16767006	16767302	71.80650984
chr1	16770447	16770743	55.94510977
chr1	16845775	16846131	166.5788282
chr1	16858075	16858443	88.57629037
chr1	16893245	16893601	29.74835226
chr1	16928847	16929203	137.6630776
chr1	16939107	16939371	456.8012203
chr1	16939692	16940142	76.0457121
chr1	16940914	16941210	37.70021545
chr1	16941790	16942231	166.5587478
chr1	16944383	16944739	27.00428837
chr1	16947506	16947862	126.8829914
chr1	16948194	16948490	63.10362461
chr1	16951398	16951754	158.5359125
chr1	16971145	16971312	88.60048735
chr1	17004663	17004959	37.95168536
chr1	17013850	17014146	38.67905328
chr1	17029667	17029963	64.59958758
chr1	17035194	17035490	27.93798724
chr1	17036286	17036642	96.78469805
chr1	17042605	17042901	51.18542793
chr1	17217213	17217509	74.53799748
chr1	17231695	17232051	63.44376597
chr1	17249284	17249640	112.5659597
chr1	17287178	17287474	44.44824672
chr1	17288281	17288577	30.70559035
chr1	17299751	17300047	36.35486496
chr1	17329049	17329345	69.14849963
chr1	17341472	17341768	36.03410276
chr1	17386219	17386515	27.62262285
chr1	17401906	17402202	61.38170647
chr1	17452283	17452579	36.68226945
chr1	17563567	17563863	40.04249117
chr1	17600698	17600994	35.58229743
chr1	17612378	17612734	108.9148685
chr1	17635172	17635468	39.66088955
chr1	17636651	17636947	28.58430306
chr1	17643245	17643541	39.84324473
chr1	17662590	17662946	138.2450215
chr1	17674956	17675252	29.63007514
chr1	17732694	17732990	27.68429039
chr1	17802272	17802568	44.88137302
chr1	17820574	17820930	144.7455059
chr1	17828823	17829119	30.14242059
chr1	17888941	17889237	27.38646775
chr1	17988126	17988422	43.41703519
chr1	17995847	17996143	27.84731408
chr1	18081597	18081893	48.47533397
chr1	18245977	18246273	35.29512412
chr1	18561290	18561586	41.63632007
chr1	18626246	18626542	30.95912333
chr1	18650772	18651068	33.55499745
chr1	18739416	18739712	48.42594542
chr1	18741427	18741723	47.89960139
chr1	18742005	18742301	28.72228016
chr1	18748654	18748950	28.07234729
chr1	18756254	18756550	55.50441842
chr1	18770445	18770741	38.60077688
chr1	18857491	18857787	88.91383717
chr1	18860954	18861250	39.03359391
chr1	19007856	19008152	57.69037287
chr1	19132992	19133288	28.72726141
chr1	19133858	19134154	65.85598687
chr1	19136524	19136820	31.79358705
chr1	19138310	19138606	47.60833459
chr1	19147305	19147601	28.4391198
chr1	19201726	19202022	26.87485201
chr1	19210685	19210981	38.6198483
chr1	19219601	19219897	94.02135308
chr1	19225999	19226295	30.65372953
chr1	19233555	19233851	30.29555403
chr1	19233953	19234249	32.8963334
chr1	19235358	19235654	53.78245936
chr1	19239540	19239836	45.15363476
chr1	19264499	19264795	27.64216283
chr1	19274627	19274923	35.25643515
chr1	19278374	19278670	33.86983023
chr1	19319144	19319440	44.51483691
chr1	19329946	19330242	47.00569431
chr1	19395508	19395804	28.11521333
chr1	19408060	19408356	81.44437019
chr1	19439875	19440171	75.27639684
chr1	19536621	19536917	29.84220829
chr1	19626683	19626979	26.95237184
chr1	19639101	19639457	78.53456707
chr1	19640169	19640465	61.55661487
chr1	19641870	19642166	30.91790759
chr1	19652142	19652273	106.6424855
chr1	19652468	19652882	68.88336608
chr1	19667083	19667379	27.92156764
chr1	19667994	19668290	51.22861116
chr1	19717830	19718126	39.76372707
chr1	19733284	19733580	31.6447982
chr1	19734277	19734573	31.13251837
chr1	19786232	19786528	42.40205611
chr1	19794892	19795188	58.44822969
chr1	19795914	19796210	60.30578413
chr1	19805850	19806206	170.7728987
chr1	19818739	19819035	31.56050977
chr1	19835526	19835822	54.21379755
chr1	19923221	19923517	35.58614064
chr1	19980212	19980568	115.412291
chr1	19986312	19986668	331.6064657
chr1	19990844	19991227	69.31379588
chr1	20002954	20003250	50.1232485
chr1	20042102	20042398	34.02780581
chr1	20078892	20079188	59.18617249
chr1	20092229	20092525	31.85851126
chr1	20097358	20097654	28.90545828
chr1	20187569	20187865	42.001053
chr1	20196449	20196805	319.4781731
chr1	20208642	20208938	45.69274647
chr1	20244558	20244854	36.31153107
chr1	20301351	20301647	46.18008305
chr1	20334931	20335287	157.6127505
chr1	20477533	20477829	26.86578427
chr1	20496449	20496745	38.9238255
chr1	20511857	20512153	94.67204391
chr1	20514364	20514660	47.89647834
chr1	20514861	20515157	49.06696854
chr1	20521708	20522004	44.12201913
chr1	20523976	20524332	166.4072662
chr1	20525482	20525838	164.2615484
chr1	20635031	20635327	27.44302432
chr1	20703420	20703716	31.6371581
chr1	20756964	20757260	28.2859379
chr1	20803216	20803512	30.96127017
chr1	20820309	20820605	52.35046492
chr1	20834892	20835188	28.04140213
chr1	20848784	20849140	302.7716135
chr1	20856802	20857098	80.15072763
chr1	20901757	20902113	179.3979612
chr1	20914264	20914631	105.5508364
chr1	20943652	20943948	53.15707969
chr1	20959731	20960027	42.43894919
chr1	20966659	20966955	32.84062435
chr1	20987790	20988086	39.13908561
chr1	20989881	20990177	48.34151399
chr1	21022938	21023234	30.89782918
chr1	21023392	21023688	69.56757288
chr1	21036436	21036732	56.01130036
chr1	21037845	21038141	49.59920131
chr1	21059134	21059430	29.35577169
chr1	21113106	21113402	46.7324374
chr1	21291369	21291665	34.37799369
chr1	21348757	21349113	86.37505763
chr1	21384610	21384906	56.06358036
chr1	21417632	21417928	27.52693434
chr1	21501196	21501552	105.5920295
chr1	21503061	21503417	69.15088771
chr1	21521708	21522004	30.16966478
chr1	21525526	21525822	41.21895641
chr1	21581758	21582054	55.03789722
chr1	21588327	21588623	46.97907061
chr1	21592747	21593043	60.92864689
chr1	21596175	21596471	86.53288601
chr1	21596717	21597013	55.84551639
chr1	21621498	21621794	58.54250041
chr1	21628297	21628593	34.03613092
chr1	21634220	21634516	46.44865668
chr1	21646513	21646798	362.3779138
chr1	21647009	21647305	64.21470653
chr1	21647613	21647909	38.18235049
chr1	21651080	21651376	34.02623798
chr1	21660367	21660663	35.7947087
chr1	21661225	21661521	32.07547992
chr1	21665004	21665300	29.38247086
chr1	21671944	21672240	41.06848913
chr1	21679184	21679480	37.122159
chr1	21697075	21697371	68.27000703
chr1	21724348	21724644	29.62218115
chr1	21728267	21728563	35.56754894
chr1	21780500	21780796	61.37272926
chr1	21815243	21815599	94.88665808
chr1	21861325	21861621	29.4610486
chr1	21922074	21922370	40.09415309
chr1	21923101	21923458	61.82063073
chr1	21934412	21934708	38.05453227
chr1	21939589	21939885	69.60468915
chr1	21951673	21951969	27.49936804
chr1	21958744	21959100	181.7806086
chr1	21960777	21961073	37.93111828
chr1	21962387	21962743	31.2292774
chr1	21965156	21965452	47.85681582
chr1	21968082	21968378	51.89165595
chr1	21969288	21969584	49.52422812
chr1	21974419	21974775	151.1554435
chr1	21978613	21978909	37.18854585
chr1	21985643	21985999	181.1432736
chr1	21995185	21995481	34.33459194
chr1	21995839	21996201	147.8852717
chr1	21996380	21996676	42.08526192
chr1	22002629	22002998	127.0972508
chr1	22013606	22013902	104.4059749
chr1	22014289	22014653	137.8562319
chr1	22076361	22076717	258.1898737
chr1	22087694	22087990	27.21827188
chr1	22091154	22091450	52.11594281
chr1	22094794	22095090	35.99081521
chr1	22108957	22109253	66.96050837
chr1	22110032	22110328	35.10306146
chr1	22118183	22118539	100.2047579
chr1	22130293	22130589	37.23547943
chr1	22140645	22140941	29.27262017
chr1	22155027	22155323	34.21627254
chr1	22192877	22193173	33.92612919
chr1	22194045	22194341	28.55714642
chr1	22228859	22229281	108.3607268
chr1	22231503	22231859	355.2220936
chr1	22233211	22233567	125.1950107
chr1	22234270	22234566	46.90819784
chr1	22236684	22236980	45.9004812
chr1	22237437	22237733	59.00613693
chr1	22238543	22238899	114.0149431
chr1	22243415	22243771	146.4483066
chr1	22246008	22246304	48.81377042
chr1	22247497	22247793	37.99073921
chr1	22248592	22248888	34.55068804
chr1	22254462	22254758	30.62807632
chr1	22260742	22261098	116.2303443
chr1	22262911	22263207	59.83390744
chr1	22265618	22265914	52.38465309
chr1	22290501	22290797	40.8168312
chr1	22301179	22301475	65.323446
chr1	22345576	22346002	111.0211372
chr1	22347572	22347928	74.98742374
chr1	22351321	22351677	27.17780958
chr1	22351777	22352073	38.17789815
chr1	22352340	22352696	178.0915611
chr1	22366164	22366460	51.77374706
chr1	22375147	22375443	57.12468601
chr1	22379013	22379309	41.84356327
chr1	22448021	22448377	118.574722
chr1	22459367	22459723	75.13444781
chr1	22534797	22535093	29.73443155
chr1	22612062	22612358	48.44669256
chr1	22623248	22623544	87.62546362
chr1	22668613	22668909	74.34099235
chr1	22691315	22691611	31.66496012
chr1	22710592	22710678	134.5375386
chr1	22743119	22743415	37.65537642
chr1	22774098	22774394	34.04135428
chr1	22778255	22778551	41.02691838
chr1	22778692	22778988	30.0854147
chr1	22814316	22814673	148.1625786
chr1	22864269	22864565	27.54925705
chr1	22937999	22938295	56.60774661
chr1	22965015	22965311	34.89588704
chr1	22968544	22968840	31.06241561
chr1	22998516	22998812	28.24977741
chr1	23030985	23031281	30.99540898
chr1	23066197	23066493	49.43401572
chr1	23256842	23257138	42.60451
chr1	23303315	23303611	57.68093
chr1	23345708	23346004	60.90365978
chr1	23425247	23425543	32.32156973
chr1	23428052	23428348	51.33886235
chr1	23429780	23430136	192.7084238
chr1	23437241	23437537	48.82151018
chr1	23441616	23441912	42.57981957
chr1	23445722	23446018	43.75193325
chr1	23504216	23504512	27.98119176
chr1	23513754	23514050	50.50075995
chr1	23549296	23549592	27.41945454
chr1	23581125	23581421	31.95079423
chr1	23669978	23670274	34.77155184
chr1	23670986	23671282	62.20459796
chr1	23688701	23689071	57.1924439
chr1	23693966	23694486	56.07036257
chr1	23695400	23695696	33.18575102
chr1	23711269	23711565	52.22739708
chr1	23730402	23730698	49.48305328
chr1	23744134	23744430	48.16270024
chr1	23749126	23749422	43.61265538
chr1	23799884	23800180	27.32802576
chr1	23801888	23802184	74.71223709
chr1	23805546	23805842	110.6854017
chr1	23811218	23811574	180.5386424
chr1	23823597	23823893	31.29032854
chr1	23848791	23849087	27.73521326
chr1	23854712	23855008	49.84345384
chr1	23857766	23858122	77.51032648
chr1	23866358	23866714	216.8325009
chr1	23871000	23871356	28.63407843
chr1	23875131	23875427	51.46696221
chr1	23880093	23880389	71.66320903
chr1	23881176	23881539	65.51685071
chr1	23882021	23882377	29.42471888
chr1	23884826	23885122	82.84159505
chr1	23885986	23886342	171.9821442
chr1	23886424	23886720	56.52122366
chr1	23888900	23889196	59.95824686
chr1	23892861	23893157	39.38865814
chr1	23900142	23900438	32.24747152
chr1	23918655	23919011	100.6844298
chr1	23920533	23920829	30.74589845
chr1	23943525	23943821	44.02721304
chr1	23945745	23946041	55.41369536
chr1	23951073	23951369	29.40986538
chr1	23952481	23952837	27.14694738
chr1	23961618	23961914	36.8757714
chr1	23963950	23964246	31.28777548
chr1	23984192	23984488	48.21256721
chr1	23999607	23999903	78.98598568
chr1	24010942	24011238	68.13874801
chr1	24018052	24018348	29.74276323
chr1	24058923	24059219	36.19453916
chr1	24069767	24070063	36.48094684
chr1	24098654	24098950	61.30715901
chr1	24104337	24104693	112.014008
chr1	24125949	24126245	27.06341497
chr1	24136249	24136545	48.83376186
chr1	24137312	24137608	40.64316773
chr1	24194768	24195064	30.87335733
chr1	24199025	24199321	56.27329208
chr1	24234994	24235290	33.38299996
chr1	24246743	24247099	32.16403121
chr1	24247147	24247443	34.59517062
chr1	24263279	24263575	35.86585393
chr1	24275654	24275950	35.95295242
chr1	24285442	24285798	71.05398561
chr1	24286019	24286315	34.27599786
chr1	24345376	24345672	68.17658786
chr1	24372963	24373259	27.66061936
chr1	24397353	24397649	61.34500464
chr1	24430421	24430717	39.31189996
chr1	24452825	24453121	59.50110836
chr1	24476989	24477285	27.81437776
chr1	24564273	24564569	27.57478866
chr1	24592950	24593246	32.46457986
chr1	24610352	24610648	58.2656079
chr1	24619396	24619692	37.11324148
chr1	24621278	24621574	41.51917519
chr1	24645805	24646101	30.65596215
chr1	24648727	24649083	169.0603165
chr1	24740070	24740366	50.9633968
chr1	24741971	24742412	121.6919253
chr1	24745766	24746062	66.44396811
chr1	24764991	24765287	62.34488981
chr1	24768828	24769124	28.75221284
chr1	24829255	24829551	36.68329484
chr1	24834013	24834309	71.04820509
chr1	24885580	24885876	69.57293315
chr1	24961744	24962040	41.53768033
chr1	24969326	24969622	66.73243804
chr1	24982562	24982858	40.57381145
chr1	25010216	25010512	45.26679875
chr1	25015084	25015510	75.1631045
chr1	25021740	25022209	73.62503457
chr1	25031798	25032094	42.5244505
chr1	25069957	25070253	34.19635534
chr1	25071342	25071638	54.04291366
chr1	25091947	25092243	45.23168646
chr1	25174512	25174808	80.06778407
chr1	25205351	25205647	33.80277624
chr1	25224627	25224923	56.52430524
chr1	25235790	25236146	76.88738633
chr1	25277827	25278123	31.87277078
chr1	25279098	25279394	33.51857694
chr1	25284581	25284877	51.17362847
chr1	25293115	25293411	90.80182535
chr1	25363718	25364014	38.40561516
chr1	25417425	25417721	66.95157034
chr1	25420779	25421075	52.12992947
chr1	25427946	25428242	62.81257257
chr1	25505436	25505732	36.19616539
chr1	25542659	25542955	52.67344905
chr1	25559563	25559859	56.88428109
chr1	25563791	25564087	28.76826
chr1	25566374	25566670	37.77865721
chr1	25573800	25574298	66.70951833
chr1	25583122	25583418	43.70773909
chr1	25586349	25586645	29.6614843
chr1	25606329	25606625	66.59388493
chr1	25656475	25656771	30.0422329
chr1	25682298	25682594	65.19164427
chr1	25712768	25713064	35.17126996
chr1	25739671	25740027	108.1509139
chr1	25755165	25755461	59.42520164
chr1	25756555	25756851	41.2546937
chr1	25802987	25803283	41.54409151
chr1	25803913	25804209	53.61335297
chr1	25808797	25809093	31.25070796
chr1	25814288	25814584	29.37606733
chr1	25828239	25828535	34.21644322
chr1	25850047	25850343	35.65665826
chr1	25851818	25852114	27.35339741
chr1	25864608	25864904	34.62236658
chr1	25868005	25868366	86.91388051
chr1	25869624	25869980	171.1491029
chr1	25876018	25876314	41.23586074
chr1	25876661	25876957	44.28382102
chr1	25889115	25889484	98.26628265
chr1	25912715	25913011	31.03102712
chr1	26034810	26035106	30.30820386
chr1	26042347	26042643	27.30570485
chr1	26081990	26082286	28.55539299
chr1	26086636	26086992	165.3246639
chr1	26087414	26087770	286.6386904
chr1	26097732	26098028	58.47517383
chr1	26106286	26106694	71.17191812
chr1	26109299	26109595	84.25413872
chr1	26111144	26111440	47.85430247
chr1	26123310	26123679	100.0758373
chr1	26124543	26124839	33.12157602
chr1	26146203	26146499	28.38538625
chr1	26185751	26186047	38.78580333
chr1	26186626	26186922	34.75183587
chr1	26187780	26188076	39.59003798
chr1	26198395	26198691	53.16176669
chr1	26216038	26216334	29.14174337
chr1	26221926	26222222	72.71165846
chr1	26232782	26233078	33.81477054
chr1	26237696	26237992	31.94988759
chr1	26244535	26244831	61.09629949
chr1	26251016	26251312	48.77814017
chr1	26259929	26260285	211.8989438
chr1	26304894	26305190	69.81664099
chr1	26323513	26323809	57.58916387
chr1	26324674	26325030	133.2573247
chr1	26354239	26354535	30.16520748
chr1	26355265	26355561	32.73711494
chr1	26361769	26362065	48.39783222
chr1	26362505	26362801	53.30593679
chr1	26363040	26363336	31.30219594
chr1	26370935	26371231	38.94474542
chr1	26384606	26384996	75.32085823
chr1	26397014	26397370	187.481336
chr1	26404023	26404319	91.54599275
chr1	26405104	26405400	39.37366361
chr1	26408043	26408399	79.00251315
chr1	26415681	26415977	41.88468435
chr1	26421282	26421578	38.69395021
chr1	26431422	26431778	72.63829083
chr1	26438057	26438353	51.57341609
chr1	26448838	26449134	35.91477872
chr1	26449992	26450288	68.70489744
chr1	26452860	26453156	109.191313
chr1	26471511	26471937	71.27140102
chr1	26490651	26490947	36.58596253
chr1	26492035	26492331	44.32752101
chr1	26496178	26496474	32.38428538
chr1	26500877	26501173	50.57219987
chr1	26504565	26504861	56.67908451
chr1	26516903	26517199	39.25673811
chr1	26527659	26528015	98.16653519
chr1	26560290	26560586	39.74456853
chr1	26561560	26561856	33.48076578
chr1	26602092	26602388	44.27902542
chr1	26602776	26603072	47.90081653
chr1	26606915	26607211	28.35372011
chr1	26611264	26611620	137.6753209
chr1	26613516	26613872	134.3420977
chr1	26615029	26615325	33.14053193
chr1	26633043	26633339	27.21984004
chr1	26635036	26635332	28.70547636
chr1	26641912	26642208	40.19570199
chr1	26644224	26644520	33.67590775
chr1	26645203	26645499	30.41701902
chr1	26648048	26648344	42.5593936
chr1	26676872	26677228	30.16484165
chr1	26680014	26680310	36.9432277
chr1	26682609	26682905	53.77352785
chr1	26685336	26685632	29.76299455
chr1	26690323	26690679	125.5602901
chr1	26703306	26703673	114.5141648
chr1	26705087	26705171	97.88976198
chr1	26713938	26714234	76.84366573
chr1	26717987	26718283	83.14315888
chr1	26735053	26735409	248.9500794
chr1	26743567	26743863	37.69575491
chr1	26758514	26759083	81.97420902
chr1	26796829	26797125	45.47772092
chr1	26799415	26799711	42.14010028
chr1	26813970	26814266	35.87533509
chr1	26825443	26825739	36.92857983
chr1	26826689	26826985	63.01011743
chr1	26827662	26827958	28.18338069
chr1	26848648	26848944	53.98092023
chr1	26854337	26854633	40.0855805
chr1	26857635	26857931	36.91775085
chr1	26864999	26865355	144.3340266
chr1	26868425	26868536	83.58015049
chr1	26910603	26910967	75.80925734
chr1	26941160	26941456	31.38352944
chr1	26946958	26947254	28.3775782
chr1	26947971	26948267	52.65580182
chr1	26962379	26962675	31.51730932
chr1	27003928	27004224	65.71348082
chr1	27013405	27013701	41.8213455
chr1	27018825	27019121	40.257105
chr1	27019566	27019862	62.83687308
chr1	27021917	27022287	119.95821
chr1	27024476	27024857	87.66438392
chr1	27048276	27048572	90.48182205
chr1	27049940	27050236	48.17816775
chr1	27070568	27070924	201.6139295
chr1	27098230	27098526	47.89093904
chr1	27110552	27110848	40.84359001
chr1	27113375	27113731	125.4127585
chr1	27115695	27115991	52.84517366
chr1	27118079	27118435	182.2008314
chr1	27179620	27179916	40.41028926
chr1	27189285	27189581	99.53897791
chr1	27190695	27190991	75.40517288
chr1	27215997	27216293	43.68709746
chr1	27226844	27227140	36.06997084
chr1	27234084	27234380	27.75166603
chr1	27240779	27241075	33.77010092
chr1	27264557	27264853	41.03135404
chr1	27286860	27287156	39.47452809
chr1	27293433	27293729	44.88357751
chr1	27298104	27298400	31.86790599
chr1	27324166	27324462	58.32544597
chr1	27339311	27339607	37.56884347
chr1	27340444	27340740	33.36951587
chr1	27341772	27342068	32.42898833
chr1	27353574	27353870	30.51418046
chr1	27356063	27356359	46.74951051
chr1	27358596	27358892	44.89518894
chr1	27371063	27371359	40.48666891
chr1	27372408	27372764	214.5200554
chr1	27380945	27381241	30.73696541
chr1	27396871	27397167	32.90453236
chr1	27400678	27401034	139.2340391
chr1	27423956	27424312	110.9155788
chr1	27425723	27426019	32.72076121
chr1	27426194	27426490	32.34149887
chr1	27429225	27429521	37.28857378
chr1	27435685	27435981	41.84296077
chr1	27438547	27438843	57.15807062
chr1	27442141	27442497	204.0184815
chr1	27449185	27449481	27.10583396
chr1	27472416	27472712	55.55181488
chr1	27481509	27481805	58.78280415
chr1	27483737	27484093	129.202313
chr1	27560883	27561179	29.01938489
chr1	27627312	27627608	29.0381015
chr1	27648410	27648766	89.48388279
chr1	27668365	27668661	27.4474136
chr1	27673558	27673854	30.18557454
chr1	27692929	27693572	57.35175151
chr1	27714928	27715224	31.26233204
chr1	27718776	27719072	48.50995125
chr1	27721926	27722222	52.65867635
chr1	27743033	27743329	32.56463458
chr1	27754846	27755202	237.7457907
chr1	27763108	27763464	122.6135163
chr1	27816505	27816801	29.11951176
chr1	27817074	27817430	86.22606978
chr1	27831411	27831707	32.79007484
chr1	27831855	27832151	29.32392041
chr1	27834842	27835198	171.9204521
chr1	27849853	27850209	110.361605
chr1	27855662	27855958	32.62495432
chr1	27865337	27865633	43.92841563
chr1	27869050	27869406	260.3761383
chr1	27883042	27883472	58.32932417
chr1	27888623	27888919	50.48061164
chr1	27890154	27890450	33.44031795
chr1	27891294	27891590	27.42546453
chr1	27894958	27895254	39.26837492
chr1	27899624	27899980	89.15397175
chr1	27925729	27926025	45.89597868
chr1	27930558	27930854	31.72506179
chr1	27933829	27934125	39.96989979
chr1	27935171	27935677	72.47937645
chr1	27936402	27936698	28.26426741
chr1	27946318	27946614	34.3387797
chr1	27970431	27970727	37.40308014
chr1	27973852	27974208	70.53830124
chr1	27976945	27977241	27.13606408
chr1	27982813	27983180	147.4470463
chr1	27985947	27986243	29.74347635
chr1	27998695	27998991	36.24780292
chr1	28052046	28052342	47.34974596
chr1	28096827	28097123	36.27290868
chr1	28099365	28099721	293.7756465
chr1	28116043	28116339	62.36314857
chr1	28184601	28184897	34.78884701
chr1	28193783	28194079	61.13947831
chr1	28195719	28196075	29.64737926
chr1	28196275	28196571	46.13658597
chr1	28241076	28241372	29.72737044
chr1	28262912	28263208	35.14366054
chr1	28270037	28270164	120.1165948
chr1	28306095	28306451	132.412078
chr1	28392481	28392777	50.97153847
chr1	28415016	28415312	31.97033754
chr1	28417752	28418048	28.49992359
chr1	28431673	28431969	30.69928306
chr1	28439359	28439655	33.83219431
chr1	28441798	28442094	30.19250352
chr1	28463310	28463606	28.04496997
chr1	28474632	28474928	30.37977877
chr1	28481382	28481678	42.51131651
chr1	28498395	28498691	31.37146562
chr1	28499201	28499557	205.288811
chr1	28504742	28505038	57.55445439
chr1	28562460	28562756	48.76523216
chr1	28575017	28575313	62.40905968
chr1	28575954	28576250	42.26347994
chr1	28576559	28576855	29.49366875
chr1	28582817	28583113	52.12869124
chr1	28585649	28585945	30.73953161
chr1	28587301	28587657	80.52755383
chr1	28593455	28593811	110.6409234
chr1	28605323	28605680	62.33642757
chr1	28623167	28623463	38.03042757
chr1	28650339	28650695	72.71194297
chr1	28655386	28655682	67.60269087
chr1	28686200	28686496	43.63040536
chr1	28696074	28696430	80.34276085
chr1	28739343	28739639	38.48901251
chr1	28743041	28743337	90.24117928
chr1	28743902	28744198	33.43131314
chr1	28827551	28827847	86.16074161
chr1	28836763	28837119	44.59093099
chr1	28844592	28844888	42.89174607
chr1	28851522	28851878	173.5054712
chr1	28879327	28879623	41.3796466
chr1	28897063	28897359	28.31232752
chr1	28908215	28908612	88.66415923
chr1	28916556	28916862	494.351751
chr1	28929368	28929664	29.31383661
chr1	28969416	28969772	62.06840662
chr1	28974207	28974503	29.14331677
chr1	28975107	28975623	125.213276
chr1	28996324	28996620	49.44056783
chr1	29063097	29063692	67.22808198
chr1	29107840	29108196	114.4453985
chr1	29111618	29111974	63.88322011
chr1	29159932	29160228	37.87626464
chr1	29187080	29187376	27.23398111
chr1	29194416	29194712	37.63645669
chr1	29203679	29203975	39.4019666
chr1	29208663	29209019	224.1087256
chr1	29209861	29210217	127.0339227
chr1	29210428	29210699	304.6638896
chr1	29211480	29211836	229.0654306
chr1	29213477	29213773	32.98036305
chr1	29220249	29220545	41.07367968
chr1	29229330	29229626	85.21864284
chr1	29253442	29253798	190.9853598
chr1	29259898	29260194	52.32247034
chr1	29359454	29359810	177.8721903
chr1	29432444	29432740	89.09499143
chr1	29463074	29463370	57.47726293
chr1	29483345	29483901	182.910936
chr1	29506383	29506679	76.11123841
chr1	29508431	29508727	77.02653606
chr1	29509885	29510181	38.60710206
chr1	29529409	29529765	215.0451478
chr1	29538013	29538309	30.93703383
chr1	29556756	29557052	43.61326722
chr1	29557411	29557707	30.90710395
chr1	29575715	29576011	28.19343939
chr1	29578227	29578523	31.63397655
chr1	29581845	29582141	32.06120098
chr1	29608898	29609194	42.3696531
chr1	29609846	29610142	31.45078828
chr1	29630997	29631293	46.69777045
chr1	29706016	29706312	28.98315179
chr1	30161484	30161780	35.61919314
chr1	30209476	30209772	32.1870375
chr1	30265891	30266187	37.25170903
chr1	30593128	30593424	34.59355631
chr1	30596826	30597122	30.33747749
chr1	30601836	30602132	106.4604142
chr1	30609842	30610138	27.03009825
chr1	30631925	30632221	46.20966652
chr1	30657471	30657767	88.48796448
chr1	30664018	30664314	103.7936759
chr1	30671696	30671992	68.76445895
chr1	30982579	30982875	46.2235296
chr1	30999499	30999795	30.39350239
chr1	31173847	31174143	65.60287395
chr1	31180983	31181279	49.71527543
chr1	31183274	31183630	33.67124651
chr1	31187576	31187872	30.41336571
chr1	31191521	31191817	44.1841643
chr1	31192115	31192411	43.92008884
chr1	31193176	31193558	86.03601143
chr1	31197078	31197374	31.67835052
chr1	31197553	31197849	27.80675941
chr1	31197945	31198241	27.60336703
chr1	31203628	31203924	51.60615216
chr1	31207480	31207776	36.51031684
chr1	31211019	31211315	34.47726764
chr1	31214061	31214357	29.31259022
chr1	31215470	31215766	33.90128997
chr1	31228221	31228517	77.74758436
chr1	31229404	31229700	28.48292837
chr1	31230985	31231281	35.37127047
chr1	31237877	31238173	34.62771138
chr1	31238416	31238712	43.8600704
chr1	31239003	31239359	101.5701193
chr1	31241807	31242163	320.1853243
chr1	31243894	31244190	37.87581079
chr1	31251242	31251598	219.3630914
chr1	31252301	31252734	84.91899283
chr1	31255235	31255531	35.4573436
chr1	31274636	31274932	30.65877752
chr1	31296859	31297155	51.1795666
chr1	31297415	31297544	114.1906069
chr1	31315570	31315926	158.9795376
chr1	31340448	31340744	46.72861509
chr1	31345054	31345350	117.394598
chr1	31359600	31359896	111.4805275
chr1	31360474	31360770	55.47807242
chr1	31361845	31362141	42.43009807
chr1	31363419	31363715	43.24378569
chr1	31368505	31368801	35.70064731
chr1	31373010	31373306	75.06963847
chr1	31373834	31374130	43.58752859
chr1	31374652	31374948	48.93807597
chr1	31376657	31376743	79.47052887
chr1	31378284	31378580	28.00836376
chr1	31384236	31384532	46.5494126
chr1	31391935	31392231	59.3413888
chr1	31504162	31504518	83.36119776
chr1	31538460	31538756	46.09927076
chr1	31543906	31544202	29.61765879
chr1	31545333	31545629	41.2345264
chr1	31557955	31558251	60.65272637
chr1	31628226	31628522	34.85521146
chr1	31632709	31633005	84.76111307
chr1	31633135	31633431	43.03154787
chr1	31635579	31635875	41.9233015
chr1	31643649	31644005	135.3061815
chr1	31654331	31654627	28.19062823
chr1	31655181	31655477	72.0031194
chr1	31656855	31657151	30.86645881
chr1	31688883	31689179	26.89598754
chr1	31846431	31846727	30.05734403
chr1	31849622	31849918	80.24170004
chr1	31867569	31867865	51.63202456
chr1	31869527	31869823	36.86087084
chr1	31878743	31879039	31.20162317
chr1	31895628	31895924	33.69460331
chr1	31917625	31917921	77.24264358
chr1	31920165	31920461	33.39228952
chr1	31944390	31944686	34.35762556
chr1	31956269	31956565	54.95193044
chr1	32040342	32040701	72.88970035
chr1	32043391	32043687	27.23151955
chr1	32059591	32059947	100.6274693
chr1	32110127	32110423	43.04519113
chr1	32159671	32159967	32.43639247
chr1	32166777	32166911	126.2930141
chr1	32170818	32171114	42.78055861
chr1	32180024	32180320	53.83997057
chr1	32181254	32181550	69.32511649
chr1	32189404	32189700	65.92450069
chr1	32211228	32211524	48.44994998
chr1	32223070	32223366	27.77354561
chr1	32230822	32231118	27.8403536
chr1	32234496	32234792	47.93670026
chr1	32235045	32235341	33.246041
chr1	32242210	32242506	28.85585863
chr1	32244370	32244666	40.42829544
chr1	32247021	32247317	72.14222505
chr1	32254085	32254381	34.56098828
chr1	32254831	32255127	51.79898108
chr1	32260701	32261057	95.40470781
chr1	32261747	32262043	27.05597824
chr1	32262385	32262681	30.35990623
chr1	32278077	32278433	89.25870045
chr1	32281555	32281911	282.4626079
chr1	32292625	32292981	265.1753345
chr1	32297274	32297570	41.82977742
chr1	32334501	32334797	41.88975881
chr1	32354935	32355231	29.78860178
chr1	32390521	32390817	34.77263644
chr1	32394352	32394708	162.7630512
chr1	32397291	32397587	35.32838221
chr1	32398086	32398382	46.7905059
chr1	32404036	32404332	48.89210087
chr1	32405435	32405791	108.1910332
chr1	32409896	32410252	158.4152742
chr1	32420286	32420582	42.55201172
chr1	32421574	32421938	126.1056893
chr1	32423421	32423717	44.80513589
chr1	32429724	32430080	67.11950128
chr1	32443364	32443660	45.11508048
chr1	32479016	32479312	45.12356008
chr1	32480380	32480676	43.06755775
chr1	32532192	32532488	67.37195158
chr1	32538049	32538345	40.00944761
chr1	32566830	32567126	32.00985988
chr1	32573436	32573732	43.08706656
chr1	32577301	32577597	27.65396446
chr1	32593387	32593743	113.8440341
chr1	32599062	32599418	154.2848021
chr1	32671137	32671433	33.89859419
chr1	32681254	32681550	34.21494595
chr1	32701742	32702038	51.60634627
chr1	32713744	32714100	158.2789648
chr1	32717509	32717805	52.79488128
chr1	32757357	32757653	28.53493133
chr1	32757771	32758193	63.47288773
chr1	32773023	32773319	33.48066774
chr1	32782182	32782478	30.06360239
chr1	32799880	32800176	67.31234905
chr1	32800808	32801104	34.60670311
chr1	32811085	32811381	27.59983286
chr1	32817079	32817375	31.26498626
chr1	32819569	32819955	93.2538885
chr1	32856620	32856976	181.5470328
chr1	32860145	32860501	154.6541714
chr1	32865437	32865733	35.4065148
chr1	32879574	32879870	42.65335827
chr1	32914770	32915066	35.43751412
chr1	32957988	32958284	33.15223589
chr1	32961775	32962071	28.37653966
chr1	32986040	32986336	28.46865077
chr1	33002405	33002701	38.87756451
chr1	33115830	33116215	72.56955806
chr1	33168740	33169036	29.37133006
chr1	33177859	33178155	87.8819267
chr1	33182221	33182577	85.17896041
chr1	33187772	33188068	30.14799414
chr1	33190791	33191087	72.88760927
chr1	33199546	33199842	29.58888888
chr1	33207069	33207365	34.98721863
chr1	33209662	33209958	30.65444382
chr1	33211820	33212116	56.57568998
chr1	33219359	33219655	75.60015883
chr1	33221476	33221636	134.9636118
chr1	33223127	33223483	175.1195153
chr1	33224033	33224329	37.37538655
chr1	33238612	33238908	34.1305639
chr1	33280657	33281013	34.33065945
chr1	33282831	33283127	57.25695016
chr1	33338251	33338547	33.46574855
chr1	33340139	33340435	30.192674
chr1	33352244	33352429	157.549296
chr1	33405478	33405624	123.4986219
chr1	33430408	33430704	29.9493275
chr1	33446782	33447078	39.96002771
chr1	33454849	33455205	221.2432201
chr1	33472869	33473165	38.28558163
chr1	33475195	33475551	209.4893165
chr1	33501671	33502027	33.77945061
chr1	33502604	33502900	33.20162189
chr1	33511422	33511718	58.98726488
chr1	33516226	33516522	31.51720986
chr1	33520881	33521177	102.4165619
chr1	33552003	33552299	27.06109365
chr1	33562817	33563113	36.80424094
chr1	33592842	33593138	28.72326741
chr1	33613580	33613876	49.35118721
chr1	33647538	33647921	59.75799794
chr1	33764321	33764617	32.52771519
chr1	33815775	33816131	32.74459787
chr1	33827332	33827439	97.21763594
chr1	33833411	33833707	33.19133121
chr1	33840019	33840315	46.24711425
chr1	33862174	33862768	95.75371152
chr1	33896528	33896824	29.03129752
chr1	33921431	33921727	35.62619966
chr1	33936119	33936415	48.31906933
chr1	33938113	33938409	28.09821188
chr1	35252109	35252405	64.66072367
chr1	35290462	35290758	39.70764826
chr1	35309217	35309573	167.5682776
chr1	35311105	35311401	91.33935227
chr1	35318202	35318583	108.0904542
chr1	35325300	35325596	46.4158743
chr1	35336028	35336324	35.27529551
chr1	35373114	35373410	39.48761475
chr1	35390524	35390699	160.0814288
chr1	35658635	35658931	29.81223324
chr1	35667727	35668023	40.2454021
chr1	35720866	35721222	201.6104692
chr1	35731957	35732253	44.45364512
chr1	35744887	35745183	137.7188339
chr1	35896763	35897059	60.20839817
chr1	35965341	35965697	219.9237088
chr1	36000816	36001172	87.69021419
chr1	36010677	36010973	28.20793411
chr1	36023388	36023684	42.522528
chr1	36107083	36107379	49.55745249
chr1	36126623	36126919	33.74996004
chr1	36157990	36158286	45.1288844
chr1	36181124	36181420	55.16033955
chr1	36234882	36235178	35.08647481
chr1	36235576	36235872	42.85902585
chr1	36342636	36342932	36.91600758
chr1	36347433	36347729	72.25998957
chr1	36348571	36348867	73.21559698
chr1	36352719	36353015	56.55682081
chr1	36359864	36360220	198.3585876
chr1	36396714	36397010	44.37312099
chr1	36542641	36542937	44.08970435
chr1	36554255	36554551	41.17449137
chr1	36555111	36555407	28.81633236
chr1	36565220	36565516	35.1276807
chr1	36588110	36588406	33.46348214
chr1	36593910	36594206	28.45230051
chr1	36594463	36594759	29.02510696
chr1	36600397	36600693	34.76412867
chr1	36615267	36615389	118.4724991
chr1	36616502	36616798	59.28527515
chr1	36622468	36622764	27.40072187
chr1	36626642	36626998	65.50070388
chr1	36653787	36654083	49.55093556
chr1	36661080	36661376	29.55261521
chr1	36688996	36689292	59.45286636
chr1	36689620	36689916	52.44280084
chr1	36690444	36690740	31.03228208
chr1	36690872	36691168	46.13259928
chr1	36713861	36714157	44.29440942
chr1	36738720	36739016	98.41504518
chr1	36751096	36751392	27.50644391
chr1	36772638	36772934	28.00361473
chr1	36786782	36787078	79.03101773
chr1	36789394	36789690	44.88858728
chr1	36796594	36796890	31.88447881
chr1	36834665	36834961	39.14411731
chr1	36838284	36838580	32.92185479
chr1	36839416	36839712	89.63054106
chr1	36840153	36840449	53.94819143
chr1	36843468	36843764	28.28604392
chr1	36852074	36852370	110.3659097
chr1	36863419	36863715	33.40359072
chr1	36866634	36866930	27.78641925
chr1	36886445	36886741	62.6719074
chr1	36911958	36912254	44.4104315
chr1	36929882	36930178	34.1720439
chr1	36939668	36940024	115.7772122
chr1	36941721	36942017	37.20479479
chr1	36952042	36952338	80.05714854
chr1	36958209	36958565	163.7053575
chr1	36983061	36983357	43.29833671
chr1	37019455	37019751	45.48842482
chr1	37074895	37075191	27.8232608
chr1	37169347	37169643	51.57450607
chr1	37289944	37290240	38.03016338
chr1	37389858	37390154	94.57499409
chr1	37431928	37432224	39.05984725
chr1	37486292	37486588	56.31234861
chr1	37721070	37721366	67.29567414
chr1	37876373	37876669	67.05620918
chr1	37904980	37905276	37.86687309
chr1	37920443	37920799	98.90005069
chr1	37939234	37939530	35.59961617
chr1	37944100	37944396	44.79313197
chr1	37945277	37945573	85.39376589
chr1	37998958	37999254	30.36581383
chr1	38019947	38020243	31.64951377
chr1	38027430	38027726	28.83333089
chr1	38028645	38028941	36.5007499
chr1	38061414	38061710	27.3231452
chr1	38156547	38156903	34.06377459
chr1	38157929	38158225	43.6669507
chr1	38189476	38189772	33.76661039
chr1	38230076	38230223	124.3621177
chr1	38261068	38261364	76.63259889
chr1	38276731	38277087	101.1939248
chr1	38349382	38349678	30.8201749
chr1	38388514	38388810	55.29022664
chr1	38396881	38397237	130.2465837
chr1	38397400	38397696	40.04197749
chr1	38411829	38412125	32.95104597
chr1	38412611	38412907	38.2396798
chr1	38455609	38455965	137.3690167
chr1	38465245	38465541	79.87031784
chr1	38471032	38471328	30.20744159
chr1	38474950	38475246	53.91763293
chr1	38478038	38478334	45.27861042
chr1	38478911	38479267	104.2400212
chr1	38503092	38503448	83.55906255
chr1	38526249	38526545	27.20768871
chr1	38529950	38530246	35.41944938
chr1	38541772	38542068	42.16938896
chr1	38554135	38554431	31.72602116
chr1	38676371	38676667	28.45053282
chr1	38691508	38691804	52.16627689
chr1	38727373	38727669	40.90353497
chr1	38731252	38731548	35.46791234
chr1	38774560	38774856	64.79675922
chr1	38775717	38776013	49.91743315
chr1	38800605	38800901	47.83744433
chr1	38805453	38805749	27.11898012
chr1	38884281	38884360	128.3096726
chr1	38966086	38966382	29.43498931
chr1	38974099	38974395	48.62648917
chr1	38989229	38989525	48.4593324
chr1	38990999	38991365	132.8893293
chr1	38999622	38999918	35.44235496
chr1	39006945	39007241	72.93567544
chr1	39026804	39027100	37.78479157
chr1	39027403	39027699	36.52211073
chr1	39035624	39035920	45.2031308
chr1	39052763	39053059	41.35157964
chr1	39073959	39074255	46.94664286
chr1	39078567	39078863	32.23550128
chr1	39146532	39146828	27.51257049
chr1	39189920	39190216	30.12603334
chr1	39190341	39190637	27.42832786
chr1	39210192	39210488	35.08391885
chr1	39230637	39230933	31.27189135
chr1	39243113	39243469	85.50936638
chr1	39280810	39281166	65.06727116
chr1	39281685	39282041	210.1856933
chr1	39325417	39325713	59.10689232
chr1	39339034	39339330	30.70779294
chr1	39381085	39381441	190.545667
chr1	39389327	39389623	27.57068087
chr1	39409447	39409743	81.79165876
chr1	39429875	39430171	30.77993014
chr1	39434794	39435090	76.5889872
chr1	39491738	39492034	46.47917589
chr1	39513394	39513690	34.90571792
chr1	39564351	39564647	33.93740218
chr1	39568203	39568559	65.21042064
chr1	39582898	39583194	37.15915012
chr1	39598635	39598991	80.44074304
chr1	39620210	39620506	27.38601209
chr1	39630705	39631001	30.76466688
chr1	39633684	39633759	122.7305085
chr1	39634160	39634516	167.0833294
chr1	39644644	39644940	44.75727244
chr1	39649441	39649737	34.01940803
chr1	39649873	39650416	90.5663234
chr1	39658200	39658496	33.68597593
chr1	39661971	39662267	64.09922525
chr1	39670348	39670430	97.21365112
chr1	39670893	39671189	37.60276643
chr1	39676363	39676659	37.05804354
chr1	39679685	39679981	94.15477942
chr1	39692565	39692861	65.17285516
chr1	39696510	39696806	33.58071959
chr1	39724328	39724624	62.12528678
chr1	39735496	39735792	29.85171735
chr1	39737747	39738043	52.12212933
chr1	39851235	39851531	55.95091349
chr1	39857490	39857846	34.45434122
chr1	39864322	39864678	124.2957297
chr1	39876616	39876912	35.17002842
chr1	40004863	40005159	48.32664431
chr1	40042441	40042737	46.58321481
chr1	40071886	40072182	41.70580981
chr1	40075309	40075605	37.96417214
chr1	40105521	40105817	33.38936965
chr1	40119213	40119569	79.49934798
chr1	40162150	40162446	39.00918265
chr1	40167571	40167867	58.38862357
chr1	40177131	40177487	184.5687881
chr1	40204291	40204587	37.20509114
chr1	40264905	40265201	39.75360139
chr1	40265375	40265671	27.94472683
chr1	40282492	40282788	32.66344688
chr1	40295645	40295941	39.02423822
chr1	40298010	40298306	34.38371907
chr1	40311380	40311676	26.91443418
chr1	40349006	40349302	39.68017883
chr1	40352540	40352836	58.31255299
chr1	40356084	40356380	28.67209143
chr1	40356597	40356893	32.90719388
chr1	40358364	40358720	173.0527145
chr1	40364687	40365051	67.11371531
chr1	40365882	40366178	78.5062511
chr1	40367942	40368238	50.04271889
chr1	40385236	40385532	75.5912743
chr1	40439202	40439498	34.38171146
chr1	40446189	40446485	68.93755823
chr1	40502351	40502647	52.96618571
chr1	40505414	40505770	94.01069627
chr1	40506659	40506955	51.8203226
chr1	40514995	40515375	91.96529248
chr1	40523174	40523530	196.0090821
chr1	40524359	40524655	30.57284353
chr1	40525155	40525451	56.01717339
chr1	40562805	40563161	134.9759255
chr1	40588574	40588870	28.88338528
chr1	40596636	40596932	64.72122045
chr1	40609716	40610012	40.0824771
chr1	40626813	40627109	41.61894792
chr1	40649940	40650236	35.21564297
chr1	40687697	40687993	63.88801418
chr1	40723682	40723978	63.05659455
chr1	40780984	40781280	61.52964855
chr1	40804423	40804719	56.27535022
chr1	40805355	40805651	59.98834898
chr1	40810345	40810641	75.52567055
chr1	40816833	40817129	49.74004031
chr1	40840124	40840480	84.18719244
chr1	40848906	40849202	39.5610438
chr1	40866064	40866360	91.22859959
chr1	40915477	40915773	57.54553199
chr1	40942657	40942953	31.77117579
chr1	40997206	40997502	82.03022224
chr1	41049128	41049484	146.300036
chr1	41096247	41096543	35.22879772
chr1	41099583	41099989	136.8897119
chr1	41103805	41104101	51.70372435
chr1	41110836	41111132	33.75530388
chr1	41119582	41119878	46.23556533
chr1	41134590	41134886	46.98988448
chr1	41157282	41158023	119.6527254
chr1	41170861	41171157	50.84201979
chr1	41174820	41175116	50.13914995
chr1	41239880	41240390	83.19396576
chr1	41267659	41268015	177.8528856
chr1	41268357	41268713	74.05321013
chr1	41274634	41274930	55.70625242
chr1	41286533	41286889	185.9631104
chr1	41306667	41307023	41.28873702
chr1	41314240	41314536	46.22625298
chr1	41315711	41316007	50.71047917
chr1	41329651	41330007	149.7504984
chr1	41334038	41334334	67.10350017
chr1	41341438	41341734	43.88821064
chr1	41387948	41388304	63.80448429
chr1	41405100	41405456	104.9202642
chr1	41414630	41414926	42.45742715
chr1	41418185	41418481	39.16484327
chr1	41440631	41440987	479.3562316
chr1	41447805	41448101	58.69916199
chr1	41469318	41469674	357.2562523
chr1	41514272	41514568	31.25167461
chr1	41569446	41569742	32.27799123
chr1	41575293	41575589	95.39155712
chr1	41616770	41616900	138.4175631
chr1	41621654	41621950	38.03641335
chr1	41626178	41626534	223.2927931
chr1	41704124	41704420	72.61595496
chr1	41711323	41711714	76.09562217
chr1	41733846	41734202	59.91343721
chr1	41798964	41799260	74.22860693
chr1	41822455	41822811	62.05024874
chr1	41825939	41826235	64.39498696
chr1	41837448	41837744	33.51896873
chr1	41882974	41883270	37.78741261
chr1	41898381	41898677	34.97778894
chr1	41957990	41958286	43.48049405
chr1	41958802	41959098	30.7926169
chr1	41961929	41962225	37.91262917
chr1	41981764	41982060	28.52847006
chr1	42006601	42006897	45.58667235
chr1	42039784	42040080	37.05062588
chr1	42328647	42328943	33.68442573
chr1	42330493	42330789	27.680374
chr1	42335993	42336067	105.1627538
chr1	42347698	42348054	186.7955514
chr1	42363908	42364204	34.41871239
chr1	42367783	42368079	36.60536503
chr1	42800066	42800362	37.03828244
chr1	42800832	42801188	89.47047366
chr1	43152167	43152463	40.29943033
chr1	43196765	43197061	31.89003765
chr1	43222687	43222983	28.20189404
chr1	43243575	43243871	27.94788267
chr1	43284719	43285015	45.64040275
chr1	43286546	43286842	32.00057508
chr1	43290816	43291236	170.1134665
chr1	43292042	43292338	46.59610808
chr1	43325085	43325381	30.39470337
chr1	43339364	43339660	45.70744799
chr1	43388392	43388688	37.20070527
chr1	43390536	43390892	79.29047996
chr1	43396755	43397051	31.49890657
chr1	43401991	43402362	146.123087
chr1	43402874	43403170	33.15723411
chr1	43407464	43407760	71.05262745
chr1	43415238	43415594	30.62349727
chr1	43418202	43418558	95.63476127
chr1	43428707	43429063	228.8597343
chr1	43429341	43429697	176.5289167
chr1	43432822	43433118	42.07541515
chr1	43439526	43439822	30.36929228
chr1	43446188	43446484	35.2358995
chr1	43476737	43477033	52.5866294
chr1	43510527	43510823	93.54089341
chr1	43514241	43514537	30.15003614
chr1	43525947	43526243	32.6157275
chr1	43539324	43539620	34.43396504
chr1	43599797	43600093	49.01066481
chr1	43692979	43693275	33.28034376
chr1	43787079	43787375	32.36466399
chr1	43796041	43796179	100.4466597
chr1	43810885	43811181	29.87890089
chr1	43823759	43824055	32.96442323
chr1	43832973	43833329	90.69372587
chr1	43834041	43834337	36.74141179
chr1	43867759	43868115	116.421616
chr1	43870995	43871156	126.2761382
chr1	43880423	43880719	59.97539138
chr1	43945097	43945393	33.40927619
chr1	43960919	43961215	30.07270963
chr1	43988503	43988824	385.5740404
chr1	43994845	43995141	33.14566595
chr1	44020160	44020456	35.63898414
chr1	44116258	44116554	64.72906445
chr1	44197862	44198158	28.45961455
chr1	44300286	44300653	80.14684212
chr1	44300818	44301114	60.05577079
chr1	44329891	44330187	46.2108897
chr1	44395271	44395567	47.14449038
chr1	44399910	44400206	30.04713715
chr1	44412334	44412790	61.35474485
chr1	44424118	44424414	55.59085497
chr1	44434056	44434352	37.9860167
chr1	44440418	44440714	63.04220031
chr1	44460454	44460750	31.2576625
chr1	44471389	44471745	170.5892777
chr1	44495756	44496052	48.70242714
chr1	44501621	44501977	304.5141989
chr1	44502290	44502586	47.71202768
chr1	44504952	44505248	35.88652654
chr1	44509824	44510180	159.6036053
chr1	44513923	44514219	53.98757322
chr1	44559355	44559651	71.59417941
chr1	44600218	44600514	28.50891879
chr1	44678936	44679332	97.7103539
chr1	44683450	44683746	28.25718953
chr1	44703789	44704085	61.4021509
chr1	44706956	44707085	127.1762632
chr1	44756519	44756875	167.2338199
chr1	44760399	44760695	30.05227185
chr1	44843907	44844203	27.7426178
chr1	44951266	44951622	258.8375729
chr1	44987114	44987410	44.42041467
chr1	44992484	44992780	89.90916167
chr1	44997818	44998197	105.8251833
chr1	45072572	45072868	29.16514145
chr1	45075736	45076092	132.0610004
chr1	45081993	45082289	42.41658899
chr1	45094980	45095276	27.3817928
chr1	45103629	45104005	75.52001765
chr1	45118585	45118881	36.63412611
chr1	45137961	45138257	42.22248044
chr1	45139836	45140384	75.19858181
chr1	45142183	45142539	174.1731094
chr1	45142785	45143081	70.10786024
chr1	45187206	45187562	135.4291509
chr1	45187764	45188060	28.23597032
chr1	45194941	45195237	51.31439299
chr1	45196994	45197290	66.73522796
chr1	45205242	45205538	47.51514543
chr1	45205688	45206044	29.79911816
chr1	45257203	45257499	30.3617827
chr1	45259356	45259652	58.71620382
chr1	45265586	45266049	69.81557826
chr1	45267519	45267815	40.41972945
chr1	45272941	45273237	45.04136232
chr1	45273415	45273810	79.93413536
chr1	45275483	45275779	34.57943635
chr1	45285057	45285582	107.9204799
chr1	45285769	45286125	84.16877462
chr1	45300063	45300359	42.71292108
chr1	45301587	45301943	194.2578118
chr1	45362023	45362391	111.7604474
chr1	45452190	45452546	106.863419
chr1	45476907	45477203	30.23191702
chr1	45477662	45477958	36.25517838
chr1	45478310	45478666	153.0595846
chr1	45479852	45480500	64.84266338
chr1	45484337	45484633	37.27853425
chr1	45501295	45501656	172.6181648
chr1	45503196	45503552	261.1796201
chr1	45504674	45505030	206.0621119
chr1	45732059	45732355	58.80857117
chr1	45763750	45764046	30.58838726
chr1	45765929	45766225	38.87546333
chr1	45789536	45789832	33.91613095
chr1	45795201	45795497	38.67079166
chr1	45806618	45806914	34.87941681
chr1	45876653	45876949	29.7666543
chr1	45895243	45895539	53.30881203
chr1	45965690	45965986	38.6197866
chr1	45978305	45978601	55.91214009
chr1	45987467	45987763	75.55908687
chr1	46002109	46002405	55.90791822
chr1	46008307	46008603	56.05905066
chr1	46035786	46036082	49.31928231
chr1	46144205	46144501	54.07535185
chr1	46152884	46153180	30.59585749
chr1	46153486	46153842	30.21652285
chr1	46216197	46216493	36.0908249
chr1	46268454	46268750	41.34204674
chr1	46306519	46306815	28.75559667
chr1	46378998	46379354	159.3590703
chr1	46395089	46395385	27.06461476
chr1	46502748	46503044	41.12044635
chr1	46519434	46519730	47.18730607
chr1	46598165	46598814	112.199934
chr1	46622265	46622621	133.2290717
chr1	46624152	46624508	177.6075424
chr1	46639213	46639509	39.38432751
chr1	46645256	46645552	53.34588891
chr1	46663490	46663846	81.19477335
chr1	46668815	46669111	42.89056302
chr1	46689190	46689486	32.07748135
chr1	46712429	46712725	28.74272671
chr1	46713231	46713527	42.09626471
chr1	46713669	46713965	28.15369168
chr1	46751714	46752010	34.8387182
chr1	46752977	46753273	51.47406894
chr1	46768751	46769047	28.7945853
chr1	46769290	46769586	32.7755761
chr1	46799231	46799527	39.06879265
chr1	46806262	46806558	44.44637177
chr1	46806674	46806970	32.68753581
chr1	46813798	46814094	70.70240998
chr1	46885902	46886258	65.51583986
chr1	46903464	46903760	64.58418979
chr1	46908378	46908674	69.52558084
chr1	46912547	46912843	54.15136451
chr1	46915268	46915564	30.07547935
chr1	46915837	46916133	102.7516634
chr1	46917681	46917977	37.34757451
chr1	46943127	46943423	39.22822753
chr1	46950430	46950726	40.32734235
chr1	46953495	46953791	53.30435651
chr1	46972188	46972484	118.2524252
chr1	46974458	46974754	58.7651445
chr1	46982877	46983173	34.66829977
chr1	46984898	46985194	28.23466167
chr1	46988040	46988411	133.2350419
chr1	46989271	46989567	32.58471267
chr1	46993600	46994050	127.6337141
chr1	47000785	47001081	38.59217433
chr1	47002233	47002529	30.01333783
chr1	47010460	47010816	125.5134234
chr1	47048611	47048907	62.99932494
chr1	47082553	47082849	39.53493743
chr1	47089459	47089755	40.67762923
chr1	47133917	47134213	40.51864911
chr1	47184830	47185126	79.09167806
chr1	47187543	47187839	43.05325047
chr1	47190926	47191222	40.29839617
chr1	47201449	47201745	71.85956222
chr1	47213396	47213692	35.71030543
chr1	47644782	47645138	81.58570886
chr1	47646824	47647180	184.8652507
chr1	47647560	47647985	77.43066591
chr1	47658536	47658892	124.6542676
chr1	47675463	47675819	122.9264515
chr1	47677597	47677893	28.0540852
chr1	47679069	47679365	50.83738975
chr1	47697899	47698255	198.6468047
chr1	47698850	47699212	63.95781368
chr1	47701547	47701843	27.81493851
chr1	47705022	47705318	67.00662233
chr1	47707410	47707706	29.82366015
chr1	47728533	47728829	35.19931066
chr1	47779849	47780145	35.03352484
chr1	47816989	47817285	32.83368052
chr1	47843818	47844114	35.49543325
chr1	47845240	47845536	52.79277134
chr1	47854464	47854760	35.02016933
chr1	47890049	47890405	74.02173172
chr1	47902168	47902464	54.06152356
chr1	47903516	47903812	27.36831316
chr1	47973934	47974230	29.93995284
chr1	48175985	48176341	78.15455645
chr1	48282398	48282694	27.68372691
chr1	48387696	48387992	28.992695
chr1	48642982	48643278	112.9597766
chr1	48996477	48996773	77.52655395
chr1	50774567	50774863	33.78295689
chr1	50799244	50799540	31.48694763
chr1	51186175	51186471	67.32091756
chr1	51186770	51187066	28.54884695
chr1	51339398	51339694	39.79995937
chr1	51425773	51426240	83.38585688
chr1	51442151	51442447	49.3985865
chr1	51443486	51443782	40.44187876
chr1	51537817	51538113	26.83598602
chr1	51657922	51658218	44.39995119
chr1	51700753	51701049	26.93463449
chr1	51701618	51702014	73.36919339
chr1	51750104	51750460	262.7603255
chr1	51756203	51756499	35.13143602
chr1	51762527	51762823	43.21495348
chr1	51768436	51768732	30.09885112
chr1	51791538	51791834	28.54920884
chr1	51796949	51797245	83.1354078
chr1	51806354	51806650	26.88521097
chr1	51807606	51807902	43.74061421
chr1	51813128	51813424	65.45895867
chr1	51889105	51889401	33.65333756
chr1	51895598	51895954	139.4376249
chr1	51929286	51929582	34.87463501
chr1	51935183	51935479	66.20431186
chr1	51953298	51953594	27.48982033
chr1	51983644	51984000	219.9544479
chr1	51985026	51985402	120.9119457
chr1	51986019	51986375	202.6522093
chr1	51986586	51986882	32.78781618
chr1	52000713	52001009	51.90201119
chr1	52006924	52007220	33.30346089
chr1	52035497	52035793	49.01908853
chr1	52082647	52082943	52.76006318
chr1	52088203	52088499	60.37393786
chr1	52097483	52097779	32.1682798
chr1	52113983	52114376	128.4550834
chr1	52114968	52115264	27.56351584
chr1	52115466	52115762	32.44056505
chr1	52130500	52130856	142.2325404
chr1	52137523	52137897	122.5361781
chr1	52155920	52156216	27.63299226
chr1	52194996	52195292	27.09294339
chr1	52202405	52202774	78.78355598
chr1	52316239	52316535	56.00246652
chr1	52429639	52429935	51.68193877
chr1	52432168	52432524	288.5804323
chr1	52468032	52468328	43.87377692
chr1	52498383	52498679	32.56877263
chr1	52499344	52499640	33.05813038
chr1	52510976	52511272	28.6443508
chr1	52520418	52520714	37.32073728
chr1	52520787	52521083	37.26047551
chr1	52521667	52522023	155.0284635
chr1	52669708	52670004	37.66450337
chr1	52728717	52729013	29.15819123
chr1	52865713	52866009	27.89214496
chr1	52869342	52869638	59.85068962
chr1	52996265	52996561	51.81763889
chr1	52998442	52998738	35.38833475
chr1	53016256	53016552	29.15492204
chr1	53017789	53018145	83.12005195
chr1	53018285	53018581	38.42196618
chr1	53040337	53040633	66.75432512
chr1	53079714	53080093	153.2274618
chr1	53095373	53095729	102.9911528
chr1	53097322	53097618	33.95802586
chr1	53139233	53139529	47.00011529
chr1	53140763	53141059	28.82882627
chr1	53164042	53164338	50.9808398
chr1	53166636	53167007	109.7340619
chr1	53168706	53169062	34.41389261
chr1	53170054	53170350	36.82443881
chr1	53308242	53308538	57.23807631
chr1	53373248	53373544	49.92873668
chr1	53375767	53376063	27.05911985
chr1	53379283	53379579	44.41288662
chr1	53421119	53421475	195.784627
chr1	53476927	53477223	86.7085097
chr1	53480419	53480715	69.85238286
chr1	53513335	53513699	92.95909309
chr1	53576172	53576468	28.32858275
chr1	53581620	53581916	56.05164729
chr1	53594841	53595137	30.10524571
chr1	53599431	53599727	29.73097357
chr1	53603467	53603763	69.19908242
chr1	53606211	53606507	34.82571871
chr1	53629105	53629401	48.36225571
chr1	53631023	53631319	28.31466179
chr1	53647714	53648010	36.69487081
chr1	53654804	53655100	45.43293479
chr1	53661416	53661712	26.87223824
chr1	53662332	53662628	29.20409547
chr1	53685818	53686174	111.5597628
chr1	53686277	53686573	27.19587271
chr1	53790208	53790759	104.4047113
chr1	53791702	53791998	29.55312544
chr1	53833751	53834107	173.0970389
chr1	53854734	53855030	27.8556708
chr1	53859008	53859304	29.07744161
chr1	53935774	53936070	60.26997037
chr1	54155625	54155921	37.32537224
chr1	54226271	54226567	54.81124822
chr1	54285202	54285310	109.9876066
chr1	54303001	54303297	29.83124892
chr1	54304011	54304368	86.03460003
chr1	54355005	54355361	263.0244709
chr1	54414754	54415050	30.65844935
chr1	54494693	54494989	33.42051087
[truncated: 34,109 more rows]
