# Supplementary material for: Variable reproducibility in genome-scale public data: A case study using ENCODE ChIP sequencing resource
Source: FEBS Lett. 2015 Dec 21;589(24):3866–70. doi: 10.1016/j.febslet.2015.11.027 (PMC4686001; doi:10.1016/j.febslet.2015.11.027)
Supplement: Supplementary file advisedPeakLists.zip — This zip archive contains 56 advised peak lists (see main text and supplementary table 1). Files are bed like tab delimited text files, with 4 columns: chromosome, peak start, peak end, and peak score. [file mmc4.zip › K562_None_CTCF.bed]

chr1	16118	16362	44.05930868
chr1	138850	139274	65.61154357
chr1	237565	237989	240.5037098
chr1	521433	521703	173.8627361
chr1	545979	546223	29.33348755
chr1	714104	714675	580.005466
chr1	785833	786073	58.76335374
chr1	793426	793610	28.53157755
chr1	805161	805431	912.1973779
chr1	826013	826253	34.5349933
chr1	840019	840312	1014.069158
chr1	848188	848612	207.2533456
chr1	854960	855384	149.841978
chr1	856402	856826	382.0144966
chr1	858447	858871	82.39803361
chr1	860284	860575	44.08927024
chr1	860948	861218	43.49049913
chr1	866936	867360	44.85250351
chr1	873495	874045	1002.426258
chr1	874422	874846	500.4193878
chr1	875623	876047	151.8802442
chr1	876660	876930	16.51633598
chr1	877911	878155	27.98558236
chr1	886774	887198	125.0563161
chr1	911406	911830	548.8994585
chr1	919498	919922	932.9209812
chr1	933894	934167	73.9772502
chr1	934437	934681	117.5216331
chr1	936123	936363	31.78125818
chr1	937233	937558	1081.283552
chr1	937610	937794	19.66689147
chr1	948693	949117	18.33443282
chr1	949383	949627	17.38584604
chr1	950706	951130	268.9674625
chr1	954543	954967	458.6328726
chr1	968368	968656	1011.431695
chr1	970551	970975	41.86118585
chr1	975811	976300	283.4353055
chr1	994673	995097	265.883256
chr1	997933	998173	26.01934401
chr1	999170	999787	1538.654273
chr1	1057506	1057784	1078.158608
chr1	1058458	1058891	43.46458106
chr1	1109823	1110063	22.85473549
chr1	1142372	1142642	49.24974335
chr1	1143437	1143621	28.33642661
chr1	1166023	1166447	222.9052595
chr1	1179577	1180001	63.07673849
chr1	1185603	1186027	60.79050254
chr1	1187753	1188177	86.90125666
chr1	1188326	1188570	18.54741641
chr1	1200368	1200792	296.7302041
chr1	1208352	1208596	17.71795521
chr1	1219141	1219570	141.3284646
chr1	1225595	1225911	964.982594
chr1	1227245	1227829	1109.240526
chr1	1235467	1235986	561.4015171
chr1	1237356	1237899	471.39182
chr1	1240576	1241000	190.8928702
chr1	1241471	1241895	313.6140527
chr1	1243379	1243619	22.17013471
chr1	1245429	1245669	28.53587465
chr1	1280048	1280318	453.8250658
chr1	1280548	1280818	147.7087249
chr1	1284636	1284911	272.2292574
chr1	1285054	1285478	492.9888638
chr1	1307440	1307845	1165.687925
chr1	1310472	1310896	303.0671068
chr1	1311762	1312032	658.9466806
chr1	1334811	1335081	522.2345176
chr1	1337400	1337707	897.9775828
chr1	1343139	1343563	65.33284789
chr1	1352869	1353053	25.26066442
chr1	1373522	1373792	61.68999207
chr1	1376291	1376705	1521.201388
chr1	1377033	1377217	22.89197774
chr1	1440312	1441310	674.2643803
chr1	1484158	1484405	86.93719579
chr1	1486344	1486972	548.2852332
chr1	1509226	1509815	377.3452828
chr1	1510165	1510405	34.25030035
chr1	1533011	1533435	118.4848716
chr1	1534696	1535120	76.05544623
chr1	1555519	1555789	609.9480911
chr1	1590668	1591162	77.46935667
chr1	1597148	1597482	585.5363604
chr1	1610299	1610723	268.2117328
chr1	1655800	1656343	152.9176676
chr1	1690484	1690728	22.72184361
chr1	1709567	1709811	54.71303672
chr1	1710436	1710758	311.7388893
chr1	1720523	1720793	449.3325592
chr1	1726507	1726691	23.6286375
chr1	1727902	1728326	391.8525439
chr1	1773269	1773453	22.02427683
chr1	1787047	1787471	91.8220726
chr1	1790106	1790376	505.7793405
chr1	1830618	1831042	293.2635923
chr1	1837620	1838039	1739.690279
chr1	1840448	1840680	709.7419649
chr1	1850280	1850704	178.3198701
chr1	1875364	1876072	1152.533743
chr1	1886289	1886846	349.7007251
chr1	1891481	1892071	1341.818923
chr1	1905680	1906104	140.8677265
chr1	1969031	1969455	91.25693037
chr1	1974873	1975143	21.42988475
chr1	1976321	1976887	917.906241
chr1	1977922	1978275	1292.039988
chr1	1980774	1981198	69.046112
chr1	1987309	1987733	297.9056458
chr1	2023065	2023387	1078.413966
chr1	2029885	2030125	60.41711
chr1	2036006	2036430	132.8691634
chr1	2040114	2040387	662.4483412
chr1	2046043	2046467	136.2500526
chr1	2058026	2058296	19.90954144
chr1	2062452	2062876	121.6435424
chr1	2063708	2064250	872.081282
chr1	2071247	2071691	747.2658238
chr1	2094654	2095078	175.918986
chr1	2105058	2105302	18.75582413
chr1	2105679	2106329	1351.862136
chr1	2107402	2107826	455.557507
chr1	2112011	2112251	23.77624596
chr1	2126357	2126541	19.60419879
chr1	2126576	2126942	1061.649655
chr1	2136751	2136995	21.81717807
chr1	2144085	2144509	275.1777484
chr1	2144539	2144779	24.08250649
chr1	2158959	2159203	18.05013577
chr1	2160566	2160990	44.72527056
chr1	2169095	2169519	407.9447167
chr1	2242874	2243298	452.0626086
chr1	2246667	2246937	445.3540547
chr1	2305464	2305727	40.28268681
chr1	2313223	2313565	1367.328887
chr1	2314100	2314340	514.6083689
chr1	2316451	2316695	35.9151197
chr1	2338115	2338539	103.2561839
chr1	2339881	2340125	46.38448129
chr1	2345777	2346167	1182.620293
chr1	2361560	2361811	533.7273982
chr1	2375330	2375605	100.3744124
chr1	2391082	2391506	206.3177341
chr1	2414510	2414780	80.25362175
chr1	2446593	2447017	82.66802492
chr1	2460767	2461007	153.6773161
chr1	2470833	2471096	508.7349786
chr1	2475238	2475662	20.50774442
chr1	2478144	2478568	47.57807969
chr1	2479484	2479820	1365.379517
chr1	2486345	2486622	911.2336374
chr1	2488568	2488992	196.3135224
chr1	2493394	2493680	604.4192038
chr1	2509873	2510297	121.3686052
chr1	2529920	2530344	122.78269
chr1	2570650	2571074	23.10409315
chr1	2574638	2574887	71.07842581
chr1	2688776	2689401	112.9414055
chr1	2703213	2703794	722.2740462
chr1	2718223	2718458	979.8896391
chr1	2738519	2738943	538.7616836
chr1	2756951	2757375	213.9193852
chr1	2784389	2784813	152.3752662
chr1	2792445	2792869	388.9836663
chr1	2829813	2830083	21.17914135
chr1	2838654	2838929	374.5576525
chr1	2862874	2863144	40.74017875
chr1	2929083	2929507	490.6564704
chr1	2982679	2983103	374.491389
chr1	3036381	3036805	66.74962951
chr1	3089007	3089431	52.58149621
chr1	3200589	3200859	606.0265948
chr1	3236555	3236823	783.8935531
chr1	3266226	3266650	258.4388565
chr1	3273119	3273359	46.52350317
chr1	3326745	3327169	104.0274905
chr1	3330586	3331010	22.4367002
chr1	3333715	3334256	375.2608035
chr1	3339143	3339567	75.82983332
chr1	3341289	3341614	1203.065413
chr1	3347822	3348246	378.7619088
chr1	3369667	3370044	1463.337523
chr1	3370734	3371158	400.4446236
chr1	3374175	3374618	135.0558257
chr1	3388363	3388787	338.90095
chr1	3394645	3394889	50.7039643
chr1	3399040	3399464	231.3955237
chr1	3400408	3400822	1076.304856
chr1	3407808	3408090	1298.822821
chr1	3408374	3408558	29.6529409
chr1	3434797	3435072	722.2012934
chr1	3441330	3441754	113.5055356
chr1	3450079	3450349	368.8408248
chr1	3481809	3482162	1121.560847
chr1	3504503	3504636	32.21996006
chr1	3504998	3505279	169.3811246
chr1	3508105	3508375	97.91205452
chr1	3531664	3532288	662.5539188
chr1	3535602	3535983	1343.513566
chr1	3537753	3538311	449.4328326
chr1	3542179	3542603	98.37066489
chr1	3566443	3566716	384.9810424
chr1	3612233	3612780	815.751374
chr1	3613722	3613966	21.16630564
chr1	3619569	3619993	56.98830543
chr1	3640987	3641302	1415.004447
chr1	3643927	3644147	956.3674742
chr1	3672888	3673312	116.5862718
chr1	3679000	3679184	20.80453844
chr1	3692541	3692811	643.6291983
chr1	3696122	3696546	144.9939802
chr1	3702057	3702338	1037.097448
chr1	3712922	3713162	23.49030704
chr1	3713844	3714268	36.43385837
chr1	3718001	3718425	220.6948906
chr1	3722987	3723411	149.3413831
chr1	3727493	3727939	137.6129301
chr1	3738089	3738513	75.30849252
chr1	3744345	3744585	23.80861065
chr1	3765548	3765788	21.80708327
chr1	3773777	3774047	766.6006433
chr1	3774761	3775185	203.8225911
chr1	3786532	3786781	655.0665247
chr1	3816127	3816551	266.9606988
chr1	3817465	3817735	17.89739284
chr1	3823813	3824083	753.8190169
chr1	3824474	3824714	24.02882169
chr1	3827329	3827673	1167.540321
chr1	3829985	3830409	113.0841704
chr1	3830818	3831242	100.7587678
chr1	4120865	4121289	245.4973271
chr1	4145578	4145762	19.80108059
chr1	4187012	4187196	25.24981291
chr1	4233168	4233592	150.8077239
chr1	4377355	4377623	71.79421628
chr1	4422660	4423084	210.7072512
chr1	4545685	4545929	20.59966317
chr1	4554612	4555036	124.249896
chr1	4615595	4616019	208.141105
chr1	4645331	4645588	668.1639533
chr1	4654428	4654698	15.50051853
chr1	4712645	4712963	888.1277435
chr1	4716334	4716758	184.6640843
chr1	4781042	4781312	17.17425471
chr1	4802057	4802481	111.6431964
chr1	4828565	4828989	67.0198155
chr1	4838022	4838446	191.0937224
chr1	4886143	4886567	151.3141707
chr1	5179555	5179979	62.16201013
chr1	5346298	5346722	172.5774391
chr1	5487328	5487752	44.30775307
chr1	5541934	5542358	278.8817767
chr1	5569921	5570263	1110.31257
chr1	5574594	5574987	1407.293794
chr1	5655955	5656379	20.04953557
chr1	5658562	5658986	174.7712238
chr1	5659521	5659761	29.11739892
chr1	5681157	5681427	544.27508
chr1	5697225	5697649	354.8069502
chr1	5700919	5701343	211.9206405
chr1	5779312	5779556	85.85257854
chr1	5805864	5806253	1584.827344
chr1	5812356	5812780	284.7814194
chr1	5890887	5891127	648.310673
chr1	5919005	5919275	38.36724971
chr1	5948635	5949059	264.472118
chr1	5953717	5954141	202.8699726
chr1	5976115	5976389	784.3071748
chr1	6009478	6009902	233.6368715
chr1	6035287	6035558	485.1461128
chr1	6040413	6040837	409.6900403
chr1	6052556	6052980	84.07805334
chr1	6055076	6055500	60.64366491
chr1	6061452	6062028	38.36332902
chr1	6063211	6063300	60.91175202
chr1	6065580	6066004	207.7550679
chr1	6088600	6089024	64.66722585
chr1	6094522	6094815	970.3879569
chr1	6095823	6096063	75.94717402
chr1	6101510	6101834	975.6228393
chr1	6108187	6108431	20.73009825
chr1	6113040	6113552	651.2881103
chr1	6140592	6141016	280.457991
chr1	6142344	6142768	451.9297399
chr1	6159858	6160098	59.34231701
chr1	6165277	6165557	123.0311875
chr1	6165708	6166132	226.2313692
chr1	6166667	6166911	30.03098641
chr1	6168861	6169285	383.6618262
chr1	6170012	6170256	41.1786595
chr1	6197797	6198221	117.4520492
chr1	6201647	6202071	462.4122365
chr1	6222860	6223133	64.81504131
chr1	6231597	6232021	406.3395999
chr1	6243554	6243978	302.4004881
chr1	6245906	6246182	598.2114805
chr1	6264958	6265198	133.7311125
chr1	6265242	6265554	1162.894034
chr1	6268755	6269029	503.9276665
chr1	6269299	6270186	681.2622995
chr1	6287320	6287560	27.05340645
chr1	6295962	6296202	25.47858977
chr1	6298739	6299291	656.9621902
chr1	6305140	6305450	1456.00413
chr1	6306775	6307117	1327.572884
chr1	6309226	6309504	74.59626042
chr1	6312710	6312950	24.55791647
chr1	6328445	6328869	344.5841417
chr1	6332906	6333330	90.94934858
chr1	6340905	6341160	818.3569186
chr1	6403490	6403908	1558.992087
chr1	6408036	6408353	1167.391083
chr1	6417326	6417613	620.8082772
chr1	6423099	6423454	406.5992271
chr1	6438258	6438781	727.0590097
chr1	6454000	6454424	171.8934703
chr1	6457078	6457502	183.7964981
chr1	6464790	6465093	1270.806372
chr1	6469223	6469407	25.39201303
chr1	6474379	6474689	1012.205477
chr1	6483436	6483879	1539.529999
chr1	6484148	6484418	17.03801416
chr1	6495745	6496169	18.58218093
chr1	6497058	6497482	57.09174597
chr1	6498066	6498468	1499.33279
chr1	6500720	6501345	367.3467294
chr1	6505212	6505778	571.4208168
chr1	6508219	6508643	92.15065323
chr1	6508864	6509048	93.6525754
chr1	6516091	6516515	83.01696925
chr1	6516870	6517499	108.6322231
chr1	6524586	6525010	147.6189983
chr1	6531078	6531502	36.11762115
chr1	6532469	6533070	1190.946224
chr1	6535508	6535977	1461.625659
chr1	6540931	6541201	46.57080941
chr1	6545911	6546181	19.37259383
chr1	6546511	6546891	1453.405605
chr1	6549879	6550258	1459.316437
chr1	6561528	6561712	37.26473048
chr1	6583711	6583984	902.3926217
chr1	6607297	6607721	24.83173791
chr1	6614255	6614439	37.31901953
chr1	6614501	6614878	1503.088107
chr1	6640782	6641206	380.7614435
chr1	6644240	6644517	45.95359226
chr1	6661696	6662260	45.72020258
chr1	6664048	6664326	684.7965887
chr1	6669678	6670102	167.7590987
chr1	6672618	6673042	108.5037874
chr1	6673736	6674160	46.87856546
chr1	6684895	6685319	164.5859877
chr1	6694723	6694963	628.4464198
chr1	6697474	6697898	21.62454046
chr1	6700290	6700534	18.77965404
chr1	6706618	6706888	571.5678996
chr1	6761780	6762168	1455.999099
chr1	6780090	6780389	1081.317054
chr1	6787577	6787877	1228.524258
chr1	6818164	6818588	106.5558918
chr1	6843338	6843578	23.61465037
chr1	6846051	6846475	81.34434397
chr1	6854163	6854587	269.6356765
chr1	6950013	6950283	961.9430681
chr1	7004560	7004800	61.64724235
chr1	7013869	7014293	82.93125676
chr1	7023294	7023718	245.8975805
chr1	7048024	7048448	128.9147751
chr1	7058306	7058730	200.0278458
chr1	7102828	7103373	540.002896
chr1	7130511	7131061	1115.097454
chr1	7172026	7172210	20.25670165
chr1	7177508	7177932	165.70079
chr1	7180937	7181361	258.0857791
chr1	7187393	7187817	40.41511436
chr1	7246846	7247090	51.32444586
chr1	7267998	7268278	988.0763539
chr1	7278344	7278620	970.6916892
chr1	7284776	7285200	192.8719263
chr1	7347091	7347515	248.8562346
chr1	7470671	7471095	100.0139456
chr1	7509859	7510162	52.27203746
chr1	7514105	7514529	295.9286691
chr1	7520819	7521243	99.40614979
chr1	7535121	7535545	329.7549071
chr1	7599540	7599724	57.78340485
chr1	7599830	7600116	571.9405754
chr1	7613336	7613760	61.58140916
chr1	7621553	7621793	592.2583867
chr1	7637276	7637700	353.8395049
chr1	7641722	7642146	77.89465185
chr1	7692231	7692655	26.88681529
chr1	7707319	7707628	1147.427024
chr1	7712574	7713002	146.5131946
chr1	7727577	7727978	1872.72066
chr1	7729541	7729834	1103.31851
chr1	7812929	7813199	773.0833687
chr1	7815494	7815918	333.6102279
chr1	7858337	7858761	74.88294453
chr1	7868285	7868709	529.1249605
chr1	7916532	7916804	322.263626
chr1	7962839	7963094	914.6087114
chr1	7992891	7993190	109.6980557
chr1	8002311	8002735	443.5888789
chr1	8021368	8021644	555.5266732
chr1	8035296	8035690	1893.521814
chr1	8042361	8042970	1191.584347
chr1	8075102	8075372	875.0369405
chr1	8076588	8077012	364.3159261
chr1	8086145	8086389	18.96445122
chr1	8091199	8091623	466.9403647
chr1	8225705	8226129	265.9973419
chr1	8299056	8299296	77.63650769
chr1	8341938	8342122	23.83663964
chr1	8374393	8374696	1183.518437
chr1	8375827	8376476	205.5804276
chr1	8402391	8402815	71.85865081
chr1	8409060	8409649	1070.769158
chr1	8411771	8412024	823.1605932
chr1	8434859	8435485	535.8565424
chr1	8458725	8459149	120.9311332
chr1	8469199	8469623	450.6042662
chr1	8491181	8491451	76.64937744
chr1	8499536	8499960	252.0913476
chr1	8503623	8504293	277.8827633
chr1	8525017	8525441	137.8219539
chr1	8621165	8621441	1028.276503
chr1	8631163	8631587	166.3524046
chr1	8643735	8643975	50.25808292
chr1	8658165	8658409	45.22037236
chr1	8731409	8731682	933.7341057
chr1	8763337	8763637	192.157762
chr1	8778933	8779376	184.8252854
chr1	8786502	8786926	502.6902674
chr1	8799358	8799782	318.4886505
chr1	8824070	8824345	440.2446462
chr1	8836271	8836531	88.05345637
chr1	8854678	8855102	113.2660734
chr1	8875026	8875296	512.5431367
chr1	8877513	8877937	143.5681967
chr1	8891401	8891825	222.0997691
chr1	8905528	8905952	245.917972
chr1	8908977	8909278	1586.585558
chr1	8919512	8919782	774.0252147
chr1	8922548	8922864	1000.071719
chr1	8926165	8926446	44.21182698
chr1	8931541	8931965	198.9565772
chr1	8939405	8939675	379.4476336
chr1	8940424	8940608	23.20418748
chr1	8949639	8949905	72.16125167
chr1	8963624	8963864	122.6340657
chr1	8970366	8970790	79.60261872
chr1	8978197	8978467	742.1026628
chr1	9023024	9023278	797.3489285
chr1	9048144	9048485	1165.433147
chr1	9065204	9065518	1409.666416
chr1	9070144	9070384	662.5438317
chr1	9127215	9127639	65.16360842
chr1	9159617	9160041	91.74189199
chr1	9161677	9161947	739.2614591
chr1	9170073	9170343	43.28102431
chr1	9170786	9171180	1333.930769
chr1	9177368	9177552	19.99053671
chr1	9188738	9188982	41.85323735
chr1	9202332	9202627	1018.504531
chr1	9241328	9241694	968.3572054
chr1	9256539	9257095	1110.228763
chr1	9258772	9259016	18.9087657
chr1	9294480	9294766	706.1492883
chr1	9307370	9307640	18.51008376
chr1	9310133	9310392	830.6418428
chr1	9327196	9327516	1105.547727
chr1	9333331	9333755	166.2578006
chr1	9349103	9349397	1282.046414
chr1	9352575	9352819	23.06772191
chr1	9355114	9355538	80.41966578
chr1	9382954	9383378	246.2061804
chr1	9405268	9405692	20.2701356
chr1	9460755	9460999	17.38174089
chr1	9461449	9461873	19.21798443
chr1	9488928	9489168	34.29537105
chr1	9493726	9493996	15.36038061
chr1	9515868	9516449	942.2535602
chr1	9525792	9526216	44.70764746
chr1	9551163	9551501	1200.635893
chr1	9555249	9555638	1379.08455
chr1	9606664	9607088	196.9638696
chr1	9633024	9633264	82.21587144
chr1	9633760	9634184	273.0082616
chr1	9636547	9636787	27.88409333
chr1	9637024	9637264	50.64688466
chr1	9648516	9648799	739.9551045
chr1	9675665	9675993	1313.437199
chr1	9686983	9687432	2376.77901
chr1	9712036	9712280	21.49795369
chr1	9747115	9747539	165.4387052
chr1	9750228	9750468	55.97620348
chr1	9751941	9752181	24.46995982
chr1	9753917	9754161	30.99981677
chr1	9762329	9762595	1037.595107
chr1	9777356	9777782	249.6803777
chr1	9777953	9778223	18.34041259
chr1	9780365	9780789	137.4539923
chr1	9781864	9782209	937.6318794
chr1	9785067	9785411	1782.492948
chr1	9835434	9835858	20.77058021
chr1	9844649	9844921	979.6948086
chr1	9887938	9888362	287.9968579
chr1	9906731	9907001	42.15191332
chr1	9921512	9921756	18.51022012
chr1	9927547	9927903	1564.715004
chr1	9934936	9935283	1392.56515
chr1	9946283	9946523	34.55569814
chr1	9969224	9969498	43.97891099
chr1	9974445	9974869	297.8407221
chr1	10002461	10002731	649.3737186
chr1	10003359	10003603	17.37236732
chr1	10010413	10010718	1209.138372
chr1	10092551	10092863	1279.506771
chr1	10093546	10093970	52.65913672
chr1	10094510	10094780	377.9875763
chr1	10162088	10162328	24.82850732
chr1	10213060	10213312	783.745776
chr1	10269934	10270118	21.05217339
chr1	10270206	10270593	1270.419389
chr1	10382952	10383196	19.79199378
chr1	10398155	10398425	764.9772563
chr1	10437490	10437766	878.199414
chr1	10458916	10459340	65.64091826
chr1	10475365	10475635	42.14394737
chr1	10488108	10488445	1197.949129
chr1	10490228	10490609	1309.612522
chr1	10516216	10516400	25.73727404
chr1	10532491	10532731	36.53018896
chr1	10554701	10555142	1341.843977
chr1	10555173	10555415	158.0920675
chr1	10567520	10567832	1290.020092
chr1	10574526	10574796	642.5128279
chr1	10590282	10590706	291.874391
chr1	10622019	10622443	318.1857927
chr1	10646273	10646558	43.64491445
chr1	10690020	10690264	31.73121285
chr1	10746762	10747032	16.80448499
chr1	10750520	10751147	471.8827395
chr1	10752423	10752847	341.8688156
chr1	10811200	10811624	251.4218068
chr1	10848753	10849177	193.8116255
chr1	10853954	10854198	49.32212986
chr1	10927227	10927794	624.8815524
chr1	10969937	10970361	438.1218359
chr1	11002005	11002375	1119.529155
chr1	11006091	11006275	27.18050302
chr1	11021102	11021680	1195.482772
chr1	11040293	11040717	140.6666001
chr1	11097658	11098005	1625.198842
chr1	11112932	11113356	132.5220051
chr1	11120035	11120459	191.8200234
chr1	11121728	11122152	22.74047121
chr1	11123929	11124353	202.836959
chr1	11301814	11302084	470.9523856
chr1	11308238	11308478	73.30944434
chr1	11322765	11323189	260.7012776
chr1	11332773	11333053	153.8897242
chr1	11346268	11346692	163.2401742
chr1	11369468	11369892	233.7503808
chr1	11380253	11380817	634.3334781
chr1	11397595	11397899	1222.415331
chr1	11412117	11412541	153.3722169
chr1	11420470	11420894	42.2974977
chr1	11424262	11424534	713.3545546
chr1	11458504	11458928	171.938486
chr1	11475165	11475613	214.6244617
chr1	11538782	11539014	879.187348
chr1	11541207	11541391	24.15012814
chr1	11583867	11584107	27.83736018
chr1	11595004	11595428	25.49754605
chr1	11595851	11596275	98.91540651
chr1	11632292	11632562	456.9223644
chr1	11654271	11654547	46.50367505
chr1	11702468	11702805	1554.842601
chr1	11705792	11706358	1067.518005
chr1	11708665	11709108	188.5075222
chr1	11710426	11710806	1403.966086
chr1	11724103	11724368	898.723912
chr1	11735404	11735648	59.25950201
chr1	11736699	11737123	144.7923963
chr1	11745276	11745700	78.89343593
chr1	11757239	11757479	51.16266016
chr1	11767350	11767620	329.6055041
chr1	11767907	11768295	47.94515116
chr1	11771177	11771498	967.8391781
chr1	11779822	11780206	1474.742786
chr1	11796250	11796743	119.8059496
chr1	11798738	11799162	50.45959551
chr1	11801968	11802392	400.966697
chr1	11809243	11809575	1283.460949
chr1	11845237	11845584	1299.067113
chr1	11861290	11861530	29.8370206
chr1	11862686	11862956	17.55233726
chr1	11898709	11899090	1815.460653
chr1	11919385	11919655	499.0163765
chr1	11925605	11925862	839.0237317
chr1	11935070	11935494	128.2672985
chr1	11940329	11940599	18.40832663
chr1	11941998	11942422	395.5778874
chr1	11947754	11947994	28.93759895
chr1	11953964	11954341	1625.280066
chr1	11967777	11968062	1132.333582
chr1	12027254	12027524	886.8826024
chr1	12042023	12042447	23.48406598
chr1	12056213	12056637	114.2545144
chr1	12061707	12062234	819.9003241
chr1	12064724	12064968	18.24595595
chr1	12065485	12065909	152.4290445
chr1	12074258	12074682	327.9817075
chr1	12091338	12091645	1114.169316
chr1	12109586	12110010	18.83963876
chr1	12113037	12113461	90.47352222
chr1	12139668	12139983	919.5933503
chr1	12166945	12167192	672.1640201
chr1	12178676	12178987	1253.952647
chr1	12184887	12185190	1422.634119
chr1	12203780	12204020	26.68987264
chr1	12224591	12225032	241.0975229
chr1	12244274	12244698	150.0421448
chr1	12256841	12257265	138.4830974
chr1	12259537	12259961	110.8023172
chr1	12268912	12269262	1240.68875
chr1	12289770	12290163	1468.784694
chr1	12292647	12293071	91.13004341
chr1	12304137	12304561	414.4382541
chr1	12332103	12332527	364.7036997
chr1	12335481	12335753	886.3404301
chr1	12336381	12336670	949.242499
chr1	12374361	12374785	314.6594598
chr1	12399412	12399836	183.157027
chr1	12436209	12436393	33.60228324
chr1	12465989	12466413	117.4235481
chr1	12467478	12467902	458.6317871
chr1	12482552	12482976	138.8861477
chr1	12597371	12597626	77.72665825
chr1	12654571	12654755	35.47404655
chr1	12661286	12661831	783.1976872
chr1	12674773	12675197	18.81069732
chr1	12678948	12679218	16.21581525
chr1	12679838	12680226	1547.616997
chr1	12719009	12719339	1371.090611
chr1	12751142	12751566	21.33963183
chr1	12820285	12820709	370.276604
chr1	12839198	12839438	22.05672064
chr1	12841693	12841969	557.7858959
chr1	12843997	12844221	650.8730035
chr1	12866535	12866959	293.3220068
chr1	12890052	12890236	20.33769311
chr1	12984272	12984696	94.03207413
chr1	13038474	13038898	343.5511501
chr1	13795771	13796195	159.0253151
chr1	13843658	13844082	357.9414902
chr1	13866208	13866632	89.85128719
chr1	13866708	13866892	30.12251709
chr1	13870500	13870770	507.7126403
chr1	13897415	13897839	438.8439415
chr1	13990407	13990647	46.7296259
chr1	13992203	13992750	1011.541996
chr1	14024272	14024696	167.6293104
chr1	14041437	14041707	17.21429803
chr1	14052300	14052724	244.9614892
chr1	14075253	14075797	134.8215965
chr1	14091555	14091806	104.1044862
chr1	14115392	14115576	34.60740768
chr1	14133765	14134035	603.87517
chr1	14135200	14135624	187.0704801
chr1	14136235	14136659	135.1981148
chr1	14137713	14138137	487.5285905
chr1	14140109	14140465	1184.324007
chr1	14151510	14151934	115.0911318
chr1	14155358	14155668	771.0913642
chr1	14256702	14256972	573.3325379
chr1	14277135	14277559	390.5200381
chr1	14286912	14287243	1348.792862
chr1	14292330	14292600	567.158767
chr1	14319050	14319290	49.22933891
chr1	14347424	14347848	80.96959512
chr1	14421570	14421846	568.2768704
chr1	14437692	14437932	27.53060794
chr1	14440374	14440644	697.2204165
chr1	14467613	14468037	39.13889474
chr1	14475900	14476324	203.9900273
chr1	14555276	14555516	61.35587963
chr1	14690556	14690980	87.02751447
chr1	14692884	14693124	24.13119532
chr1	14718967	14719391	45.37409146
chr1	14722066	14722490	224.003895
chr1	14741836	14742260	461.4519584
chr1	14761766	14762155	868.707332
chr1	14763625	14763874	105.2948716
chr1	14769115	14769539	337.0585193
chr1	14804375	14804615	47.37894313
chr1	14854838	14855022	24.96653066
chr1	14864850	14865274	464.53505
chr1	14893515	14893939	184.6193696
chr1	14898408	14898678	601.5252265
chr1	14925327	14925751	17.83286397
chr1	14933115	14933539	353.4742653
chr1	14934771	14935195	168.9935163
chr1	15029004	15029428	130.2647579
chr1	15058414	15058769	1145.306922
chr1	15095967	15096391	195.7966703
chr1	15105589	15105978	1128.325381
chr1	15109467	15109961	555.7095902
chr1	15114005	15114429	267.4084567
chr1	15131201	15131487	787.4718372
chr1	15152652	15152894	106.5426414
chr1	15175660	15175900	71.51693019
chr1	15177168	15177438	539.307597
chr1	15241859	15242236	1182.642803
chr1	15251042	15251282	137.2041199
chr1	15309843	15310132	480.6948678
chr1	15326611	15326851	56.33894954
chr1	15354008	15354369	1140.263079
chr1	15364683	15364960	520.8670778
chr1	15373058	15373412	1152.590103
chr1	15382024	15382448	44.06262625
chr1	15389022	15389301	484.4953051
chr1	15390949	15391373	62.26107071
chr1	15426840	15427251	1311.161645
chr1	15437111	15437637	127.1029008
chr1	15455035	15455347	1261.115199
chr1	15478833	15479124	793.3718147
chr1	15480606	15481148	668.5667509
chr1	15526838	15527262	137.4254207
chr1	15599080	15599346	1080.953247
chr1	15609981	15610405	35.58836215
chr1	15614623	15615047	303.9661687
chr1	15631272	15631633	1092.12925
chr1	15650028	15650416	1360.318861
chr1	15651878	15652302	184.5039671
chr1	15655552	15655976	412.1670623
chr1	15691238	15691662	360.8585875
chr1	15707727	15707967	25.39555732
chr1	15717116	15717540	251.7251168
chr1	15738640	15738880	23.47703465
chr1	15747467	15747891	255.6360782
chr1	15753412	15753836	99.43515798
chr1	15757587	15758000	1471.981791
chr1	15759304	15759544	35.74427042
chr1	15768890	15769314	60.2819636
chr1	15827954	15828263	1017.249456
chr1	15852850	15853274	349.5199234
chr1	15853705	15853945	22.39771208
chr1	15921551	15921975	443.0591736
chr1	15949306	15949546	40.77652878
chr1	16011289	16011713	42.7072486
chr1	16029565	16029989	383.6570139
chr1	16046168	16046592	150.8031605
chr1	16066235	16066659	293.3171641
chr1	16067855	16068193	1436.061353
chr1	16110651	16111075	293.5030796
chr1	16118509	16118878	1431.12787
chr1	16129905	16130175	423.5918101
chr1	16142053	16142339	977.1417761
chr1	16162244	16162484	23.79134956
chr1	16173595	16174019	18.949317
chr1	16202906	16203330	437.6723946
chr1	16212177	16212601	113.212116
chr1	16232468	16232708	25.431213
chr1	16251187	16251611	50.65600144
chr1	16264305	16264729	87.14793529
chr1	16277786	16278233	224.1545985
chr1	16278685	16279109	410.2925761
chr1	16283992	16284527	749.5564664
chr1	16285289	16285713	242.497269
chr1	16301859	16302283	335.6625557
chr1	16302431	16302709	42.31039563
chr1	16321058	16321369	1185.881154
chr1	16333541	16333965	370.6750978
chr1	16335492	16335881	1581.348053
chr1	16338970	16339394	267.9763042
chr1	16343984	16344408	318.1018087
chr1	16359298	16359698	1699.379423
chr1	16368585	16369009	239.9953179
chr1	16375381	16375805	130.5627986
chr1	16382563	16382947	1711.648635
chr1	16399593	16399863	20.50062769
chr1	16399983	16400407	288.7291876
chr1	16402526	16402950	57.4018929
chr1	16405347	16405720	1383.107882
chr1	16408595	16408779	19.78514172
chr1	16408806	16409170	1419.207225
chr1	16459483	16459907	51.59507966
chr1	16462002	16462246	19.39795104
chr1	16470714	16471138	23.36377075
chr1	16472687	16472943	44.62649697
chr1	16477633	16478057	168.4828644
chr1	16481139	16481563	253.0850365
chr1	16511442	16511682	163.8995658
chr1	16514259	16514611	1628.333648
chr1	16531579	16531766	740.0923986
chr1	16546641	16547065	156.9372985
chr1	16554962	16555202	51.05678813
chr1	16562614	16563038	69.69980149
chr1	16563585	16564009	69.3914543
chr1	16570911	16571493	1334.766154
chr1	16573556	16573980	89.02646386
chr1	16616548	16616788	69.91961772
chr1	16678932	16679202	576.5035613
chr1	16689910	16690180	808.1476712
chr1	16693846	16694270	105.0535465
chr1	16757069	16757493	143.9011345
chr1	16766910	16767301	1349.471683
chr1	16770411	16770692	52.42490827
chr1	16801393	16801817	484.0221482
chr1	16823925	16824349	183.1983907
chr1	16825454	16825730	108.4901824
chr1	16905410	16905834	17.74123924
chr1	16918339	16918583	483.7662215
chr1	16928056	16928480	24.35401287
chr1	16939743	16939983	72.67116389
chr1	16940268	16940692	22.45661004
chr1	16941987	16942227	23.40365639
chr1	16945286	16945526	62.64748779
chr1	16947556	16948122	1671.44324
chr1	16951420	16951775	2074.61791
chr1	16971134	16971694	903.0482811
chr1	16975933	16976357	91.02973168
chr1	16978116	16978540	51.62030064
chr1	17011318	17011558	55.4118268
chr1	17014001	17014425	127.2871582
chr1	17017786	17018210	161.4803808
chr1	17022998	17023242	76.65286108
chr1	17026692	17026962	400.8232923
chr1	17029614	17030030	1239.952961
chr1	17033827	17034128	603.3342947
chr1	17036198	17036690	2161.808141
chr1	17038547	17038971	56.27055377
chr1	17042561	17042926	112.4304352
chr1	17076943	17077367	106.449898
chr1	17081981	17082251	99.28555633
chr1	17084073	17084497	56.76881209
chr1	17185582	17186006	28.45323303
chr1	17229676	17229860	20.31725702
chr1	17231763	17232003	26.34995456
chr1	17236329	17236758	172.4482612
chr1	17238363	17238641	197.5540802
chr1	17240644	17240893	49.60006057
chr1	17242007	17242431	207.0870761
chr1	17249632	17249876	18.80995824
chr1	17255467	17255711	17.5662854
chr1	17256711	17256981	15.60159635
chr1	17274055	17274325	681.7403737
chr1	17278140	17278484	1038.652061
chr1	17286207	17286483	46.40098089
chr1	17287153	17287477	1042.056513
chr1	17289819	17290253	387.4944801
chr1	17297926	17298350	114.8913657
chr1	17300107	17300351	19.30273445
chr1	17313537	17313795	635.9872894
chr1	17326376	17326646	37.03488429
chr1	17331438	17331862	148.1643079
chr1	17372636	17372922	649.6793822
chr1	17386174	17386465	1107.453102
chr1	17401971	17402241	484.9933571
chr1	17446650	17446834	24.31920838
chr1	17447519	17447943	23.61468484
chr1	17452252	17452596	1562.160876
chr1	17563568	17564147	1174.024233
chr1	17564233	17564473	64.31350023
chr1	17585998	17586422	185.1423472
chr1	17600715	17601056	1225.393395
chr1	17603232	17603502	79.89951042
chr1	17624052	17624236	29.14700046
chr1	17662624	17662947	1092.057506
chr1	17665628	17666052	327.2981441
chr1	17685411	17685835	94.75316211
chr1	17697071	17697694	398.5191877
chr1	17699398	17699822	64.4789376
chr1	17727495	17727765	471.8257083
chr1	17727891	17728135	41.35116122
chr1	17732693	17733033	1172.516856
chr1	17746328	17746725	1436.347125
chr1	17766103	17766402	159.8575453
chr1	17803896	17804210	814.2002093
chr1	17811845	17812115	645.5277071
chr1	17820686	17821122	1581.519207
chr1	17828800	17829176	1255.934347
chr1	17834488	17834758	22.78024581
chr1	17899122	17899546	288.9013795
chr1	17901084	17901354	113.4019262
chr1	17928167	17928591	402.063195
chr1	17933361	17933685	1207.201299
chr1	17939293	17939717	89.63684636
chr1	17955986	17956226	515.8143941
chr1	17973367	17973791	143.3965333
chr1	17980307	17980561	884.7120764
chr1	17988100	17988670	1228.529443
chr1	17990846	17991270	45.40766639
chr1	18022961	18023385	133.3152579
chr1	18050151	18050575	190.2548147
chr1	18067603	18068027	61.07316963
chr1	18071629	18072053	307.1102907
chr1	18073470	18073728	44.84290412
chr1	18081645	18081916	478.2599676
chr1	18085624	18085894	371.1835679
chr1	18100509	18100693	26.47544981
chr1	18152665	18152939	683.8525312
chr1	18175754	18176063	96.62261466
chr1	18236143	18236567	250.380692
chr1	18246391	18246661	376.7166511
chr1	18249403	18249673	721.6332975
chr1	18277318	18277502	35.94849721
chr1	18311056	18311350	848.2154459
chr1	18325418	18325688	406.0418284
chr1	18368146	18368570	36.59281802
chr1	18427029	18427304	806.9200472
chr1	18436678	18437102	91.19216839
chr1	18465692	18466116	44.83779263
chr1	18475524	18475948	109.7608063
chr1	18523047	18523471	41.06033608
chr1	18526627	18527051	92.33965527
chr1	18543881	18544504	503.3901123
chr1	18558524	18558948	255.9214546
chr1	18561312	18561613	1009.017984
chr1	18573022	18573446	399.6713734
chr1	18616118	18616542	49.3135964
chr1	18626225	18626508	829.407037
chr1	18629379	18629676	615.6554043
chr1	18648915	18649538	445.6087169
chr1	18650784	18651111	818.2196218
chr1	18688582	18689006	182.2362164
chr1	18691599	18692023	71.34770655
chr1	18700445	18700712	960.3637026
chr1	18725579	18726003	40.90285241
chr1	18775463	18775703	30.19309951
chr1	18795078	18795502	214.4237123
chr1	18812777	18813047	611.5682394
chr1	18815974	18816221	54.20570419
chr1	18837979	18838403	141.266404
chr1	18857482	18857761	664.3337695
chr1	18882852	18883276	296.496587
chr1	18887108	18887532	216.8458274
chr1	18902102	18902406	1085.629227
chr1	18907907	18908239	1184.141939
chr1	18911207	18911631	291.5419804
chr1	18923900	18924267	1458.272863
chr1	18926288	18926558	23.25601164
chr1	18935035	18935459	325.9518681
chr1	18962905	18963175	25.54633244
chr1	19007956	19008177	842.2726408
chr1	19029334	19029758	186.2664945
chr1	19054431	19054701	16.02754595
chr1	19069781	19070205	240.5160853
chr1	19120964	19121388	175.4369379
chr1	19132886	19133310	105.38919
chr1	19147274	19147867	1453.52729
chr1	19149740	19150164	88.59875813
chr1	19165609	19165884	38.69063462
chr1	19181196	19181466	598.4178116
chr1	19201716	19202311	1480.511498
chr1	19210597	19210991	1374.776894
chr1	19233441	19233951	1518.161916
chr1	19239498	19239983	2369.640615
chr1	19244855	19245279	46.00692045
chr1	19248081	19248321	59.30921419
chr1	19276546	19276970	160.1028089
chr1	19282232	19282476	18.2181696
chr1	19299061	19299312	49.54987747
chr1	19302375	19302559	25.74974049
chr1	19338778	19339202	315.3265947
chr1	19359242	19359666	47.8899744
chr1	19369815	19370239	93.13870553
chr1	19383888	19384312	286.0149475
chr1	19422682	19423106	193.7241669
chr1	19440173	19440426	648.8395453
chr1	19479668	19480092	150.6394689
chr1	19506055	19506479	439.0913096
chr1	19536646	19536886	23.28043362
chr1	19558901	19559325	129.3487605
chr1	19567748	19568054	1149.612928
chr1	19594973	19595217	19.22924644
chr1	19644151	19644335	20.30524523
chr1	19664861	19665285	208.3943632
chr1	19667979	19668358	1379.588999
chr1	19670867	19671442	1082.333417
chr1	19700880	19701148	535.8180056
chr1	19713624	19714048	61.5144053
chr1	19717820	19718160	1090.166125
chr1	19731633	19732057	325.64543
chr1	19736878	19737302	138.6045595
chr1	19766361	19766631	466.8891598
chr1	19772215	19772639	106.0891638
chr1	19794844	19795104	170.5768836
chr1	19814271	19814541	499.9075924
chr1	19908783	19909074	1007.236593
chr1	19923281	19923521	43.98821873
chr1	19965663	19966087	25.06131574
chr1	19969640	19969824	21.4427959
chr1	19975247	19975569	496.2134079
chr1	19977687	19977997	1128.667366
chr1	19980175	19980546	1235.163827
chr1	19986340	19986599	814.8156747
chr1	19988311	19988585	623.9121797
chr1	20029784	20029968	20.97957448
chr1	20031067	20031614	1235.217358
chr1	20042095	20042458	1103.584355
chr1	20063950	20064134	26.84533624
chr1	20088714	20089019	861.7189897
chr1	20098576	20098825	78.46985387
chr1	20137770	20138040	745.3152693
chr1	20198643	20199067	289.722288
chr1	20208594	20209171	1177.448027
chr1	20244528	20244829	1183.495483
chr1	20301311	20301604	1062.897647
chr1	20414219	20414493	339.9727699
chr1	20427494	20427714	823.3532023
chr1	20435681	20436105	157.3020172
chr1	20441975	20442399	54.84396515
chr1	20478812	20479437	1252.871237
chr1	20484928	20485112	30.13091094
chr1	20491119	20491359	45.45058201
chr1	20491966	20492236	607.3189124
chr1	20511004	20511428	257.1507346
chr1	20521686	20522052	1313.009024
chr1	20539390	20539656	875.5435619
chr1	20543178	20543448	456.3703991
chr1	20559812	20560236	262.7774639
chr1	20569627	20570051	136.7739106
chr1	20598044	20598284	66.52207594
chr1	20628057	20628241	23.0327244
chr1	20656263	20656687	330.8021873
chr1	20688308	20688653	1122.522527
chr1	20693620	20694044	210.4660348
chr1	20703357	20703979	1009.350017
chr1	20756938	20757509	1053.901939
chr1	20760531	20760955	186.6953072
chr1	20796005	20796189	20.48468655
chr1	20820310	20820643	1539.396163
chr1	20848850	20849159	1321.513009
chr1	20901762	20902071	1159.24037
chr1	20913797	20914059	49.09468269
chr1	20959674	20960041	1515.463201
chr1	20966657	20966954	1085.55237
chr1	20980741	20981165	131.898203
chr1	20987890	20988160	468.0077603
chr1	20989909	20990333	303.1335595
chr1	21022884	21023269	1190.354316
chr1	21023301	21023628	691.4411504
chr1	21026856	21027096	23.33945601
chr1	21028888	21029512	464.127741
chr1	21038190	21038614	125.2881247
chr1	21054436	21054860	274.5029937
chr1	21059586	21059856	413.6169334
chr1	21113253	21113493	25.09623824
chr1	21291352	21291625	66.70342234
chr1	21308384	21308808	339.4298394
chr1	21310096	21310342	75.79648673
chr1	21313935	21314359	140.0381037
chr1	21375076	21375331	108.7757068
chr1	21384654	21384894	73.39943412
chr1	21521700	21521990	947.7727983
chr1	21543396	21543739	1060.111846
chr1	21544455	21544710	767.6542369
chr1	21558501	21558781	839.7276287
chr1	21571551	21571821	572.1537626
chr1	21581734	21582039	1259.87474
chr1	21594767	21594951	24.5239572
chr1	21596669	21597089	2010.010613
chr1	21629236	21629531	127.6575076
chr1	21645891	21646135	22.74281974
chr1	21648365	21648789	159.4438082
chr1	21661208	21661554	1074.224678
chr1	21694987	21695366	1766.431694
chr1	21697076	21697393	1352.743516
chr1	21698575	21698759	25.42744841
chr1	21710408	21710648	80.90617532
chr1	21795170	21795440	656.9895809
chr1	21798963	21799147	20.0611597
chr1	21815225	21815510	782.0582695
chr1	21817369	21817911	548.1144365
chr1	21824258	21824528	332.2550354
chr1	21835604	21835807	674.7851525
chr1	21837672	21838096	207.5871885
chr1	21861338	21861581	769.7488775
chr1	21866363	21866787	325.0684304
chr1	21900596	21900866	644.1693202
chr1	21901316	21901500	29.86844376
chr1	21913512	21913775	101.1751968
chr1	21922049	21922389	1022.009053
chr1	21931434	21931858	184.2046829
chr1	21936339	21936579	58.24179492
chr1	21945507	21945747	23.16177332
chr1	21982179	21982603	406.935625
chr1	21984248	21984672	264.9611688
chr1	21985636	21985951	1189.521147
chr1	21990013	21990437	39.30353935
chr1	21995128	21995552	257.7020293
chr1	21996279	21996703	387.2507899
chr1	22026595	22026901	82.25186705
chr1	22029784	22030208	520.5599257
chr1	22108876	22109300	368.543759
chr1	22110171	22110411	26.02231019
chr1	22131788	22131972	20.5387477
chr1	22140950	22141374	295.0721807
chr1	22156696	22156940	17.90465869
chr1	22160508	22160932	139.5344018
chr1	22167546	22167970	94.78982317
chr1	22179546	22179823	473.8999143
chr1	22192465	22192889	199.4224794
chr1	22202195	22202465	19.34762455
chr1	22208578	22209002	132.4830421
chr1	22266082	22266506	59.63829456
chr1	22268442	22268686	49.50511495
chr1	22273305	22273729	120.3290157
chr1	22279366	22279790	64.15650228
chr1	22290474	22290832	1362.879415
chr1	22307022	22307446	83.1305525
chr1	22331714	22331999	381.1302348
chr1	22345737	22346161	425.539541
chr1	22349392	22349668	575.5987434
chr1	22350905	22351329	114.9025748
chr1	22366015	22366439	93.19857995
chr1	22432166	22432444	1004.124051
chr1	22458382	22458770	1429.637341
chr1	22534795	22535093	1094.917306
chr1	22545136	22545560	267.4696926
chr1	22558409	22558833	265.2816112
chr1	22564179	22564603	62.08293055
chr1	22571547	22571971	61.51163236
chr1	22602369	22602736	1107.067562
chr1	22613010	22613434	117.0336542
chr1	22623210	22623634	110.5925638
chr1	22643803	22644380	844.9544729
chr1	22651584	22651824	48.34889926
chr1	22666596	22666780	19.74489408
chr1	22691243	22691667	206.2779059
chr1	22704345	22704769	100.2182724
chr1	22706995	22707419	230.7567057
chr1	22719703	22719947	50.41392375
chr1	22742041	22742465	44.21403859
chr1	22743082	22743443	1488.413585
chr1	22746980	22747259	1044.133119
chr1	22853695	22854119	18.82404794
chr1	22854471	22854711	59.60142649
chr1	22859139	22859323	25.99796446
chr1	22869333	22869757	77.8479455
chr1	22965762	22966186	272.7386479
chr1	22968542	22969125	1217.02411
chr1	22976755	22977179	22.26753626
chr1	22981072	22981496	22.54714662
chr1	22984890	22985314	66.49755175
chr1	22992296	22992566	619.1058265
chr1	23000612	23001036	658.2214041
chr1	23030985	23031287	1133.621768
chr1	23035712	23036136	148.5495862
chr1	23058391	23058661	432.4154646
chr1	23075990	23076414	23.74072051
chr1	23161355	23161595	27.11707934
chr1	23188606	23188934	953.1832015
chr1	23215786	23216322	696.6239682
chr1	23256861	23257137	1038.840729
chr1	23290723	23291071	1167.286484
chr1	23302934	23303508	1414.441865
chr1	23345583	23346230	364.1876458
chr1	23374191	23374615	148.6687572
chr1	23407886	23408310	230.4293594
chr1	23424968	23425152	22.86378787
chr1	23425244	23425550	1412.958859
chr1	23495045	23495674	72.30816469
chr1	23504051	23504475	57.35305729
chr1	23505441	23506184	150.3093197
chr1	23511193	23511463	743.1925665
chr1	23520648	23520832	20.25091614
chr1	23536732	23537156	63.96486112
chr1	23543231	23543810	714.4651849
chr1	23671052	23671292	43.91574797
chr1	23680653	23681077	91.49894504
chr1	23694805	23695045	34.98495337
chr1	23695347	23695771	536.0532634
chr1	23697496	23697920	145.2281774
chr1	23730442	23730793	1429.737444
chr1	23748198	23748438	40.88753742
chr1	23753401	23753641	22.36950882
chr1	23809839	23810263	83.63413348
chr1	23810567	23810813	101.8596343
chr1	23823581	23823934	1239.533867
chr1	23854620	23855044	19.86512815
chr1	23857125	23857549	19.04766698
chr1	23857791	23858215	269.5331691
chr1	23866296	23866671	1607.887377
chr1	23871180	23871534	1399.180297
chr1	23881415	23881839	361.0141362
chr1	23892713	23893137	320.8703737
chr1	23914254	23914494	30.90548936
chr1	23961455	23961796	1211.18025
chr1	23963950	23964261	1315.550316
chr1	23964337	23964521	20.10929239
chr1	23984187	23984531	1441.047558
chr1	23991775	23992045	449.4446461
chr1	23999610	23999888	97.87919571
chr1	24016237	24016421	21.29141554
chr1	24018017	24018336	965.95034
chr1	24018516	24018917	85.91863984
chr1	24042834	24043459	157.1551144
chr1	24045013	24045320	917.0007649
chr1	24072036	24072460	325.1541267
chr1	24077806	24078113	897.6055249
chr1	24098612	24098970	1504.602777
chr1	24123211	24123635	53.73923088
chr1	24125014	24125438	451.7025193
chr1	24130642	24131066	259.8685874
chr1	24136210	24136546	1498.403969
chr1	24137291	24137617	1326.198009
chr1	24181029	24181453	401.3274649
chr1	24194758	24195167	1386.874922
chr1	24242024	24242296	77.4408438
chr1	24243322	24243644	1151.150234
chr1	24275653	24276000	943.2802035
chr1	24285318	24285742	255.7109599
chr1	24306598	24307022	282.2000812
chr1	24330913	24331153	29.9367786
chr1	24354535	24354959	398.1852994
chr1	24397350	24397710	1414.4945
chr1	24421072	24421496	177.5314755
chr1	24439078	24439326	896.209076
chr1	24476960	24477265	1129.627671
chr1	24481913	24482337	218.1044367
chr1	24484343	24484767	85.48680866
chr1	24486418	24486842	92.95850203
chr1	24525805	24526091	1119.264807
chr1	24528381	24528706	1125.305251
chr1	24580033	24580457	144.5972941
chr1	24621111	24621535	45.03441249
chr1	24631176	24631600	18.58710837
chr1	24635137	24635561	193.274638
chr1	24711715	24712043	1347.080874
chr1	24716621	24716891	665.1857058
chr1	24717779	24718108	1328.855791
chr1	24718852	24719138	1003.445242
chr1	24741909	24742299	1262.953048
chr1	24747959	24748383	192.6724099
chr1	24764876	24765300	296.8410524
chr1	24797353	24797593	24.19317835
chr1	24853736	24854021	467.0128641
chr1	24868549	24868809	678.3261812
chr1	24869662	24869902	25.88137538
chr1	24894180	24894604	105.7642905
chr1	24913767	24914009	758.8029041
chr1	24920004	24920428	238.6475365
chr1	24961787	24962057	650.6881873
chr1	24968845	24969269	161.1682614
chr1	25012197	25012447	97.5519713
chr1	25015075	25015380	1232.496909
chr1	25031747	25032171	22.05927823
chr1	25071285	25071709	261.8429319
chr1	25087159	25087583	43.1746555
chr1	25157214	25157484	759.295956
chr1	25161427	25161851	334.2941349
chr1	25174430	25174788	1527.052372
chr1	25176236	25176506	538.676575
chr1	25184231	25184525	92.98598172
chr1	25188730	25189154	175.9849974
chr1	25192767	25193007	23.1409507
chr1	25224596	25224941	1178.462715
chr1	25236056	25236350	677.80716
chr1	25253365	25253789	21.26420529
chr1	25258493	25258677	23.63516344
chr1	25258751	25259175	601.6643721
chr1	25259974	25260398	53.92762735
chr1	25279073	25279313	24.14516438
chr1	25286663	25287087	70.36373806
chr1	25296820	25297244	85.11522242
chr1	25343864	25344288	138.8864441
chr1	25353181	25353605	65.80125203
chr1	25363676	25363999	900.9964137
chr1	25364257	25364753	425.9290118
chr1	25365661	25366085	302.164725
chr1	25395315	25395739	326.1219205
chr1	25427928	25428285	1630.673551
chr1	25428342	25428526	19.85407432
chr1	25443927	25444351	495.4330956
chr1	25455962	25456207	107.495628
chr1	25475155	25475579	353.3345362
chr1	25495183	25495607	67.44961675
chr1	25525199	25525623	138.1702203
chr1	25531393	25531663	732.6265327
chr1	25544083	25544507	80.28448508
chr1	25544900	25545140	65.32374375
chr1	25566421	25566695	813.224093
chr1	25573003	25573427	49.06382511
chr1	25574220	25574644	216.9676496
chr1	25586209	25586633	187.8152071
chr1	25593327	25593571	24.39228244
chr1	25656349	25656773	117.8497163
chr1	25663554	25663978	112.2211139
chr1	25695722	25696146	155.1311934
chr1	25729154	25729817	205.2714701
chr1	25768520	25768944	84.3853828
chr1	25804005	25804245	40.58052873
chr1	25813070	25813494	142.2689585
chr1	25814128	25814399	474.6141778
chr1	25828216	25828640	325.8662465
chr1	25830265	25830689	284.2653431
chr1	25841401	25841645	59.25106303
chr1	25843914	25844338	266.5140325
chr1	25847027	25847265	849.5514274
chr1	25850087	25850358	711.4977833
chr1	25859576	25859816	68.75139212
chr1	25868435	25868619	30.92566486
chr1	25869794	25870047	69.73687828
chr1	25870436	25870860	37.37519758
chr1	25899284	25899555	797.0058881
chr1	25916560	25916984	138.1129966
chr1	25935123	25935393	753.9479445
chr1	25937436	25937860	131.3935309
chr1	25942566	25942990	127.3512962
chr1	25945611	25946175	772.3628673
chr1	26019148	26019401	742.9735235
chr1	26021080	26021350	15.51794418
chr1	26021590	26022014	225.5677434
chr1	26027107	26027531	142.7732678
chr1	26052091	26052331	50.01455073
chr1	26070578	26071002	231.3504247
chr1	26081360	26081784	202.5840303
chr1	26085234	26085505	110.5202862
chr1	26117433	26117677	17.76445495
chr1	26123325	26123630	1141.406432
chr1	26124520	26124796	721.9333687
chr1	26136536	26136813	108.4253755
chr1	26137294	26137713	1393.828933
chr1	26140503	26140927	245.6979552
chr1	26144576	26145000	415.2317306
chr1	26163692	26164116	371.5595682
chr1	26185592	26186043	47.7619998
chr1	26201643	26201915	77.06042376
chr1	26215976	26216400	345.317198
chr1	26221873	26222297	2208.572349
chr1	26284261	26284445	34.50772396
chr1	26324592	26324968	1770.66751
chr1	26330835	26331259	253.0034403
chr1	26336304	26336548	75.66651943
chr1	26336580	26337004	492.5979649
chr1	26356420	26356690	664.3391285
chr1	26361604	26362028	181.3697459
chr1	26362407	26362790	1611.558631
chr1	26380445	26380715	112.2010876
chr1	26396986	26397410	132.0730255
chr1	26421091	26421515	217.312141
chr1	26431469	26431761	1132.868456
chr1	26445329	26445753	65.24729657
chr1	26468608	26469032	52.96438081
chr1	26471647	26471968	1083.230302
chr1	26488354	26488778	360.2816517
chr1	26490602	26491314	617.7258582
chr1	26496135	26496487	1528.915628
chr1	26496549	26496826	58.26200253
chr1	26504370	26504794	126.9648905
chr1	26516190	26516614	176.1566032
chr1	26516913	26517183	600.8704585
chr1	26527633	26528057	461.7678633
chr1	26530467	26530891	322.6539671
chr1	26560258	26560627	1503.169604
chr1	26560797	26561313	235.5081408
chr1	26561519	26561943	212.7672769
chr1	26602047	26602621	1245.808722
chr1	26606053	26606626	637.5235214
chr1	26611563	26611906	1144.71448
chr1	26612375	26612695	810.4239629
chr1	26632999	26633239	24.92651087
chr1	26648055	26648378	1391.820066
chr1	26654559	26654983	203.0719403
chr1	26665632	26666056	94.74515398
chr1	26690318	26690691	1712.530607
chr1	26694529	26694808	135.6516101
chr1	26717999	26718312	1484.474798
chr1	26722834	26723074	714.4283819
chr1	26743565	26743927	1389.789399
chr1	26796870	26797400	832.3226257
chr1	26798475	26798715	32.18419193
chr1	26826655	26826999	1316.894485
chr1	26857595	26858019	477.8282785
chr1	26864464	26864888	294.7804715
chr1	26865222	26865514	599.0744594
chr1	26868368	26868931	887.292599
chr1	26910670	26910968	992.2247808
chr1	26924040	26924464	565.3809781
chr1	26928900	26929159	970.0618489
chr1	26935457	26935697	161.5499855
chr1	26946729	26947012	1046.162529
chr1	26947778	26948202	21.44354737
chr1	26989664	26990088	136.6476431
chr1	27003982	27004544	923.5912783
chr1	27018858	27019395	179.6408449
chr1	27019636	27019876	28.12763069
chr1	27021831	27022089	43.65605377
chr1	27023123	27023363	21.9119339
chr1	27045666	27046090	110.601271
chr1	27049970	27050210	62.40591371
chr1	27076996	27077236	61.30812523
chr1	27110664	27110919	70.88120954
chr1	27113856	27114096	21.86019494
chr1	27115628	27116002	1506.845908
chr1	27125989	27126229	28.54398522
chr1	27136567	27136830	873.1859161
chr1	27147200	27147624	328.8821783
chr1	27152839	27153263	462.154527
chr1	27153433	27153677	27.63281186
chr1	27177784	27178208	99.93646454
chr1	27179288	27179472	23.02916622
chr1	27179593	27180163	1243.504405
chr1	27187613	27188037	202.2281687
chr1	27189259	27189550	730.9080825
chr1	27191047	27191287	24.68848611
chr1	27204492	27204762	782.7565762
chr1	27213594	27214018	256.5871491
chr1	27286708	27287132	240.3713959
chr1	27290852	27291296	49.91668324
chr1	27293390	27293717	1341.307233
chr1	27318159	27318403	82.02011057
chr1	27320156	27320400	18.49158106
chr1	27324124	27324450	1285.991624
chr1	27332500	27332924	40.79229286
chr1	27365363	27365603	26.45133343
chr1	27371036	27371376	1560.280885
chr1	27372371	27372739	1180.533896
chr1	27396812	27397236	228.8554937
chr1	27422321	27422565	25.05947794
chr1	27423913	27424246	1555.34141
chr1	27425908	27426160	59.00885413
chr1	27429168	27429569	1532.15602
chr1	27435662	27435923	894.3170771
chr1	27438512	27438936	362.193605
chr1	27453982	27454252	127.2822372
chr1	27462414	27462838	261.3364648
chr1	27481538	27481914	1259.221892
chr1	27524436	27524756	1089.677063
chr1	27611224	27611505	996.3038416
chr1	27623280	27623825	859.9577227
chr1	27627274	27627645	1576.541242
chr1	27633334	27633580	702.1788777
chr1	27648546	27648840	78.8159178
chr1	27659285	27659672	1202.161139
chr1	27665675	27666099	23.00823273
chr1	27677749	27678379	437.2922063
chr1	27683471	27683741	149.1889426
chr1	27683990	27684331	1431.35744
chr1	27692970	27693240	577.6577329
chr1	27693427	27693667	22.1880995
chr1	27695383	27695807	239.369794
chr1	27699053	27699326	252.2531678
chr1	27699434	27699705	583.5103492
chr1	27714887	27715288	1448.55804
chr1	27718117	27718357	59.24278745
chr1	27718771	27719034	764.8197121
chr1	27719352	27719622	485.5471653
chr1	27721854	27722249	1499.291824
chr1	27728791	27729215	254.1478123
chr1	27729423	27729847	393.3259777
chr1	27732304	27732728	24.10514024
chr1	27743045	27743315	664.3483433
chr1	27755090	27755274	25.91349897
chr1	27757863	27758103	35.06719814
chr1	27834725	27835149	357.5352515
chr1	27849653	27849923	661.7577206
chr1	27857599	27857783	34.78515931
chr1	27869038	27869278	23.38145498
chr1	27873719	27874143	222.1955716
chr1	27879470	27879800	59.68159624
chr1	27883237	27883543	1221.858897
chr1	27883938	27884539	45.24164384
chr1	27895065	27895377	893.7027479
chr1	27901781	27902205	226.841832
chr1	27932372	27932642	305.8265691
chr1	27932846	27933204	1190.612636
chr1	27935151	27935734	1247.484693
chr1	27941019	27941443	17.92701665
chr1	27942937	27943361	396.8569144
chr1	27970398	27970728	987.5855188
chr1	27983028	27983452	114.5905916
chr1	27989689	27990014	1223.624894
chr1	27995618	27996000	1407.838712
chr1	27998772	27999243	316.389082
chr1	28045997	28046421	177.4622454
chr1	28052114	28052398	780.5130595
chr1	28071065	28071489	62.57718408
chr1	28086884	28087308	198.8844226
chr1	28184527	28184946	1651.3652
chr1	28255159	28255583	216.2237671
chr1	28266887	28267157	481.4474003
chr1	28274101	28274558	187.3418808
chr1	28276664	28276904	24.58267396
chr1	28286465	28286889	392.0708767
chr1	28306126	28306550	616.1554737
chr1	28363024	28363264	112.0966004
chr1	28414340	28414764	442.1155027
chr1	28417762	28418041	1125.992329
chr1	28439604	28439879	803.8221794
chr1	28481310	28481550	34.27900389
chr1	28535451	28535678	886.7906404
chr1	28574983	28575347	1388.494525
chr1	28609631	28609908	73.90132078
chr1	28686209	28686479	706.959372
chr1	28694627	28695051	235.5881242
chr1	28696573	28696997	58.04800014
chr1	28736213	28736637	343.8636106
chr1	28739251	28739675	386.1992174
chr1	28762689	28763113	132.3581006
chr1	28797962	28798386	539.6458478
chr1	28813153	28813577	82.47351894
chr1	28832243	28832483	25.27249963
chr1	28844473	28844847	1371.16873
chr1	28844978	28845223	64.71281521
chr1	28867133	28867557	190.8548942
chr1	28871058	28871328	61.95240427
chr1	28907675	28908099	267.1351263
chr1	28908280	28908560	55.43005398
chr1	28929407	28929689	937.9012693
chr1	28967238	28967662	354.7356186
chr1	28969557	28969833	826.416039
chr1	28975228	28975468	40.09334273
chr1	28975631	28975932	77.54406135
chr1	28980374	28980798	445.3321504
chr1	28995071	28995311	25.04366779
chr1	29045767	29046191	168.5687896
chr1	29063074	29063421	992.6820535
chr1	29083358	29083782	236.1836206
chr1	29109864	29110288	122.0812612
chr1	29111632	29111931	1145.543436
chr1	29119111	29119535	116.6656677
chr1	29123336	29123760	175.0285262
chr1	29167422	29167846	219.9243192
chr1	29172762	29173038	408.9581369
chr1	29203726	29204048	1406.775525
chr1	29208541	29208988	1857.4801
chr1	29210510	29211068	617.5690066
chr1	29219981	29220165	20.97025099
chr1	29220298	29220568	510.2603773
chr1	29310130	29310554	90.51682203
chr1	29360337	29360761	502.3713514
chr1	29444005	29444245	78.63368822
chr1	29447734	29447978	23.06468309
chr1	29451027	29451267	507.1521772
chr1	29463871	29464295	36.96020162
chr1	29508386	29508732	1197.151209
chr1	29512483	29512723	81.4163756
chr1	29524070	29524340	644.7777409
chr1	29529384	29529775	1518.948864
chr1	29557345	29557769	316.570978
chr1	29562796	29563067	905.8536229
chr1	29566764	29567188	301.7962247
chr1	29572282	29572706	121.8956386
chr1	29585779	29586072	54.3418349
chr1	29623971	29624395	21.46311149
chr1	29632361	29632823	158.6507391
chr1	29639537	29639961	157.5778642
chr1	29658750	29659039	1041.457104
chr1	29667471	29667741	622.7821564
chr1	29668462	29668746	135.5080052
chr1	29670704	29670888	26.61576112
chr1	29695517	29695757	24.14190766
chr1	29696127	29696397	21.92752808
chr1	29706037	29706306	1015.250255
chr1	29723266	29723506	73.13479745
chr1	29738370	29738794	79.34933781
chr1	29741981	29742262	433.836709
chr1	29752194	29752618	124.715532
chr1	29780061	29780332	505.045893
chr1	29816739	29817009	16.48108004
chr1	29823221	29823405	22.78562778
chr1	29839849	29840124	685.2526156
chr1	30069839	30070023	20.52135665
chr1	30117717	30117987	16.12945431
chr1	30129298	30129722	297.3743608
chr1	30150188	30150428	58.95610348
chr1	30162291	30162475	28.1448422
chr1	30170796	30171220	701.6428362
chr1	30176476	30176682	702.5734443
chr1	30179826	30180250	316.4797224
chr1	30186692	30187116	108.735398
chr1	30231875	30232299	88.08174537
chr1	30265896	30266204	1151.486756
chr1	30308636	30309060	83.9449756
chr1	30321992	30322262	487.4408883
chr1	30349721	30350145	213.9949482
chr1	30373053	30373237	19.67893837
chr1	30385276	30385700	232.5450776
chr1	30525013	30525437	203.4100879
chr1	30558784	30559208	681.5174069
chr1	30560321	30560745	110.4918804
chr1	30579020	30579275	772.4747399
chr1	30584374	30584648	722.1008703
chr1	30606451	30606875	100.1544609
chr1	30642190	30642614	21.59640898
chr1	30652698	30653122	88.89865185
chr1	30702486	30702726	97.26598431
chr1	30705214	30705501	1061.913978
chr1	30791165	30791589	22.13313669
chr1	30795728	30796152	201.3927264
chr1	30803105	30803529	187.4094036
chr1	30826426	30826850	166.2573019
chr1	30852827	30853071	19.16198126
chr1	30853259	30853555	1095.417593
chr1	30881520	30881944	173.2531857
chr1	30919340	30919524	30.25297324
chr1	31006047	31006317	16.02415715
chr1	31042226	31042650	30.92565637
chr1	31044301	31044485	21.32077271
chr1	31074307	31074731	74.53239584
chr1	31128562	31128832	47.0405174
chr1	31157861	31158285	212.0880999
chr1	31170950	31171212	66.35815411
chr1	31180277	31180521	52.21158119
chr1	31180967	31181320	1427.292851
chr1	31188116	31188397	556.1975671
chr1	31192025	31192413	1286.703409
chr1	31192989	31193267	101.6635582
chr1	31197061	31197334	375.4155986
chr1	31210821	31211061	117.1656228
chr1	31234701	31235125	154.7117223
chr1	31241738	31242399	283.6989337
chr1	31250706	31251246	482.7878196
chr1	31252439	31252794	1471.192429
chr1	31255268	31255513	1044.537949
chr1	31270491	31270915	238.0009971
chr1	31274545	31274916	1502.253005
chr1	31277214	31277454	64.87346234
chr1	31296987	31297411	20.24409021
chr1	31313990	31314230	23.58523158
chr1	31318731	31319155	98.85853643
chr1	31335157	31335397	82.61700758
chr1	31349609	31350033	45.92314363
chr1	31376194	31376618	79.06324793
chr1	31382284	31382708	26.6471333
chr1	31384223	31384568	1309.591583
chr1	31392309	31392733	183.7294049
chr1	31402265	31402560	1045.067485
chr1	31450011	31450435	71.88857382
chr1	31514429	31514613	33.51923241
chr1	31628110	31628534	294.082594
chr1	31635572	31635888	989.5481814
chr1	31654311	31654803	1107.871477
chr1	31655280	31655704	164.1044799
chr1	31656790	31657143	1163.926386
chr1	31658473	31658897	372.1988231
chr1	31687573	31687997	416.90792
chr1	31769430	31769854	119.5124787
chr1	31800589	31800773	25.93582178
chr1	31807841	31808265	343.3076989
chr1	31846400	31846584	21.1627638
chr1	31867474	31867792	1083.876961
chr1	31869514	31869784	512.85537
chr1	31894329	31894569	553.3851261
chr1	31895598	31895944	1545.346914
chr1	31920074	31920498	160.2877327
chr1	31932840	31933264	324.3422882
chr1	31935482	31935722	70.6603672
chr1	31936658	31936898	69.53598529
chr1	31973446	31973901	82.07521647
chr1	31979764	31980188	54.35558776
chr1	31982879	31983303	203.1150646
chr1	32014505	32014954	1394.868552
chr1	32029694	32029962	1012.931563
chr1	32036034	32036277	74.16173019
chr1	32053421	32053667	520.9108113
chr1	32059609	32059952	1307.764588
chr1	32083816	32084130	813.5668761
chr1	32085051	32085298	55.22129252
chr1	32098771	32099074	864.6999221
chr1	32105774	32106198	62.57357402
chr1	32129462	32129757	1326.870321
chr1	32135746	32136016	15.40052174
chr1	32145452	32145876	180.9232267
chr1	32149689	32150203	564.7541587
chr1	32157492	32157916	167.6803748
chr1	32170842	32171112	599.7024447
chr1	32173468	32173652	20.46632814
chr1	32179999	32180269	498.6653289
chr1	32181281	32181637	974.9822306
chr1	32198525	32198949	45.39638052
chr1	32211227	32211574	1255.462324
chr1	32225102	32225526	117.9051099
chr1	32228196	32228820	443.6877035
chr1	32229883	32230296	73.10609174
chr1	32230845	32231115	595.6276731
chr1	32244265	32244689	184.7903164
chr1	32254859	32255431	1630.921586
chr1	32281531	32281951	1654.946547
chr1	32300125	32300549	134.6828462
chr1	32326978	32327402	403.0965975
chr1	32349020	32349204	23.00643829
chr1	32403451	32403695	50.69423976
chr1	32403841	32404111	571.2362082
chr1	32405470	32405744	865.0611394
chr1	32421698	32421968	472.7292475
chr1	32429724	32430110	1887.096361
chr1	32430114	32430298	21.73749428
chr1	32443380	32443664	1063.34347
chr1	32469243	32469514	645.2604588
chr1	32529046	32529316	671.0257047
chr1	32538009	32538455	60.04804185
chr1	32538801	32539225	340.5833817
chr1	32569784	32570208	236.0714579
chr1	32574996	32575240	504.2271166
chr1	32593458	32593882	99.42664727
chr1	32599013	32599437	43.00471931
chr1	32645512	32645782	16.29960088
chr1	32656889	32657073	32.49910887
chr1	32666619	32666863	49.08554145
chr1	32670976	32671246	119.250041
chr1	32681235	32681813	1292.039071
chr1	32689404	32689644	56.45716201
chr1	32700451	32700875	40.43707102
chr1	32708203	32708387	22.38717783
chr1	32713780	32714124	1439.713396
chr1	32782139	32782689	832.8724129
chr1	32800742	32801078	966.8284706
chr1	32816706	32817130	338.0184324
chr1	32817561	32817820	119.4945728
chr1	32822763	32823187	35.3538652
chr1	32837789	32838213	106.2876046
chr1	32856506	32856795	433.5350398
chr1	32860144	32860384	24.93561767
chr1	32866436	32866771	1285.477003
chr1	32869821	32870093	40.42808736
chr1	32879582	32879870	1211.003351
chr1	32913985	32914238	995.1338944
chr1	32914786	32915051	875.2161832
chr1	32936689	32936937	862.8447376
chr1	32952852	32953276	268.4893443
chr1	32966308	32966552	39.82448566
chr1	32986022	32986624	1301.593434
chr1	32986800	32987224	160.4321263
chr1	33077656	33078080	60.80311901
chr1	33085753	33085993	77.85958795
chr1	33177715	33178175	2209.774233
chr1	33182272	33182512	32.36036767
chr1	33194805	33195229	148.2238248
chr1	33199657	33199897	23.70272399
chr1	33206970	33207394	466.0432026
chr1	33215024	33215264	27.9252929
chr1	33215314	33215738	104.6743831
chr1	33219770	33220453	62.85966609
chr1	33235747	33235991	32.79811046
chr1	33238609	33238962	1509.683724
chr1	33252479	33252903	150.788047
chr1	33283709	33283949	25.33892983
chr1	33293968	33294392	248.411395
chr1	33338228	33338550	1001.004125
chr1	33342198	33342630	1375.224409
chr1	33352222	33352483	1153.159715
chr1	33358503	33359165	1332.987123
chr1	33390430	33390700	52.2194626
chr1	33391073	33391317	17.75035695
chr1	33398996	33399420	533.7762793
chr1	33451330	33451574	24.21507481
chr1	33466856	33467280	198.1481064
chr1	33472774	33473198	414.5812796
chr1	33480155	33480395	28.92671769
chr1	33516138	33516562	241.5200765
chr1	33520775	33521103	1096.734417
chr1	33521313	33521497	29.43313763
chr1	33551976	33552277	1085.511517
chr1	33558725	33558969	24.02163514
chr1	33560604	33560955	1351.017189
chr1	33565172	33565596	91.92860186
chr1	33577576	33578000	176.2500057
chr1	33585434	33585858	44.15592115
chr1	33592805	33593117	915.8545414
chr1	33597724	33597964	86.33924568
chr1	33603481	33603751	523.0611753
chr1	33606354	33606778	85.62090941
chr1	33613576	33613846	607.6253101
chr1	33634239	33634663	157.8181977
chr1	33684321	33684591	628.2012202
chr1	33761061	33761419	1468.444408
chr1	33761746	33761990	73.08947672
chr1	33764291	33764629	1048.619043
chr1	33804960	33805384	97.56664772
chr1	33833384	33833709	1500.689571
chr1	33836664	33836908	17.71580544
chr1	33838265	33838689	160.8823196
chr1	33896427	33896851	227.27113
chr1	33921472	33921742	745.5893033
chr1	33928075	33928499	174.8933048
chr1	33936133	33936435	1005.443888
chr1	33966135	33966559	169.3035959
chr1	33967379	33967803	69.36062931
chr1	34078529	34078812	1033.73454
chr1	34090565	34090863	1141.524522
chr1	34098640	34098997	2177.572635
chr1	34100498	34100768	582.8234883
chr1	34106669	34107093	288.1378175
chr1	34119843	34120267	196.6394644
chr1	34189912	34190336	203.524487
chr1	34201244	34201668	75.61249659
chr1	34308033	34308217	21.44852496
chr1	34479637	34479893	585.1685018
chr1	34529160	34529430	16.40455679
chr1	34579032	34579297	69.17844278
chr1	34579476	34579900	148.8376857
chr1	34622323	34622747	169.0373527
chr1	34628713	34629137	404.3579379
chr1	34758066	34758490	165.5514142
chr1	34807913	34808337	152.4064232
chr1	34864481	34864905	230.8230167
chr1	34867406	34867590	25.48779182
chr1	34885327	34885751	192.4245432
chr1	34925868	34926160	457.3786278
chr1	35012607	35013031	124.644428
chr1	35014799	35015223	318.8091521
chr1	35057819	35058243	207.5091511
chr1	35063550	35063850	1180.387699
chr1	35065772	35066012	21.97896681
chr1	35108274	35108698	240.974797
chr1	35147132	35147392	781.6047139
chr1	35161743	35162170	38.83383334
chr1	35205971	35206395	21.55813315
chr1	35208299	35208612	1354.217088
chr1	35218611	35219035	103.8245077
chr1	35247660	35248084	18.17415534
chr1	35252084	35252395	1258.568262
chr1	35253757	35254027	787.1927989
chr1	35262786	35263026	24.05071873
chr1	35310940	35311364	209.1312259
chr1	35318207	35318710	1879.828226
chr1	35325339	35325653	997.5156893
chr1	35331932	35332304	1270.276435
chr1	35344827	35345251	133.2115636
chr1	35350439	35351063	180.2207508
chr1	35362191	35362615	127.110351
chr1	35384690	35385114	139.6191024
chr1	35450898	35451142	41.36458724
chr1	35578336	35578576	25.70188007
chr1	35625744	35625984	53.51676217
chr1	35657597	35658032	139.7551722
chr1	35658445	35658869	18.52627067
chr1	35667744	35668025	1278.891911
chr1	35681087	35681271	23.01556116
chr1	35686556	35686980	539.9888825
chr1	35733934	35734358	132.3694416
chr1	35736115	35736539	154.5465241
chr1	35764125	35764549	401.3474531
chr1	35810949	35811373	18.58712198
chr1	35909638	35910062	396.5170755
chr1	35916688	35916989	1122.89751
chr1	35917852	35918122	19.44314419
chr1	35920343	35920767	167.3574378
chr1	35972180	35972604	128.7633173
chr1	36010682	36010952	822.9794674
chr1	36022566	36022810	26.64393123
chr1	36024570	36024814	20.32235591
chr1	36030271	36030593	1147.15377
chr1	36034542	36034868	1282.712704
chr1	36084995	36085179	19.46525668
chr1	36106960	36107200	24.81843763
chr1	36108249	36108523	62.2107478
chr1	36111663	36112087	233.3974606
chr1	36168216	36168486	26.2728245
chr1	36181087	36181450	1254.389636
chr1	36192451	36192778	1130.939264
chr1	36234836	36235260	234.1371265
chr1	36235392	36235827	41.84365147
chr1	36236480	36236720	28.53629951
chr1	36240319	36240593	1165.313457
chr1	36320837	36321261	185.758
chr1	36323445	36323869	342.5176963
chr1	36326956	36327380	40.40228391
chr1	36348501	36348854	1396.924981
chr1	36365556	36365980	167.8859464
chr1	36404562	36404802	27.05352414
chr1	36547676	36548100	122.5369901
chr1	36552794	36553218	246.9276165
chr1	36554183	36554549	1513.38701
chr1	36562579	36563003	237.1521276
chr1	36565224	36565900	2306.368083
chr1	36593795	36593979	21.72898568
chr1	36600313	36600700	1239.410344
chr1	36615083	36615472	1653.821521
chr1	36626754	36627063	490.0340726
chr1	36653357	36653640	138.6856898
chr1	36653778	36654137	1314.605478
chr1	36674948	36675132	28.96950499
chr1	36675424	36675694	26.86258893
chr1	36683210	36683634	153.9310644
chr1	36688974	36689214	25.76538921
chr1	36690401	36690825	312.0008678
chr1	36751122	36751676	804.5574698
chr1	36765536	36766089	557.1226143
chr1	36808351	36808621	654.155351
chr1	36818349	36818589	24.72028827
chr1	36821480	36821750	16.21930884
chr1	36834630	36834972	1227.05235
chr1	36851738	36851978	27.57489386
chr1	36852056	36852480	84.47967489
chr1	36866631	36866894	53.81506828
chr1	36877965	36878205	66.20444138
chr1	36886418	36886771	1621.881798
chr1	36911949	36912267	1106.977183
chr1	36914154	36914578	216.151546
chr1	36937460	36937884	89.09037095
chr1	36939688	36940112	46.18168519
chr1	36941519	36941759	71.36612106
chr1	36951248	36951672	42.055157
chr1	36981962	36982331	1324.903455
chr1	36993960	36994384	274.0381092
chr1	37008555	37008825	447.6374766
chr1	37019381	37019758	1232.528874
chr1	37041704	37042008	1195.214527
chr1	37056891	37057315	114.1177448
chr1	37074892	37075191	1193.997217
chr1	37078467	37078891	98.81684852
chr1	37116095	37116403	1144.126118
chr1	37134556	37134980	49.68615666
chr1	37169302	37169660	1502.478926
chr1	37171202	37171626	235.3702352
chr1	37197286	37197710	464.7240681
chr1	37229409	37229689	70.47431167
chr1	37325541	37325965	154.3158177
chr1	37329841	37330417	724.1920125
chr1	37348429	37348699	16.98769402
chr1	37351064	37351488	135.5161813
chr1	37376057	37376301	18.44831008
chr1	37382282	37382706	77.6810616
chr1	37460454	37460878	73.48951203
chr1	37468463	37468887	232.1456471
chr1	37483325	37483749	293.0098258
chr1	37486221	37486645	364.6410365
chr1	37494506	37494930	162.5383303
chr1	37501617	37502041	167.0515398
chr1	37503843	37504267	127.7787074
chr1	37550975	37551399	328.4097976
chr1	37562096	37562723	449.4803565
chr1	37596243	37596483	23.36074185
chr1	37642823	37643247	434.912999
chr1	37721144	37721415	81.91549684
chr1	37774167	37774806	84.00761363
chr1	37789431	37789689	909.0390984
chr1	37808379	37808619	63.3214191
chr1	37856790	37857214	384.736519
chr1	37859500	37859684	20.52758191
chr1	37898300	37898570	74.09489084
chr1	37899925	37900284	1344.845558
chr1	37913797	37914067	17.30104771
chr1	37920441	37920838	1608.820777
chr1	37924135	37924559	246.5010225
chr1	37939214	37939638	308.4323369
chr1	37943953	37944377	106.6568359
chr1	37952928	37953391	1464.355173
chr1	37974755	37975386	218.3559643
chr1	37980277	37980547	663.1433675
chr1	38027401	38027713	753.6405087
chr1	38037190	38037374	21.72197506
chr1	38068804	38069039	785.0294314
chr1	38070862	38071147	78.3918353
chr1	38087836	38088138	646.9798344
chr1	38120951	38121205	111.2876044
chr1	38148095	38148374	1003.133353
chr1	38156482	38156906	19.87791764
chr1	38157213	38157530	46.90341015
chr1	38157937	38158210	765.395851
chr1	38187301	38187545	22.84310463
chr1	38231676	38232100	396.861141
chr1	38244300	38244724	154.9641165
chr1	38274493	38274917	61.61457765
chr1	38276740	38277081	1385.379056
chr1	38283184	38283608	77.6493756
chr1	38325300	38325613	82.16270183
chr1	38325768	38326150	1151.488953
chr1	38333547	38333821	49.62846364
chr1	38341571	38341845	46.7366135
chr1	38356035	38356459	544.3612154
chr1	38385007	38385290	518.1265749
chr1	38388535	38388959	124.714977
chr1	38401719	38401989	493.6309942
chr1	38411874	38412114	49.16490792
chr1	38419949	38420373	143.4693454
chr1	38440739	38441309	535.6410781
chr1	38455665	38456081	2269.303609
chr1	38464765	38465189	88.51964417
chr1	38465611	38465851	22.15070932
chr1	38466857	38467103	39.22879394
chr1	38470093	38470517	124.1830688
chr1	38474965	38475403	200.8801716
chr1	38479890	38480314	107.1900674
chr1	38484621	38484891	587.7039326
chr1	38492340	38492614	626.7599025
chr1	38494319	38494563	18.36919654
chr1	38494822	38495062	197.7386911
chr1	38503381	38503651	560.9916275
chr1	38506213	38506487	526.4341319
chr1	38529964	38530208	45.27654912
chr1	38537492	38537916	538.5760944
chr1	38538791	38538975	22.45729793
chr1	38554057	38554481	214.3998185
chr1	38578758	38579002	64.39482371
chr1	38595168	38595592	46.6732745
chr1	38618459	38618737	135.2804215
chr1	38630035	38630459	37.35950203
chr1	38674901	38675325	24.68209125
chr1	38721831	38722015	19.48186902
[truncated: 64,051 more rows]
