# Supplementary material for: Variable reproducibility in genome-scale public data: A case study using ENCODE ChIP sequencing resource
Source: FEBS Lett. 2015 Dec 21;589(24):3866–70. doi: 10.1016/j.febslet.2015.11.027 (PMC4686001; doi:10.1016/j.febslet.2015.11.027)
Supplement: Supplementary file advisedPeakLists.zip — This zip archive contains 56 advised peak lists (see main text and supplementary table 1). Files are bed like tab delimited text files, with 4 columns: chromosome, peak start, peak end, and peak score. [file mmc4.zip › K562_None_E2F6.bed]

chr1	540587	541017	44.25564446
chr1	714080	714510	107.6276488
chr1	762683	763265	68.19478194
chr1	805202	805403	114.5660542
chr1	839935	840369	425.2950352
chr1	840682	841006	22.86389
chr1	856442	856766	29.56575347
chr1	859227	859350	22.75873643
chr1	859679	860298	102.936088
chr1	860697	860859	23.03902924
chr1	874481	874911	133.2568963
chr1	875803	876233	21.36198718
chr1	876999	877539	116.0963051
chr1	894429	894859	59.11390454
chr1	895732	896162	93.23219476
chr1	896481	897036	353.4925131
chr1	901995	902629	108.1847927
chr1	911778	912102	31.63338499
chr1	913432	913632	58.59572128
chr1	913890	914097	59.62532438
chr1	914413	914737	23.33159185
chr1	934006	934154	29.62487068
chr1	934495	935103	315.6193465
chr1	935205	936517	846.4097024
chr1	937194	937500	211.4170261
chr1	941981	942305	20.9104428
chr1	948680	949004	30.2888986
chr1	954966	955107	40.9095207
chr1	955440	955870	102.5460092
chr1	968578	968991	184.4587236
chr1	976136	976306	46.3393307
chr1	993648	993972	21.88653694
chr1	994384	994814	57.7319992
chr1	995014	995180	47.54616463
chr1	997932	998256	21.9342801
chr1	999214	999538	25.54434553
chr1	999691	999939	31.19224348
chr1	1004433	1004863	66.19538695
chr1	1004983	1005413	41.63521295
chr1	1015082	1015357	106.2091213
chr1	1015549	1015873	26.8565722
chr1	1045194	1045518	27.60999268
chr1	1047658	1048155	94.68402057
chr1	1050510	1050834	31.31525251
chr1	1051212	1051297	28.63396106
chr1	1078232	1078662	76.27233985
chr1	1079704	1079852	36.03740537
chr1	1083881	1084311	30.70734338
chr1	1091610	1092040	51.36986193
chr1	1109482	1109912	24.91464942
chr1	1110850	1111030	106.165732
chr1	1118648	1118972	24.86262558
chr1	1120780	1121210	27.31363086
chr1	1136717	1137147	134.8713809
chr1	1139275	1139599	27.33293236
chr1	1148913	1149237	26.4836638
chr1	1167476	1168288	611.9078342
chr1	1209335	1209632	129.179309
chr1	1227149	1227579	21.28587533
chr1	1228904	1229212	183.4357058
chr1	1240096	1240647	228.7128179
chr1	1243065	1243448	217.0931157
chr1	1243674	1243890	32.549095
chr1	1243983	1244278	108.3536555
chr1	1244429	1244753	24.51607715
chr1	1259773	1260203	85.17888707
chr1	1283226	1283656	98.57413059
chr1	1284383	1284491	27.57818179
chr1	1284838	1285268	59.84239683
chr1	1293791	1294318	51.56655002
chr1	1310448	1310743	200.3252594
chr1	1333572	1333896	19.65966648
chr1	1334864	1335448	66.12289702
chr1	1341676	1342000	21.83311057
chr1	1342529	1342959	55.4385977
chr1	1362873	1363197	33.20245159
chr1	1368593	1368917	28.74348595
chr1	1370751	1371229	118.7752896
chr1	1376292	1376616	80.04794179
chr1	1397068	1397392	33.03106391
chr1	1406887	1407175	247.6404968
chr1	1446498	1446590	37.01053317
chr1	1447198	1447536	150.3828122
chr1	1462772	1463202	57.46151942
chr1	1508749	1509179	109.6751072
chr1	1509818	1510080	85.90460086
chr1	1510281	1510401	20.81197924
chr1	1529992	1530316	36.23323908
chr1	1534854	1535513	442.3345788
chr1	1535658	1536264	54.67399
chr1	1549967	1550291	28.83139196
chr1	1550441	1550923	110.9556014
chr1	1551087	1551530	60.2570148
chr1	1583429	1583551	38.08398019
chr1	1646568	1646892	20.25655059
chr1	1655760	1656454	124.0233001
chr1	1690333	1690565	108.5016833
chr1	1709648	1710564	445.7666857
chr1	1713700	1714448	180.0616804
chr1	1822226	1822657	137.2167891
chr1	1822945	1823591	121.2047039
chr1	1837629	1837953	20.47623887
chr1	1840012	1840187	35.39120717
chr1	1840241	1840336	25.06792329
chr1	1840648	1840975	195.9326796
chr1	1850095	1850567	102.5339524
chr1	1850570	1850725	22.2954807
chr1	1851032	1851462	100.1159133
chr1	1875467	1875897	26.87854332
chr1	1891490	1891814	22.07948455
chr1	1910279	1910824	105.3111692
chr1	1950634	1950958	25.57014663
chr1	1976263	1976563	182.2134599
chr1	1990767	1990968	127.6637891
chr1	2023094	2023418	20.47636099
chr1	2060742	2061066	27.82403144
chr1	2063679	2064003	22.54824436
chr1	2064964	2065288	26.80318714
chr1	2097741	2098065	30.50276965
chr1	2105931	2106055	43.1939439
chr1	2107122	2107489	357.6644164
chr1	2107531	2107788	25.48022605
chr1	2121047	2121229	61.88712617
chr1	2125288	2125612	25.21595654
chr1	2125896	2126326	162.9705092
chr1	2129094	2129524	64.86596013
chr1	2130544	2130883	305.1959319
chr1	2135951	2136275	20.50868709
chr1	2136732	2137235	238.1497393
chr1	2138724	2139048	26.24380849
chr1	2141488	2141812	31.00141477
chr1	2144188	2144472	194.0803484
chr1	2158661	2159183	54.6014481
chr1	2159733	2159818	31.82742138
chr1	2160620	2161162	183.5639137
chr1	2161607	2161782	57.42764192
chr1	2161784	2162039	122.9759331
chr1	2242903	2243227	20.48122624
chr1	2254161	2254485	26.60034266
chr1	2263090	2263616	54.63787856
chr1	2322879	2323309	66.89139903
chr1	2343478	2343678	64.77642995
chr1	2344077	2344655	341.6444219
chr1	2344841	2345058	53.56154469
chr1	2345450	2345616	69.22427263
chr1	2457203	2457633	23.80981716
chr1	2460786	2460974	47.76010081
chr1	2472380	2472576	52.69389192
chr1	2473091	2473358	156.178765
chr1	2475797	2476309	75.14900909
chr1	2477652	2477978	250.9441338
chr1	2479813	2480515	148.2176679
chr1	2487102	2487269	108.653193
chr1	2509700	2510024	20.53531256
chr1	2517130	2517560	86.6579447
chr1	2517749	2518144	308.7619584
chr1	2518367	2518797	103.2327564
chr1	2574030	2574235	63.12258195
chr1	2792646	2792781	54.15457016
chr1	2971238	2971453	144.8379396
chr1	3103139	3103463	20.97922664
chr1	3157454	3157884	106.1708324
chr1	3229700	3230115	181.1129242
chr1	3370840	3371168	388.0301186
chr1	3396346	3396776	21.43477937
chr1	3416887	3417211	29.81322116
chr1	3514679	3515109	88.42747544
chr1	3535533	3535857	28.66817753
chr1	3541485	3541628	46.99966324
chr1	3566468	3566723	273.9568153
chr1	3568622	3569107	119.0036778
chr1	3585461	3585785	25.37979627
chr1	3597632	3597813	60.15583105
chr1	3645712	3646036	21.49248161
chr1	3663177	3663395	110.9105006
chr1	3672859	3673289	34.15257417
chr1	3688533	3688871	320.6999192
chr1	3691474	3691732	74.37805268
chr1	3692471	3692886	301.8840026
chr1	3712377	3712701	20.05801608
chr1	3739137	3739327	105.1211768
chr1	3773779	3774043	168.4315963
chr1	3774628	3775058	91.19756275
chr1	3816689	3816924	130.1571143
chr1	3817440	3817640	62.1402092
chr1	3817662	3817971	142.8524465
chr1	3823870	3824194	41.41111403
chr1	3824462	3824786	25.37088411
chr1	4035845	4036275	57.93149293
chr1	4036998	4037158	90.11546776
chr1	5611709	5612033	30.01567338
chr1	5748600	5748924	30.46803918
chr1	5812380	5812810	22.09776211
chr1	5977731	5977986	161.8016187
chr1	6051427	6051857	114.2683933
chr1	6052353	6052611	35.79685241
chr1	6052661	6052889	26.2085232
chr1	6094495	6094925	64.84473257
chr1	6133687	6134117	70.15758563
chr1	6165240	6165564	24.05146227
chr1	6187670	6188074	384.955679
chr1	6201680	6202110	108.5361065
chr1	6208560	6209126	426.4777574
chr1	6259461	6259759	100.7859407
chr1	6264844	6265274	75.56332335
chr1	6268738	6269145	412.627116
chr1	6269312	6269658	192.7486441
chr1	6302111	6302261	40.2088977
chr1	6305101	6305531	65.18169286
chr1	6320243	6320386	54.45572288
chr1	6320801	6321264	137.1535908
chr1	6336512	6336942	89.14676764
chr1	6452913	6453237	28.87188922
chr1	6453712	6453991	24.43199291
chr1	6454013	6454320	195.2378133
chr1	6480712	6480954	77.30982371
chr1	6483526	6483850	24.68407235
chr1	6484734	6485200	113.7616367
chr1	6486376	6486806	23.06049012
chr1	6500346	6500585	107.1669689
chr1	6508870	6508984	45.45183785
chr1	6530476	6530800	27.63735888
chr1	6531536	6531692	49.19735387
chr1	6614125	6614555	23.19738876
chr1	6640908	6641232	23.30998124
chr1	6645197	6645521	36.74235122
chr1	6661251	6661575	20.40893532
chr1	6661963	6662285	57.88823274
chr1	6662318	6662816	95.10433803
chr1	6663002	6663242	53.28743577
chr1	6663547	6663871	25.31115192
chr1	6663985	6664247	202.5655296
chr1	6673113	6673271	32.19863464
chr1	6673710	6673978	134.1645289
chr1	6761785	6762273	874.4817729
chr1	6784126	6784450	26.1805509
chr1	6844351	6845242	406.4503057
chr1	6845378	6845702	19.57334708
chr1	6846245	6846350	40.83973679
chr1	7058344	7058668	21.61750607
chr1	7296158	7296482	22.03756276
chr1	7710888	7711318	67.93585854
chr1	7747008	7747332	19.60830863
chr1	7764845	7765086	42.23371778
chr1	7831053	7831207	77.35834388
chr1	7843522	7843622	34.90951292
chr1	7843871	7844748	580.2683751
chr1	7886385	7886815	83.01841976
chr1	7887266	7887696	72.67870631
chr1	8002326	8002815	415.3273879
chr1	8013930	8014531	203.5261395
chr1	8021359	8021912	192.9068086
chr1	8085808	8085985	26.97062063
chr1	8086116	8086829	550.3673465
chr1	8182958	8183045	52.79485381
chr1	8257622	8257711	22.56445059
chr1	8257904	8258179	106.0709594
chr1	8336237	8336561	31.00664923
chr1	8377923	8378214	185.7867776
chr1	8585861	8586291	59.5988619
chr1	8601979	8602612	67.09177533
chr1	8762194	8762518	28.35318652
chr1	8763302	8763622	164.6996748
chr1	8877911	8878179	149.6412212
chr1	8933635	8933959	22.39078692
chr1	8938008	8938276	106.0791344
chr1	8938301	8939594	785.6412958
chr1	8971211	8971334	52.84811708
chr1	9127390	9127527	49.11867537
chr1	9131673	9131942	215.7131195
chr1	9188906	9189336	89.48415397
chr1	9220190	9220514	26.59733577
chr1	9294774	9295114	304.2597169
chr1	9310042	9310472	61.58237049
chr1	9327107	9327431	25.97072343
chr1	9360160	9360484	97.05167179
chr1	9489009	9489418	523.9450814
chr1	9533139	9533463	42.8060772
chr1	9555324	9555748	642.7087332
chr1	9599196	9599715	170.4527398
chr1	9648632	9649062	89.56656896
chr1	9649354	9649484	33.43311376
chr1	9687102	9687588	182.4075374
chr1	9711700	9711837	32.9244623
chr1	9712079	9712327	90.57042988
chr1	9747118	9747451	233.6600833
chr1	9747625	9747863	80.74726333
chr1	9749175	9749605	52.34880324
chr1	9750007	9750200	119.7156333
chr1	9777109	9777433	21.37834891
chr1	9781534	9781964	22.11009723
chr1	9813127	9813557	32.26068832
chr1	9883622	9883946	29.37801316
chr1	9909703	9910027	32.92002668
chr1	9970168	9970343	31.52568493
chr1	10003203	10003633	63.33146797
chr1	10092502	10092960	56.77960691
chr1	10270519	10270725	85.98246618
chr1	10271096	10271420	20.24077861
chr1	10271747	10272071	21.30601984
chr1	10438577	10438788	127.083209
chr1	10458704	10459271	194.2455231
chr1	10459274	10459687	186.4579026
chr1	10490246	10491032	781.1688514
chr1	10491250	10491433	59.14798584
chr1	10519209	10519639	99.328682
chr1	10532256	10532815	367.4569264
chr1	10534821	10535145	22.5035567
chr1	10711596	10711701	35.25420259
chr1	10712675	10712999	29.38344899
chr1	10713904	10714067	58.47326
chr1	10750599	10750827	168.9331936
chr1	10754028	10754217	50.12720204
chr1	10754808	10754968	44.69920518
chr1	10853881	10854205	31.84418906
chr1	10895872	10896302	94.37810161
chr1	10927194	10927443	50.77832581
chr1	11072724	11073154	83.24672216
chr1	11113046	11113203	51.66910891
chr1	11120067	11120397	169.9423138
chr1	11159294	11160007	142.9988354
chr1	11322477	11322626	38.01585402
chr1	11333211	11333323	35.27971171
chr1	11333426	11333856	22.060012
chr1	11379170	11379494	21.33664282
chr1	11473140	11473464	40.95419811
chr1	11539026	11539456	69.43649363
chr1	11540173	11540497	22.00278345
chr1	11561239	11561563	19.93912725
chr1	11708639	11709069	25.90901875
chr1	11709431	11709532	38.60407458
chr1	11710597	11710819	97.48273782
chr1	11714906	11715030	39.87860274
chr1	11724150	11724483	137.4331633
chr1	11741005	11741435	99.17919972
chr1	11749880	11750204	33.09765878
chr1	11779810	11780109	242.5127293
chr1	11791821	11792145	26.11128629
chr1	11795915	11796201	192.4255765
chr1	11796833	11797157	29.80328853
chr1	11809187	11809617	49.19215366
chr1	11821964	11822409	301.4380137
chr1	11856432	11856756	23.99253047
chr1	11857827	11858151	32.30900751
chr1	11858555	11858879	115.2519879
chr1	11865960	11866390	23.35884786
chr1	11866457	11866594	42.72190437
chr1	11901280	11901604	27.53722722
chr1	11902372	11902522	106.9749705
chr1	11919345	11919669	41.09623946
chr1	11939591	11940021	29.94284988
chr1	11941354	11941516	60.94464798
chr1	11941953	11942383	21.71934722
chr1	11942865	11943295	98.28207505
chr1	11968501	11969159	120.61866
chr1	11989849	11990279	67.06076717
chr1	11994680	11994950	94.34694078
chr1	12040031	12040451	137.7749049
chr1	12043516	12043840	38.21917943
chr1	12065435	12065865	24.69092459
chr1	12074143	12074573	107.3506394
chr1	12079492	12079737	90.22465349
chr1	12098712	12099142	83.56545881
chr1	12112123	12112447	23.19066492
chr1	12123170	12123898	539.1390241
chr1	12135685	12136009	20.71118909
chr1	12203685	12204115	67.26870271
chr1	12226344	12226441	40.74952034
chr1	12226854	12227280	537.8405945
chr1	12228138	12228462	24.05630423
chr1	12228822	12229252	54.03149207
chr1	12234985	12235309	19.83485224
chr1	12263822	12263953	61.13112296
chr1	12289918	12290242	25.48773134
chr1	12501432	12501756	27.53246845
chr1	12538192	12538695	207.2442278
chr1	12541925	12542249	24.64033255
chr1	12588641	12588965	20.39436823
chr1	12601653	12601986	319.2606024
chr1	12609252	12609533	203.4264244
chr1	12609882	12610206	21.89054235
chr1	12612159	12612481	266.8326959
chr1	12677834	12678264	80.95732578
chr1	12678389	12678527	24.570785
chr1	12679115	12679374	195.8971271
chr1	12679791	12680115	26.95240585
chr1	12718932	12719362	66.45926096
chr1	14027012	14027228	57.61853214
chr1	14057384	14057708	29.57929337
chr1	14075554	14075898	163.2159086
chr1	14076062	14076250	20.68154979
chr1	14672700	14673024	19.71667071
chr1	14769215	14769539	21.68287348
chr1	15101936	15102366	23.9624157
chr1	15250513	15250828	159.9673357
chr1	15296554	15296984	80.18383937
chr1	15323163	15323593	30.44734659
chr1	15334434	15334864	21.72322597
chr1	15403446	15403584	47.20604313
chr1	15480478	15480908	146.010119
chr1	15637657	15638089	42.97774539
chr1	15661477	15661801	21.75570548
chr1	15678988	15679418	59.89630718
chr1	15685189	15685619	172.1965074
chr1	15707601	15708031	62.37533395
chr1	15736225	15736655	84.8485013
chr1	15766798	15767228	85.59243184
chr1	15771033	15771294	176.6543037
chr1	15850430	15850860	50.33557972
chr1	15852982	15853450	54.42815264
chr1	15930039	15930354	334.8998081
chr1	15943848	15944296	188.5719499
chr1	15949260	15949584	21.05476503
chr1	16010628	16011058	69.36774734
chr1	16011349	16011673	19.61793052
chr1	16126617	16127232	44.19141629
chr1	16159848	16160172	26.40440927
chr1	16161103	16161720	278.0101633
chr1	16162500	16162948	220.7877898
chr1	16173852	16174501	169.0922674
chr1	16174551	16174823	59.35694037
chr1	16175865	16176295	84.74972691
chr1	16176378	16176477	47.79580975
chr1	16276159	16276478	186.3248073
chr1	16278811	16279543	52.09185134
chr1	16301880	16302310	105.5725785
chr1	16341224	16341452	142.6071199
chr1	16343959	16344389	55.95242996
chr1	16369228	16369552	28.42264978
chr1	16380677	16381001	20.87270856
chr1	16399618	16399763	44.27035901
chr1	16400024	16400273	44.94982114
chr1	16473317	16473641	24.5695023
chr1	16493854	16494178	34.17425312
chr1	16502405	16502729	34.315221
chr1	16521537	16521967	57.18776218
chr1	16532891	16533089	85.04284314
chr1	16533151	16533757	133.6798766
chr1	16542825	16543149	24.23215458
chr1	16543471	16543901	111.4729338
chr1	16563452	16563882	159.6194645
chr1	16678897	16679310	306.5215123
chr1	16694006	16694436	96.4617139
chr1	16766957	16767274	269.8917204
chr1	16825591	16825877	106.3774898
chr1	16826032	16826356	28.29192687
chr1	16939681	16940559	252.1275487
chr1	16957815	16958139	27.22440239
chr1	16970593	16970762	74.81595484
chr1	16971023	16971494	357.4755172
chr1	17013790	17014220	22.9793617
chr1	17033871	17034605	81.53531335
chr1	17047271	17047701	83.71980421
chr1	17230497	17230821	34.9164732
chr1	17231206	17231407	58.97229913
chr1	17231487	17231649	43.81038872
chr1	17240148	17240827	154.302413
chr1	17287170	17287600	79.96401389
chr1	17338233	17338663	23.76191432
chr1	17380433	17380863	26.05039055
chr1	17475741	17476171	107.3116547
chr1	17674877	17675201	20.55653715
chr1	17686365	17686689	23.66983036
chr1	17764117	17764690	107.226663
chr1	17766090	17766489	304.0031526
chr1	17767014	17767444	23.05007822
chr1	17922068	17922392	21.71373962
chr1	17973520	17973606	39.2544273
chr1	18081699	18081975	231.969379
chr1	18085695	18085948	189.3290156
chr1	18649004	18649255	137.269688
chr1	18861198	18861522	26.08176702
chr1	19029682	19030006	21.52274487
chr1	19181082	19181512	74.01015397
chr1	19219099	19219423	25.69416005
chr1	19228890	19229106	39.62217441
chr1	19229293	19229668	437.5405843
chr1	19235367	19236005	41.8844041
chr1	19253224	19253548	33.43808148
chr1	19282217	19282541	33.84607426
chr1	19283191	19283515	27.13419185
chr1	19375793	19376117	20.11688855
chr1	19535993	19536317	23.4813534
chr1	19536741	19537239	497.493264
chr1	19577933	19578462	278.1800637
chr1	19626694	19627124	82.94796012
chr1	19638328	19638915	519.730898
chr1	19639005	19639395	217.2499082
chr1	19639970	19640400	50.26369711
chr1	19812381	19812567	40.39938767
chr1	19821744	19822174	93.99734258
chr1	19923107	19923676	52.59802955
chr1	19923874	19924058	116.8560929
chr1	19970575	19970875	80.32428753
chr1	20126291	20126472	26.56733529
chr1	20126655	20127085	75.71414039
chr1	20204917	20205107	123.9321421
chr1	20208733	20209304	232.6495178
chr1	20478552	20478646	33.05376664
chr1	20511532	20512054	50.22894915
chr1	20512359	20512857	79.91041639
chr1	20525310	20525740	22.45042504
chr1	20537468	20537792	22.63603865
chr1	20669622	20670052	64.82825702
chr1	20693669	20693993	22.99607635
chr1	20799630	20800060	44.00071317
chr1	20812570	20813374	76.10818929
chr1	20834496	20834926	49.15937498
chr1	20959724	20960019	206.0568702
chr1	20987703	20988152	43.69219054
chr1	21023420	21023645	142.0013979
chr1	21043886	21044180	221.589777
chr1	21044421	21044723	136.8744735
chr1	21051616	21051925	171.1600663
chr1	21052074	21052312	93.32741826
chr1	21059549	21059979	139.1824028
chr1	21113842	21114164	116.7465393
chr1	21503448	21503970	501.301362
chr1	21544272	21544702	110.9925895
chr1	21588192	21588516	30.81983899
chr1	21589290	21589720	41.63067611
chr1	21671833	21672288	147.4791359
chr1	21672911	21673341	21.96183627
chr1	21682531	21682855	33.69642826
chr1	21719043	21719631	103.9650551
chr1	21766543	21766973	33.12038665
chr1	21835743	21836173	73.83706053
chr1	21900752	21901182	26.34187849
chr1	21913547	21913766	105.9356564
chr1	21939706	21940222	128.9173442
chr1	21942822	21943252	46.99335425
chr1	21945651	21945944	130.8154092
chr1	21966332	21966576	178.8145103
chr1	21978194	21978479	117.3585379
chr1	21985825	21986149	31.02022349
chr1	21995797	21996409	98.17576486
chr1	22105585	22105717	52.39392019
chr1	22109621	22109945	148.8627617
chr1	22111207	22111637	69.70921508
chr1	22118223	22118653	42.32930234
chr1	22179578	22179902	30.03423314
chr1	22192702	22193026	23.24604806
chr1	22223398	22223557	90.93400598
chr1	22231461	22231891	41.52181836
chr1	22233175	22233499	33.01705892
chr1	22243503	22243827	34.62170146
chr1	22251680	22252004	21.16757587
chr1	22262985	22263685	46.68593263
chr1	22263894	22264419	238.0333132
chr1	22269441	22269765	23.78913918
chr1	22273365	22273689	27.4295141
chr1	22290398	22290828	30.38940639
chr1	22351871	22352500	124.9482037
chr1	22352671	22352995	26.92568231
chr1	22375142	22375572	99.78696844
chr1	22378884	22379320	44.9494063
chr1	22430596	22430920	27.45035791
chr1	22447960	22448390	91.72529174
chr1	22495140	22495464	31.25614451
chr1	22496345	22496669	20.20569218
chr1	22531437	22531879	58.52969101
chr1	22778126	22778556	39.24885627
chr1	22871033	22871469	58.66587777
chr1	23038430	23038754	19.90412406
chr1	23055370	23055510	48.98046125
chr1	23345744	23346136	305.99144
chr1	23437292	23437487	107.5899879
chr1	23495065	23495495	92.98731958
chr1	23504170	23504480	300.5091353
chr1	23543850	23544174	21.35440573
chr1	23670253	23670585	426.8203985
chr1	23671037	23671408	347.911392
chr1	23694585	23694909	73.40637241
chr1	23695250	23695709	62.26560684
chr1	23698496	23698926	146.0151772
chr1	23703811	23704135	23.47006293
chr1	23729500	23729824	20.21321586
chr1	23805498	23805928	22.84483468
chr1	23810116	23810546	28.16726408
chr1	23810572	23810744	44.17191753
chr1	23811112	23811684	42.54765906
chr1	23823618	23823942	20.51875226
chr1	23857204	23857492	124.2412329
chr1	23857501	23858001	188.7621803
chr1	23866158	23866588	86.49197462
chr1	23875238	23875668	21.86956269
chr1	23880958	23881777	264.3024345
chr1	23882018	23882342	22.22013482
chr1	23884912	23885135	116.2637104
chr1	23885878	23886308	107.9405716
chr1	23894839	23895269	72.03703147
chr1	23916949	23917273	20.41078691
chr1	23945966	23946290	34.49946014
chr1	24018065	24018389	21.31070715
chr1	24069567	24069891	23.64564425
chr1	24070139	24070569	125.8209595
chr1	24104381	24104921	160.9426108
chr1	24117486	24117810	22.32701084
chr1	24126005	24126504	84.46809326
chr1	24127022	24127452	56.41288905
chr1	24127656	24127980	27.88597289
chr1	24151730	24152160	62.78331614
chr1	24194387	24194965	57.08273384
chr1	24247306	24247630	33.22603482
chr1	24285483	24285935	214.9412455
chr1	24285998	24286317	61.71109336
chr1	24306380	24307211	531.2714831
chr1	24648714	24649038	19.74481958
chr1	24739801	24740231	93.61420596
chr1	24741849	24742279	115.7015724
chr1	24743021	24743152	44.64137658
chr1	24828691	24829015	31.43535631
chr1	24829222	24829652	81.25041936
chr1	24861425	24861855	52.7550977
chr1	24968134	24968587	52.77634232
chr1	24968885	24969209	30.01265955
chr1	24969339	24969509	35.01380769
chr1	24969556	24969848	162.7214533
chr1	24970417	24970874	81.83399022
chr1	25071360	25071600	118.7104428
chr1	25071692	25072094	110.7429647
chr1	25174554	25175113	272.4066531
chr1	25256320	25256644	28.00390689
chr1	25291449	25291773	30.57202179
chr1	25360415	25360739	37.93435598
chr1	25407322	25407646	26.37230703
chr1	25443946	25444270	20.553021
chr1	25566331	25566844	56.84978792
chr1	25574078	25574402	77.38718497
chr1	25755746	25756070	24.27492732
chr1	25756630	25756880	127.6255958
chr1	25757424	25757748	26.72779627
chr1	25844411	25844841	23.44882963
chr1	25876124	25876441	113.6669924
chr1	25895491	25895815	27.26142447
chr1	25942843	25943273	67.51357792
chr1	25943770	25944314	126.2951574
chr1	26106619	26107049	21.38783617
chr1	26109289	26109719	68.9424302
chr1	26126121	26126445	23.35807665
chr1	26126787	26127010	71.03798659
chr1	26146241	26146365	35.64383014
chr1	26146432	26146703	83.65992329
chr1	26147218	26147364	114.3687245
chr1	26185713	26186147	232.4248758
chr1	26201953	26202432	662.3715774
chr1	26232044	26232486	187.4602076
chr1	26232753	26233132	273.1354209
chr1	26319736	26320060	33.6190218
chr1	26324684	26324927	122.7246637
chr1	26333167	26333637	78.71252424
chr1	26359160	26359484	30.52109767
chr1	26361568	26362076	181.2031019
chr1	26362417	26362847	27.71285001
chr1	26372268	26372592	24.58652484
chr1	26376292	26376722	102.2551754
chr1	26396639	26397069	38.75690539
chr1	26420551	26420875	25.5342594
chr1	26421128	26421558	66.4089087
chr1	26436609	26436933	27.52994403
chr1	26437185	26437712	104.8894765
chr1	26438050	26438443	164.1435691
chr1	26438648	26438924	238.6335263
chr1	26453726	26454050	33.716801
chr1	26487885	26488726	396.4641001
chr1	26490703	26490963	144.9884341
chr1	26496267	26496697	44.42825837
chr1	26527273	26527597	22.89431886
chr1	26527722	26528055	268.8433965
chr1	26560523	26560824	140.3084205
chr1	26561462	26561892	48.69904889
chr1	26602098	26602422	25.03169052
chr1	26606399	26606741	322.8908434
chr1	26611269	26611658	515.976369
chr1	26613570	26614000	95.06942255
chr1	26632959	26633389	86.75531056
chr1	26635109	26635268	132.0950093
chr1	26662927	26663612	518.0819482
chr1	26690264	26690694	54.1569091
chr1	26704907	26705298	249.12518
chr1	26713996	26714320	22.94365904
chr1	26735029	26735459	66.0985896
chr1	26738250	26738680	146.3976702
chr1	26758363	26758843	909.658908
chr1	26798363	26798557	54.0250355
chr1	26798571	26798953	173.0485319
chr1	26799326	26799735	253.5138565
chr1	26826598	26827675	462.0252665
chr1	26856189	26856301	35.40251704
chr1	26947027	26948130	533.3497762
chr1	26962586	26962701	47.11483138
chr1	27018641	27019223	76.93366015
chr1	27019594	27020018	105.2319468
chr1	27021897	27022517	239.7936546
chr1	27049845	27050279	206.7746827
chr1	27070550	27070874	22.13827219
chr1	27098115	27098545	73.65991299
chr1	27113280	27113710	77.28674163
chr1	27114549	27114806	192.9894942
chr1	27152926	27153250	27.68512573
chr1	27153429	27153648	112.5488609
chr1	27191394	27191941	501.9965529
chr1	27192161	27192265	30.32702969
chr1	27216366	27217006	110.3877051
chr1	27226710	27227140	28.40058494
chr1	27240493	27241131	83.26083667
chr1	27248020	27248634	263.748709
chr1	27248644	27248973	164.1419235
chr1	27286905	27287030	40.27458167
chr1	27320474	27320863	179.6138388
chr1	27337611	27337692	40.85309551
chr1	27339241	27339574	142.4266826
chr1	27353604	27354130	65.61854001
chr1	27372397	27372827	84.46706437
chr1	27438654	27438978	20.15382335
chr1	27480398	27480854	62.49823019
chr1	27481376	27481597	62.14255599
chr1	27518498	27518928	52.94349821
chr1	27560783	27561012	121.4789694
chr1	27561095	27561331	102.6073955
chr1	27648466	27648831	163.7916735
chr1	27649320	27649644	22.1775222
chr1	27669287	27669717	120.6121292
chr1	27673700	27674024	22.75274586
chr1	27675801	27676271	144.4833279
chr1	27677181	27677611	23.55012627
chr1	27684041	27684365	25.36045967
chr1	27691980	27692304	22.61680467
chr1	27692984	27693159	25.21707744
chr1	27693335	27693765	84.51498021
chr1	27718796	27719255	142.057563
chr1	27754683	27755113	74.35778806
chr1	27816615	27816744	40.27720557
chr1	27834659	27835089	62.3773086
chr1	27852452	27852882	27.82089234
chr1	27853266	27853900	57.68075596
chr1	27869297	27869621	91.13712563
chr1	27890049	27890479	105.6795299
chr1	27894736	27895166	87.8124292
chr1	27929839	27930269	54.50966891
chr1	27977102	27977532	65.26879538
chr1	27986185	27986644	53.3090999
chr1	27995756	27996262	220.2046072
chr1	28051902	28052309	306.243518
chr1	28099558	28099882	20.93195109
chr1	28157134	28157458	29.5219189
chr1	28199280	28199710	24.3792091
chr1	28240956	28241805	985.2975441
chr1	28261649	28261973	19.75132728
chr1	28285891	28286215	20.48142204
chr1	28414953	28415383	77.55933788
chr1	28474757	28475081	21.08100352
chr1	28481305	28481735	51.20120801
chr1	28559352	28559605	156.0498654
chr1	28562495	28562931	70.93325797
chr1	28563136	28563460	28.83551208
chr1	28586242	28586566	19.80991878
chr1	28655258	28655688	86.3719216
chr1	28678450	28678774	28.52527914
chr1	28695959	28696254	243.3969409
chr1	28832686	28833010	33.43832927
chr1	28836868	28837192	21.12142449
chr1	28844868	28845577	340.6241097
chr1	28867262	28867586	22.88080132
chr1	28878929	28879660	85.78099316
chr1	28908364	28908683	300.1637674
chr1	28916578	28917008	21.60878623
chr1	28969508	28969851	227.8059581
chr1	28974686	28974925	144.5800317
chr1	28995171	28995348	34.83276747
chr1	28996072	28996502	22.48898635
chr1	29063136	29063502	151.4192793
chr1	29063623	29064053	39.22059498
chr1	29117145	29117469	32.48640891
chr1	29138564	29138736	46.10977888
chr1	29210237	29210667	74.28118759
chr1	29211018	29211342	39.66406823
chr1	29211525	29211765	127.6609176
chr1	29213196	29213688	127.0100804
chr1	29213965	29214289	31.03435484
chr1	29214691	29215015	25.21985884
chr1	29240691	29241966	275.3341947
chr1	29451070	29451259	24.78320336
chr1	29451454	29451884	98.59230624
chr1	29483456	29483886	52.1114992
chr1	29507452	29507882	70.49474722
chr1	29508261	29508701	229.049467
chr1	29557298	29557712	183.8251678
chr1	29562888	29563166	185.3686709
chr1	29564747	29565177	105.9135359
chr1	29585931	29586136	59.22596597
chr1	29586449	29586538	25.9100897
chr1	29676700	29676982	140.5130109
chr1	30122510	30122834	26.3017832
chr1	30658673	30659103	57.58949114
chr1	31128521	31128845	35.47357572
chr1	31186227	31186551	20.59529289
chr1	31191138	31191227	22.46243802
chr1	31191518	31192016	507.363726
chr1	31202109	31202539	52.49157128
chr1	31229375	31229699	23.36411228
chr1	31238749	31239073	21.29613304
chr1	31242011	31242309	218.0976362
chr1	31247903	31248333	23.00450996
chr1	31249350	31249862	45.40883121
chr1	31250624	31250897	46.82943399
chr1	31251056	31251470	251.571627
chr1	31255153	31255583	78.55069378
chr1	31282771	31282895	42.20453909
chr1	31297084	31297514	44.02490459
chr1	31344998	31345428	24.65648457
chr1	31381410	31382076	107.7812116
chr1	31386787	31387111	20.74357044
chr1	31392008	31392438	22.88185902
chr1	31538483	31539016	316.3077565
chr1	31628221	31628463	132.9806122
chr1	31632644	31633074	40.11318893
chr1	31643669	31644099	22.26391653
chr1	31654550	31654838	226.8209868
chr1	31655147	31655471	29.76087451
chr1	31769354	31769784	77.65409505
chr1	31846481	31846688	119.4834187
chr1	31867566	31867890	26.60134944
chr1	31886031	31886189	44.52179283
chr1	32014208	32014532	42.17357062
chr1	32110020	32110450	38.9840911
chr1	32110712	32111036	27.78076606
chr1	32170742	32171081	409.6462799
chr1	32208462	32208763	233.8697401
chr1	32216645	32216969	29.58898223
chr1	32229760	32230190	57.49142839
chr1	32253882	32254366	45.9183948
chr1	32281400	32281830	121.8759403
chr1	32394441	32394699	188.0453582
chr1	32403825	32404513	540.0293872
chr1	32405385	32405815	21.55377897
chr1	32410366	32410711	307.5268808
chr1	32420283	32420515	124.030238
chr1	32423443	32423684	234.7356049
chr1	32479044	32479433	239.4095044
chr1	32538182	32538656	55.52743494
chr1	32645113	32645786	410.8195977
chr1	32666194	32666558	379.2119096
chr1	32667078	32667402	29.6020423
chr1	32671080	32671510	83.79556255
chr1	32706929	32707213	236.4665544
chr1	32713740	32714170	46.97339463
chr1	32757219	32757649	56.68158127
chr1	32800664	32801139	155.3165814
chr1	32801408	32801527	29.48178916
chr1	32801763	32801940	29.14091324
chr1	32811162	32811486	30.77000422
chr1	32816541	32816933	665.7225759
chr1	32817092	32817377	140.2810487
chr1	32879634	32879795	103.4905206
chr1	32907858	32908296	115.4499408
chr1	32966286	32966556	20.87702163
chr1	33005286	33005578	209.0178786
chr1	33116373	33117426	610.3090409
chr1	33177856	33178180	19.64696914
chr1	33190428	33190858	69.65129667
chr1	33207259	33207453	35.87082195
chr1	33235186	33235510	39.73535908
chr1	33282807	33283062	181.3856843
chr1	33283426	33283929	120.2790607
chr1	33336344	33336668	30.5998958
chr1	33352156	33352480	27.22021062
chr1	33358392	33358587	101.1534105
chr1	33366739	33367113	212.116622
chr1	33429585	33430015	61.19299391
chr1	33430268	33430634	129.7698265
chr1	33501603	33502033	63.85995385
chr1	33502289	33502923	788.6707032
chr1	33520904	33521228	32.8658821
chr1	33565319	33565456	49.75076689
chr1	33592727	33593157	90.63424571
chr1	33631037	33631190	57.78726309
chr1	33646529	33646843	128.7850248
chr1	33813303	33813627	21.66640065
chr1	33815523	33816315	515.9122841
chr1	33839883	33840207	38.70351577
chr1	33862347	33862671	19.8793787
chr1	33896037	33896154	37.9272033
chr1	33896520	33896695	36.86427118
chr1	34628663	34628987	24.56132394
chr1	35226879	35227309	103.0343032
chr1	35250453	35250883	90.8753651
chr1	35309734	35310058	27.58248684
chr1	35311018	35311448	67.25662964
chr1	35325303	35325723	371.6023404
chr1	35331877	35332175	173.3399346
chr1	35395054	35395378	24.4171787
chr1	35411881	35412205	28.86041535
chr1	35450604	35451111	130.4526951
chr1	35497202	35497526	110.5885994
chr1	35544901	35544982	34.35831281
chr1	35544996	35545426	78.50925821
chr1	35657904	35658111	45.59652271
chr1	35658617	35659075	59.73101173
chr1	35734127	35734348	129.7197729
chr1	35744947	35745186	160.4506967
chr1	36022603	36022927	21.37853639
chr1	36023250	36023508	92.7844307
chr1	36024278	36024602	20.96921023
chr1	36106996	36107320	113.1749502
chr1	36173333	36173524	61.75125024
chr1	36184349	36184985	346.5801478
chr1	36235073	36235779	412.7731997
chr1	36273532	36273676	42.3971716
chr1	36335274	36335509	118.316495
chr1	36348126	36348584	61.84462893
chr1	36396391	36396782	164.2664347
chr1	36552818	36553142	29.01721658
chr1	36554365	36554661	224.5633928
chr1	36614772	36615202	33.83529749
chr1	36623819	36624143	23.61033809
chr1	36626435	36626865	68.91692957
chr1	36627548	36627978	25.11157547
chr1	36678453	36678883	22.13401464
chr1	36688695	36689019	31.40236004
chr1	36689665	36690445	106.867913
chr1	36765494	36765719	253.6215861
chr1	36772526	36772850	26.92816191
chr1	36786772	36787494	562.487681
chr1	36839368	36839798	46.15419664
chr1	36850574	36850898	21.93457563
chr1	36852181	36852402	132.6448156
chr1	36863270	36863748	69.69859992
chr1	36866634	36866958	23.03735297
chr1	36929952	36930230	235.151741
chr1	36979617	36980047	54.19570537
chr1	37169336	37169766	58.63962806
chr1	37499943	37500123	50.87007858
chr1	37721011	37721335	23.00315392
chr1	37939983	37940302	66.21477838
chr1	37945183	37945613	63.89283478
chr1	37980254	37980648	357.7865475
chr1	38019815	38020245	91.69604013
chr1	38022348	38022778	56.83157644
chr1	38061394	38061679	189.4624834
chr1	38156035	38156359	23.05780287
chr1	38157324	38157630	249.4117497
chr1	38158331	38158655	23.77122246
chr1	38259396	38259890	154.3327045
chr1	38261017	38261447	89.27583301
chr1	38273291	38273615	25.76331202
chr1	38274203	38274337	38.17886832
chr1	38325308	38326079	266.8178349
chr1	38388537	38388982	60.84654522
chr1	38397184	38397785	87.01073908
chr1	38411824	38412148	25.31968679
chr1	38454967	38455397	69.59548085
chr1	38455504	38455934	36.680359
chr1	38465087	38465411	20.25577027
chr1	38470965	38471289	24.64784711
chr1	38471841	38472165	37.49740747
chr1	38477953	38478367	805.1467575
chr1	38497111	38497435	19.70373041
chr1	38512027	38512185	34.26987492
chr1	38512399	38512854	138.349296
chr1	38679428	38679752	24.32726146
chr1	38757610	38758267	160.1795519
chr1	38774405	38774835	39.36064495
chr1	39210121	39210445	30.66724823
chr1	39211522	39211952	30.66030861
chr1	39251846	39252170	23.77478527
chr1	39269773	39269990	69.80517543
chr1	39281844	39282126	200.5865008
chr1	39325480	39325688	107.9027201
chr1	39338592	39338700	35.68129462
chr1	39338810	39339015	24.35897003
chr1	39492473	39492797	26.50047798
chr1	39547131	39547573	143.428401
chr1	39570970	39571051	20.5569878
chr1	39851337	39851606	143.4997377
chr1	39873962	39874392	47.99798121
chr1	39874741	39875065	23.40397496
chr1	39956928	39957382	120.3834889
chr1	40042450	40042687	115.2204477
chr1	40105311	40105635	30.853914
chr1	40143453	40143578	84.99943043
chr1	40149585	40149909	30.6323382
chr1	40156817	40157247	88.10016053
chr1	40167382	40167682	125.6639679
chr1	40176874	40177343	49.38640579
chr1	40204274	40204524	147.7019694
chr1	40254603	40255149	301.589338
chr1	40264816	40265203	231.2071592
chr1	40282489	40282813	23.472565
chr1	40283008	40283242	117.3728225
chr1	40349032	40349462	95.07020464
chr1	40364706	40365136	65.36881889
chr1	40366647	40366836	33.38219348
chr1	40367431	40367630	26.76252185
chr1	40367907	40368231	36.48815773
chr1	40505300	40505624	35.07863544
chr1	40505780	40506067	208.6220502
chr1	40562470	40563106	389.1599252
chr1	40626745	40627192	54.92894165
chr1	40723716	40724040	103.608669
chr1	40776634	40776958	25.11841283
chr1	40780944	40781213	214.1749373
chr1	40915585	40915894	134.5735334
chr1	40916542	40916866	20.36482547
chr1	40942792	40943197	316.0497374
chr1	40943362	40943686	28.27168567
chr1	40974175	40974605	94.03058588
chr1	40997203	40997543	284.1974681
chr1	41116798	41117228	57.62468901
chr1	41131141	41131465	34.21827917
chr1	41157257	41157973	322.0589636
chr1	41249026	41249622	352.6532634
chr1	41249873	41250204	200.2754752
chr1	41267825	41268136	220.0832305
chr1	41274640	41274972	326.5567043
chr1	41327639	41327963	21.32302499
chr1	41328289	41328719	22.61429318
chr1	41329286	41329610	59.19660824
chr1	41445071	41446086	647.2289842
chr1	41469422	41469876	242.2841604
chr1	41626218	41626542	20.58752648
chr1	41706844	41707274	102.7192056
chr1	41707569	41707864	40.11571612
chr1	41707968	41708384	131.6324781
chr1	41779254	41779684	69.94082728
chr1	41827030	41827836	205.5002789
chr1	41894933	41895257	20.76551873
chr1	41961909	41962294	199.8007583
chr1	42347790	42348114	32.19397768
chr1	42385557	42385642	43.40903236
chr1	42501721	42501860	41.51765747
chr1	42763625	42763949	21.11428479
chr1	42800080	42800338	134.932345
chr1	42800804	42801158	250.2511222
chr1	42846540	42846698	51.56407856
chr1	42922056	42922302	147.041075
chr1	43123582	43124199	418.4857963
chr1	43147648	43147942	138.0968675
chr1	43148561	43148973	190.755786
chr1	43195737	43196061	20.59753527
chr1	43232507	43232831	19.76495673
chr1	43232972	43233296	35.52287247
chr1	43282829	43283153	33.62365643
chr1	43290691	43291325	111.2611261
chr1	43311531	43311855	29.6070511
chr1	43312204	43312512	291.8253194
chr1	43352484	43352914	90.26350208
chr1	43390187	43390407	104.2502195
chr1	43402212	43402642	79.32775736
chr1	43423872	43424606	212.5977782
chr1	43432718	43433148	71.82813359
chr1	43637762	43638037	185.0894016
chr1	43638269	43638671	592.9278776
chr1	43738571	43738895	31.18972336
chr1	43770622	43770867	165.129677
chr1	43795885	43796209	35.8338259
chr1	43809881	43810205	19.99662543
chr1	43824536	43824966	22.12534685
chr1	43832930	43833166	141.515703
chr1	43833670	43834247	349.3065699
chr1	43919152	43919582	90.94250762
chr1	43988670	43989106	67.95212667
chr1	43996543	43996773	85.01064078
chr1	43997189	43997405	57.26149274
chr1	44045652	44046082	66.19290687
chr1	44079194	44079624	63.0596549
chr1	44115535	44115859	24.43857111
chr1	44172726	44173289	461.6699236
chr1	44300168	44300598	26.32101364
chr1	44399860	44400290	22.65309721
chr1	44412092	44412446	198.7622
chr1	44435474	44435904	31.08609134
chr1	44440385	44440750	327.3730217
chr1	44444652	44445082	62.18239766
chr1	44445452	44445793	151.8067082
chr1	44457082	44457317	130.8694835
chr1	44457442	44457766	27.26998786
chr1	44471395	44471719	30.92413986
chr1	44495973	44496229	65.00182382
chr1	44496376	44496614	115.7973588
chr1	44678848	44679172	99.90040686
chr1	44692813	44693243	22.51496758
chr1	44756523	44756758	172.2146273
chr1	44820824	44821076	116.4129365
chr1	45097497	45097767	100.1574497
chr1	45102896	45103326	69.44947076
chr1	45103674	45104104	143.8516936
chr1	45139872	45140302	54.94775577
chr1	45187312	45187411	54.26774872
chr1	45187673	45188103	104.5979825
chr1	45196255	45196579	29.17973017
chr1	45196896	45197129	124.4042253
chr1	45205415	45205926	157.4460751
chr1	45241019	45241240	100.1675453
chr1	45251790	45252375	63.21579299
chr1	45265408	45265722	252.402128
chr1	45265934	45266364	96.99851593
chr1	45273033	45273607	283.646221
chr1	45292181	45292505	22.32373307
chr1	45452112	45452611	536.7350461
chr1	45476794	45477224	38.09319865
chr1	45477844	45478089	105.3714711
chr1	45478171	45478697	164.8406558
chr1	45506007	45506331	32.30999516
chr1	45671592	45671930	234.1080195
chr1	45672152	45672352	50.68562418
chr1	45769064	45769388	32.37918874
chr1	45769722	45769885	106.7167204
chr1	45805454	45806032	237.2178789
chr1	45806415	45806845	33.47771725
chr1	45950819	45951143	22.87116567
chr1	45956817	45957146	211.2323039
chr1	45965920	45966175	147.178087
chr1	45987212	45987642	72.79949865
chr1	46016140	46016740	519.8426195
chr1	46049384	46049708	20.01748944
chr1	46050126	46050623	269.03252
chr1	46152541	46152932	122.6266494
chr1	46216182	46216571	173.6064683
chr1	46268438	46268691	173.3646698
chr1	46269062	46269400	135.5289884
chr1	46598170	46598926	690.7427435
chr1	46622343	46622563	141.376928
chr1	46635537	46635861	34.86230625
chr1	46664056	46664486	79.86921835
chr1	46668779	46669209	63.99777793
chr1	46712499	46712929	92.9070633
chr1	46713232	46713510	175.7920835
chr1	46767408	46767505	38.44226935
chr1	46767879	46768001	25.62211701
chr1	46769390	46769714	22.70269671
chr1	46780155	46780479	19.61202093
chr1	46806334	46806544	80.45584783
chr1	46859797	46860121	27.8090035
chr1	46884723	46885153	82.99452896
chr1	46908236	46908760	47.1326675
chr1	46955292	46955616	19.66454897
chr1	46962159	46962589	65.63412965
chr1	46985890	46986320	69.77645524
chr1	46988242	46988566	111.8345997
chr1	46992427	46992751	26.71129808
chr1	46998525	46998849	22.46066137
chr1	47010458	47010888	23.75177601
chr1	47069711	47070035	22.79749151
chr1	47082171	47082660	258.7532355
chr1	47133832	47134262	83.57390998
chr1	47184455	47185126	176.6865115
chr1	47679389	47679713	30.23435445
chr1	47694844	47695168	26.561826
chr1	47696394	47696824	74.59805223
chr1	47697107	47697537	39.25331936
chr1	47697854	47698284	50.2511447
chr1	47707390	47707714	21.58917156
chr1	47779704	47779942	167.3156492
chr1	47799216	47799870	112.5034992
chr1	47898186	47898510	23.96708225
chr1	47902160	47902484	25.79500798
chr1	47903171	47903468	184.0980666
chr1	47903647	47903821	21.82385028
chr1	47973552	47973982	126.9687235
chr1	48110069	48110393	20.64638979
chr1	48936228	48936552	28.8553666
chr1	48937772	48938096	20.18321141
chr1	48964207	48964531	28.98478774
chr1	49146130	49146454	20.41324316
chr1	50489368	50489798	62.91667562
chr1	50798717	50798941	49.02275124
chr1	50799187	50799560	177.1581603
chr1	51425546	51425757	42.09692794
chr1	51425792	51426222	78.2903568
chr1	51433700	51433943	72.84436393
chr1	51434051	51434450	330.4520968
chr1	51443475	51444221	118.0352155
chr1	51537882	51538206	19.91834579
chr1	51701850	51702063	127.3386914
chr1	51762647	51762948	248.8796409
chr1	51765602	51766032	24.95655499
chr1	51786957	51787387	21.08703793
chr1	51791550	51791874	28.25082275
chr1	51796911	51797235	29.09844804
chr1	51983648	51983882	104.6351527
chr1	51983946	51984037	33.06960108
chr1	51984335	51984550	67.41535069
chr1	52082688	52083118	23.90487037
chr1	52088062	52088492	24.59664808
chr1	52194951	52195381	109.9065751
chr1	52195532	52195962	53.80211619
chr1	52217778	52218102	21.82758958
chr1	52218210	52218640	87.34155771
chr1	52344138	52344568	66.25089623
chr1	52345235	52345379	51.28994208
chr1	52423405	52423835	51.08878178
chr1	52456284	52456365	28.2539412
chr1	52498974	52499166	35.19638176
chr1	52499253	52499485	80.88541903
chr1	52520582	52521012	55.38125144
chr1	52521194	52521518	27.97322388
chr1	52521814	52522244	129.8562682
chr1	52607489	52607911	249.0638025
chr1	52830957	52831278	135.2425835
chr1	52831719	52831943	116.4955884
chr1	53018393	53018783	134.2999286
chr1	53019021	53019451	118.3965842
chr1	53162856	53163286	23.92879431
chr1	53163578	53164284	278.4007302
chr1	53168871	53169191	184.2456852
chr1	53192001	53192325	23.45697839
chr1	53192350	53192780	22.38100792
chr1	53308194	53308788	520.3516767
chr1	53379311	53379508	132.9740265
chr1	53392841	53393116	172.5067576
chr1	53546422	53546852	21.10965927
chr1	53600966	53601396	71.18944314
chr1	53649092	53649416	78.06756186
chr1	53662228	53662479	184.841851
chr1	53685928	53686358	58.70422296
chr1	53703290	53703720	101.4414801
chr1	53704002	53704543	68.14532159
chr1	53791530	53791960	84.97054336
chr1	53792335	53792596	112.9112227
chr1	53793601	53794031	24.62351771
chr1	53925881	53926420	441.0746963
chr1	54204703	54204884	39.22496349
chr1	54304002	54304299	156.2555741
chr1	54355484	54355687	126.6737069
chr1	54410879	54411541	90.93004922
chr1	54518857	54519317	74.20284839
chr1	54629370	54629571	107.1857219
chr1	54665645	54666075	48.52825209
chr1	54752962	54753137	56.11004013
chr1	54871556	54871880	19.75072103
chr1	54871955	54872385	30.45022597
chr1	54930092	54930522	95.56539823
chr1	54953831	54954169	173.4645676
chr1	54954956	54955280	40.31631282
chr1	55007857	55008080	98.39059343
chr1	55181325	55181832	70.19551987
chr1	55229879	55230334	74.06309798
chr1	55352429	55352999	169.4857759
chr1	55461959	55462389	108.1707285
chr1	55462724	55463154	81.25228113
chr1	55505066	55505411	172.8185554
chr1	55506081	55506405	31.64132772
chr1	55679866	55680190	25.10468507
chr1	55680693	55680801	43.75630333
chr1	55680911	55681235	26.2134235
chr1	55743083	55743513	84.92034845
chr1	57110954	57111069	31.14599307
chr1	58512905	58513229	26.82194261
chr1	59062458	59062782	21.77135181
chr1	59221100	59221530	79.69485532
chr1	59247444	59247646	60.20340019
chr1	59248005	59248499	315.5076731
chr1	59249593	59249725	47.79380841
chr1	59250775	59251099	35.64164996
chr1	59280975	59281251	158.3621643
chr1	59281926	59282356	76.81990728
chr1	59348948	59349378	34.61164159
chr1	59349564	59349994	62.03824628
chr1	59358925	59359355	97.08167986
chr1	59362361	59362544	88.83893081
chr1	59364699	59365129	95.67839374
chr1	59369198	59369628	139.5574969
chr1	59441546	59441976	22.58668234
chr1	59474186	59474616	64.11768362
chr1	59562161	59562591	21.96749322
chr1	59762119	59762807	143.2395914
chr1	59856878	59857202	25.38911017
chr1	61160586	61160910	22.95453806
chr1	61515619	61515943	22.24941262
chr1	61519478	61519908	73.63710927
chr1	61522526	61522956	65.37293135
chr1	61542547	61542985	52.63396322
chr1	61545597	61545921	21.52163632
chr1	61548066	61548251	48.09852665
chr1	61549075	61549399	31.15170265
chr1	61581115	61581545	49.72703835
chr1	61649868	61650071	130.1092245
chr1	61718906	61719336	52.92162718
chr1	62190702	62191192	111.3380899
chr1	62901932	62902212	66.32146933
chr1	62902285	62902577	134.1712467
chr1	62902779	62903006	38.92880017
chr1	62903192	62903622	21.16223146
chr1	63153909	63154174	105.0906702
chr1	63249284	63250022	83.74506692
chr1	63782872	63783004	27.977962
chr1	63783118	63783342	43.27620668
chr1	63788290	63788646	93.58089216
chr1	63789209	63789639	96.63090051
chr1	63793230	63793660	83.06902164
chr1	63795361	63795685	32.6500943
chr1	63832778	63833208	43.33931043
chr1	63833225	63833412	42.37813806
chr1	63988800	63989075	197.9549457
chr1	64239407	64239731	30.26441294
chr1	65210209	65210686	148.6985547
chr1	65329856	65330286	55.67923652
chr1	65532276	65532365	40.70192917
chr1	65532999	65533247	104.0002311
chr1	65533480	65533990	53.14260092
chr1	65541075	65541399	22.91154408
chr1	65613024	65613597	206.447671
chr1	65614305	65614467	29.20129618
chr1	65719822	65720252	122.9685345
chr1	65758714	65759150	58.22908189
chr1	65774893	65775444	59.76309579
chr1	65775500	65775656	26.11747027
chr1	65785602	65785849	217.5943907
chr1	65933241	65933565	21.00531176
chr1	65946576	65947006	65.40064275
chr1	65975950	65976380	26.12814444
chr1	65990949	65991549	234.3043247
chr1	66708337	66708661	19.97590587
chr1	67390381	67390705	28.85795266
chr1	67390888	67391178	203.1805913
chr1	67395707	67396137	60.38345411
chr1	67519730	67519958	39.43318099
chr1	67520003	67520200	101.1810344
chr1	67614821	67615145	21.78149505
chr1	67895262	67895565	184.8813484
chr1	67896159	67896361	45.61806797
chr1	67896493	67896908	216.614998
chr1	67944845	67945081	193.8140659
chr1	68025063	68025387	27.78656276
chr1	68150741	68151171	85.99687019
chr1	68151880	68152204	28.90063415
chr1	68177503	68177827	26.25462191
chr1	68224774	68225098	20.32688904
chr1	68225703	68226027	20.34444874
chr1	68512525	68512955	67.51137791
chr1	68962751	68963007	117.978542
chr1	70005644	70006074	48.72834333
chr1	70032857	70033318	75.13548795
chr1	70034248	70034474	57.3632615
chr1	70385027	70385351	20.75418308
chr1	70671098	70671528	24.84199698
chr1	70686897	70687187	117.4083339
chr1	70820371	70820924	181.7102767
chr1	70876785	70877109	29.24670583
chr1	71141343	71141667	22.64177131
chr1	71202849	71203173	20.57547591
chr1	71210903	71211227	24.88596596
chr1	71512222	71512391	46.64800054
chr1	71513380	71513526	31.85334729
chr1	75198721	75199151	24.44599685
chr1	75590304	75590628	31.50125873
chr1	75590971	75591295	19.7603855
chr1	75820021	75820451	31.43164872
chr1	76189886	76190482	176.1257198
chr1	76251575	76251899	21.97757293
chr1	76262440	76262721	226.4027507
chr1	76540164	76540424	113.4336285
chr1	76540746	76540857	46.12445928
chr1	77813421	77813745	25.21181489
chr1	78148454	78148891	73.20415368
chr1	78148948	78149196	55.03543128
chr1	78210358	78210491	60.83930385
chr1	78245100	78245424	86.95195383
chr1	78444990	78445420	77.87105643
chr1	78445677	78446001	22.17282664
chr1	84326556	84326986	60.73167903
chr1	84464818	84464926	60.86726768
chr1	84465014	84465244	149.8157882
chr1	84542997	84543427	20.98380931
chr1	84764089	84764349	188.2901604
chr1	84764760	84765190	99.561143
chr1	84945043	84945484	83.0053955
chr1	84971480	84972027	189.721023
chr1	84972117	84972547	94.655436
chr1	85039929	85040201	150.1915615
chr1	85070153	85070583	127.6513447
chr1	85086402	85086610	86.75127094
chr1	85086760	85086910	23.70175764
chr1	85155957	85156620	112.2063447
chr1	85462610	85462934	24.00846586
chr1	85666389	85667200	96.74488264
chr1	85667536	85667966	26.84369298
chr1	85725404	85725567	58.99723339
chr1	85742040	85742470	53.66928229
chr1	86042620	86043050	147.6655766
chr1	86046262	86046768	306.1882987
chr1	86046920	86047212	171.453572
chr1	86173870	86174300	21.38500039
chr1	86620810	86621134	27.70297435
chr1	86927089	86927519	34.71120863
chr1	87018702	87019333	149.4226047
chr1	87170067	87170521	77.93967651
chr1	87380338	87380446	33.01033675
chr1	87597457	87597781	22.71947512
chr1	87793810	87794240	77.58152904
chr1	87796869	87797193	27.01259313
chr1	87797371	87797695	37.55141367
chr1	87800924	87801358	132.1004009
chr1	89149490	89149920	69.6251196
chr1	89356973	89357537	62.46559541
chr1	89457326	89457756	99.06165048
chr1	89458180	89458399	61.08890127
chr1	89458612	89459042	73.41943933
chr1	89593908	89594232	26.94164446
chr1	89989665	89990599	439.2650194
chr1	90007195	90007625	24.11718831
chr1	90098562	90099274	128.6871894
chr1	90252210	90252640	25.22259089
chr1	90286282	90286840	237.3295193
chr1	90362039	90362363	24.28527539
chr1	90406818	90406991	123.578508
chr1	90460432	90460734	137.194475
chr1	91182977	91183188	53.99144764
chr1	91183514	91183770	93.87452532
chr1	91195129	91195374	107.228938
chr1	91195922	91196246	26.26572131
chr1	91317010	91317308	221.3868092
chr1	91487467	91488020	653.0908606
chr1	91869906	91870336	106.0134866
chr1	91966207	91966789	390.3748349
chr1	91966824	91967097	26.6038486
chr1	92021642	92022072	22.38061443
chr1	92117158	92117482	32.1196584
chr1	92197917	92198347	58.88590093
chr1	92350936	92351047	37.25056151
chr1	92351384	92351748	142.0927619
chr1	92546003	92546433	101.0744713
chr1	92764151	92764639	66.17863301
chr1	92951414	92951500	36.58139654
chr1	93250101	93250425	20.65701157
chr1	93250639	93251178	504.1454458
chr1	93297428	93297752	91.16000025
chr1	93422639	93423069	21.96046047
chr1	93426607	93426781	33.60514734
chr1	93427330	93427425	32.65890116
chr1	93544658	93544924	127.7852931
chr1	93645513	93646015	182.2520444
chr1	93646350	93646674	28.50778128
chr1	93811233	93811568	174.018704
chr1	93907903	93908139	194.1907472
chr1	93913595	93913730	29.56658973
chr1	93969752	93970182	55.76053046
chr1	94033077	94033408	196.7672196
chr1	94147211	94147401	52.03080704
chr1	94312060	94312421	143.8806706
chr1	94312761	94313241	62.45529212
chr1	94313422	94313746	23.69951001
chr1	94344506	94344936	92.15500843
chr1	94375054	94375323	183.9282539
chr1	94713211	94713535	35.80003891
chr1	94883506	94884000	124.3735854
chr1	95221360	95221684	23.02853972
chr1	95392455	95392885	84.98238438
chr1	95538319	95538749	21.89701626
chr1	95582246	95582676	65.069964
chr1	95582734	95583058	21.86819037
chr1	95699530	95700029	127.8793836
chr1	97187068	97187343	156.4916425
chr1	97187776	97188100	19.74956141
chr1	98386229	98386385	31.77851075
chr1	98386505	98386698	33.3571244
chr1	100065293	100065723	21.38877433
chr1	100111477	100111907	22.9777512
chr1	100314994	100315427	58.75104968
chr1	100315481	100315935	70.85674361
chr1	100435401	100435651	120.1683273
chr1	100503482	100503599	50.41281186
chr1	100503954	100504384	88.70604395
chr1	100597081	100597511	25.4308521
chr1	100598613	100598880	173.5994026
chr1	100731435	100731865	45.21040332
chr1	100816778	100817218	68.32874768
chr1	100929304	100929628	31.68585136
chr1	101252393	101252823	23.9495951
chr1	101360534	101360858	27.1170516
chr1	101361078	101361566	46.64786719
chr1	101362087	101362411	22.26804133
chr1	101491333	101491763	92.56510148
chr1	104068360	104068653	206.3850311
chr1	107560301	107560625	19.56581491
chr1	107599108	107599644	69.50417343
chr1	107599891	107600321	100.3881538
chr1	108742649	108743092	73.59285803
chr1	109102499	109102797	124.5810998
chr1	109234728	109234943	116.7395335
chr1	109288896	109289285	367.0425954
chr1	109289485	109289915	83.10770565
chr1	109370737	109371061	21.28663824
chr1	109419539	109419818	160.7124707
chr1	109505715	109506301	354.8576432
chr1	109584313	109584743	104.1961606
chr1	109618425	109618855	45.74699423
chr1	109622307	109622871	123.7973068
chr1	109633177	109633733	176.1894517
chr1	109642661	109643110	425.2821368
chr1	109643146	109643413	93.11424917
chr1	109729343	109729773	97.05067348
chr1	109733928	109734358	58.6570432
chr1	109756755	109757185	66.35589197
chr1	109761116	109761417	260.1247789
chr1	109791888	109792306	241.8028956
chr1	109792568	109792739	44.15585208
chr1	109796429	109796753	26.69029876
chr1	109806241	109806462	143.8608788
chr1	109817320	109817644	21.10771828
chr1	109825875	109826171	109.142218
chr1	109841293	109841554	239.5347943
chr1	109931551	109931875	31.66250273
chr1	109940310	109940740	73.35840082
chr1	109940792	109940934	35.4541216
chr1	109968958	109969247	48.97820429
chr1	109969273	109969627	203.2082217
chr1	110009003	110009582	68.78654394
chr1	110026787	110027232	138.5680772
chr1	110052243	110052550	152.1139932
chr1	110074982	110075306	47.39050993
chr1	110083399	110083723	33.88205364
chr1	110090928	110091450	77.61026755
chr1	110162296	110162505	107.1534851
chr1	110162555	110162669	68.03920078
chr1	110198633	110198732	37.91616352
chr1	110198768	110199198	25.62012264
chr1	110282744	110283174	90.3835306
chr1	110316268	110316592	36.88684386
chr1	110339200	110339630	24.91692197
chr1	110356874	110357198	21.77810371
chr1	110364682	110365112	56.28099847
chr1	110369589	110369777	119.3666589
chr1	110425148	110425472	27.42770836
chr1	110439314	110439419	45.04011681
chr1	110444355	110444679	24.99638057
chr1	110453171	110453495	21.51862055
chr1	110453513	110453943	63.47927215
chr1	110460762	110461086	108.5982268
chr1	110522197	110522627	66.92044347
chr1	110527313	110527728	132.490587
chr1	110577813	110577928	36.064577
chr1	110627201	110627631	86.11736072
chr1	110673010	110673126	40.13151461
chr1	110692923	110693247	22.17564886
chr1	110752811	110753003	32.81799581
chr1	110753309	110753994	202.5030065
chr1	110880753	110881278	578.1174243
chr1	110881920	110882244	21.89164781
chr1	110882446	110882551	36.51554231
chr1	110950201	110950580	216.6800453
chr1	110955185	110955615	49.12705409
chr1	110979240	110979564	27.22617476
chr1	111161991	111162421	99.58583011
chr1	111323473	111323797	28.84345252
chr1	111505792	111506675	342.39455
chr1	111681854	111682284	80.3075116
chr1	111682566	111682890	26.38136885
chr1	111740210	111740534	27.36516674
chr1	111991677	111992107	64.34213922
chr1	112050461	112050904	77.39395808
chr1	112163059	112163462	360.1033488
chr1	112281332	112281479	35.91551205
chr1	112281887	112282425	405.0521285
chr1	112298034	112298283	136.93519
chr1	112298428	112298674	102.1891711
chr1	112864656	112865086	34.92803013
chr1	113004716	113005040	22.37069292
chr1	113005444	113005768	28.89983243
chr1	113008728	113008983	205.6649956
chr1	113044446	113044770	20.74944626
chr1	113051311	113051559	46.26309765
chr1	113162159	113162495	222.9093458
chr1	113217627	113218043	169.290494
chr1	113219123	113219553	56.79954739
chr1	113247473	113247823	356.5148531
chr1	113249899	113250223	25.05669391
chr1	113257546	113257976	131.6313148
chr1	113398089	113398519	91.49030104
chr1	113498349	113499367	412.3505135
chr1	113499464	113499788	21.90469531
chr1	113499953	113500277	30.11254546
chr1	113615660	113616090	57.70487027
chr1	113752878	113753308	29.1884446
chr1	113932583	113932702	27.09957892
chr1	113933259	113933340	30.9665779
chr1	114219979	114220166	161.91393
chr1	114301747	114301921	22.67219158
chr1	114302072	114302325	173.2534911
chr1	114355034	114355385	432.9647812
chr1	114355821	114356145	30.22902216
chr1	114414177	114414501	40.71267586
chr1	114447103	114447701	131.5140825
chr1	114447862	114448076	59.8631468
chr1	114456868	114457298	82.35569869
chr1	114471844	114472442	65.78332672
chr1	114491555	114491879	28.12557967
chr1	114889093	114889523	73.21039471
chr1	115047892	115048322	64.64730134
chr1	115053721	115054221	640.3101277
chr1	115064408	115064559	54.8648336
chr1	115124270	115124785	121.6504431
chr1	115212700	115212972	70.72557537
chr1	115259222	115259652	68.82292482
chr1	115300651	115300975	31.50053355
chr1	115323175	115323605	34.22290856
chr1	115397384	115397646	186.0344617
chr1	116184145	116184591	93.81878171
chr1	116184984	116185239	62.35853629
chr1	116190932	116191256	19.70500137
chr1	116371134	116371458	29.56703495
chr1	116518625	116518949	29.46256101
chr1	116694648	116695078	66.49215297
chr1	116710922	116711352	94.00201273
chr1	116854245	116854675	78.28509524
chr1	116879035	116879465	24.0222746
chr1	116915753	116916060	233.3981163
chr1	116916148	116917003	197.1417492
chr1	116917450	116917774	28.31491235
chr1	116958308	116958738	25.8815121
chr1	116961075	116961505	133.8934246
chr1	117018989	117019419	65.74444501
chr1	117080031	117080355	20.93338535
chr1	117099408	117099547	57.23372955
chr1	117112943	117113233	219.3612894
chr1	117113590	117113915	327.4728236
chr1	117209352	117209676	22.38432283
chr1	117210194	117210517	132.0990032
chr1	117305373	117305803	104.2943779
chr1	117368528	117368958	153.8886228
chr1	117369846	117370276	63.32897308
chr1	117452705	117453216	326.5103232
chr1	117602042	117602181	24.34439204
chr1	117602184	117602614	110.2136865
chr1	117603049	117603479	70.42572056
chr1	117664211	117664455	58.56661034
chr1	117664675	117665074	335.9260228
chr1	117882628	117882818	125.260472
chr1	117906184	117906508	24.43108701
chr1	117909246	117909543	114.772034
chr1	117909666	117909851	25.25467204
chr1	118156729	118157166	45.66643917
chr1	118198835	118199265	52.88070382
chr1	118199591	118199915	32.01285981
chr1	118250851	118251281	50.80732688
chr1	118472224	118472725	58.93233021
chr1	119526619	119527215	49.45673058
chr1	119682870	119683463	119.1563778
chr1	119829253	119829577	34.96218812
chr1	120191095	120191258	40.68557202
chr1	120402243	120402673	45.46271826
chr1	120925435	120925759	26.02731909
chr1	120925880	120926204	23.2021607
chr1	121261299	121261623	23.87044479
chr1	142833974	142834566	82.57070724
chr1	143467560	143467979	64.73764235
chr1	144521032	144521356	27.48191493
chr1	144532863	144533386	59.05200771
chr1	144533577	144534129	197.466566
chr1	144535180	144535504	20.94726276
chr1	144593602	144593926	28.44590887
chr1	144886638	144886885	195.9152307
chr1	145039655	145040085	56.3261044
chr1	145044899	145045329	65.51727068
chr1	145096168	145096598	85.7897294
chr1	145139489	145139995	172.1921815
chr1	145208973	145209297	23.22620852
chr1	145209901	145210225	24.79307462
chr1	145382345	145382991	96.38934457
chr1	145396530	145396854	23.09137105
chr1	145438186	145438616	59.56855144
chr1	145455159	145455589	64.10650527
chr1	145470364	145470688	31.4960501
chr1	145472810	145473240	81.08773971
chr1	145477258	145477688	21.0216531
chr1	145502003	145502433	25.29663325
chr1	145507479	145507909	68.55360867
chr1	145515288	145515718	70.68534638
chr1	145589207	145589637	81.72461014
chr1	145610911	145611341	99.95635857
chr1	146543936	146544260	24.1433032
chr1	146556026	146556693	99.02816572
chr1	146644206	146644296	43.28135282
chr1	146696759	146697083	23.47568597
chr1	146713987	146714978	140.6958736
chr1	147070994	147071318	25.22988307
chr1	147380220	147380544	28.89747436
chr1	147735376	147735602	145.1188037
chr1	147807069	147807317	141.7248202
chr1	148241388	148241712	34.02584385
chr1	148555982	148556081	36.01598388
chr1	148556082	148556406	21.3320763
chr1	148928132	148928456	20.07005212
chr1	149215450	149215791	278.2655675
chr1	149223330	149223760	33.15252559
chr1	149224422	149224762	354.9886852
chr1	149857768	149858198	24.97820266
chr1	149858454	149858778	35.38594016
chr1	149859210	149859534	23.78639198
chr1	149859903	149860227	22.33540522
chr1	149899472	149899902	21.36333229
chr1	149911253	149911577	20.4831237
chr1	149982510	149982971	57.08473753
chr1	150039210	150039605	185.3557262
chr1	150122201	150122379	20.12538943
chr1	150134315	150134745	22.80329449
chr1	150135551	150135767	171.4599208
chr1	150207001	150207185	96.8221381
chr1	150207622	150207946	30.60217578
chr1	150208845	150209003	43.54426448
chr1	150240832	150241467	47.09048555
chr1	150254829	150254965	34.68071778
chr1	150266071	150266620	201.5972141
chr1	150293772	150294104	337.7293808
chr1	150336417	150336637	108.1296488
chr1	150337017	150337198	50.75163203
chr1	150459514	150460151	88.34986802
chr1	150480334	150480764	70.96128577
chr1	150488067	150488497	78.47300959
chr1	150517989	150518313	24.52164895
chr1	150521329	150521886	111.9155975
chr1	150523529	150523853	39.02297429
chr1	150532372	150532802	90.28707141
chr1	150540716	150540797	37.70125646
chr1	150551756	150552080	28.5534325
chr1	150586037	150586467	46.0651773
chr1	150601521	150601973	48.82864471
chr1	150721560	150721884	22.66675439
chr1	150848555	150848879	21.52940703
chr1	150898500	150898930	101.2549261
chr1	150947162	150947486	22.70022807
chr1	150957688	150958012	19.99423569
chr1	150971517	150972007	51.62195617
chr1	150981330	150981654	21.43762394
chr1	151020829	151021259	72.87889708
chr1	151032027	151032351	20.9585396
chr1	151042847	151043070	153.9246108
chr1	151043350	151043882	52.63895887
chr1	151118244	151118568	30.41239599
chr1	151118785	151119418	114.55893
chr1	151138323	151138753	28.10961031
chr1	151162457	151162781	21.74779041
chr1	151170784	151171001	134.4993578
chr1	151226983	151227268	131.6466816
chr1	151253656	151254032	406.5615112
chr1	151254331	151254483	37.19494216
chr1	151284166	151284490	32.53372886
chr1	151319399	151319629	75.23767344
chr1	151430841	151431165	31.26083482
chr1	151431889	151432052	58.17867577
chr1	151432088	151432518	29.25885751
chr1	151445642	151446315	62.74570536
chr1	151512154	151512478	21.98214484
chr1	151512629	151513171	80.0732415
chr1	151584656	151585086	82.58350851
chr1	151735867	151736191	26.96087434
chr1	151762731	151763138	537.3417578
chr1	151877537	151877861	21.9050031
chr1	151878214	151878644	51.90450854
chr1	151881794	151882176	146.2625883
chr1	152009353	152009677	32.5390784
chr1	152020443	152020977	59.80164231
chr1	152043487	152043811	25.52647246
chr1	152717953	152718277	20.53440871
chr1	153377156	153377537	678.0468641
chr1	153438296	153438558	252.9484144
chr1	153480263	153480693	54.68131744
chr1	153483387	153483817	78.78405108
chr1	153499833	153500157	21.36708336
chr1	153599888	153600212	25.80693395
chr1	153606286	153606610	29.12304986
chr1	153606900	153607006	45.60693516
chr1	153630918	153631348	21.22529715
chr1	153651030	153651354	33.52952147
chr1	153651936	153652260	26.3933907
chr1	153669708	153670032	38.49913921
chr1	153699958	153700318	214.2291035
chr1	153748167	153748284	33.63559731
chr1	153756002	153756432	84.93042014
chr1	153894810	153895134	29.18653753
chr1	153895373	153895597	121.4337482
chr1	153919035	153919465	53.4697004
chr1	153935859	153936183	108.3881758
chr1	153939605	153940092	241.5078337
chr1	153949658	153949879	105.0772564
chr1	154127314	154127744	70.41853144
chr1	154154705	154155135	60.3242012
chr1	154155590	154156019	494.9040318
chr1	154192948	154193377	268.7156133
chr1	154193701	154194025	21.7091956
chr1	154293282	154293712	69.6886204
chr1	154405072	154405396	20.67725367
chr1	154531154	154531718	585.8164875
chr1	154540304	154540628	25.79879899
chr1	154544314	154544638	31.83837034
chr1	154600383	154600572	123.0055973
chr1	154732872	154733302	117.2450364
chr1	154856405	154856729	24.53670503
chr1	154908807	154909462	762.4941142
chr1	154934118	154934765	96.2200286
chr1	154946994	154947571	364.4451166
chr1	154955406	154955761	316.3710976
chr1	154971821	154972042	56.99556835
chr1	154972209	154972495	220.1760085
chr1	154973237	154973809	104.58388
chr1	154984620	154984944	22.00889857
chr1	154989874	154990304	56.79088602
chr1	155015748	155016072	28.43936147
chr1	155022843	155023337	505.6164783
chr1	155023732	155023903	37.55258505
chr1	155043428	155043681	148.8129144
chr1	155051259	155051371	32.98462669
chr1	155052424	155052514	30.54771118
chr1	155053418	155053628	74.91379263
chr1	155054505	155054783	161.2051854
chr1	155058217	155058386	92.0490287
chr1	155058461	155058891	45.3664438
chr1	155063855	155064285	113.4511748
chr1	155098576	155098900	40.53027889
chr1	155099212	155099642	21.55364344
chr1	155099772	155100096	59.09167184
chr1	155107477	155107907	78.83282756
chr1	155108117	155108547	124.5283079
chr1	155112327	155112900	50.89367416
chr1	155146224	155146375	49.6290412
chr1	155163307	155163631	32.84092701
chr1	155164129	155164642	277.1641999
chr1	155178453	155178777	83.70218848
chr1	155196768	155197075	226.1399823
chr1	155197372	155197761	310.4183752
chr1	155214502	155214901	482.0833621
chr1	155225029	155225504	49.54283664
chr1	155243217	155243530	295.6204128
chr1	155246825	155247332	360.7519682
chr1	155278401	155278741	128.3882543
chr1	155292760	155293268	62.12951784
chr1	155294050	155294480	95.92474295
chr1	155294906	155295230	20.85221973
chr1	155579710	155579893	82.36959183
chr1	155658340	155658664	24.47960569
chr1	155715214	155715538	22.39476271
chr1	155804273	155804597	20.43604142
chr1	155826810	155827240	91.84857153
chr1	155903984	155904414	66.87452661
chr1	155910444	155910874	55.64663471
chr1	155940306	155940736	85.2048141
chr1	155940787	155940959	63.813036
chr1	155990473	155990797	26.12416413
chr1	156022999	156023564	99.78253802
chr1	156024228	156024658	97.52900249
chr1	156051235	156051432	97.49409667
chr1	156052197	156052521	81.639191
chr1	156076199	156076380	131.5274025
chr1	156084463	156084581	36.62249701
chr1	156084938	156085262	24.57905013
chr1	156131099	156131480	364.880335
chr1	156182660	156183149	102.7979236
chr1	156201974	156202298	23.30942196
chr1	156252603	156252789	111.4630293
chr1	156265342	156265539	74.68712603
chr1	156308169	156308725	168.9468089
chr1	156368309	156368516	107.2525124
chr1	156369102	156369532	133.824829
chr1	156390232	156390694	103.3163637
chr1	156391172	156391702	319.4805603
chr1	156426473	156426797	22.66877251
chr1	156427060	156427419	373.5816595
chr1	156461987	156462417	22.34639982
chr1	156470676	156471139	267.5998345
chr1	156473020	156473450	96.79344864
chr1	156475065	156475494	579.4038504
chr1	156542162	156542592	75.34068155
chr1	156561388	156561818	56.28955947
chr1	156571072	156571502	55.45928382
chr1	156593798	156594007	58.66395879
chr1	156594201	156594651	402.1233711
chr1	156594765	156595105	155.5445367
chr1	156629882	156630046	38.06803343
chr1	156630102	156630532	39.37939343
chr1	156631056	156631380	35.41185187
chr1	156662767	156663197	53.42431714
chr1	156676471	156676795	34.74498092
chr1	156695598	156695922	39.21830903
chr1	156698066	156698810	77.19988224
chr1	156710710	156710998	229.5672876
chr1	156716365	156716795	84.56158313
chr1	156720828	156720915	41.534577
chr1	156721499	156721788	218.1237483
chr1	156783507	156784115	553.5997819
chr1	156828780	156829104	32.98874243
chr1	156829818	156830248	97.15277321
chr1	156830524	156830808	183.4161056
chr1	156864682	156865112	21.42868788
chr1	156868027	156868351	22.53141594
chr1	156883064	156883388	20.28269264
chr1	156884448	156884676	122.707744
chr1	156890243	156890448	115.2705614
chr1	156893562	156894216	107.2623136
chr1	156897474	156897904	35.14888264
chr1	157015282	157015883	165.9108726
chr1	157044091	157044415	21.34984205
chr1	157108200	157108630	93.13003844
chr1	157248429	157248753	98.38301355
chr1	157282127	157282557	50.51146611
chr1	157377881	157378311	29.37053971
chr1	157380296	157380620	23.16309354
chr1	157895253	157895683	120.9852498
chr1	158119397	158119721	21.70598453
chr1	158769578	158769800	178.5167569
chr1	158840270	158840594	33.75252966
chr1	158985217	158985647	91.53802632
chr1	159750577	159751250	466.5096546
chr1	159851752	159852076	30.21526816
chr1	159869877	159870307	80.59694144
chr1	159870530	159870960	89.27786576
chr1	159880244	159880674	25.08427553
chr1	159893010	159893334	33.23712401
chr1	159894670	159895011	364.1762316
chr1	159899445	159899664	90.59614287
chr1	159915430	159915763	252.0863648
chr1	160001485	160001749	138.7237295
chr1	160054052	160054146	38.28238542
chr1	160068295	160068619	20.80415404
chr1	160068802	160069126	19.88140171
chr1	160070837	160071267	94.76366178
chr1	160175367	160175797	105.1491564
chr1	160807299	160807623	34.44038149
chr1	160983361	160983791	75.81501714
chr1	160990353	160990783	32.52303721
chr1	160990971	160991235	195.8390628
chr1	161015333	161015417	28.55852104
chr1	161087172	161087496	22.38431715
chr1	161087723	161087867	24.15058668
chr1	161088957	161089069	36.05584812
chr1	161101825	161102149	42.895376
chr1	161136091	161136562	183.729785
chr1	161136687	161137117	137.1516558
chr1	161147248	161147837	227.3953164
chr1	161171929	161172373	49.89484174
chr1	161277021	161277345	29.0378217
chr1	161283753	161283858	22.48627746
chr1	161359467	161359795	240.8585558
chr1	161359976	161360465	90.85895463
chr1	161369017	161369447	24.21805217
chr1	161391657	161391981	22.97600751
chr1	161409719	161410357	238.1669357
chr1	161494104	161494332	75.88584069
chr1	161501782	161502106	24.24067391
chr1	161510143	161510243	47.26132052
chr1	161591440	161591764	24.54729256
chr1	161693294	161693618	35.60125206
chr1	161696478	161696952	77.02248752
chr1	161697060	161697384	24.81970198
chr1	161719906	161720156	190.4986879
chr1	161735825	161736255	58.02299998
chr1	162039146	162039576	61.29871423
chr1	162342436	162342866	65.56851863
chr1	162347791	162348115	20.05379762
chr1	162357725	162357809	38.75858457
chr1	162359844	162360274	72.1552808
chr1	162366863	162367293	59.99620551
chr1	162530791	162531221	27.29459935
chr1	162531477	162531811	103.8433717
chr1	162660702	162661132	115.7986312
chr1	162788476	162788906	21.95800761
chr1	163291512	163291878	212.976671
chr1	163392821	163393145	20.21719471
chr1	164672670	164672994	37.31386871
chr1	164681789	164682110	203.1387711
chr1	164704997	164705321	19.6495624
chr1	164741865	164742295	76.97221964
chr1	165086780	165087104	36.36239876
chr1	165113926	165114356	130.775605
chr1	165345330	165345502	46.0313732
chr1	165362203	165362527	20.78602878
chr1	165567309	165567648	220.9462236
chr1	165599442	165599664	94.5084402
chr1	165599901	165600205	190.5528105
chr1	165667541	165668139	85.407835
chr1	165737953	165738413	77.75518853
chr1	165796632	165797466	226.3002135
chr1	165797485	165797785	144.4280383
chr1	165798153	165798413	173.1925993
chr1	165806039	165806363	22.63733055
chr1	165811889	165812319	40.8853539
chr1	166135880	166136151	54.09895311
chr1	166136216	166136483	27.00089275
chr1	166458851	166459484	70.84244784
chr1	166699559	166699989	21.52083251
chr1	166808297	166808888	270.2697188
chr1	166809042	166809366	25.41238727
chr1	166844961	166845247	217.0522778
chr1	166845530	166845856	221.2616525
chr1	166944634	166945064	128.4504118
chr1	167013271	167013701	72.33070275
chr1	167035897	167036327	100.3779847
chr1	167160111	167160435	42.72241302
chr1	167189277	167190052	315.1419264
chr1	167190967	167191397	21.83174125
chr1	167408642	167409072	118.0006107
chr1	167424627	167424951	23.62892599
chr1	167461362	167461686	26.08975879
chr1	167486947	167487110	102.4344895
chr1	167493923	167494247	27.26414691
chr1	167522681	167523064	186.3587039
chr1	167597378	167597933	121.6016188
chr1	167599169	167599451	285.267174
chr1	167601208	167601364	58.21430718
chr1	167604548	167604978	94.31889309
[truncated: 23,102 more rows]
