# Supplementary material for: Variable reproducibility in genome-scale public data: A case study using ENCODE ChIP sequencing resource
Source: FEBS Lett. 2015 Dec 21;589(24):3866–70. doi: 10.1016/j.febslet.2015.11.027 (PMC4686001; doi:10.1016/j.febslet.2015.11.027)
Supplement: Supplementary file advisedPeakLists.zip — This zip archive contains 56 advised peak lists (see main text and supplementary table 1). Files are bed like tab delimited text files, with 4 columns: chromosome, peak start, peak end, and peak score. [file mmc4.zip › K562_None_GATA2.bed]

chr1	778210	778466	22.2606149469037
chr1	940369	940625	34.1096729388603
chr1	1778546	1778802	42.1084283841478
chr1	1815004	1815096	116.079057729282
chr1	2517300	2517407	119.831138230426
chr1	3542293	3542426	58.2806349778379
chr1	3676446	3676690	31.348733812254
chr1	3691435	3691630	149.538115730575
chr1	4838160	4838409	27.4996046257462
chr1	5364789	5365045	47.2779043572338
chr1	5945967	5946092	225.118971595032
chr1	6243586	6243840	23.9074716287507
chr1	6377106	6377362	37.67759677926
chr1	6419891	6420147	62.7633947239457
chr1	6486425	6486681	30.6739183550504
chr1	6489779	6490035	56.2756668111442
chr1	6577716	6577842	59.4297532005972
chr1	7646293	7646549	35.2708522993583
chr1	7830052	7830308	27.6656975513636
chr1	8064840	8065077	115.593658453371
chr1	8075155	8075308	155.453287755699
chr1	8182779	8182940	67.2908425371922
chr1	8257914	8258119	107.759990887824
chr1	8602371	8602487	120.842083821103
chr1	8686563	8686775	101.072281382235
chr1	8763469	8763725	38.7684002517076
chr1	8781890	8781992	52.3953889170144
chr1	8849398	8849651	112.175800387433
chr1	8851148	8851404	37.1553144427346
chr1	8918236	8918492	44.5321011284415
chr1	8940279	8940535	40.8212323057145
chr1	9471070	9471151	79.4100239422115
chr1	10105930	10106011	58.5076116085517
chr1	10571059	10571164	56.9400573697807
chr1	11322757	11323009	40.2740419812095
chr1	11730860	11731116	21.6782745557077
chr1	11731570	11731770	112.016079820355
chr1	11757240	11757496	58.4855444715946
chr1	11800937	11801193	48.0262778110297
chr1	11857940	11858131	89.5640606003036
chr1	11858524	11858775	137.777756713758
chr1	11902442	11902523	79.5638917052691
chr1	11942997	11943164	172.278210060781
chr1	12043606	12043816	86.5780383377203
chr1	12065659	12065860	133.067093915176
chr1	12098834	12099005	85.153454804386
chr1	12222010	12222170	102.658351751617
chr1	12235292	12235497	86.287591016016
chr1	12278656	12278855	234.329065822184
chr1	12468696	12468952	45.1503871159845
chr1	12501608	12501810	40.4447802601912
chr1	12508963	12509191	230.508062668321
chr1	12521020	12521139	56.2247641311491
chr1	12538342	12538501	71.160323069587
chr1	12555792	12556048	33.6535946319839
chr1	12589500	12589714	130.60857343519
chr1	12664466	12664638	94.982972004572
chr1	14135260	14135379	68.9689725034907
chr1	14748705	14748879	76.9800850850303
chr1	14762206	14762376	80.6498894754902
chr1	14763635	14763762	174.211428515018
chr1	14769717	14769902	81.0522133046908
chr1	15109277	15109515	41.5471390563761
chr1	15109791	15109925	56.1649028148962
chr1	15110667	15110782	141.637003843373
chr1	15143819	15144029	111.597119181483
chr1	15166961	15167131	90.8077169143995
chr1	15211258	15211495	34.8814543524175
chr1	15255000	15255256	33.5340842544059
chr1	15545006	15545262	30.2275919582811
chr1	15587178	15587406	26.7285210006632
chr1	15655247	15655503	23.9092884662264
chr1	15685363	15685619	40.6385678990796
chr1	15744113	15744209	65.1675648287544
chr1	15750712	15750819	48.0520712537802
chr1	15783051	15783301	25.1676448175766
chr1	15870162	15870466	118.096050924284
chr1	16003494	16003719	34.4270595099976
chr1	16088205	16088461	37.7928602869576
chr1	16121699	16121948	106.623152898953
chr1	16176639	16176733	75.8871473389378
chr1	16279353	16279550	109.303790002681
chr1	16380708	16380891	96.1915976395085
chr1	16470432	16470565	65.3152048257542
chr1	16472831	16472951	49.1892338009292
chr1	16478030	16478198	92.1563005129327
chr1	16523985	16524198	21.6280396672224
chr1	16575344	16575589	38.8645454102969
chr1	16593103	16593298	124.83656687848
chr1	16845898	16846052	96.488766017579
chr1	16970510	16970766	56.6088569289344
chr1	16971497	16971753	46.4809056704362
chr1	17004666	17004891	20.7198884833674
chr1	17013842	17014013	29.3530873697894
chr1	17014079	17014146	29.4915770566004
chr1	17044546	17044802	29.9833731729501
chr1	17519151	17519407	21.4611838829781
chr1	17612487	17612643	51.3071604710234
chr1	17686789	17686996	105.05689260673
chr1	17895653	17895909	40.3316115407788
chr1	18739425	18739681	21.5894084719312
chr1	18857574	18857730	67.1674830465288
chr1	18860996	18861201	87.9554109052121
chr1	19229612	19229868	36.139022065801
chr1	19233968	19234215	36.2722628835223
chr1	19235503	19235674	60.5508704420021
chr1	19439884	19440134	42.2131193243303
chr1	19734279	19734535	48.3817539331438
chr1	19803434	19803690	50.5471705825244
chr1	19805900	19806083	83.458053618068
chr1	19835569	19835652	46.0385864617461
chr1	20196565	20196752	222.123089059577
chr1	20301399	20301655	27.147280582364
chr1	20511952	20512102	130.260442436535
chr1	20514508	20514624	59.7598485655216
chr1	20524152	20524243	53.355707439096
chr1	20525536	20525750	130.918829964929
chr1	20987839	20988095	27.8646067149202
chr1	21291374	21291630	25.3950965781953
chr1	21596197	21596424	31.3731749817204
chr1	21646575	21646851	134.155649562771
chr1	21780511	21780704	81.8916560794196
chr1	21857864	21857978	47.0523295065042
chr1	21939618	21939874	61.9298318278833
chr1	21958710	21958969	180.578915971126
chr1	22002574	22002799	109.815619987474
chr1	22013733	22013886	74.5003740108717
chr1	22014456	22014524	59.6172505171406
chr1	22076493	22076590	94.9950175508536
chr1	22118248	22118431	79.9477845496853
chr1	22192951	22193062	61.4332290309999
chr1	22231509	22231828	307.252280753374
chr1	22233327	22233515	91.1945581347529
chr1	22243466	22243593	80.7125252893125
chr1	22246040	22246296	35.7297513494207
chr1	22352457	22352607	116.510139151171
chr1	23346013	23346114	62.7579921666152
chr1	23437278	23437534	25.9941598775401
chr1	23866432	23866615	176.789123145009
chr1	24104425	24104621	114.172002185409
chr1	24525865	24526121	35.9675498212838
chr1	24648736	24648992	34.9950805185216
chr1	24738682	24738815	58.138128045093
chr1	25092056	25092151	65.9409493308889
chr1	25174568	25174813	39.16127507624
chr1	25542684	25542938	26.8631203007822
chr1	25559586	25559733	35.7433655964679
chr1	25574097	25574343	31.8835415641777
chr1	25606364	25606448	84.4288952512701
chr1	25739861	25739995	104.360969121235
chr1	25747288	25747544	31.5364004919462
chr1	25755189	25755445	34.7263036927581
chr1	25804001	25804072	49.3899680954321
chr1	26087494	26087713	131.680930602807
chr1	26109366	26109542	93.5298548287139
chr1	26260040	26260162	79.8933609210682
chr1	26323508	26323764	23.9916001899039
chr1	26397018	26397266	109.010510189394
chr1	26452833	26453028	106.81612744099
chr1	26504569	26504825	40.2271931845791
chr1	26611221	26611477	32.5693982677649
chr1	26613588	26613799	110.796667599466
chr1	26644164	26644420	60.8550199216389
chr1	26705023	26705209	165.193823093887
chr1	26827714	26827970	44.2540164946349
chr1	26910733	26910989	52.7634153094192
chr1	27019547	27019731	95.4802981774201
chr1	27024767	27025007	32.2276187719938
chr1	27043807	27043950	62.1932578023804
chr1	27048378	27048578	74.6053357900529
chr1	27049972	27050130	88.2408403503617
chr1	27070680	27070782	65.6375896215961
chr1	27113420	27113676	33.4855757207172
chr1	27118121	27118368	153.12817928703
chr1	27216624	27216825	48.0455384734422
chr1	27400805	27401029	138.21873171777
chr1	27442205	27442410	110.296292984639
chr1	27472451	27472634	25.5726890680032
chr1	27483796	27484052	44.2624012426205
chr1	27869131	27869386	234.116852039374
chr1	28193811	28194052	141.802277318445
chr1	28306195	28306374	86.0017971097978
chr1	28441776	28442015	20.5743533994945
chr1	28481411	28481645	29.0298597727588
chr1	28499289	28499464	105.323349467119
chr1	28593517	28593773	50.2471776762104
chr1	28605296	28605552	30.796642610956
chr1	28827582	28827764	79.5508490249682
chr1	28838097	28838343	31.3746705140903
chr1	28851645	28851795	73.2924132288264
chr1	28916589	28916790	108.729661036861
chr1	28975089	28975334	97.7818359674055
chr1	29190239	29190475	24.9915715185282
chr1	29202739	29202995	21.146264799945
chr1	29208813	29209015	49.157126424495
chr1	29210395	29210727	291.852845432074
chr1	29211496	29211730	181.100113549925
chr1	29229315	29229479	99.2030271109945
chr1	29253497	29253664	79.9908183929555
chr1	29359534	29359745	104.667163830573
chr1	29472364	29472620	25.8642874300484
chr1	29483448	29483561	124.710007291624
chr1	29529406	29529497	62.6368856851285
chr1	29535081	29535337	29.2490476020917
chr1	30601911	30602096	98.247247690542
chr1	30657530	30657646	52.1585945411028
chr1	30664034	30664158	52.8510591969482
chr1	31211040	31211288	39.6002051658892
chr1	31241811	31242107	349.194750881669
chr1	31251317	31251462	93.7470433905722
chr1	31345121	31345360	22.3454037523117
chr1	31386830	31387086	19.857188406542
chr1	31392393	31392496	56.1888620643787
chr1	31632728	31632984	50.6143395394012
chr1	31635669	31635908	30.1299943980903
chr1	31944469	31944725	23.9420075356677
chr1	32014648	32014894	22.6362940698756
chr1	32235027	32235131	26.0857593805266
chr1	32292729	32292946	209.541588688576
chr1	32332019	32332275	26.5509938967947
chr1	32390571	32390827	33.4210175538309
chr1	32394500	32394564	51.9583360671261
chr1	32409943	32410199	30.427990967383
chr1	32421675	32421863	109.636084414837
chr1	32423510	32423697	33.2857917173557
chr1	32593450	32593648	115.141046539186
chr1	32599132	32599307	172.380512825604
chr1	32701750	32701775	41.4302881244659
chr1	32826432	32826523	37.7539740741548
chr1	32856731	32856905	181.720211160229
chr1	33115957	33116213	83.3804054505984
chr1	33190865	33190999	87.9554509612519
chr1	33221520	33221617	61.7406057713935
chr1	33223057	33223226	147.945931049577
chr1	33405438	33405683	22.3285590333232
chr1	33429712	33429947	24.4673137255652
chr1	33475247	33475473	145.75432804856
chr1	33862260	33862351	54.3893429401119
chr1	35309314	35309512	169.431694966678
chr1	35311132	35311332	32.7264359593018
chr1	35602531	35602625	47.3228146952947
chr1	35744980	35745060	49.8136224448917
chr1	35965477	35965631	129.916710082224
chr1	36347561	36347806	35.6449424980755
chr1	36352751	36352981	24.1313817486649
chr1	36593862	36594079	41.0559244574424
chr1	36690910	36691148	41.347081442248
chr1	36738775	36738949	84.4811587935217
chr1	36851612	36851868	53.9452346523732
chr1	36958250	36958458	87.3165543537969
chr1	38028703	38028895	103.555389374667
chr1	38156444	38156556	57.8887934339496
chr1	38388557	38388703	72.241811640554
chr1	38411877	38412133	22.5594638792652
chr1	38465287	38465429	66.9737655540477
chr1	38503192	38503448	24.913574363706
chr1	38731333	38731589	39.1354933380975
chr1	38774592	38774848	28.1183169364538
chr1	38884243	38884401	86.071348876849
chr1	39210297	39210464	63.0622538437904
chr1	39243247	39243503	43.8434660757026
chr1	39251392	39251633	43.3542478182907
chr1	39281629	39281804	103.843532575747
chr1	39381240	39381325	170.425119961758
chr1	39582953	39583209	40.728364765507
chr1	39633673	39633870	106.284225649796
chr1	39650123	39650379	47.146328136796
chr1	39679720	39679976	57.012988500916
chr1	39735576	39735679	49.3284696527678
chr1	40167633	40167713	76.6320632462789
chr1	40177206	40177400	116.644883352483
chr1	40295780	40296029	24.6098455181336
chr1	40358429	40358630	96.0084197779585
chr1	40502357	40502605	40.3164061107937
chr1	40515123	40515199	44.4841093430943
chr1	40523205	40523460	176.994809176324
chr1	40596650	40596906	26.1677387619388
chr1	40687774	40687964	98.9486925941799
chr1	40848911	40849167	42.0454124204565
chr1	40916371	40916435	36.608088182961
chr1	40997231	40997487	41.9871105312473
chr1	41099707	41099949	122.951549107154
chr1	41177349	41177605	29.19528265663
chr1	41286619	41286845	221.830771552954
chr1	41306671	41306927	61.5481398666882
chr1	41329790	41329875	64.2435294543241
chr1	41334032	41334285	39.2445348713321
chr1	41405151	41405312	82.2982933746965
chr1	41440677	41440901	106.652385896073
chr1	41469467	41469665	113.454605860412
chr1	41616676	41616932	55.9786780370572
chr1	41626243	41626451	104.43269552808
chr1	42347786	42347991	104.259676380955
chr1	43290812	43290925	138.914195898737
chr1	43290949	43291012	128.066475991919
chr1	43291054	43291253	46.2328881800001
chr1	43390676	43390807	70.9093186113039
chr1	43402032	43402248	179.874239955222
chr1	43415272	43415472	88.7819503241158
chr1	43418275	43418435	54.6203452567636
chr1	43428786	43429011	224.984575982338
chr1	43429441	43429644	203.953921795001
chr1	43468514	43468770	27.9539800105626
chr1	43510582	43510838	41.8708522860048
chr1	43795980	43796235	31.1265484896193
chr1	43833048	43833217	81.6006126749103
chr1	43867863	43867983	60.546248140172
chr1	43870997	43871163	64.4173424452054
chr1	43918753	43918998	39.004912773881
chr1	43960919	43961175	32.4136139796207
chr1	43988507	43988774	297.034909027763
chr1	44197840	44198083	34.8308167260127
chr1	44329896	44330152	37.66302817438
chr1	44424183	44424294	58.2453075936577
chr1	44480429	44480672	25.6641079841371
chr1	44501654	44501923	302.644537407684
chr1	44502353	44502480	68.0507599803026
chr1	44559399	44559585	86.555585467987
chr1	44706974	44707039	35.8817651702009
chr1	44756418	44756477	44.2806218401696
chr1	44756613	44756722	60.7619077232388
chr1	44951380	44951586	124.29495067718
chr1	44987239	44987416	30.0190092007687
chr1	44997844	44998100	46.3472644311449
chr1	45075878	45076134	39.635901311015
chr1	45097520	45097776	39.6601091673841
chr1	45098514	45098597	58.4387072700683
chr1	45103764	45103842	65.8059967142926
chr1	45187347	45187545	70.1985658514707
chr1	45267546	45267802	25.9379878778537
chr1	45285022	45285173	65.5422979513438
chr1	45362135	45362326	82.8287950141164
chr1	45478332	45478596	138.67510581836
chr1	45501421	45501611	119.358186809757
chr1	45503330	45503430	75.8679631658302
chr1	45504766	45504885	128.837768335977
chr1	46050654	46050721	20.7121026485528
chr1	46622372	46622523	58.9162090472849
chr1	46624209	46624459	120.754050510539
chr1	46651017	46651273	25.9597578674243
chr1	46770434	46770690	22.1699646983764
chr1	46885991	46886167	89.2458921356755
chr1	46903493	46903749	39.9334280526405
chr1	46908474	46908709	56.5077809188407
chr1	46950474	46950694	27.0206153168332
chr1	46972262	46972378	43.935158378794
chr1	46988295	46988437	91.0529448337266
chr1	47010602	47010774	170.097469880362
chr1	47048647	47048901	25.4895570831911
chr1	47187540	47187796	36.5633448815029
chr1	47646861	47647227	349.015271678493
chr1	47679078	47679324	32.8365445212905
chr1	47697958	47698160	207.744627741337
chr1	48643034	48643240	118.833077624526
chr1	48996457	48996713	39.5253373127163
chr1	51186272	51186421	76.8403650681637
chr1	51186778	51187031	30.3529221219352
chr1	51471268	51471524	40.4685430197406
chr1	51687820	51688076	27.9822147759481
chr1	51750236	51750421	182.372378694344
chr1	51895709	51895879	87.4063302762185
chr1	51983790	51983899	79.1490760549756
chr1	51986054	51986310	52.7718095293782
chr1	52097489	52097717	85.1466325981579
chr1	52218376	52218548	87.6199406076891
chr1	52316273	52316445	78.6164851870958
chr1	52541412	52541636	49.2580623537663
chr1	52607650	52607892	20.0708674015327
chr1	52761966	52762214	36.8939612191128
chr1	53079817	53080007	96.5015809526196
chr1	53833730	53833986	37.8164455700366
chr1	54045417	54045673	36.8656209286209
chr1	54407815	54408071	26.4839707405785
chr1	54520098	54520354	50.1792956684993
chr1	54573909	54574148	48.1226107783717
chr1	54678510	54678758	45.043362701054
chr1	54821688	54821944	38.8027093459062
chr1	54841343	54841599	44.5566006185421
chr1	54842859	54843115	29.2348500389105
chr1	54874170	54874426	41.292051740321
chr1	54875028	54875284	33.7163049443932
chr1	54930475	54930625	187.77253174856
chr1	55352520	55352776	42.1401783970972
chr1	55505032	55505288	24.0635982388775
chr1	55662935	55663039	55.2487237242109
chr1	56982129	56982385	49.2488845748217
chr1	57684485	57684644	184.833419221375
chr1	57694813	57695069	46.3525357712629
chr1	59220704	59220775	57.2814963429653
chr1	59249592	59249848	31.1415227451793
chr1	59281885	59282141	33.9068357263575
chr1	59349136	59349381	38.5087352923441
chr1	59349640	59349826	107.099242307782
chr1	59362385	59362479	55.2400980309597
chr1	59364724	59364958	116.701110523429
chr1	59434115	59434371	31.3038802138331
chr1	59509445	59509701	26.106993861159
chr1	60433137	60433274	60.9899479887222
chr1	61390741	61390997	27.4410859820578
chr1	61479020	61479178	170.903386112699
chr1	61514585	61514885	126.861847535866
chr1	61545637	61545889	27.3739758012997
chr1	61605744	61605955	27.7656904559606
chr1	61636402	61636559	63.333367337668
chr1	61670367	61670478	49.0568970177398
chr1	63004967	63005088	55.9949764625347
chr1	63249660	63249797	61.288889991143
chr1	65329849	65330069	109.092043852786
chr1	65480133	65480374	31.0658337402176
chr1	65487544	65487793	138.738241921978
chr1	65631367	65631623	20.3153906493731
chr1	65696824	65697121	118.549203675824
chr1	65743476	65743612	67.5337325605808
chr1	65744797	65745053	42.9011925924969
chr1	65758796	65758989	240.379895720064
chr1	65783678	65783842	162.527105418071
chr1	65878302	65878428	175.375870565269
chr1	65946760	65946999	54.1978811804907
chr1	66370397	66370580	70.6074694090687
chr1	67224009	67224191	102.958527238726
chr1	67382069	67382261	63.3618080562112
chr1	67518850	67519106	29.4904333340066
chr1	67821812	67821997	90.1976792564371
chr1	67945045	67945264	50.5631752782727
chr1	68005184	68005254	40.9548567352457
chr1	68036221	68036441	20.5371547156727
chr1	68055419	68055590	65.9685388156076
chr1	68111985	68112241	33.0849531635785
chr1	68152493	68152635	77.3267059886807
chr1	68154378	68154527	95.9441390444092
chr1	68166491	68166747	23.826216317547
chr1	68177322	68177562	21.4737754916258
chr1	68199419	68199583	98.3993253940073
chr1	68199762	68199911	86.3346367783511
chr1	68204111	68204367	21.8854644686113
chr1	68364142	68364398	34.933676401561
chr1	68387913	68388098	81.9625701412427
chr1	68757782	68757914	56.121270588578
chr1	70005874	70005951	168.74556287157
chr1	71140816	71141043	112.208950822124
chr1	71141641	71141766	155.855869004636
chr1	71217522	71217616	44.4984445049288
chr1	75197196	75197297	49.2157180728245
chr1	75820083	75820168	36.8437147994536
chr1	75938171	75938354	89.7638062095168
chr1	78195085	78195341	32.3700867873413
chr1	78556956	78557212	33.7843549958534
chr1	84384635	84384813	198.714683365995
chr1	84569041	84569297	27.2375318189603
chr1	84713329	84713585	27.4916176517414
chr1	85154467	85154593	65.122302602954
chr1	85638477	85638626	71.7831053495561
chr1	85690883	85691029	180.754040798817
chr1	86914477	86914563	48.3174985652133
chr1	86927378	86927456	137.194687042482
chr1	87230825	87231081	49.9019375478724
chr1	87239978	87240234	37.316581749113
chr1	87241201	87241382	81.8969775719943
chr1	87258046	87258192	53.161849924361
chr1	87459485	87459613	56.9986138568373
chr1	87645890	87646122	118.723098885816
chr1	87750634	87750890	28.6359328008158
chr1	87901329	87901446	55.6255317662163
chr1	89144156	89144412	25.0304114722433
chr1	89920746	89921002	30.2173787409904
chr1	90011259	90011471	148.324082472735
chr1	90252283	90252428	70.8378742628628
chr1	90289237	90289423	105.786198575909
chr1	90344589	90344766	79.933191735179
chr1	90354111	90354313	20.2785198746016
chr1	90361861	90361990	59.5304571813978
chr1	90363435	90363680	30.5118768115452
chr1	90367905	90368076	78.2789994454153
chr1	90598645	90598901	31.1707071658871
chr1	91187072	91187328	44.3954686939823
chr1	91277229	91277416	96.5471254781958
chr1	91391568	91391823	36.9420105975739
chr1	92044323	92044579	39.4835264521707
chr1	92182074	92182330	34.8473529303807
chr1	92198081	92198252	84.8818272138061
chr1	92269480	92269736	45.3946612034946
chr1	92270341	92270530	106.979013468199
chr1	92783471	92783630	79.4975760480404
chr1	92912293	92912460	83.0353855829422
chr1	93010305	93010575	185.096449340286
chr1	93270418	93270621	103.138767398954
chr1	93390148	93390404	63.5089403033702
chr1	93422696	93422848	66.3995571227804
chr1	93517677	93517910	34.3597897362479
chr1	93912628	93912789	72.7462864629215
chr1	94033142	94033259	144.947288322587
chr1	94130300	94130494	70.0753269021185
chr1	95100639	95100812	205.628067479075
chr1	95551101	95551298	103.328346998201
chr1	95581233	95581465	115.859187052389
chr1	95635228	95635398	82.9460281604577
chr1	95645264	95645421	85.1668205547878
chr1	100065354	100065509	74.3967532661442
chr1	100237132	100237378	55.2055704494272
chr1	100247496	100247752	21.0547472502557
chr1	100409116	100409371	31.1455381283531
chr1	100503515	100503767	30.346544516558
chr1	100813005	100813177	82.7604690419716
chr1	100905790	100905908	83.146206385622
chr1	101251373	101251627	27.5538217368029
chr1	101537041	101537238	78.7185526859218
chr1	101594096	101594301	86.0694590220473
chr1	101723521	101723777	31.6900264653868
chr1	101749145	101749344	103.38855687682
chr1	108559123	108559347	137.99977072644
chr1	108622394	108622512	127.671531526961
chr1	109076546	109076688	165.942600253739
chr1	109159675	109159921	22.739850372306
chr1	109373176	109373432	45.8443098162471
chr1	109544421	109544677	24.7972998255364
chr1	109677126	109677354	136.835530229848
chr1	109691947	109692169	38.8326489978795
chr1	109723790	109724046	37.0943243175826
chr1	109740748	109740890	77.3273585212909
chr1	109761228	109761484	25.4849191736729
chr1	110183275	110183529	23.8038959377277
chr1	110268259	110268397	86.3106278160073
chr1	110361230	110361486	25.8168332166647
chr1	110424982	110425238	35.3129281907468
chr1	110428298	110428553	24.1263021689678
chr1	110431981	110432054	41.6014988132882
chr1	110460861	110460951	151.968849904716
chr1	110522316	110522572	44.983054108377
chr1	110546715	110546967	27.6506443158013
chr1	110881848	110882104	43.354020129054
chr1	110955892	110955999	47.6562587432031
chr1	110975946	110976202	23.2235079690699
chr1	111459564	111459668	69.0783263218119
chr1	111567887	111568009	58.4129314958889
chr1	111704586	111704793	120.799771603214
chr1	112142436	112142692	40.0736396138265
chr1	112182582	112182838	36.2561631759377
chr1	112203434	112203555	57.3959164258622
chr1	113005626	113005793	80.2639114538049
chr1	113361786	113361910	81.4705639266024
chr1	113368882	113369074	29.4756055580101
chr1	113436584	113436696	62.9946233738592
chr1	113446756	113447012	49.3579332267898
chr1	113446957	113447049	26.2323620040512
chr1	113448866	113449112	31.5137284022785
chr1	113582801	113583052	162.795016639584
chr1	113584279	113584490	113.721835423073
chr1	113615225	113615481	53.2356685018609
chr1	113684422	113684517	44.7008753259793
chr1	113689457	113689697	57.8270911009208
chr1	113752966	113753222	36.1979475609467
chr1	113760486	113760742	37.1929901869367
chr1	113931249	113931392	69.1281191180703
chr1	114201685	114201941	29.9825580667827
chr1	114219233	114219478	35.2004650272288
chr1	114456946	114457158	221.677655762158
chr1	114623296	114623361	40.1491172636272
chr1	114749172	114749428	22.734949400745
chr1	114922697	114922944	278.618156325463
chr1	114931060	114931316	106.664215202128
chr1	114996168	114996308	59.4927876219125
chr1	115052877	115053133	32.3169099745298
chr1	115722273	115722353	27.5439197984255
chr1	116198008	116198264	26.4845398710672
chr1	116674656	116674726	39.1659264020749
chr1	116859065	116859302	26.5122722881118
chr1	116952007	116952083	64.4070367169681
chr1	116958576	116958702	71.1828737302237
chr1	117013935	117014191	31.5283242301712
chr1	117019076	117019321	48.8587444062721
chr1	117046741	117046913	76.6891928595801
chr1	117071815	117072046	31.4577648525715
chr1	117112421	117112677	25.7146921296279
chr1	117116073	117116329	38.7360897765156
chr1	117222587	117222699	64.5182098387562
chr1	117230263	117230415	55.6072162920714
chr1	117230384	117230415	40.5304529936115
chr1	117300759	117300966	97.5237289878434
chr1	117353129	117353266	56.4429899874444
chr1	117369881	117370106	29.2504463855386
chr1	117388761	117388988	37.2697630446746
chr1	117529204	117529434	27.7817224302171
chr1	118153851	118154031	84.7837278251806
chr1	118155327	118155544	228.985375485527
chr1	118155987	118156169	161.604825904336
chr1	118156612	118156837	30.1800267736153
chr1	118180861	118180985	52.3480925772082
chr1	118187349	118187498	62.3869386032479
chr1	118187744	118187929	92.6894616135714
chr1	118202661	118202739	55.8338055994762
chr1	120279911	120280041	183.731175894007
chr1	120416818	120417074	52.2322850754473
chr1	120462963	120463191	26.8311132586946
chr1	121336989	121337217	118.822846260874
chr1	143202161	143202391	28.5139167334702
chr1	144886609	144886865	63.502594056141
chr1	144893870	144894096	21.290187019866
chr1	145382906	145382939	57.0825029845313
chr1	145382990	145383076	30.4617582768782
chr1	145399073	145399329	48.4912089953221
chr1	145437532	145437788	31.3285978292849
chr1	145455375	145455620	30.5818287877135
chr1	145502342	145502480	74.4633268350786
chr1	145556860	145557106	20.6058025782291
chr1	146849671	146849905	91.1434474205736
chr1	147320103	147320231	50.3014048321586
chr1	147806757	147806851	96.1410029372885
chr1	148241473	148241703	52.1248110011624
chr1	149214996	149215252	27.9231408906212
chr1	149223765	149223914	66.9208251232624
chr1	149223933	149224012	47.5906778923329
chr1	150228360	150228616	49.2148255800122
chr1	150479026	150479282	30.1114149919083
chr1	150518094	150518398	132.547177281752
chr1	150592181	150592479	97.9577970448517
chr1	150949633	150949839	88.4578460718404
chr1	151027482	151027738	38.3472139878021
chr1	151342928	151343184	41.3805560743932
chr1	151357125	151357147	21.7543783750398
chr1	151569017	151569241	119.155628670105
chr1	151687964	151688103	78.6955453712827
chr1	151747113	151747290	64.9706245929809
chr1	151878304	151878440	102.699606606638
chr1	151960973	151961145	74.137238420192
chr1	152007622	152007878	56.3810934830587
chr1	152020684	152020904	29.0948036160432
chr1	153031889	153032061	128.841112217183
chr1	153314749	153314860	46.0005325446295
chr1	153316368	153316520	164.191303679294
chr1	153405925	153406111	51.4116714513411
chr1	153407640	153407896	23.1172598404649
chr1	153582054	153582292	19.6634446513982
chr1	153643618	153643874	21.434300434156
chr1	154130278	154130511	45.1483420717528
chr1	154150548	154150804	27.7012825741494
chr1	154159699	154159792	47.6734292661558
chr1	154285590	154285781	92.6537884406549
chr1	154293467	154293595	81.903746176879
chr1	154325156	154325412	48.9531191336738
chr1	154326065	154326205	77.063693583185
chr1	154327183	154327260	118.492951896952
chr1	154357200	154357456	49.986359515557
chr1	154433336	154433426	42.6874995367537
chr1	154469566	154469692	60.9024241114617
chr1	154599720	154599976	46.5124550942861
chr1	154856594	154856701	53.1968454011419
chr1	154858841	154859097	30.0166062118258
chr1	154861324	154861534	22.4437966188123
chr1	154936189	154936445	22.8832498876272
chr1	154946048	154946304	24.0850111693752
chr1	154971763	154972019	29.1222562017696
chr1	155049885	155050141	51.0794919417446
chr1	155110156	155110226	50.4393737667118
chr1	155194581	155194669	51.1139607153657
chr1	155661898	155661967	60.0653804782056
chr1	155668998	155669140	50.6041031428842
chr1	155715154	155715410	33.1561269943282
chr1	155870025	155870222	85.5034484587553
chr1	156096122	156096378	31.0866631117845
chr1	156227083	156227156	51.1955542267598
chr1	156430341	156430598	162.547218286148
chr1	156493920	156494176	36.7542788868281
chr1	156586360	156586533	128.890766246355
chr1	156725466	156725722	27.0718324088937
chr1	156736867	156737123	37.4428114268416
chr1	156743065	156743134	43.0651172523955
chr1	156767082	156767331	45.2122186111969
chr1	156833003	156833131	68.7611594406955
chr1	156890112	156890368	37.395614743757
chr1	156928206	156928342	136.478157174907
chr1	157197630	157197824	69.4055715188957
chr1	157204755	157204992	33.3724257192915
chr1	157249457	157249579	168.315027770464
chr1	157282247	157282359	65.2918783402781
chr1	157295111	157295311	115.346046194844
chr1	157339672	157339928	30.4987468312703
chr1	157373839	157374095	37.8062407946966
chr1	158659022	158659124	53.8702226198832
chr1	158661837	158661948	60.9090046359971
chr1	158789417	158789634	116.479363912713
chr1	159880224	159880480	42.6189507810166
chr1	159927649	159927797	52.7589816276815
chr1	160016342	160016537	201.524869237821
chr1	160055446	160055702	26.200617888006
chr1	160509979	160510224	304.5353101393
chr1	160881275	160881526	22.4527323245958
chr1	160914924	160915026	56.5386093162462
chr1	160919063	160919277	54.8616657143518
chr1	160921197	160921448	54.0260024394575
chr1	160959685	160959941	118.572016330133
chr1	160967210	160967466	24.2819612826203
chr1	160979563	160979718	80.1813541071088
chr1	160983705	160983885	92.4399527407545
chr1	160990482	160990738	39.5108084931712
chr1	161014710	161014966	36.516178797597
chr1	161136241	161136465	247.323104507598
chr1	161369245	161369381	20.8330176521365
chr1	161464224	161464480	25.4298376792105
chr1	161735997	161736253	60.0390612956631
chr1	161923168	161923391	41.81433617869
chr1	162342624	162342803	189.17455342825
chr1	162350347	162350551	25.2550618160591
chr1	162356214	162356425	213.224915593128
chr1	162366950	162367206	49.6849246418927
chr1	162389243	162389499	31.1510024360599
chr1	162391202	162391276	48.6819236103367
chr1	164659286	164659537	21.2555095274604
chr1	164681456	164681821	270.803917142357
chr1	164742041	164742154	112.473267738867
chr1	164744118	164744285	81.2751356372058
chr1	165786461	165786603	52.8030768341307
chr1	165811968	165812224	36.9315172577289
chr1	166554275	166554517	108.128581526003
chr1	166669907	166670163	33.742847083754
chr1	166674762	166674934	238.421557198492
chr1	166809954	166810071	53.9997768011176
chr1	167218408	167218540	69.8620757099222
chr1	167424770	167425009	26.8093592829986
chr1	167597054	167597213	116.052936473597
chr1	167597376	167597549	80.292949131491
chr1	167611560	167611624	51.0345718974334
chr1	167726354	167726610	50.4461023730485
chr1	167790614	167790870	36.4029701834684
chr1	167835997	167836251	39.2057952563266
chr1	167838992	167839192	29.3883199039363
chr1	167867892	167868148	34.5515301635535
chr1	167954320	167954400	77.8195049302825
chr1	168130755	168131011	38.5305767757633
chr1	168251015	168251102	154.775600176141
chr1	168257531	168257750	102.47824109124
chr1	168335406	168335662	27.335922750491
chr1	168341666	168341752	48.1958146593781
chr1	168342257	168342495	42.2756957996903
chr1	168414932	168415157	43.6559276670129
chr1	168439063	168439185	147.613646084493
chr1	169162828	169162925	56.715413580655
chr1	169281569	169281770	106.168118181304
chr1	169297205	169297457	45.578244270808
chr1	171711765	171712021	44.1464981711922
chr1	171731430	171731648	21.2230317758536
chr1	171750304	171750560	51.7253463587613
chr1	172394643	172394725	60.1931011414664
chr1	172411662	172411783	59.6964490283771
chr1	172425635	172425830	119.539680841592
chr1	172790825	172791056	45.4824896702762
chr1	172903162	172903277	57.4335669023103
chr1	173272459	173272568	28.0879440285966
chr1	173324460	173324632	82.5279365348214
chr1	173362335	173362590	26.6451072851686
chr1	173395405	173395512	52.3901059202828
chr1	173405226	173405373	63.958569913823
chr1	173640243	173640499	53.8134195059009
chr1	173794070	173794287	30.8553950924008
chr1	174125708	174125964	34.0054575357033
chr1	174136206	174136378	99.0948338134367
chr1	174882434	174882690	30.8386425976493
chr1	174967665	174967921	41.0683519341893
chr1	175379157	175379297	78.4257551088932
chr1	175560581	175560797	44.2749322692897
chr1	175703022	175703216	89.8977613010471
chr1	176686258	176686511	27.1057938798131
chr1	176849078	176849233	128.776080501883
chr1	178475865	178476121	27.3256727149237
chr1	178986280	178986408	85.0547333000187
chr1	178998549	178998805	38.9559657648094
chr1	179016133	179016410	258.290704169373
chr1	179941091	179941316	122.149576302057
chr1	180086520	180086657	70.3996257389546
chr1	180572467	180572715	32.4780936561273
chr1	180579790	180579944	133.552926629519
chr1	180580551	180580676	71.5619308984777
chr1	180823677	180823933	49.3439273905216
chr1	180902467	180902612	90.4972802530688
chr1	181058850	181059106	59.1686285375445
chr1	181099070	181099212	77.0019453717025
chr1	181120845	181120951	48.7475020226207
chr1	181122174	181122400	242.216804512967
chr1	181687278	181687454	84.1863073520238
chr1	181863148	181863404	25.2932901189003
chr1	182169635	182169787	54.9092217156895
chr1	182205409	182205628	147.56669099885
chr1	182214201	182214457	19.68787700563
chr1	182226567	182226749	89.4760416462205
chr1	182269230	182269417	180.832327474723
chr1	182307325	182307522	94.116021926935
chr1	182308128	182308302	83.5227981660308
chr1	182399997	182400070	36.0816082068134
chr1	182760932	182761049	182.044168961485
chr1	182809123	182809191	61.3829764462955
chr1	182838507	182838642	58.1990830032186
chr1	183441118	183441289	92.3952240545875
chr1	183536801	183537057	22.876804437295
chr1	183885268	183885524	31.4701575677848
chr1	184000582	184000833	119.972670277963
chr1	184737675	184737931	34.1625009009337
chr1	184775529	184775727	54.4960351148807
chr1	184951263	184951519	45.3737847537254
chr1	185120473	185120729	23.106528776245
chr1	185253809	185254104	163.799268980337
chr1	185286594	185286847	60.2531624320002
chr1	185499489	185499581	49.6557480939166
chr1	185702965	185703196	34.5726024229547
chr1	186015692	186015903	78.9208975389906
chr1	186051476	186051564	55.4514314345026
chr1	186073715	186073812	52.6197543327687
chr1	186081456	186081675	134.810460814977
chr1	186164560	186164746	95.1174988962817
chr1	187043895	187044125	21.1487429632183
chr1	189281689	189281945	25.657251203589
chr1	191793029	191793227	75.8225115329964
chr1	191858342	191858556	54.7109870043711
chr1	192077411	192077552	74.8373659601379
chr1	192204318	192204543	21.9333861284058
chr1	192774980	192775236	50.0771113352851
chr1	192946516	192946723	194.906524240063
chr1	192955314	192955525	122.819600576836
chr1	193073529	193073781	34.1229478450187
chr1	194668275	194668398	64.3446301379301
chr1	195869033	195869119	54.2682400099766
chr1	196486439	196486503	47.0288234583121
chr1	197913646	197913902	39.1196929324311
chr1	198048886	198048996	53.9297412946222
chr1	198091859	198092115	36.4465206442537
chr1	198568119	198568297	84.9331981924024
chr1	198650945	198651201	53.6292633327688
chr1	200123368	200123617	111.825937148042
chr1	200195387	200195635	50.8804065563709
chr1	200609174	200609363	113.052482179866
chr1	200677947	200678203	37.6628717610022
chr1	200984883	200984998	51.4344118786149
chr1	201122981	201123147	175.322546198983
chr1	201278656	201278830	80.3991704444001
chr1	201536195	201536361	87.2337348759176
chr1	201547564	201547762	86.3931772578721
chr1	201885800	201886056	28.9710750001293
chr1	201910673	201910764	46.316416134556
chr1	201977200	201977348	70.5330495301744
chr1	201987650	201987880	42.5777327900603
chr1	201987779	201987906	26.9815246939874
chr1	202036441	202036547	52.1785195431459
chr1	202045264	202045501	186.578784834129
chr1	202046074	202046167	150.914446923687
chr1	202075365	202075615	32.7966637373699
chr1	202087137	202087344	106.688089773627
chr1	202135603	202135859	28.4555815156632
chr1	202318447	202318703	28.7259391492169
chr1	202431580	202431832	26.9582683594687
chr1	202501377	202501496	63.9898810799649
chr1	202520946	202521202	34.1009371668757
chr1	202522969	202523047	121.277581122467
chr1	202546581	202546707	56.5080150816299
chr1	202553889	202554145	28.9716837791528
chr1	202907478	202907734	39.3846079656798
chr1	202913604	202913787	86.2252429190218
chr1	202974671	202974723	42.6032319491284
chr1	202974890	202974975	27.1726505702215
chr1	203000662	203000902	41.5466534604512
chr1	203238170	203238426	44.7361257004812
chr1	203258825	203259077	42.2422650347309
chr1	203269584	203269820	114.877619765554
chr1	203272590	203272757	95.7555850252788
chr1	203275513	203275592	127.222988656785
chr1	203281035	203281261	221.076682587682
chr1	203619503	203619735	137.722289889287
chr1	203695729	203695890	85.8505137774367
chr1	204196541	204196741	103.531541451548
chr1	204367723	204367979	32.7250842591351
chr1	204386546	204386599	52.3580365431581
chr1	204476105	204476329	22.5476304694567
chr1	204488234	204488343	69.1362338401128
chr1	204534915	204535080	91.8877471396742
chr1	204599551	204599784	27.1312523457017
chr1	204641582	204641854	263.281674057192
chr1	204675733	204675889	64.6857270594327
chr1	204680512	204680768	162.351992452538
chr1	204829127	204829383	47.8858317078163
chr1	204953748	204953812	50.4589594101157
chr1	205126346	205126568	121.109333867088
chr1	205126961	205127056	43.0051451502766
chr1	205207458	205207580	50.4366751175093
chr1	205218205	205218461	33.4265366780171
chr1	205225188	205225264	130.144785055636
chr1	205647855	205648010	133.399342734117
chr1	205680288	205680518	28.8595728060557
chr1	205756514	205756770	46.8426469336233
chr1	205771303	205771559	40.2985422503357
chr1	205780930	205781046	47.8181269637548
chr1	206266132	206266303	78.718689949934
chr1	206274270	206274463	96.2663615963629
chr1	206612666	206612790	65.4534340655945
chr1	206674508	206674733	41.9200711085275
chr1	206736433	206736689	33.2516770851543
chr1	206825479	206825700	113.843518022227
chr1	206833243	206833358	61.1666046053408
chr1	206845501	206845608	68.1021657389561
chr1	206846699	206846851	146.383248723465
chr1	206890679	206890905	27.9764403074106
chr1	206908978	206909143	191.645716311481
chr1	206990275	206990531	44.4065935128869
chr1	207020963	207021127	198.875567457255
chr1	207115152	207115408	26.2838900744513
chr1	207190397	207190640	25.2533268665222
chr1	207191023	207191261	112.19707779232
chr1	207194642	207194774	139.111101878098
chr1	207197737	207197986	247.054326221424
chr1	207258169	207258425	44.0125313204396
chr1	207417788	207418044	25.4319094327882
chr1	207483326	207483567	44.4595977480792
chr1	207693569	207693716	117.175897792557
chr1	207694350	207694465	48.7351167084955
chr1	207799665	207799901	162.811645562137
chr1	207808987	207809099	104.4264593308
chr1	207823381	207823641	144.217146674042
chr1	207854033	207854191	68.2308872718323
chr1	207919837	207920040	105.037461259324
chr1	208097051	208097196	70.9098961008281
chr1	208106791	208107022	22.3944507997341
chr1	208108542	208108725	74.7065906418935
chr1	208338091	208338346	41.7933926184659
chr1	208357719	208357935	39.8268778456868
chr1	208359326	208359501	23.2326788930993
chr1	208393393	208393588	116.360292236946
chr1	209819275	209819429	72.5677892236094
chr1	210000886	210001007	46.7998671578999
chr1	210547198	210547258	23.1627162425027
chr1	211395865	211396099	123.156229318646
chr1	211545949	211546156	41.4259219803329
chr1	211664190	211664430	34.5376079197674
chr1	211710671	211710927	26.0361728864339
chr1	211786738	211786994	48.063453891746
chr1	211787426	211787594	71.4074176252986
chr1	211788084	211788340	58.5428955437302
chr1	211803679	211803807	134.894885485036
chr1	211804217	211804470	32.750862146601
chr1	211849109	211849365	37.3044239723472
chr1	211868932	211869188	42.5303471491775
chr1	211895995	211896103	69.0270865526453
chr1	212101672	212101874	113.29076571915
chr1	212208976	212209232	40.2141652825882
chr1	212325672	212325840	193.009590767844
chr1	212415675	212415931	53.0978567991966
chr1	212434887	212435121	42.1550639537504
chr1	212612284	212612540	24.7551577184182
chr1	212809151	212809222	75.4148757970419
chr1	212809401	212809455	27.2322508172051
chr1	212965121	212965307	22.6746318741497
chr1	212967072	212967198	65.493636556253
chr1	213034187	213034346	182.776715217161
chr1	213218745	213219001	22.3041563125449
chr1	213223829	213224080	36.7674368738795
chr1	213225037	213225278	30.6683077634301
chr1	213226183	213226439	43.6786681960532
chr1	213228430	213228680	24.5979842064544
chr1	213469998	213470254	33.3620815200373
chr1	213779184	213779375	88.6359348101147
chr1	214593088	214593304	98.7651873505678
chr1	218471874	218472009	79.7656055220866
chr1	218478076	218478152	101.102569179855
chr1	218518581	218518837	34.6794351929235
chr1	218695013	218695269	45.5179441727967
chr1	219262356	219262600	23.2705228564132
chr1	220080282	220080511	216.530687745388
chr1	220080963	220081128	145.825756769893
chr1	220082837	220083074	20.3728226185866
chr1	220292588	220292727	61.6502894856204
chr1	221100934	221101063	47.6764276533694
chr1	221140276	221140370	127.279198073612
chr1	221881477	221881610	87.5572049698723
chr1	221890303	221890450	65.8703277790222
chr1	222131644	222131899	39.1188078004331
chr1	222883186	222883399	125.954034805532
chr1	222885424	222885632	60.0781294983752
chr1	223406979	223407110	48.3290716048539
chr1	223417835	223418091	33.6869094302188
chr1	223866657	223866812	67.2051813020228
chr1	223959858	223960027	86.462933110729
chr1	223963795	223964051	25.966260030916
chr1	223976782	223976903	161.896367063671
chr1	224035682	224035798	25.0655348668278
chr1	224058339	224058601	102.89253604013
chr1	224249189	224249392	91.3253580331106
chr1	224267960	224268100	71.8243045768609
chr1	224348087	224348356	151.897685207786
chr1	224392585	224392841	75.4353049413332
chr1	224521767	224521945	86.6210455026223
chr1	224580384	224580611	117.294478119668
chr1	224691249	224691523	214.389725483306
chr1	224698750	224699006	44.9126951228061
chr1	225615921	225616177	44.1432799744345
chr1	225632693	225632946	53.7580941443613
chr1	225956826	225956983	82.8342004335739
chr1	226116172	226116459	236.842322998112
chr1	226119061	226119317	51.5040254102539
chr1	226187197	226187388	174.119419886285
chr1	226190697	226190893	75.8143494466127
chr1	226197369	226197534	89.7597960074817
chr1	226298867	226298998	135.979832558423
chr1	226537950	226538191	45.6663933722394
chr1	226992653	226992830	148.116144126303
chr1	227523348	227523604	48.5526025260463
chr1	227545251	227545394	64.0099291054686
chr1	227567027	227567283	45.6751964270374
chr1	227584240	227584544	115.811384830863
chr1	227585033	227585218	23.3640221820053
chr1	227760554	227760698	75.0248530305669
chr1	228036311	228036448	67.7798539475667
chr1	228043455	228043711	26.3951109125308
chr1	228076652	228076908	29.2349631868865
chr1	228273127	228273375	46.5596649586091
chr1	228333449	228333535	95.5849038931188
chr1	228352338	228352450	61.4288101262411
chr1	228366668	228366744	116.023764943648
chr1	228478283	228478479	86.7349354897005
chr1	228555552	228555802	27.0929342804358
chr1	228556923	228557065	132.504968441488
chr1	228608863	228609119	66.2792315717593
chr1	228651365	228651618	33.8463327314959
chr1	228665057	228665129	43.5933538827726
chr1	228701036	228701295	274.005487798078
chr1	229140113	229140241	65.4943803623083
chr1	229284096	229284164	63.0124715920547
chr1	229690906	229691175	214.885091119237
chr1	229694415	229694671	26.0738671395753
chr1	229889652	229889767	145.636892987611
chr1	230242862	230242959	45.6513663002712
chr1	230262877	230263095	105.807176296688
chr1	230279413	230279577	105.315441414762
chr1	230280611	230280689	43.7279830017797
chr1	230341517	230341750	117.656635597803
chr1	231114872	231115128	50.7190153825688
chr1	231121009	231121086	38.2569204312729
chr1	231181987	231182243	43.195582339565
chr1	231182587	231182843	35.7129308737372
chr1	231201636	231201711	38.6317238730771
chr1	231295965	231296157	207.371172972983
chr1	231330819	231331075	31.5451094099851
chr1	231336354	231336481	80.169993901551
chr1	231665775	231666028	56.2305678424831
chr1	233761230	233761486	37.0197998344203
chr1	233771766	233771947	81.4746317465459
chr1	233771919	233772201	44.6432954740834
chr1	233771766	233771947	177.92345984339
chr1	233771919	233772201	141.092123570927
chr1	233801440	233801582	184.472405621926
chr1	233804725	233804792	46.6938054922212
chr1	233842985	233843179	81.6499419872955
chr1	233845832	233846088	44.1037986970754
chr1	233926941	233927130	87.6514233732416
chr1	234098727	234098914	27.3639878442662
chr1	234626896	234627152	46.6347911171627
chr1	234682786	234682974	55.5151081435071
chr1	234694201	234694379	60.2784155704259
chr1	234737468	234737612	71.9935775660748
chr1	234740701	234740916	93.7791825146692
chr1	234866533	234866686	85.4085613453124
chr1	234886990	234887153	75.3412968466777
chr1	235002177	235002256	111.158819524729
chr1	235003145	235003198	87.0957964031703
chr1	235006787	235007043	26.5012955091812
chr1	235012147	235012273	184.274920986799
chr1	235110874	235111146	153.389791472137
chr1	235114546	235114772	89.0037419872432
chr1	235276797	235276976	92.0779235304104
chr1	236513027	236513138	141.668635612164
chr1	236515334	236515489	55.9440390088537
chr1	236516540	236516652	101.621176960745
chr1	236696197	236696453	40.7860050684775
chr1	237077067	237077321	150.188621333412
chr1	237077849	237078012	75.4215701811024
chr1	241859409	241859655	124.865953543972
chr1	241861604	241861756	61.3287604243885
chr1	241897326	241897453	57.4343484938853
chr1	241970261	241970517	42.050088047586
chr1	243088043	243088299	35.3350693960322
chr1	243269224	243269455	66.2392894429059
chr1	244462713	244462840	73.6790276623215
chr1	244466419	244466563	70.1678399823297
chr1	244514305	244514457	67.4923037435288
chr1	244518147	244518352	104.329581608307
chr1	244530250	244530506	26.109912775877
chr1	244533677	244533846	77.8979589761554
chr1	244557002	244557258	48.7979231008308
chr1	245133566	245133810	36.8080747699055
chr1	245214790	245215042	55.5354780462755
chr1	245215236	245215418	82.2717598311197
chr1	245498273	245498384	47.7117048099572
chr1	245501101	245501334	141.529185426356
chr1	245955053	245955309	33.8884877397691
chr1	246150233	246150489	45.6621368194066
chr1	246276930	246277102	65.4474721238507
chr1	246305734	246305990	27.5351451912952
chr1	246316516	246316772	35.6398609351249
chr1	246332468	246332597	67.440760328611
chr1	246345494	246345733	47.0228289131205
chr1	246378318	246378534	141.109488622743
chr1	246588531	246588708	96.5686712764303
chr1	246591939	246592195	20.9372148151768
chr1	246660753	246660867	81.9712042799148
chr1	246746062	246746318	50.5723335995994
chr1	247242072	247242325	47.5087403052124
chr1	247267711	247267880	87.8893670719689
chr1	247274040	247274156	157.079744104664
chr1	247711467	247711723	33.1637309523512
chr1	248018568	248018817	66.795963439091
chr1	249167395	249167651	40.2893440830265
chr1	249183786	249183863	133.88119384316
chr1	249208212	249208460	30.5560564020158
chr1	249221130	249221365	33.7861389768199
chr10	133247	133493	30.9723914485375
chr10	1024821	1025077	31.3386460098785
chr10	1055161	1055405	46.7063969648204
chr10	3116558	3116814	33.0589147527382
chr10	3707722	3707812	160.265499991411
chr10	3710542	3710740	43.5762438509582
chr10	3782576	3782832	40.9585973980742
chr10	3846137	3846252	51.3766668168997
chr10	3848076	3848330	45.2592132515787
chr10	3877976	3878232	28.9030562402426
chr10	3933316	3933572	37.5473038926797
chr10	3969098	3969201	43.0728634843401
chr10	4058582	4058838	35.1551517854314
chr10	4864483	4864657	63.7710477523392
chr10	4890853	4891051	112.677415420021
chr10	4909790	4910070	119.754586318626
chr10	4983831	4984087	25.7865997274132
chr10	5007039	5007170	55.172392358935
chr10	5024312	5024390	44.8390800405447
chr10	5114035	5114291	29.3092068242238
chr10	5504484	5504740	34.7082497102658
chr10	5520309	5520565	47.6820592494777
chr10	5521614	5521782	85.9766272218885
chr10	5590938	5591010	70.9273225834336
chr10	5871245	5871501	35.1454112449867
chr10	5936919	5936994	51.3253968844309
chr10	5976021	5976221	128.756292095558
chr10	6023682	6023859	76.9929185830188
chr10	6183482	6183696	25.023221090173
chr10	6515426	6515655	118.933655676635
chr10	6962376	6962650	128.273367475813
chr10	7049652	7049838	66.441572114835
chr10	7070372	7070470	56.0561235659235
chr10	7161334	7161543	29.9625694332257
chr10	7294188	7294398	115.256011058246
chr10	7425569	7425700	58.2081582721572
chr10	9867446	9867643	101.560517930953
chr10	9905566	9905822	22.3283205690333
chr10	11183598	11183812	118.591078416101
chr10	11220660	11220780	135.719910816782
chr10	11492524	11492700	69.1394865854284
chr10	11541577	11541687	102.218775741688
chr10	11643773	11643921	73.0334783538671
chr10	11654556	11654715	82.4523666734206
chr10	11727886	11728105	43.5317642534396
chr10	11729463	11729719	25.5347619154859
chr10	11752787	11752987	70.9990678305447
chr10	11866959	11867085	56.5911412784248
chr10	11916981	11917237	36.4909555262536
chr10	11940495	11940708	104.900798890461
chr10	12105550	12105683	77.2090954582896
chr10	12250529	12250779	54.1538948465313
chr10	12307958	12308066	105.410321704453
chr10	12792902	12793158	28.229927730897
chr10	13133901	13134139	33.243899059759
chr10	13310952	13311148	88.6983069829736
chr10	13446358	13446561	83.0971488501243
chr10	13457724	13457948	105.163876244536
chr10	13747802	13748047	222.648927162819
chr10	13972244	13972500	34.3717085399487
chr10	14223276	14223515	151.869755938775
chr10	14224812	14225068	37.6753407170403
chr10	14227677	14227888	36.8060154911703
chr10	14886979	14887235	43.3437237074142
chr10	14931464	14931720	44.9359421250899
chr10	15355890	15356146	32.3636319382025
chr10	15493277	15493376	177.412814139557
chr10	15497532	15497711	74.3749828867359
chr10	15767713	15767969	52.134385237245
chr10	15844404	15844615	99.9898210183667
chr10	15898782	15899031	22.8709492518868
chr10	16807586	16807821	32.3531098527364
chr10	17038288	17038307	118.85537549916
chr10	17038288	17038512	119.329021214438
chr10	17045181	17045470	142.076941915292
chr10	17071662	17071862	65.0071467314804
chr10	17238677	17238933	35.9296998090358
chr10	17241538	17241790	30.9620720464596
chr10	17245499	17245755	42.0986235934513
chr10	17289331	17289460	59.2481700294465
chr10	17467882	17468135	259.061792410097
chr10	17470832	17470984	85.4226666870767
chr10	17477347	17477411	53.1194853494567
chr10	17551195	17551402	117.376737847445
chr10	17704732	17705036	166.142856134928
chr10	18940447	18940577	87.3674697550034
chr10	19024782	19024996	111.239092898616
chr10	21190146	21190360	20.9709221411376
chr10	21497781	21497922	76.5881026911728
chr10	22040318	22040407	45.7938222701376
chr10	22096160	22096307	86.938497696059
chr10	22250917	22251012	50.8425074851761
chr10	22422903	22423105	51.3765794426209
chr10	22678823	22679079	35.5158779602334
chr10	22933184	22933440	24.2401532455238
chr10	22972585	22972693	98.203436237298
chr10	22982466	22982722	52.4186405474489
chr10	22991440	22991696	24.1004788974381
chr10	23336381	23336521	48.9504400257113
chr10	23336694	23336860	53.053325309555
chr10	24858296	24858479	88.5889283497165
chr10	25186332	25186588	47.3101485735263
chr10	25277863	25278014	85.0367907363508
chr10	25351530	25351634	68.6017374657352
chr10	25782202	25782387	74.4555794028412
chr10	26055756	26055910	84.2038356742165
chr10	26511598	26511787	78.0721953319903
chr10	26954474	26954598	45.2501561590351
chr10	28783423	28783572	149.124508197225
chr10	28967995	28968251	36.2809447575878
chr10	28971275	28971356	33.4451607438191
chr10	29024128	29024384	23.1701875482256
chr10	29095971	29096141	56.965937776168
chr10	29096324	29096569	98.6702626698895
chr10	29111713	29111882	62.4636538408523
chr10	29128641	29128891	132.815216140432
chr10	29138787	29139043	33.361343491717
chr10	29298565	29298650	160.850140966429
chr10	29420989	29421162	67.2562608505499
chr10	29543544	29543758	31.4012342118596
chr10	30359092	30359197	43.3559995593408
chr10	30440962	30441062	59.8308646532815
chr10	30449645	30449799	69.710837505676
chr10	30726132	30726208	149.956735557506
chr10	30842091	30842277	92.9190017050528
chr10	30971457	30971546	77.3638790051149
chr10	31041609	31041865	37.7665255935482
chr10	31110305	31110409	55.1261430156231
chr10	32261480	32261715	217.530135885286
chr10	32348452	32348708	34.9482544858929
chr10	32621267	32621523	25.8161321645953
chr10	32790921	32791177	43.2611113607742
chr10	33346604	33346860	32.7488146720732
chr10	34452171	34452300	48.0178304252242
chr10	35053703	35053886	69.8399902855878
chr10	35294818	35295068	25.6944593096145
chr10	35331838	35332093	22.0582510782472
chr10	35352966	35353069	41.8233745750466
chr10	35483849	35484096	37.2494347216143
chr10	35557808	35558064	23.1179540605086
chr10	35668234	35668301	36.5458936554662
chr10	35680251	35680507	46.6126305873173
chr10	35701846	35702084	43.9784050692187
chr10	35703447	35703533	49.8263001443797
chr10	35755234	35755490	25.4604613953562
chr10	35822531	35822740	46.2754412922359
chr10	43140623	43140783	97.3276137136943
chr10	43142625	43142793	89.2157798271404
chr10	43150052	43150178	70.2964672519
chr10	43264346	43264595	111.368252031057
chr10	43872829	43873085	24.0833667412031
chr10	43911030	43911284	37.500360597557
chr10	43913488	43913710	196.170811007782
chr10	44733723	44733979	32.5331664128347
chr10	45408883	45409091	93.8661864886091
chr10	45671324	45671469	53.1715982190745
chr10	45757548	45757640	44.5241654278004
chr10	45774420	45774606	152.841221374115
chr10	45775726	45775954	31.7326267897012
chr10	45966073	45966337	313.14890269111
chr10	47107630	47107817	29.7690715489139
chr10	47588785	47588967	87.5894710406303
chr10	47619158	47619414	31.4546188242911
chr10	48332139	48332395	56.9690883805308
chr10	48416819	48416924	48.8308540992085
chr10	48432719	48432885	33.1563915374876
chr10	49639999	49640255	29.309332515752
chr10	49676272	49676450	84.5997116644496
chr10	49678277	49678495	143.444473776876
chr10	49688981	49689233	37.5784991043455
chr10	50369609	50369734	64.2306583045277
chr10	50374099	50374193	61.6169213026603
chr10	50391845	50391944	48.53851471569
chr10	50394786	50394942	71.3712618611158
chr10	50420966	50421222	27.9031857925855
chr10	50433206	50433450	28.5434043970378
chr10	50508650	50508782	159.039693969038
chr10	50707448	50707701	45.4979318106341
chr10	51575226	51575482	48.8204872735481
chr10	51577131	51577278	74.3019329277165
chr10	51594246	51594411	220.657304833804
chr10	52070570	52070826	36.8216408180892
chr10	52086762	52086845	191.453217230497
chr10	52091565	52091755	24.6796153833892
chr10	52305704	52305924	34.3905914666777
chr10	52310095	52310421	288.237453056278
chr10	52315140	52315329	88.6669978453328
chr10	52325052	52325313	157.639382288842
chr10	52337572	52337763	114.451719855111
chr10	52352729	52352985	40.3167970362814
chr10	52374337	52374593	32.2963038024732
chr10	61473299	61473555	45.78269401312
chr10	61640654	61640910	40.1997730860765
chr10	61833265	61833484	96.9954081772295
chr10	61833766	61834022	37.6118199757185
chr10	62022614	62022784	214.618189683689
chr10	62113560	62113816	21.3034336949381
chr10	62423045	62423300	25.8168525012934
chr10	62738279	62738413	149.806766094304
chr10	63119279	63119535	27.890696807582
chr10	63348596	63348786	104.183483620472
chr10	63525535	63525696	212.594409455511
chr10	63540155	63540396	135.66081657797
chr10	63541793	63542035	23.8745686879055
chr10	63590674	63590883	72.7572890877113
chr10	66266864	66267021	62.3243371693256
chr10	66267952	66268175	119.020732484535
chr10	66279812	66279889	52.3989566657237
chr10	66627471	66627616	47.9317878575049
chr10	70032728	70032841	46.8036422247913
chr10	70322451	70322689	26.7979718816068
chr10	70778480	70778736	29.4760385523033
chr10	71068189	71068445	45.6323719378032
chr10	71071186	71071442	25.2741583951941
chr10	71075404	71075609	178.999233489106
chr10	71094088	71094318	48.4094725339166
chr10	71992004	71992260	43.0416915066778
chr10	71993408	71993576	20.2706635249527
chr10	72081850	72081972	44.4739576743906
chr10	72318641	72318831	104.195744255704
chr10	72409344	72409596	26.1698001378828
chr10	72420530	72420761	41.9164127960418
chr10	72427040	72427251	105.853794729973
chr10	72453453	72453706	21.6310650218011
chr10	73099028	73099281	28.2942800133184
chr10	73119267	73119523	37.0051453568229
chr10	73342270	73342526	34.601088369013
chr10	73393009	73393248	49.2872270541751
chr10	73395214	73395379	126.734462054494
chr10	73398626	73398759	81.9596756330807
chr10	73506372	73506628	43.1598855683548
chr10	73512885	73513141	27.3377889597749
chr10	73513372	73513628	25.0099226962166
chr10	73557587	73557778	88.1494192858734
chr10	73610955	73611057	101.372835671712
chr10	73642697	73642835	58.98809430642
chr10	73653765	73653944	88.8836856552024
chr10	73740107	73740310	63.1764273086837
chr10	74004742	74004998	37.0951015468754
chr10	74016877	74017043	61.81125508236
chr10	74021268	74021514	43.6779177069403
chr10	74032464	74032660	80.7478087942997
chr10	74050920	74051093	87.3947507398292
chr10	74068262	74068436	32.6431758592073
chr10	74080527	74080748	207.285659843329
chr10	74397213	74397469	44.4003418721939
chr10	74741734	74741985	28.5551511174183
chr10	75004786	75004976	98.7910305208348
chr10	75216090	75216243	206.439125110889
chr10	75277300	75277435	83.441016968887
chr10	75408818	75409033	54.585386647697
chr10	75420691	75420935	30.322559885424
chr10	75473730	75473986	32.3742059278135
chr10	75576842	75577097	46.7645658141124
chr10	75690506	75690620	50.273625665193
chr10	75716358	75716571	120.903768612708
chr10	75749578	75749832	23.4731749675374
chr10	75753040	75753198	66.6365954276464
chr10	75781592	75781837	31.4193551706193
chr10	76613942	76614077	68.1428652275158
chr10	76681603	76681859	32.7600101073518
chr10	76897919	76898175	44.8482656051404
chr10	79669541	79669775	36.9427423396455
chr10	79728888	79729078	28.7879977473299
chr10	79731061	79731182	68.7207003903301
chr10	79803274	79803530	22.9057907427572
chr10	80016046	80016302	43.3259631649625
chr10	80679163	80679419	53.3023212056709
chr10	80697973	80698091	53.1109782652777
chr10	80719043	80719299	24.16679730195
chr10	80779874	80780131	149.873069719225
chr10	80787275	80787355	95.0964219015608
chr10	80792479	80792586	53.5131401115375
chr10	80808085	80808341	43.6133038540635
chr10	80819047	80819303	35.2232674396875
chr10	80843174	80843301	56.0200140133839
chr10	80852359	80852615	27.61903609162
chr10	80853589	80853709	62.4327430796033
chr10	80892615	80892738	52.8799840765009
chr10	80908611	80908867	48.1201897426757
chr10	80918464	80918714	29.3428407348042
chr10	80938442	80938603	105.68635584785
chr10	81147871	81147978	58.2359756055036
chr10	81151363	81151531	80.3537526263146
chr10	81971607	81971863	31.6001587353255
chr10	82026286	82026537	43.9654799475441
chr10	82138049	82138222	91.4891228708282
chr10	82173897	82174153	27.0728434617489
chr10	82257489	82257602	77.4947627727599
chr10	82263881	82264079	166.199586841127
chr10	82515728	82515975	37.9165888938277
chr10	82531834	82532049	118.248181250371
chr10	82532427	82532543	51.368624892717
chr10	86053513	86053720	226.866384112532
chr10	86284884	86285042	87.0130876954645
chr10	87838975	87839134	73.6145406668116
chr10	88481033	88481289	33.7719195792039
chr10	88534955	88535211	52.263166040423
chr10	89260488	89260744	49.3775620859417
chr10	91134597	91134853	42.3383203990187
chr10	92863635	92863750	55.332382771645
chr10	92980122	92980219	45.6917991392259
chr10	93351154	93351410	42.8787365752436
chr10	93367571	93367827	28.4180207705665
chr10	93368683	93368939	32.4132373666781
chr10	94190003	94190235	35.4563931368243
chr10	94224275	94224387	49.7472477033958
chr10	94516120	94516345	208.374642470906
chr10	94732441	94732513	45.709359125407
chr10	94837768	94838005	95.8206756031792
chr10	96059241	96059492	174.147619938703
chr10	97057222	97057478	45.9708764787321
chr10	97185728	97185888	58.8916792456797
chr10	97253217	97253365	65.9159660064507
chr10	97277437	97277555	45.5943805734459
chr10	97291882	97292035	173.499729516452
chr10	97424269	97424447	39.4114478319246
chr10	97424426	97424447	36.8678498908866
chr10	97424554	97424677	28.6473392783888
chr10	97480650	97480788	51.3388746813707
chr10	97501731	97501901	67.2880978042347
chr10	98378951	98379125	191.127779102398
chr10	98382241	98382375	77.3383116289231
chr10	98588890	98589047	66.3492477593754
chr10	98589222	98589478	43.0574545611276
chr10	98982356	98982594	23.1370182266609
chr10	99072818	99072926	30.0191983501484
chr10	99107132	99107388	37.5050578263871
chr10	99424348	99424525	60.8224774345006
chr10	99532024	99532090	50.4002670025532
chr10	99548783	99548894	145.403331366821
chr10	99708710	99708925	34.4275086343701
chr10	99766010	99766266	32.3421986875333
chr10	99996738	99996925	97.5444933693267
chr10	100019737	100019940	20.7603252048693
chr10	100219233	100219409	90.9450489373349
chr10	100220886	100221082	61.5241153320084
chr10	100222817	100223029	98.3667743933643
chr10	100226633	100226835	25.7595415539813
chr10	100424285	100424438	81.0874412441171
chr10	100538162	100538379	102.411546775557
chr10	100669862	100670123	176.303843507414
chr10	102049464	102049720	19.5913659439311
chr10	102118881	102119066	76.6458225472766
chr10	102133755	102134011	31.4702805300447
chr10	102396695	102396862	63.947032955194
chr10	103124519	103124775	41.4832962515063
chr10	103210175	103210302	52.2337748319136
chr10	103312280	103312536	32.9483089798827
chr10	103335757	103335964	121.670913882015
chr10	103509424	103509680	25.3812689185101
chr10	103872198	103872374	97.5977826494523
chr10	104359591	104359743	68.0425283540304
chr10	104523102	104523270	72.590735554784
chr10	104723149	104723248	50.6549294455748
chr10	104747522	104747766	35.9193716931343
chr10	104748848	104749061	91.0330329642801
chr10	104800358	104800557	79.1483384583126
chr10	104801267	104801523	38.7719236700923
chr10	105378601	105378791	150.657354664988
chr10	105532279	105532421	57.584776185192
chr10	106012965	106013220	46.6336087329019
chr10	106092238	106092494	39.0407236302407
chr10	106099934	106100062	75.3820970399061
chr10	108471175	108471431	37.2321611969378
chr10	108756354	108756610	39.4931560032472
chr10	108773050	108773288	24.570156765168
chr10	108782749	108782847	61.634527546341
chr10	108785604	108785726	59.8042463810472
chr10	108819796	108819937	57.5970363401979
chr10	111827799	111828055	41.1002399287177
chr10	112534150	112534328	86.9411528697241
chr10	112617408	112617543	65.2938563875569
chr10	112618147	112618312	75.644414698006
chr10	112935673	112935827	62.7933108943354
chr10	114820710	114820817	166.884163919104
chr10	114823336	114823430	51.229101791529
chr10	115626935	115627031	42.9481150473118
chr10	116168886	116169130	22.1545132368291
chr10	119022460	119022616	68.8570338532543
chr10	119136082	119136196	53.3724598663743
chr10	119168063	119168183	47.1128557292409
chr10	119171032	119171264	105.406104526204
chr10	119188082	119188338	41.8772229918042
chr10	120458050	120458306	21.1437890371552
chr10	120945171	120945243	44.985912867037
chr10	121298157	121298397	31.307272687196
chr10	121904740	121904965	105.61396815137
chr10	124894705	124894813	127.33145214019
chr10	124899089	124899345	43.7754884556921
chr10	126109570	126109714	54.5390381123655
chr10	126142583	126142839	36.8908033071888
chr10	126175380	126175536	72.4680401124371
chr10	126277815	126278000	95.2212623284328
chr10	126381575	126381704	168.549435205524
chr10	126406610	126406729	150.678559598159
chr10	126738196	126738388	95.9468770174925
chr10	127293861	127293962	147.026249174531
chr10	127505154	127505425	112.198671367642
chr10	127601921	127602177	23.3166172523689
chr10	127887776	127888032	29.8506257847504
chr10	128327198	128327325	64.6191393526759
chr10	130397836	130398032	56.0435063345009
chr10	130832337	130832476	53.7888575446616
chr10	133776210	133776466	25.4859460777375
chr10	134956769	134957002	84.4140142178501
chr10	135059353	135059512	62.6724987725166
chr10	135173750	135173897	70.1138088259235
chr11	220636	220860	75.9895171950207
chr11	220820	220901	32.2710365790386
chr11	329359	329609	42.5827257355737
chr11	350819	351055	29.2232318702954
chr11	422334	422522	81.0925355833516
chr11	460691	460819	56.2219574059536
chr11	876075	876223	123.491421040408
chr11	919081	919337	33.5241889210381
chr11	1865967	1866109	74.4731666406086
chr11	2000275	2000518	117.18311673543
chr11	2324901	2325152	213.407880175877
chr11	2760471	2760727	36.1572763636553
chr11	2769011	2769267	29.6641958135528
chr11	2799852	2800086	104.691790239869
chr11	2832430	2832686	24.2503919498377
chr11	2867422	2867673	52.4861528438087
chr11	3190562	3190744	84.5946956253132
chr11	3253139	3253276	57.3236403954156
chr11	3458751	3459007	21.2466298712041
chr11	3853084	3853340	53.1705106688497
chr11	3855880	3856033	74.6769138763791
chr11	3856311	3856474	27.2561543221388
chr11	3888792	3888905	60.9081016243622
chr11	3900030	3900173	87.4800941688419
chr11	3986927	3987025	43.3761293463297
chr11	4167334	4167590	21.6735437054017
chr11	4216276	4216395	60.2352256390816
chr11	4903491	4903619	59.9846776830366
chr11	5128583	5128839	41.0640934462608
chr11	5153180	5153366	85.4536404279557
chr11	5173068	5173185	148.216601332072
chr11	5246822	5247065	28.9909221663486
chr11	5255801	5256057	45.6871416942699
chr11	5297108	5297245	61.7531578673758
chr11	5301834	5302028	176.161065061072
chr11	5305932	5306051	111.263272287647
chr11	5309397	5309579	108.46951126008
chr11	5525590	5525844	44.9292023650729
chr11	5617860	5618126	108.881825715529
chr11	5831722	5831978	34.8713638436439
chr11	6271185	6271375	72.50914584079
chr11	6576177	6576329	77.3153883564094
chr11	6584585	6584779	98.8392406047246
chr11	8227979	8228186	240.103513386498
chr11	9010249	9010452	76.1645570875209
chr11	9266246	9266345	42.6686238617717
chr11	9368757	9368997	31.5660091887265
chr11	9571760	9572016	39.3052816140848
chr11	9573514	9573674	132.661448245824
chr11	9587555	9587651	58.7805091553468
chr11	9635544	9635735	31.2606873004164
chr11	9673915	9674089	67.7534778477816
chr11	9691625	9691760	54.4940066556071
chr11	9811549	9811727	102.113502985943
chr11	10344557	10344811	58.1193686004469
chr11	10477451	10477591	108.598799618958
chr11	10478134	10478285	67.5264427283071
chr11	10681319	10681573	33.9404679146489
chr11	10764454	10764602	71.5552385897911
chr11	10879419	10879675	42.3127674620762
chr11	10921195	10921374	80.5470784853852
chr11	10941840	10942094	54.4005979207497
chr11	11836424	11836680	25.8243035695951
chr11	11887899	11887993	44.2022691673976
chr11	12116494	12116750	48.9599774616085
chr11	12138015	12138271	65.2300408527303
chr11	12141690	12141907	27.0052786437336
chr11	12171456	12171599	74.6304322231315
chr11	12180511	12180767	29.1793818282915
chr11	12188753	12188914	57.8058663220267
chr11	12204374	12204630	34.4159469520779
chr11	12214836	12214909	65.2159047017622
chr11	12217497	12217753	39.9621608299894
chr11	12222770	12223001	228.896082416005
chr11	12284745	12284981	38.5115841541024
chr11	12296195	12296451	30.2343882796877
chr11	12599675	12599900	35.7423914850911
chr11	12708719	12708975	24.1161125375179
chr11	12821897	12822153	24.0571135937708
chr11	12834482	12834738	41.8381564181995
chr11	12836434	12836690	31.5604898760553
chr11	12875310	12875442	77.8951232239664
chr11	12898573	12898829	26.701219562065
chr11	13011171	13011261	121.591788993724
chr11	13112067	13112189	57.1196356075069
chr11	13126954	13127183	123.064145276761
chr11	13132541	13132797	36.7804074815639
chr11	13719780	13719951	69.5462957592869
chr11	13848523	13848779	25.9899542132531
chr11	14678728	14678924	89.5594299743072
chr11	14786795	14787051	28.1194268557661
chr11	15601669	15601915	40.3742211539069
chr11	16380988	16381244	53.2776911968164
chr11	16430207	16430463	23.751663740792
chr11	16626345	16626587	139.443431656201
chr11	16874879	16875104	20.4557820790912
chr11	16875498	16875614	52.2183686677152
chr11	16878884	16879028	121.953405054119
chr11	17208538	17208827	180.342489817083
chr11	17298317	17298567	30.1719075781613
chr11	18350734	18350990	33.600096857701
chr11	18512788	18512866	44.9668600902308
chr11	18671453	18671709	25.3896797321728
chr11	19316031	19316249	33.2998893388752
chr11	19463857	19464005	176.538956565789
chr11	19996451	19996666	49.0670203109653
chr11	20002473	20002729	49.0686033587549
chr11	20101769	20101895	61.2387783655137
chr11	20111435	20111535	53.0451419527927
chr11	20385574	20385830	22.1368391461275
chr11	20480813	20481087	154.265886892192
chr11	20515004	20515148	65.2983645329536
chr11	27223165	27223416	119.5800334977
chr11	27393849	27393997	66.0721165907261
chr11	27414367	27414586	97.0023276212756
chr11	27419680	27419936	21.816880482412
chr11	27436222	27436478	37.8973351804912
chr11	27442271	27442537	152.093321263823
chr11	32442479	32442584	46.929628714444
chr11	32471951	32472207	39.5740399395975
chr11	33744129	33744385	28.736216459408
chr11	33758905	33759133	154.681524755169
chr11	33907032	33907118	58.3319796736722
chr11	33920510	33920766	33.2206253379071
chr11	33958912	33959096	72.064644535639
chr11	33963321	33963577	47.0792644063723
chr11	33966322	33966657	341.526330483561
chr11	34258204	34258469	156.154795528948
chr11	34263706	34263945	42.0524884897569
chr11	34264597	34264791	43.2041499345639
chr11	34443682	34443938	37.4777524191021
chr11	34460090	34460322	111.690471734854
chr11	34621947	34622086	63.7934752497139
chr11	34625285	34625365	83.955968497991
chr11	34638437	34638691	20.844425782959
chr11	34640675	34640775	52.6883870091378
chr11	34673759	34674012	33.7043441998707
chr11	34779908	34780107	26.4901971694418
chr11	34831201	34831435	130.759745845045
chr11	34847765	34848021	38.4019978297663
chr11	35058283	35058539	33.3171138517274
chr11	36126542	36126754	137.233908946792
chr11	36137042	36137298	37.9583541443582
chr11	36214923	36215079	61.8135987403303
chr11	38560484	38560719	164.775956113482
chr11	38616516	38616754	23.0382646594916
chr11	43710879	43711025	63.688276255182
chr11	43715429	43715603	97.9089452681838
chr11	43769088	43769273	91.6944115015821
chr11	43890699	43890847	60.3709286807065
chr11	43974015	43974152	49.6628960804418
chr11	44291663	44291883	114.08915834279
chr11	44354974	44355070	59.892526122443
chr11	44545115	44545371	35.3799878197697
chr11	44552713	44552969	59.5284635855171
chr11	44563997	44564253	32.7355246348918
chr11	44569765	44569835	51.8845440193669
chr11	44802539	44802793	106.923934280157
chr11	44992916	44993031	44.3204357695714
chr11	45206887	45207151	86.9964003126929
chr11	45585340	45585586	43.3376544481248
chr11	45848145	45848372	49.5318389279888
chr11	45926198	45926395	82.2659714620504
chr11	46016009	46016242	90.4949313165102
chr11	46017146	46017250	44.1707469196702
chr11	46128462	46128718	25.6618597680168
chr11	46264832	46264973	66.1574092046583
chr11	46269201	46269457	74.8292179288681
chr11	46318505	46318669	70.9892616867752
chr11	46529970	46530226	37.4312163164098
chr11	46563263	46563420	66.7471093940277
chr11	46619234	46619490	33.5247762597478
chr11	46633559	46633815	35.0323694989879
chr11	47026361	47026516	70.2368276207714
chr11	47077869	47078142	89.5742100721391
chr11	47270241	47270497	35.0863661851519
chr11	47400011	47400206	105.525635401624
chr11	47727340	47727596	39.2461845225203
chr11	47938041	47938141	76.6338571424373
chr11	47939823	47940079	22.3682407054169
chr11	48076825	48077081	29.2496638347149
chr11	48082988	48083138	143.423170005716
chr11	56912063	56912318	30.6818888845607
chr11	56918060	56918152	38.3296425261818
chr11	57006955	57007074	54.9892044531382
chr11	57089531	57089777	27.6512517199751
chr11	57163456	57163594	69.8453194068853
chr11	57170211	57170368	81.5640180873149
chr11	57192262	57192474	214.914574756623
chr11	57298750	57298951	96.4090244318682
chr11	57415809	57415974	191.155053451362
chr11	57568151	57568399	38.5414301941363
chr11	57668813	57668976	78.3389868016119
chr11	58507250	58507401	71.3851836257582
chr11	58513604	58513739	54.4411853958553
chr11	58537718	58537830	55.750167741244
chr11	58544409	58544550	61.3734228160187
chr11	59312922	59313171	38.8290527352331
chr11	59386003	59386226	22.216402044736
chr11	59448850	59448899	45.9850569265547
chr11	59449042	59449154	38.0024387630763
chr11	59474433	59474631	191.417721758938
chr11	59534189	59534259	48.1002002633826
chr11	59534725	59534981	25.476499483035
chr11	59625301	59625434	65.981823150747
chr11	59727985	59728210	278.305725124715
chr11	59735565	59735813	99.5903886173712
chr11	59823900	59824120	74.1064937336262
chr11	59953033	59953131	39.9254896429669
chr11	60621696	60621952	30.5257610316116
chr11	60631687	60631888	41.6548253496345
chr11	60658692	60658816	56.3395488827042
chr11	60919410	60919592	72.0904649236232
chr11	60931890	60932030	70.0564077244891
chr11	61054928	61055140	126.234995774461
chr11	61109697	61109982	70.8353766791949
chr11	61197708	61197849	21.8619789035018
chr11	61568193	61568401	122.186035284596
chr11	61602092	61602192	52.4211625434492
chr11	61609273	61609506	121.32831569176
chr11	61637384	61637523	150.321218197708
chr11	61687723	61687867	129.884554864251
chr11	61730572	61730821	27.753721168617
chr11	61734161	61734334	139.0245193973
chr11	61793143	61793289	77.5591579458535
chr11	61809550	61809774	210.380378069363
chr11	62136486	62136750	84.2242838618949
chr11	62164320	62164440	170.481295781769
chr11	62166120	62166376	29.842360727702
chr11	62235297	62235553	41.2411562230238
chr11	62323263	62323519	24.0992701284792
chr11	62359137	62359243	64.1984612081368
chr11	62439819	62440061	25.6181244677153
chr11	62528402	62528647	48.6104952341602
chr11	62609032	62609112	119.756986658643
chr11	62645165	62645362	119.495771589896
chr11	62673427	62673673	33.3971338430569
chr11	63259222	63259354	63.5153841834436
chr11	63284759	63284941	104.835321529274
chr11	63350055	63350315	112.451399216099
chr11	63513673	63513929	34.8478047377151
chr11	63775372	63775585	207.314486083457
chr11	63974928	63975171	36.4849496750646
chr11	64037865	64037954	106.965710093988
chr11	64102582	64102814	167.348839681977
chr11	64125455	64125692	21.7148746098323
chr11	64522041	64522226	37.0273528936232
chr11	64595857	64596104	37.4383140028894
chr11	64637798	64638054	29.4274244841783
chr11	64653191	64653278	56.2270191049749
chr11	64656525	64656691	173.749864756328
chr11	64791052	64791296	37.5247915168557
chr11	64949147	64949403	43.0056634745066
chr11	65134713	65134783	36.5950052154053
chr11	65190184	65190437	36.2403686283309
chr11	65194688	65194876	30.4624158451385
chr11	65239724	65239933	88.048129211649
chr11	65266427	65266683	38.0556850570133
chr11	65270493	65270749	28.2079756509155
chr11	65342615	65342813	111.407304769162
chr11	65403798	65403905	42.3462970500025
chr11	65701633	65701745	48.2437982302587
chr11	65709021	65709165	71.8972738589385
chr11	66469302	66469509	70.6009096653111
chr11	67080241	67080360	128.397238889053
chr11	67115929	67116212	126.334683839951
chr11	67373280	67373528	29.7234091149417
chr11	67810955	67811211	39.5542650917982
chr11	67867045	67867301	20.0157354936425
chr11	68049629	68049865	29.6876443606739
chr11	68111550	68111806	21.9248258470084
chr11	68188999	68189241	22.2932624291359
chr11	68227493	68227711	27.4240769623589
chr11	69067539	69067785	32.0505379856647
chr11	69216587	69216715	71.990363516697
chr11	69224727	69224983	33.4051557491656
chr11	69264600	69264802	78.9768108722041
chr11	69515320	69515553	40.9276564876063
chr11	69720417	69720591	163.584719083297
chr11	69794761	69794960	93.1000805409001
chr11	69796753	69796980	45.5716512402506
chr11	69804071	69804327	27.9035282192546
chr11	69827640	69827834	94.9218246657213
chr11	70266288	70266368	70.4988263666157
chr11	70316392	70316500	49.1856938646193
chr11	70588805	70588927	86.6086670821833
chr11	71246090	71246313	33.3114427043599
chr11	71659893	71660022	58.5878334486162
chr11	71706762	71706957	101.627417981315
chr11	72032817	72032915	42.3817122464465
chr11	72047271	72047527	21.7346269760136
chr11	72122967	72123160	27.8316559290854
chr11	72204954	72205187	145.232630845281
chr11	72446701	72446957	39.9894397780661
chr11	72487339	72487595	42.2400056095149
chr11	72854405	72854661	32.6655605622655
chr11	72893942	72894064	52.9048949743796
chr11	73653208	73653275	32.8374014413843
chr11	73722669	73722913	247.659660665073
chr11	73727475	73727610	141.186658555814
chr11	73782302	73782464	76.9010449114529
chr11	73797433	73797465	41.9682222749274
chr11	73797560	73797737	39.4507833215866
chr11	73803637	73803748	48.5920344273635
chr11	74170662	74170918	41.048042181911
chr11	74352483	74352739	31.0271401239248
chr11	74398353	74398609	23.0528643965339
chr11	74413551	74413807	23.1603814454233
chr11	74742501	74742652	171.364719099541
chr11	74807994	74808147	63.1367279090905
chr11	74814685	74814810	70.975760388839
chr11	74919618	74919811	123.646416677105
chr11	75117409	75117556	154.272043408895
chr11	75132091	75132347	43.9616433935965
chr11	75191305	75191561	34.0747680076299
chr11	75245584	75245761	83.7456485970571
chr11	75246108	75246364	34.3371699380109
chr11	75300995	75301202	195.641287703208
chr11	75478202	75478455	34.0997810554652
chr11	75825373	75825629	19.4846147800979
chr11	76076133	76076386	38.6905893559229
chr11	76411627	76411802	178.616057061614
chr11	76413663	76413775	107.586194634555
chr11	76447056	76447137	59.2883045892789
chr11	76456955	76456973	29.2778411351925
chr11	76456955	76457182	29.2659635183022
chr11	76499357	76499607	40.7107825129893
chr11	76600130	76600374	34.322777856612
chr11	77996243	77996487	36.0053069501542
chr11	78140333	78140514	83.0115337344637
chr11	78377728	78377984	29.2455142332393
chr11	78426882	78427018	67.9054439418935
chr11	78655041	78655133	42.1312594604171
chr11	82502269	82502525	25.5195980363615
chr11	82502997	82503157	165.85847068979
chr11	82503941	82504177	43.5415570957908
chr11	82544097	82544281	77.1902437233658
chr11	82719032	82719237	105.013904665728
chr11	82800181	82800259	39.0800622250632
chr11	85780837	85781093	37.687436241885
chr11	85845738	85845994	45.4079817271046
chr11	85854700	85854927	93.7321514104762
chr11	85856875	85857001	64.6342957096882
chr11	85859455	85859685	113.602478793174
chr11	85862464	85862692	226.517861065917
chr11	85885743	85885997	47.0165822869667
chr11	85887330	85887435	55.0285680278224
chr11	85894080	85894336	36.3560427931728
chr11	86642648	86642852	87.5385523971242
chr11	86711514	86711717	92.1942142319158
chr11	86902113	86902337	33.0041675292184
chr11	88164850	88165100	25.5423974217031
chr11	88218584	88218818	23.4676636707746
chr11	91525915	91526160	34.9804378816122
chr11	93355233	93355489	26.3527933296936
chr11	93451458	93451688	114.221481725151
chr11	93707022	93707163	72.320363590245
chr11	93779672	93779834	99.2629911116565
chr11	94500945	94501027	67.6055495279731
chr11	94833466	94833582	130.69255100069
chr11	94842267	94842463	90.1791321814813
chr11	94880677	94880880	102.070246685513
chr11	94886606	94886847	234.486584768375
chr11	95131691	95131947	30.2995427775645
chr11	95149139	95149395	45.2679897850077
chr11	95276058	95276290	163.423664511136
chr11	95385361	95385612	24.8036162338899
chr11	95467304	95467534	104.411091828285
chr11	95815705	95815833	71.9129840562072
chr11	95945639	95945908	127.571890943552
chr11	96052079	96052335	46.5465619521444
chr11	96071149	96071279	57.60346385809
chr11	97834575	97834689	115.530858377258
chr11	100679709	100679951	113.689129905195
chr11	100733945	100734150	88.9688232056867
chr11	102212741	102212992	126.399246546833
chr11	102261419	102261665	27.3560068916671
chr11	107436841	107436916	45.7650349604516
chr11	107994685	107994941	50.0251634225724
chr11	108091571	108091827	20.6708306604222
chr11	108094276	108094493	129.613415480047
chr11	108422800	108423020	102.835673674199
chr11	108426833	108427089	21.3178205476229
chr11	110188300	110188459	68.7247673801359
chr11	111563118	111563237	59.8957367644108
chr11	111712183	111712437	29.7545309975328
chr11	111781852	111781992	60.0132262388017
chr11	111968547	111968803	28.893864235843
chr11	113535902	113536084	84.160419623293
chr11	113953548	113953739	94.9127953142754
chr11	114018802	114018955	58.5123944591051
chr11	114086664	114086876	204.691643525267
chr11	114087118	114087230	46.8753853419575
chr11	116958197	116958453	49.5922165332996
chr11	117090789	117091045	40.0448490937373
chr11	117095084	117095237	157.570048045336
chr11	117780745	117781001	45.3798768717211
chr11	117821089	117821333	49.4585909585524
chr11	117875990	117876246	39.8758715399293
chr11	117878456	117878543	50.0650573492372
chr11	117973513	117973748	22.6919881283442
chr11	118111845	118112094	160.559027962594
chr11	118153431	118153682	23.0360313278868
chr11	118286517	118286688	90.6789586055148
chr11	118308259	118308430	97.3674883840058
chr11	118444066	118444216	72.6858898274857
chr11	118586728	118586826	51.4329533514729
chr11	118717010	118717250	39.0484584773728
chr11	118894548	118894804	22.1311213028503
chr11	118936227	118936483	52.8473159565638
chr11	118956399	118956502	162.306772998466
chr11	118958492	118958735	223.79965927762
chr11	118979361	118979617	23.9571677549364
chr11	119249808	119249920	41.4039900166195
chr11	119312018	119312274	38.3640624369907
chr11	120107576	120107748	22.7285930812603
chr11	120152119	120152183	54.7818145132617
chr11	120210357	120210497	85.7138637419057
chr11	120215118	120215374	53.6017584286413
chr11	122626262	122626430	85.6574797494353
chr11	123613228	123613424	70.572139713311
chr11	123950478	123950727	147.275842537997
chr11	123967209	123967294	58.8913525813398
chr11	123985622	123985878	41.9913083107537
chr11	124078153	124078304	78.2816669138863
chr11	124537591	124537807	97.5511827659363
chr11	124944883	124944983	57.1378828140823
chr11	125402655	125402907	132.889585462242
chr11	125421768	125422024	59.2289697669579
chr11	125422936	125423158	210.284586428675
chr11	126029865	126030043	71.7762576827344
chr11	126211808	126212064	24.492261968249
chr11	126216117	126216206	56.7855071743106
chr11	126290397	126290501	200.715406269157
chr11	129736272	129736519	24.984647381184
chr11	129876934	129877123	84.1001047492421
chr11	129965388	129965452	37.4998406802805
chr11	130178863	130179098	37.2617745378019
chr11	134107165	134107421	36.0353155954219
chr11	134738495	134738646	68.5495460839064
chr12	224008	224264	23.0285212732734
chr12	516070	516320	31.6040412196209
chr12	700782	701021	199.296602483786
chr12	701254	701510	32.0253397966208
chr12	1013463	1013601	51.2287183049338
chr12	1413515	1413788	180.146985883806
chr12	1548994	1549085	57.3453863553629
chr12	1601225	1601481	33.5849437136596
chr12	1642562	1642612	25.4019411427191
chr12	1675959	1676215	25.0241067401668
chr12	1723509	1723765	29.1423178073562
chr12	2026912	2027168	41.9160167655997
chr12	3093483	3093723	33.7828636822313
chr12	3108121	3108377	45.6608852939003
chr12	4262876	4262965	46.1201702695269
chr12	4430038	4430152	48.9183637144123
chr12	4497986	4498108	61.5469537806479
chr12	5721899	5722034	76.8936597038721
chr12	6362551	6362743	96.7273300981046
chr12	6371861	6372117	24.0500861060922
chr12	6373320	6373455	154.44779250314
chr12	6454735	6454969	117.431466893261
chr12	6655336	6655495	87.5892671067773
chr12	6748415	6748625	85.760899539292
chr12	6874521	6874692	74.0214808873736
chr12	6984826	6985076	40.0514542361885
chr12	7039287	7039532	29.4344186946733
chr12	7053240	7053259	31.9645770241974
chr12	7073867	7074040	79.2803896447792
chr12	7124379	7124520	51.7468768319252
chr12	7275735	7275991	37.796838962166
chr12	7394090	7394280	71.7735761229909
chr12	7394828	7395008	88.2092531216295
chr12	7446415	7446568	67.1795289244001
chr12	7525859	7526115	38.4739395741247
chr12	7830158	7830330	75.8050497226224
chr12	8115800	8115878	38.3086692171841
chr12	8187423	8187678	30.9132927380484
chr12	8969134	8969358	45.266985791485
chr12	9039949	9040120	77.8088048004447
chr12	9838008	9838187	71.5784488800535
chr12	9917527	9917630	63.8650431931798
chr12	10343485	10343741	39.0365413620747
chr12	12343292	12343548	46.4163545419037
[truncated: 6,318 more rows]
