# Supplementary material for: Variable reproducibility in genome-scale public data: A case study using ENCODE ChIP sequencing resource
Source: FEBS Lett. 2015 Dec 21;589(24):3866–70. doi: 10.1016/j.febslet.2015.11.027 (PMC4686001; doi:10.1016/j.febslet.2015.11.027)
Supplement: Supplementary file advisedPeakLists.zip — This zip archive contains 56 advised peak lists (see main text and supplementary table 1). Files are bed like tab delimited text files, with 4 columns: chromosome, peak start, peak end, and peak score. [file mmc4.zip › K562_None_HDAC2.bed]

chr1 805140 805376 25.1692207412475
chr1 875656 875892 35.4682632199538
chr1 877283 877416 70.4028612625908
chr1 935541 935777 24.5267558567314
chr1 937199 937435 20.4487541842747
chr1 1136921 1137049 72.8929714898507
chr1 1144338 1144574 30.8523325573797
chr1 1225584 1225820 25.5342738091992
chr1 1240995 1241231 20.8956608288558
chr1 1270343 1270579 21.4734651777084
chr1 1310544 1310780 20.9971177838339
chr1 1368570 1368806 20.3350486361275
chr1 1376311 1376547 19.9358277303188
chr1 1447447 1447683 23.5748014120642
chr1 1709868 1710104 24.4567014847314
chr1 1711915 1712151 24.1111083194801
chr1 1790172 1790408 41.889467388387
chr1 1814930 1815166 59.50013601909
chr1 1828669 1828837 122.14654056798
chr1 1837718 1837954 20.9687573934495
chr1 2111946 2112182 40.0050019593025
chr1 2479537 2479773 19.953291793349
chr1 2517239 2517475 33.6509925661859
chr1 3535503 3535739 21.3042213994689
chr1 3691412 3691648 29.6498150704701
chr1 3786544 3786780 22.5804586206041
chr1 5945891 5946127 46.0785381299722
chr1 6067515 6067751 22.2682537416993
chr1 6112590 6112826 21.805907361303
chr1 6268759 6268995 20.7597773296194
chr1 6269335 6269571 22.7205258078161
chr1 6294966 6295202 29.0399441987514
chr1 6300577 6300813 26.0266324114996
chr1 6305192 6305428 22.5489190085517
chr1 6453887 6454123 20.1758047273668
chr1 6499410 6499646 19.7484391411459
chr1 6577612 6577848 46.1575325891256
chr1 6662983 6663219 27.0663851608404
chr1 6761934 6762170 35.8393935019848
chr1 6844759 6844995 21.5950637930403
chr1 7023361 7023597 23.9148926960231
chr1 7764999 7765235 31.2597543202908
chr1 7973378 7973614 20.2432200951248
chr1 8021408 8021644 22.2478338702196
chr1 8064800 8065036 37.5579462343368
chr1 8257927 8258163 56.8522380374796
chr1 8586005 8586241 27.9935689778135
chr1 8602298 8602534 25.1227603177541
chr1 8686541 8686777 57.6290398708366
chr1 8739481 8739717 25.2364701866205
chr1 8849402 8849638 32.7028850503308
chr1 8882771 8883007 22.1224938383916
chr1 8918169 8918405 31.1476344973154
chr1 8940298 8940534 52.5705645929352
chr1 9034092 9034328 53.320053234667
chr1 9294493 9294729 47.9069646446558
chr1 9335593 9335829 41.540965066368
chr1 9679105 9679164 52.5829491359584
chr1 9687119 9687355 24.7608935561863
chr1 9777682 9777918 21.0876020976437
chr1 9869345 9869581 36.9763688654382
chr1 10105691 10105927 20.1093248988324
chr1 10438691 10438927 21.7205064404519
chr1 10570979 10571215 42.4356808316775
chr1 10571362 10571598 26.2322456629346
chr1 10571724 10571960 26.8471875350471
chr1 10895956 10896192 20.3942226048969
chr1 11322758 11322994 22.6298652661034
chr1 11610794 11611030 42.1043259960391
chr1 11731517 11731753 27.7664915593512
chr1 11768753 11768989 40.9296235637565
chr1 11796479 11796715 21.6548317966603
chr1 11850929 11851165 22.5788461726654
chr1 11856548 11856784 29.6871041155668
chr1 11858564 11858800 30.1718709866828
chr1 11862793 11863029 20.6027694162499
chr1 11866256 11866492 20.9498812265979
chr1 11919405 11919641 39.4683480857722
chr1 11942945 11943181 35.9629989987534
chr1 11994606 11994842 21.1872248854146
chr1 12043602 12043838 30.0383411543265
chr1 12057619 12057855 24.9981283103383
chr1 12098749 12098985 28.361523918791
chr1 12100589 12100825 22.0114135926286
chr1 12112118 12112354 20.0474503062749
chr1 12135829 12136065 49.4593046902283
chr1 12222026 12222129 82.2168359136509
chr1 12228238 12228474 22.4541459330145
chr1 12234975 12235211 24.0685926882167
chr1 12278612 12278848 29.7990015377328
chr1 12289892 12290128 21.1210950670709
chr1 12501548 12501784 41.0599202584966
chr1 12508895 12509131 40.2040757937006
chr1 12520971 12521127 102.473503209119
chr1 12535624 12535860 19.7823090493815
chr1 12538315 12538551 39.8946159849026
chr1 12555808 12556044 21.4340617968776
chr1 12588716 12588952 32.613777392898
chr1 12589490 12589726 31.9852619068955
chr1 12601691 12601927 38.1528674294052
chr1 12664516 12664680 105.701515495023
chr1 14135235 14135471 29.9082768456108
chr1 14748691 14748927 33.5703695730119
chr1 14762180 14762416 27.659093571961
chr1 14763622 14763858 51.958782574692
chr1 14769753 14769847 69.5459921559207
chr1 15106864 15107100 23.236965697278
chr1 15256042 15256278 20.6589384656265
chr1 15587098 15587334 23.4915479963002
chr1 15649592 15649828 46.8476176163385
chr1 15650550 15650786 21.6892717726964
chr1 15750649 15750885 22.0135925259199
chr1 15870236 15870472 31.4486819983905
chr1 16067935 16068171 20.7706775809754
chr1 16121610 16121846 19.7744845594526
chr1 16161345 16161581 23.3259163675531
chr1 16174064 16174300 26.0394544840992
chr1 16276090 16276326 29.4403551726272
chr1 16279313 16279549 52.5979836072832
chr1 16359383 16359619 23.964668849577
chr1 16380663 16380899 22.335645729065
chr1 16382152 16382388 19.9729919522287
chr1 16470376 16470612 42.6899982102493
chr1 16472718 16472954 32.864433141376
chr1 16478013 16478249 33.6069570731671
chr1 16532843 16533079 22.5401863202266
chr1 16593115 16593279 113.835153549161
chr1 16693940 16694176 29.5268489677441
chr1 16767109 16767345 22.4859078966324
chr1 16845848 16846084 36.7571491662655
chr1 16858132 16858368 54.1405542428507
chr1 16928974 16929210 25.3142208948471
chr1 16958485 16958721 20.3086755416868
chr1 16970533 16970769 36.7898515383971
chr1 16971150 16971386 30.4781654032226
chr1 17029717 17029953 25.7256178580666
chr1 17035245 17035481 29.5614245141989
chr1 17036352 17036588 33.7152768295052
chr1 17278217 17278453 20.8232100411774
chr1 17766283 17766519 33.2601109692678
chr1 17820695 17820931 24.6547408033232
chr1 17888990 17889226 23.1656765665196
chr1 19133920 19134156 27.2855509800093
chr1 19233679 19233915 27.295366087781
chr1 19652114 19652350 34.7678197193844
chr1 19734268 19734504 21.8489544867171
chr1 19805913 19806149 64.1414371313474
chr1 19986366 19986602 45.3672969851863
chr1 20196552 20196788 65.0730772756684
chr1 20511867 20512103 32.9443710703564
chr1 20514401 20514637 28.2637268036518
chr1 20524056 20524292 28.4393110980896
chr1 20848928 20849029 85.0907450185281
chr1 21417652 21417888 29.4365812391317
chr1 21596213 21596449 36.958552459716
chr1 21621590 21621826 30.671807935801
chr1 21646523 21646778 178.622206753644
chr1 21651104 21651340 22.4089399100477
chr1 21958690 21958926 38.3920676783831
chr1 21965254 21965490 25.1300259942729
chr1 21974434 21974670 65.2092703720583
chr1 21978076 21978312 23.6450623532389
chr1 21985744 21985980 33.4068557678156
chr1 22002527 22002763 59.2877109624117
chr1 22013739 22013975 21.8780909076692
chr1 22014352 22014588 22.6535598335785
chr1 22076450 22076686 44.0478937873669
chr1 22091186 22091422 23.232896324226
chr1 22192964 22193200 22.1570791769596
chr1 22231630 22231689 87.805473093289
chr1 22233304 22233540 20.1448594870681
chr1 22243402 22243638 46.4725075370194
chr1 22262913 22263149 20.2244693519023
chr1 22345671 22345907 22.5763186289878
chr1 22347623 22347859 36.8389358891816
chr1 22351871 22352107 28.3929065523949
chr1 22778282 22778518 19.8521931026174
chr1 22814360 22814596 41.7661395688706
chr1 23345714 23345950 23.8400718006304
chr1 23429868 23430104 24.9202838201858
chr1 23671031 23671267 55.0465597277372
chr1 23884910 23885146 22.0710543403928
chr1 23886067 23886303 51.7916365214943
chr1 23888880 23889116 21.5597694593652
chr1 24104410 24104646 38.0672549511439
chr1 24127211 24127447 33.9035439268321
chr1 24648758 24648994 40.9297638755109
chr1 24741992 24742228 21.5595785367744
chr1 24743447 24743683 22.4628786593788
chr1 25031908 25032144 22.0359454907563
chr1 25034294 25034530 24.1749519190538
chr1 25071399 25071635 20.6922100832154
chr1 25574127 25574363 36.0294561538588
chr1 25606371 25606607 24.8398929296502
chr1 25755251 25755487 20.4686894169938
chr1 25756549 25756785 21.0702677615747
chr1 25803932 25804168 41.4162830478003
chr1 25895511 25895747 20.1874355949609
chr1 26086715 26086951 42.7151524431634
chr1 26087457 26087693 40.7604771472809
chr1 26109348 26109584 36.0606210425835
chr1 26185901 26186137 29.3062969660264
chr1 26199727 26199963 20.4008620545242
chr1 26259965 26260201 22.810396567432
chr1 26324735 26324971 25.19409834473
chr1 26397084 26397320 42.6828938211311
chr1 26408146 26408382 24.0383578852967
chr1 26471628 26471864 25.3489945142571
chr1 26496134 26496370 22.4512069163164
chr1 26500958 26501194 24.3374431720612
chr1 26527704 26527940 22.2480917098987
chr1 26602844 26603080 26.3302843976072
chr1 26611247 26611483 20.0154146256152
chr1 26613554 26613790 40.0899339190885
chr1 26644100 26644336 19.8616573633922
chr1 26704993 26705229 56.9933444033973
chr1 26714052 26714162 76.0404373341943
chr1 26735142 26735251 80.609970290864
chr1 26758553 26758789 29.3186115797383
chr1 26799453 26799689 20.2944506686703
chr1 26827640 26827876 26.263273333819
chr1 26857710 26857946 26.8202350958672
chr1 26946777 26947013 23.8683146731511
chr1 26947505 26947741 21.9367922865529
chr1 27019502 27019738 22.0873081340356
chr1 27024554 27024790 30.7766948010698
chr1 27049961 27050197 28.6981912813944
chr1 27070671 27070907 22.6553909403068
chr1 27113423 27113659 32.063283645672
chr1 27118097 27118333 20.0946256013658
chr1 27189306 27189542 43.1066454728536
chr1 27372462 27372698 46.2379935769453
chr1 27400816 27401052 42.187670367469
chr1 27425751 27425987 25.2002812674991
chr1 27442193 27442429 57.1281227343977
chr1 27483789 27484025 20.3786272253458
chr1 27648522 27648758 25.5671432188479
chr1 27754902 27755138 55.4217135677268
chr1 27834891 27835127 22.3611041071404
chr1 27852028 27852264 21.888326346563
chr1 27869127 27869363 38.1349851315954
chr1 27888623 27888859 30.564720619924
chr1 27894966 27895202 20.2820476402007
chr1 27933938 27934174 26.1772701321806
chr1 28231133 28231369 20.3804690360303
chr1 28504755 28504991 21.6436194172456
chr1 28593489 28593725 39.278111102318
chr1 28655459 28655695 24.0823021532254
chr1 28696940 28697176 22.620228910029
chr1 28851580 28851816 74.9342329446072
chr1 28908492 28908728 24.3544801557515
chr1 28916582 28916784 134.010019219573
chr1 28975377 28975613 41.5664141283624
chr1 29208720 29208956 52.0645380905245
chr1 29210475 29210577 86.5873623265819
chr1 29211556 29211792 59.1778704030166
chr1 29214022 29214258 20.3992417163043
chr1 29253478 29253714 20.6672650941417
chr1 29432436 29432672 27.8722130225608
chr1 29451022 29451258 21.2531099218379
chr1 29463126 29463362 25.426228839456
chr1 29483487 29483723 27.4167100692939
chr1 29508476 29508712 20.854829412125
chr1 29529347 29529583 30.0105531172245
chr1 29557441 29557677 23.6414376444735
chr1 30664031 30664267 20.505232125433
chr1 31183338 31183574 34.2826284271026
chr1 31200672 31200908 21.2796523127036
chr1 31204699 31204935 26.8955975236155
chr1 31206386 31206622 26.8496989379406
chr1 31241932 31242045 77.4693396159367
chr1 31251311 31251547 32.2121840679304
chr1 31315558 31315794 20.8865663568198
chr1 31370440 31370676 20.2773172535771
chr1 31557949 31558185 39.154114784507
chr1 31628231 31628467 23.8060617862054
chr1 31655223 31655459 32.8238192903882
chr1 32166709 32166945 27.0045551737882
chr1 32170878 32171114 29.1695522487471
chr1 32281618 32281854 28.3532113428833
chr1 32292785 32292855 69.5026610356718
chr1 32394451 32394687 20.9806100722779
chr1 32403009 32403245 22.9954071948531
chr1 32404178 32404414 28.0410956873726
chr1 32409975 32410211 64.7539491398481
chr1 32421603 32421839 32.4809650659573
chr1 32479070 32479306 34.4191394541102
chr1 32487295 32487531 23.7660274878892
chr1 32589128 32589364 21.5609115423364
chr1 32597878 32598114 20.0809286470971
chr1 32599176 32599272 56.0106425536767
chr1 32645461 32645604 69.4404092665954
chr1 32713812 32714048 24.5313668264115
chr1 32800759 32800995 42.9962129689509
chr1 32816637 32816873 36.4881013228815
chr1 32856682 32856918 58.1142244619334
chr1 32860198 32860434 30.5802482879833
chr1 32865500 32865736 21.5797409255126
chr1 33177893 33178129 23.4352851011983
chr1 33199559 33199795 32.9225701674433
chr1 33207044 33207280 24.4876992128998
chr1 33222974 33223210 43.3625102616494
chr1 33282841 33283077 36.1631272126128
chr1 33352213 33352449 66.0590315989538
chr1 33405421 33405657 37.1507850378035
chr1 33454855 33455091 32.9646190688989
chr1 33475214 33475450 46.5431128934396
chr1 33520928 33521164 23.7113588448344
chr1 33862221 33862457 30.7033636077573
chr1 35309267 35309503 35.6005378772354
chr1 35324460 35324696 20.9454927348664
chr1 35390493 35390729 53.8269274700502
chr1 35965440 35965676 29.6098527138455
chr1 36348511 36348747 25.4605137415576
chr1 36351713 36351949 19.795332055171
chr1 36359948 36360184 42.7215958074912
chr1 36542640 36542876 20.1587060129489
chr1 36616508 36616744 20.4075613817832
chr1 36626713 36626949 21.6539863402937
chr1 36738759 36738995 21.3477807411109
chr1 36786772 36787008 23.3103437605019
chr1 36839444 36839680 29.3688261349641
chr1 36852147 36852383 21.0635644958548
chr1 36933947 36934183 24.6622957821142
chr1 36958253 36958489 23.6302407553646
chr1 37944830 37945066 20.0655073446692
chr1 38155387 38155623 27.0045265807583
chr1 38156398 38156634 27.8108410315556
chr1 38230030 38230266 48.4639928902843
chr1 38261119 38261355 29.6219765706745
chr1 38325376 38325612 22.6820113706211
chr1 38455703 38455939 36.4565466534519
chr1 38465271 38465507 22.1874342463561
chr1 38478027 38478263 31.0120238288378
chr1 39281836 39281899 69.4992682294211
chr1 39633635 39633871 38.660543271219
chr1 39657857 39658093 28.2708406353761
chr1 39662033 39662269 22.1555866027699
chr1 39864364 39864600 29.5103388240623
chr1 40042455 40042691 26.6414924414545
chr1 40162203 40162439 21.0471375244258
chr1 40177186 40177422 39.0020305550144
chr1 40502343 40502579 23.7074944198574
chr1 40505329 40505565 24.2756927656456
chr1 40515129 40515197 59.5919082762705
chr1 40523185 40523421 27.1610217354233
chr1 40626831 40627067 23.0509094875542
chr1 40723720 40723956 20.090750906511
chr1 40780979 40781215 21.4178287143997
chr1 40805385 40805621 37.8188877475041
chr1 40916601 40916837 24.7794084243751
chr1 40997205 40997441 21.6629230075557
chr1 41099723 41099959 20.5589345842952
chr1 41286610 41286846 45.5990494340032
chr1 41329714 41329950 40.6816389351909
chr1 41405120 41405356 29.935649915133
chr1 41440761 41440862 75.5363285794708
chr1 41469396 41469632 57.1285546747975
chr1 41626235 41626471 37.5041586585302
chr1 41704153 41704389 34.4245678058323
chr1 42800901 42801137 27.866769887818
chr1 43291072 43291308 37.0856700541187
chr1 43312243 43312479 22.9487468143282
chr1 43325116 43325352 30.3912771412468
chr1 43390577 43390813 21.7736442571118
chr1 43396794 43397030 20.3229808525674
chr1 43402049 43402285 32.8709749544289
chr1 43415214 43415450 33.8779628867727
chr1 43418260 43418496 22.5225541377152
chr1 43428768 43429004 56.2111214208243
chr1 43429387 43429623 45.7941525882683
chr1 43638351 43638587 19.7803717635385
chr1 43796016 43796252 23.0475922355694
chr1 43810979 43811215 28.1729635473245
chr1 43833029 43833265 20.6206259279065
chr1 43960875 43961111 20.0961082269248
chr1 43988512 43988748 42.4284424912895
chr1 44300818 44301054 26.209387259235
chr1 44318800 44319036 21.7360385637347
chr1 44471460 44471696 25.877123348316
chr1 44501744 44501840 62.7329910880611
chr1 44504945 44505181 22.072110805916
chr1 44509913 44510057 80.3754582888106
chr1 44678973 44679209 27.9918165019066
chr1 44703848 44704084 30.8019999990306
chr1 44951335 44951571 59.702965037885
chr1 45075861 45076097 31.2812433006023
chr1 45098372 45098608 23.9446731430567
chr1 45103717 45103953 42.5522329918173
chr1 45187275 45187511 20.1798014946235
chr1 45196294 45196530 22.9008841342558
chr1 45240921 45241157 21.9586758674452
chr1 45285176 45285412 33.2282775401499
chr1 45301642 45301878 29.7683140956784
chr1 45476865 45477101 23.2417079535433
chr1 45478430 45478666 23.5900425020467
chr1 45501401 45501637 37.6214425586926
chr1 45503273 45503509 20.6429008255578
chr1 45504749 45504985 44.5485039116633
chr1 45978329 45978565 20.0781854244014
chr1 45987337 45987573 28.2586461805604
chr1 46152371 46152607 22.6590261073581
chr1 46379109 46379185 54.0114465884501
chr1 46622241 46622477 42.6327228471658
chr1 46624134 46624370 33.0718881351747
chr1 46713266 46713502 30.5410308546133
chr1 46806332 46806568 51.3415741845691
chr1 46907972 46908208 20.874735218724
chr1 46972280 46972516 29.5765091465024
chr1 46993660 46993896 54.667516629181
chr1 47007608 47007844 29.5420764420619
chr1 47010584 47010820 30.2872959648722
chr1 47646258 47646494 19.9430100119461
chr1 47646897 47647133 37.8466335687379
chr1 47697983 47698094 54.5549492479045
chr1 47779624 47779860 21.951546426567
chr1 47800268 47800504 35.0297566682326
chr1 47973923 47974159 21.7671005240303
chr1 48643039 48643275 43.9376549143158
chr1 48996504 48996740 26.5921721430341
chr1 51701796 51702032 22.7498206963425
chr1 51750178 51750414 36.4001679349433
chr1 51796935 51797171 20.8958428224066
chr1 51986070 51986306 47.8570972278104
chr1 52035544 52035780 34.8556893849046
chr1 52088203 52088439 28.7828177317672
chr1 52218324 52218560 25.6905893620099
chr1 52432224 52432460 39.6476202350705
chr1 52521711 52521947 21.9934473364954
chr1 52728759 52728995 23.4414227891138
chr1 52996319 52996555 24.5989766675819
chr1 53017897 53018133 34.6699188621849
chr1 53018333 53018569 20.9227300836771
chr1 53166728 53166964 35.4586935974262
chr1 53372109 53372345 21.1502976123606
chr1 53480485 53480721 20.6149526058259
chr1 53629129 53629365 23.9108171373097
chr1 53685955 53686191 22.4844839896625
chr1 53791711 53791947 21.9965903598229
chr1 53833740 53833976 26.0400445409257
chr1 54411244 54411480 27.3692576098625
chr1 54520082 54520318 55.2469331598303
chr1 54739582 54739818 27.4528694441118
chr1 54872281 54872517 27.9151113410517
chr1 54925426 54925662 20.7854409358192
chr1 54930462 54930651 131.116008582629
chr1 54954043 54954279 28.4666042375398
chr1 54954972 54955208 23.4926441877068
chr1 55181413 55181649 22.0795397524482
chr1 57684432 57684668 20.1165625499819
chr1 59280949 59281185 22.4265634117327
chr1 59281873 59282109 22.0319013224506
chr1 59289257 59289493 22.2421927188682
chr1 59324081 59324317 35.0730338830673
chr1 59347351 59347513 93.5457587636606
chr1 59349666 59349902 43.0453894436469
chr1 59351060 59351296 21.9464922446602
chr1 59364720 59364956 37.2229712367746
chr1 59437523 59437759 21.1880579220395
chr1 60144582 60144818 23.4135027585127
chr1 60433118 60433354 21.4345861352968
chr1 61426530 61426766 21.8681756826065
chr1 61479019 61479255 42.7435762326977
chr1 61519529 61519765 28.5279254156144
chr1 61545607 61545843 30.4714109346731
chr1 61547317 61547553 32.1122114552992
chr1 65329915 65330151 29.2506847310423
chr1 65330853 65331089 20.4628760875893
chr1 65466913 65467149 24.185028747495
chr1 65487552 65487788 31.9982944930236
chr1 65532940 65533176 24.5231963151915
chr1 65549093 65549329 22.1729137846873
chr1 65613063 65613299 20.3619140505691
chr1 65743398 65743634 25.7849644784551
chr1 65744817 65745053 49.858146001552
chr1 65758775 65759011 43.7586882548594
chr1 65775520 65775756 31.1320626680271
chr1 65783622 65783858 40.2921946326993
chr1 65784044 65784280 35.0490026905564
chr1 67821817 67822053 25.6224625034362
chr1 68055421 68055657 20.3311720962428
chr1 68152411 68152647 38.2188453298477
chr1 68166490 68166726 25.8120385222391
chr1 68199776 68200012 28.5593685066951
chr1 68387857 68388093 21.8966982457704
chr1 71140665 71140901 22.1294209806848
chr1 71141557 71141793 38.7407430843614
chr1 78225432 78225668 21.8359108554952
chr1 84384637 84384873 71.0792438933564
chr1 84972329 84972565 21.9443132358802
chr1 85105548 85105784 20.3078477159515
chr1 85690825 85691061 44.2464824745231
chr1 85744650 85744886 29.6648467084509
chr1 86927306 86927542 32.5987683459249
chr1 87230811 87231047 27.7503976173514
chr1 87240002 87240238 43.9508677721546
chr1 87241144 87241380 35.3590646082775
chr1 87258732 87258968 21.6190287231081
chr1 87457553 87457789 29.3962655430946
chr1 87645902 87646138 20.4339150534762
chr1 87901264 87901500 22.0498995660031
chr1 89450966 89451057 52.8952070785956
chr1 90011263 90011499 57.9976223219679
chr1 90289208 90289444 53.7831409033279
chr1 90361745 90361981 33.4231228853741
chr1 91316985 91317221 21.4045455466569
chr1 92196976 92197212 25.4216095985418
chr1 92198077 92198313 21.63700382475
chr1 92270294 92270530 51.717876443323
chr1 92274938 92275174 27.9653096705387
chr1 93010447 93010572 109.178348216225
chr1 93262953 93263189 23.4284540370616
chr1 93270436 93270672 48.9887123153321
chr1 93317241 93317477 21.5987597132884
chr1 93317850 93318086 34.0532089156405
chr1 93390132 93390368 20.9985505162628
chr1 93416920 93417156 22.4814753072778
chr1 93544627 93544863 28.3980139897501
chr1 93914707 93914943 27.3798641901201
chr1 94033073 94033309 46.0943871010542
chr1 94282541 94282777 28.5819214796177
chr1 94371335 94371571 38.9527707021149
chr1 95100580 95100816 36.1477422942991
chr1 95113831 95114067 28.6128385836229
chr1 95581349 95581585 31.5229399526895
chr1 95582320 95582556 24.9090076704693
chr1 95645229 95645465 43.5130791030257
chr1 95699553 95699789 23.9431276656216
chr1 100065282 100065518 21.6065060792897
chr1 100503478 100503565 57.1713717297627
chr1 101594168 101594272 68.0516891837148
chr1 101596287 101596523 25.8137826424644
chr1 101723549 101723785 20.0144463582003
chr1 101749047 101749283 24.6700419629899
chr1 108559178 108559278 82.2387711167776
chr1 108622370 108622606 33.9057155616944
chr1 108668163 108668399 24.5180026328665
chr1 108672706 108672942 22.0117240588287
chr1 109076511 109076747 37.824423576183
chr1 109102548 109102784 24.1216282800309
chr1 109373154 109373390 36.9888424330305
chr1 109420137 109420373 22.0992195508962
chr1 109631944 109632180 21.0926943836333
chr1 109642751 109642987 23.4050203196022
chr1 109677110 109677346 50.4046513784146
chr1 109691970 109692206 59.7574824286469
chr1 109740042 109740278 22.6586874401376
chr1 109740699 109740935 22.3382904401626
chr1 109757487 109757697 165.228364514188
chr1 109806308 109806544 33.4962355246637
chr1 109931612 109931848 21.7094276760628
chr1 109935548 109935784 23.7289043436096
chr1 109938318 109938554 23.6242611484548
chr1 110160080 110160316 41.0452477471864
chr1 110162249 110162485 22.2340951124385
chr1 110268211 110268447 27.2724210250168
chr1 110365768 110366004 53.2583451598831
chr1 110366541 110366777 26.2380470384054
chr1 110432828 110433064 25.612512200616
chr1 110453933 110454169 20.709216845225
chr1 110460771 110461007 35.3307172339409
chr1 110522323 110522559 23.8454837009047
chr1 110805522 110805758 27.7437195799468
chr1 110880922 110881158 31.0050376174297
chr1 110976424 110976660 19.906551669685
chr1 110981587 110981823 24.6317263717169
chr1 111019833 111020069 38.9826376630984
chr1 111162021 111162257 34.2675616636271
chr1 111422683 111422919 21.905212412448
chr1 111423703 111423939 52.2310508180409
chr1 111567799 111568035 40.1313664651993
chr1 112297643 112297879 25.4136885632167
chr1 112298125 112298361 30.3528721704115
chr1 113216266 113216502 42.7684884241129
chr1 113334856 113335092 21.734492758778
chr1 113498550 113498786 24.8553480994807
chr1 113582835 113583071 29.542540574377
chr1 113752986 113753222 21.4323383296977
chr1 113931247 113931483 24.454349344719
chr1 114219950 114220186 55.9181046860902
chr1 114447888 114448124 32.3547789279848
chr1 114456950 114457186 41.589275466265
chr1 114911293 114911529 20.9485437496039
chr1 114922689 114922869 131.735960530677
chr1 114996160 114996396 42.8176762302675
chr1 115722099 115722335 41.1586861133007
chr1 116711077 116711313 20.7946650784117
chr1 116859087 116859323 27.9699668794173
chr1 116901707 116901943 22.6195624870644
chr1 116951943 116952179 37.2932656823049
chr1 116952503 116952739 22.6763239782761
chr1 116958441 116958677 40.914140167478
chr1 116963192 116963307 109.126115311377
chr1 117019067 117019303 22.11491394579
chr1 117046678 117046914 24.8548432059561
chr1 117113567 117113803 28.380377775951
chr1 117209411 117209647 27.2093730202634
chr1 117230268 117230504 30.6023366906395
chr1 117353080 117353316 33.6375553142787
chr1 117360273 117360509 19.742773643636
chr1 117529170 117529406 19.8307748701422
chr1 117664743 117664979 20.7459446332462
chr1 117909798 117910034 23.8999045281562
chr1 118153807 118154043 20.1174595770252
chr1 118155239 118155475 39.3058893801615
chr1 118155983 118156096 79.342112934451
chr1 118185691 118185927 36.1824398812967
chr1 118187369 118187605 22.1797657198865
chr1 120279939 120280175 61.2528261112313
chr1 120930342 120930578 28.2014034334634
chr1 121337037 121337273 24.5014201404321
chr1 144008048 144008284 19.9127992082699
chr1 144534020 144534256 30.4966158627836
chr1 145382655 145382891 22.7261630935922
chr1 145502267 145502503 35.2249210909834
chr1 145726601 145726837 22.2925446665184
chr1 146555795 146556031 30.8519464442453
chr1 146714126 146714362 20.8610958291642
chr1 147737069 147737305 20.1314638813501
chr1 148556714 148556950 59.7684297160741
chr1 149223719 149223920 122.840835982655
chr1 150119085 150119321 37.2657707259891
chr1 150228393 150228629 50.924640680086
chr1 150459625 150459861 27.0197583413007
chr1 150478995 150479231 48.9837438007103
chr1 150524772 150525008 23.9920057601302
chr1 150602244 150602480 20.058597548461
chr1 150949744 150949980 20.3538788190449
chr1 151042903 151043139 21.034796789211
chr1 151043449 151043685 21.2774031411125
chr1 151568979 151569215 27.8174098944987
chr1 151763172 151763408 22.3060285975857
chr1 151878240 151878476 21.267836080322
chr1 151960909 151961145 34.2649309195031
chr1 152009409 152009645 25.8123727816825
chr1 152020630 152020866 27.7188277629737
chr1 153316254 153316490 27.5446727455718
chr1 153539023 153539259 28.1859938014993
chr1 153722881 153723117 39.7128382066154
chr1 153917668 153917904 20.1292758541706
chr1 154076946 154077165 163.129548671671
chr1 154244974 154245210 21.3153740286839
chr1 154325171 154325407 28.3272362144401
chr1 154325999 154326235 33.6036141706603
chr1 154327045 154327281 28.7834660434
chr1 154469474 154469710 39.012857734855
chr1 154732976 154733212 27.1235172263523
chr1 154908986 154909222 25.3314151792577
chr1 154973619 154973855 24.0535755049022
chr1 154974132 154974368 29.9644012949261
chr1 154986209 154986445 20.0130510907681
chr1 155043496 155043732 28.2740311712048
chr1 155049893 155050129 21.4844131711688
chr1 155105904 155106140 24.2973841932874
chr1 155163299 155163535 25.4102545033009
chr1 155197192 155197428 20.8286569591971
chr1 155214587 155214678 67.8067637303751
chr1 155366942 155367178 36.8751100507217
chr1 155579684 155579920 25.6744003373882
chr1 155870017 155870253 21.1709547201971
chr1 155973298 155973534 22.5868037915976
chr1 156076095 156076331 20.466445378336
chr1 156083904 156084140 31.8446688459641
chr1 156096146 156096382 27.7556546828097
chr1 156097034 156097270 29.4098959473128
chr1 156100051 156100287 21.5474239873735
chr1 156251063 156251299 27.0727889064933
chr1 156430374 156430610 54.8775021039539
chr1 156450555 156450791 24.7587218629468
chr1 156493923 156494159 21.9840853107962
chr1 156586355 156586591 33.6133936794087
chr1 156594189 156594425 21.4738099993195
chr1 156631246 156631482 35.5524530867455
chr1 156634996 156635063 66.496424619851
chr1 156725416 156725652 22.8901130703119
chr1 156783624 156783860 20.7010226334331
chr1 156862085 156862321 21.0545076565352
chr1 156884348 156884584 44.7813437893945
chr1 156928182 156928418 36.6762837345063
chr1 156933447 156933683 23.4416342046823
chr1 157108277 157108513 27.4776084514992
chr1 157243320 157243556 22.4023045683764
chr1 157249407 157249643 42.4371138621812
chr1 157295163 157295399 22.7557994632128
chr1 159046673 159046909 30.504923593377
chr1 159892034 159892270 21.0576279797189
chr1 160016374 160016458 51.2391866919515
chr1 160227468 160227704 32.2297540681727
chr1 160510022 160510258 45.9406942126982
chr1 160959611 160959847 22.5989967709727
chr1 160979492 160979728 32.3048661645173
chr1 160983665 160983901 43.5743343519194
chr1 160990487 160990723 24.6411016281394
chr1 161015277 161015513 20.9999798648819
chr1 161067459 161067695 21.1987349637527
chr1 161136250 161136486 58.4414064952331
chr1 161359931 161360167 22.6000679787875
chr1 161676914 161677150 22.0268054435693
chr1 161691822 161692058 20.2127048589475
chr1 161736277 161736513 25.3709628088987
chr1 162342610 162342846 42.361218651272
chr1 162356189 162356425 39.6924818332102
chr1 162388484 162388720 44.4332036585882
chr1 162391090 162391326 24.6923328428851
chr1 163291515 163291751 27.4341367803142
chr1 164681569 164681805 31.0263504595756
chr1 164742014 164742250 41.8623848214984
chr1 165812047 165812283 29.7031850027503
chr1 166554201 166554437 27.0262469073603
chr1 166674724 166674960 38.4827719435286
chr1 167033919 167034155 23.5775006059984
chr1 167522788 167523024 25.5698137726449
chr1 167587127 167587363 38.012594684273
chr1 167597002 167597238 39.8236564138272
chr1 167599169 167599405 25.5757484465844
chr1 167601546 167601782 20.0792623295343
chr1 167604667 167604903 43.8466901720188
chr1 167698158 167698394 32.997274478454
chr1 167726333 167726569 41.2527588818705
chr1 167772666 167772902 27.2850925752504
chr1 167833261 167833477 96.8948024318926
chr1 167838829 167839065 27.1808659736263
chr1 167905229 167905465 22.0792712824385
chr1 168195153 168195389 20.1638547154989
chr1 168257585 168257821 21.9413660428961
chr1 168311888 168312124 41.5761388554144
chr1 168343159 168343395 25.5036074061568
chr1 168414917 168415153 37.373771590775
chr1 168435478 168435714 27.7756391963417
chr1 168439002 168439238 40.0781222212809
chr1 169162762 169162998 28.0098085113142
chr1 169457471 169457707 21.841331973068
chr1 171750282 171750518 19.914156290172
chr1 172394610 172394846 23.2670406058081
chr1 172411573 172411809 22.9892563865025
chr1 172425663 172425899 20.487328398631
chr1 173324394 173324630 32.5178320855436
chr1 173399104 173399340 25.1554104133884
chr1 174128428 174128502 56.1350007016366
chr1 175379091 175379327 26.8941233447751
chr1 176849066 176849302 20.0941664404045
chr1 178695343 178695579 20.7850779538113
chr1 178986244 178986480 36.7400939052087
chr1 179016170 179016406 54.0786013720337
chr1 179335007 179335243 21.151604037227
chr1 179777337 179777573 22.9513845778887
chr1 179851787 179852023 22.8392892788528
chr1 180086452 180086688 20.834100940511
chr1 180240351 180240587 28.3530635183551
chr1 180471916 180472152 35.3765610608319
chr1 180579710 180579946 26.2452202359056
chr1 180601527 180601763 28.531078686496
chr1 181081696 181081932 24.6124956354984
chr1 181099012 181099248 32.8369465154152
chr1 181121125 181121361 49.3548521366815
chr1 181122237 181122327 62.1925031692393
chr1 181439167 181439403 22.2648401592687
chr1 181687228 181687464 53.2485943716037
chr1 182169564 182169800 22.7990581725689
chr1 182205476 182205572 70.4020794295016
chr1 182226538 182226774 29.9684816643893
chr1 182243854 182244090 19.8921718239054
chr1 182269229 182269465 47.2266591619705
chr1 182307254 182307490 35.7348221568718
chr1 182332032 182332268 24.8444365557455
chr1 182360345 182360581 22.1261839792667
chr1 182760869 182761105 34.1148833245583
chr1 182809045 182809281 35.4146663522063
chr1 183604896 183605132 60.971022646086
chr1 183614647 183614883 46.753999772801
chr1 183958357 183958593 35.8429075685636
chr1 183962354 183962590 33.389860371052
chr1 184000705 184000941 28.0302163433342
chr1 184775490 184775726 20.529271344312
chr1 185014321 185014557 20.2670343949848
chr1 185015039 185015275 19.9512292024249
chr1 186081473 186081709 77.4764192750683
chr1 191858308 191858544 47.1892739558003
chr1 192077358 192077594 25.3117958349616
chr1 192946491 192946727 34.5903089767823
chr1 192955334 192955570 32.2454956825355
chr1 193080836 193081072 23.0518760746638
chr1 193090813 193091049 29.5729883928046
chr1 197114082 197114318 25.1467130950041
chr1 197170568 197170804 21.9653022374709
chr1 197994014 197994250 27.4275143846467
chr1 198568132 198568368 27.4170981608064
chr1 200119898 200120134 29.3903278842284
chr1 200123424 200123660 37.2852047459693
chr1 200638577 200638813 27.4021046478192
chr1 200639536 200639772 24.5212944980723
chr1 200975685 200975921 26.9410105084045
chr1 200984781 200985017 24.5215452428268
chr1 201139737 201139973 28.7837576061668
chr1 201536123 201536359 38.2861433653704
chr1 201547528 201547764 48.4475693913365
chr1 201865046 201865282 23.50261987636
chr1 201910643 201910879 26.3003794198708
chr1 201924351 201924587 74.1374969877855
chr1 201952228 201952464 22.9990841643063
chr1 201977158 201977394 23.374356945589
chr1 201987577 201987813 48.4501661034216
chr1 202045254 202045490 34.5986473914838
chr1 202046104 202046294 85.8844107782716
chr1 202075507 202075743 20.4342990305509
chr1 202087171 202087407 38.3332616882292
chr1 202124072 202124308 20.9998165205961
chr1 202133691 202133927 25.5368559693995
chr1 202135246 202135482 30.532061117691
chr1 202501352 202501588 38.914569422928
chr1 202520924 202521160 27.8044115932313
chr1 202522872 202523108 44.3478417509772
chr1 202777534 202777770 23.5858113141874
chr1 203258860 203259096 38.392170443015
chr1 203269569 203269805 33.7659345332525
chr1 203272620 203272856 29.4372996775918
chr1 203281033 203281269 61.9888070430504
chr1 203619583 203619819 38.7632890231709
chr1 203648446 203648682 48.6489082616873
chr1 203661691 203661927 25.3065585924126
chr1 203671218 203671454 20.4729738198672
chr1 203695669 203695905 21.9859526839902
chr1 204146283 204146519 23.4469439108954
chr1 204367605 204367841 21.1871107394864
chr1 204386529 204386765 20.7086674663886
chr1 204430883 204431119 36.1398072757981
chr1 204534861 204535097 31.1288664621786
chr1 204616718 204616954 34.6418774885032
chr1 204641583 204641819 33.6606203893083
chr1 204680541 204680777 26.9075902430249
chr1 205091306 205091542 27.1693533912813
chr1 205126358 205126594 27.4141662201625
chr1 205180722 205180958 29.3891506900251
chr1 205218277 205218513 32.3092000606433
chr1 205225061 205225297 28.8814902088626
chr1 205647774 205648010 36.2417629547069
chr1 205780727 205780963 20.7865116264223
chr1 206274256 206274492 31.902474321486
chr1 206287880 206288116 26.818077034297
chr1 206833159 206833395 40.5414323712389
chr1 206845389 206845625 24.8565003458042
chr1 206846667 206846903 25.9512878627543
chr1 206873778 206874014 37.296557360912
chr1 206890823 206891059 19.8128912130983
chr1 206898967 206899203 43.4242857020448
chr1 206908974 206909074 60.9011639555192
chr1 207020950 207021186 45.9791806587773
chr1 207191006 207191242 51.9091858634319
chr1 207194543 207194779 45.5697317985469
chr1 207197845 207197904 63.3513209746444
chr1 207693550 207693786 46.9601536173136
chr1 207694308 207694544 28.2073830976986
chr1 207809037 207809273 23.3463009172471
chr1 207823433 207823669 44.1937574090279
chr1 207844448 207844684 21.2227350052081
chr1 207866409 207866645 21.1307862164797
chr1 207919820 207920056 29.3786304427419
chr1 207925162 207925398 20.3470661585256
chr1 207999305 207999541 21.0818030047216
chr1 208042473 208042709 20.4828552968348
chr1 208108606 208108842 21.9888790701053
chr1 208338066 208338302 21.1378678868477
chr1 208357730 208357966 38.4377848049039
chr1 208418611 208418847 33.8352198890502
chr1 209921064 209921300 20.7917716301061
chr1 210001049 210001285 22.9742246160156
chr1 211495082 211495318 27.4979730517019
chr1 211555949 211556185 27.6203387327337
chr1 211786771 211787007 35.9426872431807
chr1 211787341 211787577 33.6892803491061
chr1 211787996 211788232 22.2905827106292
chr1 211803570 211803806 49.502528854809
chr1 211813382 211813618 20.4602894518473
chr1 211854177 211854413 28.3787411009206
chr1 211895924 211896160 23.4113487928239
chr1 212185349 212185585 20.6026106367375
chr1 212325651 212325887 64.2556972276423
chr1 212408057 212408293 24.9896191066882
chr1 212588232 212588468 23.0521304143097
chr1 212808995 212809231 44.7727521947484
chr1 212809351 212809587 33.8395658037822
chr1 212967035 212967271 57.6923481441513
chr1 213031041 213031277 24.3010495034028
chr1 213034185 213034421 71.6589652059716
chr1 213224896 213225132 31.1381235899685
chr1 213779135 213779371 22.2059742562176
chr1 214454437 214454673 21.9203631799688
chr1 214499815 214500051 24.0043086091435
chr1 218471805 218472041 28.2041587980004
chr1 218478007 218478243 33.9161990460227
chr1 218550745 218550981 26.1162481160712
chr1 220080361 220080495 78.9557171469462
chr1 220080958 220081194 41.1597097361591
chr1 220267826 220268062 42.2215305703578
chr1 220292444 220292680 38.9844775381633
chr1 221100854 221101090 25.2888971872706
chr1 221272360 221272596 24.5309230974027
chr1 222883212 222883448 47.4931447125128
chr1 223316248 223316484 34.4894622923154
chr1 223317298 223317534 27.403894649696
chr1 223406833 223407069 20.9088664129685
chr1 223437949 223438185 21.2830031591616
chr1 223538518 223538754 20.6944504317624
chr1 223866635 223866871 45.5726598020829
chr1 223875942 223876178 20.4166304919385
chr1 223888768 223889004 23.1652953817938
chr1 223959864 223960100 34.6580483893285
chr1 223976689 223976925 30.986528246581
chr1 224015052 224015288 20.4850728907862
chr1 224348091 224348327 78.5239540765846
chr1 224682120 224682356 42.3979956925664
chr1 224686991 224687227 24.3442434501715
chr1 224691423 224691523 55.0386158342387
chr1 224730631 224730867 21.4556683026117
chr1 225642586 225642822 20.3562209186547
chr1 225965232 225965468 25.8222990798934
chr1 226111897 226112133 20.8542269750603
chr1 226116178 226116414 47.2958153920134
chr1 226119068 226119304 31.828290368979
chr1 226150177 226150413 23.3631604214528
chr1 226185558 226185794 19.7779150135337
chr1 226190574 226190810 27.703264107216
chr1 226197358 226197594 29.1446612886864
chr1 226297456 226297692 27.692936795636
chr1 226298784 226299020 26.0846517743617
chr1 226309190 226309426 24.5917067623938
chr1 226520673 226520909 22.2355226884488
chr1 226595696 226595932 20.6233170776907
chr1 226986156 226986392 21.9512740890686
chr1 226992690 226992926 54.7930236588708
chr1 227058129 227058265 70.0590034770935
chr1 227422764 227423000 25.9683227520823
chr1 227545203 227545439 24.9157762457448
chr1 227584262 227584376 68.7546026436214
chr1 227760501 227760737 37.9210699504778
chr1 228272031 228272267 52.562388475898
chr1 228289966 228290202 33.218604634565
chr1 228333371 228333607 38.6896102809836
chr1 228352291 228352496 174.776592730563
chr1 228353321 228353557 22.3071323280518
chr1 228366578 228366814 27.2353083411175
chr1 228528636 228528872 21.1128352841737
chr1 228555649 228555885 21.1968072692112
chr1 228640269 228640505 21.0620151049376
chr1 228645339 228645575 41.7371816570085
chr1 228651404 228651640 23.212365595539
chr1 228664903 228665139 21.3691609446425
chr1 228674357 228674593 38.4623982858263
chr1 228701063 228701154 63.8385260689989
chr1 229283935 229284171 35.7823709355402
chr1 229566576 229566812 24.1360985095672
chr1 229690932 229691168 40.2016936131285
chr1 229693710 229693946 22.3140370570371
chr1 229694497 229694733 32.9070039102947
chr1 229760907 229761143 22.1671838194692
chr1 229889560 229889796 22.001956462073
chr1 230070963 230071199 29.1777233027602
chr1 230131921 230132157 20.9805241850455
chr1 230262890 230263126 43.259014878962
chr1 230279380 230279616 39.5728642121551
chr1 230341459 230341695 35.5438807824075
chr1 230562350 230562586 32.0341231105261
chr1 230677863 230678099 28.6006163100195
chr1 231108715 231108951 20.0004360530405
chr1 231122820 231123056 21.3888131372305
chr1 231158341 231158577 36.2814775273614
chr1 231330811 231331047 32.600059868672
chr1 231336283 231336519 31.7771204008498
chr1 231558185 231558421 21.7331872596517
chr1 231596473 231596709 23.6406365849574
chr1 233248857 233249093 22.337568807128
chr1 233679495 233679731 31.5590462115271
chr1 233771720 233771956 47.5260827750455
chr1 233801367 233801603 44.2584214576613
chr1 233842932 233843168 20.741166994206
chr1 233843366 233843602 23.1588443537386
chr1 234682764 234683000 36.0872245788079
chr1 234689261 234689497 51.4934203100684
chr1 234743911 234744147 26.6006834774232
chr1 234748339 234748575 34.4286804169329
chr1 234836117 234836353 27.609595827809
chr1 234857513 234857749 25.1275933265992
chr1 234859823 234860059 36.185320700204
chr1 234865972 234866208 21.7893995002705
chr1 234978722 234978958 20.7760827310288
chr1 235002093 235002329 46.2015803843228
chr1 235003076 235003312 35.7934389992419
chr1 235012075 235012191 72.1850931514528
chr1 235093192 235093428 47.5265593722804
chr1 235110956 235111192 43.1394119809414
chr1 235114518 235114754 72.5729898763942
chr1 235147602 235147838 32.3934504973942
chr1 235668186 235668422 24.5114075336485
chr1 236135135 236135371 22.7976295815969
chr1 236515228 236515464 28.3725010467305
chr1 236655757 236655993 21.1959811835785
chr1 236696240 236696476 57.5936920513826
chr1 237077114 237077350 27.7307729370178
chr1 243419309 243419545 19.7602094806096
chr1 243585155 243585391 25.4670736228043
chr1 244252898 244253134 31.2735025162491
chr1 244462664 244462900 27.6891871356006
chr1 244480623 244480859 28.0659475752516
chr1 244514223 244514459 28.8598278790312
chr1 244517124 244517360 27.715671760408
chr1 244518176 244518412 71.665473219746
chr1 244533627 244533863 32.6192358926131
chr1 245082113 245082349 39.0236602617184
chr1 245134004 245134240 22.3650596343385
chr1 245214769 245215005 23.5092605053771
chr1 245215197 245215433 24.7585554839893
chr1 245316510 245316746 22.4193174946634
chr1 245498204 245498440 49.7915714682309
chr1 245501090 245501326 23.7285007481618
chr1 246378294 246378530 22.9151580578013
chr1 246588589 246588825 31.0344890165248
chr1 247273987 247274223 34.5230893580549
chr1 247500528 247500764 38.5604357485131
chr1 248018590 248018826 40.7314106595638
chr1 248020813 248021049 31.0975895387551
chr10 120056 120292 44.1849237830936
chr10 122560 122639 45.3782204886801
chr10 1096262 1096335 64.4003207347273
chr10 2992169 2992405 23.0049676837815
chr10 3797343 3797579 36.6119046344338
chr10 3825175 3825411 39.4973990329863
chr10 3859280 3859516 24.3751283492504
chr10 3969006 3969242 24.6998939353164
chr10 4890808 4891044 35.9573414706773
chr10 4925547 4925783 24.9090708337877
chr10 5024294 5024530 35.0567848918448
chr10 5488487 5488723 31.1349860711575
chr10 5590853 5591089 27.0472271118317
chr10 5690072 5690308 21.0177896571259
chr10 5936926 5937162 22.9780042724664
chr10 6281310 6281546 30.5890736544429
chr10 6515399 6515635 33.9936639996575
chr10 7294158 7294394 30.8181724196766
chr10 7425486 7425722 22.3157206379867
chr10 9867459 9867695 34.5921093929844
chr10 11183541 11183777 21.3894681922959
chr10 11220643 11220879 34.9687159712738
chr10 11484266 11484502 23.57226382433
chr10 11541506 11541742 33.378546740823
chr10 11651165 11651401 20.6604124636011
chr10 11654525 11654761 37.3946857227246
chr10 11727902 11728138 20.7840192781586
chr10 11752823 11753059 21.9893138391773
chr10 11755244 11755480 20.4741830103306
chr10 11799649 11799712 73.5326941110485
chr10 11866990 11867226 22.2950473955675
chr10 11940416 11940652 23.517089699816
chr10 11940753 11940989 28.4292623068393
chr10 12307846 12308082 24.8444192857386
chr10 13446427 13446663 22.991640579343
chr10 13747863 13747981 84.6396911396974
chr10 13755085 13755321 44.4718928581428
chr10 13972292 13972528 21.1938060062603
chr10 14223282 14223518 29.8761240676635
chr10 16482816 16483052 26.3138605599457
chr10 16934034 16934270 21.5459948334839
chr10 17038276 17038512 51.8175994148464
chr10 17045222 17045472 214.974211681638
chr10 17065469 17065705 48.1660033884176
chr10 17067761 17067997 20.2733668913359
chr10 17071614 17071850 49.9861632513379
chr10 17270430 17270666 45.5945116796675
chr10 17467845 17468081 30.9453299676849
chr10 17470814 17471050 30.6149233172978
chr10 17620757 17620993 30.3475801241301
chr10 17658438 17658674 34.9510330594022
chr10 21625868 21626104 30.4966615034313
chr10 21784670 21784906 23.3071613716618
chr10 21785599 21785835 33.3359687915898
chr10 22096082 22096318 29.6449671260203
chr10 22972344 22972580 29.726197701127
chr10 23336203 23336439 31.2493552731715
chr10 23336700 23336936 23.0993836604529
chr10 25191122 25191358 45.4457253607172
chr10 25197996 25198232 20.7677721345378
chr10 25210384 25210620 24.3148735046318
chr10 25463411 25463647 23.6561680324103
chr10 25782125 25782361 26.9297226873575
chr10 28783418 28783654 27.4079133898309
chr10 28968020 28968256 30.1763512246251
chr10 29082557 29082793 20.5998891455552
chr10 29086126 29086362 20.4231312769049
chr10 29111684 29111920 22.8182192127226
chr10 29128665 29128901 45.1187763538015
chr10 29138802 29139038 43.0658268386017
chr10 29420970 29421206 20.6242445719646
chr10 30359116 30359352 23.5473861193835
chr10 30637890 30638126 23.0153723282039
chr10 30722272 30722508 19.7882789844269
chr10 30725234 30725470 24.010705482126
chr10 30726028 30726264 26.1857210579909
chr10 30842108 30842344 43.1770280592681
chr10 32261588 32261652 62.5627652448691
chr10 32635109 32635345 21.965042113941
chr10 35484700 35484936 21.4938390214426
chr10 35625380 35625616 27.0910241485115
chr10 38145802 38146038 20.9051355219908
chr10 43140572 43140808 30.2655156958008
chr10 43142657 43142893 31.5832838186151
chr10 43264364 43264600 46.5408565693182
chr10 43278021 43278257 21.7916897707815
chr10 43697678 43697914 29.5820536659358
chr10 43903195 43903431 21.3370212915422
chr10 43911009 43911245 29.3271691813117
chr10 43913567 43913711 78.3195090107411
chr10 43951173 43951409 19.8933060985614
chr10 45408834 45409070 36.3310547879336
chr10 45454648 45454884 45.5667927624369
chr10 45496237 45496473 26.3972563919263
chr10 45966139 45966285 104.361750094996
chr10 46090241 46090477 31.5543992728561
chr10 47008012 47008248 23.4120967094066
chr10 47588738 47588974 37.2414250168794
chr10 49676206 49676442 28.838726974369
chr10 49678263 49678499 45.4105807701546
chr10 49864318 49864554 21.148798827625
chr10 50369522 50369758 22.1483447946416
chr10 50374092 50374328 20.387048164972
chr10 50381258 50381494 24.5337428055087
chr10 50382444 50382680 29.2558790102394
chr10 50391659 50391895 34.0573539021422
chr10 50508578 50508814 19.9521983515109
chr10 50970317 50970553 22.49486776422
chr10 51575751 51575987 20.2641724587141
chr10 51594198 51594434 48.2738724273135
chr10 52086674 52086910 51.5677379021365
chr10 52153027 52153263 28.0069106396897
chr10 52287220 52287456 22.641884310606
chr10 52310220 52310458 110.47218356162
chr10 52312611 52312847 24.3532041111394
chr10 52315098 52315334 27.0092454153676
chr10 52325099 52325335 23.1773242129254
chr10 52337545 52337781 27.7115878777053
chr10 52346366 52346602 26.4007257856509
chr10 52352669 52352905 20.0996126333458
chr10 52363874 52364110 24.7801997110531
chr10 52374300 52374536 21.5918376202566
chr10 52381793 52382029 40.4202342673846
chr10 52383842 52384078 23.3894564196817
chr10 62022575 62022811 46.4457347472779
chr10 63348606 63348842 28.9107781699848
chr10 63541844 63542080 30.719503182248
chr10 63546935 63547171 22.6386891353521
chr10 63590608 63590844 24.5523084790599
chr10 64893405 64893641 20.8618467084719
chr10 70091120 70091356 22.6758958092166
chr10 70312990 70313226 28.3375681604823
chr10 70314868 70315104 23.1552902718621
chr10 70319962 70320198 25.9625535089156
chr10 70322406 70322642 29.3555898116271
chr10 70883737 70883973 24.072956324089
chr10 71075402 71075638 54.349561344925
chr10 71094138 71094374 33.29044162936
chr10 71171395 71171631 20.486473504315
chr10 71616631 71616867 21.9503983283471
chr10 71621392 71621628 28.937249010101
chr10 71993342 71993578 21.7435196550891
chr10 72081781 72082017 29.3719995587386
chr10 72237611 72237847 31.0140242654136
chr10 72301547 72301783 24.7380083350382
chr10 72318675 72318767 77.1528193340314
chr10 72335861 72336097 20.2602367838764
chr10 72426882 72427118 27.4089603312883
chr10 73119287 73119523 23.1109193087828
chr10 73395190 73395426 51.9064400542923
chr10 73398617 73398853 35.0737593527676
chr10 73557518 73557754 25.1641581588058
chr10 73620248 73620484 25.7074124110806
chr10 73620846 73621082 31.5361131525819
chr10 73624640 73624876 22.075179244614
chr10 73631141 73631377 33.4864258611467
chr10 73648727 73648963 23.6996043162962
chr10 73653732 73653968 43.0681060459863
chr10 74014576 74014812 25.49535715126
chr10 74016811 74017047 21.2547782522055
chr10 74032521 74032705 106.246448341127
chr10 74033691 74033927 26.8305009041568
chr10 74057041 74057277 33.2635463943335
chr10 74068316 74068552 21.2195402699917
chr10 74080471 74080707 31.7680817588591
chr10 74397228 74397464 22.2531768827704
chr10 74856749 74856830 82.0361884840449
chr10 75004831 75005067 24.5762825865961
chr10 75006775 75007011 23.4670502448031
chr10 75215998 75216234 40.1417640333764
chr10 75385821 75386057 33.8488024975684
chr10 75408820 75409056 19.8650595967418
chr10 75532261 75532497 20.4413775251022
chr10 75541685 75541921 19.902180642705
chr10 75639459 75639695 21.5105547074249
chr10 75668862 75669098 30.9818555178477
chr10 75690465 75690701 27.0941811133414
chr10 75700462 75700698 22.9550165033777
chr10 75716336 75716572 52.1665751341559
chr10 75911076 75911312 22.1566523268395
chr10 75912983 75913219 24.4867824639538
chr10 75936230 75936466 23.1927807140149
chr10 76613898 76614134 20.6268392552139
chr10 76883095 76883331 25.9488357832909
chr10 76897911 76898147 35.0966905493905
chr10 76951896 76952132 56.2176503380748
chr10 76970115 76970351 26.9374758480557
chr10 79596119 79596355 20.7446890309664
chr10 79608956 79609192 23.3962277760172
chr10 80016005 80016241 26.4653868889239
chr10 80062963 80063199 21.7671871751445
chr10 80685731 80685967 22.128984910173
chr10 80732519 80732755 21.2952137413752
chr10 80779855 80780091 43.23809616866
chr10 80787180 80787416 32.1364090802097
chr10 80828518 80828754 32.0937084059333
chr10 80843117 80843353 31.4797510172538
chr10 80892571 80892807 32.904960102656
chr10 80899216 80899452 47.1517263125302
chr10 80910058 80910294 21.8747731168307
chr10 80911567 80911803 21.8201875042048
chr10 80938396 80938632 33.290490892176
chr10 81107803 81108039 20.6173507094433
chr10 81151367 81151603 33.070942387728
chr10 81173063 81173299 20.3122904038433
chr10 81200532 81200768 22.3874875421167
chr10 81918380 81918616 20.8232437043159
chr10 81947910 81948146 21.8663270333464
chr10 81971593 81971829 19.9872535741543
chr10 82026324 82026560 21.4676478006121
chr10 82218876 82219112 35.1121702818097
chr10 82257422 82257658 28.3128989752097
chr10 82258616 82258852 25.2139823054894
chr10 82263850 82264086 27.6891982566325
chr10 82531822 82532058 43.0850298729892
chr10 82544522 82544758 21.770715594706
chr10 86051242 86051478 24.3259493346659
chr10 86053562 86053636 65.7922281362214
chr10 86088808 86088867 56.2951179240597
chr10 86284860 86285096 23.0170738089873
chr10 87838924 87839160 36.7212387720878
chr10 94449682 94449918 21.6154306601637
chr10 94516066 94516302 24.2590317477525
chr10 94837817 94838053 35.8607376712901
chr10 96059283 96059519 64.0026815781934
chr10 97057206 97057442 20.0468561965966
chr10 97232547 97232783 28.4878818075137
chr10 97291846 97292082 23.2746109753648
chr10 97501689 97501832 92.7083873703995
chr10 98347068 98347304 26.4613037936736
chr10 98378951 98379187 23.5804109328664
chr10 99094682 99094918 23.0765584299742
chr10 99185471 99185707 43.8457615235438
chr10 99548774 99549010 28.5152044197524
chr10 100538134 100538370 22.4162084449759
chr10 100669854 100670090 24.5675579818175
chr10 100679742 100679978 20.425487771658
chr10 102822441 102822677 22.7333570242464
chr10 103872234 103872470 25.1717659590592
chr10 104159306 104159542 21.1387375161301
chr10 104182495 104182731 20.5279561910447
chr10 104953962 104954198 23.7918167005929
chr10 105153981 105154217 20.6224122118568
chr10 105264152 105264388 45.2402315485047
chr10 105378581 105378817 35.5848399544762
chr10 106099871 106100107 23.4903185591334
chr10 108785536 108785772 24.2111983009357
chr10 111827785 111828021 25.0851273319724
chr10 111952409 111952645 59.4424867731589
chr10 112534150 112534386 22.5142683036328
chr10 114143168 114143404 26.1933229782904
chr10 114847228 114847464 64.4360772233166
chr10 119171006 119171242 28.5286320481571
chr10 120940439 120940675 26.1811056577751
chr10 120945102 120945338 26.0991620253353
chr10 121186967 121187203 21.9321857460257
chr10 121631653 121631889 32.597174353736
chr10 124621369 124621605 28.6841406428001
chr10 124671485 124671721 32.3226881082848
chr10 124894671 124894907 48.8572011156412
chr10 126406542 126406778 30.4412721051417
chr10 126407077 126407313 22.0447762572862
chr10 127293843 127294079 33.9331477179236
chr10 134149874 134150110 22.3975711263084
chr10 134956781 134957017 22.6659130907612
chr10 135059245 135059481 23.7384189069743
chr10 135207684 135207920 21.3714906920859
chr11 288967 289203 23.1513486443448
chr11 356266 356502 26.4176754807405
chr11 393317 393553 20.0787556534047
chr11 460629 460865 28.867945559005
chr11 518709 518945 34.1699299295543
chr11 691083 691319 25.1426991733244
chr11 726384 726620 20.9926592473061
chr11 728095 728331 24.1412387694219
chr11 789993 790229 44.2508833013114
chr11 876051 876287 28.2077865232281
chr11 926536 926772 36.1594761804841
chr11 2000273 2000509 24.3995674090651
chr11 2324901 2325137 35.5604876964232
chr11 2888950 2889186 19.9860919756207
chr11 2911971 2912207 20.6588033800036
chr11 2950340 2950576 21.4966836053292
chr11 3190509 3190745 40.563303457817
chr11 3238393 3238629 20.7355641518318
chr11 3855860 3856096 37.4029099052552
chr11 3862827 3863063 30.0986458370485
chr11 3941360 3941596 31.2614839285003
chr11 5128622 5128858 20.9661950106725
chr11 5172934 5173170 26.1697443118104
chr11 5173398 5173634 22.887234863558
chr11 5301887 5302123 55.1838035269781
chr11 5305901 5306137 21.1573378231288
chr11 5309398 5309634 23.6443804597296
chr11 5617889 5618125 45.7935147413063
chr11 6624790 6625026 20.6289637426952
chr11 6715188 6715424 20.4982680705881
chr11 8227966 8228202 34.1816800133186
chr11 9010269 9010505 30.9333143714926
chr11 9573527 9573763 28.8370820945072
chr11 9635618 9635854 39.1755671904568
chr11 9691611 9691847 31.0317029931227
chr11 10319338 10319574 22.2751295294678
chr11 10428699 10428758 77.1774555488179
chr11 10477419 10477655 30.4223931074524
chr11 10681318 10681554 20.3300136453543
chr11 10764423 10764659 21.3312755992037
chr11 10921083 10921319 25.0769724297728
chr11 10941889 10942125 23.6798285437615
chr11 12136264 12136500 25.2731185709143
chr11 12138033 12138269 21.3726513885498
chr11 12171406 12171642 26.9451410581502
chr11 12204317 12204553 23.8333698825728
chr11 12222031 12222267 20.7975580208465
chr11 12222784 12223020 20.0574717196536
chr11 12267099 12267335 21.0134723338026
chr11 12284712 12284948 21.3035402108083
chr11 12284915 12285151 19.785820233808
chr11 12296271 12296507 19.7929928732493
chr11 12695723 12695782 55.7262881874736
chr11 12768217 12768453 22.0522277303631
chr11 12785823 12786059 25.5316544392887
chr11 12832134 12832370 21.3712712698043
chr11 12834469 12834705 31.9870143778514
chr11 12863857 12864093 31.0673882816139
chr11 13011131 13011367 32.9658829709994
chr11 13126945 13127181 33.5560383240015
chr11 13132603 13132839 46.1397837032652
chr11 16878848 16879084 46.8289357915132
chr11 17208520 17208756 45.0178742929802
chr11 17229838 17230074 24.2259737210311
chr11 18512735 18512971 61.7072702033299
chr11 19463831 19464067 35.3356631045233
chr11 20101683 20101919 27.5584618499832
chr11 20385641 20385877 19.8372349282987
chr11 20514940 20515176 28.7592429187473
chr11 27223167 27223403 29.7902893601993
chr11 27414341 27414577 31.8684600659318
chr11 27436225 27436461 24.1296793893994
chr11 31832490 31832726 21.3676962763286
chr11 32913951 32914187 30.1502512624613
chr11 32915734 32915970 23.8234826686147
chr11 33183149 33183385 19.8116387910366
chr11 33392730 33392966 21.0831241387789
chr11 33758866 33759102 58.1546203280268
chr11 33906966 33907202 26.801310261893
chr11 33914468 33914704 21.424497298345
chr11 33958856 33959092 23.5356417200832
chr11 33963108 33963344 24.6343903639342
chr11 33966427 33966663 77.0851071791731
chr11 34258190 34258426 24.4254163493736
chr11 34263664 34263900 20.4782098059404
chr11 34380603 34380839 24.3392688963531
chr11 34460123 34460359 47.654603130673
chr11 34621860 34622096 21.6676235146028
chr11 34625218 34625454 40.7575128197887
chr11 34640618 34640854 23.4945216233738
chr11 35058259 35058495 44.5105777211245
chr11 35103986 35104222 27.2529888363728
chr11 36126553 36126789 20.1740918415716
chr11 36137124 36137360 20.5178790429657
chr11 36442364 36442600 25.2285547641199
chr11 43710837 43711073 26.4257454967486
chr11 43852568 43852804 19.9795595434848
chr11 44087634 44087870 24.5020558349317
chr11 44291689 44291925 56.5360206618057
chr11 44292352 44292588 26.846132231266
chr11 44563925 44564161 29.9152697448174
chr11 44802568 44802804 32.7662280203026
chr11 45585319 45585555 20.2147882997616
chr11 45848179 45848354 153.454510132799
chr11 45901793 45902029 33.0144166726932
chr11 45926181 45926417 21.6100036813671
chr11 46004664 46004900 20.3966097795348
chr11 46015945 46016181 36.7395283294984
chr11 46228926 46229162 20.3707734790632
chr11 46300032 46300268 34.4149204037919
chr11 46317092 46317328 24.792666431368
chr11 46358409 46358645 26.9287972650409
chr11 46404805 46405041 20.83495001263
chr11 46563252 46563488 48.5237847027012
chr11 46619247 46619483 47.7768062177314
chr11 46633119 46633355 21.3348089250633
chr11 47077938 47078174 25.5393335764732
chr11 47399058 47399294 20.7747939159682
chr11 47421496 47421732 24.8138212128065
chr11 47422603 47422839 35.5183236821247
chr11 47429739 47429975 24.0542572059238
chr11 47537004 47537106 67.4624189596197
chr11 47600473 47600709 21.5730273745294
chr11 47968558 47968794 21.2615673057539
chr11 48015212 48015274 58.5294144115678
chr11 48082903 48083139 28.8987727803754
chr11 57089554 57089790 22.6137837316914
chr11 57192253 57192489 68.3933830950677
chr11 57200332 57200568 20.4993976270477
chr11 57211850 57212086 29.7061530257894
chr11 57298691 57298927 25.550617682033
chr11 57415806 57415933 88.3064600141793
chr11 57508697 57508933 24.5236397285717
chr11 58513515 58513751 28.1682855490047
chr11 58537678 58537914 21.661404316031
chr11 58538318 58538554 21.4760907999593
chr11 59333682 59333918 24.0438982454726
chr11 59436870 59437106 27.8188460682137
chr11 59474388 59474624 55.0869295862731
chr11 59534129 59534365 20.3207720319991
chr11 59544038 59544274 31.8600878674179
chr11 59578172 59578408 19.812064175045
chr11 59666212 59666448 19.9500473791414
chr11 59727965 59728201 22.6715591980305
chr11 59953645 59953881 25.2947326633763
chr11 60609408 60609644 36.7504527429968
chr11 60919385 60919621 46.6387179859309
chr11 60928948 60929184 24.7896270789367
chr11 61054903 61055139 25.5828247553878
chr11 61109730 61109966 48.3184100662363
chr11 61334790 61334927 104.919964079178
chr11 61517225 61517461 23.9612196179259
chr11 61568140 61568376 34.6141421718383
chr11 61584400 61584636 31.0062636517553
chr11 61609224 61609460 22.0004660942871
chr11 61637281 61637517 22.3341591745167
chr11 61687666 61687902 23.8123549207883
chr11 61734114 61734350 24.8580490449287
chr11 61793094 61793330 33.0003544007566
chr11 61809568 61809804 24.1979302930744
chr11 61876485 61876721 69.9777589873524
chr11 62136358 62136594 22.714774623068
chr11 62324039 62324275 23.8203639297189
chr11 62420752 62420988 28.9926817959443
chr11 62539062 62539298 20.7282827833671
chr11 62609055 62609291 46.1148512769197
chr11 62623536 62623772 21.9404742057995
chr11 62645136 62645372 28.2841950308133
chr11 62648743 62648979 22.5281024402559
chr11 62657422 62657658 34.7035196664795
chr11 63284750 63284986 26.1060130355974
chr11 63438957 63439193 30.3075373545257
chr11 63639497 63639733 21.9969345599111
chr11 63684533 63684769 20.1404712273212
chr11 63685655 63685891 23.9998708002263
chr11 63775346 63775542 84.2463856392999
chr11 63862066 63862302 21.4861191875621
chr11 63933579 63933815 22.9412290177639
chr11 63974938 63975174 21.7335014615777
chr11 64009891 64010127 28.8244479803498
chr11 64014842 64015078 21.421996089353
chr11 64099187 64099423 22.160364884716
chr11 64102602 64102838 46.827444620147
chr11 64490543 64490779 32.4972120767762
chr11 64510396 64510632 21.9343246415199
chr11 64611816 64612052 26.3611142514188
chr11 64614694 64614930 21.0904288235968
chr11 64638191 64638427 24.2144990177566
chr11 64653008 64653244 23.8205231549496
chr11 64656544 64656780 50.4180522770069
chr11 64661788 64662024 19.9271536200419
chr11 64692030 64692266 19.9170062612058
chr11 64781725 64781961 22.2093736238157
chr11 64863466 64863702 39.5450073625821
chr11 64880090 64880193 60.1167303983527
chr11 64936642 64936878 23.7963202845349
chr11 64995398 64995634 20.1531900333617
chr11 65083069 65083305 24.7841858874322
chr11 65097411 65097647 21.0106735947749
chr11 65149387 65149623 21.6214196243613
chr11 65149848 65150084 38.2508345666218
chr11 65153831 65154067 38.3816800202105
chr11 65274117 65274353 21.9776796848924
chr11 65308320 65308556 22.3277701904948
chr11 65342588 65342824 33.6325667713376
chr11 65403672 65403908 49.0817798590575
chr11 65547485 65547721 26.1552543573144
chr11 65568733 65568969 19.8284902047275
chr11 65625052 65625288 23.4464991843602
chr11 65659330 65659566 19.8714515500975
chr11 65708968 65709204 34.5584871714674
chr11 65769578 65769814 21.8372955352973
chr11 65836427 65836663 26.0359573271139
chr11 65837644 65837880 21.721140809532
chr11 66056342 66056578 32.6154877226411
chr11 66057055 66057291 29.6990413387673
chr11 66079508 66079744 19.9709694159755
chr11 66189168 66189379 149.719746451455
chr11 66405435 66405671 20.1319622318537
chr11 66445269 66445505 25.8608995643919
chr11 66469249 66469485 32.0280986559172
chr11 66636279 66636515 30.8476050179995
chr11 66846222 66846458 24.897125355931
chr11 67007429 67007665 21.1785419683512
chr11 67055822 67056058 21.9224799271198
chr11 67080165 67080401 23.8790271245502
chr11 67273647 67273883 26.6966060700268
chr11 67367870 67368106 38.127826643165
chr11 67593926 67594162 39.0266999075422
chr11 67867060 67867296 21.6033514207867
chr11 67896276 67896512 20.1525955632129
chr11 67981129 67981365 40.5785492160515
chr11 68227411 68227647 45.8834778619472
chr11 68518836 68519072 23.4434840608376
chr11 68671230 68671466 23.8633600274821
chr11 69064875 69065111 21.8845416164605
chr11 69197052 69197288 20.3833244223993
chr11 69259142 69259378 23.7502649900667
chr11 69263379 69263615 22.4825861215773
chr11 69264517 69264753 20.8319106766072
chr11 69720364 69720600 45.7574161312219
chr11 70266213 70266284 62.8010515719488
chr11 70496490 70496726 24.0938824425475
chr11 71706771 71707007 21.5278725831715
chr11 72204913 72205149 38.264745186432
chr11 72297602 72297838 35.4224452234613
chr11 72354061 72354297 20.7564767665241
chr11 72487347 72487583 22.3719691107436
chr11 72526271 72526405 94.0211637133515
chr11 72526775 72527011 40.8541341199852
chr11 73721579 73721815 25.7370906857863
chr11 73722649 73722885 46.2692973136663
chr11 73727470 73727635 124.349250848396
chr11 73782270 73782506 49.3505753730539
chr11 73999286 73999522 52.5621824937897
chr11 74807956 74808192 19.8707330840382
chr11 74811393 74811629 32.2347644133368
chr11 74919596 74919832 53.6594113426826
chr11 74925485 74925721 30.7105918619886
chr11 74952709 74952945 20.6928566709362
chr11 75117419 75117655 25.8160451583732
chr11 75237009 75237245 19.827159873366
chr11 75245522 75245758 26.5468807092299
chr11 75300951 75301187 28.2061441172284
chr11 75874040 75874276 39.3840322877422
chr11 75917438 75917674 23.1735953963117
chr11 76076113 76076349 37.911833804994
chr11 76413579 76413815 32.6411566905459
chr11 76446959 76447195 21.486725891803
chr11 76499411 76499647 25.7307632886613
chr11 77757282 77757518 20.1701541693058
chr11 77770881 77771117 21.8108614672803
chr11 77899463 77899699 20.3492216560872
chr11 77968152 77968388 27.5698372386039
chr11 78134353 78134589 37.2196382614436
chr11 82502870 82503106 27.9658659584601
chr11 82719002 82719238 43.4778553345279
chr11 82782731 82782967 22.7253210334452
chr11 85854718 85854954 35.1931337096911
chr11 85856864 85857100 29.7443329928625
chr11 85862415 85862651 49.4124592835154
chr11 85885761 85885997 21.925337911142
chr11 85894208 85894444 21.3425666127789
chr11 85922754 85922990 30.1349510630715
chr11 86454906 86455142 64.3367641839263
chr11 86642652 86642888 30.9261291341885
chr11 86643091 86643327 24.8032813177421
chr11 94833400 94833636 19.9884250694572
chr11 94842264 94842500 21.5993834018867
chr11 94880689 94880925 31.1336338752669
chr11 94886613 94886849 35.3291535688853
chr11 95467362 95467598 29.7728636076522
chr11 95945621 95945857 50.8823876593737
chr11 96037200 96037436 56.1938846471409
chr11 97834452 97834688 24.7183353138398
chr11 100679684 100679920 28.5055318918074
chr11 100733982 100734218 23.7328198192842
chr11 102212713 102212949 23.0486805612534
chr11 107798723 107798959 36.4286412778204
chr11 107879568 107879804 25.480279263646
chr11 107885817 107886053 29.2323994220094
chr11 108094277 108094513 22.2481337486875
chr11 108339009 108339245 26.842056834628
chr11 108422798 108423034 22.8751254350568
chr11 108537210 108537446 35.9901360034099
chr11 109903766 109904002 26.3316250351796
chr11 109941010 109941246 23.6540432155355
chr11 110188251 110188487 21.379955970291
chr11 111915779 111916015 23.9487339015331
chr11 111944936 111945172 20.6235982127606
chr11 113464475 113464711 24.2657364255257
chr11 113561494 113561730 23.3042515173738
chr11 113953547 113953783 37.1722070274747
chr11 114018795 114019031 21.6220638308683
chr11 114086616 114086852 35.2123301116787
chr11 114087088 114087324 30.0208343205749
chr11 115812308 115812544 20.7848381466094
chr11 116942046 116942282 23.4987005384447
chr11 117042587 117042823 30.000222610615
chr11 117095031 117095267 37.0219694252504
chr11 117720800 117721036 22.048026714769
chr11 117878339 117878575 25.6479678100236
chr11 118111913 118112149 49.1557594595741
chr11 118187464 118187700 20.985984389644
chr11 118286496 118286732 47.7484850487331
chr11 118308192 118308428 20.0303806019805
chr11 118436644 118436880 34.1533790358625
chr11 118444033 118444204 147.801338537421
chr11 118479282 118479518 37.2644014125585
chr11 118491885 118492121 20.9939573712659
chr11 118586635 118586871 34.0504884004241
chr11 118758492 118758728 24.3651156837163
chr11 118956339 118956575 37.0140428334933
chr11 118958534 118958770 40.8496170703163
chr11 118966406 118966642 21.4263690342881
chr11 119077897 119078133 25.4065016288756
chr11 119232233 119232469 25.4294558330423
chr11 119239205 119239441 25.7836365578255
chr11 119312005 119312241 20.4781540133964
chr11 120152095 120152331 24.3713493232762
chr11 120210315 120210551 37.1443166077403
chr11 120215109 120215345 26.132868354233
chr11 122944471 122944707 31.0810440029693
chr11 124078168 124078404 21.9938116395491
chr11 124670506 124670742 28.4973045848553
chr11 124944700 124944936 19.7457855436841
chr11 125402628 125402864 43.0974319533367
chr11 125422910 125423146 30.7390199298338
chr11 125462296 125462532 27.3001024303135
chr11 125757397 125757633 24.0722763467993
chr11 126215939 126216175 28.0094483788792
chr11 126290358 126290474 76.4285607465673
chr11 129716385 129716621 27.9640495588255
chr11 129830168 129830404 46.8803839766401
chr12 515996 516232 19.8070898330373
chr12 700792 701028 36.6639587094705
chr12 794643 794879 53.6927131350352
chr12 1280890 1281126 24.3180178235724
chr12 1413486 1413722 28.3204556165947
chr12 1675982 1676218 24.8338283488266
chr12 1922196 1922432 20.0189911135854
chr12 2445551 2445787 24.3259938677034
chr12 2861853 2862089 29.5485081527834
chr12 4262796 4263032 25.3669694277218
chr12 4430002 4430197 137.729498081671
chr12 4497914 4498150 36.238947132201
chr12 5721866 5722102 24.3501789070008
chr12 6373256 6373492 29.8013404710505
chr12 6454770 6454932 102.145074384117
chr12 6535394 6535630 26.7360430983797
chr12 6735858 6736094 20.9979156211416
chr12 6748372 6748608 29.1098753644196
chr12 7394142 7394234 70.2061880182113
chr12 7394832 7395068 29.6443298387934
chr12 8115798 8116034 25.0048378885915
chr12 8145971 8146207 27.9875068680073
chr12 10902910 10903011 87.1436199858161
chr12 19592367 19592603 24.6785075710447
chr12 22199718 22199954 20.237681255135
chr12 24102220 24102456 31.778831567322
chr12 25101968 25102204 22.2762291783668
chr12 26999051 26999287 58.9256011430131
chr12 27864278 27864514 22.1254327002907
chr12 28283628 28283864 43.7855889931995
chr12 28289083 28289319 42.1872298047855
chr12 28343696 28343932 41.0816702335538
chr12 31910152 31910287 121.996042610419
chr12 32112131 32112367 24.1344530830206
chr12 32158513 32158749 53.7660499435704
chr12 32184160 32184396 48.2056278467733
chr12 32204491 32204727 26.5934821454319
chr12 32259555 32259791 23.4425975331797
chr12 32260652 32260888 47.724509403411
chr12 33741253 33741489 23.7646539579755
chr12 39836976 39837212 22.3093623789573
chr12 42836904 42837140 21.8247331122247
chr12 42838609 42838845 21.0393735021377
chr12 45609173 45609409 19.8862874114457
chr12 46121377 46121613 23.9151524904573
chr12 46122565 46122801 23.1041073364116
chr12 46777205 46777441 55.7720548319275
chr12 47601102 47601338 20.9804795385007
chr12 47754556 47754792 36.6844213125365
chr12 48099300 48099536 31.3945065832313
chr12 48099671 48099907 21.0046233548321
chr12 48152851 48153087 21.8355095393934
chr12 48171580 48171816 24.5294247942876
chr12 48213738 48213974 20.5558994139413
chr12 48214201 48214437 45.5541398135215
chr12 48500034 48500270 21.707673945184
chr12 48550841 48551077 20.7062210227685
chr12 49208452 49208688 33.0536160855478
chr12 49209232 49209468 20.8334089351076
chr12 49371412 49371648 20.4619355868568
chr12 49371838 49372074 22.2139693742901
chr12 49406607 49406843 22.7052427179115
chr12 49454502 49454738 26.5169966962587
chr12 49484158 49484394 49.3704772877171
chr12 49486004 49486240 60.5381530502248
chr12 49502734 49502970 22.8027345977714
chr12 49520921 49521157 35.6933627318532
chr12 49526961 49527197 19.9262075005969
chr12 49626923 49627159 39.3414077430529
chr12 49737172 49737408 22.82866445974
chr12 50101241 50101477 20.1531357770153
chr12 50262921 50263157 41.3118593181325
chr12 50377667 50377903 34.5424556358711
chr12 50419086 50419322 28.2796950260173
chr12 50444605 50444753 74.2461837065796
chr12 50641043 50641279 27.370376141555
chr12 51714838 51715074 25.6432872253902
chr12 51756779 51757015 24.2934909431145
chr12 51762531 51762767 21.338919890868
chr12 51781920 51782156 28.3337297906048
chr12 52302746 52302982 26.8701591436191
chr12 52311660 52311811 94.4002317917796
chr12 52366662 52366898 51.6690843792681
chr12 53056192 53056428 57.303298283375
chr12 53097766 53098002 26.2411420040924
chr12 53229766 53230002 22.3585010071239
chr12 53268138 53268374 23.970273382642
chr12 53273242 53273478 30.056024443361
chr12 53297290 53297526 21.0500671427999
chr12 53318999 53319235 26.6326963536508
chr12 53466062 53466298 19.9395910241827
chr12 53493187 53493423 25.7510116201403
chr12 53703727 53703963 30.3292009967866
chr12 53895254 53895490 20.6146873174739
chr12 54608612 54608848 24.3546960202756
chr12 54679761 54679997 22.3129223119819
chr12 54688029 54688265 20.7988664519099
chr12 54689568 54689804 60.732871176249
chr12 54698156 54698392 50.5612431895684
chr12 54745922 54746158 35.2356074075138
chr12 54753375 54753611 25.3531283766846
chr12 54763952 54764188 20.057985026683
chr12 54785142 54785378 19.7504938051205
chr12 54826319 54826555 32.6699430060836
chr12 54867240 54867476 22.1593702921045
chr12 55413631 55413867 24.377109134446
chr12 56137258 56137494 20.3807317678085
chr12 56473759 56473995 27.6411903228628
chr12 56520043 56520279 23.6517510038787
chr12 56522951 56523187 20.1207983670185
chr12 56694985 56695221 33.8759174339396
chr12 56975693 56975929 25.1517020175711
chr12 57024091 57024327 27.3355975720114
chr12 57119123 57119359 20.3747718114884
chr12 57271829 57272065 27.1629916979
chr12 57382107 57382343 95.3979706758913
chr12 57395260 57395496 26.8937828757458
chr12 57480352 57480588 23.4451123543404
chr12 57495707 57495943 26.3962740583876
chr12 57505948 57506184 29.8064100032352
chr12 57510743 57510979 36.338201870784
chr12 57666509 57666745 21.1262045139112
chr12 57824769 57825005 21.5570464182093
chr12 57853361 57853597 22.1078158672882
chr12 57914125 57914361 41.5929950479655
chr12 57916057 57916293 25.1211310774973
chr12 57933192 57933428 35.9248967342623
chr12 57946107 57946343 25.6215531286358
chr12 58176415 58176651 22.1711250744658
chr12 58329758 58329994 23.5068442985982
chr12 62642648 62642884 28.6801451729911
chr12 63304458 63304694 48.9298735673046
chr12 65050250 65050486 23.1478036194158
chr12 67663091 67663327 21.6432205784832
chr12 68752585 68752821 41.512388107173
chr12 70017855 70018091 43.68083170836
chr12 70559278 70559514 29.1232029863995
chr12 70636572 70636808 21.799591005378
chr12 72146769 72147005 20.3811002250783
chr12 72332543 72332779 32.7465698853621
chr12 75724001 75724237 22.2679927287501
chr12 76286816 76287012 140.350496251844
chr12 76371750 76371986 34.3999178460716
chr12 76508193 76508429 28.6623629773519
chr12 76536128 76536364 25.4045640500653
chr12 76796072 76796308 29.7849603253376
chr12 77264944 77265180 20.7907612732141
chr12 83567067 83567303 19.8134055646201
chr12 89787517 89787753 23.3419575414795
chr12 90150861 90151097 31.8979607187034
chr12 90194326 90194562 21.981014124727
chr12 92758599 92758835 27.6547139299216
chr12 92797620 92797856 58.2391195652143
chr12 93414533 93414769 25.954082575413
chr12 93437705 93437941 42.7609553419571
chr12 93571512 93571748 27.7850007127427
chr12 93835875 93836111 48.5177968937177
chr12 93861371 93861607 20.1246711089091
chr12 93963484 93963720 32.5923205570124
chr12 93985271 93985507 22.6666439393379
chr12 94136029 94136265 23.2410676893463
chr12 94166934 94167170 24.9219163095448
chr12 94178308 94178544 23.9369523721397
chr12 94179107 94179343 24.9904600822888
chr12 94483761 94483997 37.7989511386999
chr12 95466656 95466892 20.9013109041866
chr12 95567830 95568066 38.9163826712336
chr12 96431285 96431521 23.8969587503349
chr12 96765265 96765501 24.6439616710928
chr12 96793084 96793320 32.8625020273122
chr12 96839578 96839814 23.0839208415726
chr12 96883158 96883394 42.5494836125657
chr12 98739132 98739368 20.4053257004001
chr12 98833959 98834105 115.719597210466
chr12 98897549 98897785 24.638744937334
chr12 102090531 102090767 37.4308621300974
chr12 102091155 102091391 21.3368708829299
chr12 104203019 104203255 21.3691452141633
chr12 104802445 104802681 24.5101282051871
chr12 104861173 104861409 30.6553698829963
chr12 104982970 104983206 23.4696313206894
chr12 104987256 104987492 19.8817214320052
chr12 106340451 106340687 32.5816127703896
chr12 106695648 106695884 47.7115088988071
chr12 106751402 106751638 23.098625932152
chr12 106752258 106752494 33.7428232692826
chr12 108731363 108731599 23.8601477884828
chr12 108879316 108879552 23.3574242949031
chr12 109083179 109083415 22.4533471707118
chr12 109085462 109085698 28.4904248601022
chr12 109093922 109094158 20.400064724945
chr12 109095659 109095895 19.7546659148905
chr12 109217699 109217764 57.9598058386984
chr12 109249710 109249946 22.8062568319418
chr12 109250666 109250902 34.4325913316952
chr12 109458662 109458898 23.6268831448775
chr12 110309742 110309978 22.6790974483156
chr12 110531796 110532032 38.2398156216232
chr12 110792129 110792365 48.3287989086302
chr12 110858985 110859221 34.1750336577468
chr12 111125614 111125850 21.5167935966937
chr12 111283007 111283243 22.2829462728886
chr12 111834948 111835184 29.0371429148088
chr12 111843200 111843436 24.7060331789059
chr12 111847755 111847991 26.7329998832812
chr12 112073493 112073729 19.9406419877629
chr12 112143620 112143856 25.0971346138245
chr12 112279624 112279860 21.7165250981365
chr12 112545740 112545976 20.8175445310804
chr12 112554478 112554714 20.3735255588964
chr12 112621162 112621398 35.7310242855746
chr12 112788999 112789235 75.1118591965215
chr12 113591112 113591348 20.2145392973546
chr12 113618194 113618430 23.0048995398047
chr12 113676247 113676483 39.8807095943978
chr12 113796311 113796547 24.7543214742452
chr12 113817136 113817372 26.341031451804
chr12 113830865 113831101 29.5276298488077
chr12 114020529 114020765 34.8474399816695
chr12 114087077 114087313 26.7142174081129
chr12 114370639 114370875 46.4648119643661
chr12 114651025 114651261 19.928266529756
chr12 116634983 116635219 33.4281067979339
chr12 116796953 116797189 22.8570337386317
chr12 116798764 116799000 36.6594653062559
chr12 116823695 116823931 51.7687508356482
chr12 116997205 116997441 30.6083313286832
chr12 117480259 117480345 66.7785338521239
chr12 117627522 117627758 56.7414055603739
chr12 118768219 118768455 49.7601670405825
chr12 120103527 120103763 24.1188863553873
chr12 120524784 120525020 24.8892719486127
chr12 120638699 120638935 21.4595674759171
chr12 120667058 120667294 38.887809669399
chr12 120668371 120668607 32.3573735464782
chr12 120669180 120669416 20.2315767259094
chr12 120680212 120680406 126.631219710898
chr12 120730785 120731021 24.0113301748975
chr12 120820546 120820782 20.2576196324279
chr12 120884036 120884272 25.9012819817587
chr12 120972909 120973145 22.348098387152
chr12 120978285 120978521 25.9912138653824
chr12 122087895 122088131 49.0159100010738
chr12 122176234 122176470 35.31897231386
chr12 122219939 122220175 30.8251581274866
chr12 122222385 122222621 21.1987547841588
chr12 122371808 122372044 20.2872368309859
chr12 122582406 122582642 21.7478624482692
chr12 122710957 122711193 27.4809173475909
chr12 122885045 122885281 24.683606635338
chr12 123002521 123002638 94.1201404172242
chr12 123315410 123315646 25.025236696566
chr12 123371656 123371892 22.379606905423
chr12 123376255 123376491 47.1258004724277
chr12 123872155 123872391 47.7127455282497
chr12 123872834 123873070 28.7169245641022
chr12 124086480 124086716 25.6557168283898
chr12 124118009 124118245 19.9474102737749
chr12 124344994 124345230 20.0425743127433
chr12 124997342 124997578 23.9538859321957
chr12 125359645 125359881 20.2370502173681
chr12 125369475 125369711 30.4980136123107
chr12 125371795 125372031 29.399995416616
chr12 125401723 125401959 25.1111938127787
chr12 125424058 125424294 24.0740784231642
chr12 125424519 125424755 29.4929350367502
chr12 125425267 125425503 23.3342134371868
chr12 125473464 125473700 30.5369458572631
chr12 127642203 127642439 34.9001588327222
chr12 127765299 127765535 21.45608117379
chr12 129318044 129318280 29.348496301776
chr12 130526799 130527035 21.115591127055
chr12 131310900 131311136 21.508589212413
chr12 131317319 131317555 26.7601179479825
chr12 131343795 131344031 21.0729850034166
chr12 131714568 131714804 25.4384175858804
chr12 132111730 132111966 23.7147941483215
chr12 132568492 132568728 24.1413862396688
chr12 132628780 132629016 25.9085297594165
chr12 133287223 133287333 55.4736321478758
chr12 133712391 133712627 45.9670906485081
chr13 19495306 19495542 22.0219257423766
chr13 21750345 21750581 36.511461137787
chr13 22245117 22245353 24.3130910148417
chr13 22562029 22562265 20.2691260052203
chr13 25875606 25875842 20.3493667896551
chr13 25926448 25926684 22.7021024085321
chr13 27712572 27712808 20.2815429530082
chr13 28002441 28002677 28.0781014472658
chr13 28033657 28033893 33.5528612014812
chr13 28982702 28982938 51.6277806276192
chr13 31159956 31160192 29.3279193228526
chr13 31191567 31191803 22.7496025486758
chr13 36786979 36787215 30.5157621168018
chr13 37573417 37573653 19.8768225311449
chr13 41255636 41255712 63.3638939734779
chr13 41863779 41864015 20.1858977625934
chr13 41885134 41885370 40.8035331651767
chr13 42570145 42570381 41.2679742137231
chr13 44956911 44957147 24.8754896503868
chr13 44961167 44961403 33.4898351729561
chr13 44972110 44972346 21.0330060303313
chr13 45491744 45491980 27.5325401401336
chr13 47695567 47695803 39.7092389625629
chr13 48611626 48611862 21.6437386449078
chr13 50735313 50735549 37.5083766206675
chr13 50985565 50985801 20.8928252393991
chr13 52360297 52360533 44.7775463247056
chr13 52377706 52377942 19.9535923482074
chr13 52496169 52496405 24.3255543769153
chr13 75149989 75150225 30.1236587316719
chr13 95201694 95201930 29.6436019321673
chr13 95923491 95923727 30.3337146419316
chr13 95926570 95926806 22.0548712505392
chr13 95938142 95938378 23.3384097883344
chr13 95947353 95947589 21.5293040832742
chr13 96137433 96137669 42.1952893382712
chr13 97912442 97912678 22.6117430889792
chr13 99492460 99492696 28.916240803567
chr13 99705910 99706146 25.9271544117449
chr13 99967195 99967431 24.4405369662163
chr13 109421900 109422136 32.7230267116473
chr13 111064611 111064847 63.9382702167115
chr13 111637241 111637477 21.5659625468965
chr13 113344051 113344287 20.2445180219733
chr13 113358707 113358943 27.104355324517
chr13 113366076 113366312 21.5082435765673
chr13 114035420 114035656 54.7264972901163
chr13 114145112 114145210 66.1679320754689
chr13 115046806 115047042 29.9663268139735
chr14 21101234 21101470 36.6203537153913
chr14 21151451 21151687 45.4309421853508
chr14 22966843 22967079 20.6309127287398
chr14 23184423 23184659 23.4036751979136
chr14 23298882 23299118 23.7545265566222
chr14 23366632 23366868 25.1969517577739
chr14 23466082 23466318 25.9681317188514
chr14 23476209 23476445 20.8533400663859
chr14 23525456 23525692 27.0379861243527
chr14 23547929 23548165 22.2991912876165
chr14 23581977 23582287 185.150720513178
chr14 23623710 23623946 26.9584577120923
chr14 23749487 23749723 32.0478011988762
chr14 23791475 23791711 20.4607238803143
chr14 31528858 31529094 54.2976505323355
chr14 31698980 31699216 24.4429658419875
chr14 34308857 34309093 20.5505511753273
chr14 34547381 34547617 21.0282785394461
chr14 35103581 35103817 20.7933196458435
chr14 35801299 35801535 46.6123333009431
chr14 36004474 36004710 25.2024040110036
chr14 36730269 36730505 22.4807196455139
chr14 36733914 36734150 27.4915229829317
chr14 37236924 37237160 33.9445317782923
chr14 37638026 37638262 25.0894911215627
chr14 50100540 50100776 25.6151411310866
chr14 50437602 50437838 24.3452666748412
chr14 50470042 50470278 28.8696680600038
chr14 50528537 50528773 42.195497159639
chr14 50809465 50809701 24.5126982056319
chr14 55031560 55031796 34.4857759279313
chr14 55850632 55850868 37.6396528129309
chr14 56686793 56687029 24.9833141731634
chr14 57880688 57880924 22.9137438199569
chr14 59777473 59777709 28.8758087178247
chr14 61456410 61456646 27.2315473511962
chr14 61809764 61810000 23.0058894852755
chr14 65308511 65308747 22.9843667601948
chr14 65346575 65346811 31.7794280832843
chr14 65950437 65950673 30.0152080112275
chr14 67882838 67883074 23.7336936156041
chr14 67885656 67885892 23.3382907092803
chr14 68103279 68103393 85.7805700316781
chr14 68762121 68762357 29.1517790547944
chr14 69086957 69087193 21.8212319493963
chr14 69186523 69186759 24.4111190365743
chr14 69229908 69229980 58.4359238670345
chr14 69452950 69453186 23.704743465201
chr14 70096006 70096242 23.4541526594636
chr14 70704484 70704720 32.2632276536403
chr14 71791591 71791827 19.8503309187774
chr14 72985471 72985707 22.0375726920048
chr14 73208888 73209124 26.4927470568795
chr14 74238720 74238956 27.0430572228794
chr14 74327807 74328043 21.0156045739525
chr14 75355237 75355473 26.0056882525983
chr14 77428149 77428385 67.7804843302795
chr14 77506745 77506981 26.5993749304665
chr14 78289120 78289356 23.7549641518426
chr14 81770746 81770982 19.8746105207215
chr14 81866638 81866874 23.3897855844797
chr14 81868389 81868625 49.534563367885
chr14 88237552 88237788 46.1877620803145
chr14 90854853 90855089 34.5851161745404
chr14 90865894 90866130 22.5155091355861
chr14 91272656 91272892 31.0050479388528
chr14 91668751 91668987 20.7093891611895
chr14 96011012 96011248 23.702762953361
chr14 96876155 96876391 20.4980998304398
chr14 97269425 97269661 32.7457280789598
chr14 97383739 97383975 30.1009833980651
chr14 99927219 99927455 21.726951233912
chr14 100068611 100068847 23.6139004323039
chr14 100534929 100535165 42.36516395281
chr14 100539207 100539443 20.290836360085
chr14 100872940 100873176 19.8486808112294
chr14 101050899 101051135 28.999669353698
chr14 101162989 101163225 21.814459648248
chr14 101257250 101257486 19.7920191901998
chr14 102970722 102970958 29.9111422366801
chr14 102990764 102991000 22.1233677046494
chr14 103018431 103018667 28.7342913412106
chr14 103523939 103524175 20.0198633852061
chr14 103576160 103576396 36.6261219992743
chr14 103588415 103588651 21.0748362557447
chr14 103844462 103844698 31.2989912221024
chr14 103884022 103884258 20.9554918103192
chr14 104305287 104305523 22.946978678385
chr14 105266627 105266863 21.6503998669941
chr14 106267666 106267733 56.8048553620351
chr15 22833438 22833674 21.6092966713188
chr15 27465451 27465687 25.7097078118585
chr15 29149723 29149959 22.1747438110898
chr15 29156437 29156673 36.0207160984247
chr15 30167314 30167550 27.3631652638857
chr15 31781010 31781246 31.816016192655
chr15 34339802 34340038 68.6033247751489
chr15 34949733 34949969 42.2784631894256
chr15 35458972 35459208 23.7437665969896
chr15 36720609 36720845 38.2146020848003
chr15 37294294 37294530 27.6539415943613
chr15 37307316 37307552 21.322363358323
chr15 38746192 38746428 21.198145989981
chr15 39432209 39432445 21.6329427722463
chr15 40337315 40337551 26.3711380987087
chr15 40622772 40623008 33.4489988881
chr15 40650399 40650635 20.6451637695528
chr15 40719385 40719621 22.777650602529
chr15 40803884 40804120 22.4710567530963
chr15 40882020 40882256 23.7412768244901
chr15 41186581 41186817 24.5227519855324
chr15 41196272 41196508 26.8505233985056
chr15 41198606 41198842 24.7138388292083
chr15 41222769 41223005 20.750012151922
chr15 41525794 41526030 26.5987081441118
chr15 41694621 41694857 27.4067877039649
chr15 41855116 41855352 24.7640532046867
chr15 42840906 42841142 20.510673600914
chr15 42873522 42873758 20.0740412300186
chr15 42876580 42876816 26.6308307726035
chr15 42902839 42903075 24.340067945765
chr15 43477487 43477723 21.2842367800505
chr15 43577817 43578053 22.2713312665621
chr15 43662506 43662742 20.1493871178812
chr15 44685892 44686128 24.2525443970926
chr15 44719210 44719446 23.0170139373432
chr15 45020893 45021129 20.2678530549654
chr15 45341323 45341559 21.725149220537
chr15 45709867 45710103 24.0026443450835
chr15 48846386 48846622 21.5937923260362
chr15 48847376 48847612 50.1731457185145
chr15 49913099 49913335 23.674272233127
chr15 50429532 50429768 21.9632663156321
chr15 50474268 50474504 20.5871403116784
chr15 50552544 50552780 60.6141706359126
chr15 50553337 50553573 33.3456554360391
chr15 50647197 50647433 21.2378472037267
chr15 51296324 51296560 33.2387729557999
chr15 51892406 51892642 22.7679556549325
chr15 51915081 51915317 19.9191404299233
chr15 51939391 51939627 58.6183687022063
chr15 51973630 51973866 28.7691368434164
chr15 55531980 55532216 30.247655009081
chr15 55571959 55572195 32.3081721936169
chr15 55574528 55574764 21.5081301021256
chr15 56538288 56538524 19.7868178270288
chr15 57179380 57179616 22.5189740863782
chr15 57210678 57210914 25.0986929904198
chr15 57614442 57614678 26.5789687458592
chr15 57675249 57675485 21.8681153714911
chr15 58358565 58358801 23.1654123583342
chr15 58403557 58403793 33.4803282175209
chr15 58472000 58472236 39.7736034819711
chr15 58495818 58496054 32.9056479330118
chr15 58762281 58762517 50.6517079119234
chr15 58838925 58839161 29.4380587754809
chr15 60684857 60685093 30.5241060279653
chr15 62386709 62386945 42.0540685071999
chr15 63402181 63402417 36.745392269923
chr15 63484586 63484822 25.5393830088206
chr15 63496013 63496249 36.99229308012
chr15 64126528 64126764 35.4489845971004
chr15 64162812 64163048 34.6906641074121
chr15 64189030 64189266 50.1579450572415
chr15 64388033 64388269 22.5706312158992
chr15 64509266 64509502 20.563302351204
chr15 64679911 64680147 20.1709244883819
chr15 64722513 64722749 55.1622899924952
chr15 64731357 64731593 40.9935984886437
chr15 64752585 64752821 35.1166364055809
chr15 64754036 64754272 32.013194836555
chr15 64987836 64987958 91.2700803297404
chr15 65393950 65394186 24.9921764281198
chr15 65504593 65504829 33.906400483819
chr15 65529416 65529652 62.7659557583184
chr15 65809448 65809684 23.4561614317015
chr15 65903371 65903607 25.6426706220435
chr15 66080139 66080375 36.2671663299389
chr15 66084229 66084465 24.9574039530985
chr15 66112026 66112262 28.0738113596101
chr15 66161305 66161541 24.5347325819358
chr15 66615750 66615986 38.7079115330846
chr15 66773671 66773907 21.9593656512887
chr15 66789957 66790193 19.7902311279995
chr15 66923422 66923658 38.3762711526817
chr15 66947267 66947503 21.1590367443272
chr15 66972079 66972315 37.4872263189406
chr15 67095564 67095800 27.1146325098399
chr15 67143560 67143796 20.1285556543573
chr15 67316793 67317029 22.1920980718515
chr15 67373447 67373683 26.4800019304089
chr15 67383649 67383885 47.1182442490867
chr15 67834815 67835051 31.7198602500229
chr15 68092342 68092578 19.9035581879487
chr15 68220160 68220396 24.7377432810492
chr15 69284145 69284381 52.0945050417301
chr15 69760812 69761048 20.8090287410529
chr15 70740371 70740607 34.6787887555593
chr15 72520913 72521149 53.9668705519786
chr15 72524640 72524744 81.9113444576065
chr15 72612049 72612285 22.9969850769038
chr15 74284492 74284728 20.5723652223129
chr15 74681949 74682185 45.7017293670293
chr15 74834255 74834491 31.5709515664544
chr15 74838509 74838670 98.2055251071105
chr15 74872897 74873133 31.8095142016353
chr15 74877249 74877485 22.8879201251173
chr15 74907104 74907340 29.5172143840159
chr15 75246913 75247118 175.717742480934
chr15 75248538 75248774 26.0577759904894
chr15 75335998 75336234 30.5132971643488
chr15 75358580 75358741 100.575662338018
chr15 75494341 75494577 19.9026006417004
chr15 75986613 75986849 43.0285025507616
chr15 75987009 75987245 23.5111284505162
chr15 76194620 76194856 22.3565902579702
chr15 77197908 77198144 34.0869311118807
chr15 77386799 77387035 30.150731599983
chr15 77838525 77838616 61.897651203289
chr15 78029897 78030133 30.9235423750778
chr15 78832532 78832768 19.9788421864564
chr15 79165877 79166113 21.4386185620855
chr15 79237287 79237523 20.5174823077552
chr15 79471440 79471676 27.9690990820889
chr15 80446334 80446570 31.2189901059654
chr15 80447699 80447935 20.8241972444422
chr15 81271129 81271365 51.5085883706259
chr15 81281470 81281706 20.2513146549764
chr15 81293780 81294016 23.9284421530823
chr15 81388142 81388378 28.9524602357154
chr15 81391471 81391707 27.8462953593074
chr15 81456913 81457149 37.7040253440518
chr15 82237388 82237624 33.6476427539504
chr15 82310656 82310892 20.8465372352211
chr15 82339207 82339443 22.5938324738336
chr15 82386200 82386436 28.3220357346797
chr15 83316338 83316574 25.8628331396818
chr15 83349232 83349468 21.6818165072545
chr15 83471299 83471535 30.873655208341
chr15 83518341 83518577 40.2911816678556
chr15 83761219 83761455 22.5917679552696
chr15 85074069 85074305 26.3393477804185
chr15 85198367 85198603 24.8425085916488
chr15 85473217 85473453 21.4790430589514
chr15 85493754 85493990 22.83793565275
chr15 85504329 85504565 31.2931355716295
chr15 85523580 85523816 22.4635199879242
chr15 85535864 85536100 22.5723889022872
chr15 88214596 88214832 49.3488184630734
chr15 89148977 89149213 25.6594025965749
chr15 89190717 89190953 29.4251331386215
chr15 89462147 89462383 20.3579446573609
chr15 89878473 89878709 30.4058763524175
chr15 90541641 90541877 27.6237312045904
chr15 90686541 90686777 46.2325421511039
chr15 90944255 90944491 27.1926114701495
chr15 91384259 91384495 39.0402840913102
chr15 91445006 91445242 28.9829954328508
chr15 91473266 91473502 20.3617092430635
chr15 92014757 92014993 31.2987406756711
chr15 93160839 93161075 28.7294286585288
chr15 93347200 93347436 19.7837791133149
chr15 95388296 95388532 23.5909859850724
chr15 95706225 95706461 23.2481533307175
chr15 95713934 95714170 29.230658481372
chr15 96258824 96259060 28.6210880009746
chr15 96303735 96303971 30.3450442782665
chr15 96459874 96460110 22.8503497555407
chr15 96472671 96472907 38.5588626099808
chr15 96817059 96817138 44.7261215600396
chr15 96870609 96870845 37.1950126606026
chr15 97028218 97028300 53.8600568519445
chr15 98536573 98536809 38.2054772834144
chr15 101708467 101708703 50.9227935745296
chr15 101795857 101796093 21.8774958632219
chr15 101818477 101818713 56.6009397333297
chr16 122665 122901 21.1419745397112
chr16 146992 147228 24.5029712011873
chr16 163499 163735 54.6740321758494
chr16 169937 170173 28.4339619775656
chr16 193109 193345 28.6923618903037
chr16 374453 374689 34.6429848387203
chr16 438252 438488 24.5432241555231
chr16 629178 629414 20.8366856813473
chr16 672271 672507 24.8163502430128
chr16 710702 710938 20.5367661993404
chr16 725499 725735 19.797244422934
chr16 730211 730447 22.6771014208719
chr16 750683 750919 20.5131586690435
chr16 759558 759794 19.8108317952015
chr16 765677 765913 22.8776903523302
chr16 777245 777481 24.9208708766811
chr16 838646 838882 20.2564903675992
chr16 1358710 1358946 34.6890443061769
chr16 1383055 1383291 20.0070489584712
chr16 1401806 1402042 27.6342066285109
chr16 1429023 1429259 36.472009075503
chr16 1882809 1883045 29.4582895294092
chr16 2011109 2011345 19.8012712247011
chr16 2053911 2054147 25.3106049418937
chr16 2255693 2255929 22.7175795761622
chr16 2529564 2529800 31.5188164705304
chr16 2653236 2653472 28.4380517538252
chr16 2765559 2765795 28.0530246797083
chr16 2844561 2844797 55.8041785122169
chr16 3013603 3013839 20.0735440597271
chr16 3014021 3014257 19.9141617333361
chr16 3018779 3019015 22.9001377018031
chr16 3030326 3030562 24.0629180733617
chr16 3199800 3200036 20.1036364593824
chr16 3237798 3238034 26.1700768936553
chr16 3244852 3245088 20.2370973929871
chr16 3333420 3333656 20.1520876069293
chr16 3398855 3399091 66.0933637713362
chr16 3438333 3438569 22.0590989953336
chr16 4021282 4021518 29.5295073509496
chr16 4357799 4358035 21.3686139827623
chr16 4525944 4526180 23.2408516987803
chr16 4936257 4936493 21.5256088491266
chr16 5167363 5167599 25.0748945254157
chr16 8232927 8232987 64.9412674510032
chr16 8688311 8688547 27.1363491613194
chr16 8892028 8892264 26.3540937757859
chr16 8962245 8962481 24.3678168226368
chr16 9141724 9141960 29.3034577889542
chr16 9162338 9162574 24.0907956257136
chr16 9171850 9172086 26.1678532903083
chr16 9184907 9185143 19.9481192397666
chr16 9229743 9229806 56.1971680700251
chr16 10417105 10417341 37.3618777381885
chr16 10451205 10451441 22.2629271356169
chr16 10591068 10591304 34.551935392107
chr16 10594920 10595156 19.8102213374109
chr16 10832253 10832489 30.7474719598009
chr16 10842988 10843224 21.6510509187705
chr16 11066117 11066353 68.4486488893157
chr16 11188128 11188364 25.1093187754448
chr16 11194297 11194471 101.941741946012
chr16 11195984 11196220 29.8061590687658
chr16 11198940 11199176 49.2554750460403
chr16 11242934 11243170 27.7894464294095
chr16 11295788 11296024 28.9602927951904
chr16 11348739 11348975 23.4445747352947
chr16 11707692 11707928 21.3628607342303
chr16 12239818 12240054 46.9979441500858
chr16 12387161 12387397 19.8675787046466
chr16 12514579 12514815 27.0513036956999
chr16 12897725 12897961 28.7525426095031
chr16 14051284 14051520 24.1219426284147
chr16 14051733 14051969 22.7304773952181
chr16 14579283 14579352 60.5001703306469
chr16 14580811 14581047 40.3334576997417
chr16 14595539 14595775 29.7805423084745
chr16 15068819 15069055 29.1193395598661
chr16 15069562 15069798 21.1801607803502
chr16 15667256 15667492 25.6716154638276
chr16 15684915 15685151 19.7970122128711
chr16 16084892 16085128 22.4719441901374
chr16 16092307 16092543 30.3320327927857
chr16 16115879 16116115 24.6185234098748
chr16 17107504 17107740 24.5396929409352
chr16 18995102 18995338 20.6085619515128
chr16 19097009 19097245 34.1705321484835
chr16 19499281 19499517 35.5446949785854
chr16 20930089 20930325 21.0752415952475
chr16 21199588 21199824 21.2105790193648
chr16 21531435 21531671 20.7238711089002
chr16 21548132 21548368 21.1493211074589
chr16 21566251 21566487 22.3101304483844
chr16 21623523 21623672 105.233127154831
chr16 22217331 22217567 39.2789037401869
chr16 23568300 23568536 20.5533001459859
chr16 23814889 23815125 24.4844254424648
chr16 23833338 23833574 46.5042376801417
chr16 23912628 23912864 42.1698067515875
chr16 23918863 23919099 48.6451176891997
chr16 24267266 24267502 26.5946445366788
chr16 24550296 24550532 34.3263224760741
chr16 24719148 24719384 22.2196790095392
chr16 24850030 24850266 19.8817205160245
chr16 24850686 24850922 21.7735147995637
chr16 24855876 24856112 39.5548103571509
chr16 24998119 24998355 37.3876721483868
chr16 25228132 25228368 29.9186261210723
chr16 25269446 25269682 28.3381627896047
chr16 25644975 25645211 21.2598985010537
chr16 27442464 27442700 25.2729563958448
chr16 28833820 28834056 22.5537452400151
chr16 28874558 28874794 19.941610988095
chr16 28937112 28937252 99.4884599056772
chr16 28956997 28957233 20.8767287037782
chr16 29019400 29019636 21.6211357961289
chr16 29020775 29021011 21.4306174814886
chr16 29040709 29040945 20.7360626670167
chr16 29666283 29666519 42.6395132873587
chr16 29674726 29674962 27.844334792442
chr16 29700955 29701191 31.2830264100453
chr16 29801686 29801922 28.6230127802023
chr16 29827139 29827375 20.7971267353241
chr16 29904953 29905189 20.7774254226952
chr16 29911290 29911526 24.6497205314434
chr16 30044691 30044927 63.1731781162026
chr16 30064290 30064526 20.6619946168062
chr16 30105911 30106147 22.6379138610303
chr16 30198646 30198882 30.0422609988638
chr16 30418522 30418758 20.2925195868815
chr16 30552486 30552722 31.4136956703163
chr16 30553279 30553515 26.2589639711198
chr16 30560834 30560918 64.915458940077
chr16 30584752 30584988 25.6085274091053
chr16 30669266 30669386 78.2577466867076
chr16 30825615 30825851 28.3733588856684
chr16 30887874 30888110 38.3432679650907
chr16 30905499 30905735 23.0651485466316
chr16 30961414 30961650 26.628240685766
chr16 31044094 31044330 22.0128663671148
chr16 31063534 31063770 24.7546537286147
chr16 31265020 31265256 49.3556223079038
chr16 46722444 46722680 31.9935209768915
chr16 46776513 46776749 22.5956880755509
chr16 46865193 46865429 23.6944166340451
chr16 47010601 47010837 44.6625147292295
chr16 47554239 47554475 49.9764301964865
chr16 47747261 47747497 21.5162181339942
chr16 48443954 48444190 20.9578293602763
chr16 50105105 50105341 24.3496210316061
chr16 50262485 50262721 22.7417090859571
chr16 50279272 50279508 21.153602688683
chr16 50288042 50288278 27.0242738450478
chr16 50875051 50875287 27.6546682800249
chr16 53541727 53541963 25.3604900315959
chr16 54482037 54482273 40.7139638427428
chr16 56296076 56296312 24.9292687680728
chr16 56323881 56323991 77.3764125534744
chr16 56389914 56390150 48.8295488792559
chr16 56448304 56448540 20.8786592695727
chr16 56642337 56642573 22.6282317214413
chr16 57302761 57302997 23.0352764153292
chr16 57723976 57724212 47.8077579454415
chr16 57770516 57770752 20.8311022299077
chr16 57836534 57836770 24.1345880370138
chr16 57844220 57844456 20.0537142627831
chr16 58010468 58010704 25.7285963231418
chr16 58299434 58299670 30.1233694372769
chr16 58528998 58529234 20.3963816013134
chr16 58549243 58549479 22.310550983142
chr16 58550706 58550942 50.8256567392113
chr16 58893962 58894198 24.2895351518991
chr16 59390696 59390932 30.0302354100489
chr16 66524663 66524899 43.808038146895
chr16 66568333 66568569 20.8382997894799
chr16 66651717 66651953 29.3892947220268
chr16 66966023 66966259 26.1398466601312
chr16 67063478 67063714 20.4925070062027
chr16 67189276 67189512 23.132677333849
chr16 67204440 67204676 35.6271128438673
chr16 67219313 67219549 33.3319886233176
chr16 67302245 67302481 29.2700865871254
chr16 67523143 67523234 73.1446884502542
chr16 67596073 67596309 21.6123386555839
chr16 67880485 67880721 21.5412797471702
chr16 68018867 68019103 41.4877171880638
chr16 68176280 68176516 32.7207739217643
chr16 68766295 68766531 22.4238532837521
chr16 69123075 69123311 24.604640102052
chr16 69380689 69380925 25.656011871485
chr16 69893571 69893807 28.8057013864934
chr16 70438313 70438549 30.087769963202
chr16 70449125 70449361 29.4702187628592
chr16 70462138 70462374 45.6234226599618
chr16 70471089 70471325 37.9281886645749
chr16 70729621 70729857 21.6920063298068
chr16 70898640 70898876 20.2703706503833
chr16 71460575 71460811 22.0783594854136
chr16 71501738 71501974 43.5642166068665
chr16 71929161 71929397 22.1837134424246
chr16 72047774 72048010 22.8434793906103
chr16 73071705 73071941 22.6269669431765
chr16 74599318 74599554 26.5083866286832
chr16 74642883 74643119 20.1975961740481
chr16 75037464 75037700 27.6102378469643
chr16 75061519 75061755 32.7779226571735
chr16 75109126 75109362 23.4472702674141
chr16 75121624 75121860 19.8726533341793
chr16 75182820 75183056 21.4979913174771
chr16 75543414 75543577 108.645237617118
chr16 75551337 75551573 27.4965589158442
chr16 75612214 75612450 24.534509658549
chr16 75712170 75712406 25.8953659745414
chr16 76980818 76981054 31.9827796404467
chr16 79434759 79434995 25.4662405955395
chr16 79444040 79444276 21.8262146379575
chr16 80004464 80004700 21.4393287386933
chr16 80061019 80061255 22.8679474873905
chr16 81069247 81069483 25.5790443651599
chr16 81348301 81348537 38.2907905921274
chr16 81485782 81486018 25.0764095600059
chr16 81515042 81515278 47.6423932914822
chr16 81527322 81527558 25.5708686943187
chr16 81538651 81538887 22.4399459936061
chr16 81658552 81658788 28.9275614764604
chr16 81666374 81666610 20.3568988790589
chr16 81667449 81667685 30.9770432884132
chr16 83922250 83922486 39.0637684094372
chr16 83987655 83987891 19.7587128572926
chr16 84001654 84001890 24.2983531695052
chr16 84077131 84077367 29.572623163693
chr16 84149833 84150069 48.1237717911845
chr16 84174790 84175026 20.0298043225993
chr16 84571320 84571556 30.4794812365574
chr16 84627778 84628014 19.8939199584492
chr16 84641342 84641578 20.8548281844338
chr16 84766298 84766534 29.4198983801106
chr16 84913575 84913811 42.5859865978128
chr16 84964384 84964620 34.775547826466
chr16 84986365 84986601 61.5721352205712
chr16 85080922 85081158 40.4210066971461
chr16 85089083 85089319 22.5098758198093
chr16 85173729 85173965 26.1466253385084
chr16 85205628 85205864 28.779259581328
chr16 85250516 85250752 20.7077584235271
chr16 85280046 85280282 30.9664142299642
chr16 85335930 85336166 27.7239745335363
chr16 85337052 85337288 19.9286709571866
chr16 85350068 85350304 27.5626148939077
chr16 85361843 85362079 28.529654029395
chr16 85364421 85364657 22.3731907936768
chr16 85368539 85368775 28.2457953898558
chr16 85388938 85389174 28.4878430307562
chr16 85411375 85411611 32.0840496554576
chr16 85415657 85415821 76.1174802331514
chr16 85424439 85424675 21.7179084137423
chr16 85436670 85436906 27.5650145426281
chr16 85495536 85495772 23.4140511565902
chr16 85569077 85569276 127.251631639199
chr16 85588866 85589102 20.861762263589
chr16 85594920 85595156 27.8919489917003
chr16 85604541 85604777 28.5362487891925
chr16 85641023 85641259 25.0264800676402
chr16 85646977 85647213 33.9967519708869
chr16 85650406 85650642 31.4938541564866
chr16 86959108 86959344 27.3704344523949
chr16 87028306 87028542 25.1410219209048
chr16 87755291 87755527 29.437669453772
chr16 87811524 87811760 34.2959997634645
chr16 87888136 87888372 47.0538045145988
chr16 87904431 87904667 27.5878989453949
chr16 87984403 87984639 21.6262131814384
chr16 88558273 88558343 57.8422209515951
chr16 88564312 88564374 79.4432647523962
chr16 88627205 88627441 48.6151525188786
chr16 88695148 88695384 22.7110102189465
chr16 88701276 88701512 28.2440076279248
chr16 88753112 88753348 23.2128394439302
chr16 88754563 88754799 43.9359270850957
chr16 88772820 88773056 40.2251391400576
chr16 88803842 88804078 24.6806300425569
chr16 88837439 88837675 23.5364370996207
chr16 88840307 88840543 41.9575241637484
chr16 88846638 88846874 20.3828464825017
chr16 88848249 88848485 23.6652647205939
chr16 88852003 88852070 70.2607411840932
chr16 88857091 88857327 21.6837528059007
chr16 88866386 88866622 29.1267279496508
chr16 88869929 88870037 68.0586607184673
chr16 88878576 88878812 20.1627177202567
chr16 89043379 89043615 23.0594205513781
chr16 89058862 89059098 53.0178065858671
chr16 89070645 89070881 74.8230557698758
chr16 89164856 89165092 27.6299646950576
chr16 89231032 89231091 54.4598391106634
chr16 89233883 89234119 29.9457899949629
chr16 89282696 89282932 60.6344461354054
chr16 89285954 89286190 23.7539170506341
chr16 89785525 89785761 36.2704042769002
chr16 89787322 89787558 47.0305083193967
chr16 89894928 89895164 23.2750124018965
chr16 90015014 90015250 20.4709536975173
chr16 90098407 90098643 20.7802516320383
chr16 90098867 90099103 21.4383612222504
chr17 504729 504965 25.1392703697754
chr17 1116885 1117121 21.000439495626
chr17 1366519 1366755 22.566339605254
chr17 1528864 1529100 23.1393895799965
chr17 1620801 1621037 20.6763081791365
chr17 1633598 1633834 26.2219908039719
chr17 1933332 1933568 24.7862783397438
chr17 2527821 2528057 69.6999249011176
chr17 2653164 2653400 23.8853094210206
chr17 3543260 3543496 28.5211440517255
chr17 3868512 3868748 23.6843730411911
chr17 3910211 3910447 22.7596641522982
chr17 4624897 4625133 30.8922068148066
chr17 4890622 4890858 25.6351807094727
chr17 5372153 5372389 26.5757805180763
chr17 6918118 6918239 71.4788220052567
chr17 7255217 7255453 20.7552409733015
chr17 7530486 7530572 57.4512362742703
chr17 7531249 7531485 54.0944273099864
chr17 7744934 7745170 25.0134728877411
chr17 7747447 7747683 23.6368343542307
chr17 8067678 8067914 36.4615625723785
chr17 8076720 8076956 29.271262310348
chr17 8323799 8324035 31.0880682823181
chr17 8435415 8435651 51.7724428383788
chr17 11812098 11812334 23.5301997340012
chr17 13413509 13413745 32.38625761308
chr17 14064840 14065076 24.7161051230127
chr17 15859493 15859729 25.0369096592237
chr17 16216812 16217048 46.2883455538362
chr17 16302016 16302252 29.2953868987786
chr17 16322503 16322739 20.5288127415258
chr17 17109702 17109938 21.0579404231864
chr17 17939164 17939400 21.8780361419776
chr17 17991061 17991297 21.0954979609646
chr17 18263902 18264138 27.345588854062
chr17 19422845 19423081 22.4785433073317
chr17 19913550 19913786 20.3939102243937
chr17 21102799 21103035 45.0175723982106
chr17 21219966 21220202 20.436706249393
chr17 21754866 21755102 22.6154872451098
chr17 25615938 25616000 53.0471622174023
chr17 25708079 25708315 24.747886120049
chr17 25801160 25801396 32.931873132997
chr17 25874400 25874636 38.948555693117
chr17 25896328 25896564 22.8743957617791
chr17 25897265 25897501 33.4933934710716
chr17 25903862 25904098 24.6770019654563
chr17 25929771 25930007 31.9579611568826
chr17 26295394 26295456 54.2691580596124
chr17 26335569 26335805 28.6763725045833
chr17 26647657 26647893 33.1660780716673
chr17 26697313 26697549 23.6955158911804
chr17 26793768 26794004 22.5915755484605
chr17 27046269 27046415 72.3810611477703
chr17 27047044 27047280 21.231964358822
chr17 27062307 27062543 20.1196255174101
chr17 27070242 27070478 25.9984017467866
chr17 27192392 27192507 94.5357416155049
chr17 27199795 27200031 21.8393896063354
chr17 27230039 27230275 36.4027974908446
chr17 27239523 27239759 44.6430382879488
chr17 27332939 27333175 21.9986761035003
chr17 27388102 27388338 20.597391727866
chr17 27482411 27482647 35.4651548193924
chr17 27489980 27490216 25.2240603396351
chr17 27504049 27504285 48.2866149312443
chr17 27506263 27506499 25.6319654531491
chr17 27621309 27621545 30.1706475664
chr17 27884102 27884338 28.7731598420184
chr17 27966420 27966656 33.7104983105442
chr17 28257196 28257432 26.467191521307
chr17 28619007 28619243 23.00740152439
chr17 29233176 29233412 22.4449990738438
chr17 29379616 29379852 21.8232736148889
chr17 29667398 29667634 26.5316048856988
chr17 29752257 29752493 58.4864652240203
chr17 29854705 29854941 24.0784043738898
chr17 29877096 29877332 24.8961249801696
chr17 30081202 30081438 22.6191055419964
chr17 30186391 30186627 23.1698298996869
chr17 30470098 30470334 27.3252787195366
chr17 30606884 30607120 21.5032936199839
chr17 30613627 30613863 19.9263855184469
chr17 30669133 30669369 27.0984310595633
chr17 31146188 31146424 38.957946914491
chr17 31224544 31224780 20.5951021179629
chr17 31289515 31289751 22.9089052304344
chr17 31834231 31834467 20.9812477193929
chr17 31835323 31835559 28.9120129921289
chr17 31994007 31994243 22.2969541083783
chr17 32198822 32199058 20.4221070848512
chr17 32232380 32232616 31.2760739015611
chr17 33390676 33390912 28.8959792248055
chr17 33469209 33469445 34.8854125340325
chr17 33887838 33888074 37.5164880058549
chr17 34819905 34820141 22.1407359402331
chr17 34956938 34957174 24.4012591325989
chr17 35084949 35085185 50.9818816532333
chr17 35208119 35208355 24.8733410285545
chr17 35285480 35285716 24.5056421573657
chr17 35306132 35306368 20.6950139650365
chr17 35425199 35425293 69.6906298291098
chr17 35969516 35969752 25.36047861787
chr17 36831235 36831471 31.3070038255067
chr17 36860211 36860447 26.105054902903
chr17 36886256 36886492 31.1839506043117
chr17 37027852 37028088 22.1713130422103
chr17 37050596 37050832 38.385700642941
chr17 37354595 37354831 26.6127843701417
chr17 37823841 37824077 23.618259787955
chr17 37824729 37824965 21.7446645792514
chr17 37879721 37879957 20.9173916552258
chr17 37880323 37880559 23.2262737092595
chr17 38136905 38137141 23.4393205368448
chr17 38255284 38255520 21.0976913128254
chr17 38267927 38268163 20.1715515730882
chr17 38296140 38296270 90.3481173382433
chr17 38482532 38482768 31.4324140282774
chr17 38650510 38650746 38.3713982818829
chr17 38673094 38673330 36.8763160326158
chr17 38710496 38710732 20.838832041907
chr17 38713290 38713526 26.6878268938875
chr17 38984283 38984519 37.8690391857082
chr17 39640264 39640500 21.3760999172443
chr17 39656431 39656667 39.336737520111
chr17 39677443 39677679 33.9320923632389
chr17 39686485 39686721 21.5255706333496
chr17 39697139 39697375 22.0269922024078
chr17 39942581 39942817 21.5145038948985
chr17 40333314 40333550 35.1116448246869
chr17 40464850 40465086 45.5186092781771
chr17 40467673 40467909 35.2671658338524
chr17 40472065 40472301 35.2870609029797
chr17 40540762 40540998 22.3991106518961
chr17 40573674 40573910 21.4611295828182
chr17 40610619 40610855 26.6923184866068
chr17 40668347 40668583 21.8848993480836
chr17 40669544 40669780 22.0391626900298
chr17 40670501 40670737 28.6464079672387
chr17 40671098 40671334 37.1544569067309
chr17 40683983 40684219 21.4813736108402
chr17 40705481 40705717 28.45921939467
chr17 40713980 40714216 20.3664276269826
chr17 40770600 40770836 21.1418367568082
chr17 40778433 40778669 24.9847390954882
chr17 40785063 40785299 29.9839848262019
chr17 40830489 40830725 29.8788966763742
chr17 40851234 40851319 72.2173354334031
chr17 40903131 40903254 102.36555884141
chr17 40920096 40920332 32.8106107060536
chr17 40927668 40927904 19.8845875675723
chr17 40932188 40932424 49.0323191694439
chr17 40985500 40985736 22.1215093616752
chr17 41173242 41173478 36.2138096046707
chr17 41323200 41323436 20.6065136484
chr17 41399816 41400052 26.0140173091254
chr17 41400540 41400776 34.1207214712301
chr17 41400941 41401177 21.7161528125092
chr17 41481294 41481530 31.6223225676735
chr17 42061326 42061562 25.3564585502411
chr17 42072297 42072533 24.4811018986362
chr17 42084438 42084663 126.197564289342
chr17 42092268 42092504 28.5428967104506
chr17 42147941 42148177 41.7581535295662
chr17 42215566 42215802 32.7885860822101
chr17 42237370 42237606 23.7097682235041
chr17 42287841 42288077 20.5454135637738
chr17 42344026 42344262 39.347555340418
chr17 42357145 42357381 38.8150801981872
chr17 42365769 42366005 39.8114921514531
chr17 42403044 42403280 33.5936196322293
chr17 42467159 42467395 33.2302611666515
chr17 42470784 42471020 26.1502071352472
chr17 43096638 43096874 22.7590917034064
chr17 43225917 43226153 50.5371747710799
chr17 43303579 43303815 20.97720172308
chr17 43330034 43330270 27.54781759242
chr17 43370907 43371143 37.0155264068628
chr17 43394781 43395017 19.9596031354606
chr17 43410351 43410587 43.6179017167744
chr17 43423381 43423617 22.0814697622292
chr17 43472450 43472686 21.0693261359348
chr17 43476960 43477196 20.2790672287972
chr17 43657211 43657447 21.9759862683959
chr17 44054602 44054838 23.5839974138403
chr17 44271346 44271582 20.6838431201481
chr17 44842455 44842691 31.2827855025367
chr17 44899732 44899968 22.309490537518
chr17 45013165 45013401 20.5297027821973
chr17 45054772 45055008 21.4274415135164
chr17 45144822 45145058 30.073067128274
chr17 45234236 45234472 28.732793866305
chr17 45266819 45267055 27.2872598673655
chr17 45296469 45296705 39.9227081924919
chr17 45317440 45317676 21.2953947755351
chr17 45343453 45343689 34.084555928643
chr17 45365968 45366204 27.9098107569576
chr17 45899025 45899261 22.2733663262884
chr17 45944471 45944707 37.3419836568605
chr17 45955007 45955243 29.3383831825525
chr17 45956160 45956396 24.7766645330396
chr17 45979776 45980012 22.2041873880918
chr17 46013441 46013677 21.3883217020724
chr17 46555728 46555964 39.516483674437
chr17 46624413 46624649 20.1027963960908
chr17 46632654 46632890 34.4303419453783
chr17 46703969 46704205 21.3391031338173
chr17 46708525 46708761 31.6375826866317
chr17 46713891 46714127 22.2139070430823
chr17 46949065 46949301 67.7178655633556
chr17 47269316 47269552 25.3394508256997
chr17 47438717 47438953 26.6932548802584
chr17 47592581 47592817 22.0266569087926
chr17 47647464 47647700 25.9565333600219
chr17 47817192 47817428 23.3807506265438
chr17 47838362 47838598 21.3757161113911
chr17 48286092 48286328 25.3198280552706
chr17 48550103 48550339 21.6916304804835
chr17 48556894 48557130 22.521455226134
chr17 48739203 48739439 28.3915840507394
chr17 48785153 48785389 27.5690446537412
chr17 49022018 49022254 33.6652300154381
chr17 49198317 49198553 23.0580138079679
chr17 49336584 49336820 27.0898307283467
chr17 52938543 52938779 31.1140339813195
chr17 53421817 53422053 20.2529993919227
chr17 53528604 53528840 32.0088479937868
chr17 54911382 54911618 21.3020198948252
chr17 54987620 54987856 23.3047587004354
chr17 54991497 54991733 20.7571502495917
chr17 55162938 55163174 26.6117731826202
chr17 55417937 55418173 20.5628435002936
chr17 55456925 55457161 37.5096209070829
chr17 56408648 56408884 26.2680504511038
chr17 56444927 56445163 19.7733801688613
chr17 56570097 56570333 36.3606614681896
chr17 56736352 56736588 38.5986254650698
chr17 56756598 56756834 37.4350094516548
chr17 56863760 56863996 27.1170539576387
chr17 57184441 57184677 20.7872394222141
chr17 57233084 57233320 20.4751132688718
chr17 57442934 57443170 42.9002802719831
chr17 57635504 57635740 22.013035527774
chr17 57642695 57642931 24.7053680298099
chr17 57697030 57697266 20.2926939822058
chr17 57779758 57779994 30.7635481940245
chr17 57915097 57915333 20.3964714595497
chr17 58217212 58217448 37.3046625725922
chr17 58469713 58469949 20.033442513613
chr17 60221027 60221263 20.1636470746705
chr17 60247824 60248060 25.563820853667
chr17 60250116 60250352 20.7983507736573
chr17 60254554 60254790 23.5276367849307
chr17 60730788 60731024 27.0437959596331
chr17 61442720 61442956 20.2647142633343
chr17 61497923 61498159 20.5967811032331
chr17 61509328 61509564 30.7581567803491
chr17 61510582 61510818 24.4546912424086
chr17 61600386 61600622 22.709162580095
chr17 61678146 61678382 24.5903740804601
chr17 61699257 61699493 20.1877405271939
chr17 61919988 61920224 26.0940700261011
chr17 61927118 61927354 29.3008952632219
chr17 62084128 62084364 25.076826845182
chr17 62103202 62103438 28.0314013376543
chr17 62223283 62223519 20.588978696165
chr17 62530012 62530248 36.1652539880704
chr17 62533675 62533911 22.0771964268647
chr17 62736096 62736332 20.6583570231609
chr17 62915541 62915777 26.2689011900924
chr17 62916672 62916908 22.3536580916629
chr17 62970859 62971095 34.6380759303343
chr17 63052970 63053206 19.8240933167511
chr17 63096065 63096301 41.828388327956
chr17 63169596 63169832 19.9227621025777
chr17 64339749 64339985 22.1181507939501
chr17 64344756 64344992 20.6473959732028
chr17 64463171 64463407 19.932549356239
chr17 64464380 64464616 28.6441078968705
chr17 64537962 64538198 46.2435739282376
chr17 64749649 64749885 26.4519859874953
chr17 65213614 65213850 41.5937746986609
chr17 65851980 65852216 35.6861541353262
chr17 66016089 66016325 22.8221507147255
chr17 66201481 66201717 20.5991378742067
chr17 66284548 66284784 29.602811738457
chr17 67043567 67043803 27.5820221771369
chr17 71285080 71285316 24.6254278385251
chr17 72292715 72292951 21.5995160284176
chr17 72667451 72667687 20.6996476150089
chr17 72711321 72711557 32.9149204448158
chr17 72864629 72864865 22.072572889826
chr17 72977932 72978168 20.2592660475075
chr17 73083822 73084058 22.683916529028
chr17 73092320 73092556 20.1052868607774
chr17 73120432 73120668 24.1286867315372
chr17 73236793 73237029 25.664498181697
chr17 73343082 73343318 31.7071000529678
chr17 73402001 73402237 21.2751102259422
chr17 73429379 73429615 21.7780594235115
chr17 73444609 73444845 43.0728630349689
chr17 73511894 73512130 32.2360803821337
chr17 73629999 73630235 21.15788806604
chr17 73841407 73841643 23.3024457332927
chr17 73852015 73852251 21.9794956472826
chr17 73966282 73966518 53.6248315826866
chr17 74025608 74025844 31.8891619586001
chr17 74068116 74068352 21.6903308764039
chr17 74090823 74091059 28.2875539704031
chr17 74236582 74236818 29.2308343848825
chr17 74249097 74249333 51.1035759281157
chr17 74252485 74252721 60.5913627395411
chr17 74351029 74351265 39.2101647372057
chr17 74381949 74382185 26.7750128887397
chr17 74402120 74402272 84.0451148222483
chr17 74410720 74410956 41.1404879535666
chr17 74449269 74449505 25.1022646236975
chr17 74637003 74637239 27.8197157762366
chr17 74650569 74650805 20.4852956237535
chr17 74723160 74723396 20.3329498454782
chr17 75118676 75118912 23.6403746291158
chr17 75315417 75315653 20.2870663178369
chr17 75360113 75360349 43.2082950925437
chr17 75423007 75423243 24.425456377735
chr17 75959598 75959834 38.2993509015865
chr17 76025850 76026086 33.6289110301439
chr17 76125170 76125406 35.1009549590048
chr17 76142272 76142508 39.5626456431997
chr17 76164465 76164701 20.3172236522616
chr17 76183134 76183370 36.1186829311411
chr17 76311945 76312181 56.0996723686944
chr17 76356909 76357145 20.3631996470904
chr17 76374633 76374869 22.1199567688896
chr17 76662010 76662246 84.8206819852978
chr17 76779947 76780183 27.2834582370781
chr17 77290649 77290885 26.2648898474319
chr17 77751371 77751607 23.0080097953327
chr17 77777005 77777241 30.8811345796767
chr17 77785207 77785443 23.6311085279694
chr17 77800101 77800337 26.213617203679
chr17 77813593 77813829 20.1989975538325
chr17 77819500 77819736 24.5817428746128
chr17 78193327 78193563 34.009536984018
chr17 78549204 78549440 25.1609618034186
chr17 78663151 78663387 68.733753897829
chr17 78830326 78830562 25.1485859088837
chr17 78865958 78866194 32.2286475433076
chr17 79030929 79031165 24.6981008962026
chr17 79068718 79068860 90.9044867987521
chr17 79093103 79093339 20.8664032569995
chr17 79265609 79265845 23.2199290184217
chr17 79323687 79323923 29.8548224028603
chr17 79479947 79480183 26.6547503130144
chr17 79790790 79791026 19.7994923337868
chr17 79829254 79829490 25.7852222145701
chr17 79849698 79849934 23.0291243929421
chr17 79881387 79881623 20.5082222591684
chr17 79917587 79917823 29.4039612445107
chr17 80023631 80023867 25.8419049296199
chr17 80158758 80158994 24.7824810597156
chr17 80188813 80189049 33.8576249778434
chr17 80248039 80248275 23.534221272095
chr17 80303010 80303246 31.8331441621607
chr17 80419851 80420087 55.0179801693218
chr17 80452307 80452543 24.6834684094633
chr17 80454948 80455184 24.16643914527
chr17 80497011 80497247 20.8693814081508
chr17 80709718 80709954 22.8414357365661
chr17 80826841 80827077 31.3070258896948
chr18 73459 73695 22.0695982761203
chr18 322643 322879 22.5544850238713
chr18 596959 597195 22.696478568791
chr18 618082 618318 27.9668353745524
chr18 712443 712679 21.9306767946736
chr18 755599 755835 50.1081150415249
chr18 832166 832402 31.596915347487
chr18 903716 903952 22.1409946160634
chr18 987656 987734 81.936178875759
chr18 2325481 2325717 19.8684635980585
chr18 2655630 2655866 35.2960169626019
chr18 2659370 2659606 20.5465561037158
chr18 2854224 2854460 27.7736884609173
chr18 2894312 2894548 39.8188302055322
chr18 2994736 2994972 27.8051376024815
chr18 3247061 3247297 20.1475904799711
chr18 3448314 3448550 31.0437270290207
chr18 3451381 3451617 26.5820857338957
chr18 3585903 3586139 28.3990727407401
chr18 3596858 3597094 71.8627011278762
chr18 3603186 3603249 58.4771281325758
chr18 3639457 3639693 37.2494913884424
chr18 3649986 3650222 44.1110823185795
chr18 3652801 3653037 52.5804517312031
chr18 3667822 3668058 19.8697812643182
chr18 3706610 3706846 20.5482931444829
chr18 6729880 6730116 25.1311508633774
chr18 7157865 7158101 28.8673632555924
chr18 8730511 8730747 23.2361202566843
chr18 9009168 9009404 22.1794420593293
chr18 9017150 9017386 24.9152961817139
chr18 9032584 9032820 23.4407764987986
chr18 9073742 9073978 29.1583554528067
chr18 9136408 9136644 39.7855736616776
chr18 9410623 9410859 30.0236938019348
chr18 9609264 9609500 21.8083456123078
chr18 9612304 9612540 24.2783974724071
chr18 9620186 9620245 61.6481427095761
chr18 9701670 9701906 29.917268119519
chr18 9771551 9771787 22.551891991636
chr18 9803426 9803662 26.7981749727533
chr18 9825592 9825828 36.7996401988298
chr18 9869870 9870106 25.3435326229091
chr18 9877369 9877605 42.2987232108076
chr18 9885579 9885815 23.1056614200314
chr18 9891033 9891269 20.4286196225107
chr18 9913931 9914167 22.5025451876409
chr18 10476554 10476790 29.3670750477364
chr18 11925827 11926063 34.6734690938503
chr18 11981122 11981238 62.2923263242163
chr18 12302495 12302731 22.9168209993762
chr18 12308709 12308945 22.2447339011
chr18 12337061 12337297 19.9707916441303
chr18 12893899 12894135 29.7157021157031
chr18 19612495 19612616 69.3717355364549
chr18 19645994 19646230 33.1957608102125
chr18 19673976 19674212 21.1588388624295
chr18 19690519 19690755 22.1974909691705
chr18 20012663 20012899 21.0135108618602
chr18 20137235 20137471 46.2675296207926
chr18 21166226 21166462 22.0182778436686
chr18 22803238 22803474 25.3644932494526
chr18 23503143 23503379 21.3095238427025
chr18 29401646 29401882 43.0552467425083
chr18 32559188 32559424 27.4242232096813
chr18 32716249 32716485 22.9546876687998
chr18 33038936 33039172 51.824920763654
chr18 33077866 33078102 38.9577616889101
chr18 34850078 34850314 32.6452782989312
chr18 43733324 43733560 39.2431134577562
chr18 46307865 46307962 67.82190753467
chr18 46355255 46355491 35.8611355547644
chr18 46459407 46459643 34.0120759367684
chr18 47922477 47922713 41.6648726995948
chr18 47951581 47951817 26.0921709308268
chr18 52786678 52786914 20.3236765131845
chr18 53257093 53257329 37.3019145759143
chr18 53415675 53415911 33.2000246769168
chr18 55250565 55250801 32.1817368677545
chr18 55253794 55254030 22.9831780140466
chr18 55297764 55298000 21.9438768338843
chr18 55333365 55333601 22.0642821569381
chr18 55746179 55746415 25.1273666734266
chr18 57183650 57183886 47.8655479214694
chr18 57585638 57585874 22.0445395519642
chr18 57625349 57625585 24.9939568470826
chr18 60118277 60118513 21.251100291027
chr18 60152903 60153139 24.1758733799253
chr18 60286009 60286245 21.3560099852565
chr18 60829083 60829319 44.9626799106854
chr18 67704040 67704276 45.119755914822
chr18 71892517 71892753 27.8389460222922
chr18 76916806 76917042 32.137561186409
chr19 267525 267585 62.3783308643916
chr19 506786 507022 20.3042240125541
chr19 516632 516868 20.9212301846558
chr19 556087 556323 35.326851371614
chr19 574741 574935 115.862742998081
chr19 791853 792089 32.254378794844
chr19 907260 907496 44.2625634062395
chr19 909261 909497 26.3836710973458
chr19 917812 918048 26.1866948123383
chr19 925821 926057 22.6612871960392
chr19 944221 944457 44.0664677324124
chr19 951596 951832 27.4555794860818
chr19 954863 955099 24.5699712780723
chr19 958950 959186 31.8503716236573
chr19 1017445 1017681 21.0140207648534
chr19 1018559 1018708 99.4672547420527
chr19 1021628 1021864 32.2106688113102
chr19 1040704 1040940 21.8294787607386
chr19 1068121 1068357 32.4499301156548
chr19 1203478 1203714 25.2998969360718
chr19 1207898 1208134 38.3672615861246
chr19 1247393 1247629 20.8963652198921
chr19 1249007 1249243 32.190087473893
chr19 1266358 1266594 23.9265613260911
chr19 1266913 1267149 21.5459681730452
chr19 1383697 1383933 40.1113900173642
chr19 1401554 1401790 24.8340589277941
chr19 1407067 1407303 27.8962984306354
chr19 1415562 1415798 30.8490906731577
chr19 1449997 1450233 22.1816040214435
chr19 1470707 1470766 56.3069218534028
chr19 1513004 1513240 21.3629791107323
chr19 1601583 1601819 37.9578659775805
chr19 1826196 1826432 23.5217405586092
chr19 1836877 1837113 23.0262033431286
chr19 1860256 1860492 24.5733520868214
chr19 1864815 1865051 20.715879481278
chr19 1940632 1940868 21.3914706300203
chr19 2056461 2056697 25.6524768003603
chr19 2059664 2059900 20.0157646691279
chr19 2151783 2152019 21.4281312658454
chr19 2163606 2163842 21.6297501646726
chr19 2171893 2172129 23.8442712507346
chr19 2263710 2263946 37.7988283691241
chr19 2494478 2494714 26.704861804828
chr19 2723121 2723357 21.1849172480969
chr19 2841048 2841284 27.2432451657584
chr19 2841410 2841646 21.1086211903028
chr19 2945229 2945465 35.1543269040182
chr19 2950005 2950200 144.426421810394
chr19 2974536 2974652 75.5096388909752
chr19 2977866 2978102 26.5669660198971
chr19 3024944 3025180 33.9332992718709
chr19 3047657 3047893 34.658237408197
chr19 3184146 3184382 24.0498493934433
chr19 3367061 3367297 20.4947248184929
chr19 3520653 3520889 27.1927176891061
chr19 3560543 3560779 19.9041299950616
chr19 3580127 3580363 32.4289938734858
chr19 3608355 3608591 20.7362611076464
chr19 3671124 3671360 20.1420989799769
chr19 3721350 3721586 24.0528017746039
chr19 3950859 3951095 24.8369603844054
chr19 3952975 3953211 25.3973909208997
chr19 3953436 3953496 68.4409395541779
chr19 4130659 4130895 26.0507173785844
chr19 4131046 4131282 25.2508308201046
chr19 4145795 4146031 41.6605361972742
chr19 4233448 4233684 22.1688641938071
chr19 4246826 4247062 20.6954130634988
chr19 4247599 4247835 32.5609730661989
chr19 4374647 4374883 25.1587824478395
chr19 4375796 4376032 28.0210176141248
chr19 4455240 4455476 19.7447967334912
chr19 4581763 4581999 20.3313287505513
chr19 4639020 4639256 25.062586555032
chr19 4769564 4769800 73.9937273446145
chr19 4831646 4831882 20.9125779198737
chr19 4870185 4870421 42.3120496301824
chr19 5091113 5091349 28.7338790309991
chr19 5128619 5128855 20.1828020803453
chr19 5799334 5799473 67.4805291229853
chr19 5904134 5904370 20.3563361813069
chr19 5971819 5972055 33.5505079341316
chr19 5991344 5991580 22.779804360386
chr19 6060997 6061233 26.9646176222324
chr19 6372299 6372535 54.0662920582069
chr19 6460588 6460824 31.5466787014784
chr19 6733956 6734192 34.4972455505758
chr19 7570546 7570782 25.7398601240388
chr19 7627765 7628001 34.5421979251114
chr19 7745500 7745736 28.4331200052652
chr19 7934051 7934287 21.5823277384066
chr19 8420606 8420842 22.0668925964701
chr19 8436258 8436494 23.0969194339878
chr19 8483077 8483313 59.028648306557
chr19 8569133 8569369 21.4782842703255
chr19 8942859 8943095 39.7605777911022
chr19 9186328 9186564 27.3270611318559
chr19 9226033 9226269 20.4105310019598
chr19 9945219 9945455 22.0287516065326
chr19 10410218 10410454 42.0962191703549
chr19 10457236 10457472 24.1261529112389
chr19 10523442 10523678 21.6428687281614
chr19 10527425 10527661 21.6384299023818
chr19 10529551 10529787 25.9595326307908
chr19 10532715 10532951 26.5672739339419
chr19 10602920 10603156 22.1611024175555
chr19 10616358 10616594 26.0406596043206
chr19 10811990 10812226 25.1700445525705
chr19 10922449 10922685 23.7599238797095
chr19 10969002 10969238 20.0192394636042
chr19 10974142 10974378 29.8609005845761
chr19 11046169 11046405 26.0233727531684
chr19 11205731 11205967 31.2352765344168
chr19 11379762 11379998 20.2169531841985
chr19 11455179 11455415 26.9119449556478
chr19 11490078 11490314 22.7403413908465
chr19 11494883 11495119 24.1995816891931
chr19 11545873 11546109 20.8861236283582
chr19 11593491 11593727 26.4457266538161
chr19 11639451 11639687 22.2706915319702
chr19 11671354 11671590 20.950317395582
chr19 11684212 11684448 27.2689997003855
chr19 12655311 12655547 22.8458198724465
chr19 12888466 12888702 21.3708088156311
chr19 12893296 12893474 93.7074159581134
chr19 12943280 12943516 42.675079539026
chr19 12997077 12997313 42.0659125847371
chr19 12998330 12998566 23.862602823108
chr19 13001945 13002181 23.0983622637624
chr19 13048965 13049201 37.8802645558779
chr19 13096131 13096367 21.5600673829234
chr19 13162488 13162724 48.9732466351147
chr19 13180481 13180717 53.5296565902332
chr19 13262424 13262660 20.7967886418087
chr19 13263843 13264079 25.631848710558
chr19 13693977 13694213 61.6243402807384
chr19 13828298 13828397 65.9138121414206
chr19 13991030 13991266 25.620209624114
chr19 14068960 14069196 23.2058222633256
chr19 14117836 14118072 51.2527440046763
chr19 14170643 14170879 21.5135506239707
chr19 14253261 14253497 34.2368848243092
chr19 14474493 14474729 23.4055297882751
chr19 14501969 14502205 20.1035053405878
chr19 14583033 14583269 27.601563083956
chr19 14648211 14648447 19.8683656235406
chr19 15543552 15543788 21.2455014506111
chr19 15939682 15939918 21.2977161310091
chr19 16189899 16190010 72.1880382761279
chr19 16197240 16197476 26.1535852684263
chr19 16223723 16223959 25.7346958780199
chr19 16308158 16308394 52.5065802842754
chr19 16369244 16369480 29.9431026969427
chr19 16426859 16427095 60.2651830826773
chr19 16482446 16482682 22.1568266175182
chr19 16574854 16575090 57.1309214392151
chr19 16999724 16999960 23.0946054927893
chr19 17006631 17006867 24.9035968979454
chr19 17346463 17346699 25.164677036092
chr19 17357198 17357434 20.9211828288312
chr19 17403666 17403902 20.6521455039149
chr19 17416257 17416493 22.4703325337478
chr19 17445580 17445816 37.3921967204997
chr19 17448405 17448641 21.3209391009806
chr19 17716887 17717123 24.7117382738985
chr19 17799033 17799269 26.890181063441
chr19 17826734 17826970 34.1961244725551
chr19 17873465 17873701 20.9082699386739
chr19 18110508 18110744 30.0459748078006
chr19 18268024 18268260 22.4986591793316
chr19 18343997 18344233 46.1830628383235
chr19 18344385 18344621 21.7514676214802
chr19 18392663 18392812 79.9168697115329
chr19 18411925 18412161 26.8689190875466
chr19 18485270 18485506 20.8723917711717
chr19 18496941 18497177 20.0768322928395
chr19 18503350 18503586 37.1870499753175
chr19 18525377 18525613 19.7365660856325
chr19 18549520 18549756 33.6596237888537
chr19 18552489 18552725 26.1432369961655
chr19 18618175 18618411 20.4388338262875
chr19 18625773 18626009 25.7199512416337
chr19 18654856 18655092 33.7502986203797
chr19 18655131 18655367 34.7796882135728
chr19 18668616 18668684 56.6537450820481
chr19 18682339 18682575 24.3718374262368
chr19 18811768 18812004 25.3520874505045
chr19 18851227 18851463 20.0671009630541
chr19 18854131 18854367 21.4051437824855
chr19 18977434 18977670 23.8736365130356
chr19 19030461 19030697 20.1799088272477
chr19 19173288 19173524 24.8996138759822
chr19 19314289 19314525 20.9676026220477
chr19 19516202 19516373 87.1262934947679
chr19 28899850 28900086 30.3021823100951
chr19 29037187 29037423 43.9948103977446
chr19 29097410 29097646 34.6859633331531
chr19 29176801 29177037 31.204692340536
chr19 30384651 30384887 41.5371777430882
chr19 30387704 30387940 26.9643362289838
chr19 32864651 32864887 20.1151718753591
chr19 32898100 32898336 20.3546415315309
chr19 33119419 33119655 43.7173741341051
chr19 33162829 33163065 28.9219999248035
chr19 33538451 33538687 38.3282732351065
chr19 33592188 33592258 71.7161285325999
chr19 33615650 33615886 27.3601943173028
chr19 33793339 33793575 19.8447162439079
chr19 33796302 33796538 21.9962101798694
chr19 34753375 34753611 20.0191732500383
chr19 34760933 34761169 64.3896702034796
chr19 34850272 34850508 20.3574283329939
chr19 35411441 35411677 20.1767286691878
chr19 35644679 35644915 20.3313525567073
chr19 35657061 35657297 20.4344761861385
chr19 35711393 35711629 21.542119924466
chr19 35738435 35738671 22.8769155919312
chr19 35800864 35801100 23.1909992444642
chr19 35865993 35866097 84.6430977875014
chr19 35871413 35871649 46.5314258648196
chr19 36195196 36195432 22.232042387189
chr19 36346543 36346779 22.9302490134157
chr19 36370689 36370925 40.3909142526186
chr19 36390679 36390915 21.008523095883
chr19 38643725 38643961 34.3576679661911
chr19 38720410 38720646 26.3986498987999
chr19 38746075 38746311 23.1960259165653
chr19 38761374 38761610 30.3271800235347
chr19 38795742 38795978 30.8946155296872
chr19 38807816 38808052 38.5461688182332
chr19 38903600 38903836 24.9150131763785
chr19 39127593 39127829 26.6325764952429
chr19 39166881 39167117 48.0671389937117
chr19 39174343 39174579 23.5751881406486
chr19 39309953 39310189 28.9260778994434
chr19 39321081 39321317 21.1283917463534
chr19 39342478 39342714 21.930021203909
chr19 39373459 39373695 53.1873794274313
chr19 39467277 39467513 20.4830695577747
chr19 39794087 39794323 29.3413130354074
chr19 39838058 39838294 25.9229823195266
chr19 39872605 39872715 77.9477829729342
chr19 39893203 39893439 27.1417191227388
chr19 39894529 39894765 19.9089916609124
chr19 39921343 39921579 19.9695422610326
chr19 39993520 39993756 22.5943328312503
chr19 40354868 40355104 23.1189722394563
chr19 40724153 40724389 39.6423466408464
chr19 40918057 40918293 20.8812014823995
chr19 40931309 40931545 43.1763234029511
chr19 40939895 40940131 22.2855719127838
chr19 40970628 40970864 37.0959361751326
chr19 41014762 41014998 20.5212233686858
chr19 41029285 41029521 21.5052831482234
chr19 41104553 41104789 21.2337094522296
chr19 41107023 41107259 23.6003022170889
chr19 41108071 41108307 22.9245693867339
chr19 41172337 41172573 22.3576804250505
chr19 41328846 41329082 23.5911392981012
chr19 41732021 41732257 24.9796401384348
chr19 41769046 41769282 21.0331264451472
chr19 41816060 41816296 27.7459812592412
chr19 41859963 41860199 19.8206549076698
chr19 42363771 42364007 24.110731239366
chr19 42432505 42432741 23.870325634138
chr19 42570297 42570533 23.2951066932201
chr19 42704076 42704312 20.6298967681088
chr19 42760146 42760382 24.0802702131502
chr19 44120586 44120822 30.8414421204023
chr19 44174321 44174557 34.7768363801119
chr19 44277914 44278150 19.9362391865023
chr19 44278671 44278907 36.0994152180503
chr19 44288674 44288910 27.3837400484325
chr19 45199107 45199343 35.667024659994
chr19 45245119 45245355 28.0658731240245
chr19 45256632 45256868 30.3923078842103
chr19 45348052 45348288 20.1229384762889
chr19 45348838 45349074 19.7425396492949
chr19 45390914 45391150 25.6095273133555
chr19 45447049 45447285 20.1011044295545
chr19 45582377 45582613 26.4880430570169
chr19 45601644 45601880 21.3646907919224
chr19 45657946 45658005 42.4370870593314
chr19 45908993 45909229 35.1059778462762
chr19 45909800 45910036 24.6306522672522
chr19 45943139 45943375 23.1794685377405
chr19 45944487 45944723 20.8028272190542
chr19 46018435 46018671 22.9252646590074
chr19 46027906 46028142 26.0311208309672
chr19 46145414 46145650 30.2484529041009
chr19 46149345 46149581 26.3285566713398
chr19 46172411 46172647 30.5464141556632
chr19 46220773 46221009 32.6261124984187
chr19 46265661 46265897 26.8441064963297
chr19 46377172 46377408 24.6138493210748
chr19 46386627 46386863 21.0579724097403
chr19 46390712 46390948 24.2030235868349
chr19 46455904 46456140 24.9409936349538
chr19 47162404 47162640 26.5872534083875
chr19 47234342 47234578 23.3909645524276
chr19 47616018 47616254 35.4417950047537
chr19 47729455 47729691 23.8441629849042
chr19 47730373 47730609 20.4346254972914
chr19 47731165 47731401 24.2088773861542
chr19 47987076 47987312 20.6976455485397
chr19 48018641 48018877 21.6368829584043
chr19 48233294 48233530 25.937289454806
chr19 48246865 48247101 21.6853425100586
chr19 48395227 48395463 33.8432092959299
chr19 48825258 48825494 34.0632580579396
chr19 49004794 49005030 25.381656528009
chr19 49128703 49128939 24.7517727909776
chr19 49141571 49141630 41.8675733521669
chr19 49242230 49242466 31.8229654804356
chr19 49298471 49298707 21.3816871812841
chr19 49376799 49377035 44.6563081384778
chr19 49382085 49382171 68.0445991044881
chr19 49465651 49465887 28.0273103408218
chr19 49503039 49503275 20.7627384641209
chr19 49540091 49540327 31.4529281679973
chr19 49622206 49622442 49.9821614129671
chr19 49649078 49649314 23.6004993325313
chr19 49680330 49680566 32.386491773524
chr19 49999256 49999492 28.7061731698707
chr19 50031038 50031274 23.6748098054743
chr19 50037415 50037651 24.499862287755
chr19 50143836 50144072 29.8866097049179
chr19 50145123 50145359 21.5422254553955
chr19 50490473 50490632 103.023747868768
chr19 50861042 50861278 23.3762199960938
chr19 50878362 50878443 52.5680671883548
chr19 50979441 50979677 21.3578771169594
chr19 51003537 51003773 26.1945987536981
chr19 51096276 51096512 27.886063948375
chr19 51104881 51105117 23.9170200256101
chr19 51308098 51308334 25.5014367518798
chr19 51326675 51326911 25.7972855192083
chr19 51382119 51382355 20.2734303493806
chr19 51945140 51945376 23.4305350310682
chr19 51971278 51971514 24.7590646683412
chr19 52011413 52011649 33.205483542474
chr19 52049989 52050225 20.3621891969873
chr19 52056523 52056759 25.508199541179
chr19 52111267 52111503 28.0853888886659
chr19 52192082 52192318 21.3558131156832
chr19 52205113 52205349 24.2820403789212
chr19 52299462 52299698 20.4915956135644
chr19 52303690 52303926 23.0826090864632
chr19 52692719 52692955 21.4936571050287
chr19 53228941 53229177 23.486857569595
chr19 54020714 54020950 26.6877817225649
chr19 54372710 54372946 46.4756647117127
chr19 54618955 54619191 19.8494035621103
chr19 54692248 54692484 25.6397585379918
chr19 54712068 54712304 30.5268118928252
chr19 54713852 54714088 28.6679669716516
chr19 54714662 54714898 24.7763054943168
chr19 55195832 55196068 29.8692858478546
chr19 55517506 55517742 23.7501302884251
chr19 55577531 55577767 22.4332950988212
chr19 55657509 55657745 23.0594146540551
chr19 55670479 55670715 26.2778155255019
chr19 55671988 55672224 22.5546836449024
chr19 55691454 55691690 28.7427528343917
chr19 55727789 55728025 20.5254893927445
chr19 55728350 55728586 20.4976800069837
chr19 55770602 55770838 41.7154965472798
chr19 56028233 56028469 20.1491030522763
chr19 56056382 56056618 23.8015980730954
chr19 56154806 56155042 21.423037279039
chr19 56159729 56159965 43.0944464659165
chr19 56165065 56165301 20.9679320013137
chr19 56213829 56213945 90.7805177428863
chr19 56637276 56637512 24.4429051315232
chr19 56825754 56825990 19.9313921856544
chr19 58162753 58162989 21.4070794768376
chr19 59025293 59025529 21.887424485656
chr19 59069390 59069626 30.2361438068242
chr19 59070819 59071055 29.5454263419285
chr2 3611325 3611561 22.5932405162724
chr2 3622647 3622883 21.306696563989
chr2 3631864 3632100 35.2794553860684
chr2 6987468 6987704 33.8533709336447
chr2 7027862 7028098 46.1616589475564
chr2 7034062 7034179 100.486273708518
chr2 7049886 7050122 25.586095474708
chr2 7148091 7148327 26.6872973338513
chr2 8821532 8821768 35.9588998639598
chr2 9034482 9034718 38.3419505813451
chr2 9282711 9282947 24.4820937920928
chr2 9453645 9453881 22.6613419141087
chr2 9983573 9983809 21.5967807683812
chr2 10169269 10169505 26.4830078993571
chr2 11884081 11884317 33.4235382188269
chr2 12081552 12081788 39.5363207957503
chr2 12108259 12108495 65.5168610309654
chr2 12246563 12246799 30.9547195562782
chr2 12249620 12249856 21.0541504530943
chr2 12417677 12417913 26.3191942863712
chr2 12633195 12633431 20.5820712777603
chr2 13068516 13068752 23.3425513763924
chr2 15317219 15317455 37.3088294487763
chr2 15561970 15562206 21.5117259389862
chr2 16594595 16594831 26.9919468969354
chr2 20624633 20624869 23.9264970818951
chr2 21451463 21451699 33.7014650943385
chr2 23968685 23968921 19.9720971124311
chr2 24234271 24234507 28.4684622824589
chr2 24307591 24307827 19.9150784903337
chr2 24345484 24345720 22.5889106313199
chr2 24680704 24680940 26.477116753063
chr2 24684645 24684881 24.0796183446242
chr2 25015737 25015973 25.0734414294998
chr2 26407634 26407870 28.7651852318689
chr2 26468179 26468415 23.3717882737054
chr2 26619602 26619838 22.9171851979166
chr2 26635225 26635461 19.8987482138165
chr2 26991882 26992118 47.2450377373222
chr2 27197274 27197510 30.3020824849633
chr2 27201226 27201408 126.397706920363
chr2 27243285 27243521 27.9992172121188
chr2 27309396 27309632 33.1140703754808
chr2 27593141 27593377 21.1378825061343
chr2 27594221 27594457 23.1301043726076
chr2 27805924 27806160 23.3058483141564
chr2 28492436 28492672 30.2674477169621
chr2 28578483 28578719 56.0557115297782
chr2 28589665 28589901 27.7157856440724
chr2 28744602 28744838 19.7934188763349
chr2 28806785 28807021 23.271274100062
chr2 30414676 30414912 21.1881482225792
chr2 30475990 30476226 37.7662687733166
chr2 30513662 30513898 56.2833615768799
chr2 30736511 30736747 22.6008122645335
chr2 32853089 32853325 37.7343545630497
chr2 32946468 32946704 31.4605878223225
chr2 33185791 33186027 40.5461699890966
chr2 33244928 33245164 25.1923248448385
chr2 33824448 33824684 26.6296232738871
chr2 36678775 36679011 23.500692830125
chr2 36934279 36934515 25.5780831273705
chr2 38667904 38668140 19.9340561701406
chr2 38742855 38743091 21.2293300058147
chr2 38770078 38770314 34.4742891972868
chr2 38779478 38779714 26.933063083011
chr2 38896337 38896573 26.2533481711016
chr2 39664957 39665193 22.057576930912
chr2 39697069 39697305 19.9241396561707
chr2 39721863 39722099 26.8599753645012
chr2 39847320 39847556 23.2361459177249
chr2 39915378 39915614 25.4828200473273
chr2 42149418 42149530 83.2623359192073
chr2 42423533 42423769 25.681970215113
chr2 42587137 42587373 23.1514398443371
chr2 42691810 42692046 51.6689635476101
chr2 42876700 42876936 30.2751507723139
chr2 43406166 43406402 30.9666221190846
chr2 43411491 43411727 22.0167891162713
chr2 43417794 43418030 28.9782335659979
chr2 43558625 43558861 29.6661346604246
chr2 43952172 43952408 35.693838689524
chr2 44394984 44395220 33.083800798526
chr2 46542389 46542625 36.3571857681974
chr2 46543709 46543945 41.9885117068848
chr2 46559467 46559703 30.4419328113822
chr2 46567196 46567432 31.9899251878144
chr2 46666749 46666985 34.8020542959289
chr2 46727328 46727564 20.8923905577221
chr2 46843092 46843328 28.7171529629344
chr2 47432769 47432828 56.3560806686004
chr2 48133341 48133577 20.1197220271652
chr2 48134060 48134296 46.0124065035113
chr2 48361993 48362229 19.9594833620377
chr2 48373237 48373473 33.1738978385586
chr2 48731891 48732127 44.4617742510777
chr2 53895802 53896038 23.304200065239
chr2 54192518 54192754 38.5568923787613
chr2 54304620 54304856 30.0781038262186
chr2 54771230 54771466 22.5742730201251
chr2 54798139 54798375 45.1120124974304
chr2 54799499 54799735 60.6440426778245
chr2 54801654 54801890 28.1623252981726
chr2 54816786 54817022 45.7198081166428
chr2 55276177 55276413 46.9246473634265
chr2 55367726 55367962 34.8015208550334
chr2 58821480 58821716 24.9364770903765
chr2 58957916 58958152 27.9194689637987
chr2 58958678 58958914 35.7557317228992
chr2 61244241 61244477 20.0268749191277
chr2 61638313 61638549 23.2383575196121
chr2 61765902 61766138 21.8067947869712
chr2 62523248 62523484 44.4460747794347
chr2 62532815 62533051 46.3891588725744
chr2 63223967 63224203 41.1187786846701
chr2 64539515 64539751 19.9802359528018
chr2 64582007 64582243 20.7798554252477
chr2 64872303 64872539 25.8111407190969
chr2 64876184 64876420 35.4313850298123
chr2 64876883 64877119 21.4030974070629
chr2 64880739 64880975 19.7815773456222
chr2 65216224 65216460 33.2583414004087
chr2 65248917 65249153 34.45616658101
chr2 65284021 65284257 31.433954286504
chr2 65648002 65648238 33.8306156084165
chr2 66708409 66708645 23.7706017950288
chr2 68348308 68348406 88.9753398436753
chr2 68362575 68362811 54.1713950917992
chr2 68510592 68510828 33.8640514085701
chr2 68619021 68619257 20.7067746103213
chr2 68694689 68694925 25.8122345898481
chr2 68878650 68878886 24.8766363171618
chr2 69409028 69409264 25.0121764850378
chr2 69828366 69828602 27.6410116840205
chr2 69869785 69870021 41.5028727948854
chr2 70006453 70006689 27.5172904654452
chr2 70026140 70026376 33.6862818594824
chr2 70224449 70224685 23.0628540534166
chr2 70312388 70312624 22.1785354851751
chr2 70369491 70369727 24.2060769559273
chr2 71357668 71357904 21.5495566903286
chr2 71679823 71680059 26.2501022698606
chr2 72110173 72110409 21.3013029614639
chr2 72770758 72770994 28.4437140723262
chr2 73128612 73128848 21.4103479065971
chr2 73461742 73461978 22.1491217156343
chr2 74208629 74208865 51.6425112440131
chr2 74229769 74230005 22.0618322955659
chr2 74310994 74311230 43.034682967144
chr2 74682076 74682312 34.7054908760167
chr2 84178481 84178717 33.6098567948859
chr2 84198781 84199017 26.6252940079279
chr2 84709706 84709942 21.1217275223421
chr2 85152971 85153207 25.2145784824031
chr2 85556299 85556535 66.3063585181554
chr2 85581033 85581269 20.8864563392618
chr2 85713048 85713284 50.9447712118037
chr2 85727321 85727557 30.1808769827762
chr2 85766817 85767053 24.1726598291855
chr2 85814872 85814952 72.4464137803604
chr2 86161280 86161516 26.4700138554342
chr2 86162937 86163173 24.9127650735943
chr2 86221113 86221349 19.9645775440784
chr2 86223793 86224029 26.6467757800693
chr2 86431703 86431939 22.5530180505949
chr2 87842182 87842418 29.041914054764
chr2 88321593 88321829 21.8778745763307
chr2 88899743 88899979 50.7100012021092
chr2 96782779 96783015 22.5068362515207
chr2 96874421 96874657 20.8926652984261
chr2 97485048 97485284 28.3359836401062
chr2 97534698 97534934 21.6640886332373
chr2 97563414 97563511 68.0573531164727
chr2 97584461 97584697 33.4688522848419
chr2 97589994 97590230 61.3493590598059
chr2 99124859 99125095 29.9604288678206
chr2 99953580 99953816 24.7952621298453
chr2 100106363 100106599 21.798194176215
chr2 100907639 100907875 39.3597099181139
chr2 100908657 100908893 47.263757722981
chr2 100938697 100938933 24.0408222722133
chr2 101842664 101842900 24.1240905687098
chr2 102369572 102369808 21.0924507597125
chr2 102637041 102637277 22.2519439421342
chr2 102685828 102686037 144.20684613081
chr2 102952426 102952662 45.7947088171906
chr2 103036834 103037070 21.72761196935
chr2 103251318 103251554 24.0959807244379
chr2 103417641 103417877 20.8663469847356
chr2 105654050 105654286 20.0188036372632
chr2 106093818 106094054 20.4545454904949
chr2 106217501 106217737 23.4079821639792
chr2 109211511 109211747 61.7254088472063
chr2 109335731 109335967 24.0260335042321
chr2 110962464 110962700 21.2162839498386
chr2 111920557 111920638 75.4086487150878
chr2 111926170 111926406 49.688416233593
chr2 112383665 112383901 20.9993039863218
chr2 112400589 112400825 34.1599523281828
chr2 112779473 112779709 20.3024143854022
chr2 112812751 112812987 25.7742742802839
chr2 113032803 113033039 26.9869414701171
chr2 113441564 113441800 53.3929435961673
chr2 113450116 113450352 28.1270632616224
chr2 113463891 113464127 61.4885884622473
chr2 118768155 118768391 23.4563613907246
chr2 120517437 120517673 26.1975152349993
chr2 121049678 121049914 31.7839846183746
chr2 121832668 121832904 41.1936133928335
chr2 122353998 122354234 33.4078375233677
chr2 127402861 127403097 31.9270720790897
chr2 127431663 127431899 20.6102015398092
chr2 127751984 127752220 22.521863834562
chr2 128458174 128458410 21.0639567050616
chr2 130939686 130939922 20.4683584935342
chr2 131097668 131097904 23.2677041474202
chr2 131113563 131113799 24.3382890196918
chr2 131130120 131130356 33.3362990147822
chr2 131137821 131138057 30.1322084783668
chr2 131862118 131862354 20.5080298471919
chr2 134876110 134876257 96.7441029489267
chr2 138722226 138722462 37.0783271710248
chr2 138776929 138777165 20.092004473901
chr2 138816033 138816269 22.6770337028175
chr2 138817956 138818192 48.0360018535254
chr2 144910581 144910817 20.9240412156621
chr2 145116729 145116965 20.7241612560465
chr2 145128890 145129126 20.5625156966959
chr2 145198749 145198985 23.6280667729741
chr2 145212594 145212830 46.6775454739346
chr2 145281434 145281670 19.799092779021
chr2 145340314 145340550 37.5658478479884
chr2 148602371 148602478 80.0661340328568
chr2 149299510 149299746 22.5828476273928
chr2 149401705 149401941 22.7714781033262
chr2 152159550 152159786 21.1855147069281
chr2 152266326 152266562 21.7668449346077
chr2 152639224 152639460 20.631167291781
chr2 152991062 152991298 71.2598841378039
chr2 152991583 152991723 113.80504195871
chr2 153477537 153477773 22.2243809333764
chr2 157198133 157198369 20.6302080691409
chr2 157199084 157199320 35.7875865434844
chr2 158078045 158078281 34.3427467232173
chr2 158117846 158118082 24.6318739491388
chr2 158180864 158181100 68.6384964249681
chr2 158660935 158661171 26.857333906224
chr2 158732830 158733066 35.5002016292938
chr2 158786579 158786815 50.4840228966718
chr2 159177841 159178077 22.1750908478646
chr2 159216502 159216738 31.4791604737724
chr2 159992023 159992259 40.7458532583061
chr2 161979833 161980069 52.8596678081396
chr2 168801496 168801732 23.3756179657072
chr2 169630616 169630852 40.1806513262115
chr2 169654986 169655222 26.5899337314284
chr2 169708279 169708515 41.4486628634175
chr2 169764855 169765091 24.7993369160978
chr2 169792669 169792905 58.3220345834726
chr2 169832755 169832991 41.1388259617317
chr2 169868845 169869055 108.248814270926
chr2 169952197 169952433 39.5930418625188
chr2 170271895 170272131 22.785436281603
chr2 170335957 170336193 25.9988609994094
chr2 170526742 170526978 21.8190012238809
chr2 170551116 170551352 29.7408347267009
chr2 170684890 170685126 30.2850703184471
chr2 170999622 170999858 44.8162484277473
chr2 171011676 171011912 34.4858725154438
chr2 171048062 171048298 42.4713208895977
chr2 171120217 171120453 45.9308384592378
chr2 171219433 171219669 26.5657581517541
chr2 171600328 171600564 22.538173756665
chr2 171672209 171672445 22.7740121154766
chr2 172017543 172017779 29.6227404936068
chr2 172370290 172370526 20.3940982431525
chr2 172864814 172865050 23.714194255459
chr2 172962509 172962745 22.6180788869256
chr2 172963850 172964086 57.0253562027146
chr2 173417598 173417834 42.3488299990099
chr2 173465378 173465614 23.3995131318409
chr2 173940398 173940634 23.4349839486293
chr2 174900688 174900924 21.0037290208464
chr2 176046433 176046669 21.1195158835216
chr2 178033158 178033394 24.7787631171852
chr2 178128251 178128487 29.438097193185
chr2 178129618 178129854 38.3748152365325
chr2 178130671 178130907 40.6933078029104
chr2 178558785 178559021 50.3577161545802
chr2 178592847 178593083 43.1372550070789
chr2 178977031 178977267 28.9268137723675
chr2 179134632 179134704 71.0778162119272
chr2 179138500 179138736 49.1818344898717
chr2 179266860 179267096 49.3171150154281
chr2 179279411 179279647 24.5871038411714
chr2 179343170 179343406 26.6967239523777
chr2 179343810 179344046 28.0562592002354
chr2 183874988 183875224 46.8895867158987
chr2 183989463 183989699 22.8412233485272
chr2 187759321 187759557 20.3525495566926
chr2 189156322 189156558 34.5413259618564
chr2 190446668 190446904 28.9952872701932
chr2 190506361 190506597 26.4166402135944
chr2 191132067 191132303 26.55096602237
chr2 191327408 191327644 29.9024052921294
chr2 191471940 191472045 74.5049778544207
chr2 192462022 192462258 25.7861184232943
chr2 192713585 192713821 26.4647854476171
chr2 196378004 196378240 20.5012675537095
chr2 196460596 196460832 32.0580092917607
chr2 197035336 197035572 29.5999189240764
chr2 200296738 200296974 32.0559218951758
chr2 201374779 201375015 34.4890414728199
chr2 201983181 201983417 27.2707768455874
chr2 202298286 202298522 30.0806059434056
chr2 202304991 202305227 22.6485894410926
chr2 202507503 202507739 30.8772461316004
chr2 202914651 202914887 25.7242885389044
chr2 203086656 203086892 20.8916297065705
chr2 205889844 205889953 78.7851871933052
chr2 208277595 208277831 31.726831263393
chr2 208282141 208282377 32.8743163684746
chr2 208630415 208630651 30.5737629537384
chr2 208824923 208825159 30.5697991650384
chr2 216483812 216484048 32.6915002565595
chr2 216629432 216629668 20.6172016729227
chr2 217236965 217237201 21.7334341465393
chr2 217745436 217745672 22.4244065034197
chr2 217957579 217957815 23.1350058572618
chr2 219152584 219152820 26.1009854093107
chr2 219575489 219575725 42.2879820051877
chr2 219596399 219596635 50.7999137340238
chr2 219989588 219989824 21.5477013380755
chr2 220082633 220082869 30.0411325620052
chr2 220144208 220144444 46.2594989236334
chr2 220172958 220173194 20.81783306087
chr2 220253188 220253424 36.9635017446159
chr2 220341122 220341358 36.6215832390507
chr2 220374811 220375047 28.1750089640796
chr2 220379123 220379189 48.3353538391307
chr2 220386876 220387112 30.9659714149659
chr2 220390644 220390880 32.1544377760296
chr2 220436761 220436997 26.4326527179718
chr2 223908922 223909158 25.3272881537184
chr2 228316104 228316340 21.3098949513483
chr2 231195546 231195782 25.4008266043996
chr2 231523981 231524217 20.3708091312367
chr2 231770959 231771195 20.6711643998951
chr2 232476652 232476888 34.3018712677785
chr2 232526834 232527070 19.789611141813
chr2 234269459 234269695 20.9292873312261
chr2 236369388 236369624 28.6859997464061
chr2 238849542 238849778 23.4767437250742
chr2 238873699 238873935 38.9515563165459
chr2 240162155 240162391 23.0587266490758
chr2 240186959 240187195 33.9073946531894
chr2 241327018 241327254 23.0165157128806
chr2 242670358 242670594 33.760603977011
chr20 809731 809967 24.4726305326412
chr20 1358762 1358998 25.0506659608825
chr20 2295818 2296054 22.3661436016748
chr20 2853314 2853550 20.0019927006964
chr20 3167072 3167308 25.0443140569271
chr20 3890756 3890992 23.2449516624715
chr20 4063530 4063766 20.1655501054128
chr20 4065853 4066089 22.8796579936729
chr20 4203102 4203338 24.695406137443
chr20 4654395 4654631 27.8398812062326
chr20 4776155 4776391 25.6988313196591
chr20 5700590 5700826 22.4195376158251
chr20 5718009 5718245 35.3660681250578
chr20 5762883 5763119 37.2785021578117
chr20 5765467 5765703 21.0610290941255
chr20 9129777 9130013 28.4358100872342
chr20 10200191 10200427 21.9061573723642
chr20 17891722 17891958 23.3412789097701
chr20 17906168 17906404 23.9848115980842
chr20 17939401 17939637 21.1678557070276
chr20 18605622 18605858 39.8684647130769
chr20 18812532 18812768 35.8437053255768
chr20 20391437 20391673 41.4436616857904
chr20 22392280 22392516 26.0117734675136
chr20 22788348 22788584 20.4757348568716
chr20 22814634 22814870 22.1285527957854
chr20 23128539 23128775 23.3610329764454
chr20 23330659 23330895 20.6110984374894
chr20 25523779 25524015 22.6861543266248
chr20 26188932 26189168 76.4556334913706
chr20 26189223 26189459 32.8690940341317
chr20 26190006 26190234 86.6454271550667
chr20 29525124 29525360 20.7378316531086
chr20 30190657 30190893 20.751061067221
chr20 30195103 30195339 48.1764032939545
chr20 30198546 30198782 22.1488816145349
chr20 30263142 30263378 27.4989251867413
chr20 30263664 30263900 47.3802458315153
chr20 30294571 30294807 31.9019092888275
chr20 30310630 30310866 21.1880640850576
chr20 30538171 30538234 63.7930145007068
chr20 30556327 30556431 70.4407357742722
chr20 30795502 30795738 22.3220889229301
chr20 30873555 30873791 62.1650281705217
chr20 30921081 30921317 20.6460157945057
chr20 30922108 30922344 24.7009218368747
chr20 30946044 30946280 23.5815354767175
chr20 31098926 31099162 41.8117409263054
chr20 31158248 31158484 24.8260707974561
chr20 31215538 31215774 24.9266983804272
chr20 31238429 31238665 20.841843329794
chr20 31253191 31253427 23.5976429656987
chr20 31269134 31269370 38.6394238863155
chr20 31270417 31270653 25.9153277017783
chr20 31319877 31320113 41.7426627378371
chr20 31340256 31340492 54.5180364133548
chr20 31350137 31350373 42.6231570710923
chr20 31989255 31989491 31.2205889656376
chr20 32011091 32011327 38.8712106201039
chr20 32265869 32266105 32.5507097920606
chr20 32274358 32274594 20.8431083910992
chr20 32277978 32278151 139.405904531955
chr20 32308255 32308491 22.4677646650571
chr20 32439965 32440201 20.3289488315208
chr20 32673429 32673665 25.9260689154092
chr20 32762949 32763185 21.2222927066111
chr20 32900562 32900798 23.4865240651911
chr20 32978710 32978946 53.6933936816843
chr20 33158796 33159032 26.271639877184
chr20 33264860 33265096 23.4248417281129
chr20 33734914 33735150 22.6304729311473
chr20 33735579 33735815 28.5646864616643
chr20 33754347 33754583 21.6523196707625
chr20 33900263 33900499 59.3370674034179
chr20 34050263 34050499 21.5263392517402
chr20 34127517 34127753 22.5926909355885
chr20 34189445 34189681 21.7520433052914
chr20 34542539 34542775 20.490748131024
chr20 35012490 35012726 28.8304196516987
chr20 35464001 35464237 22.1846021047072
chr20 36013152 36013388 21.8227458548697
chr20 36154842 36155078 24.6990690356918
chr20 36255457 36255693 22.2598080793981
chr20 36479175 36479411 27.377974193542
chr20 36755620 36755856 42.7373338628134
chr20 36787355 36787591 28.0354865267216
chr20 36788021 36788257 28.4296339207828
chr20 36788512 36788748 21.5799085168221
chr20 37075182 37075418 27.2878031352308
chr20 37088982 37089173 188.626632702203
chr20 37433623 37433859 21.5892171409283
chr20 37499516 37499634 66.560566419409
chr20 37576665 37576901 50.3590648832309
chr20 37624416 37624652 26.8182446344589
chr20 37676794 37677030 24.9927084869235
chr20 39662976 39663212 25.0603014848443
chr20 39715118 39715354 21.9571696458253
chr20 39744964 39745200 20.604609612146
chr20 40167495 40167731 21.7410863573929
chr20 42208667 42208903 28.7862779924174
chr20 42212613 42212849 23.8150716829925
chr20 42305796 42306032 34.8137899787742
chr20 42319716 42319817 78.5715548245454
chr20 42718607 42718843 23.3682890836166
chr20 42839245 42839481 30.7129722885405
chr20 43023481 43023717 19.7904058968702
chr20 43594838 43595074 20.7978252977137
chr20 44461288 44461524 25.5176384908644
chr20 44465551 44465787 30.162783678778
chr20 44479702 44479938 24.3211566046443
chr20 44519862 44520098 34.3035736580334
chr20 44563999 44564115 79.9214045405833
chr20 44651555 44651791 20.5209035094927
chr20 44844576 44844812 29.5240500355451
chr20 45669414 45669650 26.6636718670155
chr20 45946004 45946240 21.5155056847347
chr20 45960148 45960384 46.0174109690473
chr20 45989400 45989636 39.2248424612317
chr20 45993749 45993985 23.9510091908748
chr20 47458482 47458718 24.1699521570532
chr20 47654565 47654801 34.8055028505304
chr20 47662630 47662866 20.3639929994437
chr20 48099346 48099582 24.7121104140017
chr20 48200204 48200440 19.8017662230949
chr20 48285195 48285431 23.4194243947572
chr20 48379899 48380135 24.3777275602809
chr20 48406900 48407136 31.6365660512029
chr20 48532365 48532601 24.2139055656745
chr20 48714962 48715198 41.8591751798675
chr20 48727752 48727988 20.2705140814483
chr20 48767670 48767906 56.7322441775448
chr20 48782590 48782826 44.8759816192656
chr20 48909191 48909427 25.5664892461695
chr20 48915303 48915539 23.6383299605422
chr20 49039696 49039932 29.1779870889519
chr20 49050350 49050586 22.7940363526717
chr20 49051180 49051416 25.9562359667611
chr20 49057365 49057601 31.422503179229
chr20 49094860 49095096 38.6629043462613
chr20 49252495 49252731 27.5507823583902
chr20 49259132 49259368 22.215280489373
chr20 49307816 49308052 51.5131419456534
chr20 49341452 49341688 44.5459508004554
chr20 49347809 49348045 19.9837099799366
chr20 49356319 49356555 23.0335055510239
chr20 49519953 49520189 23.6811306471651
chr20 49545956 49546192 36.0512455848862
chr20 51792064 51792210 88.188892544036
chr20 52254674 52254910 22.0834184922608
chr20 52682270 52682506 24.6777298739535
chr20 52824245 52824481 28.3434943097124
chr20 53719868 53720104 23.2936123093878
chr20 54937917 54938153 43.8300322267281
chr20 54987338 54987574 25.2912149117647
chr20 54990267 54990503 22.3300827469226
chr20 54994483 54994719 22.9326431973597
chr20 55985224 55985460 28.2615079901377
chr20 55993500 55993736 21.3589940081542
chr20 56027099 56027335 21.1685288911878
chr20 56881954 56882190 26.4085215975173
chr20 57226147 57226383 22.6226169989756
chr20 57596096 57596332 32.240592889692
chr20 57607000 57607236 19.8321984813554
chr20 57607706 57607942 40.4402176630848
chr20 57638779 57639015 40.1282024339357
chr20 57883981 57884217 20.6821477808295
chr20 60718351 60718587 25.858912730911
chr20 60841450 60841686 26.7435806232451
chr20 61062679 61062915 26.3045927758892
chr20 61196018 61196254 36.4363068655849
chr20 61406106 61406342 26.3918720707226
chr20 61506817 61507053 21.2056272300429
chr20 62099152 62099388 23.366048756104
chr20 62130404 62130640 22.5766937201443
chr20 62284586 62284822 37.4937282390441
chr20 62479595 62479831 20.6052253050641
chr20 62526429 62526500 52.1991727703699
chr20 62852622 62852681 65.8966177735903
chr21 16126198 16126434 24.8819314696596
chr21 18826591 18826827 43.4700628978694
chr21 21630958 21631194 20.1844655815777
chr21 26979775 26980011 35.305327184506
chr21 27108554 27108790 30.4644941675298
chr21 30257494 30257730 34.4676351844962
chr21 30397284 30397520 21.9965907265731
chr21 30446107 30446343 25.8821777503316
chr21 30672631 30672867 20.5717540476265
chr21 31014342 31014578 41.2858679654106
chr21 31019659 31019895 28.2277390072933
chr21 31021731 31021967 34.5009572723835
chr21 33984791 33985027 27.2269092268236
chr21 33985986 33986222 21.215250688765
chr21 34144194 34144430 37.496757316866
chr21 34733622 34733858 19.7562296181344
chr21 34752922 34753158 19.7782641178318
chr21 34758778 34759014 46.9180657508384
chr21 34852480 34852716 25.0465710345788
chr21 35014781 35015017 22.7908902426086
chr21 36260536 36260772 24.0348297511938
chr21 36270142 36270378 26.934132394186
chr21 36280804 36281040 67.5852756226619
chr21 36359399 36359635 36.5785846092591
chr21 36399108 36399344 33.4394597959252
chr21 36423643 36423879 25.0582231412789
chr21 36478583 36478819 22.3338923470375
chr21 36855611 36855847 34.7386252157697
chr21 37468740 37468976 20.2757653027049
chr21 37582432 37582668 41.8353206456512
chr21 37802383 37802629 188.564224947927
chr21 38445967 38446203 19.8322745010422
chr21 38739207 38739443 22.3379362871834
chr21 38755401 38755637 31.9889194215752
chr21 38823749 38823985 21.2218442901503
chr21 38936645 38936881 29.0401548722366
chr21 39848420 39848656 38.1241211291785
chr21 40169543 40169779 21.9055475455657
chr21 40170402 40170638 22.0079426807785
chr21 40177520 40177756 26.1330620562763
chr21 40357611 40357847 22.3845680861384
chr21 40467102 40467338 35.7158293522442
chr21 40742401 40742637 20.0727823347579
chr21 40794503 40794739 21.3678648302891
chr21 40802430 40802666 24.2485496046391
chr21 43315359 43315595 33.2092623790032
chr21 43378192 43378428 40.1111087955977
chr21 43823895 43824131 49.0177957604358
chr21 43887447 43887683 24.5591275658106
chr21 44299486 44299722 22.1660187303184
chr21 44350260 44350496 27.5553905734801
chr21 44496427 44496663 24.1176790044594
chr21 45034273 45034509 22.151726882325
chr21 45148452 45148688 64.0708127876786
chr21 45188105 45188341 35.1188479891865
chr21 45277420 45277656 38.2859992704778
chr21 45280664 45280900 28.6301169867293
chr21 45304077 45304313 35.7690497682792
chr21 45342033 45342269 24.3925181778313
chr21 45358984 45359220 32.835492129199
chr21 45430347 45430583 25.3350390814023
chr21 45437599 45437835 19.8434178839213
chr21 45445972 45446208 33.5045561583952
chr21 45527160 45527396 22.4556051374436
chr21 45576013 45576249 19.9524866570771
chr21 46222324 46222560 24.3073445072386
chr21 46274732 46274968 33.158780400516
chr21 46289818 46290054 19.8028905117596
chr21 46359763 46359999 30.0914279865189
chr21 46487470 46487706 47.2155181634873
chr21 46494143 46494379 28.736141211548
chr21 46676932 46677168 58.1667493640339
chr21 46707941 46708177 22.9957091814667
chr21 46780186 46780422 31.3686357491563
chr21 46831483 46831719 54.6769570088313
chr21 46898043 46898279 31.6912508606985
chr21 46961631 46961867 35.2091109204917
chr21 46971294 46971530 28.7228534349107
chr21 46974810 46975046 28.4493520231459
chr21 47012299 47012535 25.0142536009934
chr21 47012837 47013073 50.4456014143299
chr21 47573380 47573616 28.6585918318919
chr21 47608327 47608563 22.1182074277271
chr21 47648742 47648978 36.9817957648594
chr21 47706020 47706256 27.2952793920906
chr21 47727614 47727850 31.6538734446849
chr21 47740438 47740674 33.2122020027689
chr21 47875684 47875920 54.9350371609635
chr21 48055819 48056055 24.9148140688586
chr22 17081981 17082217 46.1094633017763
chr22 17082454 17082690 33.2256597423068
chr22 17652358 17652594 24.0792433029193
chr22 18121310 18121546 22.8721417388904
chr22 18256080 18256316 24.9176683109792
chr22 18268112 18268348 20.474855642585
chr22 18330271 18330507 55.1486226435314
chr22 18403108 18403344 39.8070877142217
chr22 18463434 18463670 53.0813157135683
chr22 18507227 18507463 25.5590676632046
chr22 18955726 18955962 21.7411321505604
chr22 19093807 19094043 24.6484701306133
chr22 19098778 19099014 32.3769666900587
chr22 19109842 19110078 26.5301020710388
chr22 19132278 19132514 28.7748101970909
chr22 19150078 19150314 20.2367428428204
chr22 19159056 19159292 47.4060796250217
chr22 19165767 19166003 33.4217887752301
chr22 19166473 19166709 29.2582430193612
chr22 19205502 19205738 26.4386050594828
chr22 19263492 19263728 26.1886693388731
chr22 19279387 19279623 36.4931937423723
chr22 19304310 19304546 27.1768407368762
chr22 19384623 19384859 63.2276634907638
chr22 19395769 19396005 54.4211462567438
chr22 19406684 19406920 59.5913681624217
chr22 19407257 19407493 61.740278240717
chr22 19418059 19418295 28.2402103947784
chr22 19418448 19418684 21.5465481487283
chr22 19419160 19419396 21.6524628956794
chr22 19419936 19420052 81.454649105112
chr22 19466509 19466745 23.5524917574094
chr22 19565732 19565968 19.9365543057938
chr22 19608386 19608622 20.3617359819403
chr22 19617513 19617749 25.428057627756
chr22 19619790 19620026 46.2624121777201
chr22 19631792 19632028 24.2772477704211
chr22 19701664 19701900 38.1113008347124
chr22 19705534 19705770 69.9244250397848
chr22 19706563 19706799 55.6495613995
chr22 19709782 19709901 53.2910804063665
chr22 19710855 19711035 100.013956828437
chr22 19711657 19711893 32.5981644320822
chr22 19715200 19715436 29.3795952513658
chr22 19733621 19733857 20.8324366659572
chr22 19748606 19748842 20.0101506226737
chr22 19749438 19749674 20.7347507050354
chr22 19764265 19764501 21.7207569411085
chr22 19767939 19768175 36.258335547868
chr22 19794096 19794180 72.1248971078227
chr22 19842279 19842515 38.1087317897549
chr22 19843316 19843552 38.6174233216531
chr22 19879146 19879235 87.8580125631092
chr22 19879777 19880013 26.4694616603542
chr22 19935309 19935545 24.7996988367893
chr22 19937099 19937335 30.5408106941023
chr22 19949849 19950085 23.9373573282715
chr22 19961856 19962092 34.8227339456433
chr22 19974490 19974726 21.199071296576
chr22 19995062 19995298 23.4059328471918
chr22 19999301 19999537 21.4169529805867
chr22 20004577 20004813 25.6295138104769
chr22 20008560 20008796 38.2507623061999
chr22 20009024 20009260 45.5553649428355
chr22 20012243 20012479 22.4634178348433
chr22 20013044 20013192 98.7766870245079
chr22 20022909 20023145 42.1116262546342
chr22 20046611 20046847 20.7131165949754
chr22 20059476 20059712 19.9043622963042
chr22 20064195 20064431 21.585393633095
chr22 20067405 20067641 44.9135618905982
chr22 20071783 20072019 21.2904256042868
chr22 20072531 20072767 54.750242368764
chr22 20104548 20104784 28.4400398497335
chr22 20104875 20105111 30.3034928344979
chr22 20105349 20105585 22.311701487708
chr22 20106222 20106458 21.0223653220811
chr22 20116817 20117053 24.8997150477936
chr22 20226276 20226512 20.3276126321192
chr22 20255876 20256112 19.8825046874671
chr22 20287036 20287272 26.8262625106062
chr22 20287382 20287618 25.0147332452543
chr22 20307783 20308019 25.3948134421244
chr22 20810748 20810984 20.1040807241333
chr22 20821367 20821603 23.7099703885754
chr22 20827591 20827702 76.6386789261601
chr22 20850235 20850471 23.4573401571693
chr22 20900226 20900462 23.4364632619297
chr22 20911647 20911883 37.3639648143606
chr22 20918650 20918886 54.867737541678
chr22 20960544 20960780 23.7628726351571
chr22 21057131 21057367 20.6214560191528
chr22 21123388 21123624 29.2551569740361
chr22 21132085 21132215 138.742478161052
chr22 21138676 21138912 25.4358212887696
chr22 21195304 21195540 45.0029565163109
chr22 21206491 21206727 23.9092674893396
chr22 21211618 21211854 33.7568179499767
chr22 21212457 21212693 46.2948438271465
chr22 21239877 21240113 64.3699609116875
chr22 21271211 21271275 28.06754978232
chr22 21271323 21271559 21.5328070722906
chr22 21271734 21271970 20.9304394868344
chr22 21336523 21336759 33.6981487954668
chr22 21356111 21356206 50.8839147447098
chr22 21356380 21356616 43.1312391772325
chr22 21363963 21364199 38.1651142895439
chr22 21368353 21368589 23.4302257120374
chr22 21369139 21369249 80.7216934930372
chr22 21411067 21411303 19.7460125362339
chr22 21448020 21448256 21.213427590205
chr22 21452441 21452677 21.8269180809256
chr22 21457176 21457412 34.1779225780346
chr22 21910310 21910546 27.8874447123654
chr22 21921759 21921995 32.4215128719595
chr22 21925503 21925739 30.6462652721846
chr22 21926963 21927199 23.0037838310031
chr22 21942412 21942648 23.9228387496524
chr22 21960969 21961205 31.5057114008831
chr22 21961804 21962040 26.2994220923657
chr22 21967346 21967582 21.5081497232616
chr22 21974439 21974544 83.3899555047123
chr22 21995065 21995301 21.1446048856036
chr22 21995818 21996054 37.4448146599788
chr22 21996196 21996432 20.9948118601238
chr22 21997350 21997586 30.9633984553194
chr22 21997836 21998072 22.8913174513954
chr22 22005294 22005530 25.1325369397148
chr22 22006027 22006263 41.9056815288453
chr22 22006478 22006714 47.4098100380913
chr22 22011741 22011848 77.4425347470927
chr22 22020316 22020552 34.336946893287
chr22 22061970 22062206 45.6649117159615
chr22 22067257 22067493 26.5909160091981
chr22 22073359 22073595 20.4920827685962
chr22 22081051 22081287 23.3845269586535
chr22 22089741 22089977 51.8462662803954
chr22 22133299 22133535 28.2695564512827
chr22 22144805 22145041 21.0601599057268
chr22 22146101 22146325 230.016403634187
chr22 22201183 22201419 19.9710663200045
chr22 22290901 22291137 25.6924256342597
chr22 22292524 22292641 77.7013431616411
chr22 22292901 22293137 24.3905533069231
chr22 22302049 22302285 69.5435918646
chr22 22303095 22303331 24.3654040874647
chr22 22304145 22304381 22.580129210274
chr22 22326778 22327014 46.2089819238001
chr22 22335673 22335909 21.7385765814698
chr22 22336608 22336844 21.4396389502775
chr22 22337178 22337293 85.5757536930111
chr22 22339305 22339541 26.1743013520015
chr22 22392218 22392454 22.8392679029116
chr22 22415032 22415268 27.7171050697774
chr22 22464261 22464497 20.815331079608
chr22 22465412 22465648 32.3033642574011
chr22 22465875 22466111 23.5286861990194
chr22 22511317 22511553 22.902114005977
chr22 22512688 22512924 28.3031132467483
chr22 22514067 22514303 20.028908829354
chr22 22549794 22550030 54.3586658623709
chr22 22697377 22697613 20.8015797195051
chr22 22703562 22703798 23.7521491327849
chr22 22711692 22711928 39.6594908969032
chr22 22776518 22776754 19.9867953168473
chr22 22783932 22784168 21.394645379669
chr22 22785964 22786200 21.9225171317233
chr22 22921623 22921859 33.3522795110244
chr22 23008947 23009183 20.1706204973992
chr22 23052256 23052492 21.1528107150117
chr22 23053266 23053502 32.7685136441395
chr22 23096084 23096320 40.9322618897823
chr22 23102687 23102923 20.1772367200674
chr22 23112782 23113018 26.3629489340015
chr22 23213251 23213487 22.2923255451736
chr22 23219702 23219938 34.5162637161508
chr22 23226165 23226401 26.8244737526668
chr22 23244137 23244373 20.5256025026028
chr22 23268413 23268649 24.4466516663567
chr22 23270246 23270482 25.9170649310149
chr22 23280343 23280579 24.1168319786183
chr22 23285040 23285276 21.1054236967658
chr22 23317570 23317806 22.2057891577723
chr22 23397707 23397943 20.7832718363676
chr22 23408487 23408723 25.8468604829573
chr22 23413442 23413678 20.1389177496914
chr22 23435967 23436203 24.5616666342683
chr22 23439170 23439406 20.6391270723376
chr22 23449196 23449432 25.027248357066
chr22 23449905 23450141 30.294865849147
chr22 23472949 23473185 22.6529951368084
chr22 23478009 23478245 20.8382267648258
chr22 23607297 23607533 23.0872229755686
chr22 23624056 23624292 45.9559551066778
chr22 24921417 24921653 35.212307226312
chr22 25124983 25125219 59.5646725067796
chr22 26147067 26147303 22.7563248482314
chr22 27028624 27028860 24.2197494652859
chr22 28956360 28956596 19.8588322787514
chr22 29663770 29664006 23.6644731426897
chr22 29877112 29877348 21.3427070220242
chr22 30176908 30177144 30.6955151597768
chr22 30195210 30195446 21.7254237564974
chr22 30804899 30805135 23.5547271485913
chr22 31198790 31199026 27.921396642707
chr22 31277548 31277784 23.478439768088
chr22 31886085 31886321 21.2793914087952
chr22 32022635 32022871 30.5360702944272
chr22 32225554 32225622 72.4640585863912
chr22 32291835 32292071 23.1431017763557
chr22 32292576 32292812 23.4207315106491
chr22 32333381 32333617 33.4860230526541
chr22 32533914 32534150 25.3483681016291
chr22 35697613 35697849 20.2083250853459
chr22 36730445 36730681 23.9615574041693
chr22 36764587 36764823 38.9750046720305
chr22 36766163 36766399 25.9947565700736
chr22 36876155 36876391 23.7821191249555
chr22 37638666 37638902 22.0095033959553
chr22 37888958 37889194 29.6471910438828
chr22 38173553 38173789 25.2434359065846
chr22 39688710 39688946 33.7936549330578
chr22 40002749 40002985 22.1177404307864
chr22 40355033 40355269 20.2186836930646
chr22 40361769 40362005 31.1011603005845
chr22 40395371 40395607 33.0172163319984
chr22 40586516 40586752 37.4957242754381
chr22 40636242 40636478 27.301399092573
chr22 40895321 40895430 82.8717227449673
chr22 40948114 40948350 38.9946717253286
chr22 41107643 41107879 25.158512084066
chr22 41939852 41940088 22.2286037084192
chr22 41940322 41940558 29.8451887073292
chr22 41999969 42000205 57.2171037443695
chr22 42242038 42242274 40.7898465504895
chr22 42516788 42517024 28.1614407537828
chr22 42793311 42793547 24.6744100662494
chr22 43011284 43011520 33.0743862740584
chr22 45072621 45072857 36.0817595010915
chr22 46409472 46409708 25.2771889910458
chr22 47198969 47199205 19.7826004067476
chr22 48175349 48175585 24.6516993083447
chr22 50050482 50050718 22.3069889808086
chr22 50557148 50557384 20.757547413976
chr22 50964779 50965015 21.2323174275097
chr22 50971896 50972132 20.2461712628402
chr22 51038587 51038823 37.5803545519032
chr3 4573137 4573373 29.2530311079177
chr3 4575525 4575761 40.0035482308469
chr3 4588421 4588657 21.4561195064396
chr3 4685702 4685938 49.4758382742961
chr3 4783232 4783468 47.7500783141476
chr3 4866570 4866806 24.5789200511953
chr3 5019276 5019512 53.5434833526447
chr3 5020498 5020586 67.8923813242262
chr3 5022063 5022299 46.5485560136043
chr3 5054906 5055142 22.1270800691878
chr3 5058340 5058576 50.0119629376138
chr3 5065019 5065255 42.3187914053576
chr3 5163799 5164035 38.0885976464316
chr3 5229167 5229403 25.822996911747
chr3 5236522 5236758 58.0841942011438
chr3 5372175 5372411 20.4933060761769
chr3 8783393 8783629 21.1297473744925
chr3 8899657 8899842 95.3500939748643
chr3 9438124 9438360 31.2634580817508
chr3 9444589 9444825 40.6872366200835
chr3 9904325 9904561 28.9139516188419
chr3 9932612 9932848 30.092313885207
chr3 9974595 9974831 20.4822949412876
chr3 9993953 9994189 20.5633521458427
chr3 10018757 10018993 29.1165715589587
chr3 10028423 10028659 21.9674781572809
chr3 10157104 10157340 45.5106357356425
chr3 10187443 10187679 42.8012766196296
chr3 10501914 10502150 45.2725835907918
chr3 10785865 10786101 21.0806864414737
chr3 11888253 11888489 29.4139513333953
chr3 12598337 12598573 30.0784590321848
chr3 12601134 12601370 25.7600377714336
chr3 12920766 12921002 32.3545106878409
chr3 12994801 12995037 34.4789476814282
chr3 13049140 13049376 28.2401571175815
chr3 13183553 13183789 20.778145820549
chr3 13462528 13462764 22.5762610019072
chr3 13526717 13526807 63.715561970102
chr3 13588304 13588540 43.1113725381725
chr3 13616411 13616647 26.6850400771553
chr3 14167321 14167557 21.7119470849746
chr3 14274184 14274246 30.0096259395927
chr3 14413332 14413568 24.0217203426464
chr3 14459203 14459439 20.0363181911354
chr3 14481159 14481395 27.757160101449
chr3 14639827 14640063 25.5650848011106
chr3 14877669 14877905 26.4127800510857
chr3 15094245 15094481 57.8789014050952
chr3 15140508 15140744 32.2780919849289
chr3 15247444 15247680 20.9859003599828
chr3 15311071 15311307 26.5870044533847
chr3 15339165 15339401 37.8068557018291
chr3 15340610 15340846 20.4172550006338
chr3 15347134 15347370 59.707093618403
chr3 15352285 15352521 28.0713910413296
chr3 16346185 16346421 52.0729357390185
chr3 16977760 16977996 42.3992640909434
chr3 17734897 17735133 28.0070950329313
chr3 17771911 17772147 30.6773717340602
chr3 17988245 17988481 27.4479757124632
chr3 20056191 20056427 23.9128353515511
chr3 20064425 20064661 34.8024558953759
chr3 20081354 20081590 20.0708303408607
chr3 20083053 20083289 23.5129720996503
chr3 20227776 20228012 37.6782726985439
chr3 21573528 21573764 26.3141364751902
chr3 23850107 23850343 44.7016764662696
chr3 24301700 24301936 20.6246340328263
chr3 24529011 24529247 24.4555178009289
chr3 24561642 24561878 26.7158811689005
chr3 25623838 25623950 96.1165540534264
chr3 25831324 25831560 21.9368555156222
chr3 31586210 31586446 60.8652409711333
chr3 32543552 32543788 33.9607995501899
chr3 32750928 32751164 25.5547050773318
chr3 32822372 32822608 21.9153112450478
chr3 32823005 32823241 26.5421914188895
chr3 33095828 33096064 25.1554291229196
chr3 33108960 33109196 40.355157620368
chr3 33833225 33833461 27.4129109783844
chr3 33942315 33942551 21.1794972138062
chr3 33956332 33956568 32.8082430063146
chr3 36996247 36996483 23.5030051508331
chr3 36999528 36999764 36.1667556872496
chr3 37011535 37011771 37.0280275117372
chr3 37271300 37271536 23.3693476037283
chr3 37285598 37285834 21.3499078910881
chr3 37807205 37807441 68.790523924602
chr3 38028491 38028727 33.2593962217284
chr3 38035800 38036036 20.1091847145493
chr3 38045917 38046153 20.0212822663623
chr3 38061207 38061443 21.1811120015228
chr3 38066367 38066603 35.7439705473605
chr3 38143630 38143866 21.4631613887398
chr3 38263809 38264045 33.489295480125
chr3 38388101 38388337 24.9051686051441
chr3 38537629 38537865 37.5625239371157
chr3 38765700 38765800 80.8222312153383
chr3 38767227 38767463 23.6404398447399
chr3 38847350 38847586 45.5320054254061
chr3 39192470 39192706 25.1233913866875
chr3 39194355 39194591 28.7613924212292
chr3 39447826 39448062 28.4932574806121
chr3 39448365 39448601 23.4004906523085
chr3 39680911 39681147 32.6195965168375
chr3 40350909 40351145 31.9231893454235
chr3 41240818 41241054 21.7477568022203
chr3 41741690 41741926 26.541678620549
chr3 42391329 42391565 20.4259913704943
chr3 42647448 42647684 38.5151003946729
chr3 42878118 42878354 32.9928656626992
chr3 43712232 43712468 23.5647140838729
chr3 43719902 43720138 21.5147653875659
chr3 43732339 43732575 21.2482585755974
chr3 44380185 44380421 21.9032970712271
chr3 44481259 44481495 47.1904253288624
chr3 44559738 44559852 40.9073774188933
chr3 44955372 44955608 46.3601451332155
chr3 45009981 45010217 34.6101966653278
chr3 45107973 45108209 21.5145003619938
chr3 45133763 45133999 46.6281148030644
chr3 45147366 45147602 28.5861316769668
chr3 45175373 45175609 39.2239167055874
chr3 45179281 45179517 19.8423119263008
chr3 45315267 45315503 23.8549616829777
chr3 45429962 45430198 23.0930008340184
chr3 45506047 45506283 21.8292807041719
chr3 45615666 45615902 36.6646268268311
chr3 45634759 45634995 24.6688519467067
chr3 45706716 45706952 20.62056277996
chr3 45922676 45922912 29.069524097011
chr3 46441461 46441697 21.8849976121264
chr3 46441822 46442058 27.8715281322375
chr3 46448547 46448783 74.8993972271802
chr3 46530304 46530540 35.6388112403025
chr3 46936723 46936959 29.7353233564015
chr3 46977003 46977239 41.8309040330226
chr3 47011930 47012166 20.4337498426866
chr3 47017818 47018054 32.0164647314855
chr3 47018450 47018686 30.0784700894744
chr3 47029273 47029509 24.840556818516
chr3 47058663 47058899 28.4640057933824
chr3 47308236 47308472 32.0392999480932
chr3 47520721 47520957 28.401614387945
chr3 47523262 47523498 34.4274313479347
chr3 47544606 47544842 36.8136622575513
chr3 47555206 47555442 23.1929120548283
chr3 47830524 47830760 20.658990914278
chr3 47866321 47866557 36.5128356308559
chr3 48130640 48130876 23.1642275775404
chr3 48585660 48585896 24.3852152253211
chr3 48592722 48592958 20.6054116709744
chr3 48632929 48633165 25.4034960822583
chr3 48699195 48699431 27.8324190557312
chr3 49135969 49136205 35.3953804392851
chr3 49377417 49377653 19.8426370421724
chr3 49387210 49387446 25.1369999936233
chr3 49503155 49503391 19.9014850202162
chr3 49977783 49978019 23.5091185426457
chr3 50288758 50288913 88.9533604167722
chr3 50576965 50577201 34.1635246838098
chr3 50606711 50606947 19.8739161735987
chr3 50628371 50628607 21.2849511579608
chr3 51573559 51573795 41.3640280480183
chr3 51652169 51652405 35.707995143945
chr3 52946967 52947203 21.6834534213868
chr3 53163414 53163650 26.5128664322092
chr3 53289859 53290095 21.3692895003686
chr3 53290218 53290454 21.0918474872104
chr3 53304168 53304404 24.3757676238663
chr3 53384753 53384989 21.7939743181403
chr3 56528762 56528998 23.0837397696164
chr3 57584849 57585085 39.3430004566342
chr3 57678271 57678507 23.0523452144015
chr3 57969601 57969837 33.8801624187307
chr3 58318478 58318714 24.3413218974742
chr3 58457088 58457324 53.1918810682526
chr3 64009143 64009379 21.9423573849859
chr3 65025488 65025724 43.8082631090975
chr3 67067722 67067958 33.9844100882693
chr3 67164299 67164535 25.7351455539288
chr3 69007084 69007320 21.4156861386083
chr3 69144949 69145185 21.3339515559535
chr3 69774016 69774252 21.8457535237905
chr3 69840283 69840519 31.8564475857861
chr3 71257484 71257720 24.8836301478548
chr3 71295097 71295333 24.2182853102664
chr3 72135617 72135853 41.0049150178547
chr3 72193991 72194227 37.1122853847757
chr3 72213022 72213258 30.4654025720419
chr3 72218818 72219054 29.8177230109021
chr3 72235296 72235532 30.3406879132488
chr3 72338174 72338410 24.1699094263781
chr3 72388396 72388632 22.7578058035588
chr3 72644658 72644894 20.1937963227741
chr3 72793626 72793862 19.9703421105797
chr3 73193130 73193366 41.0366538649882
chr3 73304794 73305030 19.9189687172592
chr3 97629923 97630159 21.8565371182092
chr3 97651388 97651624 30.3270326251367
chr3 98302571 98302807 25.1800542937005
chr3 100008307 100008543 38.1222373846556
chr3 101249286 101249522 30.104033661247
chr3 101587650 101587886 29.3379571628428
chr3 105333257 105333493 21.8205348343988
chr3 111803832 111804068 20.5173698113488
chr3 113775473 113775709 23.0400400903129
chr3 122449177 122449413 20.8917624015387
chr3 124305112 124305348 28.1722381714017
chr3 124339460 124339696 22.7256953115834
chr3 124491260 124491371 68.1420362652158
chr3 124595502 124595738 29.2362821619103
chr3 125152006 125152242 46.7484866237451
chr3 126074837 126075073 34.4789837538749
chr3 126627697 126627933 23.7896375838645
chr3 126630384 126630620 34.4457917304749
chr3 127130193 127130429 29.7455501393499
chr3 127794501 127794737 24.3978391425203
chr3 128134838 128135074 35.0084940654776
chr3 128214356 128214592 20.7682802313332
chr3 128735563 128735799 39.6024628329422
chr3 128773547 128773783 34.9510224228122
chr3 128839331 128839567 27.1838121066735
chr3 129977292 129977528 27.6256782975033
chr3 130064576 130064812 20.3768890307064
chr3 130506595 130506831 33.1924272287823
chr3 135854002 135854238 21.7161854469763
chr3 136062746 136062982 29.9460280718574
chr3 136296685 136296921 28.725599779214
chr3 137915959 137916195 24.2022098297905
chr3 138553633 138553869 22.043150891713
chr3 138581773 138582009 42.2587310458458
chr3 138594602 138594838 22.4256790551063
chr3 138631138 138631374 20.8769836681199
chr3 138634288 138634524 20.2580956803016
chr3 138940921 138941157 34.7185425046539
chr3 139007419 139007655 21.3137421785417
chr3 139018490 139018570 62.2217881227378
chr3 141050685 141050921 39.144962944268
chr3 141071567 141071803 23.4389388941473
chr3 141456795 141457031 39.0401009322816
chr3 141523905 141524141 28.0262556543401
chr3 141567908 141568144 31.035591243877
chr3 141765249 141765485 39.7567625876314
chr3 142569244 142569480 20.7744816388755
chr3 142695504 142695740 24.9924727573767
chr3 142803935 142804171 38.0371014964049
chr3 142837914 142838150 23.7116003305632
chr3 142884553 142884789 34.7434811246967
chr3 142887411 142887647 25.9317652330463
chr3 142941405 142941641 67.6324734972024
chr3 143002293 143002529 46.5135542645789
chr3 143026520 143026756 32.2994177234137
chr3 143282697 143282933 30.0628780180633
chr3 143309618 143309854 22.8777686478302
chr3 143690750 143690986 20.5024023860681
chr3 148803606 148803842 20.7738218744246
chr3 148804407 148804643 19.8894402284777
chr3 148869731 148869967 58.2581300563981
chr3 148951201 148951437 32.401326391776
chr3 150321125 150321361 20.7013589398314
chr3 150447467 150447703 20.6239561134904
chr3 150456275 150456392 82.2900005299813
chr3 150483936 150484172 23.8200095855925
chr3 150489434 150489670 27.0473848511247
chr3 152575022 152575258 25.1300753780699
chr3 152747225 152747461 22.506878855541
chr3 152879953 152880189 57.0855557744898
chr3 152939642 152939878 29.4809796817077
chr3 154848999 154849235 35.3722818650174
chr3 154897340 154897576 26.437418961449
chr3 154950437 154950673 22.4324396988656
chr3 155052700 155052936 29.257523774988
chr3 155524035 155524271 23.8747873820822
chr3 155546366 155546602 19.8435429047993
chr3 156322572 156322808 25.6949241839285
chr3 156392033 156392269 35.2103904301053
chr3 156807300 156807536 21.2674797696423
chr3 156825697 156825933 30.6129269841603
chr3 156827464 156827700 25.8886945198108
chr3 156837214 156837450 20.0059315240015
chr3 156840024 156840260 27.8132808867303
chr3 156846061 156846297 24.9626304771006
chr3 156877915 156878151 39.4443267601524
chr3 156892827 156893063 52.579118666947
chr3 157965159 157965395 26.0878306553438
chr3 158495294 158495530 20.7790074483243
chr3 158519691 158519927 25.5455911297697
chr3 167452109 167452345 26.5532929965683
chr3 167659489 167659725 26.8853600117698
chr3 167875140 167875376 30.409069029793
chr3 170075964 170076200 23.137318309102
chr3 170421025 170421261 32.8817573508644
chr3 170448020 170448256 26.9874399076225
chr3 171146131 171146367 33.9284107818645
chr3 171188606 171188842 26.2786653603376
chr3 171241986 171242222 23.0094133782536
chr3 171547763 171547999 30.2171177129644
chr3 171674561 171674797 21.6790716482216
chr3 171678787 171679023 22.183405151971
chr3 172468126 172468362 25.9873963999825
chr3 177002319 177002555 20.5385829234567
chr3 177056470 177056706 20.4453273516917
chr3 177063481 177063717 26.2259628104194
chr3 177075108 177075344 24.8413122279209
chr3 177077683 177077919 21.4894179140739
chr3 177148546 177148782 45.4694682920424
chr3 177201102 177201338 31.3535777379143
chr3 178038256 178038492 20.5976641153297
chr3 179040592 179040828 27.3326581152523
chr3 179169120 179169356 25.4010688627818
chr3 182433856 182434092 23.5755688239143
chr3 182505531 182505767 24.8583144374508
chr3 182638295 182638531 30.3999383435955
chr3 182655614 182655685 76.5838311421356
chr3 183024742 183024978 24.8974269540518
chr3 183128146 183128382 20.5854875910817
chr3 183735977 183736213 30.0952524711179
chr3 183903516 183903752 31.6006849783175
chr3 184529956 184530192 24.7754158177402
chr3 184629442 184629678 20.8201643728157
chr3 185529433 185529669 27.5533733443892
chr3 185694835 185695071 32.575504000303
chr3 185823370 185823606 32.273990578538
chr3 186418307 186418425 77.0049967960603
chr3 186438238 186438474 19.7743936653019
chr3 186667326 186667562 24.8740691931795
chr3 186740204 186740440 43.489747959115
chr3 186857138 186857374 28.6178292363067
chr3 193378488 193378724 58.0002965502596
chr3 193571497 193571733 32.3373181565008
chr3 193590296 193590356 71.6756322258272
chr3 193603671 193603907 25.4371922352417
chr3 193628673 193628909 56.6037536208276
chr3 193846038 193846274 19.7616341027992
chr3 193852806 193853042 20.8516139283624
chr3 193868199 193868435 21.6025608297274
chr3 194030717 194030953 26.4418717202096
chr3 194208282 194208518 21.2519367050743
chr3 194293235 194293471 27.2015716296834
chr3 194295762 194295872 69.6339377656267
chr3 194650075 194650311 22.3848944996964
chr3 194754222 194754458 23.8831904849013
chr3 194838738 194838974 37.882866591048
chr3 195578739 195578975 23.1090149161201
chr3 195603643 195603879 21.4432187528433
chr3 195835171 195835407 33.5750379095841
chr3 196006274 196006510 37.9146345731536
chr3 196239005 196239241 26.9712852083496
chr3 196249603 196249839 20.6333465831858
chr3 196255634 196255870 21.6588778397529
chr3 196290602 196290838 22.099921293731
chr3 196339014 196339250 20.9261937845782
chr3 196347230 196347466 34.0004738009575
chr3 196377816 196378052 42.529163306578
chr3 196715429 196715665 32.5442863527105
chr3 196758402 196758638 21.7816063194714
chr3 197171247 197171483 43.0163544894523
chr3 197466527 197466763 25.4198756979394
chr3 197476587 197476823 47.0296975109563
chr4 974476 974712 25.0942218093277
chr4 979031 979267 19.9004494323849
chr4 989880 990116 32.5923923739755
chr4 1037455 1037691 23.9840071449348
chr4 1283311 1283547 19.7749057250834
chr4 1329934 1330170 20.3735922135411
chr4 1404313 1404456 94.2277101657934
chr4 1408876 1409112 31.0192643275087
chr4 1581352 1581588 32.7345350908293
chr4 1714295 1714531 21.9382949514328
chr4 1748000 1748236 30.943415731058
chr4 1786979 1787215 34.0173866364034
chr4 1884570 1884806 34.6035322595326
chr4 2397372 2397608 20.5559303110933
chr4 2619776 2620012 44.0227211015603
chr4 2836983 2837219 19.8574732959527
chr4 2869520 2869756 79.6067387334357
chr4 2869898 2870134 22.0951587936084
chr4 2937781 2938017 21.6067614293939
chr4 3081407 3081643 28.7910943570087
chr4 3307429 3307665 40.7635531753526
chr4 4543691 4543927 21.8161666977869
chr4 5005274 5005510 21.6000511136795
chr4 6280541 6280777 39.2934848195516
chr4 6657672 6657908 20.8200626173926
chr4 6717864 6718100 20.9660843450611
chr4 6732361 6732597 41.7809071677231
chr4 6771619 6771855 24.4199907153518
chr4 6918312 6918548 35.8433367603138
chr4 6919497 6919733 20.6394432618442
chr4 6944037 6944114 72.7533479769482
chr4 8254469 8254705 31.648810413168
chr4 10175055 10175291 20.7086534787965
chr4 10182659 10182895 24.5409321189359
chr4 10187434 10187670 23.0564319585137
chr4 13498258 13498494 23.027956596979
chr4 14922023 14922259 22.5277550726031
chr4 15155247 15155483 20.2911987006914
chr4 15651625 15651861 25.8990550716572
chr4 17672167 17672403 28.2857946981573
chr4 25052442 25052678 40.7815430828507
chr4 25917144 25917380 28.545595225814
chr4 26321145 26321381 21.0593738101151
chr4 26783904 26784140 32.0767068836593
chr4 26789578 26789814 21.8310682545812
chr4 37649771 37650007 21.1358432862444
chr4 38096028 38096264 31.4026784100404
chr4 38665489 38665599 57.9767190550514
chr4 39046186 39046422 25.4687551205469
chr4 39559985 39560066 53.6155122788177
chr4 39972502 39972738 23.1840016085703
chr4 40057497 40057733 29.1037811737072
chr4 40240477 40240713 21.1852668675672
chr4 40292516 40292752 42.8545650774264
chr4 40293979 40294215 23.4747184123008
chr4 40297059 40297295 24.6572495898009
chr4 40310270 40310506 37.4048410403758
chr4 40517956 40518192 26.0622902513227
chr4 40533317 40533553 31.3879967151877
chr4 40623740 40623976 44.1009430154709
chr4 41992618 41992854 19.8046012378223
chr4 44728463 44728699 24.6735108881679
chr4 48128740 48128976 25.2166187988826
chr4 48130019 48130255 30.576593121623
chr4 48189877 48190113 20.2582383226422
chr4 48205866 48206102 58.5646696225229
chr4 48343032 48343268 24.9598641923359
chr4 48483680 48483916 19.739056589345
chr4 48593513 48593749 22.3790252147528
chr4 48700394 48700630 55.4648069004184
chr4 48781632 48781868 28.2961077950348
chr4 48782204 48782320 63.2074668720449
chr4 48902066 48902302 60.7626397998839
chr4 53886039 53886275 23.4453944335366
chr4 54232129 54232365 20.0604473679985
chr4 55348925 55349161 21.6279973267152
chr4 55365515 55365751 22.0319006616346
chr4 55408745 55408981 22.5823605306661
chr4 55437453 55437689 45.9276896716731
chr4 55803766 55804002 20.0507481654015
chr4 56253071 56253307 27.2860857821821
chr4 57774901 57775137 23.7156005675481
chr4 68587808 68588044 23.8192925173142
chr4 71768999 71769235 38.6365684685858
chr4 72723591 72723827 39.2202763677618
chr4 73419359 73419595 22.0184786394495
chr4 73433555 73433791 32.6740380385512
chr4 73434951 73435187 20.0165981895575
chr4 73572428 73572664 33.5757103900172
chr4 74570382 74570618 39.0716190107742
chr4 75608036 75608272 19.8265610257637
chr4 76437953 76438189 21.3220824435459
chr4 77222691 77222927 62.1790379661459
chr4 77869671 77869907 22.2427679868153
chr4 77997539 77997775 34.6346093255837
chr4 79521134 79521370 29.7007903204473
chr4 79522215 79522451 34.0148756276947
chr4 79534645 79534881 47.4206358786508
chr4 79542644 79542880 67.2403497476034
chr4 79543977 79544103 97.8999571022353
chr4 79572703 79572939 25.5701471120822
chr4 79609045 79609281 23.2419471263085
chr4 79613267 79613503 69.3392666993251
chr4 79615039 79615275 22.3317232331307
chr4 79642326 79642562 30.5631865455612
chr4 80273584 80273820 21.0289392579604
chr4 80599771 80600007 20.7336715897002
chr4 81054455 81054691 23.7298765147797
chr4 81064530 81064766 33.1097764380641
chr4 81100819 81101055 41.600354422076
chr4 81174783 81175019 45.3378900313025
chr4 83295463 83295699 26.1684232438125
chr4 83821857 83822093 49.6520451335209
chr4 83956183 83956419 20.5175649457106
chr4 84417305 84417541 21.0129720519945
chr4 84469687 84469923 22.2725144669918
chr4 84551360 84551596 24.3982340999281
chr4 86655779 86656015 25.611730029678
chr4 87856029 87856265 25.3428028222041
chr4 87882845 87883081 37.7781726332417
chr4 87884904 87885140 20.9044995073221
chr4 87952209 87952445 42.6886445067647
chr4 88312429 88312665 21.6936634771682
chr4 88343795 88344031 30.6630262474162
chr4 89679503 89679739 26.5035094917315
chr4 95220031 95220267 24.2140467310205
chr4 96210467 96210703 34.8201640951239
chr4 99603932 99604168 26.233719918557
chr4 99608070 99608306 22.5366997018795
chr4 99701413 99701472 61.9272106954517
chr4 99722509 99722600 64.2600801219871
chr4 100763681 100763769 55.3864135051772
chr4 103422936 103423172 22.3990339596522
chr4 106395158 106395394 26.4312620797862
chr4 106629782 106630018 30.0217145978799
chr4 108913443 108913679 74.5871239033798
chr4 109035799 109036035 24.3066588709271
chr4 109281182 109281418 26.3846022000025
chr4 110069688 110069924 22.3638420722405
chr4 110354658 110354894 30.5420300850701
chr4 110660767 110661003 31.5215780344107
chr4 111170013 111170249 24.9072642754567
chr4 113206884 113207120 23.6133564641722
chr4 122618280 122618359 52.0268032411671
chr4 122715690 122715926 56.9203692214102
chr4 122911731 122911967 23.50329424051
chr4 123621413 123621649 22.2654019879291
chr4 123686938 123687174 46.3138051230166
chr4 123688145 123688381 27.9113862778115
chr4 123697414 123697650 24.6050420385108
chr4 124270607 124270843 46.5706910983046
chr4 124365586 124365822 23.9566244680856
chr4 124521204 124521440 21.3906860012748
chr4 125633980 125634216 23.8116346526808
chr4 127771581 127771817 49.7922138375714
chr4 128454635 128454871 74.153607659336
chr4 129181176 129181412 24.5058192457013
chr4 129209398 129209634 28.8162496384676
chr4 129439066 129439302 31.1098077589141
chr4 129522592 129522828 21.0726613244555
chr4 129708909 129709145 45.0970585729415
chr4 129731011 129731098 42.4654260982534
chr4 139592775 139593011 20.1981253589277
chr4 139832004 139832240 27.3947379753949
chr4 140099153 140099389 25.4538387304012
chr4 140187898 140188031 77.7643760109148
chr4 144105752 144105988 21.5143577566206
chr4 144269622 144269858 26.7065658667997
chr4 144882372 144882608 20.7608830494436
chr4 144896824 144897060 20.1686373392405
chr4 144999941 145000177 28.0065964225425
chr4 146540333 146540569 24.372787794834
chr4 152592708 152592944 35.2574375772852
chr4 153858844 153859080 36.4537373314621
chr4 154265606 154265842 21.2486378579546
chr4 154385336 154385572 38.110061827166
chr4 154449914 154450150 23.1555278749485
chr4 155377453 155377689 39.674935361244
chr4 159149073 159149309 23.4560766436452
chr4 159963396 159963632 30.5665869100228
chr4 164101311 164101547 57.7093671388949
chr4 164108719 164108955 23.7212158019194
chr4 164116449 164116685 46.1830305045312
chr4 169342893 169343129 23.8221433151287
chr4 170547092 170547328 41.0077345206667
chr4 170928384 170928620 42.472709467705
chr4 173920221 173920457 43.6787673578775
chr4 174173460 174173696 19.946527669102
chr4 177241638 177241874 27.1160263369017
chr4 185305190 185305426 22.8338907328925
chr4 185606055 185606291 53.8527653680136
chr4 186123667 186123903 37.3249792306961
chr4 186125125 186125361 22.2371581924896
chr4 186157021 186157257 26.1634152951323
chr4 186306075 186306311 27.3617592922076
chr4 187766388 187766624 25.838442821187
chr5 657737 657973 21.6725610203711
chr5 1174513 1174749 37.0013714590965
chr5 1185918 1186154 38.2016443178397
chr5 1204821 1205057 22.2956313360091
chr5 1634018 1634254 22.5205681990853
chr5 5422263 5422499 25.9992418433785
chr5 5665745 5665981 24.6943858327022
chr5 6633011 6633247 26.0058310112053
chr5 6712884 6713120 20.7897798848138
chr5 7871925 7872161 27.8230660425812
chr5 10294815 10295051 45.9854823688085
chr5 10303850 10304086 26.1231010418755
chr5 10317935 10318171 30.1742539362503
chr5 10319498 10319734 33.0803489156896
chr5 10323870 10324106 38.6787313201656
chr5 10339134 10339370 23.7374509417612
chr5 10487777 10488013 29.8325130465597
chr5 10504277 10504513 29.8736852608562
chr5 10507714 10507950 67.028303387525
chr5 10589024 10589260 58.9600675988911
chr5 10602178 10602414 27.4345576454114
chr5 10620545 10620781 33.9320780978415
chr5 10702405 10702641 30.1952073961659
chr5 10703144 10703380 29.6976331182553
chr5 10708716 10708952 56.8211922511109
chr5 10724952 10725188 21.8345901449458
chr5 10734224 10734460 44.3816368333793
chr5 16418709 16418945 38.4780663576276
chr5 32369701 32369937 20.2633664678349
chr5 33441287 33441523 24.7544188388723
chr5 34699946 34700182 52.6635699434613
chr5 34896216 34896452 22.6776140546714
chr5 36241931 36242167 24.873651283166
chr5 36442557 36442793 32.1197720667017
chr5 36606888 36607124 23.0760344933474
chr5 37371481 37371717 22.4663649454893
chr5 37553369 37553605 47.8276188451851
chr5 37576231 37576467 27.2155722601629
chr5 38607603 38607839 20.3311009185122
chr5 39224307 39224543 33.0730829408386
chr5 40802129 40802365 21.8745755249641
chr5 41904433 41904669 24.3731200376784
chr5 41925188 41925424 41.087113091098
chr5 42873080 42873316 23.829477075447
chr5 43040457 43040693 25.0267573206144
chr5 43043245 43043481 26.3343688612158
chr5 43065051 43065287 36.2926073127042
chr5 43416455 43416691 29.5990174053391
chr5 43483764 43484000 24.8867608053987
chr5 43515232 43515468 23.3944102714202
chr5 52839337 52839573 22.8054574680142
chr5 53589960 53590196 20.2829115307441
chr5 53813382 53813618 20.4620093975089
chr5 54038209 54038445 33.5452638450392
chr5 55333384 55333620 47.112499488471
chr5 55419699 55419835 93.6875651616152
chr5 55457821 55458057 36.1091048281546
chr5 55606734 55606970 37.4659281542816
chr5 56279829 56280065 27.8942543924065
chr5 56679052 56679288 33.4406794811682
chr5 60274866 60275102 38.3336837979628
chr5 61557544 61557780 26.3309109045444
chr5 64919834 64920070 21.859770860904
chr5 65017957 65018193 21.0735680486339
chr5 65221001 65221237 32.9757509684106
chr5 66300387 66300623 23.9571710273993
chr5 66502908 66502994 60.6906727120138
chr5 67511221 67511457 23.6084304074597
chr5 67599653 67599889 49.8899761555225
chr5 67701666 67701902 22.4332499587225
chr5 67716563 67716799 35.9826742464199
chr5 67719194 67719430 40.9001048336018
chr5 67724105 67724341 23.5569961556809
chr5 68303644 68303880 29.913332884024
chr5 68502475 68502711 21.063066012381
chr5 71462259 71462495 24.3474141995881
chr5 71604288 71604524 34.0944569844774
chr5 71893487 71893723 25.0052033372227
chr5 72592653 72592889 22.8891974291408
chr5 74532715 74532951 30.6082654831701
chr5 74616854 74617090 21.3981861396072
chr5 75659589 75659825 28.496302207506
chr5 75668518 75668754 22.4578395622165
chr5 75953864 75954100 32.0013347585729
chr5 76034925 76035161 45.6940120489415
chr5 76086823 76087059 31.0856894980232
chr5 76145804 76146040 27.5191572999876
chr5 76169849 76170085 21.8510224357432
chr5 77779714 77779950 30.7013585334876
chr5 77883683 77883768 73.7130677717413
chr5 78053980 78054216 35.2954533566254
chr5 79106990 79107226 30.259656105827
chr5 79500659 79500737 43.8569747069648
chr5 81059420 81059656 27.3510682226456
chr5 81147732 81147968 22.9174234456594
chr5 81581044 81581280 19.9183578106716
chr5 81652786 81653022 26.2730656310956
chr5 85822666 85822902 50.5159480749787
chr5 86447473 86447709 29.6480767659748
chr5 87564641 87564877 37.7135709695622
chr5 88178934 88179170 23.2855516460125
chr5 88225265 88225501 20.1453973531885
chr5 88714350 88714586 26.2757087869306
chr5 89392561 89392797 33.2811538352792
chr5 90279019 90279255 49.7584341921761
chr5 90576336 90576572 25.4953350220053
chr5 90607577 90607813 22.5079280020735
chr5 90610171 90610407 48.434596876578
chr5 95046110 95046346 20.2213879153198
chr5 95048186 95048422 57.4492887606672
chr5 95059366 95059602 25.446920443388
chr5 95064385 95064621 21.2270803220786
chr5 95309758 95309994 49.1106488529443
chr5 95322682 95322918 33.6733938089809
chr5 95592635 95592871 22.3221941118572
chr5 95992846 95993082 32.3961912722164
chr5 95997527 95997763 47.0669515005899
chr5 96038257 96038493 38.2074740531665
chr5 96077679 96077915 31.82793237595
chr5 96270842 96271078 20.6012155939651
chr5 96299101 96299337 26.7315313709947
chr5 96424950 96425186 20.6802104368036
chr5 107867290 107867526 28.852277859896
chr5 111883989 111884225 22.1526046766342
chr5 112214524 112214760 49.9844216000029
chr5 112218939 112219175 22.1180625300213
chr5 112257972 112258208 30.3305934305146
chr5 112420635 112420871 19.9997175023422
chr5 112810088 112810324 20.4173570166044
chr5 118604907 118605143 35.3652029787761
chr5 118651394 118651630 24.3400756233605
chr5 118666240 118666476 26.0001304502755
chr5 121449011 121449247 29.1609083668319
chr5 121462131 121462367 26.0032195611049
chr5 122278298 122278534 20.8412244884878
chr5 123919621 123919857 30.2568736957761
chr5 123964856 123965092 36.9751668837921
chr5 123979852 123980088 22.1247816162669
chr5 123987707 123987943 50.9273104951006
chr5 123991737 123991973 22.1594202575536
chr5 124064098 124064334 41.8242243863391
chr5 125850615 125850851 22.2110292362636
chr5 125867483 125867719 22.1624152498018
chr5 126183081 126183317 21.0067235222584
chr5 126220065 126220301 37.7168670906867
chr5 126312626 126312862 38.7546873392138
chr5 130500258 130500494 35.2948527831524
chr5 130864397 130864633 24.0398996423035
chr5 131330330 131330566 67.9007318143539
chr5 131332603 131332839 38.9668000327945
chr5 131434029 131434132 86.8913639209318
chr5 131439416 131439652 22.2904207681968
chr5 131629053 131629289 31.1119133916275
chr5 131639329 131639565 33.016322960158
chr5 131649923 131650159 39.1552356467723
chr5 131651308 131651544 33.3927896591979
chr5 131654558 131654794 27.6442322212337
chr5 131658955 131659191 24.7672689026031
chr5 131707903 131708139 20.334105279465
chr5 131758435 131758671 41.2727730936374
chr5 131762298 131762534 27.6878278748603
chr5 131825798 131826034 20.9190215260302
chr5 131987851 131988087 44.0560042653396
chr5 132109778 132110014 20.5491199461683
chr5 132388381 132388617 24.3820664302534
chr5 132576189 132576425 32.6771178244931
chr5 133341013 133341249 22.9142184004059
chr5 133354238 133354474 26.5884130829665
chr5 133702832 133703068 20.2768213761259
chr5 133861720 133861956 19.7466791700562
chr5 133968463 133968699 23.0245648343925
chr5 134240268 134240504 21.0891721715131
chr5 134387557 134387793 30.6366296156914
chr5 134469885 134469953 47.7364966309467
chr5 134471553 134471789 28.6678301166212
chr5 134509416 134509652 30.4736188725232
chr5 134528162 134528398 20.0258632343092
chr5 134582713 134582949 21.9783856213841
chr5 134607621 134607857 78.1226142067819
chr5 135468453 135468689 24.7137034251162
chr5 137577768 137578004 23.6301169750055
chr5 137824216 137824452 38.1232030783456
chr5 138236358 138236594 22.7399982503019
chr5 138485563 138485799 33.6803463283977
chr5 138524256 138524492 58.0679113832115
chr5 138609265 138609501 20.4290224075931
chr5 138738327 138738563 21.1544147761608
chr5 139017292 139017528 20.4137023121802
chr5 139040770 139041006 31.067200630518
chr5 139049508 139049744 41.9938628845003
chr5 139077150 139077386 26.764186354964
chr5 139090265 139090501 24.3725847654512
chr5 139091069 139091305 19.9172352877952
chr5 139547976 139548212 31.3029970333394
chr5 139944129 139944264 67.7415141504949
chr5 140018680 140018916 20.642031835036
chr5 140105463 140105699 20.0750388062547
chr5 140937460 140937696 20.3521776861128
chr5 140985313 140985549 42.6132408893581
chr5 140998726 140998962 20.29455768964
chr5 141070909 141071145 23.6419476886543
chr5 141303179 141303415 21.6366972112832
chr5 141404466 141404702 26.6194993422253
chr5 141603297 141603533 21.6434217020983
chr5 141736616 141736852 25.6965719293716
chr5 141742447 141742601 99.6183078959631
chr5 145234318 145234554 22.1895589844132
chr5 145267643 145267879 21.0747136368272
chr5 148061849 148062085 20.8107064345084
chr5 148825435 148825671 21.1874710937276
chr5 148836408 148836644 32.4763807108017
chr5 149185452 149185688 34.8036873495562
chr5 149267251 149267487 20.0786742752755
chr5 149429815 149430051 27.0021786083837
chr5 149879109 149879345 33.8514341970329
chr5 149995645 149995744 59.2009236407414
chr5 150020017 150020253 35.3235001181514
chr5 150479846 150480082 51.5022922334248
chr5 151136395 151136631 20.4124246735894
chr5 151151452 151151688 26.0054661890162
chr5 153753322 153753558 24.2571011458422
chr5 154033561 154033681 82.5590140612062
chr5 154062050 154062286 40.7330110411075
chr5 154220425 154220661 23.6699896962158
chr5 157038069 157038305 25.0122138744814
chr5 158555206 158555442 50.0257641170786
chr5 158636556 158636792 23.9062281471354
chr5 159546821 159547057 32.2451445295483
chr5 159687996 159688232 63.8074668197542
chr5 169173361 169173597 34.5646179610532
chr5 169230111 169230347 36.3750820697517
chr5 169230702 169230938 35.0954460892579
chr5 169578482 169578741 127.452937214744
chr5 169733503 169733739 23.6912248725518
chr5 170815491 170815727 24.7068860310312
chr5 171569866 171570102 24.4878971425035
chr5 171605282 171605518 22.8934647302541
chr5 171711548 171711784 38.3869614405516
chr5 172192417 172192515 54.1703410541822
chr5 172204472 172204708 20.6574704924944
chr5 172295579 172295815 20.5152668086231
chr5 172328066 172328302 43.6482310038857
chr5 172882138 172882374 19.8568523398563
chr5 173043017 173043175 107.213820440218
chr5 173266297 173266413 85.4991209981317
chr5 173280464 173280700 21.8882868358225
chr5 173311812 173311930 76.8935480415615
chr5 174220799 174221035 32.9487568133602
chr5 174944956 174945192 25.8543122786491
chr5 175223917 175224153 41.1106755660207
chr5 175624363 175624599 53.9180117013888
chr5 175875856 175876092 23.2271496240279
chr5 176264782 176264846 64.5345376939986
chr5 176421857 176422093 23.4470459965789
chr5 176432858 176433094 29.4849448673835
chr5 176514013 176514249 33.378517694585
chr5 176541242 176541478 29.3968607482946
chr5 176739967 176740203 20.3967433640509
chr5 176797846 176798082 22.5092086573558
chr5 176852884 176853120 28.0153892310006
chr5 176855038 176855274 20.4075370180037
chr5 176882358 176882594 40.7357753594419
chr5 176884676 176884912 22.7472259010662
chr5 176918553 176918789 28.7340736221787
chr5 176924335 176924571 20.3075009470048
chr5 176956388 176956624 21.9155767830707
chr5 177554451 177554687 21.0734769756215
chr5 177609327 177609563 40.2502010912159
chr5 177844431 177844667 29.7876589697309
chr5 177876234 177876470 23.7413686769428
chr5 179520649 179520885 67.7102589756442
chr5 179982172 179982408 23.6697828721271
chr5 180288107 180288343 20.7046997544096
chr5 180296056 180296292 21.8190384397711
chr5 180471417 180471653 19.9094270357126
chr5 180534764 180535000 31.544417150507
chr5 180560697 180560933 20.7882389347381
chr5 180588631 180588867 32.2662886017255
chr5 180594907 180595143 22.33047820033
chr5 180596869 180597105 32.0340952080263
chr5 180614792 180615028 25.2275573760984
chr6 693022 693258 34.1372077135607
chr6 2543128 2543364 52.4319323923638
chr6 2765493 2765729 29.5284096095067
chr6 2770482 2770718 22.9366515722488
chr6 2858272 2858508 22.0493401864388
chr6 2932613 2932849 54.1232779345495
chr6 2970660 2970896 24.3208140677848
chr6 2974000 2974236 44.3489452001313
chr6 2987530 2987766 48.9691173110014
chr6 2989310 2989546 36.8911832235985
chr6 2991014 2991250 43.468591292859
chr6 3000114 3000350 19.8836446936746
chr6 3024036 3024272 20.4785370483064
chr6 3027017 3027253 21.0745433704888
chr6 3068602 3068838 28.0820921892125
chr6 3157809 3158045 28.4479528308582
chr6 3203577 3203813 21.3518303398752
chr6 3206308 3206544 42.4205678885141
chr6 3288620 3288825 133.523831131316
chr6 3292270 3292506 21.1975943290023
chr6 3383856 3384092 21.0222279536994
chr6 3393288 3393524 58.5538905900938
chr6 3473438 3473674 21.8306716351686
chr6 3651268 3651504 25.4880625068622
chr6 3912185 3912421 25.5159003363225
chr6 3913391 3913627 25.744999640991
chr6 4620934 4621170 53.7577966227849
chr6 4728412 4728648 21.415414592718
chr6 4911416 4911652 46.9013728805511
chr6 4942018 4942254 44.8957367552166
chr6 4942488 4942724 44.5492379032921
chr6 5004121 5004357 30.3014697509254
chr6 6684647 6684883 25.4482554362222
chr6 6704671 6704907 26.360827033491
chr6 6750262 6750498 22.5651812766
chr6 7107008 7107244 32.5816262275406
chr6 7119739 7119975 23.597774056212
chr6 7165807 7165927 81.8243022521232
chr6 7166218 7166454 23.4676577762394
chr6 7202342 7202578 24.5822005766142
chr6 7468898 7469134 35.0770609152642
chr6 10348070 10348306 20.0578663602981
chr6 10419197 10419433 23.7569837195067
chr6 10695109 10695345 28.266622162354
chr6 10725404 10725640 33.5305013927853
chr6 10750053 10750289 64.6453450987748
chr6 10771704 10771940 48.6262758926329
chr6 11094802 11095038 22.889566261148
chr6 11921319 11921555 20.2531217973067
chr6 11931561 11931797 34.4600628578464
chr6 11938970 11939061 79.5921430629329
chr6 12009484 12009720 20.6819194320027
chr6 12290335 12290571 24.1919876377903
chr6 13274273 13274509 33.3393315843004
chr6 13276391 13276627 33.3745853995638
chr6 13290693 13290929 21.8687578227057
chr6 13320151 13320387 25.0998343088809
chr6 13354707 13354943 31.1049620729959
chr6 13355735 13355971 53.3866590506002
chr6 13381104 13381237 97.5305910927379
chr6 13395634 13395870 31.5846526254111
chr6 13408098 13408334 42.487269231959
chr6 13582199 13582435 33.9428795048008
chr6 13615430 13615666 27.3468326878085
chr6 13712131 13712367 24.6946453961475
chr6 13864101 13864337 21.8507335820603
chr6 13913265 13913501 59.2161255276126
chr6 13918938 13919174 19.8346647758627
chr6 13987832 13988068 22.0582853650941
chr6 14039362 14039598 45.7582137529146
chr6 14110444 14110680 23.0112379014563
chr6 14211009 14211245 28.1997434223557
chr6 14477171 14477407 34.9446014773596
chr6 14706673 14706909 27.4671828364439
chr6 14728860 14729096 26.8262555353269
chr6 14734411 14734647 20.1686683154485
chr6 14877403 14877639 28.6970542169898
chr6 15037061 15037297 26.5889725476006
chr6 15062873 15063109 26.5580824814752
chr6 15066966 15067202 27.4750998803155
chr6 15079610 15079846 25.9762005525792
chr6 15097409 15097645 22.5363590942909
chr6 15211577 15211813 24.9741196997361
chr6 15244965 15245201 26.2700235778577
chr6 15265618 15265854 34.4367757760066
chr6 15266971 15267207 30.0176131381229
chr6 15289751 15289987 39.2987406736766
chr6 15299859 15300095 38.9268750804659
chr6 15482192 15482428 33.5274009164738
chr6 15509838 15510074 25.0968021759928
chr6 15569611 15569847 29.418543850053
chr6 15691586 15691822 24.3575023773468
chr6 15793610 15793846 23.8827577215838
chr6 15906210 15906446 63.3868464354868
chr6 15915757 15915993 39.6214169906284
chr6 15922838 15923074 49.0790061772594
chr6 15995099 15995335 24.4442952610019
chr6 16005231 16005467 30.1279035089908
chr6 16031487 16031723 74.476380663385
chr6 16129666 16129902 23.4822352644827
chr6 16224733 16224969 31.1361341429307
chr6 16265987 16266223 57.8106708941893
chr6 16267919 16268155 37.5599775988105
chr6 16270581 16270817 39.9665772632185
chr6 16277605 16277841 29.0745968027169
chr6 16320352 16320588 21.6603363627049
chr6 16322969 16323205 21.0011986816499
chr6 17820322 17820558 21.4479777068684
chr6 17860110 17860346 22.6345192530492
chr6 17876273 17876509 21.1447549563485
chr6 17932827 17933063 27.5145449429503
chr6 17962727 17962963 63.3838186244792
chr6 17993744 17993980 29.7675200863046
chr6 20069417 20069653 28.7386542859782
chr6 20404210 20404446 20.6548732425101
chr6 20409976 20410212 27.882588830956
chr6 20445056 20445292 35.2388059367355
chr6 20458603 20458839 21.5848204041364
chr6 20750834 20751070 22.7231458488397
chr6 20826742 20826978 23.1338760388905
chr6 20846808 20847044 38.210284381106
chr6 20877619 20877855 30.8736488846115
chr6 21971865 21972101 59.2673449662175
chr6 25971438 25971674 32.1118034713603
chr6 25974292 25974399 77.5050657185713
chr6 25992149 25992385 23.4707913442651
chr6 25992763 25992999 22.1088928606201
chr6 26032136 26032372 20.4943432075581
chr6 26172104 26172340 22.1536156577036
chr6 26189188 26189424 40.6425442146759
chr6 26285480 26285716 23.368605187668
chr6 26295832 26296068 20.9747765864153
chr6 26297350 26297586 27.3196964822387
chr6 26313137 26313373 26.2882590242878
chr6 26332076 26332312 37.0801057340414
chr6 26336659 26336895 25.7262573224555
chr6 26337141 26337377 26.3277871996495
chr6 26351834 26352070 27.6002947347665
chr6 26357853 26358089 20.3980439241366
chr6 26521868 26522104 41.4871949099468
chr6 26533065 26533301 27.495443035342
chr6 26553615 26553851 21.6928070173873
chr6 26554268 26554504 24.210381117972
chr6 26571923 26572159 35.1086943556026
chr6 26596072 26596308 25.9947255422118
chr6 27059770 27060006 20.2555844855751
chr6 27107456 27107692 22.4993237350168
chr6 27142831 27143067 20.9739520033324
chr6 27181045 27181281 24.7312270116357
chr6 27198215 27198451 31.1774572576864
chr6 27204074 27204310 37.4627186641739
chr6 27236605 27236841 22.9374441898259
chr6 27261571 27261807 28.0421725473698
chr6 27263136 27263372 58.1343670415149
chr6 27356649 27356885 21.5013989835916
chr6 27562253 27562489 34.5488981390702
chr6 27570189 27570425 58.879650986623
chr6 27639998 27640234 22.8020391144164
chr6 27656059 27656295 29.5900982242565
chr6 27741714 27741950 45.0187084001675
chr6 27759887 27760123 26.4219740317724
chr6 28045856 28046092 40.0863855154914
chr6 28302995 28303094 76.5091105492706
chr6 28312062 28312298 27.4679147896877
chr6 28317683 28317919 50.280291250434
chr6 28367393 28367629 31.5778058857538
chr6 28505408 28505644 19.9440584283303
chr6 28510686 28510816 87.6233615783229
chr6 28534072 28534308 20.3097038401983
chr6 28693774 28694010 23.5119827939077
chr6 28710646 28710882 19.8952169396262
chr6 28715582 28715818 26.8027606526785
chr6 28731796 28732032 36.4202264999988
chr6 28762500 28762736 36.4794347318443
chr6 28806735 28806971 32.7156913604925
chr6 28907411 28907647 26.9720295640139
chr6 28928796 28929032 22.5239073678607
chr6 28964704 28964940 34.6926523258289
chr6 29596094 29596330 21.824826378273
chr6 29728240 29728476 33.6742612479095
chr6 29932648 29932884 33.3377685340906
chr6 29935296 29935532 20.8458715364431
chr6 30421466 30421702 29.2595440515003
chr6 30524105 30524341 29.3159468380982
chr6 30655235 30655295 68.3277734904713
chr6 30684926 30685162 27.8630655247677
chr6 30685243 30685479 23.2526828754162
chr6 30689145 30689381 20.6474556896052
chr6 30735399 30735635 22.8430185914344
chr6 30737392 30737628 23.8898378267178
chr6 30840403 30840639 38.3234553161947
chr6 30843193 30843429 29.6237028512543
chr6 30910529 30910641 67.9998482182078
chr6 30923437 30923673 30.3937777120018
chr6 30956289 30956525 22.885846900289
chr6 31367629 31367865 21.4514516166185
chr6 31465510 31465746 22.5619844683237
chr6 31514514 31514750 20.4297869564393
chr6 31526876 31527112 21.8692027251685
chr6 31527725 31527961 31.6207235297732
chr6 31528197 31528433 25.1253103194137
chr6 31531205 31531441 21.3558817841838
chr6 31548663 31548899 29.7171265335748
chr6 31628417 31628653 27.7485371133634
chr6 31631812 31632048 23.6103745198648
chr6 31654375 31654611 23.0427544621231
chr6 31657407 31657643 21.101178898833
chr6 31658158 31658394 65.9167385076691
chr6 31685383 31685619 26.8155858499898
chr6 31704245 31704481 37.834040498843
chr6 31705781 31706017 23.3902484527397
chr6 31706430 31706666 35.5790626044987
chr6 31737614 31737850 33.1800863515551
chr6 31744943 31745179 65.2127935468507
chr6 31763286 31763522 28.3048509084138
chr6 31774448 31774684 32.8391169332981
chr6 31782420 31782656 31.9633700847345
chr6 31802211 31802447 34.9438395597327
chr6 32054513 32054749 42.9264199171113
chr6 32099363 32099599 48.1697935100699
chr6 32121876 32122112 20.8215227584305
chr6 32122344 32122580 26.6639624656008
chr6 32136726 32136962 26.9237988648723
chr6 32158031 32158267 22.4817385151374
chr6 32825400 32825636 21.0916670529256
chr6 32935430 32935666 31.1086466334785
chr6 32936074 32936310 29.4858174533324
chr6 32937670 32937906 21.9686955456735
chr6 33176176 33176235 41.8298563133578
chr6 33241663 33241899 39.2018158031163
chr6 33267065 33267301 21.4323065899108
chr6 33359014 33359250 29.2833750383483
chr6 33393092 33393328 19.748078812851
chr6 33393568 33393804 23.7934296189691
chr6 33396266 33396502 22.977673923088
chr6 33755641 33755877 19.7381075651249
chr6 33807847 33808083 27.5684771584563
chr6 33873042 33873278 21.6785667965076
chr6 34164088 34164324 37.4823551800837
chr6 34204298 34204534 28.9717734796282
chr6 34205849 34206085 31.1882936531539
chr6 34212238 34212474 22.9631920098844
chr6 34241105 34241341 26.2892993103693
chr6 34249777 34250013 44.7904445746633
chr6 34252660 34252896 26.6250920820939
chr6 34512679 34512915 24.7901884699437
chr6 34528374 34528610 35.6678253118633
chr6 34530723 34530959 45.735975791412
chr6 34624074 34624310 21.1162932678245
chr6 34787479 34787715 19.8883656971105
chr6 35699658 35699894 25.6763494741855
chr6 36084761 36084997 26.6461084722076
chr6 36086446 36086682 32.3143759518178
chr6 36095373 36095609 24.6931209269211
chr6 36099606 36099772 117.530288813309
chr6 36318603 36318839 42.3825643947002
chr6 36409203 36409439 21.7658582554912
chr6 36410555 36410791 30.4282386966168
chr6 36445904 36446140 40.6474151358247
chr6 36648269 36648469 152.612890286697
chr6 36816478 36816714 45.4635374932023
chr6 36853701 36853937 23.1149101310215
chr6 36922045 36922277 117.822339598702
chr6 36928462 36928581 77.9836746854852
chr6 36951393 36951629 19.9162078124271
chr6 36973362 36973598 28.4634937746707
chr6 36989624 36989860 49.2201792562723
chr6 36997172 36997408 23.9746412076336
chr6 37018061 37018297 24.2586780400545
chr6 37019282 37019518 32.1585023806306
chr6 37027126 37027362 28.6309788660817
chr6 37051319 37051555 55.479993644373
chr6 37071200 37071327 105.697808800726
chr6 37077651 37077887 31.4926716435165
chr6 37102386 37102622 28.3300385006051
chr6 37137342 37137578 20.1232838877888
chr6 37150660 37150896 20.8272445494741
chr6 37151131 37151367 47.7791922259049
chr6 37159700 37159830 113.628831815614
chr6 37200398 37200634 26.0067493371113
chr6 37269940 37270176 60.9626818959658
chr6 37282663 37282899 40.3978193461875
chr6 37369486 37369722 23.3461867279803
chr6 37400856 37401092 22.0754102518109
chr6 37428050 37428286 55.6496903874476
chr6 37611777 37612013 32.889378796004
chr6 37635336 37635572 46.7843609324427
chr6 37790815 37791051 21.9449115998637
chr6 38547913 38548149 26.5104653749209
chr6 38764341 38764577 30.8334083873535
chr6 39082359 39082595 20.3661410801292
chr6 39197008 39197244 39.2435448023062
chr6 39269496 39269732 23.8772458903686
chr6 41168357 41168593 22.2904790625063
chr6 41246802 41247038 34.2731842978809
chr6 41703259 41703495 24.22085160876
chr6 41747583 41747819 20.2265450427317
chr6 41757198 41757434 21.7769378469314
chr6 41888642 41888878 23.8985452398774
chr6 41904014 41904250 36.1321848476118
chr6 41907220 41907456 21.7312924062469
chr6 41925008 41925244 22.5397397189948
chr6 41935355 41935591 23.5698056626667
chr6 41977570 41977806 37.9962603523288
chr6 41984914 41985150 66.7683157276506
chr6 41996405 41996641 27.9278003299309
chr6 42059962 42060198 25.1945922633109
chr6 42072153 42072389 20.0111151962085
chr6 42096860 42097096 29.5007179715581
chr6 42165346 42165582 37.0759892300099
chr6 42165814 42166050 25.122400680388
chr6 42167214 42167450 37.0613038826651
chr6 42712402 42712638 20.5228325792408
chr6 42714237 42714473 20.1179975391106
chr6 42749529 42749765 20.9135915043549
chr6 42946796 42947032 23.5243323298017
chr6 43139020 43139256 34.3207265692037
chr6 43149749 43149985 25.7594121075756
chr6 43484524 43484760 19.7429068222699
chr6 43543164 43543400 19.7885198299495
chr6 43595208 43595444 19.7894106294604
chr6 43599030 43599266 42.5627378375144
chr6 43603291 43603527 42.6770555966881
chr6 43608273 43608509 23.0780801049802
chr6 43655347 43655583 19.8063505258264
chr6 43739457 43739693 22.1637683692356
chr6 43775494 43775730 20.9320948083015
chr6 43804369 43804605 23.1405613593315
chr6 43806515 43806751 24.2438776277425
chr6 43937273 43937509 32.6567383676609
chr6 43954299 43954535 21.1531722759202
chr6 44026385 44026621 27.7046535840613
chr6 44030579 44030815 21.6996028067808
chr6 44032213 44032449 21.2208333508093
chr6 44042298 44042534 20.8233568356049
chr6 44044372 44044608 22.5432402429345
chr6 44088491 44088727 20.5912750318971
chr6 44097833 44098069 44.6476992125268
chr6 44102114 44102350 22.6290671661012
chr6 44189347 44189583 30.0828891783816
chr6 44191551 44191787 22.2060755961272
chr6 44193534 44193770 45.2665072869412
chr6 44214696 44214932 19.7615425726653
chr6 44439407 44439643 35.3407790369425
chr6 44649617 44649853 38.176036527235
chr6 44934597 44934833 36.0648767403706
chr6 47101498 47101734 21.5177828386554
chr6 47388268 47388504 26.5497314272752
chr6 47394712 47394948 19.9105713826477
chr6 47446141 47446377 20.7907090436324
chr6 49856541 49856777 41.3352715003277
chr6 50793419 50793655 21.3119516306647
chr6 50930228 50930464 20.6073285323409
chr6 51017800 51018036 55.568975178165
chr6 52166175 52166411 29.5627829621854
chr6 52168742 52168978 25.7816704867561
chr6 52382423 52382659 27.3743945876866
chr6 52463080 52463316 23.0481981205403
chr6 52604468 52604704 33.727792695664
chr6 52742060 52742296 20.3903828056202
chr6 52811217 52811453 22.9220595704908
chr6 52926627 52926863 24.7914610228625
chr6 53174419 53174655 21.2914923473662
chr6 53226590 53226826 20.3881520126393
chr6 53348313 53348549 29.0089589568438
chr6 53397339 53397575 36.6726110488488
chr6 53412950 53413186 51.9337638625687
chr6 56911169 56911405 27.3889495801336
chr6 56954596 56954832 29.4518356514589
chr6 71047235 71047471 40.1481751248491
chr6 71122923 71123040 74.6133519489333
chr6 73270757 73270993 52.2415948296344
chr6 74098939 74099175 21.886947421548
chr6 75994645 75994881 20.6767024475504
chr6 80309671 80309907 20.1602369700522
chr6 82956736 82956972 25.7119071883938
chr6 84140717 84140953 21.3589535137499
chr6 84152504 84152740 35.4083465757631
chr6 84569117 84569353 39.6829361510548
chr6 84684400 84684636 35.7775639402343
chr6 84752359 84752595 32.2009569259791
chr6 84772420 84772482 75.5965179398602
chr6 85257187 85257423 50.0593263043895
chr6 86303517 86303753 23.8320153414178
chr6 88032131 88032367 20.1243186196019
chr6 88433062 88433298 20.0470082707417
chr6 88466568 88466804 35.6128318769159
chr6 89791312 89791548 20.4870408732791
chr6 90007833 90007917 64.2560549465956
chr6 90584244 90584480 27.3917721911932
chr6 91113429 91113665 19.9684251410751
chr6 91177851 91178087 38.0271731386288
chr6 97345727 97345963 22.8728627413888
chr6 97365074 97365310 22.2617865571506
chr6 97374460 97374696 30.263868275532
chr6 105123136 105123372 24.6939027679984
chr6 105404026 105404262 37.9141838975705
chr6 106258280 106258516 20.1368272585864
chr6 106263093 106263329 23.4091911914213
chr6 106344133 106344369 26.2312025126654
chr6 106344514 106344750 21.612394278158
chr6 106967402 106967638 21.2984637925039
chr6 106968852 106968956 62.3051344412153
chr6 107435493 107435729 57.5598192185612
chr6 107596642 107596878 32.0694292895678
chr6 108105920 108106156 26.2880635988488
chr6 108262873 108263109 36.7448807566984
chr6 108279167 108279403 25.2623865182097
chr6 108313292 108313528 21.8896333141926
chr6 108528276 108528512 32.246801618832
chr6 108880327 108880563 26.5650205168095
chr6 108883921 108884157 30.4625004618305
chr6 108886678 108886914 21.2818528563765
chr6 108899857 108900093 31.857814702773
chr6 108919498 108919734 23.8989847161175
chr6 109059203 109059439 19.8087375205734
chr6 109605954 109606190 23.1356079120892
chr6 109625744 109625872 72.1893707361384
chr6 109629300 109629489 145.583532981429
chr6 111912696 111912932 30.0684971554581
chr6 112126085 112126321 35.9008892581415
chr6 112164880 112165116 37.4572200091881
chr6 114242099 114242335 22.2905127045247
chr6 116381337 116381573 21.6350044683893
chr6 116952675 116952911 20.968665630193
chr6 119215144 119215250 69.7232258846413
chr6 119558508 119558744 86.4025506378287
chr6 119632729 119632965 35.2019387887389
chr6 119634116 119634352 25.7560236953046
chr6 119645972 119646208 36.4771660966522
chr6 119647082 119647318 42.2632816583628
chr6 119670704 119670940 21.7095978949508
chr6 119948534 119948770 26.2959291509522
chr6 122806097 122806333 45.6073178865493
chr6 125302770 125302836 52.2142647442721
chr6 125628554 125628790 27.8705441073027
chr6 126444439 126444675 23.9687020295304
chr6 127587878 127588114 20.8685906548227
chr6 129984253 129984489 36.0320571258839
chr6 129993086 129993322 44.6173201271352
chr6 130005146 130005382 23.2135198193644
chr6 130615020 130615256 31.9827039580826
chr6 131389396 131389632 37.8485650021031
chr6 134022810 134023046 34.908771291474
chr6 134028680 134028916 35.3113759796461
chr6 134304653 134304889 47.0951148874916
chr6 134339065 134339301 31.9478503288562
chr6 134496135 134496371 20.7434271710615
chr6 134517685 134517921 25.8031114806946
chr6 134617145 134617381 24.8564859860107
chr6 134636352 134636588 23.3826723459506
chr6 135230171 135230407 22.0221816605111
chr6 135384000 135384236 52.808626572578
chr6 135419490 135419726 34.3782272519266
chr6 135502392 135502628 21.1176911704739
chr6 135644501 135644617 97.6512199808363
chr6 136555790 136555863 68.2852769964928
chr6 136558108 136558344 21.3474540257756
chr6 136748273 136748509 26.1127747696038
chr6 137058609 137058845 20.5642070118726
chr6 137113655 137113891 26.6940901353327
chr6 137114168 137114404 32.1454262508946
chr6 138002154 138002390 27.1386764049801
chr6 138184416 138184652 44.913891440862
chr6 138186170 138186406 21.7248596792209
chr6 138187367 138187603 23.6209638310557
chr6 138225681 138225917 34.2151180596838
chr6 138226138 138226374 35.0593769790848
chr6 138231715 138231951 30.2025511995607
chr6 138276499 138276735 23.7442206557337
chr6 138428513 138428749 20.8139174377826
chr6 139302719 139302955 26.0288863843959
chr6 139819981 139820217 20.7865410633871
chr6 139839768 139840004 25.9076949029997
chr6 139855372 139855608 39.151674716482
chr6 139969650 139969886 38.0456395386988
chr6 142433739 142433851 92.0854038193644
chr6 143485800 143486036 28.7460510761673
chr6 143832745 143832981 24.3577592020216
chr6 144127563 144127799 19.7880325811114
chr6 144129080 144129316 22.4804336571359
chr6 144864543 144864779 37.9123239514711
chr6 145207865 145208101 20.4865718198804
chr6 146055956 146056192 24.0237029433124
chr6 147178740 147178976 34.5588100730657
chr6 147197567 147197803 42.3881296028863
chr6 149449709 149449945 21.5872145715462
chr6 149461215 149461451 30.8270933709858
chr6 149753186 149753422 25.7169981905569
chr6 149886787 149887023 23.1815056231494
chr6 150049727 150049963 41.0543456490203
chr6 150071490 150071726 28.4714319611582
chr6 150167577 150167751 129.037720341321
chr6 150173321 150173557 40.88184592792
chr6 150472341 150472577 27.4065665877242
chr6 150591023 150591259 21.4812099418621
chr6 150592614 150592850 51.2095896169547
chr6 150593105 150593341 37.9342126588739
chr6 151187396 151187632 23.4303622804224
chr6 151335534 151335770 19.9978828624175
chr6 151362075 151362311 20.1018074935931
chr6 151773364 151773600 31.9037976367543
chr6 152553950 152554186 24.4127715831166
chr6 153196173 153196409 34.1757634718273
chr6 154842530 154842766 20.8578880946403
chr6 154882948 154883184 26.0295006312723
chr6 155054352 155054588 21.2725951973009
chr6 155059784 155060020 21.5134105111585
chr6 155401249 155401485 41.3380553231837
chr6 157615340 157615576 21.3559682052999
chr6 157738264 157738500 26.0824672150156
chr6 157744092 157744328 21.926788581758
chr6 157744494 157744730 24.2131766337335
chr6 157802042 157802278 29.0123645797383
chr6 157814257 157814493 36.6226114732555
chr6 157882671 157882907 31.9885178528624
chr6 157910604 157910840 20.155183094204
chr6 157936148 157936384 34.8292721294865
chr6 157939578 157939814 20.8010346683788
chr6 158179548 158179784 22.6686601727516
chr6 158232554 158232790 25.0037618125635
chr6 158232894 158233130 26.8316409027923
chr6 158254650 158254886 32.133913540579
chr6 158282303 158282539 24.5039550040597
chr6 158461559 158461795 29.3935264401081
chr6 158463440 158463676 21.8509030465279
chr6 158589574 158589810 20.7008313768429
chr6 158604530 158604766 27.6318116099733
chr6 158957212 158957448 29.8743170338679
chr6 158958269 158958505 20.2280686480485
chr6 159238361 159238478 92.5244008843571
chr6 159241448 159241684 60.593524580856
chr6 159274304 159274540 64.769920549321
chr6 160114169 160114405 25.6029918319833
chr6 160147832 160148068 39.6946220463905
chr6 160411214 160411450 20.6836844052535
chr6 160420359 160420595 27.028393682239
chr6 160522540 160522719 81.5581313181006
chr6 161626300 161626536 26.16764468831
chr6 161647358 161647594 23.4736541103114
chr6 161665801 161666037 31.2007222802727
chr6 161675939 161676175 75.6435937882325
chr6 161796312 161796548 21.0906818941759
chr6 161827710 161827946 45.089213510817
chr6 163834452 163834688 30.1360554167924
chr6 163993656 163993892 62.4990510819024
chr6 164198402 164198519 98.306916969998
chr6 164281820 164282056 34.5725302868267
chr6 167354182 167354418 20.9982140895049
chr6 167356401 167356557 115.35615773475
chr6 168226407 168226643 21.9607329615792
chr6 170165953 170166189 27.8974989727628
chr6 170615622 170615858 20.9546280176173
chr6 170862929 170863165 62.8701945112202
chr7 318117 318353 49.8685177839036
chr7 560202 560438 29.3641416542486
chr7 643191 643427 29.3014738136193
chr7 765292 765528 22.0431929781392
chr7 913051 913287 23.2883901822915
chr7 1209561 1209797 26.3663275450834
chr7 1452414 1452650 22.6901954908012
chr7 1457130 1457366 24.1405252633748
chr7 1500454 1500690 20.9079242145072
chr7 1896034 1896270 33.7253884895543
chr7 2059260 2059496 23.87886675501
chr7 2062664 2062900 66.5280804450774
chr7 2149674 2149910 35.7942362372862
chr7 2204925 2205161 53.6232715112903
chr7 2393552 2393788 19.9907738677205
chr7 2562718 2562954 21.0781802023839
chr7 2757096 2757332 26.8669533471068
chr7 2797981 2798217 29.9977691708744
chr7 2810984 2811220 36.584552463503
chr7 2845063 2845299 24.2047297090637
chr7 2903341 2903577 48.3837493805745
chr7 2913811 2914047 28.4001441785961
chr7 4681541 4681777 22.9411053297604
chr7 4719180 4719416 27.9234793950659
chr7 5008036 5008272 20.4499603752503
chr7 5123063 5123299 27.3232034587963
chr7 5465575 5465811 21.6204661299877
chr7 5469150 5469386 19.7440321721676
chr7 5492767 5493003 20.506898383327
chr7 5497642 5497878 23.4127352424874
chr7 5534315 5534551 21.5926525008332
chr7 5594654 5594763 59.6591841420533
chr7 5614497 5614733 22.8659660790355
chr7 5635462 5635698 27.0044688270392
chr7 5638443 5638679 22.6141349703152
chr7 6063634 6063870 41.2100130634457
chr7 6433031 6433267 24.1493160138192
chr7 6486642 6486878 22.2959810604423
chr7 6490984 6491220 40.7219737276153
chr7 6676782 6677018 30.4150145679737
chr7 7082158 7082394 20.1507495159612
chr7 7140101 7140337 24.814840150763
chr7 7606479 7606715 29.4477160823251
chr7 8272684 8272920 22.2091528109251
chr7 12727207 12727443 20.103694142278
chr7 12755218 12755454 46.1069553890502
chr7 12768845 12769081 34.191426090419
chr7 12997204 12997440 22.9658465688006
chr7 16308567 16308803 24.9415429031253
chr7 16697619 16697855 26.3991690275415
chr7 16779899 16780135 51.3450988098443
chr7 20259517 20259753 70.2185352553214
chr7 22390505 22390741 27.3247015471234
chr7 22721004 22721240 23.5896015774425
chr7 22766881 22767117 22.5558091630076
chr7 22893821 22894057 22.7857167843791
chr7 23312804 23313040 25.4672461076507
chr7 23510218 23510354 64.8696112188015
chr7 23514209 23514445 34.1129927892375
chr7 23841886 23842122 21.4188294016926
chr7 24861098 24861334 32.0031004270399
chr7 24903841 24904077 39.3928246177706
chr7 24944565 24944801 22.4407212724564
chr7 25019125 25019361 20.027371838695
chr7 25535068 25535304 29.6325748947169
chr7 26457647 26457883 31.943954721343
chr7 27111259 27111495 30.2221207695117
chr7 27702480 27702567 53.0436701538444
chr7 27780338 27780574 20.0368783156479
chr7 29648866 29649102 24.7494015093782
chr7 29686703 29686939 22.248865920909
chr7 30185996 30186232 32.1536557064937
chr7 30193792 30194028 44.5636026453477
chr7 30280067 30280258 121.087938031452
chr7 30324031 30324267 23.5238327886844
chr7 30336065 30336301 51.7920340149816
chr7 30509992 30510076 78.2406896034784
chr7 30711571 30711807 29.4426910754948
chr7 30800827 30801063 53.1561977670836
chr7 30953960 30954196 20.5463091970855
chr7 30954787 30955023 28.9078229187444
chr7 32818880 32819116 23.3442139223192
chr7 35731683 35731919 22.3644716611432
chr7 36406785 36407021 30.7071715605572
chr7 38375322 38375558 22.3412656288613
chr7 38380987 38381223 32.8926951789743
chr7 39849869 39850105 77.0333002577736
chr7 39930938 39931174 21.9577414818296
chr7 42951490 42951726 23.1484086256676
chr7 43026443 43026679 24.7857196653233
chr7 43790198 43790434 28.8029573417358
chr7 44120926 44121074 110.270966048778
chr7 44121881 44122117 24.9352683030961
chr7 44187039 44187275 31.4932777389471
chr7 44801381 44801617 28.0972476302085
chr7 44886981 44887217 30.7928985872963
chr7 44974174 44974410 23.0870381525635
chr7 45030421 45030657 42.2446700268352
chr7 45034805 45035041 33.980839371131
chr7 45040920 45041156 22.8821118551921
chr7 45081378 45081614 30.0785472786442
chr7 47258473 47258709 22.6139146034925
chr7 47521780 47522016 25.0722699940956
chr7 48124620 48124790 109.947059109654
chr7 50237220 50237456 21.9674212283274
chr7 50423514 50423750 54.9574320928921
chr7 50427769 50428005 20.4788776780936
chr7 50564742 50564978 34.6541655137102
chr7 50602506 50602742 20.6939609362473
chr7 50626173 50626409 65.5445445170458
chr7 64368401 64368637 35.3631765121783
chr7 64375032 64375268 21.0646301651327
chr7 64405422 64405658 22.0306371717067
chr7 64460077 64460313 21.2607316406774
chr7 64712808 64713044 32.413019768798
chr7 65540738 65540974 22.6010206955162
chr7 65580392 65580628 27.9940909623447
chr7 66000998 66001234 31.3551389791995
chr7 66004981 66005217 29.5945530076425
chr7 66104804 66105040 66.9312911518689
chr7 66152274 66152510 27.9784600928484
chr7 66334716 66334952 20.8613581826413
chr7 66387134 66387370 20.9793588832882
chr7 66566145 66566381 27.9317357635892
chr7 66919111 66919347 19.9954869442892
chr7 70034557 70034793 26.3572436553488
chr7 72175921 72176157 25.7070047687826
chr7 72276344 72276580 24.097695812136
chr7 72941310 72941546 20.6623353760879
chr7 72976861 72976973 63.9416390750182
chr7 72987072 72987308 26.368932274091
chr7 72992689 72992925 20.0547560163056
chr7 72993078 72993314 24.5935200328248
chr7 73002223 73002459 26.1461279528567
chr7 73027088 73027324 23.166751445912
chr7 73082066 73082302 26.2111458443781
chr7 73130151 73130387 58.0103839725088
chr7 73208089 73208325 28.5201953577813
chr7 73236834 73237070 34.6737613236174
chr7 73258471 73258707 34.4651083763142
chr7 73300463 73300699 55.7291451512509
chr7 73588371 73588607 28.0949020227611
chr7 73974498 73974734 26.4055412035464
chr7 73998854 73999090 41.4992659741349
chr7 74070868 74071104 19.831458587759
chr7 74072572 74072808 26.2520082890668
chr7 75212637 75212873 22.4388093601725
chr7 75364069 75364305 24.0391379957584
chr7 75368620 75368856 26.0106319187808
chr7 75620360 75620577 153.28205805069
chr7 75831052 75831288 30.023072752505
chr7 75920850 75921086 24.4613563859157
chr7 75943623 75943859 24.0733681092278
chr7 76009503 76009644 62.4356489624182
chr7 76012484 76012720 27.4668456191891
chr7 76178440 76178676 19.9337603101098
chr7 77167649 77167885 23.2699075496257
chr7 77344279 77344515 26.0474528964587
chr7 77451678 77451914 21.925699998641
chr7 77502889 77502954 59.0719553823972
chr7 84459114 84459350 28.4964246309677
chr7 86740174 86740410 20.5439724344794
chr7 86848988 86849224 50.4696384231039
chr7 86960415 86960651 32.617107515442
chr7 87505717 87505815 74.7704530563019
chr7 87849332 87849568 28.07098284893
chr7 89975835 89976071 21.2504851753809
chr7 91509992 91510228 22.9647888404167
chr7 91763076 91763312 24.165293788462
chr7 91764077 91764313 21.9438972464171
chr7 91790694 91790930 44.9021960425923
chr7 92157808 92158044 24.8146397486508
chr7 92219587 92219823 26.5945093248625
chr7 92371619 92371855 22.8947806355729
chr7 92533694 92533930 25.0163180709867
chr7 92643064 92643300 29.0142345095523
chr7 95960565 95960801 22.4959284599311
chr7 96746761 96746997 20.2315420721888
chr7 97762537 97762773 40.1868050235829
chr7 97795488 97795724 22.3089789061474
chr7 97847732 97847881 114.757492341571
chr7 98050356 98050592 36.9588757951078
chr7 98822126 98822362 22.6544139422702
chr7 98868379 98868615 20.8881249251814
chr7 99102702 99102938 23.1109693715831
chr7 99160653 99160788 118.387934600423
chr7 99263037 99263273 51.6611081690875
chr7 99276712 99276948 23.9964055886951
chr7 99291168 99291404 39.3654108912113
chr7 99362149 99362385 28.5614711335684
chr7 99430978 99431214 29.4689655073765
chr7 99432898 99433134 37.0616415430015
chr7 99698243 99698479 19.7873499727795
chr7 99755474 99755710 20.2629131853219
chr7 99756388 99756624 21.3815016067874
chr7 99765564 99765800 19.7429800609648
chr7 99766068 99766304 26.6721040920951
chr7 99845057 99845293 26.6624367911843
chr7 99845590 99845826 28.3289356086688
chr7 100025755 100025991 21.5296959287698
chr7 100026314 100026550 26.7910053552614
chr7 100048117 100048353 21.3952743365446
chr7 100076633 100076869 23.2039357244266
chr7 100080868 100081104 31.3972003529563
chr7 100113788 100114024 32.7999766923192
chr7 100136847 100137083 22.4403508982019
chr7 100143400 100143636 23.5981517979992
chr7 100154174 100154410 20.1941593334508
chr7 100199839 100200075 30.3660240497633
chr7 100201981 100202217 22.0054845816293
chr7 100239122 100239358 53.7802480718823
chr7 100271265 100271501 25.9187511523401
chr7 100397136 100397372 20.7591726653764
chr7 100399528 100399764 25.8050748485731
chr7 100399919 100400155 49.180557521866
chr7 100401497 100401733 21.6656987178989
chr7 100425472 100425708 31.5249813367651
chr7 100426941 100427177 34.3047113725578
chr7 100486960 100487196 21.7292772058995
chr7 100494765 100495001 45.4128847821897
chr7 100609453 100609689 49.0128973330422
chr7 100781553 100781789 29.3962866875744
chr7 100813061 100813297 21.2773119985007
chr7 100860799 100861035 30.6538482322034
chr7 100887553 100887789 21.8423279662511
chr7 100909222 100909458 43.1338620412725
chr7 100995791 100996027 21.105757729266
chr7 101372737 101372973 31.4179130540794
chr7 101457467 101457703 26.05271770797
chr7 101458769 101459005 26.081824028993
chr7 101500081 101500317 30.7237883955783
chr7 101557199 101557435 27.6136515733005
chr7 101724060 101724296 28.2998960616348
chr7 101922794 101923030 22.7336287165007
chr7 101933106 101933342 26.1128574647659
chr7 102082134 102082370 63.8067999101333
chr7 102105353 102105589 30.5747425724529
chr7 102624255 102624318 70.1825323266199
chr7 102633466 102633702 37.0366045062277
chr7 102760198 102760434 33.8529117667202
chr7 102789531 102789767 22.9911014630482
chr7 102793847 102794083 34.6074915377984
chr7 103450929 103451165 37.0385194330118
chr7 103484279 103484515 37.4018111824792
chr7 103555147 103555383 35.5650537087711
chr7 103559823 103560059 32.8664225429916
chr7 103636625 103636861 72.5737426808484
chr7 103848326 103848562 21.3045755900885
chr7 104584098 104584334 37.7190629970546
chr7 104585645 104585881 21.3524317818387
chr7 104622950 104623186 24.6294457643788
chr7 104624266 104624502 27.3737483074184
chr7 104652923 104653159 52.7691120384476
chr7 104771592 104771828 26.6680383963405
chr7 105161894 105162130 20.8165469544063
chr7 105659177 105659413 38.1802444315081
chr7 105664220 105664456 21.1211065515304
chr7 105712606 105712842 32.4671746895926
chr7 105752936 105753172 46.0125068087088
chr7 105856917 105857153 20.1837097696596
chr7 105925482 105925718 23.0045747578181
chr7 106209517 106209753 24.378600538202
chr7 106225908 106226144 31.3920147475848
chr7 106320014 106320250 25.2627291654983
chr7 106358740 106358976 36.0988233929973
chr7 106504132 106504368 21.4605570029958
chr7 106593312 106593548 28.4610978173563
chr7 106619113 106619349 27.0079916435712
chr7 106627084 106627320 24.1213312495561
chr7 106647850 106648086 72.5038935025776
chr7 106675934 106676170 32.7519730970184
chr7 106679757 106679993 20.7003604889082
chr7 106709959 106710195 30.1150076468799
chr7 106810130 106810366 30.1057033113566
chr7 107476865 107477101 46.4925420868258
chr7 107638659 107638895 42.5738192969309
chr7 107653029 107653265 24.5890623883688
chr7 107720683 107720919 19.9750153015301
chr7 107721559 107721795 25.4206156206263
chr7 107851937 107852173 23.9715425271344
chr7 108178761 108178997 24.0173946040579
chr7 108209910 108210146 21.0303101148265
chr7 111078699 111078935 23.996769938536
chr7 111846336 111846572 22.2653176262706
chr7 112073446 112073682 26.3897252004161
chr7 112213830 112214066 76.1501351782665
chr7 112758598 112758834 37.7738927209319
chr7 112765915 112766151 25.4739740374112
chr7 116141563 116141799 24.5222096981893
chr7 116166183 116166419 26.3314810929786
chr7 116516968 116517204 48.6888106836986
chr7 116590168 116590404 66.9288635568749
chr7 116654783 116655019 31.9766156162993
chr7 117400421 117400657 20.9149005933868
chr7 117432256 117432492 30.0381672247824
chr7 119693836 119694072 20.4805302252643
chr7 120628674 120628910 28.9581206046537
chr7 121036462 121036698 48.7229360305331
chr7 126341166 126341402 38.2281492308061
chr7 127228943 127229179 26.8531356103588
chr7 127292215 127292451 20.1303025717775
chr7 127294692 127294928 29.8162615878056
chr7 127526035 127526271 29.7088720647903
chr7 127527864 127528100 32.0580829346971
chr7 127535938 127536174 30.2817887932637
chr7 127626995 127627231 22.0487456693583
chr7 127684209 127684445 46.7527943989616
chr7 127983846 127984082 29.2937593469593
chr7 128049678 128049914 23.0735971955965
chr7 128095654 128095890 30.7206902294034
chr7 128379005 128379241 34.0754421836075
chr7 128379436 128379672 20.6959176985945
chr7 128423526 128423762 23.9057861508127
chr7 128452674 128452910 29.9348683954093
chr7 128467601 128467837 30.9446310835534
chr7 128472670 128472906 20.0389087108115
chr7 128500500 128500736 26.4978260538947
chr7 128790154 128790390 36.5617065328644
chr7 129041359 129041595 31.683656306924
chr7 129199446 129199682 23.2579686322633
chr7 129360280 129360516 64.6881442904143
chr7 129389965 129390201 28.6882815181599
chr7 129409035 129409271 30.7507949887402
chr7 129420224 129420460 21.9119847342991
chr7 129424981 129425071 65.4046695340082
chr7 129464756 129464992 21.2493979950224
chr7 129485396 129485632 29.3821069373152
chr7 129591349 129591585 37.5307288219564
chr7 129598571 129598805 126.929118104428
chr7 129609979 129610215 22.3995305572657
chr7 129691082 129691318 24.8655079750593
chr7 129772207 129772443 56.868617080905
chr7 129775577 129775813 51.0376542394279
chr7 129827237 129827473 32.7906931702664
chr7 130626300 130626536 21.7597847504583
chr7 130790849 130791085 23.5836638544237
chr7 133756737 133756973 34.9994152844181
chr7 133768729 133768965 24.33587012457
chr7 133886437 133886673 35.1573374562954
chr7 133894513 133894572 48.9716330490607
chr7 134278793 134279029 44.5077487883924
chr7 134422909 134422968 63.7107502064333
chr7 135195011 135195247 23.3461069918769
chr7 135335632 135335868 23.3057198229217
chr7 135608549 135608785 48.6149548731026
chr7 135614580 135614816 75.621929609532
chr7 135718252 135718488 52.2421407776235
chr7 135733911 135734147 30.3306196467629
chr7 135748901 135749137 30.2757460154008
chr7 137628024 137628260 32.6952864143179
chr7 137647782 137648018 21.3821692343319
chr7 137652136 137652372 36.4704127740125
chr7 137671165 137671401 53.6100262645427
chr7 137681227 137681463 21.3472130217294
chr7 137685080 137685316 20.1200821350268
chr7 137928255 137928491 81.9545242873722
chr7 137942334 137942570 36.1405712171723
chr7 138144969 138145205 33.4583895727231
chr7 138729264 138729500 27.8399008960409
chr7 138775725 138775925 83.9645046434134
chr7 138803089 138803325 31.1159259313811
chr7 138803748 138803984 23.0932540381348
chr7 138809111 138809347 28.78087669279
chr7 138818367 138818603 28.8077316545875
chr7 139024912 139025148 25.5147224126468
chr7 139025368 139025604 19.951994855053
chr7 139026034 139026270 19.9027805332261
chr7 139336116 139336352 23.9507250308654
chr7 139552853 139553089 23.8038014529191
chr7 139615939 139616175 22.9349700514416
chr7 139616298 139616534 37.2996555457741
chr7 139636698 139636934 20.4802806542789
chr7 139875240 139875476 24.4847927707526
chr7 139876964 139877200 28.872819586498
chr7 139923687 139923923 38.1611324780773
chr7 139934982 139935218 24.8466927671141
chr7 139941827 139942063 29.0360744019564
chr7 140017432 140017668 61.1559704252209
chr7 140022630 140022866 29.7442625629492
chr7 140091557 140091793 40.24378620356
chr7 140177102 140177338 43.6599413436738
chr7 140178585 140178821 22.6521571156887
chr7 140179052 140179288 21.7998350751738
chr7 140207778 140208014 19.8702544180515
chr7 140396292 140396528 25.6980712501026
chr7 140589554 140589790 20.519053892151
chr7 142219106 142219342 63.1211925646643
chr7 142506512 142506748 27.6295123371082
chr7 142506993 142507229 28.0717387924931
chr7 142536376 142536612 24.4316190203826
chr7 142659368 142659604 33.6134858642362
chr7 142661658 142661894 22.7948787378019
chr7 142985080 142985316 20.5771540746547
chr7 143077294 143077530 21.1429868863296
chr7 143201794 143202030 45.5024546456766
chr7 148395438 148395674 26.5100431122932
chr7 148450378 148450614 24.5258416763658
chr7 148549506 148549742 32.6227256513136
chr7 148581555 148581791 24.280685411165
chr7 148611472 148611582 89.8690048766126
chr7 148638029 148638265 25.8827873126651
chr7 148680440 148680676 33.1461420499512
chr7 148763021 148763257 22.7453207048819
chr7 148787875 148788111 24.9085944683179
chr7 148825279 148825515 20.1290862281875
chr7 148825631 148825867 40.2031283805652
chr7 148844305 148844541 33.4166806986652
chr7 148845137 148845373 21.8153128068195
chr7 148892561 148892797 21.6043089717044
chr7 149119452 149119688 19.7443447469804
chr7 149416089 149416325 31.7519089387285
chr7 149417104 149417340 27.8696980162004
chr7 149468793 149469029 37.6700301429177
chr7 150015187 150015423 21.1145584010227
chr7 150054904 150055140 20.7958181201173
chr7 150066124 150066360 21.8633606910786
chr7 150097527 150097763 19.9872470824212
chr7 150102342 150102578 47.1480135302012
chr7 150484696 150484932 44.4180764065721
chr7 150652947 150653183 21.1845979619757
chr7 150657473 150657709 46.5077664620348
chr7 150671831 150672067 22.9366639884189
chr7 150691765 150692013 198.611288217259
chr7 150700698 150700934 27.0295999044812
chr7 150705177 150705413 33.4470445573294
chr7 150705827 150706063 28.512100277824
chr7 150706476 150706712 25.0702362129387
chr7 150736512 150736748 55.9684432454074
chr7 150736904 150737140 28.1828361486588
chr7 150759425 150759661 31.0204307160558
chr7 150784592 150784828 24.6796580504979
chr7 150869676 150869912 25.2626821525976
chr7 150904168 150904404 33.1016532829569
chr7 150929491 150929727 31.5203207264734
chr7 150957015 150957251 25.1260571734234
chr7 151092627 151092798 97.9608551080314
chr7 151101389 151101625 19.7557566751403
chr7 151108814 151109050 20.1640452442553
chr7 151329371 151329607 27.6948061458551
chr7 151480036 151480272 47.6353680261619
chr7 152130856 152131092 21.3159638278191
chr7 152133344 152133580 30.9432082684468
chr7 152133791 152134027 24.0864716274664
chr7 152161089 152161325 49.7981787934277
chr7 152161637 152161717 44.819858901211
chr7 152457205 152457441 24.9339000546178
chr7 154468180 154468416 20.0825375365993
chr7 154469273 154469509 20.4307730598639
chr7 154861778 154861947 102.607227109089
chr7 154997259 154997495 21.8444633692189
chr7 154997935 154998171 22.6881057434464
chr7 155082880 155083116 22.4983521215818
chr7 155089194 155089430 55.0678884580793
chr7 155090528 155090764 22.4183348445298
chr7 155137660 155137896 28.1450662643011
chr7 156679169 156679405 23.728062068996
chr7 156701661 156701897 38.8526901015653
chr7 156742184 156742420 21.7076084832093
chr7 156745976 156746212 20.5710418144675
chr7 157092458 157092694 22.3845650959101
chr7 157190649 157190885 24.1651037265475
chr7 157191093 157191329 41.6480060584116
chr7 157194533 157194769 41.5917512280921
chr7 157197770 157198006 41.7488335480708
chr7 158030627 158030863 25.012308614727
chr7 158497621 158497857 41.7304763580945
chr7 158498779 158499015 19.7664866822021
chr7 158622341 158622577 25.1070751921253
chr7 158622703 158622939 27.6183277001055
chr7 158633950 158634186 20.2793231350173
chr7 158651629 158651865 21.1855361500848
chr7 158656712 158656948 32.7395145486223
chr7 158823562 158823798 22.1604490386939
chr8 2586751 2586987 28.9233191027006
chr8 2645771 2646007 44.8450695357267
chr8 2965544 2965780 30.5234531059464
chr8 3009605 3009841 21.7661706776694
chr8 3086424 3086660 33.4549421730219
chr8 6263932 6264168 21.541185799597
chr8 6603638 6603874 26.1970842691691
chr8 8102056 8102292 20.7950549005232
chr8 8930570 8930806 21.7426387911236
chr8 10573668 10573904 27.299672306105
chr8 10574533 10574769 61.1821010312651
chr8 10618446 10618682 23.0374306879071
chr8 10634900 10635043 98.4621871648281
chr8 10847763 10847999 29.650308990287
chr8 11207819 11208055 50.6164180461795
chr8 11422075 11422311 23.661145569567
chr8 11736883 11737119 25.2643323213155
chr8 11737278 11737514 21.2671750278635
chr8 11799829 11800065 33.6942269023148
chr8 12963435 12963671 23.8233292083814
chr8 15391315 15391551 27.8528347229775
chr8 15440137 15440373 44.3149222637906
chr8 17220592 17220828 24.981447439718
chr8 17924414 17924650 27.1463800835529
chr8 17980233 17980469 35.2771939288431
chr8 17987705 17987941 26.5395936440426
chr8 19179630 19179866 33.7830861320209
chr8 21366879 21367115 38.1776164147715
chr8 21716006 21716242 40.3096861028582
chr8 21817586 21817822 35.8881230243285
chr8 21824331 21824567 32.2922775200337
chr8 21912285 21912521 23.0495055968385
chr8 21917390 21917626 34.0088049719726
chr8 22516202 22516438 28.6992150412758
chr8 22754689 22754925 31.0675895614432
chr8 22758331 22758567 20.0408239010293
chr8 22775881 22776117 55.9748136382806
chr8 22880308 22880544 24.9796567830895
chr8 23315226 23315462 20.3722588782379
chr8 23351752 23351988 61.2040204888539
chr8 23366303 23366539 28.5686559478087
chr8 23385218 23385454 24.7948312471827
chr8 23849124 23849214 59.1504345143027
chr8 26242930 26243166 21.0413269101681
chr8 26248621 26248857 57.1901662222339
chr8 27187089 27187325 29.6176811184502
chr8 27190746 27190982 35.1465628113217
chr8 27219276 27219512 32.3174805166932
chr8 27221262 27221498 22.8772321832631
chr8 27587922 27588158 20.5307915982372
chr8 27631776 27632012 30.5323389400215
chr8 27697117 27697353 20.7822505258488
chr8 28176236 28176472 24.5494681074267
chr8 28800871 28801107 53.4864704713778
chr8 28941937 28942173 21.3045368868081
chr8 29083259 29083495 21.2006577009411
chr8 29107490 29107726 44.5232983439815
chr8 30240398 30240634 24.0956164426206
chr8 30583462 30583698 32.0948821796907
chr8 30586929 30587165 23.0337372284758
chr8 33341354 33341590 20.7257241287815
chr8 33370999 33371235 29.852447600597
chr8 37531233 37531469 25.4105803967287
chr8 37749377 37749613 53.4223947458808
chr8 37888419 37888655 38.4716286092608
chr8 37941086 37941322 20.261747767655
chr8 38006562 38006798 21.9239848093394
chr8 38135713 38135949 26.6208770034873
chr8 38240524 38240760 22.1136161961059
chr8 38424725 38424961 22.233889568915
chr8 38854905 38855141 22.2704154922757
chr8 40457194 40457430 31.0309793908155
chr8 41347696 41347932 44.2580918686316
chr8 41435478 41435714 30.3509903383404
chr8 41655129 41655365 26.4821253526172
chr8 41676248 41676484 38.6239982854918
chr8 41680199 41680435 24.7893088838941
chr8 41753488 41753724 19.7437979801593
chr8 42010916 42011152 22.4363800343962
chr8 42072447 42072683 21.3660240867059
chr8 42074591 42074827 23.8385936412261
chr8 42123660 42123896 24.998627247364
chr8 42157968 42158204 35.7216562393997
chr8 42359100 42359336 22.5501918059186
chr8 48469833 48470069 21.8171884323789
chr8 50023011 50023247 27.4496770160622
chr8 55046401 55046637 30.2969602072811
chr8 56757795 56758031 27.8016582778479
chr8 56760562 56760659 64.0069629362641
chr8 56832218 56832454 25.7675068941729
chr8 56852612 56852848 26.1453922599167
chr8 56928624 56928860 20.5804043782454
chr8 59555937 59556173 21.6033589689435
chr8 59559997 59560233 26.7335452694246
chr8 61242909 61243145 24.1788503664125
chr8 61705416 61705652 46.6037271715038
chr8 62571445 62571681 26.5004771544156
chr8 62672276 62672512 19.7351866446826
chr8 62672727 62672963 38.7862075610216
chr8 66557283 66557519 28.9162120775364
chr8 66629630 66629866 31.2396118006224
chr8 67017985 67018221 26.5190756049774
chr8 67030960 67031196 26.2723397188158
chr8 67036140 67036376 20.6107148455247
chr8 67341146 67341382 25.2979272323954
chr8 67967353 67967589 39.1080373024288
chr8 68022164 68022400 22.6365995116709
chr8 68277801 68278037 20.0372429366143
chr8 73046668 73046904 60.4152010642614
chr8 74268747 74268983 21.1769005066649
chr8 74283952 74284188 26.0197652998505
chr8 74371824 74372060 23.0515007065384
chr8 74660124 74660360 28.3474529163625
chr8 80766206 80766442 22.5366114284969
chr8 82754700 82754770 62.4664764496161
chr8 86290370 86290606 22.2207537914743
chr8 91094937 91095173 26.4895865547849
chr8 91554064 91554300 28.5518449063894
chr8 94514350 94514586 47.6366206073829
chr8 95369986 95370222 21.5724495913946
chr8 95569830 95570066 20.3676848291448
chr8 95907995 95908231 23.8073805111407
chr8 96079929 96080165 20.4746502544297
chr8 96241123 96241359 20.2722949386873
chr8 97273724 97273960 24.7456990394461
chr8 97536489 97536725 23.9775248428312
chr8 97961911 97962147 48.101271873888
chr8 98656350 98656460 56.7341867043382
chr8 98790691 98790927 21.7297121886772
chr8 98883231 98883467 33.0843263325561
chr8 99774174 99774410 28.3562772900957
chr8 99780985 99781221 28.5898510529213
chr8 101776229 101776465 23.3221949781576
chr8 101912656 101912892 25.1068751208905
chr8 102060883 102061119 20.5315982671227
chr8 102063947 102064183 21.257806611919
chr8 102149376 102149612 55.7363035966041
chr8 102169893 102170129 23.7150060653676
chr8 102171829 102172065 25.8387885731275
chr8 102914781 102915017 20.8864581738311
chr8 103513470 103513706 31.3847623785702
chr8 103554071 103554307 30.157137014361
chr8 103603674 103603910 22.2331666250186
chr8 103668271 103668507 25.5212127119025
chr8 103669119 103669355 33.671440055613
chr8 103820777 103821013 52.8776547359106
chr8 103823576 103823812 23.9181952401043
chr8 105349223 105349459 27.2568486913045
chr8 105677826 105678062 21.1612548831533
chr8 106334280 106334516 30.8621818034749
chr8 106341271 106341507 37.9582498783495
chr8 106532741 106532977 21.0449709164664
chr8 108511802 108512038 23.6523344205269
chr8 116660573 116660809 27.4085992334865
chr8 117742426 117742662 23.7782963464044
chr8 124027183 124027419 23.4110201869957
chr8 124053792 124054028 29.3101565690713
chr8 124179823 124180059 36.7067396901349
chr8 124194835 124194895 63.4132253508998
chr8 124428909 124429145 21.0272998614677
chr8 124429844 124430080 22.9635124934322
chr8 125029839 125030075 19.837488370421
chr8 125212399 125212635 27.653113473351
chr8 125503714 125503950 28.9748877627522
chr8 125551162 125551398 25.5825299838377
chr8 125647649 125647885 28.4151031359262
chr8 125649716 125649952 23.1475020785495
chr8 125968349 125968585 22.219779164739
chr8 126193211 126193447 29.8080625977463
chr8 126346418 126346654 28.7898065489431
chr8 126935390 126935514 83.7872044706601
chr8 128749985 128750221 20.8176814803357
chr8 128812994 128813230 27.5053094757339
chr8 128871904 128872140 37.7312066335867
chr8 128911085 128911321 33.9164844170396
chr8 128929789 128930025 31.0551838930969
chr8 128972669 128972905 33.1438064493266
chr8 128990050 128990286 20.3174826178851
chr8 129056688 129056924 24.3055954965508
chr8 129057285 129057521 29.9629282221072
chr8 129189167 129189403 34.3001812086245
chr8 130594452 130594688 32.0566352601261
chr8 130595365 130595601 33.8810255531517
chr8 130701348 130701584 25.0058786406217
chr8 130705123 130705359 40.9996830280159
chr8 134552445 134552681 34.8332178221144
chr8 135732372 135732608 40.6357705312703
chr8 135844442 135844678 44.3141420407867
chr8 141629033 141629269 37.5731050353002
chr8 141728096 141728332 20.8826426402643
chr8 142032517 142032753 20.1251749650159
chr8 142036992 142037228 20.5942378668431
chr8 142046213 142046449 56.1387311288961
chr8 142238619 142238855 23.9192274946309
chr8 142274366 142274602 24.7924253103344
chr8 142290652 142290888 20.6043688313031
chr8 143807868 143808104 23.9702263441822
chr8 143808457 143808693 34.6888360764626
chr8 144025097 144025333 31.6215426136168
chr8 144120411 144120647 27.6662690704226
chr8 144349324 144349560 46.323120931266
chr8 144363825 144364061 20.964859029203
chr8 144376014 144376250 32.3117927789034
chr8 144469984 144470220 20.7537319786839
chr8 144594866 144595102 20.8010175842761
chr8 145018038 145018274 19.8785163790999
chr8 145026078 145026314 20.3852766348159
chr8 145030789 145031025 22.6733729294303
chr8 145537450 145537686 28.0511441030139
chr8 145538756 145538992 21.8639907913209
chr8 145560293 145560529 45.0341331074866
chr8 145561798 145562034 51.7461911149003
chr8 145627417 145627653 21.4011904027376
chr8 145653850 145654086 22.5538874591172
chr8 145673814 145674050 33.51316427928
chr8 145689414 145689650 24.6582240529492
chr8 145733569 145733805 23.6593042186287
chr8 145734691 145734927 20.4628623264841
chr8 146230297 146230533 31.4403133826231
chr9 4852505 4852741 34.0734507015847
chr9 5849964 5850200 34.5241191716498
chr9 5879523 5879759 29.7679204967236
chr9 14322680 14322916 42.8537609557968
chr9 14395782 14396018 38.8315209513972
chr9 19161805 19162041 20.9688342175274
chr9 33151090 33151326 28.3344476561891
chr9 33161046 33161282 23.3507539254938
chr9 33239986 33240222 24.3774600852798
chr9 33816834 33817070 27.7013858615073
chr9 34150135 34150371 29.9708460159644
chr9 34396852 34397088 21.7896031216717
chr9 34989458 34989694 39.721822572404
chr9 35109269 35109505 37.2596963891041
chr9 35489671 35489907 20.3794815952474
chr9 35657716 35657952 23.6005752562188
chr9 35728516 35728752 21.0026047766984
chr9 35914463 35914699 21.1320795527847
chr9 35918854 35919090 20.3986528074353
chr9 35924299 35924535 24.727834299081
chr9 36006651 36006887 23.8166659871429
chr9 36258268 36258504 21.0888595260739
chr9 36301309 36301545 32.0163404669837
chr9 36665880 36666116 29.1628529840176
chr9 37120022 37120258 33.4125133254205
chr9 37197146 37197382 40.2559727494059
chr9 37409408 37409644 19.933523265676
chr9 37422440 37422676 19.8096642300902
chr9 37466124 37466360 24.1762187356103
chr9 37653504 37653740 35.1892124306005
chr9 37800624 37800860 23.3920131174334
chr9 37904257 37904493 27.6608852417288
chr9 38035920 38036156 60.036208574584
chr9 44781317 44781553 27.0153655559947
chr9 68455361 68455597 23.8053298908797
chr9 71293478 71293714 30.6323312287536
chr9 71390324 71390560 24.8460440822
chr9 71420491 71420727 23.629401398236
chr9 71576486 71576722 20.5649865145291
chr9 71634807 71635043 21.439408589871
chr9 73013205 73013441 29.8311515669708
chr9 75058308 75058544 53.2534879230231
chr9 75172584 75172820 22.5097605716397
chr9 77763510 77763746 23.6693867339057
chr9 78974366 78974602 20.214861556815
chr9 79071181 79071417 25.2781867049943
chr9 90131324 90131439 70.0060429346532
chr9 90133795 90134031 39.9927601236247
chr9 90166728 90166964 32.6782106802105
chr9 90407772 90408008 20.4234384693945
chr9 91362731 91362967 23.2521631474893
chr9 92221718 92221954 30.2534025957559
chr9 93927075 93927311 35.05941695823
chr9 93956040 93956276 24.8837051484991
chr9 94661277 94661513 25.7893165914524
chr9 94662347 94662583 42.3680601415346
chr9 94909553 94909789 33.9976907744182
chr9 94915866 94916102 21.0610039966686
chr9 95855735 95855971 23.871264509137
chr9 96430848 96431084 31.5285788783173
chr9 96928003 96928239 24.7031639285227
chr9 97136464 97136700 23.9477665460908
chr9 97519477 97519713 22.4915310290123
chr9 98224986 98225222 51.7658248008814
chr9 98271748 98271984 20.2457088094507
chr9 99253746 99253982 28.9421562910982
chr9 99540455 99540691 20.94306467966
chr9 99620311 99620547 21.1453529475946
chr9 100000531 100000767 19.813023121754
chr9 100174120 100174328 188.61157727107
chr9 100263543 100263779 33.731409594817
chr9 100700574 100700810 21.4277825360823
chr9 100723144 100723380 33.0681063621794
chr9 100745253 100745489 24.4717931125219
chr9 100747090 100747326 26.9486690499759
chr9 100931420 100931656 43.2345878777367
chr9 100944511 100944747 26.4439087269299
chr9 100955001 100955237 27.0260608894838
chr9 100987492 100987728 50.4101047653777
chr9 101002813 101003049 23.6190103262303
chr9 101137726 101137962 29.6161823104811
chr9 101337979 101338215 36.8969508959916
chr9 101338716 101338952 27.786983148086
chr9 101553495 101553731 31.7730681275935
chr9 101630055 101630291 25.6938028592166
chr9 101693158 101693394 36.7529106402922
chr9 101820226 101820462 48.463390132905
chr9 101837760 101837996 26.6116333711093
chr9 102863923 102864159 38.8162120973023
chr9 103115145 103115381 24.8866789176435
chr9 103189257 103189493 21.5084848480043
chr9 104296064 104296300 29.3176724587293
chr9 104603257 104603493 43.3282744479478
chr9 108409861 108410097 23.1761394741269
chr9 108438677 108438913 25.9671419842102
chr9 110014342 110014578 21.6533331371083
chr9 110556680 110556916 39.2970834761321
chr9 110856499 110856735 27.9104437059267
chr9 113133753 113133989 45.1702881510668
chr9 114364018 114364254 33.8677241074371
chr9 114663263 114663499 23.8724671695955
chr9 114742688 114742924 24.17458629687
chr9 115249794 115250030 23.4904506469256
chr9 115984199 115984435 21.471340354753
chr9 116126136 116126372 24.8003252510162
chr9 116131339 116131575 42.019575620526
chr9 116160539 116160775 48.6536936203209
chr9 117373457 117373693 20.0694454091148
chr9 117379488 117379724 20.0623141963019
chr9 119199570 119199806 24.288690329865
chr9 119227483 119227719 43.8227223266076
chr9 119228511 119228747 21.6486431171668
chr9 123165525 123165761 23.5667705532278
chr9 123529048 123529284 34.0391326866686
chr9 123688408 123688644 28.0507719104123
chr9 123917170 123917406 34.7697560984658
chr9 123964299 123964454 114.698170549791
chr9 124049267 124049503 27.0387229516875
chr9 124135213 124135449 23.1699412224355
chr9 124409336 124409572 19.7314193819852
chr9 125016649 125016885 29.4279619276954
chr9 125094520 125094756 22.341841443286
chr9 126066991 126067227 33.8019133581461
chr9 126817151 126817387 24.7157331843981
chr9 126872662 126872898 30.6500904110324
chr9 126964688 126964924 19.8133133870373
chr9 127047806 127048042 21.186461858043
chr9 127275201 127275437 25.2787746853543
chr9 127421410 127421646 24.1937727264076
chr9 127952087 127952323 24.2524178399345
chr9 128047208 128047444 54.8979600367958
chr9 128235570 128235806 21.5950357448886
chr9 128239551 128239787 31.1874049191126
chr9 128845040 128845276 24.5731016176656
chr9 130152870 130153106 28.760104113196
chr9 130301734 130301970 24.9499646769054
chr9 130324144 130324380 25.4051122033216
chr9 130698057 130698293 21.4107315163467
chr9 130800822 130801058 22.7513098308676
chr9 130843374 130843610 28.4037060021047
chr9 130856549 130856785 22.1449496633316
chr9 130877903 130878139 28.7414860611154
chr9 130922205 130922441 20.4863576190274
chr9 130922922 130923158 29.7767309556313
chr9 130953746 130953982 30.9130399562887
chr9 130955252 130955488 31.5465653176786
chr9 130965554 130965790 27.077654534572
chr9 131017583 131017819 21.4390762617101
chr9 131059022 131059199 96.5387859332087
chr9 131061417 131061653 39.6198987639403
chr9 131076633 131076869 41.051685661055
chr9 131084690 131084926 41.4630415935127
chr9 131103604 131103840 19.9664986562199
chr9 131182580 131182639 54.4854414420262
chr9 131320701 131320874 108.94154394927
chr9 131355396 131355632 40.64741585839
chr9 131534164 131534400 32.8382878901844
chr9 131632712 131632948 27.0827651276884
chr9 131831695 131831931 53.4577600481139
chr9 131936322 131936558 37.1676045867174
chr9 132008992 132009114 81.7946181401776
chr9 132020779 132021015 22.78475502916
chr9 132236329 132236565 21.1141298524939
chr9 132358232 132358371 63.2696013231266
chr9 132539485 132539721 32.2460693402365
chr9 132552696 132552932 41.0647262794541
chr9 132589142 132589378 20.0313067240425
chr9 132597416 132597652 23.6797208625971
chr9 132625492 132625556 73.7580745693792
chr9 132641495 132641619 91.5840695461073
chr9 132645337 132645573 21.9314067412877
chr9 132646728 132646964 31.971554269805
chr9 132648075 132648311 33.6604419799285
chr9 132672934 132673170 61.3880515912211
chr9 132805983 132806212 149.782166204714
chr9 132949504 132949740 21.2762032749111
chr9 132971387 132971623 28.7730294793621
chr9 133413010 133413246 71.1075024079019
chr9 133445724 133445960 19.822469845592
chr9 133556604 133556840 21.2665195517512
chr9 133783592 133783828 25.8211877942646
chr9 133796613 133796849 20.3601939262669
chr9 134192596 134192832 22.7231915605709
chr9 134206762 134206998 29.4579360688365
chr9 134248969 134249205 25.2998778504759
chr9 134279993 134280229 23.9288673042681
chr9 134503028 134503264 25.8926564627905
chr9 134512054 134512290 24.3757066371752
chr9 134989570 134989806 26.6007987984337
chr9 135457525 135457761 30.6746966026604
chr9 135674465 135674701 40.919261389393
chr9 135777384 135777620 25.5103359902888
chr9 135853903 135854139 48.7915184251766
chr9 135859666 135859902 30.9854490845946
chr9 135870034 135870270 43.4413702452851
chr9 135874729 135874965 29.8174460712265
chr9 135879607 135879848 93.6011159538139
chr9 135897781 135898017 24.0950267887389
chr9 135998590 135998826 32.3681552207426
chr9 136019920 136020156 21.4675807500075
chr9 136138945 136139181 20.0939918584677
chr9 137230379 137230615 53.842269106378
chr9 137248853 137249089 36.6329275499816
chr9 138360802 138361038 22.5657442799004
chr9 138384654 138384890 21.173045253083
chr9 138843837 138844073 36.6041644601085
chr9 138863864 138864100 53.7004897972867
chr9 138876629 138876865 25.48639263825
chr9 138884629 138884865 69.1995137173123
chr9 138973290 138973526 29.3882284943719
chr9 139129788 139130024 20.2120887559139
chr9 139142142 139142378 22.877190579258
chr9 139258199 139258435 25.9689750702137
chr9 139540399 139540635 20.2519687160839
chr9 139567476 139567712 21.4092696505016
chr9 139622701 139622776 63.6525902551378
chr9 139655330 139655566 19.762290604414
chr9 139769646 139769882 23.7305975210654
chr9 139858771 139859007 27.046482529036
chr9 139872653 139872889 27.7432718950566
chr9 139886343 139886579 26.2620664216408
chr9 139923873 139924109 26.6712627857074
chr9 139926482 139926548 65.8424244165065
chr9 139941051 139941287 20.4946563561131
chr9 140024075 140024311 20.3748534834203
chr9 140029676 140029912 22.2648283238829
chr9 140097084 140097320 29.8857061527301
chr9 140100019 140100255 24.5438834427036
chr9 140113387 140113623 32.8264051366004
chr9 140130892 140131128 25.2420580457733
chr9 140134872 140135108 22.2093977247655
chr9 140172097 140172333 25.9812460273447
chr9 140317547 140317783 23.0747426197737
chr9 140330516 140330752 19.9151900428968
chr9 140563777 140564013 33.7350614957497
chr9 141044367 141044603 25.7037818612032
chrX 178283 178519 21.6382456884069
chrX 2609208 2609444 26.5099309177966
chrX 2610315 2610551 22.5958499047107
chrX 9431110 9431346 36.8686185021135
chrX 9484090 9484326 21.7752606111248
chrX 11385932 11386168 25.740275139821
chrX 11479849 11480085 21.6861990135648
chrX 23918430 23918666 21.0012732284487
chrX 24072398 24072634 25.5976664236763
chrX 31890229 31890465 57.2703099509449
chrX 37486999 37487235 23.5436528737531
chrX 38494063 38494299 27.7597775433595
chrX 38512470 38512706 36.5292520537282
chrX 39710042 39710278 19.8272724663479
chrX 39969059 39969295 21.8896825583598
chrX 40032016 40032252 27.4480997042391
chrX 40125812 40126048 21.4126198322481
chrX 40869675 40869911 23.8452451438669
chrX 41815366 41815602 20.1980272132456
chrX 41955511 41955747 24.6281926766831
chrX 44203992 44204228 26.1773713664715
chrX 46907486 46907722 22.2331292657934
chrX 47342502 47342738 29.8943786548287
chrX 47521577 47521813 25.026582587282
chrX 47542960 47543196 36.3225634304314
chrX 48334330 48334566 25.0264185435623
chrX 48345912 48346148 20.7144468308619
chrX 48554697 48554933 25.1158217008359
chrX 48641300 48641536 33.0652367332704
chrX 48652819 48653055 21.6187120274192
chrX 48653641 48653877 19.7723159976467
chrX 48659100 48659336 33.6835768760347
chrX 48818885 48819121 23.3559736921985
chrX 48897400 48897636 23.6607069105849
chrX 49012614 49012850 25.5678195952281
chrX 49023677 49023913 20.4785943805547
chrX 49056503 49056739 26.4931783601954
chrX 49459896 49460132 20.1647982647899
chrX 53285079 53285315 27.1728059360041
chrX 53310773 53311009 22.3494185882071
chrX 55041463 55041699 27.3947021442146
chrX 65218002 65218238 25.9060840143935
chrX 65228516 65228752 34.3939193494737
chrX 65235028 65235264 21.2735932695838
chrX 65382227 65382463 27.906516678819
chrX 67652517 67652753 19.888292390858
chrX 69394203 69394439 42.6507655850828
chrX 71478123 71478359 19.9742721908279
chrX 77275652 77275888 29.8631838440997
chrX 78622899 78623135 25.8967352516399
chrX 102356689 102356925 21.1293069543931
chrX 102488228 102488464 20.5652451932763
chrX 108741764 108742000 25.3103948569728
chrX 109646198 109646434 19.9688919501168
chrX 109662148 109662384 21.1920370174572
chrX 117858931 117859167 46.0378810049947
chrX 118606648 118606741 55.8105279997012
chrX 118611857 118611916 66.3109360760713
chrX 118926434 118926670 27.9448604190519
chrX 118943246 118943482 31.3460501838227
chrX 120295362 120295598 21.1821195581545
chrX 122918794 122919030 33.3265432562656
chrX 124474446 124474682 24.7376348666791
chrX 124532783 124533019 43.4035883296856
chrX 129088861 129089097 46.444139645811
chrX 129313651 129313887 34.2603221957933
chrX 129728413 129728649 29.8018314598948
chrX 129843216 129843452 27.3425790370913
chrX 134975621 134975857 20.1584582114173
chrX 134996628 134996864 34.1823909111951
chrX 135967080 135967316 24.006510037588
chrX 136520362 136520598 51.4875111143478
chrX 139014378 139014614 23.4826775860668
chrX 148622375 148622611 32.2115038822548
chrX 148623272 148623508 30.5883844661192
chrX 150957704 150957940 33.0078992436507
chrX 153031098 153031334 25.1323655120341
chrX 153119001 153119237 24.2013509479189
chrX 153140866 153141102 28.5303690518985
chrX 153163437 153163555 76.2626079838838
chrX 153191592 153191828 24.3053242141555
chrX 153597296 153597532 21.3329890426737
chrX 154083615 154083851 42.4584187407593
chrX 154255399 154255635 28.9043491616836
chrX 154664630 154664866 26.2872357401665
