# Supplementary material for: Variable reproducibility in genome-scale public data: A case study using ENCODE ChIP sequencing resource
Source: FEBS Lett. 2015 Dec 21;589(24):3866–70. doi: 10.1016/j.febslet.2015.11.027 (PMC4686001; doi:10.1016/j.febslet.2015.11.027)
Supplement: Supplementary file advisedPeakLists.zip — This zip archive contains 56 advised peak lists (see main text and supplementary table 1). Files are bed like tab delimited text files, with 4 columns: chromosome, peak start, peak end, and peak score. [file mmc4.zip › K562_None_Max.bed]

chr1	540631	540987	77.53422203
chr1	714092	714451	165.3831309
chr1	740129	740485	79.62138814
chr1	762660	763016	102.2750898
chr1	778172	778528	65.56569582
chr1	805086	805442	178.6004938
chr1	834097	834487	30.96059283
chr1	834674	835064	40.65286392
chr1	839932	840386	491.26117
chr1	842136	842492	116.5245759
chr1	846577	846967	35.36791903
chr1	848187	848577	31.91376173
chr1	856411	856767	106.5374659
chr1	859075	859431	94.92734515
chr1	859969	860272	58.11170606
chr1	860527	860721	30.3544126
chr1	873499	873855	111.8563038
chr1	874529	874844	94.68412879
chr1	876922	877442	211.7196711
chr1	877799	878189	29.49799355
chr1	880276	880461	44.43639615
chr1	894462	894909	329.8239762
chr1	895779	896135	89.46282643
chr1	896560	897037	291.0273686
chr1	901527	901625	29.18829749
chr1	902225	902727	245.7569762
chr1	911841	912035	64.60142727
chr1	913428	913634	41.76402478
chr1	933986	934193	34.67931982
chr1	934509	935082	153.2437339
chr1	935237	936720	918.4303027
chr1	937170	937526	96.99843612
chr1	940411	940954	101.3824964
chr1	942029	942235	73.67984188
chr1	948587	948955	215.8286323
chr1	954714	954871	29.50634938
chr1	954990	955172	29.77331541
chr1	955452	955788	71.92756905
chr1	956145	956432	71.50387261
chr1	968536	968965	168.2340796
chr1	976021	976377	131.8431943
chr1	993628	993984	110.6312071
chr1	994857	995284	109.2283688
chr1	999456	999994	109.7142032
chr1	1003495	1003753	68.68809461
chr1	1004557	1004973	77.88893123
chr1	1005008	1005428	70.99127597
chr1	1007911	1008301	30.82201815
chr1	1010088	1010350	49.28443969
chr1	1015057	1015413	122.5423445
chr1	1015541	1015846	187.8025467
chr1	1028945	1029335	38.53816898
chr1	1045099	1045489	106.9672657
chr1	1047718	1048156	93.89405425
chr1	1050588	1050779	65.03453397
chr1	1051453	1051957	232.9670386
chr1	1057470	1057826	44.60369263
chr1	1059572	1059962	34.78744498
chr1	1078402	1078586	30.8428639
chr1	1080465	1080821	23.12738791
chr1	1083892	1084282	37.4918764
chr1	1091652	1092008	109.5302917
chr1	1092857	1093221	65.96514371
chr1	1109667	1109833	47.03963621
chr1	1110749	1111105	111.1597309
chr1	1120852	1121257	90.15940327
chr1	1134209	1134368	36.70190437
chr1	1136766	1137129	161.2319119
chr1	1139353	1139457	44.74929716
chr1	1148955	1149169	48.7220336
chr1	1166177	1166289	34.21263033
chr1	1166738	1167094	132.5714164
chr1	1167242	1168239	406.9933385
chr1	1200519	1200617	41.30432339
chr1	1209080	1209704	158.1981554
chr1	1219354	1219472	52.55235902
chr1	1227327	1227457	51.09124274
chr1	1228902	1229666	268.2308397
chr1	1234407	1234797	29.23679892
chr1	1240087	1240391	257.5802084
chr1	1241081	1241299	43.46647304
chr1	1241910	1242300	38.41677468
chr1	1243057	1244296	560.8881882
chr1	1245108	1245464	91.01066251
chr1	1250803	1251159	184.2635887
chr1	1259697	1260141	114.5798341
chr1	1260347	1260737	41.78348634
chr1	1270261	1270617	91.25974698
chr1	1283240	1283627	253.7793861
chr1	1284182	1284549	121.2134623
chr1	1293916	1294390	73.19180471
chr1	1307505	1307680	58.32887508
chr1	1310400	1310902	173.0479507
chr1	1333547	1333903	265.273856
chr1	1334642	1335141	208.8708234
chr1	1337349	1337739	40.1509716
chr1	1341683	1341979	78.70571473
chr1	1342409	1343168	374.3251689
chr1	1368565	1368921	123.993047
chr1	1370779	1371239	164.8573542
chr1	1376327	1376695	336.9165669
chr1	1397108	1397635	94.63602806
chr1	1406781	1407325	452.8329321
chr1	1407611	1408001	41.3761533
chr1	1408336	1408497	34.24950769
chr1	1440301	1440826	87.12990439
chr1	1446766	1447699	278.7897808
chr1	1486321	1486711	33.58962228
chr1	1490224	1490580	96.20740883
chr1	1499556	1499946	30.58399954
chr1	1508813	1509173	195.4692789
chr1	1509719	1510502	292.578482
chr1	1530043	1530258	65.68991048
chr1	1534859	1535324	335.4221071
chr1	1535682	1536072	36.05261186
chr1	1549846	1550305	185.1569974
chr1	1550529	1550973	136.5389924
chr1	1555438	1555828	37.64507346
chr1	1563084	1563225	38.09718597
chr1	1583270	1583626	108.4959543
chr1	1590386	1591148	123.5840478
chr1	1610251	1610641	43.20808486
chr1	1623826	1624049	47.9803656
chr1	1624115	1624419	50.14900505
chr1	1646527	1646917	39.91263422
chr1	1655625	1656437	161.9964931
chr1	1677636	1677952	43.20677984
chr1	1690208	1690647	231.5236752
chr1	1709498	1710681	396.0604836
chr1	1711814	1712212	93.80280073
chr1	1713687	1714193	212.4506903
chr1	1714389	1714745	44.41053469
chr1	1790054	1790444	71.65160434
chr1	1814918	1815274	22.64230105
chr1	1821368	1821913	94.56466564
chr1	1822411	1822819	255.2652366
chr1	1822964	1823405	130.4783245
chr1	1828549	1828939	36.16376686
chr1	1830782	1830896	54.85206294
chr1	1837668	1837938	235.310216
chr1	1838566	1839107	163.2622083
chr1	1839987	1840245	31.27069797
chr1	1840637	1840975	288.6732968
chr1	1850177	1851376	327.4875796
chr1	1857101	1857491	33.891885
chr1	1875428	1875784	89.84105098
chr1	1886372	1886762	41.07007822
chr1	1891492	1891848	87.76942574
chr1	1910281	1910869	103.4339847
chr1	1914682	1915038	30.04058617
chr1	1920562	1920952	56.10294548
chr1	1927610	1927966	29.88095796
chr1	1933296	1933652	40.27296893
chr1	1935089	1935445	81.29633334
chr1	1976214	1976591	184.4174857
chr1	1977889	1978303	55.51082392
chr1	1990718	1991024	202.9934229
chr1	2023033	2023389	105.9397703
chr1	2040201	2040316	47.33524965
chr1	2060802	2060998	69.52819576
chr1	2064706	2064869	55.82483872
chr1	2065038	2065170	30.66517228
chr1	2071271	2071433	61.52424073
chr1	2097822	2097965	54.44782343
chr1	2099717	2100107	29.54443059
chr1	2104883	2105273	30.96923479
chr1	2105767	2106134	175.3706735
chr1	2107139	2107835	327.164645
chr1	2110918	2111346	142.6794039
chr1	2111778	2112134	158.0224567
chr1	2115156	2115258	36.54321725
chr1	2120979	2121408	313.5646716
chr1	2124977	2125153	41.63747253
chr1	2125896	2126252	172.3813316
chr1	2126628	2126922	153.6005879
chr1	2129142	2129698	125.7442695
chr1	2130554	2130909	536.0613406
chr1	2135784	2136140	119.047635
chr1	2136697	2137284	253.2969009
chr1	2138593	2138811	49.66734173
chr1	2144146	2144499	191.9280956
chr1	2158885	2159460	86.37124074
chr1	2160397	2161189	118.0261035
chr1	2161719	2162133	130.3660006
chr1	2162362	2162830	56.77197946
chr1	2164450	2164629	37.63931424
chr1	2187052	2187408	31.00534713
chr1	2221809	2221955	42.63833741
chr1	2242933	2243289	149.2898872
chr1	2262321	2262711	30.93078627
chr1	2269699	2270089	43.86832332
chr1	2313170	2313561	55.64306766
chr1	2314014	2314404	35.43398855
chr1	2322839	2323460	214.1297557
chr1	2324213	2324312	41.37535963
chr1	2343475	2344903	455.8388111
chr1	2345324	2345680	186.9635463
chr1	2369099	2369489	37.39307623
chr1	2398691	2399081	30.81268044
chr1	2457069	2457459	29.96180249
chr1	2457566	2457922	26.33584967
chr1	2460046	2460436	33.0984736
chr1	2460707	2461063	29.62855741
chr1	2473060	2473582	460.3910443
chr1	2475936	2476292	170.4287373
chr1	2477508	2477664	78.55171384
chr1	2477680	2478012	167.2720173
chr1	2478326	2478682	85.67593588
chr1	2479424	2479780	32.33245047
chr1	2480197	2480492	266.5843377
chr1	2487029	2487385	133.1321724
chr1	2492128	2492484	32.58254074
chr1	2505926	2506316	35.4572695
chr1	2509734	2510090	91.84898212
chr1	2515287	2515643	24.31400131
chr1	2517218	2517536	183.3428997
chr1	2517732	2518154	225.7229172
chr1	2518194	2518679	80.39405272
chr1	2574005	2574241	51.68317653
chr1	2574577	2574933	74.63187477
chr1	2825093	2825280	51.90867965
chr1	2929185	2929354	40.43790805
chr1	2936725	2937115	29.34333782
chr1	2971200	2971456	66.56176355
chr1	3089005	3089395	35.00316446
chr1	3103078	3103468	30.01465628
chr1	3157612	3157845	59.15396854
chr1	3229675	3230087	145.974735
chr1	3236491	3236903	68.30354769
chr1	3238599	3238955	63.25989738
chr1	3239770	3240126	25.49939168
chr1	3280570	3280701	37.9776493
chr1	3339953	3340309	22.6821482
chr1	3341258	3341648	40.53582941
chr1	3360953	3361064	43.39413949
chr1	3369689	3370079	33.09127547
chr1	3370823	3371185	259.7159711
chr1	3382340	3382730	30.53647535
chr1	3396399	3396789	31.54640391
chr1	3416885	3417275	34.09015586
chr1	3423107	3423205	38.13212809
chr1	3448058	3448414	89.20328101
chr1	3455182	3455350	42.34995106
chr1	3481877	3482078	66.77411854
chr1	3502493	3502883	44.50421311
chr1	3514769	3515047	77.58108461
chr1	3535542	3535898	138.1770292
chr1	3541219	3541517	222.8315277
chr1	3542037	3542436	75.55620586
chr1	3566418	3566774	215.3343438
chr1	3568740	3568945	45.92871439
chr1	3585448	3585730	282.6763432
chr1	3597220	3597860	66.93928933
chr1	3604974	3605364	32.29255668
chr1	3638543	3638933	41.93533609
chr1	3643888	3644244	26.30656046
chr1	3663735	3664091	79.95372188
chr1	3672920	3673276	99.87206106
chr1	3688533	3688910	361.4057086
chr1	3689354	3689495	29.61474919
chr1	3689970	3690168	40.26799651
chr1	3690287	3690643	57.70029733
chr1	3691430	3691774	165.9192714
chr1	3692351	3692905	468.3583482
chr1	3701984	3702374	40.46827468
chr1	3712911	3713568	256.868662
chr1	3720457	3720558	37.21058573
chr1	3720622	3720754	32.03177553
chr1	3721258	3721425	40.09965185
chr1	3739056	3739412	194.7295839
chr1	3773743	3774086	244.0300338
chr1	3774680	3775036	137.3007285
chr1	3786488	3786844	110.8235555
chr1	3816567	3816938	139.4409395
chr1	3817741	3818135	230.8579473
chr1	3822728	3823084	80.29601076
chr1	3823782	3824138	74.39900831
chr1	3824496	3824852	163.542041
chr1	3827339	3827695	99.5785773
chr1	4036978	4037181	45.48120731
chr1	4039009	4039399	39.70565856
chr1	4166615	4167005	32.5369938
chr1	4288138	4288528	36.47346128
chr1	4805567	4805960	93.7070882
chr1	5541903	5542293	36.57119255
chr1	5611762	5611977	58.32073659
chr1	5720339	5720490	43.5541372
chr1	5746977	5747333	27.78090567
chr1	5748592	5748948	31.99382739
chr1	5781888	5782244	25.08558859
chr1	5806006	5806140	43.90898042
chr1	5812406	5812762	149.1863119
chr1	5977718	5978074	455.8146086
chr1	6009373	6009729	91.18230391
chr1	6040425	6040910	64.33286679
chr1	6043413	6043538	43.3128876
chr1	6051470	6051826	144.4674983
chr1	6052587	6052893	250.6353167
chr1	6053809	6053922	50.71046857
chr1	6067435	6067791	67.90423587
chr1	6079596	6079986	31.04197227
chr1	6086044	6086434	29.98214905
chr1	6094531	6094887	209.5717002
chr1	6112493	6112883	51.87835231
chr1	6133741	6134052	128.3241903
chr1	6140739	6140894	47.26833683
chr1	6165316	6165524	59.46400794
chr1	6165918	6166023	44.05740876
chr1	6184551	6184674	38.25884071
chr1	6187697	6188084	519.3199238
chr1	6200441	6200831	42.1462531
chr1	6201714	6202077	226.2244788
chr1	6208449	6208873	187.0600879
chr1	6259312	6259903	469.5302066
chr1	6264914	6265270	96.11625747
chr1	6265284	6265527	36.49751655
chr1	6265943	6266299	78.77315873
chr1	6268708	6269143	341.7195582
chr1	6269276	6269664	309.5870231
chr1	6295735	6296138	109.4155962
chr1	6305153	6305475	209.8821808
chr1	6305998	6306388	32.59889641
chr1	6306742	6307132	41.98093424
chr1	6319986	6320342	131.8324206
chr1	6336544	6336903	231.7021997
chr1	6403486	6403842	30.85076862
chr1	6410801	6411191	30.56435974
chr1	6419749	6420105	61.66789046
chr1	6438168	6438558	62.27338382
chr1	6453533	6454465	561.5323311
chr1	6464816	6464960	56.39698501
chr1	6474422	6474726	357.7209645
chr1	6480011	6480401	32.5433735
chr1	6480696	6480993	106.0890318
chr1	6483498	6483888	51.6475805
chr1	6484764	6485253	175.1122949
chr1	6486406	6486762	101.5078378
chr1	6500289	6500645	143.9797823
chr1	6531516	6531752	67.78723633
chr1	6532593	6532741	51.684677
chr1	6535626	6535806	55.64246812
chr1	6546538	6546894	125.2011864
chr1	6550063	6550201	32.24170451
chr1	6550441	6550831	30.26956233
chr1	6560773	6560914	33.91134273
chr1	6580044	6580400	90.24965283
chr1	6583655	6584045	67.14261991
chr1	6614155	6614780	197.8249829
chr1	6639898	6640382	121.695714
chr1	6640433	6640641	33.71441242
chr1	6640868	6641224	92.7019818
chr1	6641923	6642329	65.01121495
chr1	6644282	6644464	60.39404335
chr1	6645180	6645536	147.9875729
chr1	6660961	6661553	422.8444533
chr1	6661737	6663326	332.4245979
chr1	6663926	6664299	609.1521231
chr1	6669787	6670177	34.00018278
chr1	6673441	6673976	92.44063198
chr1	6685123	6685421	62.56932325
chr1	6761450	6762284	520.7924117
chr1	6784085	6784475	61.21108265
chr1	6836938	6837328	38.17278566
chr1	6844284	6845237	384.2873648
chr1	6846162	6846406	68.56545246
chr1	7022590	7022980	67.08481061
chr1	7027519	7027875	25.17567834
chr1	7058330	7058686	132.2682126
chr1	7072704	7073094	30.0542245
chr1	7130442	7130832	29.31156624
chr1	7296181	7296429	102.6458073
chr1	7432623	7432979	84.452092
chr1	7613426	7613589	50.91824816
chr1	7710893	7711249	123.4590282
chr1	7727600	7727956	23.91718557
chr1	7764617	7764721	37.59680218
chr1	7829981	7830371	67.88864251
chr1	7830944	7831557	144.8034413
chr1	7843811	7844559	242.9723356
chr1	7886455	7886811	227.2000461
chr1	7887266	7887622	74.81876094
chr1	7919622	7919720	39.68547185
chr1	8002309	8002814	248.8266217
chr1	8013903	8014578	266.2634285
chr1	8021318	8022159	250.9783237
chr1	8035311	8035701	82.72298245
chr1	8042324	8042714	45.44025365
chr1	8064785	8065155	107.0042863
chr1	8074603	8074737	56.92779967
chr1	8086185	8086802	444.4829662
chr1	8168065	8168455	30.50799184
chr1	8182771	8183127	99.96794059
chr1	8229808	8230164	67.40170966
chr1	8242084	8242492	64.39581904
chr1	8257852	8258294	363.6420351
chr1	8262175	8262531	29.44088318
chr1	8272028	8272384	65.0057509
chr1	8278689	8279045	31.45043217
chr1	8336312	8336516	67.99805134
chr1	8341891	8342247	104.9015726
chr1	8377908	8378285	116.4814547
chr1	8448996	8449412	75.81274451
chr1	8456859	8457249	81.39155879
chr1	8580537	8580893	25.68144702
chr1	8585908	8586226	290.2575686
chr1	8602053	8602572	129.3973709
chr1	8631636	8632026	32.69148153
chr1	8671708	8672064	115.2124366
chr1	8761545	8761935	30.52214779
chr1	8762251	8762479	85.9698228
chr1	8762945	8763770	274.1646734
chr1	8799366	8799756	38.81455962
chr1	8824038	8824394	142.3688909
chr1	8849387	8849743	112.188791
chr1	8874960	8875316	107.5313055
chr1	8876531	8876654	39.36977556
chr1	8876888	8877278	35.53319893
chr1	8877546	8877902	68.9327006
chr1	8877908	8878167	66.51865194
chr1	8886068	8886216	46.02642423
chr1	8905887	8906079	44.04294922
chr1	8908925	8909281	95.88610221
chr1	8918177	8918567	53.56575528
chr1	8922504	8922915	56.29377858
chr1	8933656	8934012	120.4267859
chr1	8936832	8937441	70.60230829
chr1	8937972	8939679	985.0994429
chr1	8940062	8940452	43.78996815
chr1	8962895	8963285	29.54979662
chr1	8971076	8971432	228.5308223
chr1	8973628	8974018	32.47036176
chr1	9065133	9065527	54.85027072
chr1	9127291	9127647	176.2105794
chr1	9131614	9131970	162.3762589
chr1	9139221	9139611	42.00035973
chr1	9188867	9189234	47.2256124
chr1	9189450	9189806	73.41167876
chr1	9212617	9212973	23.29649096
chr1	9220220	9220434	80.11878595
chr1	9294204	9295128	314.0881625
chr1	9310073	9310482	60.36721799
chr1	9327154	9327510	99.87107905
chr1	9360150	9360506	143.1787925
chr1	9409280	9409485	67.81895928
chr1	9488930	9489380	294.8482428
chr1	9533191	9533377	47.08200765
chr1	9551125	9551481	28.19449364
chr1	9555348	9555711	280.7832264
chr1	9589245	9589635	38.96087872
chr1	9599167	9599994	292.5466887
chr1	9600056	9600412	37.00872521
chr1	9648639	9648995	97.36355983
chr1	9649303	9649578	49.05034156
chr1	9653446	9653876	71.70403701
chr1	9687013	9687623	390.3023735
chr1	9689955	9690125	38.28860188
chr1	9712096	9712336	71.95683823
chr1	9747114	9747556	388.4076637
chr1	9747603	9748010	108.3010534
chr1	9749217	9749607	62.97268931
chr1	9749955	9750311	152.2249731
chr1	9777013	9777978	204.7852924
chr1	9779163	9779519	97.0118271
chr1	9785054	9785410	88.508022
chr1	9813132	9813534	71.36756889
chr1	9869320	9869710	29.96958362
chr1	9883820	9884176	23.28250765
chr1	9887672	9888062	29.72593985
chr1	9909686	9910076	38.79844902
chr1	9927516	9927926	60.93797681
chr1	9934938	9935328	32.03114092
chr1	9970437	9970879	123.0204968
chr1	9989455	9989811	96.48947203
chr1	10003257	10003659	185.3415939
chr1	10010355	10010777	75.33281001
chr1	10059058	10059448	31.33388252
chr1	10092591	10092839	81.01661621
chr1	10092987	10093317	108.6967036
chr1	10106062	10106418	188.4133627
chr1	10134464	10134854	33.71493795
chr1	10270406	10270766	107.4955977
chr1	10271727	10272083	92.85658684
chr1	10399807	10400197	65.50748875
chr1	10438483	10438839	97.69319384
chr1	10458610	10459701	524.3250989
chr1	10475429	10475846	77.67099509
chr1	10484150	10484540	33.96061588
chr1	10490154	10491007	460.72877
chr1	10519234	10519590	249.9772002
chr1	10532226	10532853	526.9572118
chr1	10533251	10533607	23.9975689
chr1	10534825	10535181	176.9753343
chr1	10554688	10555088	56.27008038
chr1	10571022	10571212	49.66203364
chr1	10571696	10572086	29.62947375
chr1	10615695	10616051	34.05031198
chr1	10616419	10616817	93.81732305
chr1	10643784	10644140	22.67287654
chr1	10691329	10691431	40.21866926
chr1	10706413	10706803	33.95898304
chr1	10708947	10709337	35.59337158
chr1	10711562	10711769	40.96834183
chr1	10711818	10712174	78.13230304
chr1	10713759	10714149	33.2807652
chr1	10750538	10750894	218.5274002
chr1	10754027	10754270	59.77751917
chr1	10853998	10854194	64.56119369
chr1	10895929	10896285	69.02425715
chr1	10927171	10927542	99.56864303
chr1	11000177	11000567	36.82779743
chr1	11052618	11053008	41.3070408
chr1	11054552	11054942	29.86020955
chr1	11071792	11072182	60.33858565
chr1	11072871	11073330	94.54790231
chr1	11097635	11098025	38.96997195
chr1	11112951	11113261	152.6356723
chr1	11113903	11114259	77.90270517
chr1	11119264	11119924	157.4000222
chr1	11120022	11120629	556.0909877
chr1	11121220	11121318	32.00881805
chr1	11159299	11159655	134.2091044
chr1	11159767	11160079	62.72777953
chr1	11322442	11323020	160.0245165
chr1	11333176	11333879	472.432353
chr1	11379085	11379532	60.26848591
chr1	11424254	11424610	174.9194926
chr1	11444211	11444567	146.7191685
chr1	11457581	11457937	22.90304267
chr1	11473197	11473431	103.6096163
chr1	11538831	11538997	36.03733272
chr1	11540171	11540527	76.60211269
chr1	11610723	11611079	173.8752506
chr1	11695990	11696210	54.60509407
chr1	11702439	11702795	26.54956727
chr1	11705902	11706039	50.77515545
chr1	11709311	11709889	142.2264965
chr1	11710387	11710864	205.7446577
chr1	11724086	11724534	192.7274781
chr1	11730792	11731148	24.06596344
chr1	11731476	11731832	32.10850221
chr1	11741003	11741710	92.49376001
chr1	11749907	11750152	82.86778912
chr1	11752992	11753382	50.3791801
chr1	11767251	11767607	25.19935606
chr1	11767790	11768146	127.2973314
chr1	11771192	11771548	96.87062433
chr1	11779819	11780132	278.3184738
chr1	11785681	11786037	92.10932393
chr1	11791813	11792203	72.73742039
chr1	11795931	11796289	374.5788343
chr1	11796825	11797181	193.2316029
chr1	11798711	11799101	35.48049755
chr1	11800892	11801296	62.83486629
chr1	11809231	11809535	336.5499976
chr1	11812805	11812984	53.81844539
chr1	11821972	11822409	309.4803259
chr1	11845186	11845542	124.7568335
chr1	11850896	11851317	83.40071948
chr1	11856561	11856811	65.27085632
chr1	11857810	11858166	119.2235888
chr1	11858562	11858920	355.4015375
chr1	11862720	11862997	54.80916258
chr1	11863475	11863801	139.0427694
chr1	11864922	11865312	30.42799022
chr1	11865747	11866966	577.0443941
chr1	11898720	11899110	53.79899554
chr1	11901279	11901635	127.1254245
chr1	11902149	11902634	531.5495745
chr1	11911277	11911667	33.15884927
chr1	11914581	11914971	31.45355988
chr1	11919335	11919691	199.4576373
chr1	11935176	11935566	33.99910715
chr1	11939615	11939971	89.36679064
chr1	11941149	11941505	126.2886901
chr1	11942043	11942549	70.28220962
chr1	11942883	11943317	262.1758847
chr1	11953973	11954329	94.60182928
chr1	11958908	11959298	31.79421036
chr1	11967875	11968231	24.89881446
chr1	11968485	11969194	180.1272511
chr1	11969542	11969983	135.6297477
chr1	11986540	11986896	112.4717674
chr1	11989884	11990225	381.7405703
chr1	11994610	11995005	215.7013752
chr1	11999149	11999539	49.0675388
chr1	12002439	12002567	50.83910031
chr1	12006339	12006729	32.09710104
chr1	12015200	12015590	82.03364977
chr1	12039882	12040701	160.6836725
chr1	12043482	12043850	269.8925826
chr1	12065596	12065992	166.3251277
chr1	12074202	12074558	156.5470443
chr1	12079427	12079895	261.0579667
chr1	12098740	12099145	372.8148381
chr1	12104661	12105069	56.96424628
chr1	12111999	12112460	64.0930532
chr1	12118283	12118673	29.84233286
chr1	12123203	12123803	563.4390781
chr1	12124147	12124477	94.07431174
chr1	12135777	12136161	101.4889439
chr1	12136477	12136833	96.38295975
chr1	12138586	12138976	39.13281749
chr1	12141887	12142277	39.40854264
chr1	12156050	12156406	30.46816865
chr1	12178673	12179029	86.76509162
chr1	12184840	12185196	99.08860354
chr1	12203758	12204035	326.5268041
chr1	12213312	12213702	95.84827875
chr1	12221894	12222250	163.6985454
chr1	12222451	12222841	48.52019692
chr1	12226851	12227582	283.6848204
chr1	12228137	12228493	135.1898695
chr1	12228819	12229175	117.4986985
chr1	12232964	12233354	32.86534948
chr1	12235074	12235582	70.17639428
chr1	12263711	12264067	84.87297604
chr1	12268920	12269276	36.7606077
chr1	12278581	12278971	72.06006728
chr1	12289930	12290206	154.092386
chr1	12467973	12468363	30.51904958
chr1	12493791	12494147	54.56853672
chr1	12494367	12494534	50.51649614
chr1	12501404	12501760	146.2225843
chr1	12508862	12509174	244.5244354
chr1	12535624	12536014	43.99493253
chr1	12538156	12538642	341.0155134
chr1	12539454	12539844	33.26453685
chr1	12540835	12541225	31.27730811
chr1	12541908	12542298	32.97082428
chr1	12555761	12556151	63.16358258
chr1	12588629	12588985	94.92279003
chr1	12589465	12589821	25.26215622
chr1	12599762	12600152	36.8645057
chr1	12601636	12602008	300.5902594
chr1	12609225	12609589	210.1926277
chr1	12609757	12610219	73.55252451
chr1	12612137	12612493	258.2585134
chr1	12614019	12614375	44.24353515
chr1	12618398	12618788	39.96947359
chr1	12626030	12626386	73.65074555
chr1	12661232	12661622	41.00878883
chr1	12661897	12662347	58.6603645
chr1	12664428	12664784	124.5479316
chr1	12676133	12676489	67.88807517
chr1	12677023	12677413	36.69686998
chr1	12677828	12678184	107.1592283
chr1	12678256	12678612	59.5659039
chr1	12679041	12679397	221.5259011
chr1	12679838	12680194	89.50553905
chr1	12716780	12716920	44.12374347
chr1	12717441	12717790	394.5182902
chr1	12718984	12719374	81.74944148
chr1	12805208	12805564	26.16599825
chr1	13038480	13038870	33.31906439
chr1	14025867	14026257	36.17386152
chr1	14026979	14027293	88.10637996
chr1	14057460	14057667	79.32750845
chr1	14075474	14075891	86.48658193
chr1	14076247	14076437	38.78984356
chr1	14135118	14135474	90.07596518
chr1	14136260	14136661	56.61201242
chr1	14286886	14287276	33.15059419
chr1	14421513	14421903	46.27879664
chr1	14672623	14673013	35.31342796
chr1	14748623	14749013	71.36062948
chr1	14761782	14762346	135.9667006
chr1	14763480	14763881	116.3930907
chr1	14769272	14769490	68.60110685
chr1	14769751	14770141	29.18285963
chr1	14777722	14778112	33.47818301
chr1	14806377	14806733	36.1020603
chr1	15065964	15066320	30.21304402
chr1	15101957	15102347	70.44754152
chr1	15103837	15104614	101.6624707
chr1	15105556	15105912	137.6403646
chr1	15106767	15107123	82.86139995
chr1	15109688	15110044	101.6055732
chr1	15143778	15144134	23.10755569
chr1	15146822	15147212	42.35618456
chr1	15148239	15148629	42.56265785
chr1	15166887	15167359	94.595775
chr1	15207233	15207623	40.35726969
chr1	15208500	15208924	74.58768166
chr1	15223739	15223831	92.68020296
chr1	15240851	15241241	38.98615797
chr1	15250458	15250814	137.2585971
chr1	15251279	15251635	73.49512083
chr1	15255983	15256339	153.1751703
chr1	15260071	15260461	30.2489136
chr1	15296678	15296943	284.1217206
chr1	15323175	15323531	77.73480249
chr1	15334570	15334737	50.16192479
chr1	15354003	15354431	58.04644623
chr1	15364713	15365069	25.09090951
chr1	15403301	15403657	110.87452
chr1	15426872	15427228	25.51284135
chr1	15442436	15442826	29.66071459
chr1	15478768	15479185	71.45312079
chr1	15480538	15480894	119.9204763
chr1	15504179	15504575	56.46808959
chr1	15544685	15545346	65.17808027
chr1	15550760	15551150	34.33108937
chr1	15562762	15563118	45.25126932
chr1	15571357	15571713	24.31671805
chr1	15586976	15587332	105.1847258
chr1	15598977	15599333	72.15990561
chr1	15616907	15617297	41.38417024
chr1	15637651	15638041	43.88455816
chr1	15649398	15649788	36.76793376
chr1	15650041	15650436	71.77652526
chr1	15653578	15653707	40.02502316
chr1	15655228	15655656	53.39757958
chr1	15661451	15661841	32.15444183
chr1	15666911	15667267	27.19884895
chr1	15672404	15672760	90.06687956
chr1	15678997	15679353	109.0531357
chr1	15685232	15685588	155.2894626
chr1	15707656	15708012	89.67955073
chr1	15736125	15736585	114.6099516
chr1	15737004	15737233	68.19740053
chr1	15743990	15744380	43.23005785
chr1	15750602	15750992	30.12804829
chr1	15756132	15756522	29.81860595
chr1	15757697	15758053	77.64743717
chr1	15765856	15766246	35.166605
chr1	15766925	15767110	58.03609891
chr1	15770990	15771324	397.2453435
chr1	15799095	15799507	89.42112696
chr1	15827898	15828254	103.0713778
chr1	15841579	15841935	108.9441658
chr1	15850568	15850784	49.3512179
chr1	15851323	15851679	82.81289403
chr1	15852997	15853567	388.9603179
chr1	15869130	15869520	30.0444691
chr1	15870169	15870559	32.0754963
chr1	15930046	15930364	383.8530283
chr1	15936161	15936551	38.96636983
chr1	15943730	15944738	300.6165018
chr1	15945235	15945591	92.32522988
chr1	15949229	15949585	97.41400249
chr1	16010688	16010875	50.33637862
chr1	16011413	16011584	39.58346781
chr1	16018817	16019207	32.51552792
chr1	16067815	16068205	91.8234255
chr1	16088138	16088494	23.13744113
chr1	16110782	16110920	46.77691361
chr1	16118518	16118874	82.86901776
chr1	16121408	16121798	31.77524367
chr1	16126910	16127266	105.7041792
chr1	16142028	16142384	23.2859067
chr1	16159772	16160145	146.6980401
chr1	16160813	16161778	267.1353732
chr1	16162307	16162945	222.6406498
chr1	16173902	16174814	278.8409284
chr1	16175841	16176810	325.1746104
chr1	16212797	16213153	144.0464425
chr1	16275562	16275918	26.76188791
chr1	16276096	16276538	307.6924154
chr1	16277257	16277385	45.79325729
chr1	16277986	16278376	42.73144174
chr1	16279103	16279586	213.0045607
chr1	16301969	16302358	181.3862976
chr1	16302428	16302784	59.84488271
chr1	16333493	16334003	59.2009212
chr1	16339162	16339518	23.44537619
chr1	16339728	16339958	52.74584863
chr1	16341184	16341520	478.7137766
chr1	16343990	16344346	158.6698509
chr1	16359320	16359676	91.05048569
chr1	16369343	16369545	48.24319815
chr1	16375247	16375637	34.02441901
chr1	16380605	16380921	73.68242129
chr1	16382137	16382945	207.1610713
chr1	16399580	16399839	60.18070024
chr1	16400053	16400263	37.51249898
chr1	16402478	16402868	32.83781801
chr1	16419129	16419519	34.5089092
chr1	16420050	16420456	58.12889666
chr1	16438322	16438511	68.86151725
chr1	16449452	16449808	146.3442571
chr1	16467317	16467707	36.56897754
chr1	16468307	16468405	29.90989374
chr1	16470291	16470657	138.0133151
chr1	16472289	16472692	85.41914942
chr1	16472855	16473227	129.543696
chr1	16473433	16473642	31.65268462
chr1	16477801	16478199	89.3110911
chr1	16488876	16489266	36.18164257
chr1	16490631	16491021	53.63758333
chr1	16493820	16494176	178.8449648
chr1	16499637	16499993	68.4370332
chr1	16502400	16502756	74.41017214
chr1	16514159	16514554	87.73126968
chr1	16521653	16521910	230.5473459
chr1	16533108	16533798	452.0612805
chr1	16542852	16543049	55.68495704
chr1	16543481	16544052	260.3295084
chr1	16558259	16558649	29.6342234
chr1	16563491	16563926	385.4357434
chr1	16570882	16571272	31.63690878
chr1	16575199	16575599	123.1520998
chr1	16669124	16669627	55.61005845
chr1	16678856	16679297	287.5293657
chr1	16679555	16679703	33.14877847
chr1	16693421	16693821	136.9662554
chr1	16693861	16694371	202.1181747
chr1	16733500	16733890	32.22414928
chr1	16745267	16745657	33.48678167
chr1	16766907	16767362	538.9969062
chr1	16770436	16770826	30.59066935
chr1	16816724	16817114	39.88970199
chr1	16825535	16825891	128.1583003
chr1	16832948	16833338	33.69406848
chr1	16845840	16846196	33.92602942
chr1	16872266	16872656	29.93573241
chr1	16886996	16887352	80.07563888
chr1	16928834	16929279	55.00004015
chr1	16939018	16939374	39.79772299
chr1	16939738	16940217	101.7529557
chr1	16940240	16940551	173.9596799
chr1	16941917	16942273	30.53424039
chr1	16947607	16947792	99.27490429
chr1	16951397	16951753	159.0291695
chr1	16970478	16970826	62.65957357
chr1	16970847	16971531	392.0224796
chr1	17004568	17004960	222.0124048
chr1	17013806	17014274	77.12189775
chr1	17029661	17030017	76.05550703
chr1	17030253	17030609	107.7769333
chr1	17034222	17034578	37.02610979
chr1	17036270	17036626	37.88663634
chr1	17041935	17042291	25.20862427
chr1	17053635	17053991	27.38510338
chr1	17093092	17093448	27.62749841
chr1	17222607	17223236	102.9021404
chr1	17230344	17230734	44.59040721
chr1	17231189	17231434	32.72868476
chr1	17231517	17231873	146.8095106
chr1	17240307	17240510	37.2234963
chr1	17248061	17248200	46.71009988
chr1	17249504	17249860	86.27438544
chr1	17257085	17257441	70.43117772
chr1	17278140	17278530	64.18959374
chr1	17287177	17287533	313.9801364
chr1	17335588	17335978	35.99622207
chr1	17338302	17338658	108.6980561
chr1	17340379	17340735	116.5842493
chr1	17380379	17380739	109.0380987
chr1	17386103	17386529	71.23668742
chr1	17452238	17452628	49.13066635
chr1	17462698	17463088	33.27318132
chr1	17475894	17475992	39.46327327
chr1	17487825	17488181	49.78817439
chr1	17518920	17519276	37.44472651
chr1	17563668	17563780	61.4301433
chr1	17586155	17586269	40.11987337
chr1	17600710	17601100	29.96282006
chr1	17607384	17607774	33.16038613
chr1	17674863	17675219	93.21278729
chr1	17686379	17686769	30.63217685
chr1	17727248	17727848	75.49792597
chr1	17732626	17733047	59.94359447
chr1	17746422	17746620	62.37224224
chr1	17764346	17764717	79.37479362
chr1	17764896	17765315	86.93791878
chr1	17766051	17766626	413.5800662
chr1	17767993	17768111	98.29243366
chr1	17802272	17802628	25.53999477
chr1	17815610	17815748	56.06147638
chr1	17820592	17821101	71.25198234
chr1	17828799	17829189	35.89918405
chr1	17896272	17896370	48.13359291
chr1	17933449	17933604	51.38490535
chr1	17955953	17956309	188.0812844
chr1	18081647	18082010	380.0866873
chr1	18085646	18086006	334.7850007
chr1	18152592	18152982	40.74815204
chr1	18648944	18649300	324.0547366
chr1	18779076	18779432	53.52175888
chr1	18861333	18861723	36.63025157
chr1	18918889	18919245	36.93743091
chr1	18924004	18924194	62.84793319
chr1	19007882	19008272	31.03648152
chr1	19029652	19030042	38.43537794
chr1	19126612	19127002	32.79862291
chr1	19133778	19134188	80.28829633
chr1	19134374	19134555	30.07755079
chr1	19147237	19147593	25.03686933
chr1	19163143	19163499	24.10284812
chr1	19181107	19181463	223.0213841
chr1	19201692	19202086	57.89607818
chr1	19210627	19210983	25.85063996
chr1	19219075	19219465	30.91064241
chr1	19229280	19229674	460.739638
chr1	19233938	19234328	70.89847489
chr1	19235593	19236086	117.8602232
chr1	19239600	19239990	35.68376344
chr1	19253134	19253524	32.19170563
chr1	19283235	19283388	47.77322346
chr1	19318129	19318485	26.96988238
chr1	19380738	19381128	30.03805572
chr1	19407735	19408376	93.94907973
chr1	19535967	19536486	241.120789
chr1	19536662	19537214	276.7267792
chr1	19577843	19578660	548.5447087
chr1	19587170	19587560	36.71952049
chr1	19591941	19592331	36.37899937
chr1	19626673	19627020	305.9022053
chr1	19638341	19638996	239.2230623
chr1	19639016	19639465	194.5887844
chr1	19640026	19640483	206.3049198
chr1	19652046	19652402	30.3662702
chr1	19667978	19668334	82.51716698
chr1	19716674	19717064	42.42842496
chr1	19731683	19732073	29.25467465
chr1	19772300	19772656	82.45229879
chr1	19787465	19787821	74.90228816
chr1	19794863	19795219	24.53238718
chr1	19795976	19796124	44.98430382
chr1	19803397	19803753	23.5654855
chr1	19812200	19812679	187.5379859
chr1	19814072	19814462	33.44684232
chr1	19821789	19822145	105.4994755
chr1	19839120	19839510	29.57904017
chr1	19923137	19923493	97.76312152
chr1	19923759	19924385	204.1828445
chr1	19965567	19965957	31.23757574
chr1	19971089	19971479	31.06857057
chr1	19975190	19975546	24.1784165
chr1	19977707	19977873	48.03652919
chr1	19979991	19980631	66.66734691
chr1	19986266	19986656	65.61731691
chr1	20002914	20003270	179.4339341
chr1	20035075	20035465	36.3582306
chr1	20042064	20042454	79.1649602
chr1	20126741	20126983	72.95919014
chr1	20151019	20151409	30.88066984
chr1	20196490	20196846	31.99469779
chr1	20204854	20205143	353.0684779
chr1	20208668	20209134	265.9584794
chr1	20268641	20269031	29.17227056
chr1	20427421	20427777	90.62813723
chr1	20478814	20479170	32.24280619
chr1	20492122	20492241	54.30768218
chr1	20493605	20493961	113.8043475
chr1	20505306	20505696	34.48487582
chr1	20511193	20511347	46.53719243
chr1	20511585	20512140	98.91548811
chr1	20512370	20512740	352.0218556
chr1	20512896	20513252	58.54564041
chr1	20514359	20514722	103.9287244
chr1	20515008	20515398	29.07420445
chr1	20518776	20519166	74.66884361
chr1	20521665	20522055	64.69741435
chr1	20523924	20524333	67.55294135
chr1	20525347	20525763	70.26115934
chr1	20537430	20537820	32.34816005
chr1	20539375	20539765	57.89617457
chr1	20590510	20590900	33.41624409
chr1	20669811	20669909	35.89561614
chr1	20693763	20693918	48.73719942
chr1	20703361	20703751	31.30707557
chr1	20767261	20767617	151.258349
chr1	20799685	20800041	118.3648262
chr1	20812902	20813076	52.1793753
chr1	20820375	20820731	68.66886377
chr1	20834435	20834791	116.7076867
chr1	20897824	20898214	64.61236006
chr1	20901744	20902100	23.57395521
chr1	20905461	20905599	38.95703101
chr1	20957218	20957608	64.72846408
chr1	20959672	20960039	420.9990601
chr1	20987736	20988091	206.252231
chr1	20993291	20993647	25.29148249
chr1	21023380	21023692	310.6009931
chr1	21041901	21042118	58.72531817
chr1	21043847	21044203	197.0128703
chr1	21044407	21044763	130.8788201
chr1	21051574	21051930	281.4031872
chr1	21059570	21059900	337.0397608
chr1	21112803	21113343	154.3603233
chr1	21113766	21114142	106.21221
chr1	21167211	21167567	23.15192879
chr1	21348750	21349140	91.72168689
chr1	21384615	21384971	30.62727195
chr1	21410627	21411017	35.86398068
chr1	21503433	21503955	246.3557908
chr1	21521836	21521940	62.20991389
chr1	21543341	21543731	32.75614585
chr1	21544429	21544624	44.17541184
chr1	21544818	21545174	71.42892656
chr1	21581740	21582096	23.70282912
chr1	21588082	21588593	240.0071051
chr1	21589284	21589640	101.4129948
chr1	21596678	21597034	76.27530021
chr1	21639103	21639232	49.52694422
chr1	21646463	21646965	150.4779566
chr1	21647029	21647311	104.5952748
chr1	21661153	21661583	51.9985571
chr1	21671831	21672640	182.9793551
chr1	21673156	21673355	47.67576758
chr1	21682591	21682788	66.59196832
chr1	21694955	21695354	69.30005161
chr1	21719137	21719793	149.0687078
chr1	21780467	21780823	131.8988046
chr1	21815257	21815613	71.65937709
chr1	21835273	21835826	98.18460646
chr1	21835883	21836044	30.66976353
chr1	21913462	21913828	257.2653819
chr1	21924876	21925032	51.3694364
chr1	21934405	21934761	128.5391825
chr1	21935281	21935671	42.68271199
chr1	21938611	21939001	32.92884754
chr1	21939548	21940076	140.0015781
chr1	21942904	21943260	25.19622409
chr1	21945506	21946000	499.8711985
chr1	21948168	21948558	29.37954202
chr1	21958387	21958962	121.0679814
chr1	21965165	21965555	45.78180926
chr1	21966143	21966570	86.61371339
chr1	21974388	21974755	433.1955725
chr1	21977827	21978453	92.91547995
chr1	21985683	21986047	196.9890473
chr1	21990154	21990332	47.04369678
chr1	21995662	21996018	52.63243873
chr1	21996189	21996463	48.91911562
chr1	22002401	22002757	118.0024915
chr1	22013637	22014029	81.20193206
chr1	22014296	22014686	79.91446744
chr1	22076392	22076748	97.3043486
chr1	22091138	22091528	34.42005949
chr1	22105548	22105719	50.04282095
chr1	22107967	22108357	37.6803933
chr1	22109186	22109900	174.1364477
chr1	22110196	22110285	63.00516508
chr1	22110980	22111574	62.29208024
chr1	22118220	22118576	88.84068102
chr1	22179521	22179877	139.400395
chr1	22182648	22182767	42.6237085
chr1	22192713	22193097	83.67684316
chr1	22213309	22213699	31.35793173
chr1	22223306	22223632	299.8176501
chr1	22229329	22229521	62.93511328
chr1	22231442	22232014	191.5121442
chr1	22233164	22233575	117.2190018
chr1	22235774	22235947	42.53370862
chr1	22236307	22236663	25.15025444
chr1	22237376	22237766	30.01300103
chr1	22238501	22238891	37.07181793
chr1	22241739	22242095	107.4918136
chr1	22243376	22243751	130.5286416
chr1	22246088	22246273	67.71534135
chr1	22247207	22247597	30.40709084
chr1	22251047	22251437	69.32649101
chr1	22251671	22252061	45.80830461
chr1	22260207	22260597	29.37336019
chr1	22262216	22262314	47.06063219
chr1	22262844	22263154	86.97992236
chr1	22263923	22264431	285.0243105
chr1	22269452	22269808	132.0510014
chr1	22273374	22273730	133.7189657
chr1	22283355	22283745	41.59719296
chr1	22290458	22290814	98.44707065
chr1	22310289	22310679	40.50559624
chr1	22333486	22333876	34.17241874
chr1	22345511	22345926	71.49863434
chr1	22349327	22349683	25.05158789
chr1	22351445	22351631	37.49019634
chr1	22352314	22352674	128.4878995
chr1	22375147	22375558	427.5137089
chr1	22378234	22378624	29.20869997
chr1	22378958	22379382	174.572731
chr1	22379674	22380030	87.70362331
chr1	22430571	22430961	36.24320815
chr1	22447990	22448378	198.3889539
chr1	22458381	22458773	76.30270111
chr1	22489604	22489960	34.74863613
chr1	22495107	22495463	119.9688496
chr1	22602319	22602709	33.31676454
chr1	22612038	22612394	94.62466904
chr1	22614674	22615064	33.39510156
chr1	22623183	22623539	31.08746302
chr1	22676202	22676592	32.69083465
chr1	22689634	22690024	40.09315557
chr1	22691965	22692355	67.64679882
chr1	22743094	22743450	33.73323687
chr1	22746949	22747339	33.03478802
chr1	22755136	22755492	66.25290028
chr1	22778167	22778691	445.3263715
chr1	22870219	22870609	33.71227703
chr1	22871184	22871405	77.45851254
chr1	22937981	22938337	79.19191489
chr1	22965789	22966145	79.9819118
chr1	22981152	22981542	32.17463031
chr1	23055382	23055504	40.17010836
chr1	23302913	23303269	112.6367492
chr1	23345674	23346203	359.7264303
chr1	23346724	23346961	62.98422796
chr1	23347142	23347498	75.19341759
chr1	23437204	23437780	242.600405
chr1	23442843	23443006	42.96051602
chr1	23448743	23449133	34.90905518
chr1	23494117	23494473	23.24646591
chr1	23494883	23495443	200.9473479
chr1	23496380	23496821	107.0508211
chr1	23504135	23504507	204.7621346
chr1	23669663	23670053	35.71642286
chr1	23670237	23670599	247.1781789
chr1	23670912	23671475	351.8648686
chr1	23694523	23694889	118.6998152
chr1	23695303	23695746	207.8526707
chr1	23696038	23696428	30.64714017
chr1	23698512	23698868	173.5303038
chr1	23703639	23703803	43.07842541
chr1	23707213	23707603	49.22751971
chr1	23710091	23710282	61.14104439
chr1	23716312	23716668	24.090211
chr1	23729464	23729820	140.2619283
chr1	23730379	23730742	161.7734216
chr1	23748184	23748574	31.47516909
chr1	23748890	23749053	67.78266647
chr1	23763061	23763180	33.10339352
chr1	23798045	23798435	35.18563285
chr1	23805526	23805882	133.0317465
chr1	23810507	23810866	78.1938145
chr1	23811202	23811629	131.0013557
chr1	23823540	23823930	59.00029654
chr1	23854718	23855074	107.6668465
chr1	23857211	23858093	217.7406603
chr1	23866211	23866567	173.6945161
chr1	23880915	23881806	374.6983862
chr1	23882072	23882428	70.36031775
chr1	23884785	23885153	161.719993
chr1	23885853	23886253	192.6534417
chr1	23888799	23889155	130.9037047
chr1	23893654	23894010	23.3766749
chr1	23916939	23917295	82.81466007
chr1	23942801	23943226	92.35004465
chr1	23963895	23964251	26.08107341
chr1	23999578	23999934	91.33741321
chr1	24018119	24018885	212.3289947
chr1	24053816	24054172	81.54055143
chr1	24069605	24070595	313.857954
chr1	24098626	24099036	67.04082804
chr1	24099337	24099744	61.88538248
chr1	24101918	24102060	55.26243412
chr1	24103102	24103492	33.29618781
chr1	24104278	24105194	351.1466663
chr1	24116649	24117005	97.15877772
chr1	24117388	24117795	144.819288
chr1	24118239	24118595	95.92971591
chr1	24119906	24120194	244.0871194
chr1	24125955	24126294	210.2929721
chr1	24127080	24127561	215.6101554
chr1	24136204	24136560	104.2787263
chr1	24137264	24137620	28.79038262
chr1	24138951	24139341	36.38078715
chr1	24151757	24152086	230.9671507
chr1	24164990	24165346	145.4758822
chr1	24194673	24195103	84.10703762
chr1	24231153	24231543	41.51360947
chr1	24237490	24237846	80.13877538
chr1	24246423	24246813	39.78603236
chr1	24247392	24247611	62.73789832
chr1	24284780	24285136	24.86145027
chr1	24285448	24285952	212.0028184
chr1	24285957	24286356	138.0328985
chr1	24306307	24307220	455.5493519
chr1	24397336	24397692	126.2739824
chr1	24438993	24439349	91.17785797
chr1	24446832	24447222	56.76137703
chr1	24452803	24453159	119.0842402
chr1	24528659	24529049	34.32881378
chr1	24648718	24649074	128.5408681
chr1	24717758	24718148	38.71101435
chr1	24738667	24738864	73.00932471
chr1	24739775	24740206	88.2081979
chr1	24741859	24742244	139.1690118
chr1	24742921	24743284	172.470213
chr1	24745727	24746117	77.49802238
chr1	24764951	24765307	33.31173491
chr1	24828773	24828920	47.5539125
chr1	24829234	24829590	142.9885354
chr1	24842121	24842511	31.3334185
chr1	24878427	24878817	37.6427094
chr1	24968212	24968407	51.44671702
chr1	24969306	24969873	276.728036
chr1	24970537	24970893	133.6175162
chr1	25010100	25010490	32.2109768
chr1	25015107	25015463	24.08082452
chr1	25022140	25022530	38.61833596
chr1	25068597	25068987	29.55339033
chr1	25070038	25070306	254.6046019
chr1	25071299	25072062	272.5192416
chr1	25072557	25072947	32.05413788
chr1	25091911	25092267	188.311095
chr1	25174528	25175103	277.0171481
chr1	25176331	25176471	51.67273681
chr1	25224580	25224970	31.324543
chr1	25235876	25236266	43.23083141
chr1	25237841	25238197	22.79045507
chr1	25243773	25244163	29.17045916
chr1	25278934	25279367	71.57460465
chr1	25293113	25293503	70.12000717
chr1	25330174	25330327	54.89765101
chr1	25360446	25360802	30.48815894
chr1	25407021	25407411	93.67269738
chr1	25496595	25496707	44.28724256
chr1	25542672	25543028	29.3829571
chr1	25558887	25559305	113.9996931
chr1	25559564	25559920	101.8040235
chr1	25563734	25564124	38.91531278
chr1	25566308	25566770	150.2504075
chr1	25573265	25574399	167.4354205
chr1	25583049	25583443	65.85624396
chr1	25628824	25629214	31.55867136
chr1	25663438	25663962	76.36289828
chr1	25664647	25665054	60.51439715
chr1	25687671	25688027	179.4644727
chr1	25696597	25696702	35.08234434
chr1	25739814	25740170	22.79143435
chr1	25755695	25756085	40.64522957
chr1	25756513	25757102	278.0611935
chr1	25757894	25758251	54.90069076
chr1	25758604	25758960	146.2398021
chr1	25808770	25809160	33.78888531
chr1	25844456	25844812	87.59282768
chr1	25846090	25846480	31.32688491
chr1	25867947	25868337	29.42653048
chr1	25875780	25876497	321.4852201
chr1	25876712	25877090	202.9413487
chr1	25895526	25895882	178.3779298
chr1	25903843	25904233	32.27941362
chr1	25907478	25907868	35.6051142
chr1	25910268	25910658	30.21272566
chr1	25935050	25935446	66.4083701
chr1	26019229	26019340	54.9831617
chr1	26021629	26021985	121.1962912
chr1	26030871	26031057	49.41284017
chr1	26042484	26042840	208.1202261
chr1	26109302	26109658	181.4708467
chr1	26122994	26123384	41.74975151
chr1	26126063	26126453	40.12588597
chr1	26137328	26137684	37.8360058
chr1	26144608	26144964	28.23961132
chr1	26145533	26145698	51.69048282
chr1	26146120	26146699	150.7269026
chr1	26147132	26147488	139.6647405
chr1	26148105	26148521	67.34533576
chr1	26185619	26186241	524.2905682
chr1	26187906	26188004	30.51662974
chr1	26201916	26202412	481.7253485
chr1	26206221	26206577	27.5348333
chr1	26221874	26222264	104.6168481
chr1	26231899	26232578	162.6775425
chr1	26232722	26233183	469.1859738
chr1	26235591	26235981	40.29957782
chr1	26244532	26244922	38.81627806
chr1	26260016	26260372	128.5825659
chr1	26319726	26320082	233.205771
chr1	26324520	26324998	387.2832072
chr1	26333282	26333550	71.68913569
chr1	26336669	26336814	47.72480108
chr1	26356471	26356635	52.43126926
chr1	26359221	26359425	72.15196168
chr1	26361567	26362164	171.2288794
chr1	26362478	26362834	110.5015555
chr1	26363203	26363301	46.14834099
chr1	26376330	26376686	114.0652239
chr1	26396788	26397379	159.0837064
chr1	26420546	26420936	63.07298754
chr1	26421206	26421595	132.1809922
chr1	26428651	26429041	30.1280061
chr1	26437206	26437738	167.5482182
chr1	26437922	26438576	220.5506246
chr1	26438632	26438940	83.34323537
chr1	26449680	26450036	93.3495686
chr1	26452923	26453313	31.58577132
chr1	26453701	26454057	133.4917554
chr1	26454176	26454532	22.72085634
chr1	26487823	26488500	394.8176489
chr1	26490670	26491027	133.6515281
chr1	26496179	26496785	657.5324014
chr1	26508757	26509147	30.56063325
chr1	26516881	26517237	25.90206181
chr1	26527316	26528096	280.3383199
chr1	26560551	26561113	196.4277013
chr1	26561513	26561882	316.2001741
chr1	26562372	26562762	41.01077787
chr1	26602116	26602398	316.3874892
chr1	26602823	26603179	26.37246101
chr1	26605826	26606025	31.79517913
chr1	26606312	26606761	167.6806723
chr1	26611244	26611722	571.3289921
chr1	26612369	26612759	32.00325602
chr1	26613520	26613953	314.360654
chr1	26621020	26621410	36.11692626
chr1	26632885	26633342	273.4289206
chr1	26635007	26635363	148.8410941
chr1	26644181	26644571	33.65231849
chr1	26645133	26645523	36.35399976
chr1	26648065	26648421	29.46077616
chr1	26662949	26663593	629.6664565
chr1	26678562	26678758	55.78730838
chr1	26685294	26685684	30.79482555
chr1	26690300	26690656	140.9166402
chr1	26700947	26701058	37.75738354
chr1	26704696	26705319	427.2659102
chr1	26714074	26714222	30.49550547
chr1	26717964	26718320	22.53784489
chr1	26722860	26723037	55.02966844
chr1	26735040	26735381	574.1519352
chr1	26735754	26735858	44.37353799
chr1	26736697	26737087	30.05546842
chr1	26738305	26738569	84.47469351
chr1	26743498	26743888	40.41330682
chr1	26758384	26759007	773.0943706
chr1	26796777	26797170	64.8546561
chr1	26798367	26799035	169.9346931
chr1	26799358	26799845	280.8469097
chr1	26813966	26814322	25.25307851
chr1	26825353	26825743	30.2079347
chr1	26826569	26827769	632.4374051
chr1	26828014	26828271	93.31081954
chr1	26856288	26856644	41.40847147
chr1	26857626	26858054	63.94093572
chr1	26860474	26860890	125.7340999
chr1	26865202	26865558	27.7964377
chr1	26868326	26868682	63.65521914
chr1	26882212	26882330	33.37664608
chr1	26910716	26911072	214.3229866
chr1	26946483	26948181	415.8257852
chr1	26962563	26962743	43.11510819
chr1	27003919	27004275	163.1511027
chr1	27012686	27013076	35.40942785
chr1	27018716	27019245	108.9281387
chr1	27019458	27020065	330.60437
chr1	27021862	27022487	315.8114971
chr1	27023469	27023859	30.29030617
chr1	27024502	27024892	88.77027256
chr1	27028709	27028855	60.58608069
chr1	27032877	27033233	150.2788907
chr1	27048622	27049012	29.21102647
chr1	27049617	27050374	360.2989589
chr1	27070530	27070893	200.4030869
chr1	27098222	27098515	324.6521354
chr1	27113084	27113680	185.2410509
chr1	27114204	27114903	134.0395806
chr1	27115390	27115878	96.29279118
chr1	27118041	27118397	140.9693744
chr1	27131637	27131993	110.0047209
chr1	27136500	27136890	35.51030752
chr1	27153353	27153709	193.3215336
chr1	27155213	27155603	32.47833147
chr1	27179577	27179933	25.15788588
chr1	27189231	27189587	143.9697306
chr1	27190691	27191081	29.42153055
chr1	27191433	27191956	262.4672922
chr1	27192140	27192310	30.92401375
chr1	27216325	27216950	122.0014089
chr1	27226747	27227103	216.4581474
chr1	27240477	27240833	86.44619612
chr1	27248050	27249016	404.6440779
chr1	27277071	27277461	76.77114046
chr1	27278742	27278967	67.52807929
chr1	27286899	27287089	68.90379215
chr1	27297275	27297665	29.69657114
chr1	27318127	27318355	77.11866842
chr1	27320483	27320839	160.7468043
chr1	27324129	27324485	116.4976032
chr1	27331226	27331409	45.74749011
chr1	27336391	27336781	29.92758228
chr1	27337471	27337827	139.0964918
chr1	27339275	27339910	161.4509049
chr1	27341749	27342139	44.42332488
chr1	27347945	27348335	30.25439842
chr1	27348916	27349014	29.50746945
chr1	27353532	27354102	105.5094667
chr1	27372420	27372776	290.8984865
chr1	27376250	27376525	313.3194447
chr1	27380886	27381276	87.4006007
chr1	27400732	27401173	65.86777681
chr1	27423887	27424243	37.11347784
chr1	27425685	27426075	49.86603794
chr1	27429179	27429569	33.49358402
chr1	27430015	27430405	38.71766192
chr1	27433082	27433472	30.42157622
chr1	27438571	27439042	104.4701737
chr1	27449150	27449506	101.0524476
chr1	27464039	27464395	96.65351271
chr1	27472512	27472702	60.34803761
chr1	27480406	27480762	32.52845461
chr1	27481409	27481773	135.4043191
chr1	27518588	27518944	127.1805427
chr1	27532362	27532752	43.0019993
chr1	27561008	27561364	143.8004137
chr1	27627293	27627683	33.81271748
chr1	27648429	27649059	306.0986684
chr1	27649326	27649537	61.11484465
chr1	27668335	27668691	80.43698198
chr1	27669367	27669723	85.98890336
chr1	27669821	27670177	22.84204853
chr1	27676096	27676316	54.05533241
chr1	27677254	27677452	61.9873676
chr1	27684009	27684365	169.1218762
chr1	27692045	27692435	42.18314684
chr1	27692663	27693233	112.8440077
chr1	27693368	27693724	24.11198299
chr1	27698990	27699346	76.62767164
chr1	27709659	27710015	97.24924804
chr1	27718723	27719333	276.1872156
chr1	27754782	27755169	247.0356739
chr1	27802632	27803022	30.68679347
chr1	27816443	27816799	88.47403483
chr1	27816954	27817316	72.70401896
chr1	27834749	27835107	238.3509787
chr1	27844489	27844714	74.50548242
chr1	27849600	27849956	210.9560726
chr1	27852499	27852855	213.9806034
chr1	27853243	27853887	217.1567327
chr1	27855719	27856046	240.1790701
chr1	27865368	27865590	69.28841056
chr1	27868957	27869649	159.1494203
chr1	27883204	27883618	67.56653882
chr1	27883838	27884194	112.8927587
chr1	27889211	27889567	23.87544476
chr1	27890414	27890652	68.19365065
chr1	27894879	27895307	154.1505519
chr1	27925691	27926047	23.27587227
chr1	27929873	27930229	94.74513161
chr1	27930469	27930825	83.59837622
chr1	27935164	27935727	144.4117927
chr1	27970422	27970778	103.1601397
chr1	27977136	27977492	234.8235343
chr1	27981651	27981840	45.85289245
chr1	27993231	27993825	60.40524259
chr1	27995892	27996248	217.5065615
chr1	27998693	27999049	115.9776161
chr1	28040612	28041002	42.29835365
chr1	28051921	28052353	425.0309839
chr1	28052650	28053018	144.5530473
chr1	28099499	28099855	211.5468674
chr1	28100004	28100360	65.41622397
chr1	28157048	28157460	175.6651439
chr1	28157639	28157936	31.20406704
chr1	28184559	28184915	34.27614197
chr1	28189782	28189937	55.90418597
chr1	28193748	28194104	110.0600758
chr1	28196206	28196596	36.60969019
chr1	28240920	28241729	569.3851239
chr1	28261403	28261759	120.767153
chr1	28285922	28286278	92.67938035
chr1	28286510	28286866	23.45214082
chr1	28306079	28306435	32.73565887
chr1	28329143	28329499	22.59122099
chr1	28382682	28383162	54.22902213
chr1	28384673	28384847	74.75983566
chr1	28392446	28392802	24.39244896
chr1	28414168	28414524	97.3090572
chr1	28414999	28415401	295.2687114
chr1	28421048	28421438	47.42573594
chr1	28441748	28442138	74.78364619
chr1	28474757	28475147	46.27704217
chr1	28481339	28481734	86.12766165
chr1	28499184	28499540	36.29330676
chr1	28559370	28559703	468.6051043
chr1	28562501	28562857	115.3655545
chr1	28563220	28563610	58.90873659
chr1	28573551	28574107	71.20260518
chr1	28574968	28575324	28.20909622
chr1	28576015	28576371	45.41560185
chr1	28582651	28583041	73.62197923
chr1	28585602	28586180	165.1911948
chr1	28593510	28593900	54.58396297
chr1	28605233	28605623	69.42617689
chr1	28623154	28623544	39.46026523
chr1	28628893	28629019	37.32237412
chr1	28640459	28640849	60.01874788
chr1	28655226	28655693	176.7381309
chr1	28695929	28696376	224.0336293
chr1	28718538	28718894	43.21952936
chr1	28739297	28739653	24.60808661
chr1	28743881	28744237	32.85932394
chr1	28827533	28827889	121.4847399
chr1	28832705	28832977	165.6621029
chr1	28835000	28835390	38.20093823
chr1	28837977	28838367	36.00843779
chr1	28840151	28840316	43.80344129
chr1	28841880	28842077	33.85017176
chr1	28844536	28845875	590.1535813
chr1	28871123	28871249	43.49135077
chr1	28879048	28879730	226.9423844
chr1	28907833	28908741	361.3797323
chr1	28916730	28917086	138.7682607
chr1	28969458	28970000	572.4905776
chr1	28970251	28970641	33.95608956
chr1	28974469	28974923	161.8758312
chr1	28975056	28975570	133.1301558
chr1	28995111	28995349	55.25339765
chr1	28996017	28996549	125.3078672
chr1	29045370	29045760	34.43818155
chr1	29062887	29063854	355.1010931
chr1	29064900	29065290	33.92727074
chr1	29117116	29117472	136.4984872
chr1	29138528	29138735	60.36715791
chr1	29172699	29173089	31.53338512
chr1	29186756	29187112	37.8453405
chr1	29194681	29195071	33.66504009
chr1	29202697	29203053	28.63115199
chr1	29203645	29204001	220.0302944
chr1	29208685	29209051	149.4051144
chr1	29210260	29210725	490.1105663
chr1	29211460	29211841	584.7268993
chr1	29213166	29213775	344.5699438
chr1	29214000	29214237	39.85714613
chr1	29214686	29215042	86.88938946
chr1	29220208	29220406	81.42815109
chr1	29229232	29229622	54.35155249
chr1	29240606	29240946	356.5417112
chr1	29241249	29241634	118.8322546
chr1	29253373	29253729	113.696351
chr1	29451060	29451273	32.09557729
chr1	29483491	29483847	149.4056283
chr1	29505899	29506289	31.48806241
chr1	29506360	29506716	22.6952534
chr1	29508296	29508784	278.71051
chr1	29529291	29529681	115.2648497
chr1	29557189	29557734	513.832808
chr1	29562791	29563147	72.38910749
chr1	29564841	29565096	76.88826153
chr1	29585816	29586206	31.53427369
chr1	29586352	29586742	68.68237773
chr1	29651436	29651842	64.4335941
chr1	29676657	29676955	326.4042666
chr1	29706003	29706393	29.59620818
chr1	29839847	29840203	38.0359256
chr1	30122528	30122918	73.25788457
chr1	30266548	30266904	28.21346901
chr1	30337475	30337831	25.07865161
chr1	30579074	30579240	49.3852898
chr1	30590582	30590938	56.14538725
chr1	30601802	30602158	23.87885297
chr1	30608539	30608929	79.90571163
chr1	30658699	30659055	67.21931945
chr1	30939411	30939806	56.05463491
chr1	31000594	31000984	40.77198636
chr1	31005511	31005901	39.09407001
chr1	31121474	31121864	34.05298617
chr1	31128601	31128790	64.49041433
chr1	31173780	31174136	113.5337056
chr1	31180909	31181265	24.11364888
chr1	31186161	31186551	37.5443661
chr1	31191491	31192422	644.0965595
chr1	31202125	31202481	163.9063639
chr1	31208381	31208737	27.7335932
chr1	31214029	31214459	65.32403076
chr1	31229432	31229729	206.1167923
chr1	31234469	31234825	24.42104584
chr1	31238625	31238765	34.94002869
chr1	31240949	31241339	39.71015577
chr1	31241749	31242349	280.1975311
chr1	31251051	31251491	464.7736463
chr1	31251746	31252136	30.75618685
chr1	31252425	31252815	89.70002037
chr1	31255178	31255568	38.82724427
chr1	31256373	31256729	23.26154939
chr1	31274585	31274941	32.24442344
chr1	31282514	31283020	170.1603915
chr1	31296796	31297152	121.0872758
chr1	31297240	31297421	51.72136049
chr1	31315508	31315903	86.310035
chr1	31327018	31327314	319.8929317
chr1	31331717	31332107	70.17731151
chr1	31345038	31345368	251.1301188
chr1	31360433	31360789	26.0858753
chr1	31368947	31369303	70.10123179
chr1	31372944	31373300	33.31207788
chr1	31376670	31376786	33.70241535
chr1	31381807	31382202	91.17100339
chr1	31384197	31384553	33.55661001
chr1	31386808	31387164	81.0755125
chr1	31392265	31392852	110.2913003
chr1	31407781	31408171	29.37046111
chr1	31439632	31440022	44.16563942
chr1	31514441	31514629	75.29929049
chr1	31538156	31538996	306.3482674
chr1	31542340	31542696	30.19721116
chr1	31543990	31544181	185.6357749
chr1	31545311	31545667	39.69995949
chr1	31557796	31558152	22.44557042
chr1	31584088	31584444	23.40870069
chr1	31595159	31595367	61.75751874
chr1	31627451	31627843	56.58930529
chr1	31628088	31628577	481.9485859
chr1	31632697	31633053	180.1343223
chr1	31643651	31644073	166.59635
chr1	31654345	31654902	488.9091652
chr1	31655151	31655507	117.4901659
chr1	31672727	31673117	31.74639238
chr1	31712678	31712813	29.52971575
chr1	31769421	31769809	145.103195
chr1	31846428	31846784	183.9711693
chr1	31867455	31867811	75.40549698
chr1	31883191	31883332	51.72589155
chr1	31944352	31944708	43.45337069
chr1	31956196	31956552	48.84249848
chr1	32014250	32014472	44.8873931
chr1	32089947	32090337	31.46334822
chr1	32098747	32099103	23.61972612
chr1	32110036	32110425	194.9484347
chr1	32110700	32111056	24.59545389
chr1	32144237	32144627	29.43353307
chr1	32170775	32171102	278.3075772
chr1	32180674	32181064	33.09541091
chr1	32181241	32181597	25.29339163
chr1	32181897	32182287	31.01973191
chr1	32208451	32208766	246.9523882
chr1	32211194	32211550	90.32801141
chr1	32216574	32216964	34.59262431
chr1	32230221	32230611	35.52986096
chr1	32253829	32254275	159.894336
chr1	32254809	32255165	89.78036042
chr1	32281500	32281856	307.84177
chr1	32292699	32293055	140.4969076
chr1	32327006	32327362	94.94142376
chr1	32331997	32332353	28.00654448
chr1	32345854	32346210	90.62751773
chr1	32354803	32355193	39.14628711
chr1	32392819	32393209	30.77628142
chr1	32394437	32394670	207.1082172
chr1	32402900	32403256	62.81771656
chr1	32403781	32404504	596.3312898
chr1	32405460	32405816	169.0009353
chr1	32409876	32410351	106.4508744
chr1	32410402	32410733	234.6299201
chr1	32420231	32420556	454.6444758
chr1	32421596	32421952	81.41255402
chr1	32423418	32423724	303.1331993
chr1	32429672	32430062	95.43358803
chr1	32478998	32479686	513.7240306
chr1	32480358	32480552	29.66488278
chr1	32481295	32481724	64.81082834
chr1	32487260	32487423	63.11564879
chr1	32538277	32538857	98.44277201
chr1	32569943	32570041	44.0815201
chr1	32573511	32574345	211.7216361
chr1	32588981	32589371	41.14098612
chr1	32599044	32599464	92.23750557
chr1	32608351	32608741	30.22764063
chr1	32645123	32645802	421.9774668
chr1	32651685	32652041	34.40982048
chr1	32666215	32666618	349.9530066
chr1	32667051	32667407	83.76745531
chr1	32671088	32671418	226.5972973
chr1	32681208	32681598	38.78490203
chr1	32687878	32688185	271.836138
chr1	32701698	32702054	94.28458862
chr1	32706904	32707260	246.9675809
chr1	32713772	32714128	144.0033592
chr1	32715616	32716006	32.16106433
chr1	32717043	32717433	33.45175977
chr1	32751231	32751621	44.74138006
chr1	32757263	32757653	179.6484139
chr1	32800752	32801146	184.7717719
chr1	32801290	32801618	49.1227187
chr1	32811164	32811520	216.8755946
chr1	32816539	32816985	617.4746854
chr1	32817065	32817434	126.4963578
chr1	32856597	32856953	89.55336672
chr1	32860129	32860485	86.63291506
chr1	32860627	32860847	54.38118364
chr1	32865449	32865839	30.9792103
chr1	32879508	32879885	417.0629005
chr1	32908024	32908219	40.00002944
chr1	32913882	32914272	36.11740042
chr1	32914386	32914742	26.58192861
chr1	32936730	32936881	47.7294682
chr1	32952834	32953224	30.25633573
chr1	32966454	32966562	33.03406297
chr1	33005346	33005525	42.00443305
chr1	33089452	33089588	51.20154158
chr1	33116375	33117455	709.7040962
chr1	33168659	33169015	60.23860193
chr1	33177849	33178205	113.7169992
chr1	33182185	33182610	86.49169427
chr1	33187653	33188043	50.81236123
chr1	33190751	33191107	107.0638727
chr1	33207186	33207882	62.17444853
chr1	33219465	33219663	51.90742024
chr1	33220024	33220380	70.33418891
chr1	33221336	33221847	57.51142902
chr1	33222994	33223350	64.84480718
chr1	33223869	33224010	47.39768874
chr1	33225734	33226152	67.18534626
chr1	33227096	33227486	35.28757487
chr1	33235290	33235414	36.86098387
chr1	33238584	33238974	63.3077
chr1	33280486	33280680	57.29254469
chr1	33282708	33283203	672.928286
chr1	33283736	33284092	24.97259065
chr1	33284259	33284649	34.7618505
chr1	33342241	33342597	155.3740749
chr1	33352174	33352497	369.821868
chr1	33358333	33358689	110.3144928
chr1	33366642	33367095	50.37043682
chr1	33385755	33386111	23.50800757
chr1	33405352	33405708	42.42058092
chr1	33429287	33429984	68.61266327
chr1	33430301	33430697	131.699261
chr1	33446722	33447112	33.59427816
chr1	33454815	33455205	82.25962033
chr1	33475121	33475559	86.14837988
chr1	33501610	33502058	481.3388421
chr1	33502234	33502885	564.715654
chr1	33510809	33511199	80.1431035
chr1	33515780	33516136	25.91837761
chr1	33520885	33521241	199.8072698
chr1	33546372	33546762	35.32203796
chr1	33551958	33552348	43.09960992
chr1	33562782	33563172	58.08588337
chr1	33565204	33565560	147.8085297
chr1	33592758	33593114	138.1990111
chr1	33646507	33646863	176.7829862
chr1	33647487	33647906	62.22196596
chr1	33728346	33728736	29.88402716
chr1	33740889	33741245	100.6309801
chr1	33761097	33761453	28.53548648
chr1	33761758	33761880	42.50889455
chr1	33814991	33815089	44.28415189
chr1	33815519	33816330	485.5134403
chr1	33833343	33833733	30.22521013
chr1	33839978	33840140	47.20363899
chr1	33849984	33850340	134.4009094
chr1	33862116	33862472	30.22901923
chr1	33896625	33897139	242.9188062
chr1	33919590	33919740	53.12020873
chr1	33938066	33938422	107.4043583
chr1	34090504	34090860	103.1536979
chr1	34098652	34099042	68.96491857
chr1	34628626	34629016	30.68573937
chr1	35226942	35227298	149.3772444
chr1	35250503	35250749	81.42789665
chr1	35309296	35309524	48.57040437
chr1	35311027	35311383	117.9824782
chr1	35318269	35318625	155.7997938
chr1	35325196	35325704	614.0537085
chr1	35331840	35332210	196.5754728
chr1	35390436	35390792	175.9920847
chr1	35411864	35412254	67.10176824
chr1	35450597	35451093	86.85770246
chr1	35497123	35497520	302.7426468
chr1	35544816	35545250	181.2689579
chr1	35627877	35628267	97.24001072
chr1	35657578	35658172	193.1706175
chr1	35658409	35658904	288.8569735
chr1	35667674	35668064	58.2125058
chr1	35708535	35708925	30.63391725
chr1	35734026	35734596	171.1940709
chr1	35744922	35745226	545.0148574
chr1	35999327	35999431	45.9540797
chr1	36010603	36010959	89.88415636
chr1	36022604	36022878	41.62523945
chr1	36023196	36023612	197.5752707
chr1	36034547	36034937	34.04169153
chr1	36103013	36103369	27.18286313
chr1	36106886	36107503	402.1684611
chr1	36126558	36126948	35.12938578
chr1	36129035	36129440	68.49711222
chr1	36173363	36173502	34.82725237
chr1	36181124	36181480	72.44394956
chr1	36183493	36183849	30.09711017
chr1	36184237	36185020	342.8787965
chr1	36192425	36192815	60.96526886
chr1	36234908	36235824	218.9215045
chr1	36236283	36236673	30.74219635
chr1	36273363	36273719	85.52952046
chr1	36320872	36321262	41.21432313
chr1	36335047	36335577	308.5900281
chr1	36342568	36342958	35.31330462
chr1	36347471	36347827	157.0613566
chr1	36348173	36348456	140.9079784
chr1	36348536	36348892	77.01755145
chr1	36352640	36353030	73.99797613
chr1	36359772	36360162	71.3601921
chr1	36396179	36397037	277.810335
chr1	36552829	36553185	125.9765957
chr1	36554282	36554878	283.7259521
chr1	36562626	36562982	129.7856113
chr1	36565146	36565558	66.59828272
chr1	36589074	36589314	85.53820871
chr1	36591283	36591381	36.18450937
chr1	36614756	36615474	120.0967915
chr1	36616498	36616683	139.9157859
chr1	36621357	36621567	52.70093068
chr1	36621940	36622691	127.9913566
chr1	36623801	36624157	121.9569491
chr1	36626595	36627027	73.00542587
chr1	36627658	36627821	34.21883213
chr1	36653747	36654137	86.95375276
chr1	36678439	36678795	24.34430515
chr1	36688661	36689051	37.02096917
chr1	36689657	36690178	265.535385
chr1	36690355	36690690	327.993385
chr1	36713984	36714340	94.9848735
chr1	36738685	36739041	80.47737574
chr1	36765481	36765837	201.3347189
chr1	36770099	36770455	23.42784687
chr1	36772440	36772974	77.24196227
chr1	36786677	36787518	449.520366
chr1	36789288	36789678	30.33567376
chr1	36794382	36794738	107.4839235
chr1	36834617	36835007	84.25852678
chr1	36837042	36837398	28.50082385
chr1	36838131	36838521	37.82853464
chr1	36839396	36839752	165.9596085
chr1	36840248	36840633	161.9337112
chr1	36841909	36842299	30.34403961
chr1	36850547	36850903	82.20263276
chr1	36851508	36851864	39.60112748
chr1	36852061	36852578	347.3963001
chr1	36853302	36853658	22.80315221
chr1	36863234	36863774	287.1713617
chr1	36866566	36866970	226.7312553
chr1	36886358	36886748	32.10954199
chr1	36929744	36930299	420.2543233
chr1	36958134	36958524	81.70850688
chr1	36979630	36980020	33.85295664
chr1	37019426	37019782	29.52388111
chr1	37074943	37075137	70.94891196
chr1	37116232	37116378	55.88004784
chr1	37169321	37169677	175.3866354
chr1	37289916	37290272	25.52712122
chr1	37486389	37486519	48.46821635
chr1	37624748	37625104	23.03153888
chr1	37721013	37721303	232.2437492
chr1	37754512	37754868	27.33799691
chr1	37889279	37889635	24.02309544
chr1	37900077	37900184	44.95134553
chr1	37920497	37921020	75.70905521
chr1	37924151	37924541	29.88313964
chr1	37937289	37937645	24.24913843
chr1	37939902	37940343	236.1055478
chr1	37941449	37941645	38.28129464
chr1	37945244	37945610	353.207157
chr1	37952963	37953319	89.63556236
chr1	37980195	37980777	364.739266
chr1	38019825	38020110	166.2778947
chr1	38022339	38022740	58.03805253
chr1	38027375	38027765	39.73525765
chr1	38061170	38061778	545.7726845
chr1	38155352	38155707	71.52153345
chr1	38155988	38156496	477.7530617
chr1	38157213	38157625	196.1912083
chr1	38157863	38158297	137.1779694
chr1	38229961	38230317	165.5605684
chr1	38231803	38231953	35.10621394
chr1	38259437	38259914	103.9995831
chr1	38261088	38261391	337.693989
chr1	38273161	38273674	151.8277415
chr1	38273822	38273923	24.97698469
chr1	38274067	38274423	68.45919866
chr1	38276761	38277117	26.20663911
chr1	38325172	38326098	433.7543644
chr1	38331213	38331603	32.65354637
chr1	38384897	38385287	51.60956227
chr1	38388538	38388894	175.1090355
chr1	38396356	38396506	57.33126649
chr1	38397276	38397848	93.42137292
chr1	38398470	38398860	29.77003309
chr1	38411814	38412170	133.6341283
chr1	38412557	38412893	296.0253184
chr1	38455587	38455993	308.8161926
chr1	38465199	38465560	83.97146977
chr1	38466763	38467119	23.13243936
chr1	38469647	38470003	74.29897957
chr1	38470223	38470613	38.93674505
chr1	38470960	38471316	82.89233176
chr1	38471927	38472103	56.6338564
chr1	38474993	38475350	111.6588761
chr1	38477906	38478397	764.308424
chr1	38484710	38484869	70.57594866
chr1	38497190	38497358	46.95884476
chr1	38511992	38512382	30.74400293
chr1	38512559	38512916	197.6852217
chr1	38529915	38530271	23.60419637
chr1	38533028	38533224	61.36366778
chr1	38637871	38638261	33.81620599
chr1	38679434	38679790	116.2598475
chr1	38731291	38731647	29.20104361
chr1	38757821	38758177	102.6303209
chr1	38759223	38759579	88.90266202
chr1	38774474	38774830	178.5824047
chr1	38775690	38776046	28.38307924
chr1	38955470	38955866	60.03163239
chr1	38989738	38990128	31.13541007
chr1	38993351	38993707	80.35456826
chr1	39073904	39074294	33.56018924
chr1	39117500	39117666	43.06480083
chr1	39210122	39210361	45.45539864
chr1	39211496	39211852	92.42843696
chr1	39239294	39239490	77.2838718
chr1	39269796	39269989	53.81595045
chr1	39281716	39282177	217.9122379
chr1	39325407	39325758	435.1619878
chr1	39338962	39339318	120.5172919
chr1	39381163	39381560	76.60332357
chr1	39419415	39419519	51.4352509
chr1	39424590	39424980	30.81637865
chr1	39429955	39430138	59.49046042
chr1	39456726	39457106	119.7159347
chr1	39491302	39491502	49.7437122
chr1	39491849	39492205	60.70158035
chr1	39492359	39492715	60.64657626
chr1	39512666	39512818	54.00071212
chr1	39528894	39529284	42.59467282
chr1	39547164	39547520	96.87395052
chr1	39555950	39556340	32.02908537
chr1	39570862	39571218	98.51897031
chr1	39571268	39571506	40.23040211
chr1	39582918	39583274	23.00560093
chr1	39624226	39624582	31.86549556
chr1	39630802	39631192	30.58967894
chr1	39633584	39633840	250.6262786
chr1	39649496	39649852	83.28394987
chr1	39657858	39658027	55.40766965
chr1	39662113	39662253	57.85698837
chr1	39679654	39680044	35.32626977
chr1	39680876	39681232	107.4192242
chr1	39683228	39683618	39.13154702
chr1	39696480	39696836	31.53710971
chr1	39724290	39724681	68.49284963
chr1	39851312	39851622	328.7628383
chr1	39857694	39858084	35.23509659
chr1	39864337	39864693	96.42651986
chr1	39874601	39875117	109.9603017
chr1	39876523	39876919	66.05108049
chr1	39956917	39957273	63.65167275
chr1	39972862	39973252	36.7581405
chr1	40004798	40005188	89.83977903
chr1	40040329	40040685	119.2423315
chr1	40041243	40041675	248.0005347
chr1	40042381	40042740	188.3479615
chr1	40061914	40062117	71.79192372
chr1	40097448	40097838	31.98073338
chr1	40105497	40105853	31.1895848
chr1	40111902	40112258	76.29148822
chr1	40123682	40124072	41.92269251
chr1	40143303	40143697	65.71287458
chr1	40158091	40158197	43.01816596
chr1	40167514	40167870	83.03425625
chr1	40177146	40177502	91.98930962
chr1	40204252	40204760	168.5102792
chr1	40254599	40255145	169.7629746
chr1	40264819	40265227	401.6303586
chr1	40265327	40265683	80.58508655
chr1	40282484	40282840	114.6915256
chr1	40282957	40283313	165.6287372
chr1	40297973	40298329	84.27412662
chr1	40311233	40311625	62.56208147
chr1	40348770	40349382	230.9780299
chr1	40358304	40358660	42.88398362
chr1	40364746	40365054	519.376835
chr1	40366277	40366633	169.6771164
chr1	40367396	40367799	153.3352158
chr1	40367886	40368242	97.84880244
chr1	40407202	40407592	37.15984535
chr1	40439159	40439515	90.9290907
chr1	40502276	40502672	60.54361776
chr1	40505508	40506635	174.281516
chr1	40523123	40523515	86.19912102
chr1	40524883	40525273	39.98592236
chr1	40562466	40563106	524.6183128
chr1	40596660	40597016	34.31874672
chr1	40626836	40627196	437.3716351
chr1	40642715	40643105	48.62197851
chr1	40687137	40687527	33.08211363
chr1	40723671	40724097	372.9340068
chr1	40780939	40781250	259.0924058
chr1	40791776	40792166	33.37494749
chr1	40804379	40804769	69.44346159
chr1	40805277	40805633	24.51016581
chr1	40807093	40807449	82.89229277
chr1	40839231	40839587	105.0451674
chr1	40839914	40840371	132.8285711
chr1	40915540	40915981	183.8849579
chr1	40916489	40916845	100.9905535
chr1	40935057	40935447	29.12377691
chr1	40942798	40943236	278.6967378
chr1	40974199	40974555	83.56100535
chr1	40997089	40997525	214.2559636
chr1	40998524	40998914	29.23998528
chr1	41059159	41059549	33.46862189
chr1	41099574	41100011	58.51820273
chr1	41105896	41106286	30.56839848
chr1	41116803	41117159	122.7414536
chr1	41119561	41119917	63.17568021
chr1	41131146	41131582	73.60211806
chr1	41134511	41134901	64.2268802
chr1	41157189	41158308	313.0361682
chr1	41174740	41175096	87.88582432
[truncated: 46,280 more rows]
