# Supplementary material for: Variable reproducibility in genome-scale public data: A case study using ENCODE ChIP sequencing resource
Source: FEBS Lett. 2015 Dec 21;589(24):3866–70. doi: 10.1016/j.febslet.2015.11.027 (PMC4686001; doi:10.1016/j.febslet.2015.11.027)
Supplement: Supplementary file advisedPeakLists.zip — This zip archive contains 56 advised peak lists (see main text and supplementary table 1). Files are bed like tab delimited text files, with 4 columns: chromosome, peak start, peak end, and peak score. [file mmc4.zip › K562_None_p300.bed]

chr1 713945 714261 41.6920672819232
chr1 840008 840324 31.0022079215095
chr1 856454 856770 78.4812451953056
chr1 859076 859392 27.414789309865
chr1 936151 936467 30.3365019401071
chr1 937210 937526 29.0101081478729
chr1 940364 940680 46.5354425344096
chr1 956499 956815 32.3752312071733
chr1 1045170 1045486 57.3535105601457
chr1 1070760 1071076 57.0748946334048
chr1 1092829 1093145 30.3121471835542
chr1 1120988 1121304 43.7169296532341
chr1 1209124 1209440 32.1479709991373
chr1 1243239 1243555 28.5331087744821
chr1 1253606 1253922 31.7192546430612
chr1 1310661 1310977 67.0688811479749
chr1 1334739 1335055 34.4739741251424
chr1 1342648 1342964 33.9187588903391
chr1 1347946 1348262 28.3860765631474
chr1 1368522 1368838 44.6891789118325
chr1 1406922 1407238 41.292661814451
chr1 1447158 1447474 28.7557608269411
chr1 1510134 1510450 54.3727903766441
chr1 1583290 1583606 53.8831165505679
chr1 1590362 1590678 37.896376828559
chr1 1655654 1655970 52.8117655293723
chr1 1690264 1690580 44.6078966181569
chr1 1711852 1712168 27.59660492568
chr1 1778512 1778828 33.0250803504348
chr1 1790094 1790410 50.2347882611238
chr1 1814881 1815197 70.8693919465697
chr1 1822425 1822741 36.0823029999564
chr1 1828586 1828902 38.7371711060322
chr1 1927633 1927949 46.3057878718396
chr1 1933322 1933638 36.2583421585746
chr1 2111833 2112149 115.982662218322
chr1 2120805 2121121 35.4027748970128
chr1 2130552 2130868 27.2022227826991
chr1 2187267 2187583 27.2541967938051
chr1 2222176 2222492 63.393735060023
chr1 2323022 2323338 37.4047576837105
chr1 2473043 2473359 27.504002343058
chr1 2517319 2517409 117.598642157446
chr1 3229707 3230023 42.7722733639554
chr1 3238730 3239046 41.6932790800488
chr1 3521084 3521400 45.377512736418
chr1 3566426 3566742 29.1717177545369
chr1 3569827 3570143 28.3636568692872
chr1 3676403 3676719 39.516825574271
chr1 3691473 3691613 172.184466914132
chr1 3712984 3713300 55.5703507677469
chr1 3724365 3724681 43.4534304957706
chr1 3786519 3786835 30.1013510516747
chr1 3816669 3816985 36.3516639928051
chr1 4838185 4838501 29.3864769331598
chr1 5364755 5365071 66.2482501491775
chr1 5945951 5946193 287.255350290714
chr1 5977711 5978027 92.0154082369442
chr1 6053733 6054049 65.17075198642
chr1 6067452 6067768 44.0903602369599
chr1 6259629 6259945 47.525447201762
chr1 6419862 6420178 136.217211590267
chr1 6454003 6454319 49.0246420535254
chr1 6486443 6486759 35.5063029101822
chr1 6489763 6490079 48.8050106346404
chr1 6577607 6577923 60.0468058270382
chr1 6614499 6614815 40.4363515286616
chr1 6621949 6622265 30.8798851383698
chr1 6661095 6661411 56.6034766536052
chr1 6664048 6664364 32.0732566436804
chr1 6673446 6673762 36.2980291304508
chr1 6761774 6762090 58.2055829677367
chr1 7018529 7018845 52.2151888948988
chr1 7646275 7646591 51.1500512546001
chr1 7681985 7682301 29.4284137968402
chr1 7689538 7689854 29.1170115436451
chr1 7829980 7830296 39.2673797362234
chr1 7891558 7891874 38.2787015476168
chr1 7909782 7910098 33.6716408689251
chr1 8000855 8001171 39.5668923848165
chr1 8014014 8014330 31.7945783339404
chr1 8021463 8021779 59.1114445034394
chr1 8064836 8065152 137.937746657482
chr1 8182673 8182989 57.0297691618113
chr1 8242392 8242708 27.8755798830025
chr1 8257881 8258131 222.239810351167
chr1 8272049 8272365 77.8771174651379
chr1 8374360 8374676 28.0601323626004
chr1 8449126 8449249 141.439408265516
chr1 8578330 8578646 61.6050715989923
chr1 8580497 8580813 29.4336870638744
chr1 8585989 8586305 57.3215258436528
chr1 8602242 8602558 161.181458406632
chr1 8686504 8686820 99.2203075532913
chr1 8761393 8761709 31.8148227903175
chr1 8763417 8763733 50.7987910711257
chr1 8823992 8824308 36.8231337246194
chr1 8849440 8849633 199.834876387309
chr1 8850524 8850840 35.1335119850413
chr1 8851091 8851407 54.7590565189029
chr1 8874970 8875286 33.5157507836648
chr1 8882845 8883161 36.0509110431093
chr1 8908990 8909306 28.2463153414035
chr1 8918153 8918469 76.6828197251935
chr1 8933640 8933956 58.4974351589597
chr1 8937988 8938304 32.2519270295657
chr1 8939397 8939713 30.7320210269037
chr1 8940135 8940451 90.3070530280602
chr1 8960072 8960231 166.945824008154
chr1 8963582 8963898 26.9489289082975
chr1 9135057 9135373 35.9950388495671
chr1 9224022 9224338 52.4725962130402
chr1 9335561 9335877 36.1050684941336
chr1 9360223 9360539 52.7859058106958
chr1 9470834 9471150 28.9357100837533
chr1 9488890 9489206 43.5839554453369
chr1 9599157 9599473 44.4587720983269
chr1 9648491 9648807 28.6546778112709
chr1 9675715 9676031 29.4900187599479
chr1 9689684 9690000 28.5070236433283
chr1 9717638 9717954 31.6459969288012
chr1 9774255 9774571 52.6268892562957
chr1 9777686 9778002 77.7157656757875
chr1 9779173 9779489 86.7453671926391
chr1 9934969 9935285 35.1293722503092
chr1 9970681 9970997 40.3885215823769
chr1 9989427 9989743 130.688265246413
chr1 10003335 10003651 43.7175773186945
chr1 10092566 10092882 46.4770729825878
chr1 10127079 10127395 28.4798384097385
chr1 10448141 10448457 30.3678155796823
chr1 10460654 10460970 91.8660774617257
chr1 10475482 10475798 92.3459708342026
chr1 10490290 10490606 32.2702427809816
chr1 10519209 10519525 43.2086585001177
chr1 10532424 10532740 43.8050165562951
chr1 10534805 10535121 51.9437423201348
chr1 10571067 10571146 111.079619654025
chr1 10615700 10616016 35.4075658373399
chr1 10616440 10616756 53.742220216119
chr1 10628057 10628373 29.4928593592197
chr1 10777394 10777710 35.9532102600914
chr1 11072400 11072716 41.8902827018597
chr1 11238371 11238687 45.3498973384431
chr1 11322717 11323033 62.3925530462975
chr1 11508462 11508778 43.7537618831486
chr1 11675188 11675504 49.4487414216941
chr1 11724078 11724394 38.9337607397766
chr1 11730890 11731206 34.0770867816897
chr1 11731602 11731730 196.521761933193
chr1 11741455 11741771 36.5331202154907
chr1 11757212 11757528 59.1213210099154
chr1 11795957 11796273 27.5651985296384
chr1 11800923 11801239 64.5396152613321
chr1 11845272 11845588 42.9535614228126
chr1 11850964 11851280 52.7588161063825
chr1 11856530 11856846 74.5714089875706
chr1 11857899 11858147 298.917357208573
chr1 11858518 11858803 339.100195341093
chr1 11863599 11863915 45.3553982283661
chr1 11866017 11866333 90.1359434365416
chr1 11902404 11902582 226.173796288916
chr1 11942029 11942345 28.6965986210228
chr1 11942988 11943104 168.263630300617
chr1 11968101 11968417 101.086321450198
chr1 11969748 11970064 110.002206719966
chr1 11989907 11990223 32.936778249699
chr1 12015305 12015621 59.819909815726
chr1 12040348 12040664 26.9036601335454
chr1 12043574 12043890 90.4256883915807
chr1 12061649 12061965 41.2740386877186
chr1 12065618 12065934 143.620867178439
chr1 12073591 12073907 43.7491103630631
chr1 12075093 12075409 48.4545062345919
chr1 12079138 12079454 28.4420639599418
chr1 12098783 12099099 162.502913382716
chr1 12100595 12100911 31.3977512250402
chr1 12112169 12112485 43.1944931489446
chr1 12125911 12126227 97.3153265284135
chr1 12135757 12136073 138.823116226205
chr1 12145721 12146037 29.1197630952703
chr1 12221993 12222079 155.667639937152
chr1 12227913 12228229 44.7556053783867
chr1 12235226 12235542 86.0497183378016
chr1 12263717 12264033 38.1785498519445
chr1 12278620 12278934 395.173695062168
chr1 12289889 12290205 42.0461194388918
chr1 12467507 12467823 33.6458715136811
chr1 12468661 12468977 43.8842224719282
chr1 12497083 12497399 54.7510115620688
chr1 12501547 12501863 72.6178976108767
chr1 12508888 12509245 445.06793393262
chr1 12514842 12515158 39.1335192600151
chr1 12520939 12521255 92.4823767290989
chr1 12524048 12524364 29.6653803377553
chr1 12534035 12534351 33.4897125752596
chr1 12536120 12536436 27.4134653006209
chr1 12538321 12538544 172.213429385974
chr1 12540826 12541142 35.2345109007943
chr1 12555757 12556073 41.9245134806924
chr1 12556570 12556886 51.2616960039145
chr1 12588610 12588926 32.3200518502708
chr1 12589505 12589730 299.071875157543
chr1 12601625 12601941 43.215068866113
chr1 12609815 12610131 41.6645796334133
chr1 12633900 12634216 27.4242328071308
chr1 12664445 12664677 294.063454713054
chr1 12679057 12679373 46.9220927723445
chr1 12679893 12680209 34.8811459248517
chr1 12717519 12717835 35.3489996958128
chr1 12805331 12805530 254.212527596462
chr1 12805938 12806254 60.5482334873703
chr1 14135154 14135470 80.624650451078
chr1 14274163 14274479 30.0277434376644
chr1 14748714 14748888 211.362959618151
chr1 14762099 14762415 131.102717265787
chr1 14763519 14763834 352.118154796487
chr1 14769627 14769943 115.517862082442
chr1 14806343 14806659 62.1541755368855
chr1 15093704 15094020 30.9921377286777
chr1 15104155 15104471 62.9897903654148
chr1 15105656 15105972 30.1268012859734
chr1 15106827 15107143 101.742333091373
chr1 15109191 15109507 44.1483815629579
chr1 15109818 15109918 126.02632766643
chr1 15110587 15110833 261.591724202955
chr1 15111348 15111432 138.30561257334
chr1 15143746 15144062 112.028145240343
chr1 15166901 15167217 141.663626628914
chr1 15208519 15208835 66.3937024202603
chr1 15211171 15211487 35.2935212268205
chr1 15254938 15255254 31.8489163619433
chr1 15255969 15256285 51.6079906093673
chr1 15364711 15365027 27.3893314798306
chr1 15504146 15504462 50.6323968989616
chr1 15545040 15545356 65.4413175383893
chr1 15587170 15587486 65.9708578841353
chr1 15649561 15649877 43.8159486439675
chr1 15678932 15679248 27.0002268001846
chr1 15685277 15685593 37.613784932907
chr1 15743989 15744305 59.9626766812513
chr1 15750602 15750918 85.654921050033
chr1 15783046 15783362 40.4745739251295
chr1 15802258 15802574 37.0176604711004
chr1 15841505 15841821 74.2876675639886
chr1 15850997 15851313 33.9097571140922
chr1 15853240 15853556 39.6999746042705
chr1 15870163 15870482 272.505047530618
chr1 15946692 15947008 39.4238232444688
chr1 15954527 15954843 73.4769443933356
chr1 16001309 16001625 64.2600392174081
chr1 16088201 16088517 34.7742098390837
chr1 16121719 16121870 227.040468431327
chr1 16126878 16127194 32.7977756045067
chr1 16158502 16158818 71.6714302380554
chr1 16160805 16161121 28.8819018202406
chr1 16161357 16161673 32.8887009215637
chr1 16162267 16162583 41.859005351179
chr1 16173954 16174270 33.1726902317046
chr1 16176506 16176822 37.9721649105402
chr1 16212746 16213062 99.5827726818767
chr1 16224330 16224646 45.3394522475692
chr1 16276131 16276447 41.0725743493919
chr1 16279332 16279588 290.887259521459
chr1 16339219 16339535 48.1113535551044
chr1 16359355 16359671 41.8183727469401
chr1 16380626 16380942 121.970799392552
chr1 16382602 16382918 41.7833937208279
chr1 16402514 16402830 32.038984633887
chr1 16467393 16467709 26.915220744363
chr1 16470347 16470663 114.480213682085
chr1 16472792 16472986 205.984388560444
chr1 16477939 16478255 57.0127997763169
chr1 16488830 16489146 33.2616961300443
chr1 16490723 16491039 41.1063965214177
chr1 16521639 16521955 27.192089961485
chr1 16563533 16563849 27.3024587750571
chr1 16575377 16575531 201.429894590266
chr1 16593141 16593261 169.963672025474
chr1 16629706 16630022 27.3514606504456
chr1 16676574 16676890 96.1926477887988
chr1 16679042 16679358 31.8636066151808
chr1 16693339 16693655 38.499475843671
chr1 16766977 16767293 69.7380411100717
chr1 16770464 16770780 47.5790296427636
chr1 16845904 16846035 129.549333191061
chr1 16866859 16867175 30.9404061738852
chr1 16872334 16872650 71.5579257463822
chr1 16928865 16929181 58.0457530739372
chr1 16939084 16939400 29.2943562465367
chr1 16939849 16940165 48.5421768384035
chr1 16940873 16941189 47.8395533500699
chr1 16941951 16942267 76.3583888263419
chr1 16947486 16947802 79.421917361627
chr1 16951418 16951734 76.6157777475476
chr1 16970466 16970782 65.8856996283534
chr1 16971053 16971369 67.0300809764354
chr1 16971490 16971806 37.0277797359279
chr1 17004643 17004959 102.610895541875
chr1 17013827 17014143 58.668373974858
chr1 17014044 17014360 31.4687826029716
chr1 17036298 17036614 30.9144110157562
chr1 17053656 17053972 38.8181945669144
chr1 17188287 17188603 35.2796322415653
chr1 17217208 17217524 69.3113930355386
chr1 17222548 17222864 38.0191311583745
chr1 17231570 17231886 103.954468614299
chr1 17340399 17340715 30.2971770467844
chr1 17380443 17380759 40.8813214526161
chr1 17612397 17612713 70.9449259896191
chr1 17674857 17675173 64.4455133768122
chr1 17686707 17687023 75.9874806670918
chr1 17767909 17768225 149.807192041818
chr1 17815472 17815788 35.2824243719583
chr1 17820710 17821026 27.8937494271865
chr1 18739372 18739688 81.0563402633096
chr1 18741390 18741706 45.1994900916115
chr1 18742185 18742501 43.3424649938338
chr1 18748722 18749038 33.8724749935478
chr1 18756248 18756564 83.9563358273036
chr1 18857582 18857722 152.791100863659
chr1 18860948 18861264 154.631093633303
chr1 19133860 19134176 97.1896269847532
chr1 19233470 19233786 26.8299671623821
chr1 19235434 19235750 107.653475593541
chr1 19329911 19330227 27.6019138854712
chr1 19408024 19408340 47.3897956937712
chr1 19439841 19440157 62.43741098104
chr1 19496154 19496470 31.9228588870125
chr1 19506451 19506767 51.7213519380443
chr1 19535985 19536301 35.1338713349154
chr1 19536717 19537033 57.3370400676642
chr1 19577846 19578162 32.4636370021493
chr1 19639100 19639416 43.009221886845
chr1 19640034 19640350 37.5027276423008
chr1 19641828 19642144 28.238723739307
chr1 19652042 19652358 54.0469858710572
chr1 19717449 19717765 55.8519755989359
chr1 19734268 19734584 84.9614154589913
chr1 19789313 19789629 36.2763588288128
chr1 19795901 19796217 34.22488095428
chr1 19803395 19803711 50.3185157948857
chr1 19805886 19806202 67.889162032708
chr1 19835442 19835758 49.2614001755372
chr1 19923189 19923505 34.3095702545111
chr1 20078906 20079222 28.8213892381428
chr1 20187661 20187977 52.9484704089424
chr1 20196576 20196734 209.602023871565
chr1 20208621 20208937 40.3732841870363
chr1 20334937 20335253 76.1746681189649
chr1 20486554 20486870 39.887501665217
chr1 20511906 20512002 197.701755951867
chr1 20512890 20513206 73.3369315025677
chr1 20514420 20514587 161.042432327261
chr1 20514944 20515260 38.2109118833845
chr1 20521634 20521950 30.2869563706513
chr1 20524035 20524351 39.5850137356172
chr1 20525543 20525734 223.960728539194
chr1 20537635 20537951 28.2619390879864
chr1 20846163 20846479 32.921455583433
chr1 20856753 20857069 34.3464001774069
chr1 20987821 20988137 45.6813789775421
chr1 21023338 21023654 29.1432216143911
chr1 21059644 21059960 29.3145108740036
chr1 21348788 21349104 122.027193607276
chr1 21354214 21354530 63.4678376616383
chr1 21384607 21384923 29.0999936658841
chr1 21588324 21588640 72.5029542116592
chr1 21592689 21593005 60.0790067986858
chr1 21596687 21597003 31.16396121939
chr1 21621473 21621789 29.4741230719147
chr1 21646644 21646790 150.956441584526
chr1 21647580 21647896 53.8205804861921
chr1 21651052 21651368 31.6088710175956
chr1 21679941 21680257 32.9413427066831
chr1 21695045 21695361 36.7647929733801
chr1 21716314 21716630 51.9739813882146
chr1 21780483 21780799 118.202277533605
chr1 21934569 21934885 28.3031763602052
chr1 21935282 21935598 78.9077964711427
chr1 21939561 21939877 61.8552386692362
chr1 21945729 21946045 36.0199905515431
chr1 21958768 21958871 164.192538535274
chr1 21965133 21965449 71.5644332598804
chr1 21974445 21974761 43.9538494395454
chr1 21996334 21996650 26.9477752140517
chr1 21999659 21999975 32.2363229776179
chr1 22002588 22002755 156.000474695801
chr1 22013618 22013934 105.442027358934
chr1 22014351 22014444 168.520544302308
chr1 22029269 22029585 39.0292094910901
chr1 22076407 22076723 140.55145465353
chr1 22091121 22091437 30.7793560513473
chr1 22094829 22095145 113.659676062366
chr1 22109590 22109906 34.1776445803034
chr1 22118269 22118386 153.523032176709
chr1 22192908 22193224 54.9914123573438
chr1 22213335 22213651 38.8318664360292
chr1 22231477 22231813 368.916060533021
chr1 22233257 22233573 133.663819876678
chr1 22243441 22243586 177.410442577074
chr1 22246042 22246358 31.6761345729545
chr1 22290480 22290796 32.5082573923982
chr1 22345632 22345804 233.205126219828
chr1 22352381 22352697 118.907010964798
chr1 22375136 22375452 34.568714893965
chr1 22448043 22448359 31.1931825800168
chr1 22612028 22612344 46.1328085376761
chr1 22623211 22623527 72.0890436891973
chr1 22778258 22778574 72.7787753013412
chr1 22814344 22814660 34.803477940789
chr1 23345725 23346041 102.021320809693
chr1 23429853 23430169 86.2623893582834
chr1 23437232 23437548 39.3785069472338
chr1 23441621 23441937 155.41970864919
chr1 23670691 23671007 30.9205877194051
chr1 23694705 23695021 27.6531920930147
chr1 23703946 23704262 37.8543763075006
chr1 23711269 23711585 47.510621258094
chr1 23730362 23730678 54.5246483632997
chr1 23744101 23744417 43.2059506169754
chr1 23805480 23805796 40.2064024460018
chr1 23854703 23855019 38.81350788321
chr1 23866315 23866631 78.9372988377943
chr1 23881244 23881560 47.4438016888714
chr1 23884880 23885093 194.369893634003
chr1 23885987 23886303 40.9604860223982
chr1 23888747 23889063 98.1231874019733
chr1 23943544 23943860 38.7682164803414
chr1 24018032 24018348 49.4529311425891
chr1 24042627 24042943 47.3622731558442
chr1 24104359 24104675 164.122045770796
chr1 24106564 24106880 35.5665552962771
chr1 24116612 24116928 32.6371380155001
chr1 24117446 24117762 30.6686270504758
chr1 24127236 24127552 56.5635627534233
chr1 24151757 24152073 27.2777668984465
chr1 24156586 24156902 30.1721999965686
chr1 24194739 24195055 33.2144886689017
chr1 24199009 24199325 49.7442377959485
chr1 24234270 24234586 55.6645783458084
chr1 24246700 24247016 27.4451361022371
chr1 24285471 24285787 45.1533688989136
chr1 24291302 24291618 40.7778559613808
chr1 24306907 24307223 36.5345304456599
chr1 24648700 24649016 31.576534431506
chr1 24738593 24738909 48.150997807475
chr1 24741907 24742223 36.8338265025355
chr1 24745718 24746034 33.0730395269735
chr1 24764990 24765306 94.982403320279
chr1 24828758 24829074 38.192656434384
chr1 24833994 24834310 52.8533769109151
chr1 24969314 24969630 44.956428062173
chr1 25015170 25015486 28.1747547013383
chr1 25021947 25022263 40.2634970579166
chr1 25069970 25070286 32.4723144108728
chr1 25071352 25071668 27.0888027042205
chr1 25091943 25092259 95.3282028107911
chr1 25130420 25130736 29.3379480956211
chr1 25174550 25174866 59.4307996819615
chr1 25278888 25279204 96.3241332657007
chr1 25293199 25293515 61.4985614342769
chr1 25417517 25417833 47.8016170753193
chr1 25542708 25543024 49.6083728183732
chr1 25559558 25559874 96.3684408287161
chr1 25566192 25566508 48.4014152130336
chr1 25606175 25606491 80.2225005249655
chr1 25682307 25682623 67.9296457686842
chr1 25683757 25684073 37.3496851966235
chr1 25736583 25736899 33.7575567696499
chr1 25739830 25740146 111.594678919749
chr1 25755147 25755463 36.7488926830531
chr1 25803903 25804219 37.7568010103258
chr1 25875965 25876281 37.892234362471
chr1 25876679 25876995 51.8372747790434
chr1 26087515 26087687 219.123870983954
chr1 26106929 26107245 47.6554639328509
chr1 26109314 26109630 136.090337677328
chr1 26146314 26146630 47.9038432884233
chr1 26188208 26188524 43.8565857209349
chr1 26231920 26232236 33.7993036491216
chr1 26232788 26233104 47.5445191407121
chr1 26244474 26244790 28.1702399180486
chr1 26250990 26251306 48.0418567536123
chr1 26260089 26260193 156.294801763638
chr1 26260779 26261095 30.5881973269289
chr1 26304910 26305226 49.3588852337395
chr1 26320138 26320454 71.5640641617914
chr1 26323523 26323839 32.1496701590471
chr1 26324651 26324967 79.6804187588784
chr1 26332574 26332890 44.0034296713467
chr1 26393343 26393659 30.3909229883201
chr1 26396965 26397212 275.778943638446
chr1 26405043 26405359 48.0189895929847
chr1 26406512 26406828 27.8292221395809
chr1 26408500 26408816 31.6684286933297
chr1 26421323 26421639 28.6609183523544
chr1 26431467 26431783 48.9132508031799
chr1 26438071 26438387 31.9561488423188
chr1 26448896 26449212 31.7092557097118
chr1 26449986 26450302 73.6381850119524
chr1 26452787 26453178 364.109597023484
chr1 26496204 26496520 27.4566154018237
chr1 26527706 26528022 66.0311250219938
chr1 26560566 26560882 46.9185266093168
chr1 26561532 26561848 33.9181527354733
chr1 26564042 26564358 50.5686077789159
chr1 26602081 26602397 46.8336371233544
chr1 26602744 26603060 49.2453973098996
chr1 26605933 26606249 26.9425949270011
chr1 26611326 26611438 140.157856978985
chr1 26613617 26613769 193.864975298724
chr1 26635028 26635344 34.4373523220989
chr1 26644143 26644459 36.0791642258181
chr1 26663232 26663548 68.850449721856
chr1 26690325 26690641 36.2750397563389
chr1 26704541 26704857 34.856460738331
chr1 26704980 26705296 130.456060332613
chr1 26713935 26714251 47.4020606455171
chr1 26758460 26758776 35.204670172061
chr1 26799326 26799642 42.8568210119627
chr1 26813910 26814226 80.8058368937997
chr1 26826691 26827007 35.0431496127644
chr1 26827672 26827988 52.9547091313441
chr1 26868341 26868657 27.5806877949328
chr1 26962985 26963301 46.1374069378256
chr1 27003942 27004258 38.9476968879365
chr1 27013396 27013712 53.8064268647294
chr1 27018661 27018977 52.4904331501439
chr1 27019556 27019872 74.8325084065238
chr1 27021989 27022305 83.5524248109466
chr1 27024686 27025002 116.508206121855
chr1 27043724 27044040 107.031062826358
chr1 27048354 27048670 123.427185757214
chr1 27049894 27050210 63.5578091218823
chr1 27070591 27070907 118.208118341419
chr1 27098249 27098565 69.7702843497033
chr1 27110517 27110833 45.3278841383262
chr1 27112732 27113048 35.306216539802
chr1 27113422 27113738 118.157528804034
chr1 27115632 27115948 35.170517418234
chr1 27118158 27118315 206.421227571195
chr1 27216628 27216944 32.4918718436172
chr1 27240785 27241101 48.5501379046839
chr1 27247836 27248152 44.1559736735553
chr1 27339390 27339706 29.3713626752606
chr1 27400791 27400973 224.703503105816
chr1 27423945 27424261 28.1559021410564
chr1 27425697 27426013 43.6091595196686
chr1 27435668 27435984 31.8769412146617
chr1 27438459 27438775 42.4345074923971
chr1 27442172 27442488 98.1946044624812
chr1 27449175 27449491 29.5601682289966
chr1 27463809 27464125 29.6315826283247
chr1 27472442 27472758 35.6876297811399
chr1 27481527 27481843 38.1862505548012
chr1 27483751 27484067 99.8302628499243
chr1 27492786 27493102 28.317781020838
chr1 27560911 27561227 47.2927523286482
chr1 27648515 27648831 47.9850836105093
chr1 27691937 27692253 50.2573111585159
chr1 27693353 27693669 30.1940173046012
chr1 27718785 27719101 44.9544981329266
chr1 27754845 27755161 146.278498544515
chr1 27826545 27826861 38.0838593107336
chr1 27851976 27852292 37.4127399466299
chr1 27855696 27856012 32.6915335128974
chr1 27869120 27869382 278.611971754738
chr1 27895010 27895326 36.2500384594905
chr1 27935184 27935500 38.7713289567289
chr1 28052128 28052444 41.9536126339215
chr1 28116053 28116369 66.4249985892985
chr1 28184609 28184925 43.0980634531374
chr1 28193824 28194018 243.6133205346
chr1 28241268 28241584 30.9434096315664
chr1 28269928 28270244 61.5511207484118
chr1 28306236 28306344 178.980834794478
chr1 28382573 28382889 31.0040559087284
chr1 28392452 28392768 75.7200127763043
chr1 28393233 28393549 69.6826844107339
chr1 28414968 28415284 32.2485405839773
chr1 28417745 28418061 27.5329567565476
chr1 28441760 28442076 42.6014687837343
chr1 28445185 28445501 36.7625732526063
chr1 28481355 28481671 67.2458947419035
chr1 28499357 28499444 153.35996567318
chr1 28559403 28559719 31.6886299019438
chr1 28563520 28563836 69.8443308831685
chr1 28574995 28575311 51.5263329081878
chr1 28575937 28576253 66.0055098909903
chr1 28582758 28583074 47.3121986826112
chr1 28585735 28585854 159.173715173904
chr1 28593471 28593787 112.73715418442
chr1 28605304 28605620 39.1431834423512
chr1 28655350 28655666 125.641434318069
chr1 28672715 28673031 90.5032435146329
chr1 28678197 28678513 58.5463995653354
chr1 28678790 28679106 48.1388139724011
chr1 28686222 28686538 32.4609164085241
chr1 28696067 28696383 37.0578061159094
chr1 28718530 28718846 32.0165697050628
chr1 28721779 28722095 36.8375806883325
chr1 28743097 28743413 93.3900222739188
chr1 28744010 28744326 127.439469952391
chr1 28776473 28776789 80.2366505071874
chr1 28798007 28798323 55.5691970992166
chr1 28827539 28827855 68.3058351168337
chr1 28851542 28851858 111.256734026136
chr1 28879308 28879624 35.026926890679
chr1 28908295 28908611 59.4776162510635
chr1 28909650 28909966 26.876259424486
chr1 28916551 28916867 100.444620857068
chr1 28969570 28969886 35.2003020135379
chr1 28975067 28975383 124.264174622885
chr1 29011490 29011806 28.4685507572316
chr1 29063092 29063408 37.2295165855934
chr1 29107811 29108127 38.6302445284382
chr1 29111578 29111894 29.3117006459032
chr1 29208687 29209003 81.0048275373936
chr1 29209754 29210070 27.6417595307194
chr1 29210368 29210730 373.188087076977
chr1 29211487 29211757 327.833486817785
chr1 29229234 29229550 80.9873097414996
chr1 29253467 29253711 321.538113879193
chr1 29254054 29254370 26.7712263502871
chr1 29255085 29255401 68.6177207710377
chr1 29359533 29359752 265.838178122649
chr1 29483413 29483706 244.690859638631
chr1 29506371 29506687 78.4096766412291
chr1 29508515 29508831 41.0051468554932
chr1 29509825 29510141 39.5331559039777
chr1 29529333 29529649 154.960030164033
chr1 29535009 29535325 30.9384897067389
chr1 29575691 29576007 36.9331794135944
chr1 29705984 29706300 31.9617286588594
chr1 30126413 30126729 39.4432641991066
chr1 30161538 30161854 29.6641542781862
chr1 30601920 30602052 211.437921201954
chr1 30607379 30607695 27.477201008655
chr1 30631884 30632200 44.9058005176598
chr1 30647374 30647690 29.311687652916
chr1 30657453 30657769 147.100148261478
chr1 30664087 30664166 128.227882550458
chr1 30699538 30699854 41.8141142027146
chr1 31180959 31181275 34.3309722322765
chr1 31208440 31208756 57.2629068899542
chr1 31214051 31214367 40.6700210922795
chr1 31229457 31229773 50.4798892763714
chr1 31238760 31239076 29.369635861164
chr1 31241791 31242133 426.622787252281
chr1 31250358 31250674 27.8832271356835
chr1 31251216 31251532 129.581467001872
chr1 31274674 31274990 34.2560840433431
chr1 31296879 31297195 40.6983806231227
chr1 31345018 31345334 99.4393904333544
chr1 31360494 31360810 48.8261201386752
chr1 31361281 31361597 34.4668048864267
chr1 31368967 31369283 75.353894828223
chr1 31384227 31384543 29.7317793442974
chr1 31391910 31392226 41.7762636656301
chr1 31392291 31392607 69.3991216685847
chr1 31538379 31538695 35.9303388998466
chr1 31543959 31544275 79.169921539509
chr1 31545343 31545659 49.5318153337039
chr1 31557931 31558247 79.3281738446871
chr1 31632699 31633015 58.2076798280644
chr1 31643667 31643983 86.280474295273
chr1 31920164 31920480 40.010205705407
chr1 31944505 31944587 162.601538923894
chr1 31956227 31956543 95.8025289801929
chr1 32040315 32040631 31.4516956907407
chr1 32129463 32129779 30.5755431929883
chr1 32166696 32167012 28.0894860821664
chr1 32170783 32171099 32.3661784744089
chr1 32182954 32183270 30.9748567686676
chr1 32235012 32235328 39.2672621345351
chr1 32254815 32255131 32.2256694041031
chr1 32292740 32292909 189.018670130295
chr1 32332032 32332348 49.2623808211801
chr1 32354882 32355198 43.2111912576274
chr1 32390448 32390764 33.0235263765193
chr1 32393093 32393409 38.7863072916871
chr1 32394483 32394652 217.409756874135
chr1 32397295 32397611 39.2517693039502
chr1 32398039 32398355 33.2762920595179
chr1 32403999 32404315 63.7830515007774
chr1 32405452 32405768 79.8614061233208
chr1 32405651 32405967 30.9694823280708
chr1 32409916 32410232 112.066940875108
chr1 32420273 32420589 64.3893131712952
chr1 32421629 32421799 189.181011094565
chr1 32423433 32423749 31.0776322272085
chr1 32429746 32430062 31.1452212030119
chr1 32478973 32479289 32.2439561567831
chr1 32487351 32487667 34.1370776063159
chr1 32532182 32532498 40.0038045801329
chr1 32538479 32538795 27.3031038359919
chr1 32566834 32567150 45.6689803809651
chr1 32573433 32573749 34.6363980474103
chr1 32593383 32593699 154.993082954029
chr1 32599144 32599366 201.957618776704
chr1 32667069 32667385 29.5250248422424
chr1 32671106 32671422 41.4912683364473
chr1 32701698 32702014 34.2098559383728
chr1 32713717 32714033 35.6892284296727
chr1 32757355 32757671 32.1245999837917
chr1 32772963 32773279 90.408714616816
chr1 32856713 32856919 238.002578591353
chr1 32857994 32858310 52.0120132286368
chr1 32860142 32860458 86.8634000010844
chr1 32865557 32865873 59.3839843506841
chr1 32961791 32962107 33.7355105884434
chr1 33002406 33002722 37.1772009016035
chr1 33115977 33116293 42.0048187969726
chr1 33177852 33178168 38.0651316860183
chr1 33182250 33182566 46.9988887340801
chr1 33187778 33188094 31.5201057677225
chr1 33190760 33191076 131.050057937678
chr1 33221409 33221725 90.2362660421378
chr1 33223043 33223143 136.993649928571
chr1 33238606 33238922 38.3314813283435
chr1 33279915 33280231 40.317744666149
chr1 33282904 33283070 170.272642221241
chr1 33405399 33405715 56.7130950066181
chr1 33454913 33455229 73.7865380242866
chr1 33475222 33475538 126.781383509247
chr1 33502593 33502909 100.154790936738
chr1 33511401 33511717 39.8574635391145
chr1 33515761 33516077 94.3516380003099
chr1 33562828 33563144 34.1814265539515
chr1 33684367 33684683 32.4475822555523
chr1 33812501 33812817 31.2113713801244
chr1 33815792 33816108 26.8428510962763
chr1 33827196 33827512 27.9132531357085
chr1 33839997 33840313 49.846975942257
chr1 33862185 33862501 63.5538576855073
chr1 33937991 33938307 38.6468802963659
chr1 34368152 34368468 33.9572263365955
chr1 34844545 34844861 59.1256552788683
chr1 35128686 35129002 102.670662853394
chr1 35309232 35309548 137.783942014384
chr1 35311105 35311421 45.5940691770397
chr1 35318324 35318640 43.5228572771587
chr1 35325368 35325684 58.7429402890116
chr1 35544798 35545114 38.9479387922252
chr1 35602429 35602745 77.0785194027475
chr1 35658591 35658907 35.5200490815552
chr1 35720902 35721218 58.595479221954
chr1 35734029 35734345 30.1330505156163
chr1 35744868 35745184 155.362653477705
chr1 35965442 35965602 207.328678675751
chr1 35972152 35972468 29.5056260144321
chr1 36023578 36023894 42.3795085313864
chr1 36102989 36103305 54.4414059735828
chr1 36106976 36107292 51.9314354963094
chr1 36139739 36140055 33.5985806331072
chr1 36184491 36184807 29.3186616971567
chr1 36234923 36235239 28.9966791000156
chr1 36347515 36347831 73.6593465663715
chr1 36348581 36348897 27.3204725122741
chr1 36352718 36353034 43.1608870428533
chr1 36554257 36554573 45.2018584531826
chr1 36593780 36594096 31.5353461815855
chr1 36615143 36615459 38.576707133004
chr1 36688984 36689300 31.0551624572561
chr1 36689649 36689965 35.0079146272057
chr1 36689955 36690271 37.9151045292094
chr1 36713956 36714272 72.8427943937585
chr1 36738707 36739023 116.321932297245
chr1 36786763 36787079 57.7864525467862
chr1 36837088 36837404 42.9132079615684
chr1 36838250 36838566 33.6052174879695
chr1 36839399 36839715 100.917381536159
chr1 36840128 36840444 33.080799242416
chr1 36852124 36852326 261.415723416515
chr1 36852832 36853148 30.0903200530874
chr1 36866637 36866953 29.9788775223418
chr1 36886426 36886742 40.9206436370222
chr1 36929867 36930183 89.1215932896207
chr1 36958184 36958500 72.0384196711542
chr1 36983060 36983376 35.3856622679723
chr1 37289990 37290306 52.492434803021
chr1 37906296 37906612 31.5751325877075
chr1 37920630 37920946 28.1579502849721
chr1 37945273 37945589 71.5373426798211
chr1 37980298 37980614 31.2912885845018
chr1 38028645 38028961 92.8418050403893
chr1 38155445 38155761 40.0319565950823
chr1 38156264 38156580 54.4064880458134
chr1 38328048 38328364 27.8258037954924
chr1 38377212 38377528 28.0550653646576
chr1 38388493 38388809 124.706137633666
chr1 38411834 38412150 38.6268092025459
chr1 38455620 38455936 85.9840919003771
chr1 38465271 38465487 273.522257029652
chr1 38475002 38475318 64.1762404742745
chr1 38478167 38478483 41.3161143502948
chr1 38570972 38571288 75.9975292166975
chr1 38731315 38731631 89.7473139297957
chr1 38757849 38758165 27.2245342614786
chr1 38774570 38774886 38.077867853356
chr1 38775710 38776026 168.999661675944
chr1 38779218 38779534 61.1676552868366
chr1 38800619 38800935 32.8810512178353
chr1 38884179 38884495 63.5814607080277
chr1 38989283 38989448 232.172470902649
chr1 38999587 38999903 93.344452866295
chr1 39035590 39035906 31.2651714574083
chr1 39190339 39190655 29.5355288926669
chr1 39210240 39210556 91.3033492613089
chr1 39211171 39211487 50.1893619986655
chr1 39243255 39243571 35.4915853903704
chr1 39249218 39249534 32.3530039991535
chr1 39251761 39252077 46.2971746703669
chr1 39281628 39281928 217.833017333239
chr1 39325390 39325706 56.8088682689993
chr1 39339111 39339427 28.4714415094693
chr1 39358337 39358653 30.022899387068
chr1 39381157 39381351 222.714929618816
chr1 39434806 39435122 49.1160056683682
chr1 39491840 39492156 26.8918738258531
chr1 39513260 39513576 27.2996232150138
chr1 39580939 39581255 35.8857458540194
chr1 39582909 39583225 32.095660265553
chr1 39624282 39624598 28.8396010031397
chr1 39633637 39633867 273.495862032288
chr1 39644633 39644949 41.5801163937529
chr1 39649450 39649766 46.9778515578192
chr1 39650071 39650387 73.5710685739759
chr1 39655144 39655460 37.010767746705
chr1 39661944 39662260 64.5662878635251
chr1 39662569 39662885 87.8888992703562
chr1 39670237 39670553 44.4621953497041
chr1 39679661 39679977 60.7998395899038
chr1 39735518 39735834 49.6899270058975
chr1 39737668 39737984 40.6771243276699
chr1 39851213 39851529 115.24135614799
chr1 39856011 39856327 33.036012742793
chr1 39857769 39858085 28.7967129277763
chr1 39860275 39860591 53.9045785166405
chr1 39864380 39864696 103.74633189373
chr1 39876593 39876909 30.0354984591495
chr1 40042455 40042771 33.3619881654779
chr1 40080799 40081115 44.2139189298536
chr1 40167530 40167846 32.9090334167113
chr1 40177231 40177380 224.492066361089
chr1 40264899 40265215 27.9042929106633
chr1 40352462 40352778 71.3713103160037
chr1 40358446 40358616 234.431958868278
chr1 40364745 40365061 108.982167873586
chr1 40502334 40502650 55.2552248641498
chr1 40505498 40505814 61.9668165899631
chr1 40506047 40506363 30.3549431723259
chr1 40515013 40515329 32.5818484972176
chr1 40523194 40523456 360.736880707667
chr1 40523828 40524144 55.098323201
chr1 40525207 40525390 225.888471601597
chr1 40562805 40563121 29.7144739883082
chr1 40596641 40596957 67.5442405391466
chr1 40626806 40627122 66.5369677354678
chr1 40642774 40643090 28.732787008199
chr1 40649954 40650270 35.8313590230166
chr1 40687689 40688005 116.07502520657
chr1 40723546 40723862 74.6028530110538
chr1 40780990 40781306 31.5487124191754
chr1 40805328 40805644 57.4936313004013
chr1 40807271 40807587 26.9215156926718
chr1 40840211 40840527 35.8764161043243
chr1 40849340 40849460 153.462513086033
chr1 40849811 40850127 39.1546728736284
chr1 40866035 40866351 168.042419315296
chr1 40916586 40916902 47.7531911155074
chr1 41020560 41020876 51.0984346838257
chr1 41099637 41099953 137.098616933453
chr1 41103758 41104074 28.3683256058907
chr1 41110845 41111161 31.2337695725756
chr1 41157323 41157639 56.5166087225388
chr1 41170824 41171140 30.2848576755941
chr1 41174854 41175170 32.9211828333022
chr1 41239947 41240263 48.2536613564648
chr1 41286630 41286834 272.431328154413
chr1 41306741 41306857 150.248964889087
chr1 41314224 41314540 30.3800905219266
chr1 41328209 41328525 29.6795980718436
chr1 41329724 41329829 167.612932279653
chr1 41332101 41332417 28.4601631281596
chr1 41334012 41334328 104.844973449844
chr1 41341448 41341764 54.4337381986582
chr1 41342065 41342381 38.3379421603975
chr1 41380665 41380981 50.5975151137412
chr1 41405102 41405418 121.035215283843
chr1 41440634 41440950 161.19177123337
chr1 41469361 41469677 107.98757059721
chr1 41616694 41617010 89.220707981921
chr1 41621681 41621997 56.8284457892988
chr1 41626192 41626508 172.438111038953
chr1 41702070 41702386 37.0965377164491
chr1 41711380 41711696 35.5916678906248
chr1 41799065 41799381 69.7632649672361
chr1 41837419 41837735 39.0930682398707
chr1 41958734 41959050 31.3022011163931
chr1 42006533 42006849 28.1539101103551
chr1 42335908 42336224 73.5100320291064
chr1 42347797 42347966 240.657626093821
chr1 42361238 42361554 29.5607892307389
chr1 42363854 42364170 27.4749720800271
chr1 42688029 42688345 33.0557556143746
chr1 42800864 42801180 64.6585300875586
chr1 43016890 43017206 90.7823585119814
chr1 43123863 43124179 45.8156688162942
chr1 43147743 43148059 36.217110821073
chr1 43152166 43152482 59.4259472020704
chr1 43288809 43289125 28.09683788833
chr1 43290791 43290987 169.016913123584
chr1 43291099 43291210 67.2869464402632
chr1 43390676 43390760 118.459057312457
chr1 43402066 43402230 180.5598853124
chr1 43407439 43407755 41.64800455317
chr1 43415185 43415501 67.2759912715
chr1 43418211 43418527 117.765102353993
chr1 43428784 43428986 255.734291274975
chr1 43429404 43429674 318.483205557066
chr1 43432790 43433106 55.4201870984397
chr1 43448338 43448654 27.8961396501518
chr1 43468486 43468802 31.4909098238033
chr1 43475001 43475317 43.0713726321642
chr1 43510558 43510874 59.389827155278
chr1 43795888 43796204 89.555036418899
chr1 43809967 43810283 39.0251806346719
chr1 43810877 43811193 56.9879684149885
chr1 43824383 43824699 48.0556198126726
chr1 43832941 43833257 57.6857317452742
chr1 43833738 43834054 27.9441544304274
chr1 43855394 43855710 35.4254992758869
chr1 43867787 43868103 60.7163882231433
chr1 43871035 43871123 126.542207591327
chr1 43960860 43961176 27.4704867755891
chr1 43988514 43988773 346.869143332541
chr1 44173276 44173592 28.4512136724476
chr1 44242127 44242443 36.6700292342332
chr1 44300253 44300569 35.8433151707035
chr1 44300880 44301029 162.827982578202
chr1 44329841 44330157 50.5188630892217
chr1 44395254 44395570 38.6559951188648
chr1 44424097 44424413 30.454067844972
chr1 44440395 44440711 27.1433739677459
chr1 44495701 44496017 58.250374227445
chr1 44501652 44501921 325.711404732656
chr1 44502253 44502569 50.9759638556925
chr1 44509916 44510232 57.5353647590838
chr1 44513343 44513659 35.7514587725425
chr1 44513944 44514260 59.9173768628674
chr1 44559345 44559661 131.012194888337
chr1 44678997 44679313 37.9936694688009
chr1 44692928 44693244 34.1345111759608
chr1 44703843 44704159 30.3947569890601
chr1 44756596 44756792 241.247396354428
chr1 44951417 44951556 192.142135523937
chr1 44987135 44987451 38.9635075317657
chr1 44997815 44998131 137.987572992313
chr1 45075829 45076145 57.7421680229814
chr1 45098404 45098720 31.0919456339075
chr1 45103643 45103959 36.5484112458809
chr1 45140115 45140431 39.5561171319346
chr1 45142189 45142505 51.2096994362277
chr1 45187300 45187616 118.684328813233
chr1 45194959 45195275 32.0586901269376
chr1 45196585 45196901 87.7644491139436
chr1 45205296 45205612 43.4764851122245
chr1 45241027 45241343 33.6101170121822
chr1 45259350 45259666 26.7452432283735
chr1 45267511 45267827 49.8479676935399
chr1 45272947 45273263 47.4940296597466
chr1 45273389 45273705 69.5797853455111
chr1 45285466 45285782 62.9730625107524
chr1 45301610 45301926 44.7158700499643
chr1 45362046 45362362 105.718667394697
chr1 45452133 45452449 35.0379402560303
chr1 45477652 45477968 66.566929467505
chr1 45478323 45478593 238.957137279019
chr1 45501474 45501573 183.388579261071
chr1 45503235 45503551 111.103398937585
chr1 45504672 45504988 187.39565697737
chr1 45656856 45657172 43.7612896003802
chr1 45731994 45732310 92.1037196779645
chr1 45765829 45766145 32.8857940158835
chr1 45769616 45769932 35.1852041153621
chr1 45876680 45876996 72.9578497881542
chr1 45895254 45895570 45.9267361938665
chr1 45965681 45965997 35.0912755836158
chr1 45987527 45987843 55.3222307492708
chr1 45988354 45988670 33.6181389658844
chr1 46016258 46016574 31.4288865043325
chr1 46035739 46036055 27.8543694316559
chr1 46040029 46040345 27.2860385360397
chr1 46049611 46049927 32.837930509376
chr1 46152292 46152608 27.4527482825278
chr1 46153624 46153940 59.2630923720075
chr1 46188512 46188828 29.9567957819578
chr1 46216040 46216356 40.1967645892899
chr1 46218066 46218382 48.7198059008649
chr1 46219182 46219498 60.0419823890882
chr1 46350409 46350725 30.7085317826238
chr1 46396437 46396753 42.4167100865361
chr1 46420239 46420555 30.2101918088587
chr1 46426647 46426963 34.1260032846408
chr1 46622379 46622539 151.263069416858
chr1 46624219 46624445 247.9327038187
chr1 46625211 46625527 45.8098381064982
chr1 46713258 46713574 37.9775008912424
chr1 46751729 46752045 60.865670140506
chr1 46770432 46770748 27.0757429781375
chr1 46806281 46806597 48.8008879627849
chr1 46806528 46806844 28.396257337326
chr1 46813785 46814101 32.7972351480911
chr1 46885916 46886232 80.4626114755797
chr1 46887431 46887747 56.2094568673171
chr1 46903445 46903761 36.3433859679971
chr1 46907965 46908281 27.748478146418
chr1 46908455 46908771 108.20476051048
chr1 46915814 46916130 48.0422717436989
chr1 46943129 46943445 37.4471809113392
chr1 46953483 46953799 29.5269890674855
chr1 46971492 46971808 31.3272706918566
chr1 46972161 46972477 40.846098100484
chr1 46988246 46988455 194.276854417866
chr1 46993642 46993958 42.6204308762063
chr1 47010530 47010846 146.616529141118
chr1 47100879 47101195 41.479189662142
chr1 47184695 47185011 30.770964633509
chr1 47644811 47645127 50.3155116434544
chr1 47645864 47646180 27.3079847286978
chr1 47646893 47647183 376.871254990046
chr1 47647668 47647984 68.5665801765507
chr1 47658555 47658871 47.3211801718389
chr1 47660017 47660333 34.0837629858674
chr1 47677577 47677893 63.4593208653441
chr1 47679104 47679420 35.6244783174834
chr1 47697438 47697754 57.3358087919915
chr1 47697951 47698172 226.456418644511
chr1 47707265 47707581 33.8390954761067
chr1 47779878 47780194 40.5395288526753
chr1 47843800 47844116 44.4273329575401
chr1 47845267 47845583 36.6225463216077
chr1 47848086 47848402 72.6325763932262
chr1 48387698 48388014 56.3047456434536
chr1 48643010 48643326 122.669326118353
chr1 51186183 51186499 108.665699894573
chr1 51339340 51339656 41.6295654616038
chr1 51425833 51426149 50.9371967324341
chr1 51434231 51434547 51.3571627913041
chr1 51435988 51436304 29.2146728877522
chr1 51442973 51443289 27.9364440635063
chr1 51443933 51444249 26.8707331275251
chr1 51687878 51688194 33.0527173720195
chr1 51701709 51702025 50.778528665075
chr1 51703297 51703613 28.577913722966
chr1 51750208 51750401 252.175993019764
chr1 51762564 51762880 31.0572064816798
chr1 51773601 51773917 27.8454612650512
chr1 51796915 51797231 53.4052849373264
chr1 51887734 51888050 45.845817042425
chr1 51889088 51889404 76.5381771576328
chr1 51895690 51895890 249.883716856905
chr1 51899333 51899649 31.3565342682252
chr1 51983785 51983890 168.527728283458
chr1 51985039 51985355 43.4700573635687
chr1 51986082 51986217 180.130445517764
chr1 51986548 51986864 43.9471408841801
chr1 51992018 51992334 65.4930857067191
chr1 52006943 52007259 55.953701475062
chr1 52035464 52035780 45.9245319813421
chr1 52088301 52088423 163.483338990864
chr1 52097470 52097786 135.23824380188
chr1 52114079 52114395 32.8566925142342
chr1 52126824 52127140 34.9495792692206
chr1 52130530 52130846 45.518040512632
chr1 52155921 52156237 28.112382952107
chr1 52194792 52195108 28.9114199844058
chr1 52195009 52195325 31.7279251136867
chr1 52202522 52202838 49.5770022859718
chr1 52215988 52216304 42.1585450898882
chr1 52218304 52218620 45.6298397556255
chr1 52316298 52316409 137.688827618381
chr1 52340823 52341139 27.6531975227547
chr1 52344335 52344651 42.3030343899047
chr1 52420438 52420754 31.3482602100536
chr1 52430103 52430419 37.2686870406025
chr1 52432203 52432519 50.764605687663
chr1 52499337 52499653 40.6680927469492
chr1 52510949 52511265 29.5489420155931
chr1 52521285 52521601 99.8941000858578
chr1 52541431 52541747 42.524738262423
chr1 52657276 52657592 44.6041511789018
chr1 52669650 52669966 61.7369809711135
chr1 52796002 52796318 73.7034550816985
chr1 52830934 52831250 39.8356570928217
chr1 52831734 52832050 26.8949848884234
chr1 52867926 52868242 113.534600445149
chr1 52869316 52869632 35.1688426841444
chr1 52890573 52890889 51.2309993493444
chr1 52996299 52996615 30.4602194309635
chr1 53079754 53080070 148.185565047984
chr1 53140476 53140792 146.77944816982
chr1 53143160 53143476 28.5425342725321
chr1 53163949 53164265 27.7520793495728
chr1 53166587 53166903 33.7900815234624
chr1 53168771 53169087 38.2851203620405
chr1 53299283 53299599 38.4711676413569
chr1 53373236 53373552 36.0143591887579
chr1 53375751 53376067 41.4905426282786
chr1 53379263 53379579 70.6346847535381
chr1 53476891 53477207 71.7581689822953
chr1 53480398 53480714 35.9390013520557
chr1 53512658 53512974 27.1821410813403
chr1 53513313 53513629 35.3181183197382
chr1 53534078 53534394 31.2376859877336
chr1 53606066 53606382 40.0322522989597
chr1 53629084 53629400 54.7499459439999
chr1 53649045 53649361 41.6779529224692
chr1 53685824 53686140 35.2180605076847
chr1 53704108 53704424 105.128783552038
chr1 53790597 53790913 39.0650099892407
chr1 53791721 53792037 60.1318605545008
chr1 53833033 53833349 46.6719801596418
chr1 53833751 53834067 26.8693036790127
chr1 53854674 53854990 29.5018275687051
chr1 54034211 54034527 27.5152735306561
chr1 54235498 54235814 47.1563953953704
chr1 54304010 54304326 48.3366449909068
chr1 54356735 54357051 35.5532208694194
chr1 54518832 54519148 29.9077360021275
chr1 54520080 54520396 61.0309785120774
chr1 54573863 54574179 39.401522476379
chr1 54587012 54587328 32.1084768181815
chr1 54678463 54678779 31.9263307990716
chr1 54738718 54739034 35.0851344997904
chr1 54739511 54739827 56.0668878130026
chr1 54842836 54843152 57.4154833693297
chr1 54869635 54869951 48.5217934131755
chr1 54873328 54873483 165.557280164151
chr1 54874021 54874337 78.9151003514022
chr1 54875075 54875391 55.1592355571905
chr1 54929018 54929334 38.1753116267018
chr1 54930433 54930611 188.384947144602
chr1 54953908 54954224 75.3731735058615
chr1 54954991 54955307 38.2447151060933
chr1 55043365 55043681 28.4993024807987
chr1 55181337 55181653 47.5545647909021
chr1 55229517 55229833 29.4810743321088
chr1 55230279 55230595 27.7960004318674
chr1 55393197 55393513 35.482889746434
chr1 55504980 55505296 93.2389156047758
chr1 55606288 55606604 37.6497454015011
chr1 55644914 55645230 65.0819647426073
chr1 55655875 55656191 34.7078849548352
chr1 55657835 55658151 69.5230419950017
chr1 55662798 55663114 78.4221029146675
chr1 55683284 55683600 34.481210048211
chr1 55741812 55742128 30.9249161986447
chr1 55939862 55940178 65.6768618551505
chr1 56968267 56968583 33.6926346594773
chr1 56971500 56971816 40.392362480039
chr1 56982103 56982419 67.7039959404807
chr1 56982565 56982881 54.252062054016
chr1 57452078 57452394 27.8533082760854
chr1 57684501 57684666 185.623706027277
chr1 57692959 57693275 92.4746966388746
chr1 57694774 57695090 34.4448034267646
chr1 59014946 59015262 44.516578098969
chr1 59220598 59220914 47.383732718637
chr1 59249594 59249910 34.4623759663682
chr1 59280869 59281185 64.7649684766002
chr1 59281916 59282232 38.8578826976165
chr1 59347250 59347566 144.299427811383
chr1 59349053 59349369 111.073690632077
chr1 59349627 59349852 248.466703122366
chr1 59351023 59351339 67.7930876574305
chr1 59358912 59359228 26.9432370508961
chr1 59362262 59362578 68.3388409635134
chr1 59364709 59364966 231.918352528442
chr1 59394221 59394537 35.6173738769888
chr1 59432193 59432509 31.191424691247
chr1 59434090 59434406 55.4726914264008
chr1 59437415 59437731 31.95165972885
chr1 59445385 59445701 27.4467418023753
chr1 59465386 59465702 28.3812912424237
chr1 59509449 59509765 60.6538447366978
chr1 59521682 59521998 49.3405898575142
chr1 59528429 59528745 35.0073149163308
chr1 59542239 59542555 48.0060923154458
chr1 59549509 59549825 45.172801948078
chr1 59562227 59562543 53.2452528822423
chr1 59605005 59605321 27.520292764202
chr1 59744495 59744811 43.7224926037179
chr1 59753744 59754060 156.181184743163
chr1 59755880 59756196 35.8515685263308
chr1 59858983 59859299 39.4317693789037
chr1 59892861 59893177 92.709091718793
chr1 59911941 59912257 155.422773909454
chr1 59971363 59971679 93.2350710890804
chr1 60144543 60144859 30.2422063139636
chr1 60196553 60196869 47.9589672768817
chr1 60433049 60433365 36.0453322348941
chr1 61039393 61039709 28.985562979271
chr1 61314242 61314558 66.0552155104887
chr1 61390712 61391028 53.0767396394251
chr1 61423704 61424020 88.6166584521943
chr1 61438804 61439120 28.9106404128855
chr1 61478054 61478370 43.6625350944704
chr1 61478968 61479198 301.259056636947
chr1 61514629 61514879 254.729193403629
chr1 61515570 61515886 53.4122036201655
chr1 61519517 61519833 31.3205365111478
chr1 61535785 61536101 40.2102335948887
chr1 61542706 61543022 49.7128036708564
chr1 61543706 61544022 36.5592603474812
chr1 61545594 61545910 102.789551988055
chr1 61582037 61582353 60.5476483217488
chr1 61586648 61586964 49.593524291295
chr1 61605102 61605418 34.6579052452915
chr1 61605728 61606044 72.507148929193
chr1 61607436 61607573 167.912692101729
chr1 61628232 61628548 59.1339233396568
chr1 61636397 61636536 183.440970645033
chr1 61636997 61637313 37.3077284084076
chr1 61670275 61670591 49.7507465687771
chr1 61719046 61719362 50.2590085751517
chr1 61736815 61737131 97.7983302293397
chr1 61858587 61858903 35.1345487011517
chr1 61912378 61912694 29.0722855348546
chr1 62174686 62175002 42.6866729807866
chr1 63004823 63005139 74.3493090284804
chr1 63087636 63087952 27.5394812960454
chr1 63151122 63151438 31.996783633211
chr1 63155939 63156255 58.070375949949
chr1 63249629 63249945 39.7567809246928
chr1 63587860 63588176 31.7012427541651
chr1 64157667 64157983 54.7060642301617
chr1 64756132 64756448 32.6036014437734
chr1 65222933 65223249 70.8922217387269
chr1 65329881 65330014 212.061225798717
chr1 65330815 65331131 32.0579466577877
chr1 65364107 65364423 101.805275466475
chr1 65414919 65415235 64.664723962269
chr1 65421981 65422297 36.0323265565458
chr1 65487524 65487840 161.898221794044
chr1 65549082 65549398 62.0296340844982
chr1 65624652 65624968 47.3219331514008
chr1 65631304 65631620 50.8050415922426
chr1 65646719 65647035 27.9107745892822
chr1 65681341 65681657 40.278960784467
chr1 65690526 65690842 73.7453288262413
chr1 65696826 65697060 241.666841905368
chr1 65697439 65697755 61.2062957000022
chr1 65698076 65698392 41.3010709403504
chr1 65743401 65743717 108.912297290959
chr1 65744773 65745089 49.1339536658682
chr1 65755256 65755572 32.6302031289965
chr1 65758746 65759044 362.828453774399
chr1 65783706 65783831 181.477645728228
chr1 65878246 65878457 315.635102741675
chr1 65889598 65889914 49.7479857289445
chr1 65946849 65947009 209.084432943447
chr1 65971381 65971697 28.7368895737257
chr1 66003748 66004064 30.0358119903662
chr1 66004417 66004733 135.591616900332
chr1 66153530 66153846 58.7518584661389
chr1 66370340 66370656 99.3579582164251
chr1 66999386 66999702 31.7612273317523
chr1 67223929 67224245 149.232351931565
chr1 67230717 67231033 26.7685370240314
chr1 67382101 67382279 216.458252865842
chr1 67420578 67420894 87.5964992649969
chr1 67598932 67599248 28.8552598100653
chr1 67657793 67658109 76.4406229959788
chr1 67821751 67822067 94.8155249254778
chr1 67896167 67896483 28.6659259018417
chr1 67945061 67945377 67.2514469409988
chr1 68001121 68001437 34.4906974909479
chr1 68005037 68005353 63.3564038962953
chr1 68036161 68036477 54.327340384501
chr1 68055342 68055658 57.0873331080477
chr1 68111939 68112255 55.301844159592
chr1 68114369 68114685 34.3035358040165
chr1 68148265 68148581 72.7268311855031
chr1 68149746 68150062 35.2760941802308
chr1 68152459 68152646 207.227939943085
chr1 68153392 68153708 35.6317484757195
chr1 68154424 68154525 175.799852340704
chr1 68155434 68155750 41.519654337575
chr1 68166466 68166782 95.5111884626491
chr1 68177232 68177548 49.8045644621795
chr1 68199450 68199568 126.579154936698
chr1 68199762 68200078 100.957662335107
chr1 68316368 68316684 38.2413219490829
chr1 68355614 68355930 36.0196410963088
chr1 68363383 68363699 79.1601566668337
chr1 68364088 68364404 146.983355953127
chr1 68368526 68368842 106.378477278963
chr1 68382225 68382541 45.1165253161769
chr1 68387830 68388146 70.7559775856108
chr1 68444915 68445231 32.2565340274095
chr1 68757663 68757979 64.1460855180461
chr1 69963572 69963888 59.8357650074387
chr1 70005884 70006007 135.0195280241
chr1 70506891 70507207 54.794515001769
chr1 70507567 70507678 173.081643050255
chr1 70508057 70508373 55.1805160320719
chr1 70622261 70622577 59.4407465774344
chr1 70671257 70671573 50.9011566254912
chr1 70826017 70826333 34.8638510320631
chr1 70926519 70926835 29.8200026671146
chr1 70970095 70970411 49.3261730729639
chr1 71140748 71141064 102.613650674084
chr1 71141587 71141817 251.334998650065
chr1 71217452 71217768 74.2234888735766
chr1 71343057 71343373 35.4330214201761
chr1 71356155 71356471 29.6257692486017
chr1 71375165 71375481 61.7486870488377
chr1 71510551 71510867 30.3023215564294
chr1 71546830 71547146 53.6820797164372
chr1 75195819 75196135 43.7004480997442
chr1 75197090 75197406 58.3129618146591
chr1 75198645 75198961 29.1711988768107
chr1 75738824 75739140 39.4897733214136
chr1 75819950 75820266 74.0446349800703
chr1 75889252 75889568 100.38075654466
chr1 75938095 75938411 127.190295857609
chr1 75968503 75968819 35.4072193257026
chr1 75986470 75986786 30.5477676414795
chr1 76105891 76106207 36.6073303556322
chr1 76138519 76138835 61.0534250579445
chr1 76156272 76156588 46.9602092644942
chr1 76159191 76159507 30.2840172827632
chr1 76172961 76173277 53.9588782466927
chr1 76190248 76190564 43.2449262825937
chr1 78149021 78149337 27.3506094000786
chr1 78170516 78170832 65.8623298780103
chr1 78195041 78195357 37.6431694530501
chr1 78225292 78225608 30.5053799710513
chr1 78227729 78228045 63.5498202933632
chr1 78245083 78245399 31.7742306540338
chr1 78470002 78470318 72.3398080083603
chr1 78550403 78550719 37.1159170809671
chr1 84367336 84367652 43.8439142998212
chr1 84384633 84384740 206.632593719358
chr1 84398018 84398334 50.3716547406119
chr1 84569066 84569382 98.2260990610535
chr1 84744566 84744882 67.7273591270037
chr1 84749126 84749442 39.7813419880328
chr1 84767155 84767471 27.2404381476438
chr1 84947090 84947406 50.7407983154525
chr1 84972169 84972485 52.1992157490511
chr1 85105539 85105855 75.5818298644499
chr1 85154457 85154605 172.961075592002
chr1 85156252 85156568 37.1764986455069
chr1 85187614 85187930 65.0401040049196
chr1 85320073 85320389 38.6192440582709
chr1 85638424 85638740 81.2988314541741
chr1 85686061 85686155 167.39934594714
chr1 85690862 85691096 305.277831948787
chr1 85691719 85692035 32.3802755972435
chr1 85710463 85710779 48.3841278105725
chr1 85744551 85744867 74.1795976267706
chr1 85804863 85805179 33.0686201129689
chr1 86174081 86174397 27.7862385485753
chr1 86895549 86895865 30.8288155771487
chr1 86901025 86901341 78.2904835713738
chr1 86914371 86914687 65.5838492566201
chr1 86926710 86927026 32.9943465756078
chr1 86927273 86927589 125.02648869411
chr1 87230810 87231126 62.211861137439
chr1 87240188 87240504 39.2792399493877
chr1 87241232 87241347 144.304225044642
chr1 87245213 87245529 50.2140366947681
chr1 87246350 87246666 26.9042940385916
chr1 87254391 87254707 41.8304960292769
chr1 87257969 87258285 95.5901668972133
chr1 87258873 87259189 51.5497571770626
chr1 87271618 87271934 37.4239619470412
chr1 87457238 87457554 44.3223313027664
chr1 87459432 87459748 97.5455975777987
chr1 87463305 87463621 44.7233335874296
chr1 87470583 87470899 103.367542409027
chr1 87490918 87491234 28.1316286556497
chr1 87596262 87596578 43.1113855330497
chr1 87645857 87646173 120.916313087709
chr1 87901220 87901536 121.089995185713
chr1 88219878 88220194 33.6308838833257
chr1 88252564 88252880 56.4208648395199
chr1 89144290 89144606 28.1456847649267
chr1 89149725 89150041 33.7928197908849
chr1 89357068 89357384 47.057847115882
chr1 90003956 90004272 110.207520573643
chr1 90006090 90006406 34.3524083855348
chr1 90007198 90007514 37.6342015995534
chr1 90011238 90011477 340.214513999162
chr1 90016605 90016921 27.7919945565784
chr1 90158336 90158652 64.6102837276098
chr1 90167344 90167660 76.2607185138669
chr1 90169163 90169348 229.092341459692
chr1 90176128 90176444 27.7605703948465
chr1 90187002 90187318 46.0598621582654
chr1 90223195 90223511 33.6353346368821
chr1 90228890 90229206 33.3793540430029
chr1 90252200 90252516 55.0840915832675
chr1 90287283 90287599 29.07399158995
chr1 90288607 90288923 111.947950923145
chr1 90289294 90289433 156.989808911824
chr1 90344612 90344753 184.39781477775
chr1 90355729 90356045 36.4186184211366
chr1 90361850 90361969 143.716882104882
chr1 90363371 90363687 67.6822336390574
chr1 90366441 90366757 57.7951670433426
chr1 90367825 90368141 130.266464241312
chr1 90369756 90370072 45.8723695653319
chr1 90372237 90372553 78.7409043314274
chr1 90374612 90374928 28.6477292911953
chr1 90403906 90404222 56.2523631478977
chr1 90406742 90407058 27.238434292316
chr1 90439032 90439348 44.680076719632
chr1 90441107 90441423 74.5741269174025
chr1 90452765 90453081 28.9303436071505
chr1 91277274 91277449 191.840134256139
chr1 91292421 91292737 39.9146201277866
chr1 91391527 91391843 112.931788762508
chr1 91487581 91487897 27.2610583636653
chr1 91774144 91774460 98.8277696228043
chr1 92021752 92022068 93.294489538391
chr1 92044264 92044580 26.9812812435318
chr1 92056758 92057074 44.0916101226928
chr1 92062086 92062402 46.5095541478794
chr1 92171886 92172202 77.9464846285646
chr1 92178604 92178920 33.9974571729106
chr1 92180682 92180998 51.5907918592524
chr1 92182029 92182345 90.1629326257773
chr1 92193353 92193669 31.5353072229524
chr1 92196358 92196674 44.8813730207838
chr1 92196920 92197236 56.491075774613
chr1 92198060 92198330 267.174770702748
chr1 92226808 92227124 27.6350283176074
chr1 92228841 92229157 87.8575914417007
chr1 92269442 92269758 73.7548778840506
chr1 92270364 92270493 163.993460351605
chr1 92783388 92783704 115.369496111343
chr1 92912093 92912409 103.766989704259
chr1 92925551 92925867 29.904934263805
chr1 92981491 92981807 125.79054782579
chr1 93010363 93010510 238.851071194784
chr1 93119702 93120018 27.9663236673136
chr1 93166681 93166997 36.9441383760085
chr1 93173979 93174295 63.7692780523277
chr1 93270459 93270584 143.985280825752
chr1 93297362 93297678 41.3180259863688
chr1 93317802 93318118 60.4541949827457
chr1 93387957 93388273 28.9350514054361
chr1 93416810 93417126 28.0576411167163
chr1 93422623 93422939 119.212678354653
chr1 93439076 93439392 38.8260890820736
chr1 93456431 93456747 65.7676193793101
chr1 93491165 93491481 60.6768120888488
chr1 93498626 93498942 32.0050643780204
chr1 93499372 93499688 40.5824671057088
chr1 93544560 93544876 64.7442846187686
chr1 93645943 93646259 45.1390805799352
chr1 93646599 93646915 50.1961249504887
chr1 93650234 93650550 38.9384457071632
chr1 93811250 93811566 54.8935636243381
chr1 93912545 93912861 75.843140949334
chr1 93967009 93967325 29.3779261201166
chr1 93967949 93968265 30.4192326218864
chr1 93970075 93970391 61.8478498108277
chr1 94033089 94033200 172.510965889666
chr1 94127724 94128040 45.3427891298126
chr1 94129878 94130194 64.0299765991914
chr1 94137674 94137990 35.9606783296845
chr1 94282505 94282821 27.1472844632297
chr1 94309900 94310216 39.2193051897675
chr1 94312996 94313312 62.7867956037337
chr1 94374882 94375198 108.051654848006
chr1 94480704 94481020 81.5858896512902
chr1 94489775 94490091 27.7621038678894
chr1 95100597 95100913 92.0188826841358
chr1 95113772 95114088 77.5161971925871
chr1 95538326 95538642 29.3253595468892
chr1 95550071 95550387 46.9868846826733
chr1 95551082 95551272 194.939137947971
chr1 95558920 95559236 34.0751199119347
chr1 95560461 95560777 58.8690497460493
chr1 95581319 95581402 165.221571770789
chr1 95582282 95582598 35.4991464130232
chr1 95588009 95588325 34.4065623266344
chr1 95635157 95635473 145.059866692746
chr1 95645207 95645523 91.3362712270277
chr1 95669628 95669944 37.7158504515108
chr1 95699538 95699854 33.1257051562811
chr1 99968750 99969066 29.6934504156243
chr1 100059781 100060097 32.3620045415022
chr1 100065324 100065535 223.998386767797
chr1 100107691 100108007 62.8900423617015
chr1 100232065 100232381 39.872283064317
chr1 100234039 100234355 69.6378072251062
chr1 100237091 100237407 181.846793932596
chr1 100274284 100274600 44.853564213429
chr1 100343169 100343485 32.136357975053
chr1 100409079 100409395 83.4551990572273
chr1 100459067 100459383 34.7248503011142
chr1 100565780 100566096 35.3098523085828
chr1 100596282 100596598 28.8787464594838
chr1 100598421 100598737 83.5995139491324
chr1 100712306 100712622 29.5562415094592
chr1 100715427 100715743 44.5749359481518
chr1 100803505 100803821 38.7483457151732
chr1 100812994 100813225 325.944101514272
chr1 100905684 100906000 117.692395920723
chr1 100945516 100945832 36.2375040938976
chr1 100963373 100963689 33.0574066974568
chr1 101224792 101225108 37.0995100069385
chr1 101226182 101226498 28.8935607610854
chr1 101251427 101251517 151.719714497071
chr1 101252498 101252814 31.2056942878653
chr1 101281624 101281940 67.3372560185002
chr1 101360267 101360583 31.2741860720086
chr1 101466077 101466393 71.6671653531848
chr1 101525746 101526062 37.1464791562423
chr1 101537139 101537455 133.280767215903
chr1 101577632 101577948 27.0245362513278
chr1 101584935 101585251 88.7007246705147
chr1 101594104 101594191 157.56811985961
chr1 101664820 101665136 37.4495619222284
chr1 101719642 101719958 42.1226556693102
chr1 101723460 101723776 34.4179807084031
chr1 101725230 101725546 26.8674564909706
chr1 101749092 101749408 112.886910396152
chr1 108559057 108559373 146.145462349508
chr1 108622447 108622548 149.223952863641
chr1 108642829 108643145 40.2512823974554
chr1 108682834 108683150 49.2853569906104
chr1 109047771 109048087 45.4760715828521
chr1 109064575 109064891 155.874291253273
chr1 109076529 109076728 204.869154404271
chr1 109102031 109102347 28.7837788645132
chr1 109106505 109106821 30.3739076676114
chr1 109246109 109246425 28.4449098874129
chr1 109289003 109289319 43.130911657775
chr1 109323921 109324237 50.0297447623017
chr1 109373156 109373472 54.2501555521959
chr1 109432428 109432744 29.3870638565226
chr1 109455715 109456031 97.6466940967491
chr1 109505937 109506253 26.8597155060796
chr1 109618463 109618779 27.9237993551307
chr1 109631912 109632228 36.2095621139352
chr1 109633164 109633480 82.3543372295559
chr1 109642579 109642895 71.0389857759719
chr1 109677098 109677414 135.216132477011
chr1 109683061 109683377 29.5157217289627
chr1 109691901 109692217 29.7696625128832
chr1 109723766 109724082 70.5473140534653
chr1 109739987 109740303 40.3431456322572
chr1 109740749 109740884 155.029251480248
chr1 109757520 109757712 241.06105038056
chr1 109761186 109761502 121.977930382401
chr1 109817481 109817797 27.2581673627856
chr1 109825765 109826081 30.762988017086
chr1 109841293 109841609 40.3678716093872
chr1 109850160 109850476 40.642090137044
chr1 109931565 109931881 65.1233077492691
chr1 109932540 109932771 232.262451893609
chr1 109933264 109933580 46.403841890282
chr1 109935499 109935815 53.9208382250576
chr1 109936462 109936778 30.2231701025756
chr1 110026702 110027018 33.5468310156579
chr1 110088935 110089251 37.3955062938023
chr1 110261959 110262275 74.8930820056651
chr1 110268183 110268499 92.5487301954202
chr1 110305609 110305925 37.9187899885688
chr1 110334827 110335143 33.5362684258852
chr1 110336903 110337219 85.7312614713901
chr1 110365067 110365383 69.4661342114947
chr1 110366480 110366796 68.671669210425
chr1 110398731 110399047 29.8431853174418
chr1 110407112 110407428 29.8776282507037
chr1 110424079 110424395 35.0586082837662
chr1 110431835 110432151 47.0944197680019
chr1 110438563 110438701 143.402959899215
chr1 110444391 110444707 91.8783712539427
chr1 110460800 110461009 231.26927568985
chr1 110473733 110474049 40.6691575957568
chr1 110485126 110485442 30.6757418350425
chr1 110522290 110522606 147.384979350896
chr1 110546474 110546790 30.67308942292
chr1 110576971 110577287 50.3943290665582
chr1 110871405 110871721 41.1587873702831
chr1 110879203 110879519 31.7510623367689
chr1 110881036 110881352 39.2346960559626
chr1 110881770 110882086 45.2600180423054
chr1 110950246 110950562 76.4924385581185
chr1 110955186 110955502 30.3505584186201
chr1 110955832 110956148 54.5961382925884
chr1 110963890 110964206 30.6359591822379
chr1 110975918 110976234 45.5991682025628
chr1 110981564 110981880 67.005771328039
chr1 111019767 111020083 69.7500744151074
chr1 111159256 111159572 38.2959055342151
chr1 111162017 111162333 29.4672484827578
chr1 111415636 111415952 36.253803876511
chr1 111416948 111417264 29.8544050488266
chr1 111422596 111422912 146.841835142971
chr1 111423758 111423851 168.908260835043
chr1 111433285 111433601 70.1000239835108
chr1 111459451 111459767 82.2709701141703
chr1 111503376 111503692 40.2217019081508
chr1 111505761 111506077 28.3019162637382
chr1 111506652 111506968 106.947611058821
chr1 111567760 111568076 55.3815897194931
chr1 111644602 111644918 63.4885505641545
chr1 111704573 111704765 262.969688684474
chr1 111715138 111715454 29.4587585096278
chr1 111982119 111982435 38.5899926568598
chr1 112010468 112010784 27.4416044889715
chr1 112024300 112024616 31.4905344000455
chr1 112135389 112135705 48.0227312148932
chr1 112142371 112142687 83.4430275215434
chr1 112182543 112182859 39.6401927055385
chr1 112203321 112203637 94.016200636459
chr1 112211911 112212227 60.7140377384839
chr1 112286372 112286688 28.1363886618143
chr1 112289921 112290237 39.2653698318433
chr1 112298295 112298611 27.3377267587503
chr1 112861777 112862093 68.6716026494472
chr1 112864666 112864982 122.482020345597
chr1 112933499 112933815 39.1463028997795
chr1 113005545 113005861 89.4179750595612
chr1 113086680 113086996 29.9026007832784
chr1 113118073 113118389 69.5232581578664
chr1 113161643 113161959 27.1309849381283
chr1 113162171 113162487 92.7823528749403
chr1 113162757 113163073 40.5482049646945
chr1 113176315 113176631 39.5444007845344
chr1 113243312 113243628 115.725173377771
chr1 113247759 113248075 50.1923413450161
chr1 113249910 113250226 27.4247574902824
chr1 113334798 113335114 40.2977264325967
chr1 113337233 113337549 27.6955731999708
chr1 113346832 113347148 28.2777182938458
chr1 113361650 113361966 152.989144562538
chr1 113368814 113369130 73.7415376756279
chr1 113420887 113421203 28.2718068847385
chr1 113436430 113436746 91.7873587276755
chr1 113446699 113447015 55.929103719877
chr1 113478624 113478706 150.152308857964
chr1 113498865 113499181 52.1312404622428
chr1 113582814 113583021 222.043148280049
chr1 113584240 113584556 105.997685767692
chr1 113585284 113585600 70.7119692519905
chr1 113614729 113615045 115.69449654223
chr1 113615252 113615568 35.1697114807585
chr1 113684318 113684634 144.627633916016
chr1 113749522 113749838 31.1656939009437
chr1 113752970 113753286 48.3602126292059
chr1 113760436 113760752 47.1955012781709
chr1 113819171 113819487 44.5222310647665
chr1 113931166 113931482 35.0786770277292
chr1 114201653 114201969 73.0128938612917
chr1 114219178 114219494 76.5294503922832
chr1 114219971 114220287 79.8654456558772
chr1 114233821 114234137 43.7451088278081
chr1 114235699 114236015 45.2296942765084
chr1 114347383 114347699 80.8374128189992
chr1 114355137 114355322 187.057798233044
chr1 114416952 114417268 27.9555871750733
chr1 114447712 114448028 84.0517653386527
chr1 114456946 114457153 292.177842698351
chr1 114474044 114474360 38.2989518262951
chr1 114485671 114485987 28.5389156439531
chr1 114620825 114621141 85.5577169136025
chr1 114623193 114623509 73.6616229825769
chr1 114631004 114631320 47.5659238148901
chr1 114889170 114889486 41.9326680095906
chr1 114905880 114906196 75.3090643729345
chr1 114922675 114922982 394.911750765375
chr1 114931150 114931260 215.666611135528
chr1 114940289 114940605 74.467669580848
chr1 114996100 114996416 87.3699530827116
chr1 114997784 114998100 27.5655405604663
chr1 115000964 115001280 42.6648798421933
chr1 115052842 115053158 80.1088604181889
chr1 115064066 115064382 34.6184569559606
chr1 115124275 115124591 50.1752533696564
chr1 115259327 115259643 45.5586211240305
chr1 115722042 115722358 42.6791066918958
chr1 116190900 116191216 44.6503335653466
chr1 116197971 116198287 39.324678840151
chr1 116211669 116211985 64.2736002926514
chr1 116520274 116520590 93.134164757333
chr1 116609915 116610231 34.8496096640228
chr1 116674533 116674849 51.5648707263896
chr1 116681680 116681996 35.9292021912492
chr1 116694719 116695035 28.2167453380142
chr1 116699352 116699668 29.3731733892041
chr1 116710948 116711264 39.7000106862212
chr1 116820891 116821207 37.2289052269652
chr1 116878886 116879202 27.2845818782023
chr1 116915735 116916051 45.1007963062997
chr1 116944513 116944829 28.5172377297667
chr1 116948339 116948655 37.6000694360756
chr1 116951964 116952105 209.064753776332
chr1 116958471 116958578 151.505406854873
chr1 116961169 116961485 32.6113663350499
chr1 116963004 116963320 102.648424855076
chr1 116976541 116976857 37.4448679633679
chr1 117013911 117014227 32.8875663284145
chr1 117019021 117019337 53.2892372252673
chr1 117035201 117035517 29.1704893087473
chr1 117044158 117044474 37.508787866952
chr1 117046739 117046877 144.613751981841
chr1 117047065 117047381 83.8437201444264
chr1 117113621 117113937 37.1156818021479
chr1 117116018 117116334 87.3957517928019
chr1 117169570 117169886 26.7292563070639
chr1 117222495 117222811 65.76653424366
chr1 117230315 117230583 161.693823247248
chr1 117264818 117265134 30.2579444099635
chr1 117300787 117300926 167.843754973852
chr1 117353074 117353390 36.5136632055059
chr1 117368016 117368332 46.6466425443629
chr1 117368514 117368830 58.259733384831
chr1 117369965 117370119 183.412844636348
chr1 117388807 117389006 250.681530170366
chr1 117409133 117409449 52.0601374191023
chr1 117424427 117424743 43.7036918691809
chr1 117424888 117425204 33.7954576525437
chr1 117473878 117474194 63.5341280065799
chr1 117635889 117636205 38.5440355610892
chr1 117636612 117636928 31.2407936944766
chr1 117659099 117659415 26.7384506984667
chr1 117724316 117724632 112.577394379266
chr1 117882582 117882898 57.0840031541439
chr1 118015719 118016035 35.5680255098737
chr1 118153785 118154101 106.989969094998
chr1 118155332 118155524 239.76732994238
chr1 118155992 118156214 244.149000457772
chr1 118156572 118156888 66.5866035846724
chr1 118180768 118181084 75.4756873387727
chr1 118185603 118185919 50.8619289287586
chr1 118187248 118187564 51.647311763088
chr1 118187742 118187879 108.171538852609
chr1 118197776 118198092 96.3773316266336
chr1 118198813 118199129 30.3325591687626
chr1 118202537 118202853 141.029349629744
chr1 118207049 118207365 32.8241799107102
chr1 118239960 118240276 35.6565616599958
chr1 118251030 118251346 26.7895293134414
chr1 118275043 118275359 49.2630182679789
chr1 118364398 118364714 43.9959198837659
chr1 118472208 118472524 32.1157200529655
chr1 118727742 118728058 56.697271584891
chr1 118728227 118728543 101.949187101551
chr1 118841105 118841421 40.916465209806
chr1 119493825 119494141 33.9499138673059
chr1 119503401 119503717 30.4636002554784
chr1 119506323 119506465 200.254177806305
chr1 119682860 119683176 34.7824141631292
chr1 120188517 120188833 125.59288023684
chr1 120255335 120255651 40.2219697678355
chr1 120279853 120280169 132.365408865181
chr1 120358014 120358330 33.6229880152268
chr1 120383399 120383715 55.3637565403625
chr1 120402275 120402591 95.6846006053052
chr1 120416785 120417101 69.0843706633612
chr1 120809455 120809771 58.3912231867978
chr1 120930311 120930627 68.7742811959333
chr1 121225782 121226098 53.3050553385011
chr1 121337009 121337176 233.719753871499
chr1 142816270 142816586 63.0216022620679
chr1 142890947 142891263 27.2486918910091
chr1 143202155 143202471 56.0648957631095
chr1 143467637 143467953 27.7562205000617
chr1 144007819 144008135 34.4229857957264
chr1 144534002 144534318 97.2370246632301
chr1 144535155 144535471 34.0028650569417
chr1 144881316 144881632 32.8605792713308
chr1 144887299 144887615 41.4459389594775
chr1 145042717 145043033 69.9467102162675
chr1 145047317 145047633 28.0659787583854
chr1 145058355 145058671 28.7166732290632
chr1 145058985 145059301 69.0541080491758
chr1 145061801 145062117 30.9047155779255
chr1 145096227 145096543 67.9520504886589
chr1 145382180 145382496 28.7152861364127
chr1 145382679 145382995 54.9729208664881
chr1 145395458 145395774 160.653885603872
chr1 145396735 145397051 42.614592763401
chr1 145397745 145398061 72.3259036208563
chr1 145399162 145399478 43.4009376520896
chr1 145408822 145409138 61.8642275113154
chr1 145413034 145413350 66.0737852838424
chr1 145427444 145427760 63.6109778985185
chr1 145437502 145437818 46.551518504426
chr1 145438331 145438445 148.325217164829
chr1 145444238 145444554 28.3250978986219
chr1 145455380 145455696 105.299755548901
chr1 145457240 145457556 40.6100511604671
chr1 145502220 145502536 63.4757491332459
chr1 146369963 146370279 28.3461057296449
chr1 146556090 146556406 44.3036063058179
chr1 146643955 146644271 28.2734968701796
chr1 146849611 146849927 163.149842238768
chr1 146851656 146851972 71.9100154895755
chr1 147319995 147320311 28.1251978560522
chr1 147735666 147735982 29.9909656317391
chr1 147737005 147737321 35.6694117994802
chr1 147806630 147806946 69.8923866752842
chr1 147825581 147825897 43.9164412639312
chr1 148241410 148241726 79.2543164082382
chr1 148523185 148523501 55.0743982079219
chr1 149214730 149215046 31.7717438429468
chr1 149218905 149219221 59.7214768271338
chr1 149223842 149224158 82.4494939806329
chr1 149224454 149224770 53.4947183062671
chr1 149291117 149291433 31.6233470967913
chr1 149294547 149294863 46.9373708278497
chr1 149298434 149298750 49.3426141362741
chr1 149362185 149362501 54.696557183253
chr1 149603091 149603407 28.0369744780429
chr1 149680091 149680407 69.3470621280637
chr1 149683991 149684307 27.2625638059365
chr1 149747089 149747405 32.7821692010292
chr1 149759469 149759785 28.3990347063427
chr1 149849091 149849407 31.6613163516776
chr1 149858281 149858597 35.3829068921826
chr1 149859261 149859577 29.9091016208514
chr1 149859983 149860299 50.8773586295467
chr1 149973337 149973653 38.5475865641358
chr1 149981632 149981948 28.1374988189355
chr1 149982566 149982882 60.367536724678
chr1 150039606 150039922 38.172011446814
chr1 150049132 150049448 29.6978647375149
chr1 150135251 150135567 97.0394349786741
chr1 150159000 150159316 50.3372554777578
chr1 150227795 150228111 39.7268482863993
chr1 150228377 150228693 36.3327417631485
chr1 150266104 150266420 27.9857272882908
chr1 150335937 150336253 46.659632008657
chr1 150457384 150457700 28.8758918377048
chr1 150459590 150459906 55.6092026571424
chr1 150478952 150479268 31.4158619904735
chr1 150480365 150480681 59.4143839132242
chr1 150518165 150518418 288.670500059979
chr1 150524777 150525093 54.3502543778208
chr1 150534509 150534825 30.5811809507894
chr1 150551955 150552271 64.7103702230865
chr1 150577291 150577460 181.326943054706
chr1 150583976 150584292 29.6601057034554
chr1 150586149 150586235 162.902095687213
chr1 150588039 150588355 45.4880599256496
chr1 150592280 150592377 167.266449441902
chr1 150849223 150849539 40.2977574006698
chr1 150898665 150898981 61.2422362456464
chr1 150949655 150949777 180.756302084998
chr1 150951965 150952281 44.6794394155103
chr1 150971703 150972019 33.1376360346127
chr1 150982848 150983164 40.7298174519108
chr1 150986079 150986395 31.4643594364215
chr1 151027408 151027724 99.9778674506687
chr1 151031979 151032295 36.4338168236615
chr1 151035293 151035609 45.2414622472992
chr1 151041867 151042183 34.2720529171272
chr1 151043099 151043415 32.7264349196795
chr1 151138404 151138720 33.0759637959336
chr1 151162498 151162814 34.0615013061371
chr1 151253700 151254016 64.0554431899485
chr1 151284080 151284396 167.114836428412
chr1 151342953 151343269 28.8779742598239
chr1 151431417 151431733 29.5634697160978
chr1 151464636 151464952 60.1792763301706
chr1 151467260 151467576 72.7276652854001
chr1 151512113 151512429 34.2425240843492
chr1 151547418 151547734 52.8118497440747
chr1 151569024 151569213 230.494901677927
chr1 151580872 151581188 27.9020953300722
chr1 151687878 151688194 50.4423993444696
chr1 151689320 151689636 42.5373506579524
chr1 151712059 151712375 73.3264424927131
chr1 151747032 151747348 90.0420525301394
chr1 151878202 151878518 47.2780699032309
chr1 151881925 151882241 37.6722275169806
chr1 151918240 151918556 110.09083698992
chr1 151948548 151948864 109.097919286512
chr1 151950120 151950436 40.7827868796126
chr1 151960858 151961174 63.9277197059058
chr1 152007067 152007383 47.9063165522428
chr1 152007589 152007905 27.4049234344948
chr1 152020572 152020888 70.6203265868641
chr1 153013652 153013968 42.8919652664352
chr1 153031327 153031643 41.2464814103875
chr1 153031825 153032141 158.528199496902
chr1 153045307 153045623 28.1748240028505
chr1 153314745 153314856 164.991076713399
chr1 153316326 153316631 232.0690111968
chr1 153405931 153406089 198.114338415614
chr1 153407582 153407898 118.488459997824
chr1 153498737 153499053 60.8995730110121
chr1 153517989 153518305 36.2895821650445
chr1 153539002 153539318 82.1090049649774
chr1 153541065 153541381 41.565804693881
chr1 153581777 153582093 37.075988550875
chr1 153599326 153599642 31.11228714407
chr1 153643640 153643956 65.697028289369
chr1 153669742 153670058 43.5385705258095
chr1 153751317 153751633 42.460529941865
chr1 153855758 153856074 34.1667783262326
chr1 153892987 153893303 40.9762415196311
chr1 153950034 153950350 29.3431539224836
chr1 153962947 153963263 46.9875562359345
chr1 154130373 154130477 161.601347888036
chr1 154150551 154150867 28.4987459054828
chr1 154159544 154159860 94.5741729986331
chr1 154244823 154245139 47.0288949578117
chr1 154264122 154264438 36.3074656105472
chr1 154285518 154285834 66.1728194866522
chr1 154293388 154293704 72.2133617780989
chr1 154325136 154325452 42.8941368433213
chr1 154325963 154326279 56.806529926022
chr1 154327037 154327353 139.624027486596
chr1 154357174 154357490 48.4842940990427
chr1 154358086 154358402 30.0453977158817
chr1 154462859 154463175 89.4942015370656
chr1 154469456 154469772 99.152364282041
chr1 154565913 154566229 29.4975455354198
chr1 154589431 154589747 43.9132311924236
chr1 154599656 154599972 60.0625553883963
chr1 154601704 154602020 135.252414528621
chr1 154856495 154856811 65.3850061795716
chr1 154858740 154859056 80.5532985923663
chr1 154861304 154861620 41.0343233500862
chr1 154927571 154927887 27.0303488328078
chr1 154936204 154936520 41.1553831736833
chr1 154943122 154943438 28.2217494019656
chr1 154946062 154946378 34.6877256961815
chr1 154965847 154966163 29.8267674908849
chr1 154968196 154968512 30.813455525261
chr1 154971654 154971970 28.9288838502826
chr1 154973283 154973599 50.0734760716166
chr1 154974384 154974700 27.3148264116107
chr1 154976621 154976937 32.3238943913539
chr1 155043429 155043745 31.3262378605156
chr1 155063899 155064215 31.1328029174295
chr1 155092802 155093118 36.7290972485178
chr1 155107636 155107952 36.0653649409787
chr1 155110054 155110370 45.6822161372955
chr1 155145650 155145966 36.2223554930122
chr1 155163158 155163474 30.3603887543734
chr1 155178322 155178638 28.385979248906
chr1 155194494 155194810 86.1963347990431
chr1 155214459 155214775 68.7858905284506
chr1 155220513 155220829 39.8941672985527
chr1 155278244 155278560 28.5483971517111
chr1 155610199 155610515 40.5357938987274
chr1 155661830 155662146 70.4810445043056
chr1 155668936 155669252 29.4359541642681
chr1 155715084 155715400 33.3191645836731
chr1 155804303 155804619 30.6229282467395
chr1 155869964 155870280 70.5675118604586
chr1 155904095 155904411 37.3886073483295
chr1 155940315 155940631 46.3605095848467
chr1 155945936 155946252 64.1282902836487
chr1 155948200 155948516 30.8455561053124
chr1 155949900 155950216 31.8395678344767
chr1 155953315 155953631 134.63407471437
chr1 156045653 156045969 36.8246915418899
chr1 156076036 156076352 29.2983638124384
chr1 156076716 156077032 36.18561003477
chr1 156084367 156084683 28.314691111484
chr1 156093515 156093831 32.3779462992384
chr1 156097026 156097342 33.8937449923211
chr1 156163672 156163988 27.6898292145857
chr1 156182769 156183085 27.6060703889825
chr1 156226952 156227268 43.4638266998056
chr1 156252645 156252961 43.5591201177598
chr1 156368256 156368572 83.7710295251344
chr1 156427126 156427442 32.0273766781817
chr1 156430323 156430639 98.287589877293
chr1 156475080 156475396 62.2715837936762
chr1 156493916 156494232 46.5728508574252
chr1 156571144 156571460 46.0351898721491
chr1 156586311 156586627 126.957969429544
chr1 156629884 156630200 93.9336338370281
chr1 156631159 156631475 88.4236614710423
chr1 156633070 156633386 32.9947059124108
chr1 156647088 156647404 32.1008420672905
chr1 156664013 156664329 80.7663915881545
chr1 156695537 156695853 32.2528457430188
chr1 156698521 156698837 33.4667834038851
chr1 156710939 156711255 37.0573511446115
chr1 156719184 156719500 28.0955196450896
chr1 156721479 156721795 33.5883121532528
chr1 156725423 156725739 42.7542672272312
chr1 156727366 156727682 35.9579777228435
chr1 156742919 156743235 53.70341653337
chr1 156767088 156767404 32.0262631078277
chr1 156786490 156786806 38.1229566893281
chr1 156832915 156833231 139.598324740778
chr1 156836076 156836392 58.1982411522875
chr1 156839287 156839603 56.296260654182
chr1 156852372 156852688 49.0084902965426
chr1 156859885 156860201 43.270264324393
chr1 156864894 156865210 46.8556994213304
chr1 156884309 156884625 90.391128484766
chr1 156928195 156928356 170.815589007103
chr1 156966593 156966909 29.1492614895986
chr1 157108097 157108413 29.5773978677424
chr1 157197572 157197888 88.9527430417042
chr1 157232250 157232566 54.955841410774
chr1 157243239 157243555 72.8617557121797
chr1 157244451 157244767 58.0435772675919
chr1 157248477 157248793 27.6346824203703
chr1 157249426 157249579 197.951457007399
chr1 157282151 157282467 36.3747728141815
chr1 157289431 157289747 43.2761410083096
chr1 157295121 157295277 201.619738173638
chr1 157336965 157337281 50.470360645654
chr1 157337700 157338016 56.492727491402
chr1 157339808 157340124 37.2994516705241
chr1 157457294 157457610 39.155775287492
chr1 158116077 158116393 40.9058157632694
chr1 158119507 158119823 29.2962454374731
chr1 158125482 158125798 41.2177051590703
chr1 158504332 158504648 27.1469317954763
chr1 158656473 158656568 165.278954057398
chr1 158658920 158659236 68.2545751308028
chr1 158661739 158662055 121.642901010282
chr1 158702326 158702642 80.5683838979192
chr1 158769570 158769886 30.2877073477593
chr1 158789419 158789619 232.801548700194
chr1 158979658 158979974 91.1159888865339
chr1 158985301 158985617 33.2779946967878
chr1 159046689 159047005 51.2449427016445
chr1 159236643 159236959 38.0435164840365
chr1 159251962 159252278 28.5360419442159
chr1 159787402 159787718 64.7987281396283
chr1 159849829 159850145 35.3224979456881
chr1 159859706 159860022 34.7747956156793
chr1 159880271 159880587 54.8983040087264
chr1 159890958 159891274 50.2905270965095
chr1 159891947 159892263 46.3655401221363
chr1 159893045 159893361 29.4091289150578
chr1 159893466 159893782 29.4985854185128
chr1 159894286 159894602 79.8064919076986
chr1 159927544 159927860 91.4285619564914
chr1 160016299 160016615 124.406101551869
chr1 160070825 160071141 28.1205206463859
chr1 160254809 160255125 29.1716511333265
chr1 160312888 160313204 35.4762095206454
chr1 160331934 160332250 56.7166555094273
chr1 160337768 160338084 39.2039702136329
chr1 160370122 160370324 287.759669455793
chr1 160390939 160391255 44.3868357727107
chr1 160398408 160398724 35.1161742913655
chr1 160489807 160490123 41.1407643672215
chr1 160509931 160510303 481.955408335346
chr1 160511492 160511808 30.8338057253492
chr1 160518782 160519098 68.8885645045448
chr1 160537970 160538286 30.9679224024606
chr1 160576935 160577251 41.6330770472925
chr1 160635592 160635908 82.7276428388075
chr1 160662140 160662456 45.1557388347198
chr1 160695977 160696293 38.7416871460394
chr1 160711733 160712049 50.7263255174527
chr1 160783078 160783394 26.8022558972157
chr1 160881272 160881588 56.5328418806033
chr1 160914812 160915128 47.9390991873255
chr1 160918989 160919305 30.7180123246366
chr1 160959730 160959885 161.380949295663
chr1 160967152 160967468 30.6492849383409
chr1 160979420 160979736 82.4854728831238
chr1 160983681 160983816 162.119194086265
chr1 160989535 160989851 39.525357066524
chr1 160990471 160990787 95.5539836888132
chr1 161003631 161003947 43.7938860491564
chr1 161014696 161015012 29.9365828446901
chr1 161053269 161053585 28.7000438584279
chr1 161085062 161085378 76.4712454533366
chr1 161131922 161132238 39.024438360107
chr1 161136273 161136458 267.223862895676
chr1 161147446 161147762 52.3033156818837
chr1 161277196 161277512 42.3734746397771
chr1 161280991 161281307 31.1033016753916
chr1 161283992 161284308 44.9875070693423
chr1 161359518 161359834 29.2778243191628
chr1 161369387 161369703 64.6779856346625
chr1 161380423 161380739 42.5835086852573
chr1 161391761 161392077 43.1629968163284
chr1 161397747 161398063 83.9490586899254
chr1 161456825 161457141 27.7651628001428
chr1 161464185 161464501 41.6362418728545
chr1 161472862 161473016 182.971098846412
chr1 161474927 161475243 55.7184421873069
chr1 161493520 161493836 45.4170045029203
chr1 161500012 161500328 33.1028593564746
chr1 161500776 161501092 88.7190085657276
chr1 161509898 161510214 93.3077140575033
chr1 161511997 161512313 69.264296398655
chr1 161582391 161582707 82.9254201506308
chr1 161591356 161591672 50.6831957337696
chr1 161593452 161593768 76.3075964600653
chr1 161617338 161617654 28.5122642374366
chr1 161690326 161690642 35.9146949804081
chr1 161691763 161692079 154.846686577727
chr1 161701834 161702150 38.64701012298
chr1 161708477 161708793 47.0170391931094
chr1 161719379 161719695 34.1764384099355
chr1 161719970 161720286 30.1009319558639
chr1 161735020 161735336 80.8105923740045
chr1 161735918 161736234 50.9623154806419
chr1 161915181 161915497 45.6668830606968
chr1 161923117 161923433 53.9391659263837
chr1 162321297 162321613 57.6097790214812
chr1 162342658 162342817 198.020968632444
chr1 162350271 162350587 41.62992568622
chr1 162356157 162356403 243.047993731805
chr1 162361610 162361926 27.1657729171787
chr1 162366912 162367228 63.7019754622378
chr1 162389138 162389454 31.7319133029579
chr1 162391119 162391435 68.2616943910834
chr1 162534572 162534888 30.2793256459805
chr1 162600427 162600743 27.530654017122
chr1 163165793 163166109 34.0300134221207
chr1 163291460 163291776 80.0346576742928
chr1 164681470 164681777 315.560941559798
chr1 164739416 164739732 52.0240779844584
chr1 164741956 164742272 69.8946073460479
chr1 164744104 164744420 54.6280131427843
chr1 165197989 165198305 48.3891247477695
chr1 165362194 165362510 33.7726809196805
chr1 165600008 165600324 27.7123447275202
chr1 165737996 165738312 55.5659346871671
chr1 165742553 165742869 32.5553664716271
chr1 165786375 165786691 62.3073954304982
chr1 165797539 165797855 30.8046872379106
chr1 165806012 165806328 61.9183342558707
chr1 165811945 165812261 89.6326951974311
chr1 165815612 165815928 73.537634602659
chr1 165826473 165826789 27.4717713940046
chr1 166459113 166459429 61.2169020984839
chr1 166549390 166549706 34.7972781771713
chr1 166554367 166554496 151.668421813885
chr1 166644453 166644769 30.0678565338257
chr1 166669908 166670224 28.9717231662137
chr1 166672889 166673205 39.8705965163437
chr1 166674728 166675000 402.799582756308
chr1 166699606 166699922 37.4379862375437
chr1 166808450 166808766 33.7617241663754
chr1 166809848 166810164 89.4577626562276
chr1 166845480 166845796 46.5479144147992
chr1 166879701 166880017 49.5441601876051
chr1 167189298 167189614 33.970077028803
chr1 167199011 167199327 79.3061455468378
chr1 167206285 167206601 38.7417011092059
chr1 167218341 167218657 37.8400950187804
chr1 167301825 167302141 46.5473829418595
chr1 167493916 167494232 28.8287870791871
chr1 167496280 167496596 36.2174517199807
chr1 167517622 167517938 185.68860853356
chr1 167525349 167525665 30.1595253492373
chr1 167533865 167534181 33.0528233454153
chr1 167586950 167587266 107.511705437063
chr1 167597333 167597617 264.54748145567
chr1 167599152 167599468 49.9827240203607
chr1 167604635 167604951 27.1239838608303
chr1 167606425 167606741 36.6159930600436
chr1 167614520 167614836 50.7946376620096
chr1 167683830 167684146 65.500439030312
chr1 167684666 167684982 112.239362058017
chr1 167698083 167698399 45.5300579168511
chr1 167704113 167704429 30.8654783693924
chr1 167717283 167717599 36.5630181564854
chr1 167726315 167726631 64.8939863603368
chr1 167726904 167727220 27.2419925585249
chr1 167789239 167789555 33.414608970779
chr1 167793583 167793899 54.264641010756
chr1 167794720 167795036 76.9262689602737
chr1 167799176 167799492 27.9225144125255
chr1 167806497 167806813 28.0229843320523
chr1 167812150 167812466 40.1222423732189
chr1 167835109 167835425 31.4418174958113
chr1 167835942 167836258 86.7829615302746
chr1 167879054 167879370 49.4815769239152
chr1 167893368 167893684 69.0590781922169
chr1 167895819 167896135 48.5019488058203
chr1 167905186 167905502 27.2243032607738
chr1 167905772 167906088 32.961258535034
chr1 167906639 167906955 40.913218926027
chr1 167954225 167954541 134.116181579198
chr1 168130715 168131031 88.5354061292156
chr1 168147973 168148289 47.3343331946302
chr1 168212856 168213172 35.0199855483873
chr1 168250892 168251208 150.002875407107
chr1 168256433 168256749 90.7496387159876
chr1 168257476 168257792 126.767008319507
chr1 168290182 168290498 36.9604540391249
chr1 168310315 168310631 27.5138936705628
chr1 168311994 168312310 27.6530970855904
chr1 168341569 168341885 72.0792109422636
chr1 168342238 168342554 59.7332663217907
chr1 168368281 168368597 32.0490197964362
chr1 168371748 168372064 27.8613442769748
chr1 168414861 168415177 56.2466343743826
chr1 168435471 168435787 71.7981795891307
chr1 168438954 168439270 111.985923273767
chr1 168442376 168442692 27.2209621685989
chr1 168814330 168814646 36.4902155333752
chr1 169030209 169030525 48.7001302979294
chr1 169162708 169163024 78.1375751177881
chr1 169278503 169278604 135.600603043133
chr1 169281541 169281857 60.9470910201053
chr1 169296178 169296494 58.1656912179418
chr1 169297210 169297526 27.1996922741797
chr1 169307868 169308184 65.1545987480566
chr1 169337180 169337496 30.1428102220503
chr1 169340691 169341007 33.2234469839293
chr1 169477801 169478117 58.533208684593
chr1 169495727 169496043 39.547422449653
chr1 169763938 169764254 54.1261823566154
chr1 169862936 169863252 28.4272756095121
chr1 170011012 170011328 33.274431763088
chr1 170036737 170037053 79.665721067899
chr1 171454424 171454740 42.3695093353696
chr1 171584214 171584530 30.5668471054826
chr1 171613937 171614253 28.4282006116801
chr1 171624697 171625013 27.0485609510583
chr1 171710409 171710725 37.1954898733481
chr1 171711058 171711374 50.6904922205359
chr1 171731503 171731591 137.229005748646
chr1 171786832 171787148 30.5722393560831
chr1 172371104 172371420 38.2994504550467
chr1 172394543 172394859 44.4819822242433
chr1 172411557 172411873 132.021788498566
chr1 172413068 172413384 33.0665805729262
chr1 172419080 172419396 31.4148634591595
chr1 172425671 172425803 139.750721455525
chr1 172499129 172499445 44.1423275362711
chr1 172501563 172501879 31.1570012882043
chr1 172502078 172502394 42.4206504696049
chr1 172557895 172558211 27.7478050805922
chr1 172606752 172607068 51.2829447005903
chr1 172688238 172688554 37.4651365273609
chr1 172715439 172715755 46.5676504951194
chr1 172730851 172731167 28.6115849378101
chr1 172790725 172791041 85.8607912514252
chr1 172876402 172876718 54.868237410465
chr1 172903077 172903393 97.5532371155219
chr1 173238634 173238950 131.503969650646
chr1 173271566 173271882 47.8755928392311
chr1 173272430 173272746 42.6941152277437
chr1 173299547 173299863 118.10675633629
chr1 173324383 173324699 124.59946377759
chr1 173362311 173362627 52.4268335782219
chr1 173391577 173391893 28.9415186734369
chr1 173395212 173395528 42.5278149784671
chr1 173399045 173399361 52.9030822689248
chr1 173405152 173405468 87.5164286692303
chr1 173447332 173447648 32.0295139771109
chr1 173466079 173466395 31.3420459125314
chr1 173640193 173640509 119.136919678835
chr1 173683888 173684204 61.3995942175273
chr1 173794000 173794316 27.9808420444485
chr1 173839595 173839911 32.4510905432788
chr1 173978153 173978469 30.5257210168355
chr1 173991524 173991840 26.9792824645009
chr1 173997654 173997970 28.3160376345573
chr1 174043977 174044293 27.2329614568546
chr1 174122703 174123019 38.51123153096
chr1 174125607 174125923 36.646951868138
chr1 174136117 174136433 154.47912315304
chr1 174199564 174199880 34.1783799464256
chr1 174277749 174278065 34.8409356696108
chr1 174715424 174715740 37.1102637639266
chr1 174735916 174736232 70.1004815020857
chr1 174841910 174842226 103.497503464818
chr1 174846244 174846560 34.0549469025398
chr1 174882443 174882759 46.2642418011527
chr1 174933695 174934011 82.0168200361182
chr1 174965681 174965997 46.8752678865016
chr1 174968423 174968739 59.6226234429359
chr1 174992496 174992812 41.8516118874824
chr1 175158065 175158381 35.0446408097669
chr1 175379071 175379387 48.3012376609739
chr1 175702979 175703295 96.4480681663997
chr1 175863760 175864076 68.4648822362123
chr1 176176310 176176626 30.1954267731789
chr1 176210615 176210931 33.7667993599984
chr1 176822686 176823002 53.4530978170238
chr1 176847896 176848212 43.1383405398158
chr1 176849022 176849273 307.417348379397
chr1 176850083 176850399 34.8666627419362
chr1 178509362 178509678 29.7121474620029
chr1 178984606 178984922 39.267695725867
chr1 178986193 178986509 148.499211383503
chr1 178986974 178987290 45.4253265926473
chr1 178998522 178998838 61.5868159111667
chr1 179001256 179001572 104.136648013228
chr1 179006994 179007310 26.8556805894182
chr1 179016128 179016502 351.930572794658
chr1 179022023 179022339 37.4186282081826
chr1 179029996 179030312 79.5089589886577
chr1 179178202 179178518 36.2082592544486
chr1 179187100 179187416 49.5432554197006
chr1 179332443 179332759 36.731192653262
chr1 179334861 179335177 36.1817221118878
chr1 179777274 179777590 28.7221988858434
chr1 179787888 179788204 36.1163061595574
chr1 179845375 179845691 32.259011047808
chr1 179846748 179847064 45.3244038334485
chr1 179851706 179852022 56.2013188299811
chr1 179941146 179941225 188.911067952625
chr1 180023120 180023436 82.4070709882124
chr1 180027073 180027389 49.3187678688049
chr1 180086433 180086749 73.4122213243142
chr1 180092624 180092940 36.5408261425661
chr1 180123487 180123803 61.0463475736284
chr1 180240320 180240636 34.8358230388516
chr1 180257972 180258288 34.1391897620452
chr1 180471875 180472191 69.1275780090746
chr1 180485024 180485340 34.4175600209963
chr1 180490635 180490951 28.643556666304
chr1 180532204 180532520 28.3279906709896
chr1 180550870 180551186 47.8444507897411
chr1 180554609 180554925 92.2189572007671
chr1 180572447 180572763 48.3011331732613
chr1 180579796 180579938 206.74458733573
chr1 180580479 180580795 114.090099550686
chr1 180601642 180601958 29.6416765494384
chr1 180609681 180609997 41.0944052044478
chr1 180784417 180784733 46.4196650833449
chr1 180823640 180823956 57.6780272115385
chr1 180902475 180902603 158.525604673388
chr1 180939862 180940178 31.3873971087322
chr1 181005252 181005568 61.8133068548903
chr1 181007582 181007898 29.1557132654091
chr1 181012142 181012458 35.7908828460071
chr1 181056662 181056978 56.2728809506829
chr1 181057628 181057944 57.5848001971798
chr1 181058820 181059136 34.6172615072858
chr1 181059690 181060006 57.4931419608134
chr1 181081609 181081925 58.6022023966021
chr1 181098987 181099303 135.747781375881
chr1 181110671 181110987 56.8406521743894
chr1 181111633 181111949 39.2407834244868
chr1 181120710 181121026 57.7364222812888
chr1 181122151 181122406 302.03307688491
chr1 181135740 181136056 32.0275177414748
chr1 181687199 181687515 34.7357851907055
chr1 181863641 181863957 66.180977538025
chr1 181867945 181868261 30.5931560329005
chr1 181875203 181875390 247.639211050362
chr1 181999070 181999386 26.8857303921618
chr1 182083828 182084144 61.3622995148047
chr1 182112334 182112650 31.4520374052157
chr1 182118602 182118918 71.8945061704989
chr1 182169612 182169928 124.557575102642
chr1 182205426 182205588 209.397670354237
chr1 182214200 182214516 26.8018642793957
chr1 182226630 182226738 180.851018039502
chr1 182228261 182228577 31.2342174106001
chr1 182231598 182231914 49.0475965014558
chr1 182269185 182269477 386.96117809349
chr1 182270849 182271165 61.8143944751481
chr1 182283931 182284247 44.9706905966426
chr1 182284412 182284728 29.0708356123773
chr1 182299405 182299721 28.1724508408543
chr1 182305525 182305841 30.1204994355577
chr1 182307246 182307541 347.262113631441
chr1 182308140 182308325 226.264124853489
chr1 182324509 182324825 45.510894457165
chr1 182332044 182332360 45.0805030177941
chr1 182354286 182354602 31.6418386293405
chr1 182365804 182366120 36.7377119851617
chr1 182399832 182400148 55.8299809208294
chr1 182429671 182429987 33.0636607576359
chr1 182555548 182555864 42.0260978799381
chr1 182558036 182558352 32.5440236198763
chr1 182564768 182565084 27.0491084062717
chr1 182585302 182585618 34.1904982587225
chr1 182760897 182761114 285.37304122552
chr1 182763962 182764278 37.2944307338706
chr1 182764757 182765073 99.6041585241066
chr1 182809014 182809330 96.6792755013194
chr1 182838368 182838684 37.00755617439
chr1 182899392 182899708 125.103336759853
chr1 182931699 182932015 35.859028935532
chr1 183441046 183441362 50.1739347122601
chr1 183536691 183537007 76.1194110511834
chr1 183602940 183603256 72.9279105016009
chr1 183604759 183605075 28.0926343850465
chr1 183614797 183615113 31.5890228414034
chr1 183885203 183885519 40.3204389025518
chr1 183925842 183926158 34.9755334196851
chr1 183956799 183957115 84.048009878471
chr1 183958204 183958520 80.6969996678317
chr1 183961572 183961888 43.6682730145025
chr1 183962382 183962521 163.512892171368
chr1 183965578 183965894 53.0628296338776
chr1 183993782 183994098 38.4342811926715
chr1 183998364 183998680 26.9865298119491
chr1 184000525 184000854 398.796925334832
chr1 184004903 184005219 29.8326042352341
chr1 184020633 184020949 76.4153979446315
chr1 184021078 184021394 31.4555905526401
chr1 184715058 184715374 59.0311548058389
chr1 184737669 184737985 88.3809548679819
chr1 184739278 184739594 32.8882380173778
chr1 184755859 184756175 28.0719621215312
chr1 184775493 184775809 100.131326653982
chr1 184881591 184881907 34.0604125360652
chr1 184898871 184899187 142.57059502841
chr1 184899396 184899712 37.8657996248224
chr1 184942729 184943045 132.117795074307
chr1 184943482 184943798 31.1067153618299
chr1 184951261 184951577 48.3112639460629
chr1 185210376 185210692 26.9051811576377
chr1 185218729 185219045 49.3469246586814
chr1 185232918 185233234 80.7212403839455
chr1 185253831 185254066 251.007892151574
chr1 185286552 185286868 40.4936987361505
chr1 185408935 185409251 32.8217624194628
chr1 185497390 185497706 42.9600157103539
chr1 185499375 185499691 93.686038845484
chr1 185530784 185531100 27.492414664907
chr1 185831405 185831721 32.9027802773358
chr1 185991330 185991646 51.4645501261712
chr1 186015645 186015961 154.315898812571
chr1 186047342 186047658 29.2504368020971
chr1 186051431 186051747 102.436167730544
chr1 186071978 186072294 39.8210708892521
chr1 186073623 186073939 54.6542893519815
chr1 186081498 186081691 257.30742301507
chr1 186163272 186163588 68.655232641422
chr1 186164483 186164812 216.828543330423
chr1 186257445 186257761 86.8357522744724
chr1 186344754 186345070 46.0488305998332
chr1 187043819 187044135 34.5746493351335
chr1 191551268 191551584 62.3128081115341
chr1 191793064 191793145 180.715331700024
chr1 191821392 191821708 27.5862346015463
chr1 191858295 191858461 186.753005020645
chr1 192077330 192077646 108.35182151658
chr1 192092861 192093177 145.855211916298
chr1 192945797 192946113 36.6655495472224
chr1 192946605 192946765 168.19074256851
chr1 192955247 192955563 123.592366161866
chr1 193028414 193028730 59.8135485142523
chr1 193037148 193037464 61.4971644233476
chr1 193074572 193074888 38.3019918531664
chr1 193080724 193081040 39.4996989647865
chr1 193083121 193083437 35.2348873791673
chr1 193087398 193087714 33.310275812119
chr1 193088562 193088878 34.2791947503207
chr1 193090907 193091223 45.1106135309312
chr1 194627279 194627595 54.8146687069613
chr1 194668065 194668381 40.4931220076651
chr1 194676235 194676551 37.9244136188837
chr1 194842459 194842775 39.4114711566892
chr1 194888353 194888669 43.4825767828111
chr1 195836032 195836348 43.9430924284996
chr1 195868108 195868323 255.746743118449
chr1 195868908 195869224 84.8603630447981
chr1 195872373 195872689 28.0325235509279
chr1 196150279 196150595 27.2044678529882
chr1 196486349 196486665 73.3585840986232
chr1 196500930 196501246 33.2972979523171
chr1 196515409 196515725 59.3446331487875
chr1 196620980 196621296 29.7096550912006
chr1 197115616 197115932 27.8629424785038
chr1 197148144 197148460 41.9049831610168
chr1 197170525 197170841 34.3627172332749
chr1 197182355 197182671 30.0230953584909
chr1 197411058 197411374 45.9594912278204
chr1 197908196 197908512 98.97049848896
chr1 197913630 197913946 46.1267580032121
chr1 197964143 197964459 56.188892291531
chr1 198048786 198049102 69.5727493979548
chr1 198131397 198131713 48.3145568856713
chr1 198136853 198137169 40.8594982004013
chr1 198157217 198157533 34.5659256489361
chr1 198526176 198526492 60.4733376672868
chr1 198564917 198565233 36.5157926880824
chr1 198568079 198568395 94.2374276207469
chr1 198574146 198574462 113.429890879692
chr1 198601108 198601424 71.1668851498746
chr1 198602860 198603176 135.35408978719
chr1 198638213 198638529 64.725274624596
chr1 198650922 198651238 48.6072847567462
chr1 200119853 200120169 38.2824700949376
chr1 200123383 200123626 234.963425314934
chr1 200195347 200195663 114.004450619219
chr1 200244587 200244903 69.5217723681147
chr1 200379219 200379535 27.7541480646416
chr1 200609224 200609325 176.691874832031
chr1 200610065 200610381 40.7263936727906
chr1 200638499 200638815 52.9006239859737
chr1 200643995 200644311 72.3962624558529
chr1 200677926 200678242 52.277371950926
chr1 200855827 200856143 30.5688140935973
chr1 200984820 200985136 78.5138277085509
chr1 200988590 200988906 60.2323502881325
chr1 201123001 201123144 168.488928279467
chr1 201123546 201123862 28.7026704035167
chr1 201136747 201137063 39.43386263216
chr1 201139665 201139981 48.5368435982181
chr1 201142139 201142455 37.6786416653281
chr1 201431090 201431406 40.8810793383137
chr1 201449430 201449746 50.9275226205151
chr1 201482100 201482416 28.0230621003834
chr1 201484204 201484520 79.2311335462141
chr1 201499896 201500212 33.7229128193664
chr1 201520958 201521274 52.1950020031006
chr1 201528804 201529120 47.3076647442126
chr1 201530366 201530682 28.0708344940714
chr1 201536142 201536434 382.844395714762
chr1 201542275 201542591 29.5065548514379
chr1 201547552 201547783 264.795226187422
chr1 201554251 201554567 28.3083225349817
chr1 201572007 201572323 46.7433232951466
chr1 201612843 201613159 43.5324421313942
chr1 201673314 201673630 30.2780989483065
chr1 201795968 201796284 26.7542872926854
chr1 201854701 201855017 37.1091657058757
chr1 201865077 201865393 44.2598331871962
chr1 201885803 201886119 29.8764604825595
chr1 201894328 201894644 39.4045098998013
chr1 201910522 201910838 56.2369487928787
chr1 201924295 201924611 59.2199693627492
chr1 201977137 201977453 127.321571229494
chr1 201978658 201978974 27.3682586511856
chr1 201987561 201987877 117.616188970503
chr1 202032258 202032574 27.5747814259263
chr1 202033741 202034057 41.6664837772915
chr1 202036291 202036607 54.4771534793639
chr1 202045273 202045486 324.527838088947
chr1 202046057 202046261 228.272524931536
chr1 202074851 202075167 29.1043480365782
chr1 202075350 202075666 44.0841709197135
chr1 202087189 202087338 195.509181451755
chr1 202088150 202088466 33.5170076392962
chr1 202128365 202128681 51.3521270524863
chr1 202129039 202129355 132.074687403899
chr1 202131175 202131491 45.7236809989227
chr1 202131992 202132308 30.2599614390838
chr1 202133663 202133979 31.4788312297505
chr1 202135200 202135516 40.9944115723316
chr1 202172667 202172983 58.6542072779978
chr1 202310985 202311301 51.0455349664505
chr1 202317425 202317741 46.9138366526303
chr1 202345420 202345736 66.4555880506249
chr1 202431553 202431869 55.7680261047588
chr1 202452504 202452820 109.42462169886
chr1 202478127 202478443 38.0029541993488
chr1 202501195 202501511 81.2956756975193
chr1 202520927 202521243 37.7227402455587
chr1 202522277 202522593 92.3430213008249
chr1 202522916 202523097 194.943203877124
chr1 202546508 202546824 43.1867270103001
chr1 202777436 202777752 28.0409561289228
chr1 202779754 202780070 55.364799576123
chr1 202896257 202896573 56.5899228474152
chr1 202907469 202907785 60.5919201239939
chr1 202913547 202913863 69.0025094630538
chr1 202913806 202914122 34.8335472842987
chr1 202938108 202938424 36.7887997556673
chr1 202951070 202951386 48.9723301004908
chr1 202968407 202968723 31.141711280866
chr1 202974447 202974763 31.1674525423688
chr1 202974819 202975135 47.8136872977251
chr1 202976251 202976567 33.5521290544425
chr1 203238174 203238490 31.6846879890623
chr1 203242247 203242563 29.0307928056888
chr1 203256556 203256872 64.2611567637738
chr1 203258785 203259101 42.4686347625403
chr1 203269641 203269775 167.963511164101
chr1 203272521 203272837 85.1561462496664
chr1 203273768 203274084 27.3788243421293
chr1 203275382 203275698 86.5959400438731
chr1 203281034 203281219 252.436506022859
chr1 203311617 203311933 27.3754548647441
chr1 203576340 203576656 33.4450544482378
chr1 203594794 203595110 37.5308762794241
chr1 203595574 203595890 85.2237931060153
chr1 203619449 203619765 104.236954002792
chr1 203643338 203643654 64.989351421967
chr1 203648432 203648748 31.7961744687929
chr1 203650871 203651187 138.322410025866
chr1 203651568 203651884 74.4574322648732
chr1 203661653 203661969 58.122174220524
chr1 203695764 203695863 142.977660135309
chr1 203765084 203765400 56.0302898713395
chr1 203769176 203769492 48.9419224094831
chr1 203830483 203830799 40.3370121319837
chr1 203890470 203890786 35.5315558107196
chr1 203895250 203895566 146.818812523521
chr1 204146219 204146535 94.3701969206546
chr1 204196485 204196801 85.1507719776176
chr1 204256235 204256551 31.312082580933
chr1 204370153 204370272 187.057770980103
chr1 204380980 204381296 71.7618697290982
chr1 204386444 204386760 34.8693599826732
chr1 204386690 204387006 27.432942585736
chr1 204430818 204431134 48.5863404833466
chr1 204432279 204432595 28.3864710079885
chr1 204435245 204435561 32.5907055036463
chr1 204475547 204475863 108.269161749925
chr1 204476097 204476413 107.058659682936
chr1 204485250 204485566 100.325378574394
chr1 204488131 204488447 55.137201953524
chr1 204534923 204535067 181.44915619079
chr1 204592457 204592773 52.8474282142864
chr1 204594016 204594332 62.5004295808492
chr1 204599510 204599826 46.17215796631
chr1 204616691 204617007 85.7818608791823
chr1 204641613 204641826 221.481857377875
chr1 204660623 204660939 64.2981477750298
chr1 204662226 204662542 28.2431833732522
chr1 204674337 204674653 80.9851815240157
chr1 204675747 204675849 150.469140295428
chr1 204680528 204680775 356.013947649465
chr1 204732928 204733244 44.6485961632079
chr1 204776148 204776464 27.1875603398925
chr1 204829104 204829420 44.2617462901401
chr1 204894877 204895193 29.5009006982584
chr1 204929391 204929707 126.245701789573
chr1 204941121 204941437 49.2599215526072
chr1 204953600 204953916 47.0833298528838
chr1 205091275 205091591 70.7427352531456
chr1 205126363 205126574 216.083144336244
chr1 205126867 205127183 95.9787509779071
chr1 205139827 205140143 113.207802838872
chr1 205141871 205142187 54.8589606960845
chr1 205144586 205144902 103.942734842591
chr1 205178011 205178327 40.3893720591072
chr1 205180705 205181021 109.378170545169
chr1 205198688 205199004 29.5289580512797
chr1 205207341 205207657 48.3000936762627
chr1 205218156 205218472 68.0456125900415
chr1 205225049 205225365 107.582333953738
chr1 205232743 205233059 64.937830573722
chr1 205236495 205236811 80.6561120162022
chr1 205263712 205264028 28.0858904118545
chr1 205296260 205296576 59.3974763142416
chr1 205313598 205313914 60.8777247091604
chr1 205601040 205601356 46.9951730997847
chr1 205617515 205617831 31.4313168507417
chr1 205647786 205647926 221.615988698524
chr1 205675990 205676306 52.0291648859617
chr1 205718670 205718986 27.598952140905
chr1 205719516 205719804 342.660075573494
chr1 205756447 205756763 41.4655936552226
chr1 205771256 205771572 31.1042131077214
chr1 205780823 205781139 58.3855811921357
chr1 205914286 205914602 28.2723965506572
chr1 206108946 206109262 35.5562983373136
chr1 206162920 206163236 30.4344837061872
chr1 206236369 206236685 28.7049047789267
chr1 206266097 206266413 61.2071853091389
chr1 206274206 206274522 113.288984745799
chr1 206554363 206554679 42.9762558395175
chr1 206592698 206593014 31.0379463765185
chr1 206612573 206612889 70.600312546481
chr1 206629101 206629417 29.5849732810239
chr1 206643602 206643918 36.1787231286591
chr1 206674520 206674836 63.0156484621503
chr1 206677476 206677792 56.5952677443813
chr1 206688145 206688461 37.6275179276529
chr1 206724722 206725038 56.4068968349438
chr1 206730358 206730674 49.5081408008586
chr1 206736367 206736683 32.9335483559973
chr1 206748901 206749217 32.2528634776824
chr1 206785687 206786003 51.6820384694761
chr1 206808605 206808921 32.872158496582
chr1 206825492 206825691 289.524988021023
chr1 206833138 206833454 104.650872636276
chr1 206845403 206845719 119.616766266095
chr1 206846653 206846866 264.582844091281
chr1 206887227 206887543 26.771661821548
chr1 206890736 206891052 97.0477309123593
chr1 206908999 206909122 152.627892356397
chr1 206939616 206939932 76.644477730668
chr1 206990211 206990527 74.7357444236555
chr1 207020983 207021098 157.457556578669
chr1 207064084 207064400 31.2810543418154
chr1 207100466 207100782 37.789759160548
chr1 207108807 207109123 34.3429878937338
chr1 207191096 207191267 209.229380019029
chr1 207193455 207193771 29.6710554164122
chr1 207194609 207194720 197.308127268187
chr1 207197747 207198017 355.873525105099
chr1 207208355 207208671 33.4825551450597
chr1 207223267 207223583 43.1655786813609
chr1 207226323 207226639 28.7668867419808
chr1 207258116 207258432 65.9902930268589
chr1 207378471 207378787 61.61383367202
chr1 207396510 207396826 51.568220718759
chr1 207405886 207406202 42.0981893653844
chr1 207414021 207414337 29.3651619381143
chr1 207414631 207414947 111.875640100631
chr1 207417755 207418071 41.2137421981587
chr1 207479410 207479726 31.0505863515175
chr1 207483361 207483556 260.099703830991
chr1 207484689 207484852 193.428064043127
chr1 207489919 207490235 50.9687547805706
chr1 207490476 207490792 88.6479714985734
chr1 207491487 207491803 34.3555050795542
chr1 207494754 207495070 60.9962729757086
chr1 207536624 207536940 56.7481869745156
chr1 207563112 207563428 58.3955076863561
chr1 207581085 207581401 39.4207538847825
chr1 207673742 207674058 34.4437853983341
chr1 207693546 207693722 140.214930509708
chr1 207694229 207694545 85.2994693417395
chr1 207752690 207753006 35.0022420992344
chr1 207799676 207799907 240.268737003456
chr1 207808937 207809253 45.0446021109486
chr1 207823432 207823579 195.744341170479
chr1 207844442 207844758 37.6881670568286
chr1 207853965 207854281 97.4914489292346
chr1 207865650 207865966 62.7120907452947
chr1 207866387 207866703 35.8747971672783
chr1 207919797 207920113 97.5443129792006
chr1 207920964 207921280 43.1100800639392
chr1 207925087 207925403 48.0574980564831
chr1 207952430 207952746 77.4723076714645
chr1 207970670 207970986 31.2153224628796
chr1 207979219 207979535 50.1716139515501
chr1 207999232 207999548 58.846385844049
chr1 208042360 208042676 31.0132567472172
chr1 208046742 208047058 59.5367473130557
chr1 208058969 208059285 33.5455472178868
chr1 208096959 208097275 69.5638794040155
chr1 208106833 208107149 37.2303706621759
chr1 208108468 208108784 127.646812686737
chr1 208195176 208195492 33.437467637576
chr1 208210327 208210643 101.45941385461
chr1 208338026 208338342 67.0974940892958
chr1 208357631 208357947 96.1346033805796
chr1 208359301 208359617 41.1928481662651
chr1 208362487 208362803 43.5828681193931
chr1 208393469 208393562 111.398017913502
chr1 208399845 208400161 47.7555773610377
chr1 208412195 208412511 28.6369855143968
chr1 209819198 209819514 156.43286943996
chr1 209820599 209820915 28.3637909284415
chr1 209822691 209823007 40.0654186117445
chr1 209847258 209847574 106.876700215111
chr1 209848429 209848745 67.32390236565
chr1 209866276 209866592 36.8562931722684
chr1 209921080 209921396 32.715274989153
chr1 209957855 209958171 48.1564071915993
chr1 209981428 209981744 29.4078766100337
chr1 209999449 209999765 31.2129561951294
chr1 210731719 210732035 43.3186965526433
chr1 211395855 211396171 87.7680545992782
chr1 211432277 211432593 41.8553231930211
chr1 211483060 211483376 43.8521692237433
chr1 211495033 211495349 38.5731377324559
chr1 211545885 211546201 136.268848102982
chr1 211555986 211556302 40.2172553587117
chr1 211664165 211664481 40.0878655416855
chr1 211710621 211710937 34.9731269955773
chr1 211721926 211722242 50.6351904047806
chr1 211722125 211722441 29.6182063345967
chr1 211729712 211730028 98.6757534805893
chr1 211752371 211752687 32.0872420312111
chr1 211753080 211753396 29.0772073285028
chr1 211779779 211780095 29.3196877115095
chr1 211786700 211787016 129.317441519091
chr1 211787353 211787669 78.2409123249072
chr1 211788067 211788383 54.915428541788
chr1 211803687 211803797 151.820257023643
chr1 211804151 211804467 62.3610190930341
chr1 211828553 211828869 32.9590209301914
chr1 211848977 211849293 34.9425307570657
chr1 211868912 211869228 44.6253378965455
chr1 211871881 211872197 34.0813357354976
chr1 211895916 211896232 98.5892359178809
chr1 212101692 212101802 149.969804970679
chr1 212204331 212204647 87.2755788114856
chr1 212291494 212291810 37.8555491567798
chr1 212324303 212324619 30.9018152472912
chr1 212325602 212325857 369.929526985381
chr1 212327015 212327331 83.5668059137823
chr1 212403041 212403357 30.0722981335314
chr1 212407959 212408275 72.8451384280943
chr1 212415671 212415987 90.308634556163
chr1 212428217 212428533 29.0833070483305
chr1 212434856 212435172 73.0178517482148
chr1 212458588 212458904 38.7989656117271
chr1 212592012 212592328 32.2914917163184
chr1 212604374 212604690 89.9793548577909
chr1 212612273 212612589 42.6702551488071
chr1 212659289 212659605 40.701671039845
chr1 212661936 212662089 208.729023565947
chr1 212705764 212706080 27.1086077610081
chr1 212760997 212761313 45.0874639660837
chr1 212781835 212782151 86.8300024410161
chr1 212808981 212809297 87.3138079956032
chr1 212810099 212810415 96.2939049893169
chr1 212894920 212895236 45.0495963654874
chr1 212923227 212923543 28.2017022974843
chr1 212965058 212965374 70.9561391797836
chr1 212967002 212967318 133.816594014171
chr1 213034221 213034334 178.194254755288
chr1 213189004 213189320 26.8392982153669
chr1 213218624 213218940 51.9068275146221
chr1 213219175 213219491 29.0283867521179
chr1 213223814 213224130 41.6658664973293
chr1 213225007 213225323 69.2295798135169
chr1 213226096 213226412 61.6557978257602
chr1 213228386 213228702 37.9782672598348
chr1 213297941 213298257 89.3879625927796
chr1 213312204 213312520 34.6202261455729
chr1 213434065 213434381 71.1902195597993
chr1 213469973 213470289 35.1443496157765
chr1 213779085 213779401 98.0824054819975
chr1 213896644 213896960 72.4770361636236
chr1 213898008 213898324 27.5645019132322
chr1 214176570 214176886 69.7144019464515
chr1 214434835 214435151 28.6374311606927
chr1 214499809 214500125 28.269973276351
chr1 214593075 214593391 79.2998212426794
chr1 214776165 214776481 62.9778431658352
chr1 215116423 215116739 50.0935668131325
chr1 218458429 218458745 42.4219914511485
chr1 218471773 218472089 104.233058267816
chr1 218477955 218478271 74.233174590865
chr1 218518457 218518773 26.8690752129591
chr1 219262433 219262518 154.235834185318
chr1 219294075 219294218 188.241068366805
chr1 219294460 219294776 55.1449666453632
chr1 219321072 219321388 141.606770390509
chr1 219328507 219328823 45.3145388731003
chr1 219837993 219838309 34.6112688483602
chr1 219873172 219873488 44.097018945311
chr1 220050056 220050372 28.0918091048258
chr1 220080256 220080535 251.360536478524
chr1 220080963 220081111 237.021695413264
chr1 220084134 220084450 43.5869499839568
chr1 220099781 220100097 52.5338854363953
chr1 220138555 220138871 26.7347994612585
chr1 220219806 220220122 64.0911034618115
chr1 220263116 220263432 54.2507769669256
chr1 220292466 220292782 119.759173502925
chr1 220447786 220448102 31.6422381934349
chr1 220454568 220454884 31.1963102530583
chr1 220473809 220474125 31.4642014843514
chr1 221100862 221101178 61.0419378676559
chr1 221140260 221140392 137.03862611048
chr1 221163816 221164132 36.2718065080618
chr1 221209247 221209563 98.0914808276986
chr1 221213446 221213762 48.3156820731149
chr1 221273938 221274254 56.3220671683316
chr1 221805396 221805712 27.2484946500539
chr1 221840889 221841205 62.6842660493926
chr1 221864682 221864998 30.013939416516
chr1 221880267 221880583 55.0200000991682
chr1 221881438 221881672 292.640566115888
chr1 221885548 221885864 72.98192537438
chr1 221890220 221890536 130.131607604055
chr1 221896480 221896796 126.127352474655
chr1 221915616 221915932 32.4647937897879
chr1 221916203 221916519 29.4500315567
chr1 221934309 221934625 40.1813024732315
chr1 221949833 221950149 36.1526404127141
chr1 221986338 221986654 70.2521207168731
chr1 222000144 222000460 40.1041308494235
chr1 222060534 222060850 32.5091286570629
chr1 222131606 222131922 61.1266551565167
chr1 222135033 222135349 38.0256395981469
chr1 222161272 222161588 83.1517919207239
chr1 222413920 222414236 57.0232626746075
chr1 222456654 222456970 86.2693901891759
chr1 222628793 222629109 101.263271495658
chr1 222638201 222638517 39.2474012478346
chr1 222638829 222639145 32.9046430492906
chr1 222657358 222657674 30.4990252560097
chr1 222817500 222817816 37.9170307092304
chr1 222881148 222881464 32.1228758455988
chr1 222883228 222883322 141.227289435225
chr1 222885349 222885665 43.3441349586109
chr1 222886516 222886832 36.3666477215612
chr1 223317175 223317491 26.8426180534363
chr1 223326731 223327047 29.4050529149561
chr1 223382912 223383228 35.5193125254593
chr1 223406985 223407184 232.124189280017
chr1 223417772 223418088 31.4660549153778
chr1 223437872 223438188 70.7214778312117
chr1 223575820 223576136 28.9541343637979
chr1 223866584 223866900 93.8870087074146
chr1 223888639 223888955 61.1536149064959
chr1 223894916 223895232 54.6579889122964
chr1 223898239 223898555 48.5399820403474
chr1 223902987 223903303 51.0150644395654
chr1 223959867 223960015 142.198210496654
chr1 223963761 223964077 69.694333965764
chr1 223976772 223977016 332.112941280417
chr1 224007568 224007884 61.4455536648163
chr1 224035692 224036008 51.9303934555932
chr1 224058323 224058639 55.2339326917152
chr1 224060877 224061193 65.5677485202472
chr1 224119220 224119536 39.0645693734065
chr1 224180131 224180447 27.9279906992894
chr1 224238550 224238866 33.3659911990809
chr1 224249097 224249413 49.8066061955732
chr1 224256933 224257249 47.4641530248874
chr1 224267879 224268195 63.6345244233947
chr1 224301592 224301908 37.5383297251166
chr1 224348074 224348349 271.494548859082
chr1 224392502 224392818 39.1287135641354
chr1 224449999 224450315 40.8982955128902
chr1 224517977 224518293 64.4388419539053
chr1 224521707 224522023 150.793931040443
chr1 224580341 224580657 133.323811613083
chr1 224618227 224618543 55.0152674099734
chr1 224622376 224622692 33.7589791760591
chr1 224660544 224660860 29.8209298251569
chr1 224686928 224687244 83.4226614986019
chr1 224691257 224691494 223.08371694107
chr1 224716671 224716987 70.9594549055332
chr1 224730574 224730890 95.5004754360496
chr1 224742427 224742743 36.748210627818
chr1 224914492 224914808 27.9701031398026
chr1 225117250 225117566 31.9959918247816
chr1 225615890 225616206 103.646396676287
chr1 225616463 225616779 46.7441010779968
chr1 225632701 225632862 175.854085038992
chr1 225881859 225882175 45.5385019440813
chr1 225956805 225957121 34.4922903717294
chr1 226005392 226005708 47.6114953546308
chr1 226086957 226087273 31.5741303555213
chr1 226111768 226112084 35.7385075901811
chr1 226116186 226116445 296.556324362086
chr1 226119048 226119364 51.8843881473771
chr1 226163688 226164004 31.3814425779346
chr1 226184209 226184525 79.5998009795476
chr1 226187109 226187412 220.316289749015
chr1 226189750 226190066 33.8629010426873
chr1 226190623 226190939 126.799780379869
chr1 226197294 226197610 65.5289739532811
chr1 226249717 226250033 33.3033474151125
chr1 226276946 226277262 53.9436863741226
chr1 226298938 226299140 261.418735199704
chr1 226496781 226497097 28.4883047965824
chr1 226537876 226538192 35.6199888022481
chr1 226595635 226595951 39.6004393765837
chr1 226830914 226831230 30.2163883911854
chr1 226986049 226986365 30.7003195044384
chr1 226992596 226992805 252.453360795249
chr1 226993125 226993441 31.1976467251602
chr1 227126646 227126962 79.9941619911058
chr1 227177866 227178182 59.5853635148596
chr1 227258428 227258744 28.0575234751627
chr1 227322649 227322965 40.1037403860777
chr1 227358112 227358428 63.84880147287
chr1 227422769 227423085 53.6534397080169
chr1 227448095 227448411 44.2513436190988
chr1 227502117 227502433 28.0612307070076
chr1 227523334 227523650 54.3151050750078
chr1 227545255 227545366 143.291371071492
chr1 227557125 227557441 32.6338179692352
chr1 227566984 227567300 48.5875037749961
chr1 227584286 227584614 280.28121893735
chr1 227617441 227617757 33.2761408705199
chr1 227619581 227619897 56.7098552634598
chr1 227714246 227714562 27.6953116232014
chr1 227720015 227720331 36.9237200542863
chr1 227751577 227751893 67.9880976718887
chr1 227760461 227760777 37.1948402896003
chr1 227783974 227784290 54.802949767721
chr1 227873498 227873814 51.8500767883228
chr1 227922894 227923210 44.6004241010697
chr1 227936613 227936929 89.1406611143296
chr1 228036218 228036534 97.6195510547377
chr1 228076644 228076960 46.0872618932675
chr1 228273115 228273431 48.7787149370821
chr1 228296855 228297171 62.0036364055998
chr1 228333351 228333667 131.650007425769
chr1 228352274 228352590 48.7006589871808
chr1 228353284 228353600 37.2160857372191
chr1 228366550 228366866 79.1633240229026
chr1 228386685 228387001 35.1546296595864
chr1 228478230 228478546 118.545930969865
chr1 228528705 228529021 79.1018497396266
chr1 228555545 228555861 86.9397064087671
chr1 228556956 228557089 179.723553541304
chr1 228579856 228580172 34.5820511968587
chr1 228608815 228609131 58.1473796037566
chr1 228640204 228640520 65.5199898648668
chr1 228651352 228651668 73.0293792439028
chr1 228664973 228665289 29.4242741438229
chr1 228678245 228678369 163.727915234997
chr1 228688661 228688977 28.9091054829235
chr1 228700993 228701256 312.756940631042
chr1 228974204 228974520 27.503885144186
chr1 229139997 229140313 65.3142823559875
chr1 229283930 229284246 54.0501778447155
chr1 229402060 229402376 55.7591823631962
chr1 229583532 229583848 82.602996939595
chr1 229643993 229644309 29.7864238944452
chr1 229650491 229650807 29.8964945988445
chr1 229690958 229691184 194.845710086276
chr1 229761775 229762091 33.8629626358129
chr1 229889640 229889719 158.960876821773
chr1 230209236 230209552 31.2964435081441
chr1 230223059 230223375 41.308612895884
chr1 230242754 230243070 66.5447616056891
chr1 230262835 230263091 273.164567725415
chr1 230276245 230276561 27.5914776057019
chr1 230279347 230279663 124.821740438581
chr1 230281807 230282123 89.6245695324452
chr1 230288774 230289090 34.3037910453715
chr1 230296812 230297128 36.6701271165498
chr1 230341492 230341808 127.648386188421
chr1 230777952 230778268 31.2744253659249
chr1 230817372 230817688 27.8258826800741
chr1 231114670 231114986 36.3067157286653
chr1 231120535 231120851 42.5372887476393
chr1 231120980 231121135 121.634867419596
chr1 231181934 231182250 76.1708632587898
chr1 231182569 231182885 49.0096561897696
chr1 231185198 231185382 223.34056624746
chr1 231186165 231186481 30.541818691169
chr1 231189391 231189707 108.036268117856
chr1 231201653 231201811 153.732094987961
chr1 231209106 231209422 65.8763314645149
chr1 231274917 231275233 28.6833189703991
chr1 231295944 231296188 357.70190711843
chr1 231330734 231331050 62.5043503803748
chr1 231336304 231336564 183.584180959303
chr1 231337780 231338096 62.3100566280173
chr1 231473658 231473974 29.3609015014005
chr1 231578467 231578783 34.3231068346341
chr1 231664149 231664465 28.6967737398251
chr1 232070597 232070913 51.6419685961329
chr1 232735028 232735344 27.2070158336182
chr1 233073743 233074059 59.6086413684806
chr1 233248798 233248918 137.705040035092
chr1 233679423 233679739 41.6538602166398
chr1 233720766 233721082 36.998451784106
chr1 233739835 233740151 32.5572244857174
chr1 233761193 233761509 28.6215749951095
chr1 233771766 233771980 262.085311164288
chr1 233801381 233801635 312.118581839136
chr1 233804679 233804838 184.739219370668
chr1 233809709 233810025 26.8137081544331
chr1 233842895 233843211 110.428179416064
chr1 233843368 233843684 65.9503871866789
chr1 233845815 233846131 94.9026999655442
chr1 234094240 234094556 36.2168293543814
chr1 234094888 234095204 70.0483579486951
chr1 234098636 234098952 37.048853900049
chr1 234108716 234109032 97.0007136741396
chr1 234497021 234497337 81.8110348892181
chr1 234505572 234505888 38.8975399983817
chr1 234509051 234509367 53.0158898254197
chr1 234509266 234509582 28.1214243662838
chr1 234569344 234569660 34.999389139922
chr1 234626885 234627201 108.147437287217
chr1 234634848 234635164 29.5952830283813
chr1 234645824 234646140 29.0788440115979
chr1 234656817 234657133 108.900252553714
chr1 234659373 234659689 130.947363413291
chr1 234680294 234680610 107.040546368257
chr1 234682770 234683086 39.4502253311806
chr1 234683025 234683341 28.0543102178593
chr1 234689293 234689609 97.1074988706461
chr1 234690657 234690973 101.349887585037
chr1 234694177 234694493 97.6680377640466
chr1 234719474 234719790 77.7186745641223
chr1 234733661 234733977 36.5293540844136
chr1 234737407 234737723 77.8736563439806
chr1 234738541 234738857 30.4424715250003
chr1 234743877 234744193 36.7362286640413
chr1 234748370 234748601 318.421486307872
chr1 234748926 234749242 39.2444887248447
chr1 234807002 234807318 49.3426012311478
chr1 234821826 234822142 38.3528601132669
chr1 234835959 234836275 81.5842058440896
chr1 234859778 234859979 94.6923806211362
chr1 234859941 234860257 47.8741961779016
chr1 234866452 234866768 127.380261860892
chr1 234881533 234881849 59.5427862940359
chr1 234886909 234887225 72.9017710236944
chr1 234908152 234908468 44.9987267350491
chr1 234978699 234979015 31.1719133234381
chr1 234987279 234987595 66.6917069230464
chr1 235002083 235002399 148.65108711659
chr1 235003126 235003226 154.294983609913
chr1 235006765 235007081 92.0742352026793
chr1 235010327 235010643 97.9062835842749
chr1 235012082 235012446 440.737063033272
chr1 235029562 235029878 54.5981016352103
chr1 235093165 235093481 107.631624258243
chr1 235096491 235096807 27.893712022523
chr1 235098376 235098692 39.4908979100829
chr1 235099012 235099328 72.574547347719
chr1 235110867 235111218 305.760022186952
chr1 235112291 235112607 80.1641121264445
chr1 235114499 235114815 90.2961966401054
chr1 235116725 235117041 53.7240707048828
chr1 235120173 235120489 41.7244487271003
chr1 235147724 235148040 44.3059979115193
chr1 235180812 235181128 56.1197721047339
chr1 235247035 235247351 71.9870702995324
chr1 235253976 235254292 37.9341027779074
chr1 235267552 235267868 30.289661729322
chr1 235275832 235276148 33.6169403200912
chr1 235276832 235276912 177.891507530247
chr1 235292162 235292478 36.0296903545154
chr1 235492070 235492386 42.292940272374
chr1 235530411 235530727 32.8700142483095
chr1 235571767 235572083 37.6614353408562
chr1 235606084 235606400 31.0942431872331
chr1 235667762 235668078 28.1459712904394
chr1 236162822 236163138 28.4426010603798
chr1 236332072 236332388 54.602173526387
chr1 236417574 236417890 65.6655233525797
chr1 236512972 236513150 167.341407186659
chr1 236515316 236515489 187.865118393032
chr1 236516510 236516636 136.555081901206
chr1 236517833 236518149 49.0888021829066
chr1 236584284 236584600 41.2501940779055
chr1 236673275 236673591 40.1067419903598
chr1 236687886 236688202 30.0702291378583
chr1 236695010 236695326 50.0131169819387
chr1 236696171 236696487 111.722210771933
chr1 236714600 236714916 85.7910323369897
chr1 236731835 236732151 111.157548297918
chr1 236767698 236768014 54.4375481610138
chr1 236958224 236958540 36.1441841414873
chr1 237034022 237034338 31.2316583879798
chr1 237068456 237068772 60.8695528724417
chr1 237070560 237070876 39.4962097509609
chr1 237077098 237077278 267.008517705908
chr1 237077805 237078121 67.7971767467081
chr1 237176246 237176562 30.196117263375
chr1 240608641 240608957 28.8907361007545
chr1 240637359 240637675 27.6357491050868
chr1 241648767 241649083 39.1831854522314
chr1 241690470 241690786 52.9927644928445
chr1 241715126 241715442 41.3909564165414
chr1 241773461 241773777 42.9567196606498
chr1 241774382 241774698 40.5254331491907
chr1 241852341 241852657 30.6202636579292
chr1 241859423 241859677 262.351335729566
chr1 241861525 241861841 164.864584238477
chr1 241897244 241897560 71.512567576045
chr1 241898806 241899122 32.4679833726011
chr1 241937323 241937639 29.8774142638025
chr1 241970265 241970581 131.211805281024
chr1 241997056 241997372 92.581827051306
chr1 242010561 242010877 33.1641348119102
chr1 243087996 243088312 49.4206458113145
chr1 243265018 243265334 40.8149342651234
chr1 243269197 243269513 52.3191763820743
chr1 243376417 243376733 43.6367804524004
chr1 243417626 243417942 35.0290397656576
chr1 243419161 243419477 39.1566595729147
chr1 243427071 243427387 34.4467961298083
chr1 243428085 243428401 69.1058201595589
chr1 243585083 243585399 46.581375032615
chr1 243610689 243611005 30.5274604888548
chr1 244102561 244102877 47.8676914759969
chr1 244437127 244437443 27.0260053903478
chr1 244462653 244462969 101.722039487003
chr1 244466369 244466585 253.334506419204
chr1 244486347 244486663 43.9733722243826
chr1 244504978 244505294 43.832972709477
chr1 244509607 244509923 30.2559560034444
chr1 244514259 244514575 77.1272220265683
chr1 244517091 244517407 82.3798360871164
chr1 244518115 244518431 150.803128401188
chr1 244530240 244530556 68.2221798104865
chr1 244533593 244533909 92.2516409486444
chr1 244556982 244557298 46.0451178422076
chr1 244615217 244615533 45.7512627497869
chr1 244763247 244763563 29.2850164434745
chr1 244998505 244998821 36.4562694121532
chr1 245026371 245026687 41.4793687715311
chr1 245027812 245028128 45.176714589184
chr1 245126822 245127138 60.9266438229677
chr1 245163456 245163772 32.7284302303929
chr1 245206011 245206327 27.5362586078393
chr1 245214867 245214969 127.013008028113
chr1 245215179 245215495 91.7803573288563
chr1 245498161 245498477 35.7597077767447
chr1 245501142 245501237 153.867827865122
chr1 245955056 245955372 39.0467447999074
chr1 246038350 246038666 57.1354469599707
chr1 246150291 246150607 41.513005939335
chr1 246232293 246232609 55.4089562298304
chr1 246241747 246242063 32.1125069977029
chr1 246269639 246269955 92.3842252832891
chr1 246273882 246274198 58.0753648030091
chr1 246276957 246277042 147.943644329895
chr1 246280508 246280824 26.8255140003393
chr1 246286376 246286692 29.3397887130866
chr1 246303062 246303378 49.808170600815
chr1 246305693 246306009 125.987418598086
chr1 246316488 246316804 90.4883262242973
chr1 246317237 246317553 57.7926521622587
chr1 246332383 246332699 87.8035219361012
chr1 246334077 246334190 173.240124494262
chr1 246345447 246345763 106.480208169461
chr1 246378322 246378541 229.318987324991
chr1 246469952 246470268 130.750006569654
chr1 246495440 246495756 58.6618749764739
chr1 246501431 246501747 28.3613068115134
chr1 246514064 246514380 39.8805310669462
chr1 246583725 246584041 27.5457187478464
chr1 246588463 246588779 88.669251587491
chr1 246591913 246592229 126.363708556384
chr1 246729544 246729860 37.3308248694778
chr1 246733005 246733321 30.675947843588
chr1 246739453 246739769 30.5167795754409
chr1 246741148 246741325 254.931233944239
chr1 246743189 246743505 70.6308344219384
chr1 246862386 246862702 47.8167461426076
chr1 247123316 247123632 35.026062478149
chr1 247242797 247243113 94.9438161726221
chr1 247267644 247267960 72.9908301432986
chr1 247273946 247274262 144.310879326916
chr1 247375478 247375794 33.2039105469061
chr1 247495027 247495343 32.6006117321405
chr1 247531204 247531520 67.637405904879
chr1 247711406 247711722 33.0329769185723
chr1 248018531 248018847 88.855569811206
chr1 248020290 248020606 49.8529345656102
chr1 248020812 248021128 34.7092581236225
chr1 248022398 248022714 59.5790937359928
chr1 248070052 248070368 69.055285276277
chr1 248100174 248100490 27.1289696448592
chr1 249123062 249123378 144.497519014642
chr1 249153252 249153568 27.4110283682171
chr1 249167372 249167688 42.1831858650114
chr1 249167911 249168227 73.3779786752875
chr1 249168386 249168702 59.5528096328037
chr1 249183706 249183895 229.451206896528
chr1 249200149 249200465 37.9211291219942
chr1 249208177 249208493 46.7215181741099
chr10 133218 133534 60.4179570655701
chr10 671066 671382 29.4557915339752
chr10 1034101 1034417 35.5108096631268
chr10 1055134 1055450 53.8885281916957
chr10 1094873 1095189 32.7563612714574
chr10 1096092 1096408 30.1851200715722
chr10 1205516 1205832 26.9576943190122
chr10 1655137 1655453 29.2683857444243
chr10 3088058 3088374 44.7423682048194
chr10 3095367 3095683 39.1832512949786
chr10 3116496 3116812 59.638180040155
chr10 3137001 3137317 53.3955774092481
chr10 3137878 3138194 90.3781050070789
chr10 3239852 3240168 45.3684287054399
chr10 3356006 3356322 29.76409555302
chr10 3524475 3524791 30.9699073181761
chr10 3707703 3707887 192.488033978212
chr10 3710465 3710781 119.954558078204
chr10 3751051 3751367 30.5545038046935
chr10 3782529 3782845 76.908264346167
chr10 3797249 3797565 82.7924947820149
chr10 3805138 3805454 41.6877253618341
chr10 3807309 3807625 49.006112287571
chr10 3825117 3825433 46.4829045592138
chr10 3828105 3828421 34.6179733265836
chr10 3846098 3846414 133.7348232954
chr10 3847377 3847693 63.8562533288155
chr10 3848054 3848370 67.1408057893555
chr10 3852330 3852646 90.9282361427221
chr10 3877976 3878292 39.049268914207
chr10 3894576 3894892 103.34723266432
chr10 3915977 3916293 78.9634205100271
chr10 3933255 3933571 114.599056510585
chr10 3968994 3969236 212.768450123459
chr10 4058573 4058889 44.3676196977782
chr10 4705315 4705631 89.0925075747472
chr10 4861967 4862283 40.5228177570479
chr10 4864422 4864738 139.245518389316
chr10 4890844 4891030 206.43199726966
chr10 4891915 4892231 68.7277567551418
chr10 4908259 4908575 31.7858389239067
chr10 4908866 4909182 108.269486758643
chr10 4909777 4910021 296.447323326939
chr10 4910496 4910812 33.9000756543864
chr10 4925519 4925835 58.7471072697579
chr10 4983751 4984067 134.732855548472
chr10 5006925 5007241 73.5544229118657
chr10 5024358 5024453 154.837849912423
chr10 5062420 5062736 77.85625981892
chr10 5114072 5114166 172.867725549853
chr10 5121041 5121357 45.8516418129795
chr10 5326437 5326753 96.4451608729803
chr10 5333701 5334017 49.5203611187861
chr10 5446687 5447003 35.048886842585
chr10 5488468 5488784 28.8514583977594
chr10 5504412 5504608 232.086268053702
chr10 5514281 5514597 46.1239417539919
chr10 5520261 5520577 102.556904699161
chr10 5521637 5521790 175.170900199067
chr10 5529492 5529808 29.3669151243253
chr10 5590827 5591143 94.7991974443459
chr10 5593657 5593973 39.6805812447458
chr10 5602179 5602495 38.5721753424803
chr10 5871225 5871541 40.5931853610549
chr10 5895539 5895855 50.9819211083369
chr10 5936803 5937119 133.214547996284
chr10 5939461 5939777 29.631438781282
chr10 5976051 5976168 143.812085082407
chr10 5982862 5983178 76.7005515755425
chr10 6013195 6013511 38.5522929971163
chr10 6023581 6023897 64.8013921330375
chr10 6029683 6029999 34.5302845462277
chr10 6075949 6076265 50.8480147956488
chr10 6107849 6108165 34.9399999921557
chr10 6128390 6128706 36.5714136965231
chr10 6205637 6205953 83.0514528870361
chr10 6281204 6281520 58.0322896075435
chr10 6443751 6444067 28.5239190287525
chr10 6515443 6515656 232.80646372442
chr10 6529916 6530232 32.8466723850285
chr10 6557073 6557389 27.8241062105459
chr10 6623743 6624059 30.6747864145915
chr10 6625351 6625667 33.0493561221189
chr10 6962411 6962615 298.227037465208
chr10 6969506 6969822 36.2680942838438
chr10 7049691 7049805 160.166801239307
chr10 7070285 7070493 225.708633850223
chr10 7221552 7221868 43.9357799440966
chr10 7273413 7273729 44.4214685866033
chr10 7275490 7275806 35.7148527462802
chr10 7294191 7294346 196.277145649335
chr10 7356106 7356422 28.4991940563112
chr10 7367574 7367890 38.9996230419125
chr10 7413596 7413912 33.4943623810643
chr10 7425493 7425809 73.6755271215105
chr10 7652796 7653112 61.9830853725482
chr10 7805965 7806281 52.2838345063061
chr10 7860203 7860519 34.8254341892843
chr10 7929425 7929741 69.3674347774281
chr10 7975268 7975584 27.5939643440544
chr10 7998506 7998822 27.797618707808
chr10 8002111 8002427 34.6436235339709
chr10 8009054 8009370 35.4996215787233
chr10 9867384 9867700 131.717676216501
chr10 11157336 11157652 59.1319342105277
chr10 11183604 11183791 220.682845401031
chr10 11187420 11187736 31.4861708938229
chr10 11188616 11188932 50.3883570028376
chr10 11220834 11220996 172.54040657075
chr10 11222342 11222658 29.6317937657197
chr10 11492465 11492781 90.770727182248
chr10 11541501 11541665 190.273742957447
chr10 11581407 11581723 55.8682181543644
chr10 11594203 11594519 36.3494980300339
chr10 11630868 11631184 28.6678366916044
chr10 11643689 11644005 141.493375524859
chr10 11645302 11645618 66.8314610510251
chr10 11653597 11653913 67.5399039742574
chr10 11654497 11654729 247.575650115133
chr10 11682268 11682584 102.68501256701
chr10 11726775 11727091 68.0871494627647
chr10 11727832 11728148 76.2450573178882
chr10 11729481 11729797 50.9171112830553
chr10 11752810 11753007 244.162762287977
chr10 11799487 11799803 73.3754937105403
chr10 11866841 11867157 34.0302825559938
chr10 11916910 11917226 45.9137849640194
chr10 11938739 11939055 43.284756528379
chr10 11940489 11940805 114.247528955921
chr10 12085233 12085549 29.0110273184551
chr10 12097771 12098087 41.8828172085125
chr10 12105460 12105776 127.12846908724
chr10 12110588 12110904 31.039800335047
chr10 12237998 12238314 40.7293080573423
chr10 12250484 12250800 38.952740144892
chr10 12307944 12308079 129.558678622691
chr10 13082173 13082489 28.4045574283076
chr10 13133864 13134180 58.5992942292981
chr10 13157785 13158101 32.8081087805764
chr10 13310897 13311213 77.1589283933569
chr10 13446368 13446530 174.464510008188
chr10 13457752 13457915 189.550364103772
chr10 13459546 13459862 32.4215953887241
chr10 13482495 13482811 29.3783800953936
chr10 13628741 13629057 46.6505737902296
chr10 13747738 13748054 126.555695154914
chr10 13749091 13749407 31.4833153095713
chr10 13754995 13755311 70.5997302611746
chr10 14223337 14223446 156.108390181856
chr10 14224827 14225143 37.9517030846212
chr10 14227410 14227726 56.9287232696335
chr10 14478288 14478604 53.9559138130091
chr10 14887008 14887324 28.8199964605278
chr10 14931424 14931740 67.1741551431519
chr10 15001671 15001987 33.4078072778479
chr10 15077497 15077813 27.3891425034924
chr10 15224519 15224835 87.4188945748805
chr10 15286811 15287127 51.2851510609885
chr10 15355906 15356222 117.475473221807
chr10 15367550 15367866 39.3049976093054
chr10 15386892 15387208 96.516106625801
chr10 15481528 15481844 27.8803994949326
chr10 15493252 15493481 235.799968915848
chr10 15497436 15497752 67.7756792693506
chr10 15503307 15503623 39.8901274023658
chr10 15645676 15645992 29.1043402872937
chr10 15700129 15700445 51.6779872672917
chr10 15745550 15745680 159.996469582132
chr10 15745965 15746281 30.7038880007426
chr10 15767639 15767955 28.2435880029258
chr10 15844377 15844693 96.2099791394022
chr10 16512798 16513114 47.6356205179921
chr10 16533948 16534264 41.4253492075888
chr10 16933326 16933642 26.9287838341925
chr10 16933862 16934178 49.5385978254446
chr10 17038309 17038532 298.076855403135
chr10 17045146 17045462 138.721009253596
chr10 17065456 17065772 48.994025803558
chr10 17071610 17071812 225.099091048836
chr10 17091240 17091556 87.3840982497546
chr10 17157737 17158053 31.3612824274625
chr10 17211839 17212155 33.0032281092077
chr10 17238635 17238951 58.2309266622175
chr10 17241535 17241851 34.9093739374816
chr10 17242783 17243099 28.2589356537088
chr10 17244500 17244816 29.6865434393036
chr10 17245464 17245780 115.581477258913
chr10 17258362 17258463 183.648901554278
chr10 17269940 17270256 30.5772385869051
chr10 17270364 17270680 91.8590506193994
chr10 17272435 17272751 28.676247728721
chr10 17286836 17287152 78.4389679929372
chr10 17289238 17289554 49.3865966946238
chr10 17467816 17468168 396.540464362591
chr10 17470856 17471027 194.475599127552
chr10 17472726 17473042 33.1982582369325
chr10 17477236 17477552 94.6218422359277
chr10 17477904 17478220 99.3302239246798
chr10 17499116 17499432 90.9836314853363
chr10 17514999 17515315 34.367382327141
chr10 17551155 17551471 104.345243820195
chr10 17620667 17620983 108.431416591514
chr10 17658373 17658689 37.4931647232291
chr10 17697615 17697931 53.7198139495155
chr10 17704708 17705061 295.874464787523
chr10 18794730 18795046 31.4042838362143
chr10 18940426 18940742 54.0794800613618
chr10 18948019 18948335 53.76041822159
chr10 19024732 19025048 64.913360696072
chr10 20971723 20972039 36.4713637671368
chr10 21330762 21331078 35.4698250641941
chr10 21333274 21333590 59.0788511444001
chr10 21333475 21333791 27.7127833526277
chr10 21379591 21379907 31.2281733406367
chr10 21386514 21386784 282.74091666642
chr10 21419159 21419353 224.152046586525
chr10 21455864 21456180 35.5601277996729
chr10 21469608 21469924 95.5616816231361
chr10 21497787 21497904 145.135587408491
chr10 21574570 21574886 28.0907213602722
chr10 21623999 21624315 35.3304722816404
chr10 21625834 21626150 79.0469245547563
chr10 21702646 21702962 28.7070491253598
chr10 21784708 21785024 61.8993420203567
chr10 21814406 21814722 41.5035753452634
chr10 21976591 21976907 38.9231282849943
chr10 22013652 22013968 41.2916907462996
chr10 22040210 22040526 28.5021036312908
chr10 22096087 22096403 157.00490318333
chr10 22250782 22251098 88.8264291469876
chr10 22306262 22306578 166.807602889492
chr10 22318268 22318584 26.8748757598119
chr10 22422819 22423135 72.294151372753
chr10 22423190 22423506 51.4659318590167
chr10 22518320 22518636 90.1055422595644
chr10 22675475 22675791 29.2746131436489
chr10 22678747 22679063 66.9482127390972
chr10 22679159 22679475 76.7125118361957
chr10 22680559 22680875 34.1829464397453
chr10 22743628 22743944 50.0596849954479
chr10 22768316 22768632 50.6343175317936
chr10 22793710 22794026 36.5544158573648
chr10 22802750 22803066 33.6770737104248
chr10 22905131 22905447 27.9164587075884
chr10 22919510 22919826 55.9509659098418
chr10 22920681 22920997 76.3389869929165
chr10 22951655 22951971 27.9729550726697
chr10 22955380 22955696 65.5944508061768
chr10 22958142 22958458 57.2837949046936
chr10 22961538 22961854 54.2744378624967
chr10 22972454 22972682 330.241891497336
chr10 22973650 22973966 33.0496555010381
chr10 22982436 22982752 42.3891285664157
chr10 22991376 22991692 30.4753213036706
chr10 23025083 23025399 70.5060197631767
chr10 23105322 23105638 30.2821148903129
chr10 23105992 23106145 188.934336677213
chr10 23106375 23106691 81.7020175272583
chr10 23143174 23143490 31.1355419057117
chr10 23143882 23144198 34.9759274627134
chr10 23277838 23278154 47.2213851283406
chr10 23305573 23305889 53.7920996714688
chr10 23336423 23336514 60.7745530556346
chr10 23336666 23336889 166.461018665293
chr10 23340857 23341173 65.0462820258563
chr10 23341976 23342292 34.0330649095501
chr10 23384306 23384622 32.357309612382
chr10 23801364 23801680 85.9295412578368
chr10 24856993 24857309 32.9497138901331
chr10 24858293 24858465 184.865039019939
chr10 24863757 24864073 37.4665484375359
chr10 24934730 24935046 27.7176696335587
chr10 25110986 25111302 26.9575683376561
chr10 25186445 25186549 173.336264663446
chr10 25191108 25191424 88.7774826829052
chr10 25197969 25198285 52.0921862151253
chr10 25201218 25201534 34.117065881353
chr10 25210381 25210591 230.560040667833
chr10 25233692 25234008 34.6531838387759
chr10 25247665 25247981 65.6445513540654
chr10 25277778 25278094 37.4735268545647
chr10 25328543 25328859 33.7951932259513
chr10 25336850 25337166 48.9575252194659
chr10 25348987 25349303 41.1491540814743
chr10 25351413 25351729 111.396698418205
chr10 25406734 25407050 60.4461820970287
chr10 25782147 25782463 143.866593090958
chr10 26055700 26056016 146.447940398205
chr10 26511550 26511866 61.7555051151232
chr10 26669729 26670045 29.6178904017217
chr10 27099396 27099712 37.3908348505609
chr10 27443217 27443533 34.2638834341004
chr10 27792995 27793311 29.9366983322903
chr10 27818307 27818623 30.0439152367992
chr10 28409044 28409360 35.7007069541272
chr10 28746829 28747145 33.7858759863227
chr10 28783470 28783589 173.199177139179
chr10 28785418 28785734 49.3608454225035
chr10 28881834 28882150 57.2362333042328
chr10 28967980 28968296 34.9926918296218
chr10 28971198 28971514 58.5343563780131
chr10 29024113 29024429 48.069321173981
chr10 29067521 29067837 39.787077207053
chr10 29082447 29082763 35.7891426190771
chr10 29086074 29086390 40.0620378139017
chr10 29095847 29096163 62.7884587056609
chr10 29096350 29096530 138.256230964457
chr10 29097511 29097827 31.1063684634319
chr10 29099286 29099602 44.4004490000824
chr10 29111580 29111896 83.6638399709811
chr10 29127904 29128220 51.6374046236317
chr10 29128684 29128850 234.630112272804
chr10 29134315 29134631 30.5901711836995
chr10 29138773 29139089 51.714340422866
chr10 29167523 29167839 29.1363602422512
chr10 29194923 29195239 29.0710136531724
chr10 29228883 29229199 44.4344718552345
chr10 29237965 29238281 94.6419958388676
chr10 29262460 29262776 75.9938799783937
chr10 29273332 29273648 36.9393839849775
chr10 29275308 29275624 51.2396841284355
chr10 29294950 29295266 120.296644490682
chr10 29297274 29297590 72.4948967870369
chr10 29298479 29298663 213.6941801357
chr10 29421031 29421138 144.534044439197
chr10 29424267 29424583 27.2817260652304
chr10 29543463 29543779 72.0056737471444
chr10 30359006 30359322 140.241654665875
chr10 30440941 30441257 48.0811750653383
chr10 30449586 30449902 82.9623412519994
chr10 30459793 30460109 26.7858477236836
chr10 30479824 30480140 52.2514524251213
chr10 30685217 30685533 48.0387683596778
chr10 30707673 30707989 99.5674677339445
chr10 30725203 30725519 51.7221058445596
chr10 30726075 30726282 253.642665489005
chr10 30791196 30791512 29.8345640114567
chr10 30792825 30793141 36.2723715094176
chr10 30799603 30799919 30.539966037726
chr10 30841154 30841470 45.7460357674262
chr10 30842046 30842362 133.995280270812
chr10 30842779 30843095 29.209589498958
chr10 30971358 30971674 48.0604651267985
chr10 31041582 31041898 31.001641803685
chr10 31106999 31107315 67.25474785399
chr10 31110212 31110528 55.4489148671879
chr10 31117698 31118014 35.4188405075553
chr10 31531883 31532199 28.5042383990247
chr10 31567530 31567846 138.696029392667
chr10 32229719 32230035 34.7586291521088
chr10 32236127 32236443 30.7775283266591
chr10 32240942 32241258 80.5106930292251
chr10 32261494 32261706 227.754854627178
chr10 32266306 32266622 44.5203097571087
chr10 32439731 32440047 37.7561954289194
chr10 32641596 32641912 28.1377344355453
chr10 32734908 32735224 41.8869351666203
chr10 32790880 32791196 88.851367418784
chr10 32837167 32837483 59.7447848596163
chr10 33211154 33211470 28.8631651173123
chr10 33237506 33237822 84.6808116720995
chr10 33239739 33240055 29.9312191838063
chr10 33249042 33249358 32.2545073426976
chr10 33260710 33260791 159.818511289348
chr10 33261411 33261727 42.0088273959515
chr10 33269403 33269719 30.0360280940463
chr10 33270806 33271122 38.81397200735
chr10 33275033 33275349 67.6009177503692
chr10 33346552 33346868 41.3689834217821
chr10 33355847 33356163 56.4738572419422
chr10 33798124 33798440 42.0117979423093
chr10 34452077 34452393 82.2702151047007
chr10 34917346 34917662 45.4682930014668
chr10 34955028 34955344 30.1987178485781
chr10 35005925 35006241 37.5732190072004
chr10 35037714 35038030 33.8491714661628
chr10 35047343 35047659 39.3758325392127
chr10 35053628 35053944 103.956520001715
chr10 35058870 35059186 36.9049633292108
chr10 35280993 35281309 27.181104656879
chr10 35294774 35295090 37.0980260531509
chr10 35379443 35379759 34.0456886410351
chr10 35483829 35484145 32.1529314612534
chr10 35484618 35484934 30.367190479393
chr10 35557817 35558133 58.1487335368351
chr10 35621161 35621477 69.2081130038129
chr10 35668195 35668369 142.101890375642
chr10 35675698 35676014 63.4923620348969
chr10 35680268 35680465 197.877929495685
chr10 35680647 35680963 66.9140286272806
chr10 35688634 35688761 158.066750749074
chr10 35701795 35702111 35.010729250694
chr10 35703319 35703635 115.940721511453
chr10 35822504 35822820 79.7831955572584
chr10 35829532 35829848 60.4072108104005
chr10 38023924 38024240 30.8282236444953
chr10 38292531 38292847 62.7092363094016
chr10 43140622 43140761 171.898842807615
chr10 43142540 43142856 133.240548868219
chr10 43149940 43150256 100.562724911758
chr10 43264313 43264629 114.55578170211
chr10 43278022 43278338 80.8594918377791
chr10 43670467 43670783 27.5223201578828
chr10 43782771 43783087 42.1982487702445
chr10 43851381 43851697 36.9988324526177
chr10 43876209 43876525 125.474336332769
chr10 43892104 43892420 29.0196117742304
chr10 43892579 43892895 27.0050330415172
chr10 43902092 43902408 30.1785573459839
chr10 43903123 43903439 71.7868824166037
chr10 43904159 43904475 36.8338944893284
chr10 43911013 43911329 56.0830515847161
chr10 43913448 43913845 354.793482967037
chr10 43916414 43916730 48.9006288069494
chr10 43932038 43932354 27.1719679024929
chr10 44094755 44095071 41.1833325526952
chr10 44123475 44123791 33.3268190121341
chr10 44476669 44476985 34.9750349724947
chr10 44479478 44479794 66.8833131126785
chr10 44729059 44729375 42.9774888902933
chr10 44733679 44733995 46.2874880309161
chr10 44806530 44806846 39.241820353896
chr10 44973519 44973835 61.9926455343409
chr10 45284312 45284628 37.1982508416181
chr10 45408814 45409130 100.40140548558
chr10 45474168 45474484 53.8357359507866
chr10 45480849 45481165 41.1365776144198
chr10 45504080 45504396 28.2206815744979
chr10 45641445 45641761 34.1956408680644
chr10 45671241 45671557 47.0759451766277
chr10 45757431 45757747 74.5858376712333
chr10 45774371 45774687 134.086046644688
chr10 45899437 45899753 54.2454905784677
chr10 45903048 45903364 101.33181522877
chr10 45906262 45906578 53.15505493639
chr10 45966038 45966388 445.311897134115
chr10 45991258 45991574 84.3946571502545
chr10 46090197 46090513 50.3249179777157
chr10 46222473 46222789 35.5180308189602
chr10 46998468 46998784 36.5124356295387
chr10 47107568 47107884 26.9526177684332
chr10 47588700 47589016 151.189036868762
chr10 47590189 47590505 62.8309491244798
chr10 48332177 48332493 55.9562624343081
chr10 48402451 48402767 74.3421034547577
chr10 48416751 48417067 93.9006449914458
chr10 48427438 48427754 29.5821387650871
chr10 48432618 48432934 86.7429146242066
chr10 49514377 49514693 28.8096987873465
chr10 49614307 49614623 29.5202597249421
chr10 49639985 49640301 80.5419531913426
chr10 49664508 49664824 49.3503095197076
chr10 49676298 49676472 219.043617692365
chr10 49678235 49678517 348.278465664503
chr10 49684541 49684857 65.3993586978801
chr10 49688910 49689226 50.158161098013
chr10 49864323 49864639 27.733041164312
chr10 50288054 50288370 27.4962665266327
chr10 50362758 50363074 28.9066103625125
chr10 50369531 50369847 96.4758850772134
chr10 50374126 50374255 147.824112117501
chr10 50381185 50381501 87.6477643494629
chr10 50382421 50382737 46.4554682873257
chr10 50385517 50385833 56.4444888474344
chr10 50391788 50391961 179.055321519133
chr10 50394693 50395009 76.50138304182
chr10 50408930 50409246 48.5888382587195
chr10 50433199 50433515 40.6768703978372
chr10 50469026 50469342 34.0414307520948
chr10 50486475 50486791 37.0913911300665
chr10 50508182 50508498 31.0809142894213
chr10 50508640 50508815 156.910369044032
chr10 50707419 50707735 37.3014026623571
chr10 50735162 50735478 55.1533854426607
chr10 50750516 50750832 30.2416036802491
chr10 51515547 51515863 42.6413409049591
chr10 51518200 51518516 40.1617220551111
chr10 51541624 51541940 37.3154462784935
chr10 51563510 51563826 57.8441247578648
chr10 51575170 51575486 49.042426023706
chr10 51577077 51577393 152.792460387789
chr10 51594210 51594535 371.056777959333
chr10 52035449 52035765 36.5958569484952
chr10 52081292 52081608 30.7537465382643
chr10 52085151 52085467 118.161745360916
chr10 52086638 52086970 415.697577010029
chr10 52091601 52091917 35.5777924837469
chr10 52144676 52144992 35.2353983196703
chr10 52147182 52147498 31.1024930674988
chr10 52153196 52153512 44.2374609473522
chr10 52153604 52153920 39.0879892528155
chr10 52158635 52158951 78.4490653476449
chr10 52167187 52167503 34.0173347938108
chr10 52169861 52170177 40.2523956015581
chr10 52175186 52175502 27.1205045667211
chr10 52178055 52178371 39.3556276015002
chr10 52179992 52180308 29.3457094818924
chr10 52181049 52181365 30.9619019693565
chr10 52271547 52271863 38.9584032775722
chr10 52294507 52294823 42.7690960755627
chr10 52305665 52305981 59.5829171222399
chr10 52310130 52310396 216.082822738006
chr10 52312625 52312941 40.5042020790336
chr10 52314439 52314755 26.8593537289766
chr10 52315065 52315381 100.237306418225
chr10 52316494 52316810 38.8500585746608
chr10 52325107 52325227 180.748682787469
chr10 52335234 52335550 28.9726582092044
chr10 52337563 52337817 285.554618431769
chr10 52339774 52340090 87.6630780139194
chr10 52342504 52342820 38.9146599264821
chr10 52346300 52346616 83.2437645726198
chr10 52352671 52352987 72.3584025827998
chr10 52363795 52364111 31.3106279552467
chr10 52374267 52374583 27.1356272856073
chr10 52381791 52382107 53.4560908299924
chr10 53459561 53459877 58.0600323668605
chr10 58130054 58130370 40.5161126255846
chr10 58130537 58130853 34.9184734414217
chr10 59939056 59939372 37.9878046778504
chr10 60144902 60145218 39.1203613869709
chr10 61473249 61473565 50.5456377794612
chr10 61591860 61592176 30.0290436216659
chr10 61640616 61640932 42.4262625151743
chr10 61655403 61655719 35.7354227075158
chr10 61725710 61726026 28.9921590253184
chr10 61833237 61833553 99.501535291525
chr10 61833714 61834030 64.3902340496343
chr10 61860031 61860347 45.6192557474335
chr10 61889985 61890301 29.5283010136183
chr10 61894845 61895161 104.674533629559
chr10 61930075 61930391 29.744486921205
chr10 62022612 62022769 213.125696771126
chr10 62041751 62042067 92.7112697378961
chr10 62042590 62042906 44.2892099118634
chr10 62059662 62059978 46.2418902099321
chr10 62064637 62064953 32.0209460108498
chr10 62065170 62065486 111.34032508776
chr10 62070542 62070858 32.9998487777076
chr10 62073218 62073350 178.391477203145
chr10 62074139 62074455 103.51576827669
chr10 62110305 62110621 27.0777043648703
chr10 62113469 62113785 42.7435819835416
chr10 62185317 62185633 26.8236320261957
chr10 62186185 62186501 51.0015634178266
chr10 62188839 62189155 49.1904638327088
chr10 62423059 62423375 33.8068714574751
chr10 62537972 62538288 39.3367244460449
chr10 62587810 62588126 117.320576895801
chr10 62723200 62723516 36.2929666423623
chr10 62738260 62738471 247.827525597654
chr10 62738675 62738836 136.976121706026
chr10 62739598 62739914 32.4702412534874
chr10 62749130 62749446 64.8298312738618
chr10 62750432 62750748 30.2447752410804
chr10 62760642 62760958 26.9671259737361
chr10 62770637 62770953 36.2830876638451
chr10 62826855 62827171 28.3618998173764
chr10 63235135 63235451 92.4183464430974
chr10 63348619 63348776 229.80189047214
chr10 63415111 63415427 38.2189440598391
chr10 63425617 63425933 37.6438680387948
chr10 63510746 63511062 34.429839858315
chr10 63512560 63512876 46.1063858551017
chr10 63524336 63524652 36.6320855684375
chr10 63525349 63525754 452.967637478208
chr10 63537907 63538223 63.5524339349092
chr10 63540266 63540346 165.846076157861
chr10 63541837 63542153 85.9919458200809
chr10 63544098 63544414 44.0966614223895
chr10 63546445 63546761 34.2613892670506
chr10 63555214 63555530 34.1638488655834
chr10 63564208 63564524 34.6217666087324
chr10 63590609 63590925 133.858195992647
chr10 64529351 64529667 29.2943006374666
chr10 64866050 64866366 26.9059412570442
chr10 64870822 64870912 135.64989132651
chr10 64873790 64874106 36.4420282991291
chr10 64875621 64875937 49.8006008804965
chr10 64892844 64893160 36.2907889080419
chr10 64996160 64996476 69.2555494906834
chr10 65024960 65025276 27.93429212551
chr10 65028909 65029225 94.9279552094423
chr10 65083739 65084055 64.8032541925755
chr10 65173225 65173541 66.4947046230745
chr10 65198480 65198796 50.106307051829
chr10 65264607 65264923 28.9267516525238
chr10 65343212 65343528 58.8288001417594
chr10 65389750 65390066 29.458232389379
chr10 65462862 65463178 89.7610068627925
chr10 65467125 65467441 62.8239590881242
chr10 66266785 66267101 93.6341657748777
chr10 66267943 66268194 292.765466131227
chr10 66279652 66279968 126.444141644596
chr10 66282991 66283307 31.9025362967708
chr10 66627334 66627650 55.8825218464086
chr10 69524133 69524449 74.6371258471442
chr10 69550863 69550961 162.386213332621
chr10 69575450 69575766 33.9829452109848
chr10 69613252 69613568 27.0036260286829
chr10 69644130 69644446 66.3937202711188
chr10 69834910 69835226 30.0877611082518
chr10 70032637 70032953 46.8964291574281
chr10 70091658 70091974 44.5538180391979
chr10 70092508 70092824 32.0886891370908
chr10 70168761 70169077 44.4568131337669
chr10 70231480 70231796 28.2545912817704
chr10 70310558 70310874 27.7733174643842
chr10 70314877 70315193 53.2466720791552
chr10 70319851 70320167 38.9849683452296
chr10 70322400 70322716 37.1066929904333
chr10 70660552 70660868 32.0810304728151
chr10 70748419 70748735 40.5894667627071
chr10 70778418 70778734 58.6925167334258
chr10 70821200 70821516 77.8407867303239
chr10 70848741 70849057 71.5153923154329
chr10 70850933 70851249 30.1248028296711
chr10 70939983 70940299 29.490762046117
chr10 70962124 70962440 33.0509797726769
chr10 70973479 70973795 47.1106558014585
chr10 70976985 70977301 166.755333418411
chr10 70982446 70982762 51.6351400739669
chr10 71029541 71029857 28.7852627392019
chr10 71068178 71068494 131.751590320799
chr10 71071125 71071441 51.9123892091747
chr10 71074798 71075114 117.284901130749
chr10 71075394 71075615 253.361909344823
chr10 71076967 71077283 38.9271805334845
chr10 71094116 71094432 42.8887706761816
chr10 71169699 71170015 39.0041802776698
chr10 71494472 71494788 78.7841976934662
chr10 71991976 71992292 41.6389482914325
chr10 72081727 72082043 43.4491275992248
chr10 72091462 72091778 79.605361751651
chr10 72237503 72237819 27.5738081116059
chr10 72318571 72318887 120.952409718727
chr10 72335780 72336096 105.953249434658
chr10 72338280 72338596 30.3889481917612
chr10 72360630 72360946 42.8189768860841
chr10 72377919 72378235 34.1399739378174
chr10 72379134 72379450 52.7510060275909
chr10 72409326 72409642 79.7054440395801
chr10 72410518 72410834 29.2116747774022
chr10 72416289 72416605 36.9013366241591
chr10 72420486 72420802 50.0673579944738
chr10 72421829 72422145 34.0969162981892
chr10 72424649 72424965 33.4988948912758
chr10 72427024 72427387 381.247943245697
chr10 72428183 72428499 46.9259248082561
chr10 72452196 72452512 29.2067689188765
chr10 72453397 72453713 61.8322239416547
chr10 72475624 72475940 48.5086743656852
chr10 72501262 72501578 29.3247821169283
chr10 72502402 72502546 177.71336026565
chr10 72518790 72519106 28.7620212834565
chr10 72603100 72603416 28.765274096222
chr10 72919703 72920019 38.4338684840191
chr10 72983347 72983663 46.7593612218839
chr10 72993752 72994068 30.645056502062
chr10 72994770 72995086 78.6510263857711
chr10 73006288 73006604 40.0025423146931
chr10 73026236 73026438 224.638658365812
chr10 73103023 73103339 27.0038027245268
chr10 73119232 73119548 78.3149249610491
chr10 73392935 73393251 30.7985973145851
chr10 73395215 73395341 185.490941164515
chr10 73397857 73398173 52.1007116059922
chr10 73398573 73398744 194.466742995403
chr10 73408714 73409030 33.5947299369761
chr10 73506335 73506651 113.588476667563
chr10 73513438 73513517 142.116424777531
chr10 73523487 73523803 38.8207793365882
chr10 73533179 73533495 29.3212606325148
chr10 73557557 73557873 127.506416404504
chr10 73610837 73611153 44.6297847884905
chr10 73620301 73620495 174.547155294554
chr10 73620788 73621104 39.2062354812915
chr10 73628036 73628352 28.4559979413487
chr10 73634514 73634830 28.7807160481758
chr10 73642625 73642941 127.885618919414
chr10 73653837 73653922 147.000477660751
chr10 73680514 73680830 43.769760690111
chr10 73705633 73705949 125.868382083561
chr10 73740127 73740277 216.727284756019
chr10 73808288 73808604 31.7505831579424
chr10 73857507 73857823 66.7266741430337
chr10 73858556 73858872 68.4351186095
chr10 73975708 73976024 34.1391199878813
chr10 73982652 73982968 31.5009892807887
chr10 74003920 74004236 46.9336465334232
chr10 74004784 74005100 111.039504050931
chr10 74014888 74015204 37.1339693168016
chr10 74016811 74017127 93.7433079807619
chr10 74020406 74020722 43.6932638159921
chr10 74021233 74021549 104.727141074361
chr10 74025817 74026133 35.2699503952581
chr10 74032394 74032851 359.622183662674
chr10 74033448 74033764 37.4934789299918
chr10 74036525 74036841 50.9166881421493
chr10 74050820 74051136 51.3512083581631
chr10 74057039 74057355 67.1787957082077
chr10 74068199 74068515 78.8954017255997
chr10 74076736 74077052 50.9597007155695
chr10 74079855 74080171 50.3820080032691
chr10 74080490 74080878 383.073049573024
chr10 74081166 74081482 35.3690829200515
chr10 74088082 74088398 34.003056939214
chr10 74114634 74114950 48.9959295618412
chr10 74124066 74124382 42.4544542230147
chr10 74146937 74147253 83.3348981946451
chr10 74262448 74262764 31.1096235367029
chr10 74263047 74263363 36.7000305734223
chr10 74364840 74365156 32.3984332440892
chr10 74385870 74386186 40.6070076644265
chr10 74397184 74397500 113.243885570571
chr10 74402117 74402433 26.8743027806375
chr10 74436166 74436482 58.7041023851985
chr10 74449453 74449769 85.1267484017926
chr10 74560222 74560538 102.12729270808
chr10 74599608 74599924 27.397743549149
chr10 74648105 74648421 34.6696763347172
chr10 74663589 74663905 57.8853250615804
chr10 74741703 74742019 53.167874384553
chr10 74856507 74856823 29.5257877398553
chr10 74870036 74870352 48.3423883900726
chr10 74927708 74928024 39.2106047469791
chr10 75004874 75005002 184.019476275706
chr10 75006436 75006752 28.1037613907321
chr10 75012251 75012567 47.5360476149665
chr10 75021896 75022212 125.301844973562
chr10 75126689 75127005 63.0313721607849
chr10 75216048 75216288 314.871629454448
chr10 75255715 75256031 51.9482951454453
chr10 75277211 75277527 68.8464116403077
chr10 75289130 75289446 35.6163714809609
chr10 75346453 75346769 95.7381549559588
chr10 75385768 75386084 29.2663852447912
chr10 75408799 75409115 112.761102158026
chr10 75420628 75420944 46.7894900505483
chr10 75473703 75474019 31.363809692528
chr10 75490141 75490457 42.0335453321234
chr10 75503930 75504246 44.7311798126072
chr10 75541675 75541991 30.417891990949
chr10 75545187 75545503 27.6813316449275
chr10 75568853 75569169 74.8859783271167
chr10 75575794 75576110 63.3937864889348
chr10 75576789 75577105 30.2251416712234
chr10 75639356 75639672 82.8217347840005
chr10 75646704 75647020 37.7683715085772
chr10 75654040 75654356 41.7267222534728
chr10 75668743 75669059 148.199479345832
chr10 75689830 75690146 45.610768838648
chr10 75690454 75690770 77.794664823675
chr10 75692138 75692454 29.3597346800267
chr10 75716374 75716576 238.149566755356
chr10 75717174 75717490 42.798697618694
chr10 75725903 75726219 29.7491770838016
chr10 75749558 75749874 43.3726205795807
chr10 75752969 75753285 131.026653424146
chr10 75757488 75757804 27.6061904650663
chr10 75781114 75781378 276.025965127964
chr10 75786315 75786631 55.5384726604069
chr10 75815818 75816134 30.3873300343033
chr10 75827446 75827762 60.5966126313237
chr10 75991139 75991455 31.7197721946239
chr10 76001344 76001660 47.5214501863014
chr10 76053475 76053791 30.375400860737
chr10 76199066 76199382 27.9596410674954
chr10 76582538 76582854 28.8911895189832
chr10 76613850 76614166 120.158990899351
chr10 76680893 76681209 33.185407677466
chr10 76681572 76681888 46.0365109331065
chr10 76868878 76869194 38.1608768566659
chr10 76869917 76870233 30.9646765657932
chr10 76874935 76875251 52.3528950747064
chr10 76897935 76898251 86.9713940384684
chr10 76951865 76952181 73.0072610251078
chr10 76969504 76969820 29.9884583007949
chr10 76995670 76995986 44.0609499903737
chr10 77137675 77137991 33.2346938964609
chr10 77190029 77190345 38.7478705629773
chr10 77424797 77425113 37.2784719293102
chr10 77534570 77534886 27.9692972996783
chr10 77664327 77664643 28.0516367184594
chr10 78898335 78898651 47.2321985506462
chr10 79165451 79165767 27.4307229034843
chr10 79342550 79342866 53.3643160940709
chr10 79608881 79609197 28.0010293515889
chr10 79667630 79667946 28.0999676158474
chr10 79668762 79669078 35.674804772028
chr10 79669560 79669876 106.242888507291
chr10 79671543 79671692 165.619579520938
chr10 79679484 79679800 39.7365094381506
chr10 79728829 79729145 34.5725957218991
chr10 79730992 79731308 116.331200154935
chr10 79803332 79803648 44.8115164909532
chr10 79832295 79832611 41.9501130225132
chr10 80015996 80016095 172.561717646345
chr10 80201522 80201838 33.3536475289095
chr10 80218812 80219128 133.851444066258
chr10 80220008 80220324 28.7757623770799
chr10 80697874 80698190 62.0068303687804
chr10 80719008 80719324 45.6376617105062
chr10 80732456 80732772 29.1382353036919
chr10 80733269 80733585 84.0219442520366
chr10 80733898 80734214 26.8353116355919
chr10 80779842 80780158 132.887431652713
chr10 80787176 80787492 69.7648584076456
chr10 80791548 80791864 34.882290162529
chr10 80792370 80792686 69.5570255179955
chr10 80808045 80808361 90.4293508096158
chr10 80827083 80827399 38.40022220706
chr10 80828478 80828794 66.2174643847217
chr10 80843064 80843380 94.1916187136136
chr10 80844015 80844331 80.9719872697212
chr10 80853504 80853820 142.500827048026
chr10 80886992 80887308 38.4917493554332
chr10 80888741 80889057 39.9397922988851
chr10 80889420 80889736 52.3312543008345
chr10 80892518 80892834 66.0642402344081
chr10 80905293 80905609 40.464516047034
chr10 80908585 80908901 51.2614107149863
chr10 80909631 80909947 38.4309802263672
chr10 80911536 80911852 39.7850440083553
chr10 80938382 80938618 127.652731186808
chr10 80938682 80938998 27.5416386445828
chr10 80940619 80940935 32.0946530948046
chr10 80942859 80943175 61.6337344726068
chr10 80955171 80955487 38.3110846065863
chr10 81030307 81030623 49.2993177457212
chr10 81077459 81077775 36.9142068314289
chr10 81147813 81148129 38.7392404075615
chr10 81151286 81151602 87.2721615100654
chr10 81200433 81200749 29.2059311484919
chr10 81918387 81918703 89.6203810474646
chr10 81971572 81971888 64.4673940396684
chr10 82032641 82032957 57.4838434503222
chr10 82173886 82174202 44.521252843916
chr10 82218869 82219185 27.5983341376404
chr10 82226620 82226936 90.8980177601358
chr10 82257405 82257721 117.548188014656
chr10 82258564 82258880 47.9461798486165
chr10 82263801 82264117 129.569486129523
chr10 82500130 82500446 27.4024184258287
chr10 82529593 82529909 75.1525073661413
chr10 82531845 82532016 213.032815781162
chr10 82532328 82532644 91.9189179860559
chr10 85682118 85682434 27.292433023962
chr10 85899104 85899420 41.45436760644
chr10 85960742 85961058 30.2981609495013
chr10 86053496 86053726 257.439634215798
chr10 86087928 86088244 50.0739320970666
chr10 86284814 86285130 97.1179580984214
chr10 87661837 87662153 51.4031597937019
chr10 87838834 87839150 101.946652342736
chr10 88480998 88481314 48.265928925959
chr10 88512099 88512415 32.3015615227053
chr10 88515399 88515715 49.7078238938441
chr10 88519175 88519491 70.363738253709
chr10 88534927 88535243 94.1946577333974
chr10 88648776 88649092 110.973433273047
chr10 88714029 88714345 37.4895390747379
chr10 88718841 88719157 32.9634120212881
chr10 88785346 88785662 38.0161153764288
chr10 89260564 89260710 202.045179165927
chr10 89451292 89451608 52.1415264351742
chr10 89638800 89639116 101.018210443303
chr10 91112583 91112899 35.9934331491139
chr10 91122709 91123025 70.3360021937892
chr10 91131758 91132074 58.3435835248276
chr10 91133998 91134314 28.6492810309346
chr10 91134574 91134890 32.109826475247
chr10 92863519 92863835 98.2952204056291
chr10 92980107 92980222 156.158831225715
chr10 93007549 93007865 31.7234025298265
chr10 93335925 93336241 41.9371470139685
chr10 93347897 93348213 46.2307801802797
chr10 93351251 93351333 138.252785150855
chr10 93367563 93367879 90.7055418873085
chr10 93368636 93368952 90.5075438204466
chr10 93389903 93390219 67.1437990249663
chr10 93466028 93466344 107.552004209442
chr10 93557908 93558224 30.9502863662657
chr10 93597989 93598305 34.3208760735356
chr10 93661580 93661896 66.8290872574878
chr10 93786920 93787236 37.8397949335335
chr10 93861097 93861413 64.9089814132625
chr10 93942981 93943297 26.7637893597363
chr10 93998519 93998835 48.0979996235238
chr10 94000352 94000668 27.1793473755296
chr10 94167535 94167851 72.4664359440149
chr10 94224138 94224454 31.7518058474761
chr10 94246481 94246797 41.4274687246852
chr10 94450489 94450805 119.729423877542
chr10 94456453 94456769 55.4769386928183
chr10 94475614 94475930 30.8889596612802
chr10 94513645 94513961 48.5219146923285
chr10 94516068 94516375 316.03053950142
chr10 94516882 94517198 64.6863978880626
chr10 94517486 94517802 32.4155664959081
chr10 94581793 94582109 61.5139779777575
chr10 94731852 94732168 54.0216131502952
chr10 94732302 94732618 66.4592265699929
chr10 94750368 94750684 36.4628877429759
chr10 94831534 94831850 55.4714634055657
chr10 94837737 94838053 133.063640951951
chr10 95462272 95462588 40.4760823902197
chr10 95633187 95633503 27.8164333201394
chr10 96059180 96059496 96.1102380351315
chr10 96151897 96152213 30.5159209310087
chr10 96795137 96795453 28.4853314939176
chr10 97026510 97026826 86.4978421685414
chr10 97057198 97057514 144.281576772746
chr10 97063367 97063683 36.6683616035221
chr10 97153865 97154181 59.2601074894525
chr10 97157481 97157797 88.7564805730389
chr10 97185646 97185962 110.137143278547
chr10 97253175 97253491 61.950543914594
chr10 97277318 97277634 94.5119632175296
chr10 97288798 97289114 35.5868981643587
chr10 97291187 97291503 48.9733415638373
chr10 97291829 97292079 345.840954650481
chr10 97480603 97480919 49.2370620707894
chr10 97501645 97501961 56.1171456388692
chr10 97832475 97832791 44.6234462461406
chr10 97849897 97850213 30.6093516979458
chr10 97884321 97884637 26.8006715413232
chr10 97884541 97884857 29.5006748113994
chr10 98242639 98242955 44.2710864576521
chr10 98356231 98356547 32.7189738839072
chr10 98378979 98379151 214.229848120533
chr10 98382162 98382478 127.580862228794
chr10 98429425 98429741 29.822315645989
chr10 98448609 98448925 61.0643372220524
chr10 98588790 98589106 33.3705429128434
chr10 98589227 98589543 56.0512128344427
chr10 98591484 98591800 88.9596839598372
chr10 98829782 98830098 64.3704630178037
chr10 99057685 99058001 79.9173042122719
chr10 99072765 99073081 62.1163398067152
chr10 99087159 99087475 27.578327221931
chr10 99107115 99107431 76.3690756587064
chr10 99174587 99174903 47.7047262532235
chr10 99408762 99409078 80.4682763442133
chr10 99413072 99413388 55.1676124119591
chr10 99424270 99424586 124.674302837706
chr10 99504125 99504441 32.7576864300645
chr10 99548780 99548980 213.178738492801
chr10 99599873 99600189 65.1285429200808
chr10 99658305 99658621 29.5028185088566
chr10 99986531 99986847 88.9277910454986
chr10 99991194 99991510 26.8628327758681
chr10 99996656 99996972 83.6009345197056
chr10 100019699 100020015 35.682292275025
chr10 100083012 100083328 36.7218370509489
chr10 100219133 100219449 71.8329732852997
chr10 100220728 100220840 132.805713760568
chr10 100220853 100221169 32.9337859728059
chr10 100222766 100223082 118.145329180317
chr10 100224004 100224320 46.7837954190366
chr10 100226593 100226909 42.6334597225713
chr10 100536822 100537138 29.900145871409
chr10 100538176 100538372 201.623579254803
chr10 100669907 100670088 224.948603034812
chr10 100679728 100680044 42.551964867306
chr10 101190424 101190740 58.6379006079417
chr10 101445453 101445769 35.5397481048647
chr10 101468406 101468722 77.5812162989382
chr10 101535675 101535991 38.544642004474
chr10 101634529 101634845 34.7356715952722
chr10 101911729 101912045 37.2654520907525
chr10 101945613 101945929 69.5431831104882
chr10 102118829 102119145 117.632591237982
chr10 102130374 102130690 46.1174672745564
chr10 102131048 102131364 35.3981164659904
chr10 102133017 102133333 51.4613329779664
chr10 102133697 102134013 99.9115368631811
chr10 102295398 102295714 37.9177183486924
chr10 102396619 102396935 33.1293057099409
chr10 102771257 102771573 28.3447362072203
chr10 102821946 102822262 43.7570657197143
chr10 102825897 102826213 28.400835722149
chr10 102831140 102831456 27.5131116905461
chr10 103124489 103124805 36.5851235880807
chr10 103127348 103127664 27.7311868402225
chr10 103201919 103202235 34.5283441401853
chr10 103210101 103210417 78.092588424984
chr10 103213467 103213783 30.5656504442446
chr10 103213893 103214209 40.2016108131999
chr10 103295782 103296098 73.8938355989771
chr10 103326175 103326491 30.1742129438627
chr10 103335700 103336016 113.747517164967
chr10 103348726 103349042 27.2451897845637
chr10 103366885 103367201 31.136678499379
chr10 103509409 103509725 32.7456157577982
chr10 103557224 103557540 45.3829122995684
chr10 103578123 103578439 33.9832064031657
chr10 103584473 103584789 90.5310227293839
chr10 103815887 103816203 27.0858948300205
chr10 103817859 103818175 27.8855771532486
chr10 103872184 103872420 246.216442592464
chr10 103892442 103892758 27.8981922798546
chr10 104044957 104045273 31.8787398521496
chr10 104180717 104181033 31.1311259903286
chr10 104192304 104192620 36.1668271595734
chr10 104215701 104215881 209.729256325739
chr10 104359518 104359834 123.113748277285
chr10 104433877 104434193 47.6720750516282
chr10 104498387 104498703 31.3524297935308
chr10 104523015 104523331 99.3858695130106
chr10 104529401 104529717 31.3168180463433
chr10 104574222 104574538 50.9287846949083
chr10 104613866 104614182 43.8056175044751
chr10 104723030 104723346 55.5641390072049
chr10 104747524 104747840 34.2360109998685
chr10 104748845 104749045 224.016179262968
chr10 104800264 104800580 42.9754697821711
chr10 104885634 104885950 34.1120603029648
chr10 104953972 104954288 37.5000705056035
chr10 104956958 104957274 117.36104109028
chr10 105153952 105154268 34.5261386638081
chr10 105264117 105264433 47.7647809909699
chr10 105338566 105338882 36.4512559796054
chr10 105378658 105378775 168.703550004336
chr10 105532203 105532519 33.3031470122019
chr10 105668078 105668394 37.1808747143238
chr10 105678206 105678522 39.8114523433447
chr10 105881388 105881704 66.442929981091
chr10 106006840 106007156 54.7008799700176
chr10 106012941 106013257 110.318715520913
chr10 106014422 106014738 30.141730707776
chr10 106020476 106020792 43.7169943094433
chr10 106092230 106092546 69.3584513092103
chr10 106099305 106099621 27.1193246033922
chr10 106099854 106100170 141.569760936586
chr10 106107078 106107394 81.9994865711065
chr10 106109340 106109656 35.0311837223572
chr10 106337803 106338119 45.6709517424457
chr10 108579312 108579628 56.0428998897979
chr10 108702059 108702375 53.5109541430555
chr10 108756362 108756678 28.5386280537673
chr10 108782745 108782878 169.205762890646
chr10 108785568 108785691 157.867739297301
chr10 108788049 108788365 81.6579118172736
chr10 108792135 108792451 80.8271223187884
chr10 108815994 108816310 32.4685802891969
chr10 108819727 108820043 35.6166343654875
chr10 108843140 108843456 62.8480939751132
chr10 111741909 111742225 98.7392054090556
chr10 111827763 111828079 49.7220609647023
chr10 111981624 111981940 47.0588864195138
chr10 112018293 112018609 40.6439036919179
chr10 112155677 112155993 36.6563210365154
chr10 112185975 112186291 37.2302829449312
chr10 112206812 112207128 32.3751359920088
chr10 112243497 112243813 85.0164206430946
chr10 112261040 112261356 65.3846150151921
chr10 112322130 112322446 40.6257865579754
chr10 112369957 112370273 45.229856625986
chr10 112376221 112376537 29.4448871919167
chr10 112401039 112401355 34.5536802656767
chr10 112424704 112425020 65.8779598206721
chr10 112524610 112524926 43.9629089716278
chr10 112525246 112525562 46.7634043695013
chr10 112534058 112534374 75.253990043812
chr10 112617323 112617639 107.840949957461
chr10 112618064 112618380 133.71310608176
chr10 112632488 112632804 44.5919052045588
chr10 112645984 112646300 41.0041751689285
chr10 112847239 112847555 52.1596511365241
chr10 112935598 112935914 77.9036247321294
chr10 113943361 113943677 29.3076729447676
chr10 114143107 114143423 50.4564107252797
chr10 114220743 114221059 44.4819267099079
chr10 114603414 114603730 34.5620788897627
chr10 114820693 114820793 146.081581970716
chr10 114823243 114823559 115.872635138629
chr10 114847156 114847472 39.5506934153011
chr10 114851662 114851978 56.775813359899
chr10 115317211 115317527 32.3469034619404
chr10 115548415 115548731 38.0313071962305
chr10 115581958 115582274 51.3327525053037
chr10 115614122 115614271 166.089844665596
chr10 115626817 115627133 69.9823349404129
chr10 115785082 115785398 72.3481008180394
chr10 118706682 118706998 33.978019254189
chr10 119001421 119001737 28.6436752620045
chr10 119022392 119022708 44.1397833679675
chr10 119032226 119032542 30.5177896822269
chr10 119034703 119035019 49.1492376501709
chr10 119135950 119136266 57.7663326868108
chr10 119168013 119168329 84.3752845513702
chr10 119168581 119168897 60.6540001812316
chr10 119171011 119171232 253.221709789951
chr10 119188041 119188357 26.7469882231544
chr10 119310786 119311102 39.7173910048116
chr10 119522237 119522553 50.070896786071
chr10 119728104 119728420 36.9149183705754
chr10 119762168 119762484 47.2449976690137
chr10 119767385 119767701 29.1908446113714
chr10 120229993 120230309 29.0073169546566
chr10 120242464 120242610 189.837350119181
chr10 120514403 120514719 30.7426994643757
chr10 120528841 120529157 37.8890036955876
chr10 120850543 120850859 69.5516593253924
chr10 120891134 120891450 26.7509023178734
chr10 120921230 120921546 57.9863367705407
chr10 121010096 121010412 74.2320433721213
chr10 121279909 121280225 113.920570427198
chr10 121298149 121298465 29.431033626469
chr10 121410790 121411106 43.2761538992666
chr10 121484384 121484700 29.1346513640563
chr10 121529417 121529733 35.4158390638064
chr10 121544196 121544512 31.8536765141284
chr10 121593708 121594024 30.1158417040458
chr10 121904662 121904978 151.814931010347
chr10 122610684 122611000 42.7527770190043
chr10 122650902 122651218 37.1657752139297
chr10 122656912 122657228 50.1882430348313
chr10 123592951 123593267 52.8951265500296
chr10 123822780 123823096 66.0248481301812
chr10 124621305 124621621 58.2324852102836
chr10 124636911 124637227 57.1650803623664
chr10 124690634 124690950 119.668208717131
chr10 124713616 124713932 26.9184480237397
chr10 124894679 124894861 184.995800388103
chr10 124899048 124899364 44.0895639295446
chr10 126108900 126109216 39.2124050240318
chr10 126109631 126109716 178.66226210659
chr10 126142531 126142847 55.6616657352313
chr10 126175282 126175598 68.9613234050187
chr10 126236244 126236560 43.76752830636
chr10 126277786 126278102 76.8543067095339
chr10 126329981 126330297 36.4995044775132
chr10 126335136 126335452 31.2516546417455
chr10 126360075 126360391 33.4980723108116
chr10 126377454 126377770 44.2628509382902
chr10 126381492 126381732 245.836023200816
chr10 126382382 126382698 28.0891558070418
chr10 126406592 126406768 216.930829526512
chr10 126480286 126480602 48.1671850801822
chr10 126600267 126600583 31.4913439418894
chr10 126635517 126635833 88.0533783632818
chr10 126734380 126734696 66.1195439390074
chr10 126738107 126738423 87.2966171960921
chr10 126802611 126802927 36.2617575272736
chr10 126830554 126830870 48.8069420476659
chr10 126833928 126834244 28.6157436880085
chr10 127293817 127294133 33.4165672814877
chr10 127505179 127505357 191.31183717481
chr10 127887938 127888033 169.565188037408
chr10 127894180 127894496 31.989870640659
chr10 128327122 128327438 85.499573257274
chr10 130397907 130398041 165.915112684997
chr10 133730027 133730343 31.2848305139625
chr10 134124853 134125169 29.715031182592
chr10 134133658 134133974 73.1077655129542
chr10 134145430 134145746 26.9899799869025
chr10 134149169 134149485 43.0302399704287
chr10 134364975 134365291 51.1336209026359
chr10 134368724 134369040 30.9661650712719
chr10 134385460 134385776 56.3632816554004
chr10 134479577 134479893 33.5687019616606
chr10 134956743 134957059 69.8531219808243
chr10 135038570 135038886 29.9544688603447
chr10 135059264 135059580 90.4711521550272
chr10 135092024 135092340 83.0698763188117
chr10 135173687 135174003 45.6503364950887
chr11 189986 190302 42.9591380058089
chr11 208493 208809 26.788401716053
chr11 220590 220906 99.7092029177337
chr11 220791 221107 70.510137274854
chr11 268147 268463 37.1447729386096
chr11 269410 269726 91.0742322624615
chr11 277546 277862 28.6993062722469
chr11 313942 314258 27.5893926447386
chr11 326966 327282 27.8509815303192
chr11 329339 329655 63.3945561427419
chr11 329538 329854 35.769277674982
chr11 350756 351072 43.4240485937899
chr11 422236 422552 88.562058579024
chr11 460574 460890 78.8684896900915
chr11 503421 503737 28.9599906314561
chr11 665810 666126 74.9884536441828
chr11 690959 691275 46.6713461301923
chr11 748467 748783 66.4694865297933
chr11 875981 876297 87.9081792514732
chr11 1785018 1785334 29.1460444512927
chr11 1793792 1794108 63.4419988085793
chr11 1865868 1866184 35.1493530198302
chr11 2000217 2000533 72.9932248311784
chr11 2324973 2325109 163.470013000734
chr11 2421496 2421812 144.365280106324
chr11 2760416 2760732 39.9565395348615
chr11 2799877 2800092 225.929609217989
chr11 2832389 2832705 32.2863683041618
chr11 2867394 2867710 61.8213689604762
chr11 2888943 2889259 48.0895769964706
chr11 2919980 2920296 32.2012743004169
chr11 3078513 3078829 52.2834023689578
chr11 3079937 3080253 54.1019906966773
chr11 3136645 3136961 45.4995704795806
chr11 3190468 3190784 127.834576408577
chr11 3238420 3238736 34.1284765018858
chr11 3253007 3253323 42.5447527891421
chr11 3361312 3361628 44.7155693215142
chr11 3400371 3400687 30.785046285561
chr11 3458695 3459011 33.2797867697648
chr11 3530721 3531037 28.6351643976289
chr11 3538250 3538566 56.360636517937
chr11 3625459 3625775 32.5105079911292
chr11 3626180 3626496 42.5618977879161
chr11 3829128 3829444 31.9789913731387
chr11 3838665 3838981 32.6882220363718
chr11 3853025 3853341 59.1671129608321
chr11 3854709 3855025 38.1189664941999
chr11 3855867 3856086 224.230692641698
chr11 3856269 3856585 35.4032282733478
chr11 3859058 3859374 50.5741350123521
chr11 3862807 3863123 29.6765591708874
chr11 3876230 3876546 35.3170636730152
chr11 3887026 3887342 104.427333564704
chr11 3888627 3888943 87.3065669205991
chr11 3899929 3900245 49.1292066273129
chr11 3924781 3925097 50.3481058778747
chr11 3941415 3941627 234.330812950274
chr11 3986792 3987108 93.9000021631986
chr11 4017218 4017534 52.169643641958
chr11 4115730 4116046 31.3152021355207
chr11 4216197 4216513 129.326799962275
chr11 4680149 4680465 71.8510089288379
chr11 4913283 4913599 28.7232261012177
chr11 5128580 5128896 36.3328616178554
chr11 5150730 5150810 117.500038808476
chr11 5153131 5153447 117.807075610677
chr11 5173019 5173174 195.840736072392
chr11 5181437 5181753 48.537712714599
chr11 5217316 5217632 29.250710361672
chr11 5226068 5226384 36.1962920043103
chr11 5245745 5246061 39.3718926054547
chr11 5246789 5247105 32.0608502777914
chr11 5255742 5256058 53.7495981014222
chr11 5264273 5264589 30.5221169532291
chr11 5279861 5280177 36.2884376470994
chr11 5296996 5297312 113.660144653406
chr11 5301836 5302097 292.805808993213
chr11 5305854 5306170 148.76784267616
chr11 5309434 5309554 155.847442693775
chr11 5312452 5312768 40.53860501016
chr11 5356413 5356729 63.9972023779484
chr11 5529240 5529556 30.4215757504392
chr11 5552265 5552581 40.2186068820411
chr11 5612905 5613221 58.3576026860024
chr11 5617840 5618037 174.166001290945
chr11 5642415 5642731 47.6121307618985
chr11 5705889 5706205 39.5256278423867
chr11 5831660 5831976 82.5650445844471
chr11 5836800 5837116 40.4364359341954
chr11 6271083 6271399 41.3933449602187
chr11 6411480 6411796 33.8771107312308
chr11 6576176 6576319 199.470075601635
chr11 6584543 6584859 159.38740167204
chr11 6589723 6590039 55.5310298833268
chr11 6633398 6633714 28.9018678051254
chr11 6639341 6639657 38.5436330392711
chr11 6656789 6657105 34.335071401703
chr11 6704625 6704941 42.2520440283324
chr11 6715133 6715449 37.0821310513523
chr11 6766893 6767209 46.9113884353813
chr11 7101050 7101366 33.6732328836672
chr11 7621779 7622095 85.0055955611121
chr11 8008530 8008846 44.8412581004571
chr11 8228042 8228130 114.712570191961
chr11 8710413 8710729 39.2954780429342
chr11 8790535 8790851 29.6060828249818
chr11 8848124 8848440 52.2058668456231
chr11 8848810 8849126 36.3540637448944
chr11 8935630 8935946 55.6249500662067
chr11 9010218 9010534 79.2450344781922
chr11 9266120 9266436 85.204204826353
chr11 9335971 9336287 57.2063387401452
chr11 9368776 9369092 28.7946886187871
chr11 9385808 9386124 94.2899673072902
chr11 9406982 9407298 27.1420033586006
chr11 9556687 9557003 30.0950664732677
chr11 9571748 9572064 71.8381901390507
chr11 9573515 9573698 221.640977116554
chr11 9587565 9587786 186.467157128922
chr11 9588241 9588557 42.466658896743
chr11 9594990 9595306 42.1580525852439
chr11 9632696 9633012 54.4447439945274
chr11 9634716 9635032 55.6998949994807
chr11 9673958 9674044 139.684053961339
chr11 9691514 9691830 51.7865605019871
chr11 9811479 9811795 74.9921181887358
chr11 10348827 10349143 41.312155345617
chr11 10372935 10373251 34.4422311831862
chr11 10427804 10428120 29.9909600773537
chr11 10428521 10428837 44.657041748575
chr11 10477377 10477693 109.305947586735
chr11 10478045 10478361 56.8093256601923
chr11 10512124 10512440 60.9309534102061
chr11 10605770 10606086 36.1269084879149
chr11 10610470 10610786 140.757285378435
chr11 10678986 10679302 60.5990303419024
chr11 10681271 10681587 66.8130644445391
chr11 10737702 10738018 74.6915896155351
chr11 10757259 10757575 31.2291375188586
chr11 10764353 10764669 91.3176575688026
chr11 10765824 10766140 36.129946615802
chr11 10772554 10772870 30.7804270977013
chr11 10916250 10916566 30.3803096389655
chr11 10921211 10921355 107.664910347939
chr11 10921560 10921876 60.1935627676246
chr11 10941814 10942130 98.0383704017808
chr11 11011706 11012022 36.8360210742831
chr11 11836396 11836712 36.7382288184189
chr11 11838200 11838516 31.430139997574
chr11 11864801 11865117 34.1485481796797
chr11 11865172 11865488 42.2451583819739
chr11 11866620 11866936 27.059566284126
chr11 11887814 11888130 71.0641516252522
chr11 12063837 12064153 58.7004981014407
chr11 12116458 12116774 77.9985269235944
chr11 12136162 12136478 56.4923139342712
chr11 12138082 12138211 196.105847586695
chr11 12141633 12141949 72.2319819245733
chr11 12146436 12146752 122.551398172035
chr11 12147192 12147271 133.532718446462
chr11 12170588 12170904 28.8830031809209
chr11 12171491 12171623 138.714309786449
chr11 12172544 12172860 48.8631877596383
chr11 12180527 12180843 55.7038951642419
chr11 12188752 12188835 133.453376274614
chr11 12196116 12196432 36.2638282789564
chr11 12199335 12199651 63.1836338825036
chr11 12204349 12204665 74.2079298371969
chr11 12214708 12215024 67.6099283628078
chr11 12221180 12221496 31.7488165797374
chr11 12222697 12223053 323.330465688777
chr11 12284959 12285275 56.2715954309172
chr11 12296248 12296564 66.6081642479203
chr11 12516282 12516598 39.1436402954592
chr11 12599611 12599927 59.6137092590826
chr11 12646918 12647234 31.0584974433133
chr11 12695684 12696000 31.5186366665648
chr11 12705451 12705767 42.3493155526246
chr11 12708661 12708977 56.8141379656445
chr11 12728627 12728943 30.4558798424119
chr11 12758610 12758926 30.8312111273891
chr11 12768143 12768459 26.8726962177803
chr11 12785727 12786043 40.6001958040828
chr11 12813617 12813933 37.5739203137804
chr11 12834426 12834742 34.5429827482806
chr11 12845981 12846297 49.7302356842873
chr11 12863766 12864082 31.8062710968724
chr11 12864480 12864796 114.200118380024
chr11 12875314 12875468 194.308134771682
chr11 12881464 12881780 29.9741880228131
chr11 12889117 12889433 45.6678225818538
chr11 12893285 12893601 31.2455201128123
chr11 12898515 12898831 56.3440815140409
chr11 12972267 12972583 50.723521275926
chr11 13011180 13011265 147.533006055704
chr11 13016072 13016388 32.7848005402479
chr11 13111943 13112259 127.337914916977
chr11 13124739 13125055 138.225523747841
chr11 13126999 13127162 227.472445062428
chr11 13132541 13132857 28.6929193882494
chr11 13229708 13230024 28.7870685923751
chr11 13484860 13485176 27.8035028465007
chr11 13599437 13599753 45.7108225054249
chr11 13719705 13720021 119.635715147484
chr11 13720307 13720623 34.004286971866
chr11 13721480 13721796 37.5674715979712
chr11 13894906 13895222 40.6251253824797
chr11 13895159 13895475 58.9277940506782
chr11 13913560 13913876 30.7959348532143
chr11 13946290 13946606 31.5865790383965
chr11 13950327 13950643 38.9422081620557
chr11 14358624 14358940 43.0594056655839
chr11 14443864 14444180 63.2558322674352
chr11 14541894 14542210 41.2761713359973
chr11 14600078 14600394 28.2567355169555
chr11 14665126 14665442 54.1922560303515
chr11 14677013 14677329 36.4436049926763
chr11 14678722 14678923 228.790354265992
chr11 14786740 14787056 51.9053444284024
chr11 14874134 14874450 91.3279062235913
chr11 14916592 14916908 90.0113873272383
chr11 15601641 15601957 29.1825038079152
chr11 15671612 15671928 53.2310245747494
chr11 15677215 15677531 28.4088389539407
chr11 15721526 15721842 38.2394430448828
chr11 15990949 15991265 56.1565966704174
chr11 16022745 16023061 40.8025577699466
chr11 16068591 16068907 64.2436872074562
chr11 16115962 16116278 54.3375113088632
chr11 16215668 16215984 72.5094314684118
chr11 16292839 16293155 30.5198602377807
chr11 16301870 16302186 119.437140827898
chr11 16314722 16315038 60.6356959782463
chr11 16359453 16359661 263.717568377462
chr11 16380957 16381273 176.016600079338
chr11 16430243 16430559 30.8204407478903
chr11 16626282 16626598 106.972473572336
chr11 16875413 16875729 48.9173498531587
chr11 16878804 16879120 110.32851300748
chr11 17024115 17024431 28.4081292632819
chr11 17099216 17099532 56.3943127031819
chr11 17208594 17208804 237.496808775518
chr11 17297661 17297977 31.9673593353563
chr11 17302046 17302362 37.6915013373558
chr11 17376042 17376358 33.2095995494558
chr11 17721074 17721390 27.4969600421705
chr11 18127501 18127817 37.9700965009547
chr11 18343664 18343980 40.4608463341075
chr11 18350700 18351016 85.5669150411132
chr11 18415897 18416213 37.0173194332175
chr11 18417521 18417837 40.4283019294446
chr11 18512660 18512976 78.1703478476585
chr11 18600766 18601082 60.3581179540533
chr11 18637553 18637869 31.7203643875972
chr11 18655844 18656160 33.3585315401985
chr11 18715014 18715330 83.3531650968577
chr11 19195597 19195913 77.3743613496462
chr11 19262416 19262732 43.9626734715147
chr11 19462906 19463222 64.0587768725734
chr11 19463833 19464025 220.154374433647
chr11 19977239 19977555 35.2409952530902
chr11 19996428 19996744 133.63908634381
chr11 20000354 20000466 162.424453950962
chr11 20002436 20002752 71.867708625577
chr11 20016678 20016994 63.4758839891555
chr11 20057229 20057545 50.1385640052697
chr11 20101675 20101991 163.471158046098
chr11 20111289 20111605 65.6704370396141
chr11 20111711 20112027 53.3095800575022
chr11 20118991 20119307 39.8041238174159
chr11 20378691 20379007 35.7805685533058
chr11 20385507 20385823 53.1801776340432
chr11 20389159 20389475 50.1650973222731
chr11 20480853 20481065 267.170094089726
chr11 20481371 20481687 35.1983566889012
chr11 20493472 20493788 30.0070874043831
chr11 20498999 20499315 30.2811033332958
chr11 20501161 20501477 50.6163726540331
chr11 20509989 20510305 53.5808910575112
chr11 20514908 20515224 117.175178028723
chr11 22774497 22774813 101.301969868072
chr11 22817516 22817832 62.7355586861114
chr11 27223093 27223409 42.7603414157691
chr11 27227706 27228022 32.6497762177936
chr11 27231170 27231486 47.8074595497086
chr11 27393843 27393940 177.88974432531
chr11 27409616 27409932 40.8263230389013
chr11 27410585 27410901 29.8666197487979
chr11 27414311 27414627 143.406462333734
chr11 27436197 27436513 42.2751865410759
chr11 27442288 27442519 253.754380544696
chr11 28129670 28129986 30.781016048739
chr11 28131649 28131965 46.3398334598906
chr11 30344398 30344714 37.9993176004174
chr11 31391229 31391545 28.0551095074151
chr11 31440738 31441054 101.317414717373
chr11 32395761 32396077 29.7049437677941
chr11 32408313 32408629 108.785238068823
chr11 32442427 32442743 103.299627074062
chr11 32455969 32456285 36.2465967188609
chr11 32457073 32457389 27.2729871989466
chr11 32471943 32472259 74.818810967025
chr11 32488083 32488399 37.2443004219999
chr11 32913925 32914241 36.2686485772872
chr11 33183053 33183369 90.8150254191605
chr11 33342499 33342815 77.7912316863695
chr11 33364507 33364823 70.4466581090833
chr11 33711950 33712266 41.3834850219749
chr11 33744764 33745080 64.4267568874396
chr11 33758954 33759118 204.670358803176
chr11 33903460 33903776 41.4394957602291
chr11 33906908 33907224 83.5949396724966
chr11 33914398 33914714 27.037279664298
chr11 33915130 33915446 29.799364909225
chr11 33915930 33916246 50.8610262584259
chr11 33920507 33920823 37.7219963097742
chr11 33934338 33934654 63.1635975800797
chr11 33954396 33954712 29.5292302406204
chr11 33958862 33959178 116.912646309711
chr11 33963295 33963611 63.2012132144709
chr11 33966346 33966670 363.903397213707
chr11 33979083 33979399 37.7023421197317
chr11 33992577 33992893 26.7441190564396
chr11 34066504 34066820 42.8110767084418
chr11 34073686 34074002 36.7773865163104
chr11 34255637 34255953 32.0316638989739
chr11 34258210 34258526 69.7011941014153
chr11 34263690 34264006 66.8021980146053
chr11 34264565 34264881 29.4350349201454
chr11 34393081 34393397 101.512030594835
chr11 34448939 34449255 40.3693310712442
chr11 34460081 34460269 201.354352533838
chr11 34621157 34621473 84.0495776367206
chr11 34622005 34622097 157.788500245171
chr11 34625207 34625358 202.240213463755
chr11 34638372 34638688 92.2043654528488
chr11 34640580 34640896 90.2413897301852
chr11 34672081 34672397 32.9043258735663
chr11 34673131 34673447 51.5245791074713
chr11 34673732 34674048 86.9551312407734
chr11 34706868 34707184 36.7894358789539
chr11 34748805 34749121 121.144009541327
chr11 34779856 34780172 78.5400034738311
chr11 34827399 34827715 34.3519577313526
chr11 34828527 34828843 36.3922476165594
chr11 34831223 34831444 279.986111403191
chr11 35052304 35052620 138.017789786908
chr11 35057536 35057852 40.9242210816939
chr11 35058254 35058570 57.5539426153007
chr11 35061692 35062008 35.7698220893244
chr11 35062235 35062551 30.2630308405995
chr11 35085059 35085375 61.747460748777
chr11 35088647 35088963 43.9133556228097
chr11 35358810 35359126 42.1657831688166
chr11 35373770 35374086 47.1212288740986
chr11 35601228 35601544 127.989845506464
chr11 35807729 35808045 148.136240546884
chr11 36055529 36055845 26.8589085247365
chr11 36112786 36113102 101.787167268232
chr11 36113940 36114256 62.3251264247084
chr11 36119005 36119321 55.3520330654306
chr11 36123047 36123363 38.719642911741
chr11 36126509 36126763 318.6517658438
chr11 36126952 36127268 30.5679060967177
chr11 36137010 36137326 89.1192410608124
chr11 36171378 36171487 155.913192814527
chr11 36430766 36431082 42.4255428362608
chr11 36530720 36531036 27.1774885629901
chr11 36531756 36532072 35.3072404496592
chr11 36586594 36586910 51.2014033793448
chr11 36639578 36639894 59.4145312769323
chr11 37354942 37355258 52.6826994623599
chr11 37950853 37951169 40.1760642626782
chr11 38539575 38539891 71.6097747243516
chr11 38560486 38560721 335.447550204978
chr11 38788354 38788670 89.5224695015587
chr11 43333308 43333624 36.3509236904169
chr11 43380193 43380509 30.2034341406078
chr11 43403447 43403763 35.520149842578
chr11 43415592 43415908 51.5314901178464
chr11 43665528 43665844 66.0763894215401
chr11 43707893 43708209 34.9300079775526
chr11 43710755 43711071 62.2119305167509
chr11 43715363 43715679 147.212237769552
chr11 43760444 43760760 54.9136637731558
chr11 43768267 43768583 61.9355875677442
chr11 43769048 43769364 88.9899183546373
chr11 43805897 43806213 39.4139153456307
chr11 43890598 43890914 129.255702320423
chr11 43902143 43902459 28.5977274258033
chr11 43942231 43942547 104.324338176039
chr11 43968606 43968922 27.8570925745361
chr11 43973966 43974282 95.7765800078839
chr11 43975160 43975476 48.8165150667302
chr11 44087611 44087927 33.4758655604306
chr11 44291701 44291857 157.607909861852
chr11 44354888 44355204 162.922610039033
chr11 44419347 44419663 35.5374319243744
chr11 44527222 44527538 34.2469621136515
chr11 44545079 44545395 27.7865803782743
chr11 44552114 44552204 143.645103057581
chr11 44552686 44553002 64.1288740352488
chr11 44569635 44569951 115.737633426133
chr11 44571742 44572058 33.3629753832219
chr11 44782403 44782719 60.1139109424527
chr11 44802649 44802758 193.774939208878
chr11 44883819 44884135 32.3385478288101
chr11 44992818 44993134 40.1746921535604
chr11 45206980 45207134 190.182581499945
chr11 45479129 45479445 32.5702164799818
chr11 45578977 45579293 35.1024141795531
chr11 45671052 45671368 52.3886463781092
chr11 45844971 45845287 47.0971119725113
chr11 45848085 45848401 133.795957255692
chr11 45855947 45856263 97.2193564936582
chr11 45901737 45902053 72.3478209237852
chr11 45926134 45926450 29.5491282192364
chr11 45939627 45939943 29.7452354344324
chr11 46004777 46005093 82.920572354537
chr11 46015285 46015601 81.3309702767146
chr11 46015967 46016283 143.123149429201
chr11 46017023 46017339 86.3053349660855
chr11 46096753 46097069 96.6518542525618
chr11 46128432 46128748 29.5144542598688
chr11 46148709 46149025 68.8025494481219
chr11 46258731 46259047 78.9607162650857
chr11 46264815 46265049 283.020906595526
chr11 46269173 46269489 36.8931114054081
chr11 46270219 46270535 35.6094848210816
chr11 46272030 46272346 61.039072244636
chr11 46318555 46318678 165.529939822493
chr11 46358339 46358655 32.4368651987433
chr11 46368756 46369072 28.2725059452385
chr11 46382909 46383225 59.2294621596766
chr11 46448178 46448494 27.5129997805631
chr11 46448950 46449266 38.5916752891292
chr11 46529920 46530236 31.9524075234711
chr11 46550862 46551178 28.0610748963485
chr11 46563194 46563510 114.356148596649
chr11 46575798 46576114 44.7507049393967
chr11 46615463 46615779 49.3973405959509
chr11 46619208 46619524 49.9516502382484
chr11 46633571 46633887 59.8268482927494
chr11 46638755 46639139 311.882984339025
chr11 46854398 46854714 58.33627484982
chr11 46867687 46868003 35.3623638030487
chr11 46951679 46951995 28.2847634485181
chr11 46958062 46958378 38.8842317429259
chr11 46994443 46994759 31.1095748502874
chr11 46999565 46999881 28.2089574345454
chr11 47025084 47025400 57.3045117720537
chr11 47026257 47026573 99.8297757202161
chr11 47077954 47078075 169.767226578608
chr11 47088962 47089278 27.2237765478541
chr11 47152059 47152375 27.7550203852324
chr11 47225908 47226224 31.8842233813767
chr11 47286769 47287085 61.8545917232702
chr11 47290423 47290739 28.2292102394873
chr11 47298532 47298848 70.3345325641993
chr11 47299176 47299492 79.987708006592
chr11 47376769 47377085 26.8774420990377
chr11 47387816 47388132 31.0431708628867
chr11 47398133 47398449 30.9784132982225
chr11 47400041 47400206 179.409362807486
chr11 47416319 47416635 45.1645685940172
chr11 47421569 47421885 34.7697733184019
chr11 47422536 47422852 42.7911744354539
chr11 47429657 47429973 26.7738982874348
chr11 47447761 47448100 290.537559727866
chr11 47536886 47537202 29.5013081012281
chr11 47545133 47545449 39.3606031665131
chr11 47600411 47600727 45.258065845889
chr11 47664162 47664478 55.1757054920162
chr11 47693882 47694198 29.161590417429
chr11 47883389 47883705 26.8285135544956
chr11 47884948 47885264 43.7838094370142
chr11 47937935 47938251 49.592318593344
chr11 47939762 47940078 31.0926285366891
chr11 47956006 47956322 33.7440420911192
chr11 47961549 47961865 33.7709081498608
chr11 47965505 47965821 50.9731166043255
chr11 47968487 47968803 75.2412685247748
chr11 47969699 47970015 36.301501599981
chr11 48007774 48008090 40.3782421324871
chr11 48015009 48015325 63.5904060842022
chr11 48028173 48028489 51.511250471943
chr11 48077425 48077741 64.7979721784448
chr11 48082971 48083157 232.354502994101
chr11 56894257 56894573 131.919060906884
chr11 56911004 56911320 41.8849287789729
chr11 56912038 56912354 42.7443777218156
chr11 56917966 56918282 110.697421165846
chr11 57006840 57007156 51.6231959215219
chr11 57010014 57010330 61.2494454015208
chr11 57089444 57089760 60.8959086924866
chr11 57117325 57117641 32.0010234448483
chr11 57126142 57126458 38.3650506685753
chr11 57150933 57151043 125.728506516141
chr11 57158048 57158364 31.4662359328274
chr11 57163376 57163692 122.952904139896
chr11 57170140 57170456 127.526757280575
chr11 57192322 57192462 177.478171642763
chr11 57196137 57196453 33.2188862930764
chr11 57200275 57200591 73.7799815485264
chr11 57260994 57261310 74.5601077823058
chr11 57294640 57294956 37.5637354683512
chr11 57298201 57298517 43.3939677096612
chr11 57298779 57298935 173.049219834552
chr11 57415798 57415951 166.037113344943
chr11 57503251 57503567 86.9215105527517
chr11 57508662 57508978 58.5654013864816
chr11 57529136 57529452 63.3054488731104
chr11 57532461 57532777 66.2541755925533
chr11 57559741 57560057 30.8774411823848
chr11 57568131 57568447 31.0811481035487
chr11 57668740 57669056 145.076682663334
chr11 57670451 57670767 27.945834321066
chr11 57681272 57681588 29.527183669925
chr11 58345521 58345837 30.3165839720839
chr11 58347024 58347340 46.0563059290798
chr11 58372952 58373268 45.5698592185565
chr11 58494588 58494904 97.9133583312556
chr11 58507292 58507414 163.362446000659
chr11 58513103 58513419 33.5338116041537
chr11 58513551 58513867 87.960424980121
chr11 58537740 58537839 141.818276365066
chr11 58538297 58538613 87.3168343216413
chr11 58541778 58542094 63.9630737365071
chr11 58544410 58544641 224.591408273823
chr11 59304737 59305053 28.1017267434415
chr11 59305250 59305566 113.251180807611
chr11 59312840 59313156 122.854792509662
chr11 59315258 59315574 50.6680039479796
chr11 59317901 59318217 42.6532289653805
chr11 59318403 59318719 50.4975975000311
chr11 59323776 59324092 76.0664409612367
chr11 59324889 59325205 44.2662056503694
chr11 59327706 59328022 56.8518855348427
chr11 59333671 59333987 107.813003569606
chr11 59448887 59449203 41.4490555519128
chr11 59474339 59474655 181.091538406385
chr11 59524398 59524714 31.200083625837
chr11 59578099 59578415 42.2277966059309
chr11 59625268 59625431 122.194404338435
chr11 59625573 59625889 73.7588696569905
chr11 59666183 59666499 27.2152229164748
chr11 59721250 59721566 45.8272268324641
chr11 59727936 59728247 422.640359895073
chr11 59735572 59735816 263.727203193616
chr11 59823917 59824233 79.5004078428836
chr11 59839219 59839535 29.5622029521254
chr11 59853447 59853763 98.213920707071
chr11 59894826 59895142 43.8779306243619
chr11 59897968 59898284 29.5678564624301
chr11 59952905 59953221 68.5932906992165
chr11 59961584 59961900 70.7993771984725
chr11 59963615 59963931 36.4980158875243
chr11 60609359 60609675 51.8301272069722
chr11 60616241 60616557 30.5235834369941
chr11 60621679 60621995 76.6994418297769
chr11 60631449 60631765 30.9599397202921
chr11 60658582 60658898 71.3536201422381
chr11 60673864 60674180 28.123309668061
chr11 60681372 60681688 29.0740655408485
chr11 60838261 60838577 44.3362181204181
chr11 60897274 60897590 36.6984698875587
chr11 60917266 60917582 46.849991264591
chr11 60919351 60919667 99.5399251458656
chr11 60931794 60932110 165.863712047512
chr11 61054941 61055110 212.894073192441
chr11 61109646 61109962 81.5127856625312
chr11 61120915 61121231 55.6452555672237
chr11 61134924 61135240 109.15315570754
chr11 61159664 61159980 38.1510171084407
chr11 61500888 61501204 32.9507908491118
chr11 61517153 61517469 32.4409402850972
chr11 61522036 61522352 28.1198099622391
chr11 61568234 61568335 139.05300186558
chr11 61584328 61584644 39.4849575172483
chr11 61602139 61602254 184.509098932699
chr11 61609289 61609440 214.772619055075
chr11 61637348 61637559 233.733049185687
chr11 61686513 61686829 27.976279518016
chr11 61687650 61687966 143.801360907891
chr11 61717203 61717370 212.504743934207
chr11 61721633 61721949 37.2942410318883
chr11 61726099 61726415 29.7552323155909
chr11 61726561 61726877 28.9476482430458
chr11 61734171 61734306 157.324733859898
chr11 61735085 61735401 41.5789133242686
chr11 61739304 61739562 176.889631997733
chr11 61780012 61780328 33.7084752519815
chr11 61793098 61793306 212.677244329882
chr11 61809531 61809749 252.683636921994
chr11 61821996 61822312 53.0179875459297
chr11 61872690 61873006 56.4220879616684
chr11 62136461 62136777 56.5742904669298
chr11 62164201 62164457 335.390550900191
chr11 62166074 62166390 39.4302899321345
chr11 62225832 62226148 38.2580780930715
chr11 62229654 62229970 62.0550964819391
chr11 62233922 62234238 36.5805733412551
chr11 62235272 62235588 114.155323762541
chr11 62239899 62240215 29.205417933901
chr11 62313055 62313371 60.4568955473074
chr11 62320670 62320861 239.969720271874
chr11 62328057 62328373 41.6173119047557
chr11 62358956 62359272 83.909354919458
chr11 62414024 62414340 27.6547941203885
chr11 62420664 62420980 55.5750620645663
chr11 62438934 62439250 44.6363505413449
chr11 62446471 62446787 27.150065791086
chr11 62553998 62554314 27.5363984169403
chr11 62554614 62554930 27.4537956104394
chr11 62572936 62573252 33.4767955114437
chr11 62609019 62609335 118.646731976859
chr11 62623247 62623563 27.9636939342555
chr11 62627876 62628192 57.6695485355012
chr11 62645100 62645416 86.2394559941672
chr11 62649029 62649345 116.683336926422
chr11 62657427 62657743 55.5411003290065
chr11 62673405 62673721 42.0571288614205
chr11 62687366 62687682 51.0188046749581
chr11 63259153 63259469 95.9989012018851
chr11 63273307 63273623 26.9186888485663
chr11 63284780 63284871 160.739426495295
chr11 63286079 63286395 60.7837146884187
chr11 63298982 63299298 75.730258123309
chr11 63302434 63302750 33.9387659328632
chr11 63334931 63335247 138.345919996954
chr11 63342003 63342319 31.979759917261
chr11 63350135 63350246 170.682310711429
chr11 63381661 63381977 32.1390946056312
chr11 63438934 63439250 37.3091045727143
chr11 63450534 63450850 35.3253785674919
chr11 63456859 63456946 146.749613181365
chr11 63513666 63513982 92.8063811654138
chr11 63639481 63639797 43.1489684805066
chr11 63642032 63642348 31.1271489547662
chr11 63685648 63685964 29.4478652892626
chr11 63709496 63709812 31.2316605810353
chr11 63741868 63742184 58.7562787029398
chr11 63775278 63775594 96.0025301810674
chr11 63953506 63953822 52.2805967641144
chr11 63972064 63972380 47.1723354557897
chr11 63974912 63975228 76.0812066784195
chr11 64007716 64008032 28.3143283932794
chr11 64014719 64015035 33.4943223600209
chr11 64035572 64035888 44.3598988737935
chr11 64037427 64037743 30.389739010762
chr11 64084986 64085302 29.181670533116
chr11 64086268 64086584 43.4232569891558
chr11 64099273 64099589 32.6311187632567
chr11 64102593 64102811 257.03699244924
chr11 64122664 64122980 34.0931359780716
chr11 64125393 64125709 31.3585111564091
chr11 64167629 64167945 32.6137600762312
chr11 64240366 64240682 68.6550596105418
chr11 64267166 64267482 34.7782322573287
chr11 64269000 64269316 28.7209917411532
chr11 64323162 64323478 30.7222593276616
chr11 64334070 64334386 30.4330186667146
chr11 64339198 64339514 34.86073300065
chr11 64427322 64427638 84.3381874554925
chr11 64455977 64456293 30.9612737876443
chr11 64546234 64546550 44.5729695715178
chr11 64622446 64622762 67.990668641813
chr11 64638122 64638438 35.8636336862671
chr11 64653095 64653411 81.6358967448393
chr11 64653536 64653852 30.9412217152835
chr11 64655373 64655689 28.5635652352004
chr11 64656513 64656744 247.991648811611
chr11 64691963 64692279 39.8705262103396
chr11 64728155 64728471 51.3839240301053
chr11 64791022 64791338 30.2223544085121
chr11 64794916 64795232 31.0271287783062
chr11 64808294 64808610 28.7834933103085
chr11 64851466 64851782 46.6948613137503
chr11 64863461 64863777 64.0529903175632
chr11 64889541 64889857 32.2245249749012
chr11 64901781 64902097 31.8264463564144
chr11 64918171 64918487 41.0772266555353
chr11 64936586 64936902 60.482301789533
chr11 64949114 64949430 43.4913379768784
chr11 65042637 65042953 68.6692858413605
chr11 65123061 65123377 33.2293910247151
chr11 65129960 65130276 32.4727698700844
chr11 65134601 65134917 47.2834862813787
chr11 65138737 65139053 118.538237385057
chr11 65149330 65149646 47.5478418532977
chr11 65149846 65150162 103.820027479194
chr11 65186155 65186471 41.4780106284719
chr11 65186483 65186799 64.7006640509064
chr11 65187443 65187759 53.6477105043099
chr11 65188699 65189015 84.2988781645708
chr11 65189588 65189904 112.80419336552
chr11 65190119 65190435 70.3933141919981
chr11 65193588 65193904 28.5216007585123
chr11 65236364 65236680 37.6327218792749
chr11 65239652 65239914 275.783078756545
chr11 65244935 65245251 59.0979820165073
chr11 65246199 65246515 33.558795977807
chr11 65264834 65265163 301.910046546035
chr11 65265788 65266104 30.7893365901053
chr11 65266448 65266527 183.709616185728
chr11 65269579 65269895 28.1082642379054
chr11 65274920 65275236 39.1868264535575
chr11 65278259 65278575 46.6290875474734
chr11 65337635 65337951 34.7735365985313
chr11 65341702 65342018 30.5257362488336
chr11 65342559 65342875 148.77946160248
chr11 65382615 65382931 36.7112076976194
chr11 65403686 65404002 63.9652145814179
chr11 65431399 65431715 31.6763942870537
chr11 65479234 65479550 32.3272200176098
chr11 65547468 65547784 27.3428357291642
chr11 65627746 65628062 54.1541428238547
chr11 65634967 65635283 49.8217932875614
chr11 65655908 65656224 28.6161302199284
chr11 65666659 65666975 38.7552226087748
chr11 65667758 65668074 35.5763831360412
chr11 65670622 65670938 70.6784993753207
chr11 65674121 65674437 45.5689154206168
chr11 65686659 65686975 50.6318353613434
chr11 65701542 65701858 37.5272226605395
chr11 65708922 65709238 70.2081705967511
chr11 65728957 65729273 54.7343965062294
chr11 65756496 65756812 32.8550913236857
chr11 65769536 65769852 56.4835488414998
chr11 65819459 65819775 27.8246510007567
chr11 65850893 65851209 38.697335053444
chr11 65990187 65990503 38.5904646846895
chr11 66049968 66050284 29.6693764607986
chr11 66095806 66096122 32.2207092637746
chr11 66112448 66112764 70.1289347931601
chr11 66115474 66115790 59.9754631719052
chr11 66153684 66154000 30.2999058098749
chr11 66175914 66176230 30.8460031856964
chr11 66189131 66189447 35.7825518248053
chr11 66371649 66371965 30.5333885630176
chr11 66383761 66384077 59.6489621041096
chr11 66469384 66469594 203.470061344631
chr11 66601778 66602094 35.1814228052574
chr11 66602476 66602792 88.8275294477671
chr11 66603226 66603542 64.1171343062419
chr11 66610758 66611074 34.2651885004054
chr11 66623569 66623885 39.9844875376467
chr11 66659683 66659999 61.8149953958085
chr11 66702856 66703172 74.4537927323605
chr11 66717526 66717842 59.3851642627316
chr11 66726073 66726389 32.0339513002711
chr11 67007361 67007677 44.3761819928181
chr11 67044965 67045281 79.3019984558182
chr11 67055800 67056116 68.3904495697217
chr11 67080100 67080416 54.9400719717131
chr11 67084876 67085192 27.2619580003446
chr11 67115913 67116229 160.53220158615
chr11 67121153 67121469 27.0417229651408
chr11 67122062 67122378 85.8755378957542
chr11 67150002 67150318 33.7746803832486
chr11 67159143 67159459 30.2199130678843
chr11 67203905 67204221 38.6689515466416
chr11 67331165 67331481 34.5628846889437
chr11 67367819 67368135 101.217749316792
chr11 67373266 67373582 56.6175490036059
chr11 67374198 67374514 38.0228538209384
chr11 67776939 67777255 64.6844383440358
chr11 67810972 67811288 34.4922377936229
chr11 67866988 67867304 39.1907694587822
chr11 68034934 68035068 166.171763013071
chr11 68039391 68039707 29.5802130236246
chr11 68054922 68055238 27.8649322626412
chr11 68081376 68081692 38.1447162980246
chr11 68227484 68227800 92.0863539519527
chr11 68518869 68519040 197.634967766566
chr11 68607467 68607783 60.0790450989953
chr11 68671165 68671481 43.2952058480704
chr11 68713356 68713672 58.8254387727081
chr11 68928158 68928474 28.9376193166587
chr11 69064787 69065103 64.8692068900155
chr11 69065992 69066308 45.4496119455562
chr11 69196973 69197289 32.2814337557599
chr11 69216506 69216822 127.76311547572
chr11 69224668 69224984 109.376477476948
chr11 69259167 69259483 28.1120134929722
chr11 69263300 69263616 73.2139270088197
chr11 69264669 69264781 150.506674628536
chr11 69339176 69339492 53.6549375377745
chr11 69506272 69506588 115.267576151486
chr11 69515334 69515650 31.7645715478564
chr11 69720367 69720683 78.1263640448764
chr11 69794672 69794988 104.061364851369
chr11 69796749 69797065 62.5734816671446
chr11 69827577 69827893 72.6299473389211
chr11 69846364 69846680 34.8328380886513
chr11 69957804 69958120 30.2278414183215
chr11 70050007 70050323 47.3686325425895
chr11 70181615 70181931 38.574134123574
chr11 70242798 70243114 32.4899628863184
chr11 70245953 70246269 27.5823259364256
chr11 70266104 70266420 150.066127278319
chr11 70270247 70270563 32.151587244622
chr11 70316299 70316615 29.9368512810885
chr11 70588755 70589071 48.8636371088702
chr11 71246021 71246337 28.4499917514243
chr11 71416472 71416788 33.3400923394607
chr11 71417108 71417424 33.130353105304
chr11 71423991 71424307 34.7466694419869
chr11 71454523 71454839 49.0518382391463
chr11 71475813 71476129 62.8896005964544
chr11 71658637 71658953 46.8676584358835
chr11 71659786 71660102 61.0574822910103
chr11 71706729 71707045 123.432252022452
chr11 71791715 71792031 30.9417689184214
chr11 71814420 71814736 33.4899925488817
chr11 71823253 71823569 35.3585892777882
chr11 71833764 71834080 35.9436802822133
chr11 71855046 71855362 33.6041500003602
chr11 71865831 71866147 38.9656074933003
chr11 71894510 71894826 39.2979451193221
chr11 71974390 71974706 27.2719641282878
chr11 72032819 72032949 134.996202043978
chr11 72037222 72037538 27.7797002233326
chr11 72047274 72047590 28.2155183794793
chr11 72060838 72061154 48.3336953327679
chr11 72204899 72205215 134.123588419302
chr11 72343521 72343837 57.7475616352704
chr11 72446638 72446954 44.1737824010612
chr11 72452554 72452870 33.7065414526658
chr11 72470072 72470388 46.6884571352308
chr11 72487322 72487638 106.00396801306
chr11 72487858 72488174 28.888055545584
chr11 72504525 72504841 37.4192869244461
chr11 72526754 72527070 75.5409328036678
chr11 72680975 72681291 38.8689294645809
chr11 72854372 72854688 40.9531921799999
chr11 72893865 72894181 38.1468171370501
chr11 73018313 73018629 29.7512790437503
chr11 73481323 73481639 55.5980733373223
chr11 73490595 73490911 28.7380364277181
chr11 73495451 73495657 260.111775659668
chr11 73562033 73562349 26.8533762121884
chr11 73653100 73653416 38.1007230694403
chr11 73675374 73675690 31.1931722453617
chr11 73694303 73694619 55.4822679840817
chr11 73721028 73721344 31.1019131225853
chr11 73722720 73722867 166.326895644918
chr11 73727364 73727680 118.791349928371
chr11 73735662 73735978 28.9428502902703
chr11 73768353 73768669 35.8562179847807
chr11 73782249 73782565 74.0140910694349
chr11 73796597 73796913 38.0349287635688
chr11 73797602 73797792 199.583774539155
chr11 73849668 73849984 53.3497501396775
chr11 73882072 73882388 39.867685938173
chr11 73886999 73887315 58.9633171362488
chr11 73916259 73916575 38.0484180159552
chr11 74170609 74170925 93.9970639382153
chr11 74171825 74172141 45.9193054201751
chr11 74204082 74204398 28.894455944306
chr11 74326413 74326729 34.8134541435509
chr11 74352493 74352809 48.7685550694811
chr11 74354068 74354384 47.582717768539
chr11 74517308 74517624 118.165600530202
chr11 74660016 74660332 32.4088152083763
chr11 74699777 74700093 31.1420126377131
chr11 74724109 74724425 63.8486727714514
chr11 74733962 74734278 40.0453199406814
chr11 74741173 74741489 54.3617419623665
chr11 74742497 74742686 218.424282519487
chr11 74770378 74770694 54.4573777737887
chr11 74807988 74808147 191.463696048919
chr11 74811322 74811638 67.1307112677162
chr11 74814633 74814802 180.842940637598
chr11 74816434 74816750 73.6649119101305
chr11 74854234 74854550 30.4518953382577
chr11 74919577 74919893 95.1682411536598
chr11 75045509 75045825 50.1034581882908
chr11 75048267 75048583 30.8618654812367
chr11 75063268 75063584 36.0486422164742
chr11 75080134 75080450 29.9872155266809
chr11 75117322 75117638 146.84804740117
chr11 75131332 75131648 38.2256203871516
chr11 75132044 75132360 79.6242819971048
chr11 75133714 75134030 48.8308018867208
chr11 75191266 75191582 96.6255174414339
chr11 75243434 75243750 28.969115460032
chr11 75245577 75245707 191.105145526675
chr11 75246055 75246371 67.6311057511967
chr11 75270151 75270467 29.5926530463249
chr11 75273082 75273398 33.2025340329214
chr11 75301008 75301169 194.759280573437
chr11 75425317 75425633 60.7468166831369
chr11 75524685 75525001 37.8072015502447
chr11 75525775 75526091 30.1106377086911
chr11 75785492 75785808 41.0362924610693
chr11 75946369 75946685 27.5934803775876
chr11 75946761 75947077 50.6573675294998
chr11 76076088 76076404 41.8160406423755
chr11 76155591 76155907 34.1049899186296
chr11 76282710 76283026 29.8739478109313
chr11 76411620 76411815 230.088060417112
chr11 76413618 76413698 144.344141107136
chr11 76446927 76447243 55.7162830317019
chr11 76456901 76457217 60.7036945027069
chr11 76495638 76495954 30.2649143883469
chr11 76499325 76499641 83.3877994601702
chr11 76535327 76535643 100.362663131964
chr11 76536973 76537289 60.5480863347718
chr11 76600155 76600471 29.1026433480476
chr11 76622200 76622516 34.616507634248
chr11 76630109 76630425 28.657375610979
chr11 77010505 77010821 51.1247524692524
chr11 77011069 77011385 28.9562230541369
chr11 77013823 77014139 57.239897330113
chr11 77135706 77136022 31.6861981421488
chr11 77185256 77185572 27.6477538043153
chr11 77269453 77269769 32.3312405748378
chr11 77271154 77271470 37.1433360149569
chr11 77271699 77272015 28.2884356902721
chr11 77348734 77349050 65.5381715873031
chr11 77641404 77641720 31.0289822763354
chr11 77669646 77669962 47.2965364145227
chr11 77705590 77705906 42.1175582360251
chr11 77751066 77751382 33.410657734626
chr11 77762171 77762487 56.1199539331096
chr11 77790812 77791128 71.1177693941323
chr11 77791842 77792158 89.4040242905394
chr11 77850710 77851026 31.1426711950109
chr11 77968140 77968456 58.0671714572104
chr11 77971126 77971442 27.1854280803731
chr11 77992652 77992968 57.8423567373225
chr11 77996231 77996547 65.4120154604187
chr11 78001317 78001571 379.294216022344
chr11 78003272 78003574 297.533023119794
chr11 78036562 78036878 170.922375477746
chr11 78051066 78051382 75.5096632556976
chr11 78065812 78066128 71.9518210141859
chr11 78089150 78089466 68.4000584580217
chr11 78091764 78092080 35.4258293540774
chr11 78103972 78104288 107.714436043749
chr11 78106678 78106994 36.556791857937
chr11 78111151 78111467 59.1342004978918
chr11 78117651 78117967 36.0148683877843
chr11 78125488 78125804 43.2882792275393
chr11 78127294 78127610 28.5969579448944
chr11 78127976 78128292 45.2360657469922
chr11 78135400 78135716 43.4336718848884
chr11 78140270 78140586 112.869499350572
chr11 78140755 78141071 30.6997978282571
chr11 78157327 78157643 65.0677353983767
chr11 78159662 78159978 31.4536334718098
chr11 78377700 78378016 62.2698511699595
chr11 78654938 78655254 52.9985455587537
chr11 82493916 82494232 67.4150260311965
chr11 82501806 82502122 93.1936717790592
chr11 82502243 82502559 50.9600984783601
chr11 82502942 82503182 301.799464056728
chr11 82503847 82504163 46.5475301905216
chr11 82544020 82544336 114.563319555835
chr11 82611551 82611867 26.8738823346861
chr11 82612586 82612902 29.0768000961126
chr11 82718978 82719294 121.620434262308
chr11 82745440 82745756 31.6428950325652
chr11 82765075 82765391 38.2715380665001
chr11 82782733 82783049 33.4138234107259
chr11 82800050 82800366 59.9671717373925
chr11 82862683 82862999 43.2886235004728
chr11 82903004 82903320 33.8120035236821
chr11 82905560 82905876 28.6417178159273
chr11 82952356 82952672 29.3139823879698
chr11 85339432 85339748 43.9429137479626
chr11 85358855 85359171 39.3023620049143
chr11 85752937 85753253 37.5408762261771
chr11 85780140 85780456 45.4213216297995
chr11 85780754 85781070 71.7811708043695
chr11 85845761 85846077 127.170973525745
chr11 85854687 85854951 302.074923139412
chr11 85856804 85857120 102.474433892618
chr11 85859510 85859593 179.117562531947
chr11 85862487 85862674 253.040979835229
chr11 85869845 85870161 54.8997354077266
chr11 85874228 85874544 60.3521341891358
chr11 85885811 85885916 129.176149279372
chr11 85887259 85887385 141.144634925777
chr11 85887600 85887916 78.6998477266015
chr11 85894068 85894384 69.9248866340679
chr11 85904594 85904718 170.506161258072
chr11 85907375 85907691 32.757845337734
chr11 85907950 85908266 40.7320322975261
chr11 85908648 85908777 151.10900735057
chr11 85922777 85923093 27.1615266980858
chr11 85954495 85954811 40.532242820138
chr11 85955623 85955939 34.6841534508965
chr11 86127665 86127981 67.2051635480774
chr11 86149757 86150073 34.7619780970422
chr11 86195340 86195656 46.8057055560039
chr11 86211531 86211847 44.0511948087732
chr11 86229274 86229590 48.3602898408884
chr11 86230285 86230601 80.6688329154509
chr11 86417302 86417618 28.555588600636
chr11 86451660 86451976 59.0720179898877
chr11 86454545 86454654 123.775439402403
chr11 86642624 86642867 283.87614773826
chr11 86643054 86643370 71.7554349261849
chr11 86708276 86708592 36.6001247531466
chr11 86711522 86711698 203.47439003971
chr11 86747218 86747534 30.4438139486221
chr11 86748819 86749135 32.3371667118964
chr11 86902065 86902381 50.7207013701756
chr11 87011992 87012308 27.4080687342715
chr11 87063833 87064149 27.6917433444992
chr11 88070835 88071151 39.3004194653297
chr11 88092776 88093092 35.8871095456728
chr11 88154768 88155084 66.4306770301866
chr11 91358809 91359125 46.4214218434658
chr11 91524318 91524634 66.724983769532
chr11 91525899 91526215 127.383700753113
chr11 91538523 91538839 37.8419266923194
chr11 91556067 91556383 32.6514501943908
chr11 91638575 91638821 329.739531516406
chr11 91815831 91816147 68.6833747473744
chr11 91816304 91816620 51.4717479280434
chr11 92733709 92734025 66.0887483363522
chr11 92788037 92788353 51.3276257193413
chr11 93063579 93063895 26.9235757983081
chr11 93077923 93078239 105.489289613539
chr11 93141002 93141318 28.6682730637162
chr11 93274991 93275307 28.5400283138006
chr11 93321030 93321346 51.8630071560395
chr11 93451462 93451688 281.339658990524
chr11 93474681 93474997 33.9169991786366
chr11 93517893 93518209 32.1876806532785
chr11 93706877 93707193 160.404938384362
chr11 93716773 93717089 27.6564613563415
chr11 93721639 93721955 32.4243774483764
chr11 93779588 93779904 140.733806255467
chr11 93811085 93811401 101.519478284948
chr11 93868375 93868691 46.1190267883243
chr11 93875478 93875794 44.9950597322982
chr11 93885458 93885774 32.0418549041807
chr11 93936285 93936601 32.7933172644194
chr11 94133352 94133668 26.9795819060548
chr11 94138261 94138577 30.3329057374674
chr11 94465319 94465635 76.0230063165769
chr11 94484061 94484377 42.3826054642043
chr11 94493511 94493827 55.3812658680721
chr11 94527397 94527713 48.3945760976591
chr11 94706627 94706943 29.5317562039202
chr11 94833429 94833633 239.021826123745
chr11 94842225 94842541 114.272302684842
chr11 94877550 94877866 67.7141982532645
chr11 94880635 94880951 181.920341852295
chr11 94884752 94885068 27.2635143368501
chr11 94886627 94886838 256.403997444837
chr11 95131644 95131960 37.616349779937
chr11 95149092 95149408 145.765834171852
chr11 95176670 95176986 30.5012406783141
chr11 95184038 95184354 42.9537909008766
chr11 95186981 95187297 38.5189826490568
chr11 95239060 95239376 27.2022617455009
chr11 95276091 95276268 244.999939322808
chr11 95277601 95277917 32.1577597654194
chr11 95385483 95385579 141.672263124912
chr11 95438729 95439045 34.151882115769
chr11 95440120 95440436 66.1706913049535
chr11 95450527 95450843 31.2170369832044
chr11 95458339 95458655 48.6907073119282
chr11 95466407 95466723 35.4463710281707
chr11 95467284 95467501 221.454230146671
chr11 95522954 95523270 43.0674994874168
chr11 95718489 95718805 36.3066018860706
chr11 95815709 95815820 141.667151346861
chr11 95836296 95836612 32.6774413207324
chr11 95944882 95945198 27.214482548054
chr11 95945662 95945922 281.659221244925
chr11 95946674 95946990 86.4691220843325
chr11 95976362 95976678 44.351682469585
chr11 95988817 95989133 60.7880633334311
chr11 95993461 95993777 48.718345053298
chr11 95996569 95996885 38.4259715377119
chr11 96012810 96013126 39.854922330277
chr11 96037176 96037492 36.8404998342107
chr11 96052012 96052328 98.7278843935919
chr11 96053080 96053396 30.2562526250159
chr11 96070657 96070973 64.915241229767
chr11 96071086 96071402 61.9431698403423
chr11 96076322 96076638 47.1275479079414
chr11 96094999 96095315 57.7813980260309
chr11 96217600 96217916 27.7007438254459
chr11 96220501 96220817 29.664371359235
chr11 96240252 96240358 137.066851929637
chr11 96491452 96491768 29.2568159310928
chr11 96529449 96529765 39.8399979518441
chr11 96688635 96688798 219.17758505203
chr11 97834489 97834716 149.397027521435
chr11 97835092 97835408 56.8664277639449
chr11 97844266 97844582 48.9484237675079
chr11 97867533 97867849 120.205683053472
chr11 98178860 98179176 27.5773627004877
chr11 98434999 98435315 43.7095967289895
chr11 98443685 98444001 42.7897655551022
chr11 98604204 98604520 45.1664372079702
chr11 100679681 100679997 115.087343984079
chr11 100733910 100734226 77.4874193615841
chr11 100740104 100740420 43.4177848254839
chr11 100840457 100840584 167.119042540096
chr11 100841502 100841818 28.1919334329223
chr11 100914739 100915055 26.7571002948707
chr11 102212859 102213035 158.442628023352
chr11 102217787 102218103 35.5442357589507
chr11 102255809 102256125 39.0712296520998
chr11 102962782 102963098 31.9614733303278
chr11 104306252 104306568 29.4500966980965
chr11 107298528 107298844 28.6057595970468
chr11 107328404 107328720 31.156960647888
chr11 107436732 107437048 54.3578280763283
chr11 107437284 107437600 34.1158245775638
chr11 107711537 107711853 68.5691479398313
chr11 107885891 107885982 144.696074393995
chr11 107890643 107890959 40.9047635833727
chr11 107994653 107994969 31.6877301356298
chr11 108070577 108070893 57.3559880645716
chr11 108094223 108094539 171.274009954228
chr11 108211719 108212035 28.7503169936305
chr11 108272036 108272352 37.9738783227939
chr11 108368289 108368605 52.4639721534132
chr11 108422742 108423058 100.451494044983
chr11 108426812 108427128 31.3489245300527
chr11 109763267 109763583 128.644622467651
chr11 109811497 109811813 49.5777287849189
chr11 109817019 109817335 42.0908016141034
chr11 109940177 109940493 86.6150567491821
chr11 109941014 109941330 43.3541484699301
chr11 109947023 109947339 27.3890544665453
chr11 109983216 109983532 29.6329240962962
chr11 110018699 110019015 72.969072802721
chr11 110019540 110019856 119.969843420816
chr11 110182586 110182902 35.2926660965866
chr11 110188338 110188417 120.239829209043
chr11 110208474 110208790 33.5978520492231
chr11 110307068 110307384 89.8666319799364
chr11 111563034 111563350 42.0279057845719
chr11 111569649 111569965 74.6611351855668
chr11 111712187 111712503 28.8433191183083
chr11 111749799 111750115 28.6303892412331
chr11 111781740 111782056 61.1057322555039
chr11 111853945 111854261 27.6533141815714
chr11 111913369 111913685 37.3633911997955
chr11 111915727 111916043 86.1333144687969
chr11 111968462 111968778 50.8428199567828
chr11 112117960 112118276 40.0930080168887
chr11 112156775 112157091 38.6321606047989
chr11 112173096 112173412 28.3704479707356
chr11 113061070 113061386 29.0600744084086
chr11 113425883 113426199 67.0507274112992
chr11 113464405 113464721 75.4834484845004
chr11 113484301 113484617 34.8370377977236
chr11 113493818 113494134 73.5574461695826
chr11 113505761 113505938 180.819329974708
chr11 113534796 113535112 97.8521414554704
chr11 113535925 113536116 192.838206529342
chr11 113561375 113561691 43.7155792473491
chr11 113746331 113746647 30.1567248004887
chr11 113755074 113755390 27.7561798111614
chr11 113953486 113953802 77.226572019757
chr11 114030751 114031067 95.2839916481992
chr11 114086670 114086835 210.742276235291
chr11 114087048 114087364 46.4690937182337
chr11 114087551 114087867 43.7675103269571
chr11 114090743 114091059 49.4832305359386
chr11 114110531 114110847 68.2729795834062
chr11 114165783 114166099 122.926489705044
chr11 114178336 114178652 28.7723381357427
chr11 114271057 114271373 31.4822649593261
chr11 114271465 114271781 32.079892308337
chr11 114309861 114310177 37.0074262839003
chr11 114310567 114310883 30.4885836809509
chr11 114311987 114312303 49.1183632289449
chr11 114313322 114313638 104.632041478067
chr11 114855485 114855801 27.3592665870466
chr11 115023880 115024196 30.0007307669049
chr11 116643593 116643909 36.5948106198582
chr11 116647343 116647659 46.4309657515386
chr11 116941968 116942284 27.9689189494251
chr11 116943279 116943595 81.4942566579436
chr11 116965977 116966293 41.2549618140022
chr11 117031579 117031895 45.6994938933582
chr11 117042543 117042859 58.7082172459246
chr11 117043773 117044089 57.4319669453098
chr11 117090760 117091076 75.2422866974105
chr11 117095113 117095194 165.645599068728
chr11 117103098 117103414 31.6590743004996
chr11 117198262 117198578 57.5963151171678
chr11 117466208 117466524 32.6607835343737
chr11 117778032 117778348 46.7259993262419
chr11 117780696 117781012 63.2784707786731
chr11 117817587 117817903 33.7847673713611
chr11 117821052 117821368 29.8832953938688
chr11 117823722 117824038 38.6393855987738
chr11 117847187 117847503 37.9222016875755
chr11 117872431 117872747 39.3282935128862
chr11 117872919 117873235 128.0286615269
chr11 117873967 117874283 27.3129702290299
chr11 117876006 117876322 32.8204342132817
chr11 117878338 117878654 90.5597039480437
chr11 117882982 117883298 63.446797770142
chr11 117944825 117945141 36.0448043168388
chr11 117963854 117964170 34.7528590730279
chr11 117973418 117973734 126.604197835381
chr11 118111863 118112067 239.963336930835
chr11 118187359 118187675 37.4444765516552
chr11 118190075 118190391 36.5913777216707
chr11 118213273 118213589 60.7844919640321
chr11 118230158 118230474 31.3282242080304
chr11 118286487 118286631 182.038671364303
chr11 118308184 118308500 62.4952506613516
chr11 118339764 118340080 35.7628653105024
chr11 118436651 118436967 30.6596914146872
chr11 118443941 118444257 66.758311966529
chr11 118481881 118482197 46.2812139587231
chr11 118505519 118505835 27.7581912817071
chr11 118579160 118579476 27.1420695261275
chr11 118586627 118586943 81.760692805972
chr11 118613020 118613336 58.7985872126373
chr11 118716945 118717261 46.8377037337352
chr11 118748880 118749196 28.328314948555
chr11 118758485 118758801 53.0228446062717
chr11 118782618 118782934 48.5988268596359
chr11 118790638 118790954 40.8087097630604
chr11 118798760 118799076 28.3978586724901
chr11 118851088 118851404 51.7209122742733
chr11 118901567 118901883 33.1829538364024
chr11 118928009 118928325 31.4332183112697
chr11 118938248 118938564 30.7060384875138
chr11 118956402 118956483 167.299774130875
chr11 118958485 118958722 310.297598665224
chr11 118972765 118973081 35.5547244126661
chr11 118979314 118979630 51.931472479815
chr11 119067605 119067921 34.7293455566045
chr11 119148419 119148735 44.094687872442
chr11 119190449 119190765 64.9884989178063
chr11 119227416 119227732 30.663293356868
chr11 119232093 119232409 40.2615687443813
chr11 119239100 119239416 40.8467940558633
chr11 119245476 119245792 26.9705660787198
chr11 119249085 119249401 50.4391435489761
chr11 119252318 119252634 27.8951356811261
chr11 119311986 119312302 89.1316728242862
chr11 119454915 119455231 45.8323282663614
chr11 119465549 119465663 169.685794616953
chr11 119997373 119997689 41.352076938444
chr11 120152040 120152356 63.2548750487308
chr11 120206751 120207067 43.5562004370368
chr11 120210331 120210501 212.405387968788
chr11 120215071 120215387 89.4895617920851
chr11 121128085 121128401 73.1907801174288
chr11 122626192 122626508 71.977557407956
chr11 122932968 122933284 31.9836630033317
chr11 122954343 122954659 31.1509520305392
chr11 122956226 122956542 28.5383708925773
chr11 123324922 123325238 35.0652332035471
chr11 123613170 123613486 106.805655130553
chr11 123848706 123849022 58.9549692387227
chr11 123940148 123940464 27.8507783564632
chr11 123942089 123942405 29.929893010767
chr11 123950482 123950677 281.285997858905
chr11 123967104 123967420 93.1525011416503
chr11 123968871 123969187 63.2765726110958
chr11 123985986 123986302 28.9191456851289
chr11 123992860 123993176 29.944875143152
chr11 124043412 124043728 27.8006061027276
chr11 124061122 124061438 36.7615332284474
chr11 124078158 124078265 172.809831388931
chr11 124095625 124095941 148.156802434945
chr11 124143985 124144301 28.6527563620332
chr11 124146191 124146299 168.717216212422
chr11 124310560 124310876 32.7393326762243
chr11 124351596 124351912 34.1080000644913
chr11 124478082 124478398 52.4217402429575
chr11 124508433 124508749 28.5062037724715
chr11 124513545 124513861 88.8958121422645
chr11 124537540 124537856 117.86341232295
chr11 124543594 124543910 40.6840789714002
chr11 124663600 124663916 32.847342790614
chr11 124674842 124675158 56.4795059512684
chr11 124823869 124824185 78.5171560149897
chr11 124939023 124939339 43.5212498918467
chr11 124940579 124940895 42.171271358332
chr11 124944777 124945093 104.613942538607
chr11 125143621 125143937 42.2589258545008
chr11 125324028 125324344 35.1704968446093
chr11 125384437 125384753 53.6486592306377
chr11 125402728 125402814 131.402973638166
chr11 125421719 125422035 106.638326233515
chr11 125422946 125423163 221.610888529298
chr11 125462247 125462563 40.131874131648
chr11 125840428 125840744 67.8291275589134
chr11 126029792 126030108 29.3627532301078
chr11 126216046 126216362 148.666280669171
chr11 126223202 126223518 48.1387100468163
chr11 126290349 126290535 249.919296062687
chr11 128345995 128346311 33.0600947903427
chr11 128346694 128347010 70.6816382093906
chr11 128421941 128422257 132.567870699042
chr11 129503565 129503881 31.2170294111129
chr11 129815293 129815609 72.7058466516336
chr11 129836215 129836531 102.949185012858
chr11 129873346 129873662 68.215032037857
chr11 129876848 129877164 158.651001163419
chr11 129947567 129947883 88.5971401142559
chr11 129965219 129965535 48.1040377529856
chr11 130178824 130179140 48.9605575167463
chr11 134198364 134198680 37.691261052555
chr11 134225037 134225353 28.7396130476235
chr11 134353261 134353577 63.669324759556
chr12 373465 373781 59.2181515698255
chr12 515996 516312 85.4271825367719
chr12 559695 560011 36.3113792982698
chr12 597038 597354 38.1165096883155
chr12 656193 656509 30.3445187058851
chr12 700874 700957 155.04109988572
chr12 701269 701585 46.5511183364699
chr12 754718 755034 54.5811292394232
chr12 825734 826050 39.3242080999714
chr12 860373 860689 43.4767265278847
chr12 1020657 1020973 85.5312504267846
chr12 1280895 1281211 60.9069109750967
chr12 1413518 1413791 384.640572874243
chr12 1439605 1439921 42.5604744651777
chr12 1549007 1549121 151.373295295476
chr12 1601207 1601523 62.7265582544289
chr12 1609363 1609679 75.7601063721081
chr12 1675954 1676270 50.0374025873735
chr12 1686069 1686385 82.3289219885048
chr12 1715184 1715500 38.6554074136094
chr12 1717316 1717632 44.6613274466168
chr12 1727721 1728037 65.2340323018151
chr12 1820987 1821303 28.1594979884533
chr12 1822861 1823177 43.328994989616
chr12 1869906 1870222 37.38952384589
chr12 1922161 1922477 55.7078281812849
chr12 2026874 2027190 38.1489350603375
chr12 2443912 2444228 38.7482097743058
chr12 2445533 2445849 49.9169864925769
chr12 2901879 2902195 32.2542964143872
chr12 3067293 3067609 31.3284731668076
chr12 3093429 3093745 56.7698294914071
chr12 3108085 3108401 53.9388182179369
chr12 3709222 3709538 35.1679990958896
chr12 3792840 3793156 27.9767437636526
chr12 4251970 4252286 28.9365613115241
chr12 4262805 4262988 197.176081426931
chr12 4497852 4498168 100.183898442782
chr12 4647595 4647931 326.618758847081
chr12 4681853 4682169 56.856636254947
chr12 5329992 5330308 53.8763701877097
chr12 5353630 5353946 31.2034484356139
chr12 5721813 5722129 76.6888558770802
chr12 5832918 5833234 42.3345458020247
chr12 6277034 6277350 83.9897125119396
chr12 6362492 6362808 125.635376129552
chr12 6373217 6373533 129.635416332513
chr12 6405343 6405659 41.7732067350076
chr12 6432446 6432762 33.6863666100712
chr12 6445354 6445670 40.6498615311324
chr12 6446359 6446675 42.0360577949453
chr12 6450466 6450782 44.9435582217391
chr12 6451116 6451432 87.4470057217641
chr12 6454792 6454873 166.452896317597
chr12 6539751 6540067 52.106203718085
chr12 6602383 6602699 32.0254015704205
chr12 6655222 6655538 73.8837379305927
chr12 6717003 6717319 33.8760017816472
chr12 6722181 6722497 37.7135144891861
chr12 6735860 6736176 51.7331714858376
chr12 6748366 6748682 139.709789035174
chr12 6772338 6772654 36.8606784496028
chr12 6832128 6832444 53.0330997637287
chr12 6833080 6833396 43.8040509697639
chr12 6873391 6873707 36.1278452177547
chr12 6874460 6874776 118.564335181318
chr12 7000022 7000338 32.4994107691738
chr12 7039247 7039563 28.0480105909586
chr12 7051821 7052137 28.8945358998237
chr12 7052887 7053203 42.9401654846682
chr12 7073878 7074010 147.50388687231
chr12 7079752 7080068 31.5323892331106
chr12 7124287 7124603 58.8755717191175
chr12 7126118 7126434 38.1948201725021
chr12 7134174 7134490 42.9325898766467
chr12 7261724 7262040 50.5616951067294
chr12 7275676 7275992 89.628237964017
chr12 7278935 7279251 37.6788765411852
chr12 7281312 7281628 28.110588192039
chr12 7394030 7394346 106.278906655478
chr12 7394849 7394974 138.517109399907
chr12 7428119 7428435 27.7217870159959
chr12 7446427 7446592 201.784881310912
chr12 7448155 7448471 75.8498012705072
chr12 7455136 7455452 79.9586430057326
chr12 7455785 7456101 29.361952410959
chr12 7505282 7505598 72.4996347072355
chr12 7830082 7830398 108.177658868663
chr12 8059732 8060048 30.7440511696295
chr12 8085847 8086163 30.7408623778039
chr12 8088824 8089140 35.2284978420923
chr12 8090875 8091191 63.9712951053784
chr12 8111209 8111525 29.5017180788767
chr12 8115649 8115965 101.319593881177
chr12 8137523 8137839 31.3962907313241
chr12 8142360 8142676 55.6542522924695
chr12 8185924 8186240 34.8714964840646
chr12 8187434 8187750 42.8835918502698
chr12 8763505 8763821 38.3463720473434
chr12 9040003 9040115 198.90774358755
chr12 9102724 9103040 30.3422555187976
chr12 9499412 9499728 52.1311889376306
chr12 9519866 9520182 103.267080215915
chr12 9797953 9798269 27.2611161648489
chr12 9800474 9800790 27.9200501673474
chr12 9803316 9803632 52.4172979851404
chr12 9826097 9826413 43.0402408174847
chr12 9837904 9838220 69.7545922923593
chr12 9873990 9874306 27.6207555723723
chr12 9913277 9913593 28.0413662816129
chr12 9917481 9917678 229.646645146469
chr12 10047838 10048154 80.5629916201484
chr12 10515979 10516295 89.1989960812755
chr12 10770969 10771285 44.4811943761814
chr12 10826212 10826528 27.4715021249905
chr12 10902716 10903032 39.6623906535584
chr12 11324000 11324316 27.966953270969
chr12 11801653 11801969 48.4764153364964
chr12 11951835 11952101 263.192257115072
chr12 11993382 11993698 75.0377738701448
chr12 12050913 12051229 44.4577032759187
chr12 12343288 12343604 63.2459046239238
chr12 12343487 12343803 27.7512113498176
chr12 12354356 12354672 49.2951117527628
chr12 12369308 12369624 33.6993556157649
chr12 12377191 12377507 40.2340613692401
chr12 12506737 12507053 49.1613544888277
chr12 12545355 12545671 64.6552519507062
chr12 12556796 12557112 31.7389906074968
chr12 12595102 12595418 44.8009767401014
chr12 12857575 12857891 27.9587261475805
chr12 12878533 12878849 32.711896536867
chr12 12910616 12910932 110.114132648038
chr12 12911822 12912138 29.079343928513
chr12 12953392 12953708 36.1191694759308
chr12 13080177 13080493 45.5064374663406
chr12 13180027 13180343 39.0660259644562
chr12 13214361 13214677 52.7201652325391
chr12 13441398 13441714 87.8522601983258
chr12 13589871 13590187 47.6803769694747
chr12 14410671 14410987 104.191738242868
chr12 14413457 14413773 44.6271402317162
chr12 14437341 14437657 31.3716797055957
chr12 14537766 14538082 34.9237488533577
chr12 14547389 14547705 56.2388525468578
chr12 14989198 14989514 26.7421994772967
chr12 14996340 14996656 38.3510631562295
chr12 15049806 15050122 33.0379982189615
chr12 16502019 16502335 33.3885976649999
chr12 18834850 18835166 98.0914904795288
chr12 18836562 18836878 53.0777671346487
chr12 18850189 18850505 44.9424170604893
chr12 18977242 18977558 73.3388480011888
chr12 21499510 21499826 57.8742042968922
chr12 21503952 21504268 104.959651752402
chr12 21566594 21566910 58.6140411615649
chr12 21810768 21811084 37.1341672832933
chr12 21831926 21832242 28.6788898072067
chr12 21966128 21966444 78.7057750228946
chr12 22145765 22146081 62.174354111881
chr12 22199672 22199988 115.03924262908
chr12 22200475 22200791 79.1392216977342
chr12 22201595 22201911 83.7392757734242
chr12 22503792 22504108 28.483755107222
chr12 22506523 22506839 38.3962131034137
chr12 22697353 22697669 35.6514202374523
chr12 23052232 23052548 116.763408407285
chr12 23280696 23281012 31.4590305634091
chr12 23569089 23569405 89.979651818827
chr12 23576269 23576585 130.896814094761
chr12 23576772 23577088 51.997919321273
chr12 23655285 23655601 37.7964306677572
chr12 23705369 23705685 35.6593997738161
chr12 23706565 23706881 28.0467961837465
chr12 23708810 23709126 100.913520906957
chr12 23709637 23709953 82.7437072533385
chr12 23712217 23712451 196.149828662084
chr12 23874354 23874670 72.0466108944228
chr12 23875650 23875805 199.917554454281
chr12 23884474 23884790 116.858640218621
chr12 23934107 23934423 104.365150984207
chr12 23963499 23963815 30.8199626209427
chr12 24040483 24040596 142.058355461694
chr12 24305265 24305581 27.5219978318335
chr12 24460845 24461161 40.5078647915916
chr12 24849054 24849148 130.035727018498
chr12 24862163 24862479 34.7670623964088
chr12 24897047 24897363 70.6082541854599
chr12 24912141 24912457 47.6769037555697
chr12 25015215 25015531 29.1248475952173
chr12 25053971 25054287 34.3925089401439
chr12 25101906 25102222 64.8007409259325
chr12 25103252 25103568 66.308052108955
chr12 25398516 25398832 35.8268537127044
chr12 25403747 25404063 31.4752983616727
chr12 25429180 25429496 26.8153169591191
chr12 25768011 25768327 51.3125522859152
chr12 25844058 25844374 27.4672589188091
chr12 25845126 25845302 179.860350222287
chr12 26424001 26424317 52.8462403500182
chr12 26427677 26427993 123.937405320409
chr12 26779335 26779651 61.9052262945433
chr12 26841512 26841828 26.9886160837233
chr12 26842160 26842476 72.7588684595504
chr12 26844491 26844807 93.1515627373881
chr12 26849537 26849853 75.621103939272
chr12 26999086 26999193 155.394354921436
chr12 27090873 27091189 42.4718206346146
chr12 27167273 27167589 33.2385533603286
chr12 27170374 27170690 41.4387961970359
chr12 27674062 27674378 32.3436553582518
chr12 27856663 27856979 95.5759202130156
chr12 27943165 27943481 79.7248843390366
chr12 27967990 27968306 36.0577404583631
chr12 27974521 27974837 38.1789703571167
chr12 27996688 27997004 65.1335261790855
chr12 28004285 28004601 33.3488317755146
chr12 28005810 28005918 162.815185616795
chr12 28012635 28012951 70.1357523489627
chr12 28137271 28137587 64.2809942295233
chr12 28188504 28188820 29.6235492852992
chr12 28283737 28283822 177.868108065716
chr12 28285364 28285680 61.4199797424833
chr12 28289069 28289385 78.5158864816466
chr12 28343667 28343983 70.7900434106075
chr12 28345223 28345358 187.951707259153
chr12 28396101 28396187 146.676662694119
chr12 28695985 28696301 27.1939633412795
chr12 29035490 29035806 63.6421971930407
chr12 29036570 29036886 29.1928864180621
chr12 29396082 29396398 90.8342946910834
chr12 29408058 29408374 46.6158255213882
chr12 30553320 30553636 38.2328549994382
chr12 30603772 30604088 69.4032334237306
chr12 30661390 30661706 43.4923891438327
chr12 30682441 30682757 73.0226586631872
chr12 30684662 30684978 45.3130993221463
chr12 30901107 30901423 33.519302154141
chr12 30910300 30910616 54.6422915684564
chr12 30916028 30916344 73.6785654039258
chr12 30947944 30948260 28.2062444273993
chr12 31528390 31528706 32.1090935554566
chr12 31771221 31771537 28.4721976927422
chr12 31783060 31783376 50.3139442635663
chr12 31803906 31804222 58.1888641654118
chr12 31806199 31806515 29.5315173906131
chr12 31812084 31812400 40.6184602719116
chr12 31868162 31868478 161.672927880261
chr12 31884786 31885102 89.7455843110436
chr12 31885847 31886163 63.7816729417582
chr12 31886782 31886929 139.256882135092
chr12 31889461 31889777 28.3201241887605
chr12 31902176 31902435 234.548124306377
chr12 31903603 31903919 30.002670650494
chr12 31910036 31910352 57.0118703145849
chr12 31986023 31986339 90.4497804650128
chr12 31996481 31996573 122.559536125136
chr12 31998625 31998941 65.035852403792
chr12 32049604 32049920 92.7106219481212
chr12 32112050 32112366 32.9275099102968
chr12 32153379 32153566 232.309898815186
chr12 32158472 32158751 381.299434590235
chr12 32173897 32174213 137.351428653438
chr12 32184071 32184335 360.33004309096
chr12 32187134 32187227 144.2353969215
chr12 32193128 32193444 46.5557333787069
chr12 32200454 32200590 125.863520252077
chr12 32201002 32201154 204.023436923281
chr12 32204473 32204789 41.208717187623
chr12 32207089 32207405 106.563704778602
chr12 32259620 32259936 27.7213469542786
chr12 32268629 32268945 30.4797166850226
chr12 32797424 32797740 49.8184776088179
chr12 33136341 33136657 51.4615756202917
chr12 33741060 33741529 236.929346558278
chr12 33749037 33749353 48.1782722716987
chr12 33831167 33831483 37.0217793858361
chr12 33905804 33906120 55.308748540381
chr12 34175149 34175465 36.9524159467446
chr12 34280363 34280679 93.6271800251247
chr12 39327897 39328213 29.5223430674202
chr12 39870806 39871122 41.2066926332185
chr12 39893202 39893518 32.6091051280159
chr12 40330913 40331229 41.4239451416678
chr12 40493284 40493600 89.6309400341745
chr12 42470838 42471154 55.2030013846103
chr12 42535833 42536149 36.7953544982408
chr12 42816095 42816411 27.2544564396517
chr12 42819901 42820217 34.4979418446212
chr12 42820595 42820911 90.8840936168676
chr12 42836867 42837040 186.983566056883
chr12 42838451 42838767 52.0679510711425
chr12 42880265 42880581 31.8758236134533
chr12 43184625 43184941 30.6065667872081
chr12 44152504 44152820 27.9893983591951
chr12 44183781 44184097 39.0164488387778
chr12 45283037 45283353 75.1293395345549
chr12 45342475 45342791 32.43315659339
chr12 45602906 45603222 28.6032298991757
chr12 45609101 45609417 42.3954373540062
chr12 45621459 45621775 77.8131854842799
chr12 45667586 45667902 146.659487761724
chr12 45692544 45692860 30.061606557678
chr12 45709377 45709693 44.382282081134
chr12 45718166 45718482 29.5770008892021
chr12 45730827 45731143 34.1261537393632
chr12 46121305 46121621 144.553173087425
chr12 46122517 46122833 67.9160325312812
chr12 46272506 46272822 32.8905645554385
chr12 46384421 46384737 51.7020132777399
chr12 46385874 46386190 30.7607122414876
chr12 46613674 46613990 98.953854722711
chr12 46662395 46662711 51.0728465115553
chr12 46773248 46773564 78.5059991452586
chr12 46777155 46777471 51.5402647971195
chr12 46800417 46800733 31.8608494203016
chr12 46824273 46824458 192.618881758629
chr12 46825598 46825914 142.911663768912
chr12 46849365 46849681 31.5502371584327
chr12 46867461 46867777 32.767579798954
chr12 46877306 46877622 43.7036019399638
chr12 46917955 46918271 75.9605521400332
chr12 46943683 46943809 162.174116042903
chr12 46950924 46951240 60.6972911938322
chr12 46951790 46952106 79.5740236869231
chr12 46979659 46979975 41.4410285395063
chr12 47058759 47059075 30.0604711276776
chr12 47449689 47450005 62.4833481242974
chr12 47479611 47479927 51.062366266705
chr12 47549693 47550009 53.0248014793956
chr12 47549895 47550211 33.5043440766518
chr12 47552579 47552895 64.0123755457464
chr12 47559778 47560094 38.8779673285565
chr12 47588323 47588639 61.8868458101522
chr12 47599768 47600084 56.2734997170193
chr12 47600989 47601305 43.5250146981402
chr12 47609279 47609595 74.7012712353868
chr12 47643539 47643855 87.1606619725353
chr12 47666245 47666561 80.3730533254891
chr12 47670653 47670969 40.5678271601323
chr12 47671942 47672258 44.4654707524548
chr12 47701630 47701946 27.4418756240268
chr12 47710323 47710639 57.0030011868308
chr12 47749873 47750189 28.8671175162241
chr12 47754595 47754759 231.483771746708
chr12 47755202 47755518 34.6161467983414
chr12 47771174 47771490 151.599253471057
chr12 47786856 47787172 39.6052048633641
chr12 48009556 48009872 38.3956426161645
chr12 48099830 48100146 34.6653437113129
chr12 48169293 48169609 66.9557339764545
chr12 48171517 48171833 145.243581005764
chr12 48206758 48207074 59.0943567196001
chr12 48222686 48223002 53.2963535193677
chr12 48227399 48227715 149.089332204514
chr12 48228463 48228779 63.2001705479877
chr12 48244571 48244887 84.0302691878229
chr12 48275594 48275910 27.2318232628188
chr12 48512912 48513228 30.2063764293001
chr12 48545866 48546182 42.182580080795
chr12 48569950 48570266 47.1539648806278
chr12 48629877 48630193 59.0510441029243
chr12 48705235 48705317 122.454564336299
chr12 48744881 48745197 40.7439870789026
chr12 48746126 48746442 45.3419255339372
chr12 48803670 48803986 34.0267933611613
chr12 48853143 48853459 30.1491680494276
chr12 48994799 48995115 37.0804506389464
chr12 49080511 49080827 32.6602692971382
chr12 49087401 49087717 87.4041850920254
chr12 49110479 49110795 46.8182834857435
chr12 49245998 49246314 44.006457200336
chr12 49408969 49409285 28.0997541761511
chr12 49412454 49412770 61.3320166807846
chr12 49449912 49450228 53.9105905845528
chr12 49454436 49454752 41.673858197379
chr12 49482050 49482366 32.5715799752952
chr12 49484208 49484347 150.500167159733
chr12 49486000 49486250 228.162893434607
chr12 49504496 49504812 27.6725786786526
chr12 49524026 49524342 56.9787708816685
chr12 49595127 49595443 32.4981855233775
chr12 49626859 49627175 127.161413937627
chr12 49627680 49627996 54.1727850622005
chr12 49628313 49628629 41.678634251977
chr12 49628926 49629242 30.3689538564693
chr12 49658519 49658835 30.6381314430595
chr12 49709533 49709849 32.7638309807997
chr12 49736272 49736588 30.1717397220936
chr12 49759347 49759663 52.0614652598061
chr12 49760960 49761276 33.3022114592145
chr12 49794105 49794421 55.7495987409953
chr12 49815148 49815464 98.5319555457341
chr12 50056833 50057149 73.3759440364997
chr12 50067447 50067763 35.6733049053669
chr12 50124360 50124676 44.724795950946
chr12 50134925 50135241 39.4091569799077
chr12 50144200 50144516 106.20940191668
chr12 50170189 50170505 30.3097675427357
chr12 50262948 50263133 174.403084504077
chr12 50286197 50286513 51.1221355286787
chr12 50339355 50339671 45.1595917887891
chr12 50419246 50419562 40.5558345757343
chr12 50435657 50435973 82.1874832070495
chr12 50441680 50441996 66.9712411032239
chr12 50444591 50444781 212.570940566806
chr12 50478738 50479054 32.4107147934942
chr12 50504016 50504332 34.6976045062939
chr12 50615254 50615570 28.6906253912655
chr12 50640917 50641233 96.7771053544327
chr12 50648292 50648608 41.3489311099641
chr12 50759549 50759865 69.4833358576978
chr12 50794358 50794674 74.3364622461399
chr12 50926619 50926935 29.309692211522
chr12 50944244 50944560 29.8707017639856
chr12 50956775 50957091 103.82310138466
chr12 50983626 50983942 144.604580681535
chr12 50997687 50998003 48.85130369443
chr12 51009943 51010259 28.0870608224427
chr12 51018799 51019115 86.3338869870314
chr12 51035372 51035688 36.478383909249
chr12 51157560 51157876 31.0383866530907
chr12 51159155 51159471 33.4089111671424
chr12 51295430 51295746 37.7542908291143
chr12 51312487 51312803 37.0462746519774
chr12 51330655 51330971 54.0663343859168
chr12 51411343 51411659 53.7193640049483
chr12 51415594 51415699 158.892256379642
chr12 51421973 51422289 37.3923503095942
chr12 51426833 51427149 49.6403407915416
chr12 51463889 51464205 39.0593808446244
chr12 51554747 51555063 27.8733653480312
chr12 51632612 51632928 30.9355775032552
chr12 51640168 51640310 138.563037260147
chr12 51714783 51715099 78.7885167115855
chr12 51720578 51720894 69.3752085076896
chr12 51755232 51755548 28.733579052184
chr12 51756782 51757098 43.0200609751743
chr12 51762504 51762820 66.471170161871
chr12 51781882 51782198 56.9639806382857
chr12 51783202 51783518 38.9602584417214
chr12 51789419 51789735 105.125350936985
chr12 51916484 51916800 85.1298210620226
chr12 52278458 52278699 310.085951254104
chr12 52279710 52280026 35.1874131047601
chr12 52288773 52289089 33.9875988663564
chr12 52299530 52299705 175.11087417165
chr12 52302719 52303035 60.931359065254
chr12 52311537 52311853 73.6017868385982
chr12 52319142 52319458 33.392557413783
chr12 52319859 52320175 97.2675889136057
chr12 52348520 52348836 45.18125523794
chr12 52366664 52366860 217.3519283155
chr12 52426871 52427187 28.4745505594262
chr12 52457283 52457599 29.3892075264972
chr12 52463274 52463590 57.4451342832329
chr12 52674021 52674337 68.5252094705142
chr12 53056140 53056437 383.883584860042
chr12 53101835 53102151 30.8622592862236
chr12 53190945 53191261 80.042093907085
chr12 53229787 53230103 39.5876256477375
chr12 53268064 53268380 81.9358881262886
chr12 53297185 53297501 27.8295941725954
chr12 53297658 53297974 47.1693248520865
chr12 53299408 53299724 28.2512011273562
chr12 53300982 53301298 26.9660794415333
chr12 53318912 53319228 103.987674043967
chr12 53343557 53343873 93.760447238082
chr12 53369057 53369373 29.651147489979
chr12 53374713 53375029 40.0752459517589
chr12 53493150 53493466 43.4757371955799
chr12 53537146 53537462 33.1223871747665
chr12 53553202 53553518 45.9910074462599
chr12 53574274 53574590 38.42429049808
chr12 53595067 53595383 46.4174113046011
chr12 53638145 53638461 37.8012565587636
chr12 53644851 53645167 28.1955568297814
chr12 53692928 53693244 31.8356644880491
chr12 53703607 53703923 71.2762670725621
chr12 53715319 53715635 69.7030333742922
chr12 53748898 53749214 39.4450891290114
chr12 53758978 53759294 39.3846693556617
chr12 53759728 53760044 44.0605951151469
chr12 53764995 53765311 31.3444793286484
chr12 53818677 53818993 71.1702170619381
chr12 53835398 53835714 30.3287288573224
chr12 53845585 53845901 47.393612208949
chr12 53887865 53888181 30.2006563343419
chr12 54020109 54020425 28.9934512781539
chr12 54069839 54070155 46.4875223484412
chr12 54342689 54343005 66.0389623172934
chr12 54585346 54585662 42.3171096086795
chr12 54608555 54608871 36.7763710769108
chr12 54610871 54611187 30.3651735542367
chr12 54656326 54656642 28.5608649296128
chr12 54679760 54680076 46.9402478191531
chr12 54687984 54688300 91.8035173026088
chr12 54689513 54689819 379.716597599455
chr12 54690582 54690898 65.6483733235035
chr12 54698145 54698462 292.46556282327
chr12 54700780 54701096 84.2684133895055
chr12 54718390 54718706 60.877511311315
chr12 54731053 54731369 118.371238261358
chr12 54745874 54746190 51.8128050278555
chr12 54751942 54752258 40.6525428248229
chr12 54753007 54753203 243.051940835467
chr12 54754628 54754944 32.5357314196139
chr12 54773419 54773735 50.8981202467697
chr12 54784394 54784710 65.9683332169491
chr12 54811025 54811341 50.2710581620909
chr12 54826262 54826578 35.2854319080757
chr12 54867223 54867539 119.465239504082
chr12 55273008 55273324 54.4827307980385
chr12 55325846 55326162 60.6632658587399
chr12 55327247 55327563 27.9038218425101
chr12 55329105 55329421 54.7879592290445
chr12 55371704 55372020 91.6832725989774
chr12 55381687 55382003 89.9204094553383
chr12 55805993 55806309 33.1547159708525
chr12 56040025 56040341 30.6093239416745
chr12 56109644 56109960 43.3866946876652
chr12 56121628 56121944 61.3614087318058
chr12 56122779 56123095 29.288178093451
chr12 56123409 56123725 32.9276415230063
chr12 56136592 56136908 31.6706165878409
chr12 56223278 56223594 30.5049719150007
chr12 56236682 56236998 38.3477570492003
chr12 56336376 56336692 66.6311326407383
chr12 56403969 56404285 77.3293937421071
chr12 56435635 56435951 31.1161937003168
chr12 56440899 56441215 43.2041754791084
chr12 56501088 56501404 52.7778915804056
chr12 56510243 56510559 33.9465214544128
chr12 56511811 56512127 60.0026878410537
chr12 56513105 56513421 29.1444570702711
chr12 56518075 56518391 33.2286241788268
chr12 56519932 56520248 81.8453125087398
chr12 56520598 56520835 266.116316524179
chr12 56521504 56521820 32.1144326914697
chr12 56521916 56522232 40.115640866712
chr12 56522957 56523273 45.3348611059334
chr12 56546093 56546409 63.9728179578812
chr12 56584016 56584332 45.5652392726379
chr12 56615573 56615889 29.9983740545971
chr12 56617984 56618300 34.0873783265442
chr12 56694954 56695270 63.7979673739593
chr12 56727278 56727594 31.1224004316786
chr12 56730533 56730622 166.996448397425
chr12 56731489 56731805 59.935650233381
chr12 56754081 56754397 44.7329107718826
chr12 56769860 56770176 95.4308096484875
chr12 56771033 56771349 51.7733070103528
chr12 56831471 56831787 76.8910383003829
chr12 56862160 56862476 42.0443921673573
chr12 56975653 56975969 66.9061475347838
chr12 57024014 57024330 42.8518171069412
chr12 57028778 57029094 35.5598258275437
chr12 57030624 57030940 60.2651170550015
chr12 57039611 57039927 27.6889478372366
chr12 57047629 57047945 31.6093252117552
chr12 57082195 57082511 51.2193873509789
chr12 57089397 57089713 27.5455562706207
chr12 57092852 57093168 34.5170191943603
chr12 57147443 57147759 46.4234786689549
chr12 57271778 57272094 60.8689382147949
chr12 57276216 57276532 30.5394124232144
chr12 57322142 57322458 28.826866387597
chr12 57325340 57325437 140.540319450775
chr12 57382089 57382403 288.131299219156
chr12 57384961 57385277 38.9771405930859
chr12 57395237 57395553 34.1788184612838
chr12 57432854 57433170 64.6769301438858
chr12 57472775 57473091 32.0723423820737
chr12 57479815 57480131 67.7363092117451
chr12 57480343 57480659 28.9100701839868
chr12 57482283 57482599 40.450339575368
chr12 57496241 57496557 37.5344015130223
chr12 57505871 57506187 33.9176999549485
chr12 57510679 57510995 31.4505043635999
chr12 57637454 57637770 27.2952480801842
chr12 57666441 57666757 37.1973523223061
chr12 57674034 57674350 50.0325825415453
chr12 57770924 57771240 101.13222404326
chr12 57848714 57849030 118.111123976724
chr12 57851594 57851910 66.4039380067041
chr12 57881658 57881974 48.9901247114513
chr12 57914542 57914858 99.4820553009062
chr12 57915964 57916280 34.6640487026854
chr12 57933250 57933366 177.026721187237
chr12 57942202 57942518 63.0358561335368
chr12 57946241 57946324 156.71984864062
chr12 57977119 57977435 29.9729685749938
chr12 58080328 58080644 30.7592655238636
chr12 58145517 58145833 73.4439600791328
chr12 58146208 58146524 28.0287993080558
chr12 58176320 58176636 53.0604004596782
chr12 58230597 58230913 32.4615828081051
chr12 58240353 58240669 32.6709065718789
chr12 58255442 58255758 30.4166208949173
chr12 58299140 58299456 28.4750887102953
chr12 58329820 58329956 172.871420089673
chr12 60538278 60538482 264.646602650544
chr12 62523093 62523409 30.5790152662203
chr12 62527230 62527546 48.1320823315268
chr12 62625977 62626293 127.008381730248
chr12 62642820 62642963 158.924928791419
chr12 62644485 62644801 149.990446333597
chr12 62653880 62654196 40.3421079674465
chr12 62654817 62655133 103.116693653774
chr12 62664693 62665009 32.5635443230362
chr12 62713933 62714249 31.8003288619364
chr12 62996164 62996480 30.3698419346481
chr12 63154683 63154999 30.617128540585
chr12 63285534 63285850 35.6806620291849
chr12 63304356 63304673 433.393919106933
chr12 63371684 63372000 53.4675702544484
chr12 63523761 63524077 29.7939099564992
chr12 64612954 64613270 29.2641059602215
chr12 64798690 64799006 82.119620069363
chr12 64846737 64847053 51.8859038716422
chr12 64850819 64851135 75.826005427709
chr12 65012968 65013284 93.6341782271799
chr12 65013847 65014163 28.3988360568757
chr12 65019120 65019436 44.0060157236509
chr12 65050206 65050522 94.5115880251208
chr12 65066706 65067022 97.3390040405247
chr12 65087992 65088308 37.4289071888401
chr12 65114634 65114950 102.39040147698
chr12 65190034 65190350 46.108149329877
chr12 65563059 65563375 27.4132917258437
chr12 65576196 65576512 104.656201763201
chr12 65991349 65991665 52.6606544495233
chr12 65996333 65996649 33.2490076274146
chr12 66048985 66049301 111.441131341195
chr12 66050692 66051008 48.1198248867426
chr12 66060749 66061065 50.6726892861503
chr12 66064715 66065031 51.9245434615474
chr12 66524435 66524751 27.1652896541156
chr12 66558163 66558479 59.0989507256008
chr12 66696061 66696377 33.1624444039735
chr12 66944421 66944737 68.220221802537
chr12 67314044 67314360 124.544639878845
chr12 67662636 67662952 34.2463746617404
chr12 68432486 68432802 28.0041957174596
chr12 68603081 68603397 40.0851795826069
chr12 68758648 68758964 62.1248295496061
chr12 68759117 68759433 55.349846174029
chr12 68763978 68764294 33.6099202615224
chr12 68773055 68773371 40.0525435750097
chr12 68775288 68775604 48.4541890454211
chr12 68785735 68786051 64.7661883923747
chr12 68868237 68868553 63.2556499346909
chr12 68877406 68877722 39.6223325210149
chr12 68891580 68891896 45.2429834362736
chr12 69006119 69006435 48.90941797341
chr12 69067551 69067867 26.7588860973689
chr12 69080341 69080657 120.090592935254
chr12 69139682 69139998 31.0939249186569
chr12 69165002 69165318 46.4611666525166
chr12 69201510 69201826 47.3025281974992
chr12 69299602 69299918 28.983313633193
chr12 69739501 69739817 40.8572735557964
chr12 69753799 69754115 30.8747209722144
chr12 69810146 69810462 35.4066634331332
chr12 69832369 69832685 41.4657952543597
chr12 69978977 69979293 35.2167596978743
chr12 70001898 70002214 37.508962557343
chr12 70017829 70018057 190.544799876795
chr12 70045737 70046053 30.2265379055061
chr12 70051595 70051911 44.4871334265543
chr12 70053967 70054283 145.550740306051
chr12 70446800 70447116 111.928378644121
chr12 70484928 70485244 56.5833844961959
chr12 70544064 70544380 61.3640596716628
chr12 70559290 70559606 78.2229880165332
chr12 70636517 70636833 41.2223176751987
chr12 70637028 70637344 32.6128998395586
chr12 71039630 71039946 94.2244966351798
chr12 71053083 71053399 128.627090892253
chr12 71054726 71055042 87.773250222256
chr12 71089168 71089484 47.1202436045751
chr12 71092154 71092470 27.6754095478506
chr12 71127225 71127541 27.9291499055452
chr12 71148000 71148316 28.5595552703686
chr12 71149930 71150246 133.557848542744
chr12 71630166 71630482 98.6830832900955
chr12 71662382 71662698 43.9755945197689
chr12 71663883 71664199 98.0214929719643
chr12 71693327 71693643 130.981543560549
chr12 71695118 71695434 49.764213357119
chr12 71988094 71988410 47.0850790355678
chr12 72035211 72035527 68.3915507161849
chr12 72055909 72056225 29.7282064192105
chr12 72057758 72058074 31.6277828532177
chr12 72065663 72065979 72.2436066152248
chr12 72077441 72077757 48.6455404857289
chr12 72115640 72115956 32.9640299840613
chr12 72146823 72146940 160.980923962924
chr12 72233380 72233696 54.3092884730101
chr12 72336109 72336425 36.5363575800531
chr12 72424881 72425197 33.5170170475424
chr12 72859755 72860071 40.9175194997032
chr12 74415863 74416179 77.4846722395678
chr12 75905259 75905575 36.1671947729515
chr12 76100648 76100964 118.769281398951
chr12 76116441 76116757 27.8983286638798
chr12 76175431 76175747 127.12099104186
chr12 76225270 76225586 60.8623996173619
chr12 76231563 76231879 36.1933605657059
chr12 76286873 76287022 187.785818678711
chr12 76328245 76328561 144.386363036921
chr12 76332018 76332334 106.567919183357
chr12 76337952 76338268 29.8609530965593
chr12 76338369 76338685 49.2331899917969
chr12 76371731 76372047 62.8601186933415
chr12 76427131 76427447 50.0681795339688
chr12 76468494 76468810 31.8697728372245
chr12 76479303 76479619 68.5146285798944
chr12 76507610 76507926 39.5265377016538
chr12 76508269 76508417 178.120436758501
chr12 76552486 76552802 26.9883786958467
chr12 76577297 76577613 32.2784027433805
chr12 76580322 76580638 36.4187922897715
chr12 76600497 76600813 66.5403213487078
chr12 76722975 76723291 38.0641429005733
chr12 76796096 76796412 106.815353722833
chr12 76864373 76864689 35.5024813661578
chr12 76933609 76933925 47.0392456836692
chr12 76945188 76945504 64.1082571857094
chr12 76949608 76949924 34.6997065013789
chr12 77022593 77022909 90.9727452991282
chr12 77027250 77027566 39.1285039051693
chr12 77029921 77030237 54.8215864898021
chr12 77175153 77175469 62.4974742478651
chr12 77180805 77181121 62.2195495853407
chr12 80326279 80326361 138.478536118608
chr12 80330486 80330802 27.225666516988
chr12 80357937 80358253 37.4157386945937
chr12 80481645 80481961 28.9120943641514
chr12 82752068 82752384 34.4529386944688
chr12 83409700 83410016 34.0686049501306
chr12 83409921 83410237 33.1445571640539
chr12 83446714 83447030 66.3639632851231
chr12 83544576 83544892 38.5101568552795
chr12 83566208 83566524 48.7357350115293
chr12 83567078 83567274 277.189933796207
chr12 83590489 83590805 133.365882418422
chr12 83707662 83707978 55.7155953926871
chr12 83729571 83729887 65.5885627689279
chr12 88693500 88693816 28.2475405699856
chr12 88700470 88700786 44.7158308677572
chr12 88828110 88828426 37.572313296144
chr12 89511329 89511645 42.6897932195962
chr12 89556648 89556964 32.6947698929399
chr12 89629455 89629771 101.852624373648
chr12 89740188 89740504 38.1494283922424
chr12 89785146 89785462 33.2154485558932
chr12 89787458 89787774 134.433829259413
chr12 89919867 89920183 33.3207249631834
chr12 89934417 89934614 246.626319780946
chr12 89960465 89960781 49.1472451415918
chr12 89968749 89969065 49.6761123568229
chr12 90012929 90013245 41.7307745286103
chr12 90042290 90042606 41.0965549154952
chr12 90057254 90057570 64.1469178853294
chr12 90057866 90058182 86.7372176834458
chr12 90072060 90072206 191.926012430923
chr12 90073502 90073818 109.959871657576
chr12 90103338 90103654 28.5902821087098
chr12 90123811 90124127 27.0049974168626
chr12 90127428 90127744 93.4350056927627
chr12 90150496 90150812 90.5500415317881
chr12 90193140 90193456 76.3653903476626
chr12 90194250 90194566 43.2937599560972
chr12 90219434 90219750 43.5011606988294
chr12 90221404 90221720 76.0946410454146
chr12 90250266 90250582 55.1902334003942
chr12 91794082 91794398 70.3327700511907
chr12 92172703 92173019 49.3353925062037
chr12 92379228 92379544 38.0882801257131
chr12 92396433 92396749 107.876516266197
chr12 92397565 92397881 110.608846495476
chr12 92469204 92469520 61.0942474810436
chr12 92471997 92472313 54.0839989177527
chr12 92531089 92531405 45.1084723225661
chr12 92539484 92539800 31.2912908481687
chr12 92544369 92544685 29.7570202991695
chr12 92600416 92600732 33.9528125321915
chr12 92602395 92602711 39.4395299366685
chr12 92618572 92618888 40.2835644840819
chr12 92627143 92627459 54.2330477132553
chr12 92733837 92734153 37.5209185586581
chr12 92735157 92735473 76.2319067788909
chr12 92751805 92751949 192.498168107331
chr12 92757738 92758054 59.2653432781266
chr12 92773048 92773141 183.379528628425
chr12 92788691 92789007 96.7263611619264
chr12 92792304 92792620 34.1611054091972
chr12 92797575 92797864 344.159858437374
chr12 92798805 92798996 231.321172533082
chr12 92810143 92810459 40.5638140335973
chr12 93237970 93238286 47.9500137606741
chr12 93273495 93273811 28.6625269785289
chr12 93387050 93387366 28.5014972245081
chr12 93396404 93396720 40.2591534875349
chr12 93414511 93414827 51.0604525912317
chr12 93415005 93415321 151.213325178147
chr12 93437642 93437958 75.485470797015
chr12 93481273 93481589 107.709704907736
chr12 93483926 93484242 58.3401924873982
chr12 93508949 93509265 143.166574958942
chr12 93543072 93543388 49.0660196408467
chr12 93571491 93571807 85.4810458632162
chr12 93578238 93578554 28.8363775297613
chr12 93586718 93587034 27.8285281227631
chr12 93623230 93623546 147.177201657913
chr12 93636349 93636665 43.7077887327796
chr12 93637934 93638250 49.2069264357099
chr12 93696646 93696962 71.2387594858826
chr12 93708315 93708631 47.9101139738033
chr12 93709743 93710013 206.331238405422
chr12 93710259 93710362 58.9385285552549
chr12 93711133 93711449 33.3865761617164
chr12 93713093 93713409 58.0408202268174
chr12 93727627 93727943 52.0594252818028
chr12 93766963 93767163 263.448916947945
chr12 93770217 93770533 33.2001014667676
chr12 93835783 93836099 35.5353006585362
chr12 93963504 93963820 102.894525951999
chr12 93964540 93964856 78.8323926743181
chr12 93965250 93965566 44.0202689807443
chr12 93966137 93966453 73.3815470028437
chr12 93985135 93985451 38.9110013481317
chr12 94018808 94019124 60.1187553230415
chr12 94071004 94071320 33.3077638250967
chr12 94100205 94100521 42.2449643898509
chr12 94136013 94136166 180.505994966074
chr12 94142512 94142828 26.9699140725811
chr12 94151820 94152004 249.372476129197
chr12 94152733 94153049 50.0000729971789
chr12 94155862 94156178 74.2188830342456
chr12 94156775 94157091 27.0855675172986
chr12 94166843 94167159 38.3844774380904
chr12 94178255 94178571 88.3694276363857
chr12 94178986 94179302 26.9749824396425
chr12 94184592 94184908 27.8723379207678
chr12 94241657 94241973 53.6593300689741
chr12 94280182 94280498 34.6091800420177
chr12 94292424 94292740 55.7408836529803
chr12 94306121 94306437 101.531964482051
chr12 94316390 94316588 234.657985436748
chr12 94332181 94332497 114.043928363583
chr12 94365100 94365416 36.5824203998974
chr12 94483722 94484038 76.7690950909876
chr12 94493395 94493711 37.1594096199855
chr12 94494140 94494456 153.853268183967
chr12 94561879 94562195 43.7374745166217
chr12 94598571 94598887 49.784860552148
chr12 94601651 94601967 43.5950848642745
chr12 95010247 95010563 45.1869961387236
chr12 95348023 95348339 71.8419762969024
chr12 95494032 95494348 45.7596359341584
chr12 95563198 95563514 52.3942141477066
chr12 95567754 95568070 47.9529199606652
chr12 95574979 95575295 71.7195005097214
chr12 95594858 95595174 41.6442430826066
chr12 95598214 95598530 79.5912983186538
chr12 95624958 95625274 36.3131993072418
chr12 95822295 95822611 55.8727349429507
chr12 95867706 95868022 28.2722954782109
chr12 95910597 95910913 128.43898171456
chr12 95948244 95948560 122.158293525519
chr12 96429669 96429985 46.5860896791335
chr12 96434536 96434852 52.6200719683051
chr12 96723373 96723689 99.5898066114471
chr12 96765141 96765457 29.2990047938154
chr12 96769837 96769984 212.417767801934
chr12 96793010 96793326 40.2365319550084
chr12 96795074 96795390 37.2025179734835
chr12 96839569 96839885 97.4585341697255
chr12 96866153 96866469 46.6461477341083
chr12 97382721 97383037 29.3585720245754
chr12 98793345 98793661 31.5013338062421
chr12 98819674 98819990 26.7993102055773
chr12 98833910 98834102 246.025637675362
chr12 98897135 98897451 75.5749806212039
chr12 98897899 98898215 57.5986388603017
chr12 98902904 98903012 144.018863195334
chr12 98910208 98910524 74.6538966734103
chr12 98927492 98927808 48.0088621621101
chr12 98960653 98960969 27.075154275132
chr12 98972684 98973000 31.9286401327727
chr12 98987284 98987600 33.8560616560039
chr12 99050336 99050652 32.1318428337292
chr12 99065268 99065584 44.5060565179887
chr12 99145543 99145859 84.542987817729
chr12 99147825 99148141 84.4393510007606
chr12 99165855 99166171 35.9257341919707
chr12 100594455 100594771 47.2861058325062
chr12 100660931 100661247 28.0745263304162
chr12 100831075 100831391 84.7639706021218
chr12 101801519 101801860 327.526236694722
chr12 102063760 102064076 43.3309193543085
chr12 102090532 102090848 134.88671258653
chr12 102091122 102091438 50.523610182525
chr12 102092251 102092567 26.7532919920216
chr12 102100937 102101253 56.5009117016496
chr12 102187257 102187573 60.1120846485997
chr12 102249162 102249478 94.5607802392161
chr12 102311545 102311861 28.6309578182694
chr12 102710973 102711289 47.9785417841846
chr12 102769999 102770315 36.1736424671789
chr12 102799755 102800071 38.9277897606819
chr12 102818958 102819274 28.6463533847607
chr12 102823568 102823760 222.169501598533
chr12 102831705 102832021 42.7469190271281
chr12 102834963 102835279 126.833092182186
chr12 102864786 102865102 26.8308495996036
chr12 102868260 102868576 108.012903407642
chr12 102874218 102874534 111.225169267855
chr12 102877142 102877458 40.8674506101739
chr12 103023072 103023388 30.3234909818175
chr12 104193965 104194281 58.150882702117
chr12 104198784 104199100 114.504469338439
chr12 104202988 104203304 55.5127226913359
chr12 104252920 104253236 38.0824348415346
chr12 104350837 104351153 45.3980595906499
chr12 104354348 104354664 44.2533625855564
chr12 104359375 104359691 37.0604636415905
chr12 104369187 104369503 39.1728157116595
chr12 104531906 104532125 289.741432689903
chr12 104565482 104565798 39.9108550729548
chr12 104571419 104571735 27.6004315736366
chr12 104613800 104614116 52.6938536470854
chr12 104647222 104647538 52.5350479876381
chr12 104680552 104680868 60.8530716981437
chr12 104682473 104682789 56.696966456688
chr12 104802384 104802700 69.3603391047337
chr12 104850423 104850739 29.8319504984593
chr12 104860510 104860826 28.8787003029015
chr12 104861235 104861504 295.471950279217
chr12 104872201 104872517 46.5742875636224
chr12 104873790 104874106 68.276173150161
chr12 104879454 104879770 53.795538419994
chr12 104904030 104904346 39.851886501978
chr12 104970790 104971106 86.9150035199458
chr12 104992663 104992979 134.822751440175
chr12 104997887 104998203 45.4114557004379
chr12 105006249 105006565 28.4204670125467
chr12 105065461 105065777 34.7628029614599
chr12 105179709 105180025 61.7968812380855
chr12 105353172 105353488 61.9594451409108
chr12 105477348 105477664 29.5553126759703
chr12 105501294 105501610 29.0024804790222
chr12 106234230 106234546 106.90504607925
chr12 106243956 106244272 60.7174916572049
chr12 106274836 106275152 62.7592390177638
chr12 106288960 106289276 63.6079693013227
chr12 106324903 106325219 35.4785253797451
chr12 106340426 106340742 76.5091218519212
chr12 106348682 106348998 74.3362439857786
chr12 106349344 106349660 46.7539717251361
chr12 106381190 106381506 52.913635987182
chr12 106662982 106663298 31.9256366978068
chr12 106682240 106682556 65.8588889393594
chr12 106695624 106695800 185.898575638032
chr12 106751386 106751702 37.025018499191
chr12 106752248 106752564 124.764412286137
chr12 106916445 106916761 33.252150681703
chr12 107133122 107133438 53.2028780839917
chr12 107167762 107168078 69.0707121077213
chr12 107173802 107174118 35.1713779660614
chr12 107234043 107234359 34.1867284836462
chr12 107335248 107335564 141.144597865935
chr12 107336686 107337002 112.704654001584
chr12 107371992 107372308 32.9628097669929
chr12 107378577 107378893 51.1484254666096
chr12 108079425 108079741 28.5612593463419
chr12 108308266 108308582 57.0057245944093
chr12 108500354 108500670 33.5402438690627
chr12 108511098 108511414 48.2658249730772
chr12 108511313 108511629 40.9826227894569
chr12 108513021 108513337 71.8303981365546
chr12 108517291 108517463 196.181629751552
chr12 108529191 108529507 33.4486648002494
chr12 108706376 108706692 31.1610685631835
chr12 108707495 108707811 50.740745781946
chr12 108731324 108731640 134.908439633827
chr12 108879349 108879448 125.561044965606
chr12 108957362 108957678 99.0382285448147
chr12 108958560 108958876 28.8001686975478
chr12 109022238 109022433 210.960412854899
chr12 109023625 109023941 90.9599283568768
chr12 109034829 109035145 79.0719966470362
chr12 109083257 109083395 185.47501310032
chr12 109083706 109084022 61.5452852296503
chr12 109085497 109085617 202.528175439426
chr12 109088649 109088965 48.8693048677084
chr12 109093981 109094267 234.847969662906
chr12 109095595 109095911 30.7396283180255
chr12 109115617 109115933 29.0890297676105
chr12 109123532 109123848 44.2916390790863
chr12 109124096 109124412 29.3354157465676
chr12 109125301 109125617 27.5227445752251
chr12 109128147 109128463 28.3161819214438
chr12 109177130 109177446 47.1377935301371
chr12 109213935 109214251 36.6351388928368
chr12 109216603 109216919 48.6041776821941
chr12 109217578 109217894 43.4573224256982
chr12 109220674 109220990 38.4115882544743
chr12 109232156 109232472 58.5262722341154
chr12 109248205 109248521 28.1866767319383
chr12 109249753 109249832 155.126262223257
chr12 109490203 109490519 26.9018667942562
chr12 109591680 109591996 51.8373922266954
chr12 109611579 109611895 48.5238370193789
chr12 109611779 109612095 29.1238338616462
chr12 109898902 109899218 77.1585464601047
chr12 110135944 110136260 44.7058217051749
chr12 110177901 110178217 37.4343838717981
chr12 110436758 110437074 37.9196615020282
chr12 110486295 110486611 59.8651677933387
chr12 110493492 110493808 36.9666470607956
chr12 110498062 110498378 53.0192826475605
chr12 110517293 110517609 95.0947325057427
chr12 110531801 110532117 90.1641534762561
chr12 110533500 110533816 92.8966773618335
chr12 110556182 110556498 81.065992818773
chr12 110703733 110704049 32.5386016558306
chr12 110707415 110707731 55.4437711491994
chr12 110708334 110708650 84.7755537275785
chr12 110791957 110792273 143.20461715591
chr12 110841723 110842039 45.6350193109458
chr12 110856077 110856393 44.9468934024944
chr12 110858954 110859270 49.3646636013103
chr12 110888035 110888351 34.0424604359697
chr12 110906141 110906457 94.7554226904964
chr12 110906961 110907277 40.2195832105225
chr12 110939866 110940182 59.3811790676572
chr12 111125611 111125927 31.2170481687752
chr12 111132305 111132621 32.7876603694511
chr12 111136346 111136662 29.5150862703433
chr12 111197994 111198310 42.4958262649054
chr12 111831797 111832113 26.8096124005968
chr12 111834787 111835103 31.7373861395142
chr12 111842601 111842917 72.8683544572625
chr12 111843161 111843313 165.195967851448
chr12 111847597 111847913 78.1577605179531
chr12 111851485 111851801 51.3504980928633
chr12 111875669 111875985 43.8788106433805
chr12 112015956 112016272 97.9026497531604
chr12 112037311 112037627 36.848483096687
chr12 112074422 112074738 128.106056629197
chr12 112143532 112143848 33.8569700331935
chr12 112179229 112179545 97.6722350726468
chr12 112279554 112279870 40.9863710160556
chr12 112284583 112284899 31.8080623067121
chr12 112416368 112416684 39.0912067709156
chr12 112432624 112432706 141.027345459191
chr12 112451075 112451391 35.4060702363442
chr12 112554429 112554745 46.7025094620952
chr12 112780397 112780713 29.3075306921683
chr12 112789045 112789229 245.585751014271
chr12 112811326 112811642 73.7185151332765
chr12 112825141 112825457 30.1874903300967
chr12 112847246 112847562 28.1051347787916
chr12 112851639 112851955 33.8356053908404
chr12 113652760 113653076 27.4719019239314
chr12 113667792 113668108 32.7729696409757
chr12 113668220 113668536 56.256791466236
chr12 113669018 113669334 88.2755617828849
chr12 113669420 113669736 57.0810830705451
chr12 113675633 113675949 83.9931142882708
chr12 113676184 113676500 91.0689761276471
chr12 113699696 113700012 122.475616259716
chr12 113751884 113752200 39.0936020962725
chr12 113785666 113785982 34.7278270252953
chr12 113794504 113794820 33.3556539638962
chr12 113817134 113817450 54.4223709256152
chr12 113859912 113860228 78.2819679172797
chr12 114020469 114020785 110.551357642556
chr12 114049943 114050259 55.0928723098973
chr12 114079292 114079608 54.1151518098488
chr12 114087122 114087455 313.529098621082
chr12 114101351 114101667 41.001233498319
chr12 114111418 114111734 29.3864426726304
chr12 114182667 114182983 27.4114450019636
chr12 114192960 114193276 29.2664695377362
chr12 114196389 114196705 39.069742067516
chr12 114211279 114211595 33.4613191308611
chr12 114232658 114232974 54.6938604799022
chr12 114370738 114370957 219.140475794876
chr12 114404054 114404370 32.3205018729038
chr12 116532392 116532708 27.935712777242
chr12 116561326 116561642 27.7488139413229
chr12 116602231 116602547 27.9526136157681
chr12 116610014 116610330 45.1089734483444
chr12 116614820 116615136 40.0501654473211
chr12 116635019 116635219 230.410994932359
chr12 116638714 116639030 30.8224718668269
chr12 116720173 116720489 79.7920762012944
chr12 116777778 116778094 29.1337172490601
chr12 116796932 116797248 49.7198882286592
chr12 116798697 116799013 111.561067549032
chr12 116822976 116823292 31.4106696211086
chr12 116823647 116823972 420.736254169856
chr12 116864419 116864735 59.2345284440079
chr12 116930676 116930992 48.7051344578664
chr12 116966786 116967102 27.0562288740568
chr12 116985779 116986095 34.2472635180444
chr12 116989777 116990093 168.690890560451
chr12 116996262 116996578 48.0777912970011
chr12 116997237 116997447 182.640016720927
chr12 116997652 116997809 147.110336475209
chr12 117020463 117020779 32.7071547029405
chr12 117036163 117036479 133.314008684856
chr12 117043467 117043783 32.4346907244105
chr12 117175888 117176204 29.3484603325845
chr12 117257106 117257422 36.320338996881
chr12 117357206 117357522 82.7819064419745
chr12 117393450 117393766 33.9729821683377
chr12 117443225 117443541 47.1947306755966
chr12 117480152 117480419 350.415045089015
chr12 117480769 117481085 37.6419393628625
chr12 117507319 117507635 33.7416710012014
chr12 117565989 117566305 52.2474376515505
chr12 117899611 117899927 56.6652941863539
chr12 118451168 118451484 80.7575956503246
chr12 118459909 118460225 46.1641896562683
chr12 118501398 118501714 36.2181664289398
chr12 118508489 118508805 28.3852673023883
chr12 118725990 118726306 44.1157961875489
chr12 118768256 118768391 141.928552001812
chr12 118783164 118783480 35.6825890430457
chr12 118795351 118795667 64.5829350404836
chr12 118796828 118797144 34.1414771327022
chr12 118810740 118811056 34.75526381688
chr12 118814096 118814412 31.6576180780402
chr12 119063109 119063425 28.6260041281575
chr12 119992446 119992762 73.7520992374839
chr12 120030099 120030415 86.9064978623238
chr12 120099696 120100012 85.286848242537
chr12 120103449 120103740 393.265867526587
chr12 120105611 120105927 83.518344455284
chr12 120110105 120110251 165.347464773273
chr12 120524714 120525030 42.7119824507237
chr12 120554381 120554697 27.0502581113956
chr12 120638985 120639301 36.6124706596073
chr12 120666168 120666484 31.9134005506851
chr12 120666976 120667292 93.602269460753
chr12 120668486 120668583 149.226445171052
chr12 120669107 120669423 100.367188924106
chr12 120672480 120672796 50.6654249823964
chr12 120680127 120680443 97.3595720245851
chr12 120687293 120687609 59.9205267207766
chr12 120729474 120729790 97.2798488618078
chr12 120730885 120731201 58.3115013403182
chr12 120794353 120794669 31.193131622186
chr12 120817818 120818134 29.3549587122839
chr12 120819636 120819952 73.7315611781247
chr12 120875764 120876080 27.2756271208353
chr12 120918853 120919169 69.187594084331
chr12 120925420 120925736 52.3637652663517
chr12 120934441 120934757 30.6606463602395
chr12 120966816 120967132 58.7536193527224
chr12 120977145 120977461 30.3971394600509
chr12 120978274 120978485 219.050932138768
chr12 121124507 121124823 67.6564386752712
chr12 121332268 121332584 28.5129592750231
chr12 121396959 121397275 29.9473202827333
chr12 121397652 121397968 37.3644119319489
chr12 121409604 121409920 27.1297418919056
chr12 121567067 121567383 28.4957735221062
chr12 121581721 121581921 247.968773018469
chr12 121596618 121596934 31.3058098443407
chr12 121614037 121614353 30.0898703225714
chr12 121623305 121623621 27.0570557493811
chr12 121627465 121627781 40.4962784000634
chr12 121640300 121640616 87.0457537871884
chr12 121704078 121704394 47.0687071437589
chr12 121763933 121764249 82.6807814906879
chr12 121790225 121790541 33.0670040320456
chr12 121863046 121863362 61.1702388546376
chr12 122020612 122020928 46.8185626831219
chr12 122062530 122062846 41.8125362152578
chr12 122087911 122088022 187.327477476825
chr12 122096929 122097245 53.6819254047971
chr12 122124849 122125165 48.7817799067045
chr12 122154969 122155285 53.968763454359
chr12 122176283 122176469 195.888052124803
chr12 122186805 122187121 85.5849671542241
chr12 122232832 122233148 41.6078123338162
chr12 122237347 122237663 48.0152118394973
chr12 122240678 122240994 28.1616927081073
chr12 122309410 122309726 33.8382924961704
chr12 122326351 122326667 91.7441216292291
chr12 122371727 122372043 85.4821532612096
chr12 122501892 122502208 41.4716668611271
chr12 122502767 122503083 31.4889108480847
chr12 122521001 122521317 87.5565604327054
chr12 122521880 122522196 36.1308561620471
chr12 122523528 122523844 45.366745957333
chr12 122582550 122582731 217.25163489214
chr12 122675455 122675771 35.348847357551
chr12 122681425 122681741 56.1819496167597
chr12 122710590 122710906 36.3491014979282
chr12 122750930 122751246 40.0129097477094
chr12 122764298 122764614 74.7747234473642
chr12 122817453 122817769 39.8666431082734
chr12 122818245 122818561 150.524095689603
chr12 122851410 122851726 63.3146991248619
chr12 122853039 122853355 28.3869873110688
chr12 122884461 122884777 79.6788657595593
chr12 122885049 122885365 75.7315339833637
chr12 122891205 122891521 83.5501048659852
chr12 122931661 122931977 34.0856594209492
chr12 122973692 122974008 34.0936754094003
chr12 122985379 122985695 31.1137804458414
chr12 123011121 123011437 36.0493972485803
chr12 123011623 123011939 34.2588895018328
chr12 123131338 123131654 43.6361485706003
chr12 123210567 123210883 47.4617777659407
chr12 123242108 123242424 43.1710170363049
chr12 123278275 123278591 47.260583935847
chr12 123315413 123315729 40.4354512919656
chr12 123371635 123371716 160.992106726135
chr12 123379174 123379490 42.2403528789321
chr12 123380540 123380856 42.3185504501107
chr12 123386102 123386418 35.739570299664
chr12 123431406 123431722 28.3048802636368
chr12 123459178 123459335 159.077264115929
chr12 123459597 123459913 50.0509191601597
chr12 123460469 123460785 49.5391888798625
chr12 123506782 123507098 27.1389935006619
chr12 123518196 123518512 38.9783441650537
chr12 123518599 123518915 59.174526144264
chr12 123521047 123521363 101.009951134745
chr12 123574560 123574876 61.0352704091986
chr12 123576059 123576375 27.1125711946297
chr12 123611109 123611425 70.7784292133884
chr12 123634040 123634356 58.4815927048338
chr12 123717827 123718143 31.9320708388458
chr12 123850238 123850554 42.5825098378947
chr12 123859053 123859369 88.4433702774328
chr12 123868100 123868416 36.4394976967009
chr12 123872143 123872459 137.896237613273
chr12 123872779 123873020 219.294958482608
chr12 123942516 123942782 352.542474064802
chr12 124068830 124069146 31.1807330520148
chr12 124086458 124086774 35.0730850597507
chr12 124118156 124118472 56.6949836840992
chr12 124198023 124198339 35.2770827893628
chr12 124204210 124204419 220.078911084051
chr12 124227554 124227870 54.593508500906
chr12 124451697 124452013 67.960881805236
chr12 124482819 124483135 46.7339113659648
chr12 124654121 124654437 45.0717040189075
chr12 124674864 124675180 31.2440103735852
chr12 124730415 124730731 28.4695906289032
chr12 124744344 124744498 156.748021588694
chr12 124837417 124837733 30.4505026464427
chr12 124975382 124975698 37.3430995622792
chr12 124997238 124997554 47.0428278447805
chr12 125058364 125058680 50.6525568111038
chr12 125090449 125090765 66.8712527592661
chr12 125120804 125121120 67.3894050075764
chr12 125292060 125292376 39.9153318916319
chr12 125351973 125352289 29.693932375032
chr12 125369459 125369775 109.243644993717
chr12 125371840 125372025 199.179765100082
chr12 125389352 125389668 50.5243939437441
chr12 125398523 125398839 29.0069308440407
chr12 125399362 125399678 37.5394133656013
chr12 125399834 125400150 36.9019741224638
chr12 125400899 125401215 87.3751506104933
chr12 125401660 125401976 113.865626434636
chr12 125402111 125402427 36.8897023851081
chr12 125406163 125406479 87.7700280935076
chr12 125411762 125412078 95.0682881973127
chr12 125412317 125412633 88.8805908716914
chr12 125424387 125424703 79.4752891181991
chr12 125425202 125425518 48.4110230279164
chr12 125477330 125477646 28.8552693452252
chr12 127347204 127347520 30.7947414132564
chr12 127354307 127354451 175.402506750842
chr12 127392608 127392726 149.366760956438
chr12 127438123 127438439 57.354281002508
chr12 127483459 127483578 157.131754521205
chr12 127567940 127568256 38.8125319656898
chr12 127577943 127578259 40.2738167555231
chr12 127610340 127610656 73.4037610639887
chr12 127632385 127632701 34.6398038653479
chr12 127642334 127642452 138.753484835731
chr12 128801751 128802067 72.542081077621
chr12 130144493 130144809 78.5245533313315
chr12 131310872 131311188 67.6930263148951
chr12 131317408 131317724 62.9735880118561
chr12 131340169 131340277 118.496035444952
chr12 131355481 131355797 34.4371407188041
chr12 131356248 131356564 32.5868369161452
chr12 131437068 131437384 54.5970588992768
chr12 131443267 131443583 40.6194457410142
chr12 131484570 131484886 54.3858147624003
chr12 131714650 131714779 112.09815020852
chr12 131715694 131716010 86.58676365961
chr12 131724274 131724590 46.694315559298
chr12 131834769 131835085 63.6203547564398
chr12 131842470 131842786 54.6765542550009
chr12 131847046 131847362 63.8875765508445
chr12 131919027 131919343 57.6480669902647
chr12 132044370 132044686 31.8350473295551
chr12 132089825 132090141 63.4769479262905
chr12 132195373 132195657 372.616040676391
chr12 132200868 132201184 27.283818729354
chr12 132345360 132345676 60.1414998410628
chr12 132569520 132569836 32.3961561140274
chr12 132628823 132629139 43.6363936744596
chr12 132999003 132999319 63.2053566240244
chr12 133022614 133022930 45.267650445038
chr12 133047785 133048101 148.53329237829
chr12 133070863 133071179 38.8648008605961
chr12 133341957 133342273 28.1541141906958
chr12 133542426 133542742 89.4074316604172
chr12 133656833 133657149 28.0966845028676
chr12 133712372 133712688 28.2613049377945
chr12 133757836 133758152 44.2168548114052
chr13 19398850 19399166 89.4395601734001
chr13 19495257 19495573 101.013697203311
chr13 20356964 20357280 35.2552832664734
chr13 20556824 20557140 38.6252539526965
chr13 21375905 21376221 37.413833197327
chr13 21567739 21568055 49.880446114258
chr13 21694355 21694671 45.4927559637715
chr13 22097080 22097396 30.2554359121419
chr13 22141886 22142202 64.5059532389762
chr13 22189616 22189932 53.7183371162386
chr13 22561976 22562292 88.3829870109401
chr13 23002271 23002587 64.6203731010556
chr13 23388173 23388489 39.4484236966172
chr13 23500269 23500585 34.3171157652106
chr13 23566667 23566983 81.3157247609195
chr13 23735280 23735596 67.3415484346431
chr13 24144201 24144517 92.4555236104024
chr13 24421703 24422019 27.0032161586174
chr13 24434062 24434378 42.5668483549036
chr13 24440574 24440890 43.3971550592431
chr13 25079428 25079744 31.9469877022032
chr13 25485308 25485624 40.9446166831969
chr13 25495157 25495473 31.0066689818158
chr13 25507730 25507856 128.709349494015
chr13 25654950 25655266 82.5894924565081
chr13 25875543 25875859 52.809005011048
chr13 25926440 25926602 198.391315532995
chr13 25954931 25955247 47.0152802905857
chr13 25966061 25966377 49.2198971934788
chr13 25968917 25969097 234.667477945189
chr13 25976181 25976497 28.5038697032241
chr13 26796319 26796635 27.2040941976872
chr13 26821729 26822045 91.8383412830257
chr13 27550515 27550831 80.1785314305292
chr13 27557171 27557392 263.512074236694
chr13 27597133 27597449 38.0676933641248
chr13 27712568 27712884 79.4536959310425
chr13 27746325 27746641 54.3317714470612
chr13 27757155 27757471 62.266957666434
chr13 27816813 27817129 101.048814915939
chr13 27896067 27896383 43.2574341883713
chr13 27995653 27995969 27.0403889021959
chr13 28735583 28735899 40.6633991703896
chr13 28982693 28982928 234.93465564295
chr13 28984222 28984538 27.8405316387034
chr13 28985939 28986255 37.0249499533377
chr13 29106936 29107252 119.04436467665
chr13 29113038 29113354 95.3999208735902
chr13 29142492 29142808 30.3302805010804
chr13 29149103 29149274 177.006630656654
chr13 29185722 29186038 34.7790429000854
chr13 29210853 29211169 30.5989961920886
chr13 29233044 29233360 29.0569213781075
chr13 29976495 29976811 31.6556240351288
chr13 30030724 30030889 209.044211276198
chr13 30803179 30803495 72.8768765419627
chr13 30882725 30883041 44.6841896114816
chr13 30937160 30937476 31.2016917626918
chr13 30937849 30938165 33.6096826940738
chr13 31078263 31078579 27.5334387577268
chr13 31159852 31160168 37.5547485954702
chr13 31735965 31736281 35.5104380976471
chr13 31778780 31779096 44.0417487010917
chr13 32749452 32749768 45.9030371846995
chr13 32835652 32835968 54.9939747856241
chr13 32889973 32890289 40.6186856236494
chr13 32997781 32998097 87.886918430717
chr13 33045667 33045983 44.3402022971339
chr13 33070742 33071058 40.602655535854
chr13 33112965 33113281 32.9207273557768
chr13 33788456 33788772 37.9515270576584
chr13 37388624 37388940 29.5517453526522
chr13 37574707 37574921 268.567086587274
chr13 38497383 38497699 81.2772371822799
chr13 38533574 38533782 258.08888648501
chr13 39572897 39573213 84.7544520664344
chr13 40464751 40465067 37.1121505999588
chr13 41246518 41246834 75.6576664382275
chr13 41255537 41255853 54.9951933029569
chr13 41345233 41345549 32.2555682649417
chr13 41448577 41448893 40.9908268393623
chr13 41548803 41549119 48.1071180268288
chr13 41555516 41555832 39.4900521920672
chr13 41556919 41557235 58.8115969899519
chr13 41579100 41579188 129.923893942789
chr13 41579525 41579841 57.9387210666986
chr13 41581111 41581427 67.8494210957254
chr13 41593257 41593573 32.1536816835461
chr13 42038082 42038398 64.2241754376712
chr13 42039744 42040060 31.0171304841639
chr13 42163091 42163407 44.6790128278803
chr13 42270694 42271010 50.2667300992857
chr13 42570081 42570397 95.4062251630757
chr13 42748547 42748665 140.76052164066
chr13 42833674 42833990 123.649375026048
chr13 43566382 43566698 39.7699048772705
chr13 44717380 44717696 78.9842824942747
chr13 44833205 44833521 65.1654241790628
chr13 44845200 44845516 30.7362528108688
chr13 44929035 44929351 41.29760765057
chr13 44933758 44934074 47.7753667760791
chr13 44943117 44943433 35.6530771335811
chr13 44956948 44957099 165.291694445783
chr13 44961209 44961335 142.285699613877
chr13 44971990 44972306 123.861668921918
chr13 45009338 45009654 34.6669267471387
chr13 45151881 45152197 30.9652129797178
chr13 45491953 45492269 63.7097219779424
chr13 45697119 45697435 43.5224082428573
chr13 45903894 45904210 39.2046484650496
chr13 45914573 45914889 52.7645489249407
chr13 46038749 46039065 54.6610702992596
chr13 46626761 46627077 32.3482495101424
chr13 46694307 46694623 54.8213743070867
chr13 46699727 46700043 37.5277297645686
chr13 46785336 46785652 48.4919100707083
chr13 46871169 46871485 72.1399830707939
chr13 46948915 46949231 44.2308512025295
chr13 47261915 47262231 37.1040657613292
chr13 47684985 47685301 28.1922621054026
chr13 47695560 47695876 60.9331130211275
chr13 47752235 47752551 54.8987956350903
chr13 48612100 48612416 29.8533507717057
chr13 48736061 48736377 44.3108442637077
chr13 49066686 49067002 29.2641223977766
chr13 49200169 49200485 99.6378295486472
chr13 49512742 49513058 39.5022834805198
chr13 49821916 49822232 27.3268593837211
chr13 49890262 49890578 115.569306357305
chr13 50181186 50181502 27.0009199885156
chr13 50420730 50421046 90.3817137783429
chr13 50570739 50571055 27.6379766512647
chr13 50588598 50588914 39.5622167682543
chr13 50604489 50604805 32.9055659807242
chr13 50697963 50698279 35.1832344027106
chr13 50735268 50735584 88.5970667069439
chr13 50775187 50775503 53.1161224118091
chr13 50783073 50783389 31.9237341194096
chr13 50819246 50819562 71.0502449424771
chr13 50893735 50894051 75.7896603629264
chr13 50909107 50909423 78.722332307865
chr13 50985538 50985854 53.1833017283238
chr13 50996898 50997214 67.218125698717
chr13 51086109 51086425 30.1771232107503
chr13 51187568 51187676 161.193491091465
chr13 51485113 51485429 32.9611422586529
chr13 51486097 51486413 89.4415118723416
chr13 51564252 51564568 33.3695410492017
chr13 51728336 51728652 29.6822674857611
chr13 51970510 51970826 31.7346412089643
chr13 52098451 52098767 47.9302634092386
chr13 52116227 52116543 29.4789059328195
chr13 52123252 52123568 51.653159700166
chr13 52157917 52158233 28.6076270354751
chr13 52165236 52165398 206.19064619031
chr13 52360218 52360534 54.005198930623
chr13 52377653 52377969 55.3083136361571
chr13 52496209 52496367 161.729555311416
chr13 52548578 52548894 61.586175571416
chr13 52572130 52572446 34.4988114414688
chr13 52596527 52596843 54.2550182293776
chr13 52645308 52645624 32.3124251719177
chr13 52692281 52692597 51.9906169513302
chr13 52761499 52761815 72.485537456581
chr13 52777947 52778263 37.1164165320363
chr13 53029332 53029648 28.5114585548754
chr13 53088157 53088473 54.654607389926
chr13 53224891 53225207 35.7240109414357
chr13 59874457 59874773 28.7316091910371
chr13 60035607 60035923 108.075485155383
chr13 60042574 60042890 82.7453555240807
chr13 60068804 60069120 60.915799452541
chr13 60105693 60106009 48.6155571868098
chr13 60739559 60739875 129.820905639138
chr13 60788594 60788910 45.7151496354662
chr13 60794266 60794582 99.7658473713671
chr13 60801338 60801654 35.3106298736766
chr13 60803742 60804058 38.1872940232574
chr13 64848570 64848886 49.9281788069674
chr13 66643728 66644044 28.369967330856
chr13 66648284 66648600 26.9276685432645
chr13 66650630 66650946 67.6630711364817
chr13 67704674 67704990 62.50543190794
chr13 67710315 67710631 34.8753228747958
chr13 68068038 68068354 29.9652439426937
chr13 69282454 69282770 38.318360521329
chr13 70258139 70258455 31.5219374646261
chr13 72480595 72480911 62.4886381412149
chr13 73463674 73463990 31.9872465700197
chr13 73664630 73664946 65.3772019799144
chr13 74039215 74039531 63.5065961403742
chr13 74039728 74040044 34.8976034143356
chr13 75149883 75150199 27.0104577531598
chr13 75493988 75494304 36.4252305808052
chr13 75494662 75494745 129.299522598946
chr13 75900609 75900925 84.3377407370736
chr13 76537502 76537818 29.4788893972841
chr13 76559323 76559639 90.6152675729509
chr13 76579565 76579881 32.3349927424126
chr13 76603224 76603540 117.857522551131
chr13 77491991 77492307 35.9200488104333
chr13 77901183 77901499 30.6616091720226
chr13 78052330 78052646 54.0921357164062
chr13 80025723 80026039 45.9918272490883
chr13 80936129 80936445 45.6287656668486
chr13 87535085 87535401 100.822364282699
chr13 91737419 91737735 67.4954194023671
chr13 91786592 91786908 36.5341741605061
chr13 92109225 92109541 27.0150629915028
chr13 92192298 92192614 110.632028267839
chr13 92959916 92960232 27.3938202895276
chr13 92972257 92972573 26.7737778712234
chr13 93852857 93853173 28.4256543986868
chr13 93901794 93902110 37.3414392903445
chr13 93942791 93943107 93.1866304701049
chr13 95085622 95085938 46.5545196269042
chr13 95201762 95202078 53.9729210913896
chr13 95308008 95308324 78.1609449382693
chr13 95314760 95314840 171.427302314496
chr13 95317183 95317499 33.9812751355653
chr13 95331477 95331793 27.2272271991445
chr13 95854427 95854743 91.5098645033282
chr13 95860067 95860383 30.8661181761086
chr13 95895501 95895817 103.758025461275
chr13 95900173 95900489 66.6838229352717
chr13 95923427 95923743 99.5106004564825
chr13 95925887 95926203 44.9660013060373
chr13 95926636 95926749 164.224461004607
chr13 95938171 95938349 213.246365943602
chr13 95949928 95950244 30.442494964319
chr13 96089850 96090166 34.8441484994895
chr13 96090572 96090888 168.461842661855
chr13 96129463 96129779 77.8546120099905
chr13 96137409 96137725 61.0050857535039
chr13 96137942 96138258 77.43280153531
chr13 96408430 96408746 33.2672065887114
chr13 96548634 96548950 32.4056034530955
chr13 96608850 96609166 87.3377146928207
chr13 97424009 97424325 38.4946903411409
chr13 97793908 97794224 39.2229879220663
chr13 97801235 97801551 32.7415372623963
chr13 97846731 97847047 101.443910966606
chr13 97879041 97879357 41.1439509920488
chr13 97907922 97908238 45.1002705237401
chr13 97908652 97908968 126.298150934563
chr13 97910391 97910707 77.6066003716621
chr13 97912201 97912461 269.179441886531
chr13 98542022 98542338 78.133958438482
chr13 99130996 99131312 35.4101797470885
chr13 99133157 99133473 36.3219658017185
chr13 99161777 99162093 89.4079796551235
chr13 99449039 99449355 31.8906573373847
chr13 99628196 99628512 112.025821213347
chr13 99705912 99706137 268.266594588984
chr13 99803806 99804122 46.2472580215661
chr13 99853613 99853929 30.4991381661185
chr13 99920291 99920607 53.003186000304
chr13 99960063 99960379 35.3168111901083
chr13 99967185 99967501 97.0025228831166
chr13 99974500 99974816 36.2418796908495
chr13 99977102 99977418 58.4385453319344
chr13 99977616 99977932 65.720492815123
chr13 100009540 100009856 50.4402157065702
chr13 100086681 100086997 65.0798658914978
chr13 100105046 100105362 115.656158938848
chr13 100150687 100151003 39.4809195542593
chr13 100338486 100338802 36.0785925693156
chr13 101045004 101045320 66.9744058539322
chr13 101240927 101241243 28.2206991143881
chr13 101253303 101253619 34.343540789001
chr13 101254009 101254325 27.919828472799
chr13 103248486 103248802 28.5693539511256
chr13 103259000 103259316 119.559053779576
chr13 103322436 103322752 67.6165381128416
chr13 103498121 103498437 38.2868116071224
chr13 108646511 108646827 30.0963731610584
chr13 108658999 108659315 33.2806142087947
chr13 109225097 109225413 48.5900626518267
chr13 109335040 109335356 35.1635752214228
chr13 109344815 109345131 30.1218562383025
chr13 109412535 109412851 49.2344269120937
chr13 109421880 109422155 339.889320298589
chr13 109468734 109469050 77.4793679519568
chr13 109568071 109568387 34.8813152426649
chr13 110347532 110347848 33.2068649447802
chr13 110359517 110359621 156.5963311182
chr13 110372591 110372907 39.0410075818594
chr13 110397972 110398288 37.8382639370191
chr13 110443718 110444034 27.6218936345901
chr13 110445062 110445378 72.9167165130468
chr13 111124167 111124483 59.1701851757677
chr13 111159668 111159984 111.31163873482
chr13 111161875 111162191 56.9832155255551
chr13 111162609 111162925 46.0509767261511
chr13 111254560 111254876 39.6775855409892
chr13 111522609 111522757 173.71339593565
chr13 111607599 111607915 39.0616322399022
chr13 111616642 111616958 124.773314937889
chr13 111617791 111617910 203.141701368417
chr13 111633757 111634073 56.8803503262189
chr13 111699203 111699519 39.2865426770643
chr13 113242326 113242642 27.4984452521352
chr13 113243240 113243556 28.3864527074468
chr13 113355451 113355767 105.579694901216
chr13 113363659 113363975 40.3596119020611
chr13 113366154 113366279 160.131010725756
chr13 113367885 113368201 36.8312498916965
chr13 113394900 113395216 27.791858934782
chr13 113873828 113874144 36.4723911845334
chr13 113874563 113874879 55.410629895338
chr13 113951243 113951559 59.6105726802253
chr13 114074156 114074472 32.9099578208233
chr13 114147679 114147995 43.3087584241832
chr13 114160266 114160582 55.3394570654276
chr13 114451099 114451415 29.7792616554937
chr13 114556460 114556776 27.1549508552788
chr13 114753479 114753795 27.3521085431931
chr13 114770307 114770623 88.290165643256
chr13 114830829 114831145 27.0451354465222
chr13 114880800 114881116 52.545957374464
chr13 114894432 114894748 36.0946457866639
chr13 114896791 114897107 37.0474337530714
chr13 114988144 114988460 101.176835939375
chr13 115003171 115003487 47.7040733923519
chr13 115046754 115047070 41.4367670268097
chr13 115079597 115079913 41.0991286542919
chr13 115085518 115085834 28.4375961348883
chr14 20584976 20585292 56.7239105702226
chr14 20644550 20644866 121.007757799701
chr14 20645650 20645862 224.308611082178
chr14 20730890 20731206 51.2697800598905
chr14 20773971 20774287 34.8994603473931
chr14 20929568 20929884 30.8797371732396
chr14 20945803 20946119 38.4723873215503
chr14 20947103 20947419 42.1118234068563
chr14 20950603 20950919 55.2902290419324
chr14 21025104 21025420 36.8972439170103
chr14 21036588 21036904 58.6551529284222
chr14 21077464 21077780 38.1118156659976
chr14 21078128 21078444 31.1041641002433
chr14 21081792 21082108 28.5448799629073
chr14 21093420 21093736 47.7102951795965
chr14 21121180 21121496 43.4941638010429
chr14 21131213 21131529 38.0466578009384
chr14 21149721 21150037 53.9068400562028
chr14 21151369 21151685 60.9740733570587
chr14 21152053 21152369 37.8404040089631
chr14 21165457 21165773 43.1187170135601
chr14 21179856 21180172 37.2310938562058
chr14 21267546 21267862 134.1788419465
chr14 21288656 21288972 122.033716498723
chr14 21512469 21512785 42.2938260296988
chr14 21572348 21572664 47.4225331077307
chr14 21575646 21575962 43.889398249325
chr14 21852180 21852496 36.4270030007942
chr14 21909026 21909342 29.3373847195691
chr14 21996565 21996881 34.9617839712322
chr14 21997180 21997496 58.7352474559435
chr14 22802467 22802783 65.7784194221568
chr14 22929497 22929813 98.5840209667705
chr14 22989247 22989563 49.1159430218931
chr14 23005866 23006182 32.2751808652781
chr14 23029810 23030126 33.219221891965
chr14 23169394 23169710 85.2103706958329
chr14 23184413 23184729 33.2104909099155
chr14 23197464 23197780 46.1440551545061
chr14 23266697 23267013 31.996890128118
chr14 23341781 23342097 37.4158690335764
chr14 23366593 23366909 86.0133752683892
chr14 23398795 23399111 72.1258370363909
chr14 23451817 23452133 32.1576030408469
chr14 23455798 23456114 29.2340893214449
chr14 23489997 23490313 72.0996146389279
chr14 23525420 23525736 29.5450996841239
chr14 23538133 23538449 27.4050037912727
chr14 23547928 23548244 50.3638637493919
chr14 23563653 23563969 28.2006529018182
chr14 23564590 23564906 33.4048742070706
chr14 23582027 23582194 192.417318682063
chr14 23589887 23590203 71.7582187409205
chr14 23593621 23593937 30.6334442404458
chr14 23598379 23598695 72.7651998479391
chr14 23615695 23615863 189.354660087781
chr14 23624495 23624811 32.3106184577474
chr14 23633467 23633783 37.7319788481834
chr14 23749531 23749661 184.627262903421
chr14 23764218 23764534 65.49495619769
chr14 23770606 23770922 91.1739705120065
chr14 23775813 23776129 37.7402309112415
chr14 23910366 23910682 26.9760481017675
chr14 23923722 23924038 96.6891871951322
chr14 24163764 24164080 76.6267181814923
chr14 24401785 24402101 74.8910276109495
chr14 24408871 24409187 61.319634366662
chr14 24563072 24563388 27.3057748372097
chr14 24583645 24583961 35.623346571971
chr14 24630215 24630531 35.0990389392354
chr14 24685153 24685469 36.6924689615789
chr14 24702744 24703060 58.8912513731147
chr14 24725418 24725734 56.7719666198955
chr14 24743527 24743843 54.4123925404463
chr14 24768879 24769195 32.0699849749006
chr14 24894953 24895269 41.0609851884098
chr14 25157201 25157517 144.929457954683
chr14 25451825 25452141 30.663714490826
chr14 25454190 25454341 200.211896964535
chr14 25515538 25515854 27.9357479460589
chr14 25517384 25517700 65.7050614668284
chr14 26750838 26751154 35.1355827238739
chr14 30112610 30112926 62.7315016217372
chr14 30114350 30114666 35.0855497765073
chr14 30119875 30120191 168.586026654473
chr14 30274901 30275217 128.667378847451
chr14 31291325 31291519 248.571111658694
chr14 31376879 31377195 33.1137338298172
chr14 31495986 31496302 31.2494173891735
chr14 31500798 31501114 119.4541784687
chr14 31507739 31508055 81.4887598427538
chr14 31508186 31508502 43.6111820938279
chr14 31528850 31529101 322.634008376592
chr14 31669340 31669656 48.6735634111282
chr14 31677281 31677597 36.2709652122003
chr14 31699057 31699144 184.354773931838
chr14 31889802 31890118 38.3205981718701
chr14 32371222 32371538 43.4936665248384
chr14 32406951 32407267 42.5568949655835
chr14 32479826 32480142 60.1131226629862
chr14 32619673 32619989 38.2483233758188
chr14 32728886 32729202 45.1543906568994
chr14 32805886 32806202 26.9941563864925
chr14 33828519 33828835 30.767834917276
chr14 33953547 33953863 42.9704079070122
chr14 34035344 34035660 71.7638336625858
chr14 34121882 34122198 35.3277074219157
chr14 34281416 34281732 75.4891220238425
chr14 34281883 34282199 60.3418738264675
chr14 34305497 34305813 38.004830415991
chr14 34328545 34328861 53.53963583486
chr14 34331657 34331973 47.6403971723018
chr14 34372625 34372941 33.1804192588318
chr14 34386405 34386721 151.380454987439
chr14 34435538 34435854 134.670055209247
chr14 34499291 34499607 48.6868152941861
chr14 34513026 34513121 159.648443099928
chr14 34516426 34516742 105.476352576239
chr14 34547364 34547680 142.006677522432
chr14 34558205 34558521 33.9814740293271
chr14 34583196 34583512 44.6925822884458
chr14 34894703 34895019 41.4945568525677
chr14 34934501 34934817 68.5635155943311
chr14 34966108 34966424 35.0782136012895
chr14 35122321 35122637 69.9740764856654
chr14 35342622 35342938 45.7176075918779
chr14 35451678 35451994 28.0998409577347
chr14 35519872 35520188 48.6121471682188
chr14 35727697 35728013 28.114075513032
chr14 35825247 35825563 31.6371330271387
chr14 35834879 35835195 47.6756074181253
chr14 35836976 35837147 196.085190069517
chr14 35860210 35860526 33.1121777908322
chr14 35872983 35873299 31.5788865649133
chr14 35904438 35904754 40.3190257237826
chr14 36730201 36730517 41.534364717496
chr14 36733933 36734084 199.609494429477
chr14 37236873 37237189 95.6161795496359
chr14 37242350 37242666 51.6776559986244
chr14 37445762 37446078 133.200588311618
chr14 37552843 37553159 76.6320593081438
chr14 37556766 37557082 41.8952699014107
chr14 37636855 37637171 35.2925759831254
chr14 37637972 37638288 97.3949402999177
chr14 37641663 37641979 29.7395944582376
chr14 37642456 37642772 28.549253894478
chr14 39614664 39614980 76.3994481156437
chr14 39643317 39643633 94.3584433920885
chr14 44874478 44874794 30.9323269970568
chr14 44918288 44918604 117.862794045957
chr14 45719389 45719705 47.3492340483278
chr14 50061312 50061628 60.7614920931178
chr14 50087393 50087709 30.5663250818318
chr14 50100896 50101212 28.6163670930151
chr14 50328814 50329130 28.1557069644104
chr14 50330188 50330504 30.3898585372086
chr14 50330736 50331052 30.4161599228641
chr14 50332068 50332384 27.7123766532204
chr14 50334995 50335311 37.698646023302
chr14 50349530 50349846 27.9344434941283
chr14 50359064 50359380 50.354546911244
chr14 50429369 50429685 31.8829352439831
chr14 50437287 50437603 110.417590673769
chr14 50470017 50470333 102.650573387689
chr14 50527752 50528068 92.0321658435744
chr14 50528445 50528761 44.8878945691031
chr14 50529392 50529708 45.3330349357729
chr14 50770466 50770782 33.6308914540447
chr14 50787950 50788266 45.3089490292808
chr14 50809364 50809680 68.0832717175752
chr14 50814198 50814514 30.9277408575943
chr14 51117180 51117496 49.863451727013
chr14 51393672 51393988 118.271811326397
chr14 52076650 52076966 29.3593586767332
chr14 52487604 52487920 42.6835915061089
chr14 53014250 53014566 57.9047412373414
chr14 53173028 53173344 40.3494696441139
chr14 53319961 53320277 28.9529610282843
chr14 54902223 54902539 65.6585464475785
chr14 54953414 54953730 47.9727776878918
chr14 54955659 54955975 29.8825313160512
chr14 54969248 54969564 41.668682110209
chr14 55195901 55196217 81.9243727891137
chr14 55221509 55221714 229.224020126719
chr14 55239930 55240246 78.6315317617143
chr14 55518098 55518414 28.9927764856024
chr14 55569952 55570268 36.4564319189271
chr14 55737844 55738160 80.5902010493822
chr14 55738624 55738940 35.2266712098898
chr14 55837697 55838013 40.8818581309124
chr14 55850582 55850898 136.989859468731
chr14 55852274 55852590 45.2129854407436
chr14 56273827 56274143 29.2845915270139
chr14 56639362 56639678 27.2583925891091
chr14 56665906 56666222 116.832382771503
chr14 56686681 56686997 150.435168909677
chr14 56800412 56800728 30.9948912825819
chr14 56806729 56807045 41.5447064480734
chr14 57022699 57023015 61.7922652014133
chr14 57075414 57075730 47.4032445451731
chr14 57476335 57476479 166.121191454328
chr14 57754485 57754801 34.755203981735
chr14 57880595 57880911 34.1013229754327
chr14 58605135 58605451 29.653145548552
chr14 58637798 58638114 73.6918115066846
chr14 58706524 58706840 64.5395042773448
chr14 58747933 58748249 44.8730342870387
chr14 58893922 58894099 209.989864788455
chr14 59179097 59179413 37.8683484691905
chr14 59215866 59216182 30.2479828591362
chr14 59654507 59654823 65.643668816484
chr14 59666982 59667298 33.6114978540391
chr14 59827937 59828253 78.4672319924235
chr14 60554426 60554742 34.3797872803475
chr14 60561104 60561420 52.912012589801
chr14 60564702 60565018 38.8242018553201
chr14 60720407 60720723 31.1309332688086
chr14 60766768 60767084 45.4178878378223
chr14 60952704 60953020 28.3482396945003
chr14 61201300 61201616 33.6097486003647
chr14 61448742 61449058 52.6266034848645
chr14 61456468 61456624 167.378891602279
chr14 61570502 61570818 31.8464456484295
chr14 61809701 61810017 86.4274233271735
chr14 62019660 62019976 87.5483438053266
chr14 62029559 62029875 40.0390464654094
chr14 63940171 63940487 32.4626143644808
chr14 64168369 64168685 39.8408050900545
chr14 64180429 64180745 54.498628947197
chr14 64733030 64733346 27.858267628017
chr14 64746948 64747106 174.997986985419
chr14 64830165 64830481 49.3981664165772
chr14 64969670 64969986 31.6411686199356
chr14 65308564 65308665 144.353195257876
chr14 65311744 65312060 89.3858790359245
chr14 65346539 65346855 67.1366883660596
chr14 65453357 65453673 34.0563082552937
chr14 65509844 65510045 226.178425789744
chr14 65511427 65511542 132.218051279265
chr14 65573966 65574282 152.497015249823
chr14 65657088 65657404 29.7397892703505
chr14 65678097 65678413 31.5451761792073
chr14 65768836 65769152 61.027794396936
chr14 65815918 65816234 33.963370928889
chr14 65888832 65889148 40.3070472207554
chr14 65905016 65905332 67.5052063480255
chr14 65950362 65950678 44.4762879837418
chr14 66938361 66938677 55.8468181638496
chr14 67826418 67826734 30.8844921552114
chr14 67858000 67858316 35.314229345907
chr14 67880927 67881243 32.4576330392669
chr14 67882820 67883136 41.4867814741037
chr14 67885781 67885866 137.467928244156
chr14 67886929 67887245 28.6372995646223
chr14 68089413 68089729 27.4390346294073
chr14 68103192 68103478 378.859983776459
chr14 68108672 68108988 61.7355877432308
chr14 68146841 68147157 120.322986359395
chr14 68454346 68454662 38.1289453507327
chr14 68677379 68677695 47.6662201372219
chr14 68705626 68705942 31.2139437361645
chr14 68712160 68712476 35.9293560089412
chr14 68762151 68762289 153.84871981581
chr14 68844207 68844523 46.8284004502483
chr14 68868118 68868434 65.0524452959983
chr14 68950731 68951047 61.3469229522218
chr14 69086911 69087227 127.569253255908
chr14 69117156 69117472 34.4412433129957
chr14 69186539 69186753 249.485519318827
chr14 69194555 69194871 34.7816137414874
chr14 69216227 69216543 72.0210830188828
chr14 69225025 69225341 34.6921489504153
chr14 69229719 69230035 107.827011858687
chr14 69264006 69264322 78.8640158742291
chr14 69291548 69291864 33.8386949349441
chr14 69523126 69523442 55.7803910583802
chr14 69568075 69568391 116.107341032356
chr14 69865148 69865464 42.2320090635107
chr14 70046719 70047035 35.6644123575754
chr14 70092872 70093188 73.5674547272509
chr14 70095926 70096242 107.705904294869
chr14 70152032 70152348 35.2428266392905
chr14 70168791 70168880 142.800492229615
chr14 70704619 70704726 175.134642054366
chr14 70826337 70826653 32.8253645429894
chr14 71315631 71315947 47.0618875973296
chr14 71351721 71352037 52.0039335846085
chr14 71353363 71353679 53.0905044922327
chr14 71453824 71454140 33.5561505809164
chr14 71597397 71597713 63.8160498408795
chr14 71791576 71791892 53.3306951120126
chr14 71806484 71806800 63.2191575170236
chr14 71822593 71822909 45.278350710674
chr14 71828215 71828311 186.929955803833
chr14 71885588 71885904 28.7837299416634
chr14 72004140 72004456 60.0740786090828
chr14 72214950 72215266 30.6602624815614
chr14 72217939 72218255 70.1067338751825
chr14 72947164 72947480 65.0429929776777
chr14 73208821 73209137 83.6208697726295
chr14 73290022 73290338 92.1752277462009
chr14 73292778 73293094 142.614923594482
chr14 73336381 73336697 70.276051815549
chr14 73391072 73391388 31.7352021082807
chr14 73493623 73493939 32.6530452439134
chr14 73524974 73525290 40.7846652513727
chr14 73778102 73778418 53.2861831246384
chr14 73790663 73790979 30.4423796385014
chr14 73928630 73928946 32.3468854782913
chr14 74192502 74192818 51.7859975393635
chr14 74208211 74208527 103.950243692536
chr14 74220159 74220475 90.2962328246994
chr14 74229122 74229438 29.1759792308424
chr14 74238681 74238997 94.4229607022405
chr14 74252607 74252923 53.0704584382134
chr14 74292286 74292602 35.7267885330551
chr14 74327806 74328122 63.0868189534173
chr14 74353339 74353655 42.7581352275931
chr14 74551510 74551826 27.1664991978539
chr14 74607029 74607345 31.9580845146282
chr14 74638841 74639157 91.5053612043122
chr14 75087358 75087674 56.2061697806311
chr14 75115874 75116190 30.2937932866972
chr14 75177206 75177522 46.1319493655091
chr14 75179721 75180037 31.9134234768502
chr14 75201854 75202170 96.2277196557465
chr14 75313685 75314001 33.9514347162314
chr14 75355185 75355501 70.9604361101999
chr14 75393921 75394237 67.6171650049591
chr14 75491864 75492180 59.8347250565845
chr14 75535918 75536234 44.0269735244733
chr14 75537137 75537453 38.1532510539812
chr14 75696532 75696848 53.2516445355095
chr14 75725733 75726049 36.8449131806618
chr14 75743614 75743930 35.0452651961449
chr14 75750703 75751019 57.209857743486
chr14 75760718 75761034 27.0550205950332
chr14 75768521 75768837 30.0478482793131
chr14 75909406 75909722 49.0508441210129
chr14 75953203 75953519 35.449081751971
chr14 76002186 76002502 61.6129477172699
chr14 76006185 76006501 104.558616360447
chr14 76127431 76127747 36.5210122907672
chr14 76299290 76299606 32.6043901793406
chr14 76327403 76327719 29.1440338060852
chr14 76401266 76401582 63.3286354915619
chr14 76722936 76723252 33.5838001673991
chr14 76723447 76723763 123.796686815328
chr14 76725697 76726013 61.0201418124128
chr14 77181418 77181734 38.973871002109
chr14 77239109 77239425 42.4504065590495
chr14 77279163 77279479 44.0370160960587
chr14 77423004 77423320 71.1649902637143
chr14 77428146 77428462 85.8466103643159
chr14 77490523 77490839 45.1560709847275
chr14 77506732 77507048 123.972127425195
chr14 77509716 77510032 74.6320552465144
chr14 77548705 77549021 35.9539811028392
chr14 77564241 77564557 29.3317142023196
chr14 77770053 77770369 33.7930661761379
chr14 77809096 77809412 42.6524364567598
chr14 77849780 77850096 29.0293717403045
chr14 77873523 77873839 69.6193597849278
chr14 77880736 77881052 77.596381540536
chr14 78071131 78071447 107.879309391576
chr14 78279117 78279433 36.867775103397
chr14 78289116 78289432 34.2879994270108
chr14 78292467 78292783 103.153609446854
chr14 78326286 78326602 48.9785506425957
chr14 78351683 78351999 29.8278532227865
chr14 78359273 78359589 35.4231181383135
chr14 78380392 78380708 60.8391977809608
chr14 78384842 78385158 80.5784207365825
chr14 78389994 78390310 88.1294166597101
chr14 78514484 78514800 48.500050545971
chr14 78786594 78786910 117.353498808221
chr14 79078178 79078494 31.0259593098795
chr14 81397201 81397517 46.1312540224065
chr14 81472624 81472940 33.970865778124
chr14 81489497 81489813 72.4048349358641
chr14 81629353 81629669 37.4282091466195
chr14 81630494 81630810 32.0831401022939
chr14 81718685 81719001 27.2303423348215
chr14 81734247 81734563 31.1740498444128
chr14 81769674 81769990 45.0681015536165
chr14 81770540 81770856 76.1425044387834
chr14 81866587 81866903 89.4241980871837
chr14 81868477 81868592 158.797158792574
chr14 81889801 81890117 114.262278084287
chr14 81894156 81894296 136.157669015859
chr14 81898553 81898869 62.6399431897645
chr14 81900619 81900935 105.395855280842
chr14 81938496 81938812 70.4357857060179
chr14 81985802 81986118 43.3357751000311
chr14 81995819 81996135 76.7528056550791
chr14 88237516 88237832 41.5084610575618
chr14 88459535 88459851 32.1434598058767
chr14 88462394 88462710 46.4546855247984
chr14 88490010 88490326 29.6335880376394
chr14 88491055 88491371 37.6712361676876
chr14 89282354 89282670 27.9250102751145
chr14 89286066 89286382 35.6686553070394
chr14 89466946 89467262 62.5099350873359
chr14 89631804 89632120 123.91671678216
chr14 89935630 89935946 112.977797753787
chr14 90422040 90422356 32.3348985662795
chr14 90722732 90723048 47.6241129348893
chr14 90849631 90849947 27.764630915338
chr14 91023515 91023831 33.8469817014194
chr14 91040166 91040482 127.527706855245
chr14 91093912 91094228 33.3421066651483
chr14 91186781 91187097 28.5352960792896
chr14 91224814 91225130 27.0535189847052
chr14 91267643 91267959 111.746038445878
chr14 91270154 91270470 65.7947417957655
chr14 91272622 91272938 41.3920557750026
chr14 91436444 91436760 70.9381046449359
chr14 91524392 91524708 33.8228774568435
chr14 91615755 91616071 31.9466544256769
chr14 91668693 91669009 137.29253521176
chr14 91673412 91673728 39.3948850100589
chr14 91734504 91734726 216.473180432357
chr14 91869098 91869414 40.9389996886265
chr14 91966120 91966436 32.4706412301251
chr14 92241072 92241388 51.8336262418477
chr14 93199433 93199749 35.4179640321882
chr14 93260467 93260783 31.7838775650616
chr14 93312826 93313142 46.256140473195
chr14 93460501 93460817 31.6196946131133
chr14 93476894 93477210 33.6823665476812
chr14 93640253 93640569 31.1515383494314
chr14 93732499 93732815 55.8271081745146
chr14 93930686 93931002 43.7875294352158
chr14 95651776 95652092 41.5734964883878
chr14 95652425 95652741 40.6426710108063
chr14 95846925 95847241 69.5796418992971
chr14 95973657 95973973 47.0261007580817
chr14 95990074 95990390 51.890632263186
chr14 96000851 96001167 34.5289290435766
chr14 96011000 96011316 78.5245391789424
chr14 96715449 96715765 34.339484093669
chr14 96874268 96874584 30.4327213285279
chr14 96912555 96912871 40.6046681564875
chr14 97047356 97047672 49.6970133902482
chr14 97126487 97126803 55.1211445631002
chr14 97223132 97223448 50.2770432189036
chr14 97269364 97269680 112.076036079652
chr14 97275373 97275689 55.4437394499491
chr14 97297343 97297659 150.222910334986
chr14 97383770 97384046 215.610246673189
chr14 97387265 97387581 33.0672563481934
chr14 97543727 97544043 33.6088609517792
chr14 99942012 99942328 33.4864827822072
chr14 100038800 100039116 88.9083024225601
chr14 100072799 100073115 62.9359046615407
chr14 100476178 100476494 42.2973474182161
chr14 100534888 100535204 65.4143057517636
chr14 100606855 100607171 27.9546849941566
chr14 100609023 100609147 132.617276328598
chr14 100704230 100704546 30.0905721296952
chr14 100840062 100840378 34.3387987016971
chr14 100841781 100842097 96.5391201185331
chr14 100872869 100873185 30.5235330627534
chr14 100883800 100884116 29.6373804345761
chr14 100889949 100890265 52.0462814507611
chr14 100907262 100907578 41.2362490435518
chr14 101111107 101111423 40.6652843260769
chr14 101142488 101142804 60.0890113204466
chr14 101144409 101144725 38.7815852516164
chr14 101165438 101165754 57.360151195635
chr14 101222035 101222351 128.035678266575
chr14 101228438 101228754 62.9881245937234
chr14 101237611 101237865 264.619032927983
chr14 101257222 101257538 77.2729920626478
chr14 101331358 101331674 44.9332665890005
chr14 101337958 101338274 39.4095230471587
chr14 101782098 101782414 73.2757830676218
chr14 101826782 101827098 87.8367238977782
chr14 102094739 102095055 34.683782686967
chr14 102140254 102140570 42.9647635729235
chr14 102144443 102144578 151.065081356852
chr14 102145526 102145639 149.059079619861
chr14 102151533 102151849 51.7655119478834
chr14 102173679 102173995 37.7004336853418
chr14 102176533 102176849 48.2138938783055
chr14 102178763 102179079 26.9895871042796
chr14 102179928 102180244 35.8358247933769
chr14 102198525 102198841 43.7916659451544
chr14 102394212 102394528 67.0040299196423
chr14 102428838 102429154 31.7233980771333
chr14 102438696 102439012 27.1627771824609
chr14 102553258 102553574 58.3086480051199
chr14 102560438 102560754 32.0455055614506
chr14 102722201 102722517 58.409438239875
chr14 102783240 102783556 30.560359042058
chr14 102785862 102786178 28.810874832146
chr14 102927761 102928077 41.5861223778571
chr14 102970725 102971041 53.4059609094078
chr14 103000110 103000426 27.8847903598375
chr14 103018414 103018730 109.737798349455
chr14 103037399 103037715 41.4174359845055
chr14 103095499 103095815 70.4843713900442
chr14 103112286 103112602 121.813443376675
chr14 103294583 103294899 55.3062637772985
chr14 103466877 103467193 41.3023992797127
chr14 103565729 103566045 47.2883874442429
chr14 103574477 103574793 28.9340390090394
chr14 103585365 103585681 37.2905192145782
chr14 103588394 103588710 36.1421027002133
chr14 103671352 103671668 61.1373839131933
chr14 103775608 103775924 56.0914776545517
chr14 103780896 103781212 95.1934921777348
chr14 103781613 103781929 39.3291822327621
chr14 103798494 103798810 28.0651442314184
chr14 103826959 103827275 61.1785778263424
chr14 103829190 103829506 51.9925764477843
chr14 103844411 103844727 152.38577623716
chr14 103860704 103861020 70.1574380021736
chr14 103883954 103884270 34.4658076606881
chr14 103884765 103885081 47.8528815493461
chr14 103893889 103894205 51.4884051629525
chr14 103894088 103894404 33.8640255402859
chr14 103911507 103911823 80.630187583092
chr14 103985422 103985738 33.4653483631886
chr14 104197059 104197375 34.9057022493713
chr14 104387809 104388125 41.1730816141782
chr14 104390280 104390596 55.4945080042925
chr14 104410053 104410369 82.8329810228992
chr14 104625195 104625511 49.7875138590212
chr14 105049055 105049371 37.3622633133235
chr14 105167090 105167406 78.1903694373206
chr14 105282270 105282586 30.3607834019171
chr14 105481627 105481943 42.124050146307
chr14 105485611 105485927 28.752436763373
chr14 105487367 105487683 27.977572711405
chr14 105766957 105767273 40.8510706620347
chr14 106660092 106660408 58.1168845624328
chr15 22443691 22444007 79.2643638707814
chr15 22817391 22817707 27.0728499064843
chr15 23078605 23078921 27.9972856258066
chr15 23161916 23162232 62.1190005467349
chr15 23810605 23810921 51.2228989173942
chr15 25672096 25672412 32.7087523773106
chr15 26327277 26327593 93.5615039042328
chr15 27369633 27369949 79.5865891061376
chr15 27373065 27373145 152.666090891212
chr15 27465408 27465724 33.4250062660195
chr15 27480367 27480683 32.6342188140144
chr15 27699475 27699791 60.3777759248405
chr15 27713331 27713647 63.6351917493148
chr15 27777506 27777822 84.193399961762
chr15 27810841 27811157 26.7297542278918
chr15 28341086 28341402 29.4533426514192
chr15 29149693 29150009 75.4179161659143
chr15 29156447 29156677 208.481580948724
chr15 29157563 29157879 61.1217917469703
chr15 29219267 29219583 27.6283426939255
chr15 29247368 29247684 91.8481778723622
chr15 29248048 29248364 26.9373302423716
chr15 29260835 29261151 82.9682847635965
chr15 30113582 30113898 32.8947685815439
chr15 30917834 30918150 29.8018946625367
chr15 31270543 31270859 100.858935505636
chr15 31292005 31292321 51.9405180196787
chr15 31454169 31454485 27.5108213000994
chr15 31658005 31658321 31.728232238157
chr15 32950194 32950510 30.498289158169
chr15 33024030 33024346 28.8236881735975
chr15 33734647 33734963 86.618059441059
chr15 34248166 34248482 35.6830801357125
chr15 34339800 34339904 138.628308716642
chr15 34372159 34372475 40.1636061552294
chr15 34394024 34394340 38.8005190494018
chr15 34517021 34517337 33.3730943716706
chr15 34544758 34545074 29.2392379764864
chr15 34624072 34624388 99.825115184831
chr15 34630006 34630322 29.59653058531
chr15 34635242 34635558 26.8266884074104
chr15 34940575 34940891 27.8785333455533
chr15 34942441 34942757 27.0087327123442
chr15 34944917 34945233 106.944772555387
chr15 34946935 34947087 194.31552927984
chr15 34947719 34947827 156.12289810242
chr15 34949783 34949953 208.182981448183
chr15 35261841 35262157 64.7185876199525
chr15 35331347 35331663 27.0255466996503
chr15 35459008 35459207 221.929414403897
chr15 35465680 35465996 40.1126760785926
chr15 35599872 35600188 52.3881636720943
chr15 35774267 35774583 29.3575081142535
chr15 35840008 35840324 38.4891240225938
chr15 35849766 35849948 259.699691499075
chr15 35851925 35852241 29.6122715757183
chr15 35965356 35965672 84.1640709691483
chr15 35982919 35983235 32.054836478573
chr15 36626336 36626652 29.974194933754
chr15 36720600 36720813 246.613265149343
chr15 36721936 36722252 31.0820850556222
chr15 36741497 36741813 81.8555641290936
chr15 37244088 37244404 45.4032488148306
chr15 37294235 37294551 31.2417868708013
chr15 37392830 37393146 36.4636943667678
chr15 37509772 37510088 31.5670570498087
chr15 37513587 37513903 29.7649984951057
chr15 38546664 38546980 48.0835117330736
chr15 38616119 38616435 28.2350193538272
chr15 38730179 38730495 68.5935939305463
chr15 38730382 38730698 51.4214325679538
chr15 38746138 38746454 38.9180191039957
chr15 38750917 38751233 31.3412791826229
chr15 38881694 38882010 68.2155519392351
chr15 38894198 38894514 170.414541765929
chr15 39432175 39432491 99.0693478380143
chr15 39689164 39689480 34.4743672818667
chr15 39809322 39809638 118.615261878637
chr15 39991283 39991381 147.032243146926
chr15 39996949 39997265 114.733156982256
chr15 40169929 40170245 37.2672961192647
chr15 40174877 40175193 81.271841799624
chr15 40189519 40189835 131.316575511599
chr15 40373060 40373376 64.5222962494596
chr15 40373879 40374195 43.1099548854365
chr15 40390993 40391309 74.1299392667774
chr15 40397039 40397355 36.0940873781321
chr15 40401164 40401480 57.4977641397259
chr15 40429956 40430272 42.0345245756211
chr15 40535304 40535620 37.023318666075
chr15 40566910 40567226 28.0107566399259
chr15 40601101 40601417 37.5995579081806
chr15 40622754 40623070 42.9649025939951
chr15 40660325 40660641 29.4122606525006
chr15 40674985 40675301 35.1570393104776
chr15 40719460 40719776 66.38835330978
chr15 40799211 40799527 36.6503489612923
chr15 40851579 40851895 152.632209628172
chr15 40885968 40886284 57.0515843652563
chr15 41037877 41038193 37.351426771946
chr15 41047356 41047672 38.1033806554423
chr15 41118427 41118591 229.094715548671
chr15 41123097 41123413 42.7255430993487
chr15 41139581 41139897 41.3214300463007
chr15 41245317 41245633 34.2588412557131
chr15 41408675 41408991 74.1071284380665
chr15 41523322 41523638 36.2051664137487
chr15 41525699 41526015 164.90968617571
chr15 41626723 41627039 40.9173909186015
chr15 41694556 41694872 55.3390860443377
chr15 41701902 41702218 104.355473193096
chr15 41769577 41769684 133.60637846559
chr15 41788119 41788435 30.3524655096063
chr15 41855048 41855364 50.8825768284769
chr15 41860675 41860991 27.474033785517
chr15 41952704 41953020 37.6612949879132
chr15 41954059 41954375 32.1487135034711
chr15 41983512 41983828 28.0579336598317
chr15 42082363 42082679 36.8090754969248
chr15 42083031 42083347 51.6390850665516
chr15 42209914 42210230 29.9770916511613
chr15 42272064 42272380 26.8990557836796
chr15 42450572 42450888 30.8090600093266
chr15 42565194 42565510 31.3283534395179
chr15 42578690 42579006 60.2461921116588
chr15 42783264 42783580 72.7038107142535
chr15 42787142 42787458 36.5754409328638
chr15 42787626 42787942 42.6671471685948
chr15 42791460 42791776 34.2983895194686
chr15 42792225 42792541 79.5448703810121
chr15 42866554 42866870 34.7588452056517
chr15 42876599 42876915 152.339514975168
chr15 42894719 42895035 45.2013269579595
chr15 42902854 42903170 39.2099922369767
chr15 42904620 42904936 27.1734079382939
chr15 43029207 43029523 43.3834712778052
chr15 43213072 43213388 30.7114793925945
chr15 43386850 43387166 43.6961223671132
chr15 43462154 43462470 47.5518055852105
chr15 43477403 43477719 28.9759127709039
chr15 43513348 43513664 58.8122074862474
chr15 43522806 43523122 67.8744791027809
chr15 43577726 43578042 28.122260181293
chr15 43733068 43733384 82.3238016393006
chr15 43762094 43762410 49.2747252355591
chr15 43802740 43803056 37.8770095508564
chr15 43806358 43806674 32.4618176182397
chr15 43810614 43810930 27.5805286901033
chr15 44084076 44084392 31.1538196948961
chr15 44580648 44580964 30.597273500095
chr15 44589423 44589739 45.2877511236868
chr15 44677254 44677570 28.2453568297816
chr15 44719242 44719558 57.5597029456506
chr15 44975438 44975754 46.7818477908874
chr15 45016490 45016806 67.5738095879153
chr15 45018841 45019157 61.0026406159753
chr15 45020824 45021140 83.5136234927348
chr15 45076394 45076710 29.4601447313177
chr15 45084966 45085282 64.5782479584684
chr15 45112812 45113128 27.9391552624965
chr15 45341009 45341152 141.96163613977
chr15 45341509 45341633 149.413997734244
chr15 45410313 45410629 35.0925225271372
chr15 45461464 45461780 36.4222904969725
chr15 45490722 45491038 32.5793037878296
chr15 45492511 45492827 69.8976353845161
chr15 45493170 45493486 54.5399764746853
chr15 45504721 45505037 37.5049757070477
chr15 45517712 45518028 38.5974013317871
chr15 45694354 45694670 28.2109168737802
chr15 45709921 45710004 138.444305235196
chr15 45879298 45879614 40.8639648663843
chr15 48653088 48653404 29.368248475823
chr15 48843388 48843704 61.3391849501443
chr15 48847707 48848023 82.885513319485
chr15 48872637 48872762 164.613088595243
chr15 48882903 48883219 121.189959767669
chr15 48975178 48975494 32.2733611289128
chr15 48988392 48988708 69.2446930252915
chr15 49011857 49012173 45.6118893866185
chr15 49015008 49015324 91.136540371483
chr15 49144208 49144524 80.1118923929816
chr15 49150687 49151003 50.5313220087347
chr15 49175940 49176256 27.8733242350892
chr15 49218001 49218317 59.8330719619399
chr15 49338578 49338894 48.828740850867
chr15 49447752 49448068 64.2952104644023
chr15 49462250 49462566 40.6355053010436
chr15 49913031 49913347 47.8276524708096
chr15 49936696 49937012 33.9279291339395
chr15 50039500 50039816 132.93438458828
chr15 50429504 50429820 39.8748934871737
chr15 50481855 50482171 35.4864404204288
chr15 50550121 50550437 28.6362258526959
chr15 50552774 50553018 157.273716785759
chr15 50553229 50553619 307.562445066106
chr15 50710319 50710635 48.7152002651785
chr15 50716335 50716651 27.1788062713941
chr15 50835805 50836121 27.7754656105904
chr15 50885987 50886303 43.3824197160093
chr15 50886623 50886745 162.845758786014
chr15 50916866 50917182 27.7190059871515
chr15 50933608 50933924 27.1651710575683
chr15 50969298 50969614 34.8263556605488
chr15 51045747 51046063 57.8552608665944
chr15 51057305 51057621 34.3799330584346
chr15 51149946 51150262 29.4397468765169
chr15 51164085 51164401 26.8716297737412
chr15 51172824 51173140 75.3624908366866
chr15 51200673 51200989 61.2820117753777
chr15 51296266 51296582 85.5483776135552
chr15 51477468 51477784 100.697997087062
chr15 51520681 51520997 61.1471660098533
chr15 51673408 51673724 34.58005907264
chr15 51870162 51870478 26.949839520449
chr15 51892319 51892635 40.1448876195473
chr15 51915759 51916075 30.3010725902346
chr15 51939451 51939564 194.498707437437
chr15 51944478 51944602 130.163013048902
chr15 51964403 51964719 29.9823097239851
chr15 51984440 51984756 33.9180958029824
chr15 51989409 51989725 46.512130722462
chr15 51994942 51995258 74.9429697540126
chr15 51998617 51998933 27.0163018210963
chr15 52108843 52109159 49.5094174376566
chr15 52121232 52121548 50.7707607731415
chr15 52138647 52138963 34.7388234643122
chr15 52171066 52171382 56.9312757214835
chr15 52273719 52274035 44.2084044285148
chr15 52274300 52274616 56.4250624587498
chr15 52305333 52305649 49.7098799098442
chr15 52313352 52313668 93.0051149478227
chr15 52392974 52393290 27.0345109810585
chr15 52408323 52408639 53.1181070573351
chr15 52429949 52430265 48.0326705083673
chr15 52848745 52849061 45.7014251526089
chr15 55489017 55489333 41.3299268335286
chr15 55529771 55529978 221.517448923404
chr15 55532085 55532188 165.195005967787
chr15 55542652 55542968 90.0330495361944
chr15 55571886 55572202 126.592700006507
chr15 55574485 55574801 89.6867409082629
chr15 55611174 55611490 35.0605184415876
chr15 55695768 55696084 141.855501353619
chr15 56332831 56332917 146.378752462047
chr15 56537482 56537798 28.5191467687989
chr15 56538193 56538509 59.2507665150834
chr15 56543686 56544002 122.499503812901
chr15 56612655 56612812 195.130048373743
chr15 56844941 56845257 62.0146237630263
chr15 57007449 57007765 35.7020853885806
chr15 57029552 57029868 79.4409792080375
chr15 57059536 57059852 26.7245359134559
chr15 57210634 57210950 40.1286564334493
chr15 57215490 57215569 143.756174971364
chr15 57263397 57263713 30.1170067714246
chr15 57264604 57264920 34.4583292901099
chr15 57435944 57436260 37.0527789118468
chr15 57604500 57604816 27.8214668124599
chr15 57614361 57614627 326.657609382437
chr15 57615996 57616312 42.0258926460995
chr15 57616213 57616529 36.9687106176606
chr15 57620761 57621077 38.5368873253264
chr15 57627541 57627857 27.4282373719647
chr15 57675213 57675529 71.9551105027423
chr15 57998669 57998985 55.2283291716692
chr15 58024981 58025297 48.1791014327626
chr15 58242562 58242878 128.579712128635
chr15 58306305 58306621 128.629425370643
chr15 58330197 58330513 32.2164765772728
chr15 58395716 58396032 33.3387909569025
chr15 58400325 58400641 67.7454655259376
chr15 58403203 58403406 127.476713553339
chr15 58403517 58403683 67.4187730995724
chr15 58404047 58404200 150.953626783131
chr15 58405631 58405947 38.040284469133
chr15 58407039 58407355 111.053938475264
chr15 58427141 58427457 36.6821630029092
chr15 58435103 58435419 72.3361144131945
chr15 58457898 58458214 32.2696852150784
chr15 58459234 58459550 70.2737490944566
chr15 58471985 58472205 285.478771075918
chr15 58481300 58481616 74.0779041111997
chr15 58495848 58495944 129.894560572732
chr15 58525607 58525923 36.3341210607417
chr15 58541859 58542175 56.6042193025209
chr15 58604303 58604619 31.0290495345551
chr15 58624473 58624644 170.016302862462
chr15 58644242 58644558 66.6701362516097
chr15 58684893 58685209 33.2416589340429
chr15 58691986 58692302 99.8065385076962
chr15 58696340 58696656 38.7527993661651
chr15 58707926 58708242 45.6411094262199
chr15 58722305 58722427 163.360683031856
chr15 58778297 58778613 48.3343577305
chr15 58785193 58785509 37.7641633160116
chr15 58813691 58814007 129.218391340931
chr15 58838910 58839226 84.5261229418595
chr15 58843875 58844191 48.5097207114732
chr15 58961410 58961726 66.7058719454933
chr15 59063025 59063341 44.9228445309642
chr15 59125833 59126149 67.746394508265
chr15 59309624 59309940 40.5334818119183
chr15 59403502 59403818 44.5863458330945
chr15 59430373 59430689 29.2973595347084
chr15 59765490 59765806 31.2732421329378
chr15 59836021 59836337 28.2473669838977
chr15 59977871 59978187 71.9435487318158
chr15 59988510 59988826 27.1538634959781
chr15 60689126 60689442 42.3468724798629
chr15 60709283 60709599 36.6030851207085
chr15 60771308 60771624 37.1776136801374
chr15 60907419 60907735 59.3495791422114
chr15 61913433 61913749 106.597809992562
chr15 62386648 62386964 102.927169127637
chr15 62411620 62411936 83.1569975421273
chr15 63343548 63343864 104.585261677484
chr15 63365982 63366298 26.8271756265166
chr15 63402200 63402516 69.8107467091979
chr15 63469422 63469738 39.5478824294402
chr15 63484602 63484918 67.8421796060024
chr15 63486129 63486445 56.7069220789036
chr15 63493091 63493407 44.6082156251108
chr15 63504346 63504662 68.2689934610466
chr15 63510294 63510610 43.5963288147973
chr15 63592233 63592549 86.0887925541879
chr15 63637248 63637348 136.614534921116
chr15 63654533 63654849 50.9249023137451
chr15 63655526 63655842 68.8084840177906
chr15 63664570 63664886 40.8856561974818
chr15 63683782 63684098 58.4946464603209
chr15 63688047 63688169 147.470864627387
chr15 63690675 63690991 43.1614286090389
chr15 63778655 63778971 63.4169890247957
chr15 63790050 63790366 40.2304416860641
chr15 63795355 63795671 38.4065827045221
chr15 63795915 63796231 66.2718340103332
chr15 63796616 63796932 61.1118936817622
chr15 63816550 63816866 67.8448750035803
chr15 63837721 63838037 28.9379353352324
chr15 64023970 64024286 53.7323076108755
chr15 64110440 64110756 45.2308283975254
chr15 64126526 64126745 239.885146182008
chr15 64128842 64129158 34.3741068668942
chr15 64134231 64134547 51.4375901223455
chr15 64187552 64187716 180.439003528855
chr15 64189083 64189214 150.88697973337
chr15 64211082 64211398 66.4432279412938
chr15 64278954 64279270 48.2977887592335
chr15 64296840 64297156 33.5547887280167
chr15 64386148 64386464 31.7720690421845
chr15 64388028 64388344 61.1377573342773
chr15 64439081 64439397 47.0718508873624
chr15 64490167 64490483 33.40836553825
chr15 64497388 64497704 58.2160996200443
chr15 64509317 64509633 119.701623682994
chr15 64525563 64525879 56.9112462470997
chr15 64538978 64539294 85.4237758712002
chr15 64540223 64540539 35.9242580109925
chr15 64679813 64680129 45.9067762754045
chr15 64722469 64722785 121.009977533162
chr15 64731375 64731522 185.29962231515
chr15 64751597 64751913 31.4466705918362
chr15 64752544 64752860 57.0883030643014
chr15 64754042 64754358 114.351098388098
chr15 64853233 64853549 46.8410704055173
chr15 64856179 64856495 128.258944160583
chr15 64864059 64864375 33.0013847593051
chr15 64987842 64987998 230.364800408981
chr15 65230470 65230786 70.6200472233359
chr15 65282191 65282507 29.7972889362684
chr15 65504499 65504815 75.8274460915303
chr15 65510347 65510663 59.3490336847711
chr15 65529333 65529649 90.7344146591389
chr15 65544969 65545285 56.0829280993639
chr15 65568044 65568360 53.2044364692736
chr15 65588270 65588586 100.305350899081
chr15 65596114 65596430 45.5148853408083
chr15 65596940 65597256 65.7426700832797
chr15 65809378 65809694 41.1936327502554
chr15 65809946 65810262 39.5296636182346
chr15 65843570 65843886 67.6312642571479
chr15 65903415 65903731 53.6508111242665
chr15 66036083 66036399 30.5204949610938
chr15 66049619 66049935 31.9359698827698
chr15 66070533 66070849 48.1174299397778
chr15 66076214 66076530 89.462256378175
chr15 66080090 66080406 33.2174825368848
chr15 66088931 66089247 58.2531270621401
chr15 66089733 66090049 31.7847112029811
chr15 66097560 66097700 177.288189551265
chr15 66111283 66111599 32.4953802084777
chr15 66112059 66112375 98.1816280516716
chr15 66116510 66116826 35.5292703021372
chr15 66129936 66130252 28.2697222496388
chr15 66131896 66132212 111.117620447733
chr15 66155041 66155357 49.1074757927151
chr15 66161258 66161574 54.1082361254713
chr15 66161703 66162019 28.1895224589212
chr15 66162792 66163108 40.9677022658142
chr15 66194750 66195066 32.7060502848236
chr15 66263465 66263781 87.4715311393606
chr15 66525963 66526279 29.7740773239958
chr15 66584652 66584968 28.8657949285097
chr15 66585615 66585931 27.0439841428678
chr15 66615768 66616084 58.1284372782582
chr15 66662072 66662388 38.6393494539676
chr15 66662543 66662859 29.512256834395
chr15 66678881 66679197 36.6964870282392
chr15 66773598 66773914 84.0459933793196
chr15 66790054 66790370 44.4199724771381
chr15 66884955 66885271 28.5069174763364
chr15 66914500 66914816 43.9674716337396
chr15 66916601 66916917 26.8796212072928
chr15 66921293 66921609 62.7710743468329
chr15 66923242 66923558 112.14573729956
chr15 66947283 66947599 27.6058954295122
chr15 66953986 66954302 129.154644146559
chr15 66972080 66972317 200.43672529947
chr15 66994391 66994707 73.3441883960376
chr15 67095458 67095774 68.3724942816668
chr15 67142336 67142652 29.2077271745994
chr15 67184179 67184495 88.2399852302254
chr15 67224087 67224403 59.2944888898893
chr15 67316718 67317034 82.4631589275125
chr15 67320235 67320551 28.3574216166886
chr15 67356606 67356922 43.9173819402875
chr15 67368580 67368896 99.0786924352492
chr15 67373409 67373725 74.3407015082595
chr15 67374546 67374862 72.7426445230833
chr15 67383579 67383911 349.77877545678
chr15 67399395 67399711 55.070748753311
chr15 67417899 67418215 49.3234992800355
chr15 67442441 67442757 32.385077493489
chr15 67471221 67471537 72.5763753190455
chr15 67546912 67547228 36.3231557296268
chr15 67662594 67662910 85.39885039291
chr15 67813852 67814168 28.2712144985499
chr15 67842829 67843145 54.4562256968036
chr15 67871542 67871858 57.5399807357481
chr15 67963018 67963334 31.227838705781
chr15 67972920 67973236 114.913950356127
chr15 68037986 68038302 35.139138828911
chr15 68092216 68092532 68.0928281626617
chr15 68174766 68175082 112.514905077427
chr15 68176959 68177275 62.2050552201632
chr15 68184996 68185312 47.9668900828817
chr15 68192941 68193257 38.3204851202736
chr15 68232708 68233024 50.7455122737557
chr15 68315736 68316052 68.6823767023171
chr15 68346259 68346575 52.0370450802863
chr15 68498338 68498654 42.8202005966418
chr15 68569890 68570206 37.9118711178628
chr15 68756325 68756641 28.5548426801028
chr15 68828718 68829034 27.1392036112585
chr15 68936425 68936741 39.2646411099808
chr15 68996833 68997149 36.8128541244068
chr15 69276522 69276838 107.671911904598
chr15 69284158 69284346 204.765737280297
chr15 69335892 69336208 28.1525137309644
chr15 69407014 69407330 52.5703001326273
chr15 69450780 69451096 42.4705802454826
chr15 69455476 69455792 29.2860350797713
chr15 69457493 69457809 64.0565498699257
chr15 69744402 69744718 29.6044571617055
chr15 69755160 69755476 38.6994811648328
chr15 70168458 70168774 57.2586717282101
chr15 70379049 70379365 33.9205137302648
chr15 70384408 70384533 155.863194551836
chr15 70403685 70404001 40.8528420161261
chr15 70672813 70673129 29.1902590620882
chr15 70731752 70732068 116.853636968319
chr15 70733099 70733415 34.1577603515994
chr15 70740383 70740541 156.677958437607
chr15 70755223 70755539 95.6339297861455
chr15 70755762 70756078 34.419788314924
chr15 71149189 71149505 27.425489317455
chr15 71534593 71534909 35.270942593191
chr15 72520840 72521156 87.2936858899468
chr15 72523578 72523894 43.3492686405417
chr15 72524541 72524857 131.494043224894
chr15 72529815 72530131 123.393085097092
chr15 72565067 72565383 32.8510458231629
chr15 72668228 72668544 47.0534097163646
chr15 73075947 73076263 48.0839116108672
chr15 73767258 73767352 176.607036022709
chr15 73797265 73797581 143.081063597805
chr15 73980782 73981098 45.4961739358915
chr15 74073297 74073613 44.7030811917492
chr15 74073887 74074203 28.7128113991971
chr15 74284011 74284327 54.5972619169835
chr15 74284529 74284845 39.0076043581128
chr15 74583532 74583848 57.0715879786009
chr15 74604110 74604426 41.1759918092377
chr15 74607983 74608299 33.1980736235052
chr15 74681898 74682183 390.440531152665
chr15 74684814 74685130 51.4177909959966
chr15 74717991 74718307 55.2402514640193
chr15 74753354 74753670 46.5189210025157
chr15 74834227 74834543 61.2839903429624
chr15 74838529 74838845 110.588887060223
chr15 74845147 74845463 28.7103410873076
chr15 74872852 74873168 48.710024309604
chr15 74877179 74877495 96.2958633288139
chr15 74902837 74903153 75.6947373298931
chr15 75009052 75009368 27.6302899214411
chr15 75069754 75070070 27.2194835037201
chr15 75135454 75135770 29.9067593443457
chr15 75230373 75230689 33.5012260779717
chr15 75246914 75247110 250.301470950578
chr15 75315573 75315889 48.7900574330036
chr15 75331487 75331803 35.7163215955561
chr15 75335367 75335683 82.1363181635914
chr15 75335954 75336270 88.0843517603069
chr15 75339493 75339809 76.0107683648297
chr15 75358362 75358615 247.318289173212
chr15 75358527 75358843 60.8782360043709
chr15 75359474 75359790 38.6824105747006
chr15 75404630 75404946 137.458448258131
chr15 75417630 75417946 35.369100743387
chr15 75432567 75432883 81.0464773058586
chr15 75442349 75442665 39.5284960239494
chr15 75455748 75455890 163.211473340751
chr15 75458890 75459206 42.6729221444911
chr15 75459890 75460206 29.7272175937499
chr15 75463837 75464153 42.8710780161896
chr15 75497120 75497436 38.9883489524226
chr15 75628199 75628515 49.6838498229827
chr15 75660187 75660503 29.560475529462
chr15 75746638 75746954 33.6563006300575
chr15 75834880 75835196 30.4607986296407
chr15 75918052 75918368 83.5087635779403
chr15 75943672 75943988 92.9996564191765
chr15 75986603 75986919 31.5586632949668
chr15 76050749 76051065 64.8105529764147
chr15 76091575 76091891 29.7883134856751
chr15 76123328 76123644 37.1352471380429
chr15 76123911 76124227 81.2358436363861
chr15 76156848 76157164 42.5662204407514
chr15 76191853 76192169 27.3619178825196
chr15 76194546 76194862 46.1834872399871
chr15 76628645 76628961 40.7319911430802
chr15 77707179 77707495 55.2733048331601
chr15 77713278 77713594 30.0008974780443
chr15 77914831 77915147 39.202968962827
chr15 78025089 78025405 31.9930294253434
chr15 78029854 78030170 136.081259977065
chr15 78441312 78441628 27.152759688704
chr15 78569002 78569318 34.300334775103
chr15 78591897 78592213 28.2119865455318
chr15 78598761 78599077 68.6656531555748
chr15 78730063 78730379 34.5234467041924
chr15 78857366 78857682 42.6140190161026
chr15 79152831 79153147 44.6361818697523
chr15 79229580 79229710 157.254437010283
chr15 79296800 79297116 40.1575343572761
chr15 79299506 79299822 30.7476142605028
chr15 79471372 79471688 66.7727184173323
chr15 80145826 80146142 42.0301850221271
chr15 80170432 80170748 27.9554950694041
chr15 80173636 80173952 33.9336723610096
chr15 80346577 80346893 84.6785310776133
chr15 80386242 80386558 29.4937004080321
chr15 80446268 80446584 27.1730157634513
chr15 80447877 80448193 45.1802374616853
chr15 80452981 80453297 71.0308615869853
chr15 81194683 81194999 93.6451100747415
chr15 81271115 81271431 32.539518501666
chr15 81292071 81292387 46.2673922587686
chr15 81377687 81377799 147.244986548616
chr15 81384524 81384840 27.7817012595665
chr15 81388079 81388395 111.280336472747
chr15 81391514 81391676 147.996234340849
chr15 81400221 81400537 108.061959764587
chr15 81456873 81457189 55.936095626792
chr15 81459751 81459836 134.215370114424
chr15 81558793 81559109 33.6806934506828
chr15 82141097 82141413 86.3357892433768
chr15 82232000 82232316 35.9207335148392
chr15 82233121 82233437 70.8287787829309
chr15 82234559 82234875 159.458860440294
chr15 82237408 82237553 180.007723162711
chr15 82240022 82240338 46.65739884149
chr15 82243187 82243503 56.5930900073246
chr15 82310556 82310872 84.3339341431577
chr15 82338391 82338707 39.6127909843794
chr15 82386148 82386464 66.0436997574471
chr15 82402516 82402832 35.6762935020209
chr15 82439274 82439590 57.8785394203174
chr15 82524148 82524464 46.7110619333467
chr15 82559523 82559839 41.867591177227
chr15 82579629 82579945 31.8705182050425
chr15 83235446 83235762 32.6586497163837
chr15 83244162 83244478 42.3432924442707
chr15 83304584 83304900 87.4035857806418
chr15 83309448 83309764 33.348193680077
chr15 83316281 83316597 32.9652250457075
chr15 83419064 83419380 66.9344670603659
chr15 83471286 83471602 124.072565342517
chr15 83518435 83518531 135.973876523595
chr15 83680327 83680643 29.2922394932837
chr15 83751775 83752091 38.0577049720737
chr15 83754917 83755233 33.8591648330739
chr15 83761281 83761455 217.29394871396
chr15 83777323 83777639 45.1023655432043
chr15 83847629 83847945 115.954701795457
chr15 84131726 84132042 114.313261918298
chr15 84141551 84141867 38.716801585516
chr15 85078093 85078409 60.1809949949616
chr15 85278289 85278605 92.1760959999874
chr15 85294081 85294397 39.2004540424483
chr15 85473224 85473540 58.0133740586941
chr15 85493678 85493994 92.5876660017889
chr15 85498571 85498887 35.1554147136448
chr15 85504264 85504580 46.3008637563757
chr15 85523482 85523798 29.4771157789776
chr15 85524454 85524770 39.3327263783022
chr15 85567295 85567611 69.9529979391593
chr15 85590467 85590783 78.1044933299754
chr15 85661481 85661579 150.391891911376
chr15 85731306 85731622 44.365323362939
chr15 85831453 85831769 47.9272375638129
chr15 88151886 88152202 43.2229592288567
chr15 88153679 88153788 156.026065420705
chr15 88162522 88162838 54.1240530236376
chr15 88167112 88167428 28.2681271271253
chr15 88170100 88170416 51.8340614389915
chr15 88175646 88175962 43.8264514363168
chr15 88197047 88197363 28.6611155529422
chr15 88212354 88212670 31.6929042645399
chr15 88214680 88214820 193.507766820524
chr15 88225791 88226107 48.8305342354078
chr15 88288099 88288415 72.4942267991785
chr15 89009115 89009431 32.4472604730869
chr15 89079246 89079562 33.1779160979493
chr15 89079951 89080267 56.2107241705683
chr15 89085510 89085826 49.1418907482832
chr15 89089812 89090128 31.215978314316
chr15 89106813 89107129 75.9276622420231
chr15 89157737 89158053 32.4695753285384
chr15 89181980 89182296 106.535834841151
chr15 89408166 89408482 29.4178872115495
chr15 89447990 89448306 29.1600559524568
chr15 89463798 89464114 36.7825611985475
chr15 89482193 89482509 52.1439046186369
chr15 89528724 89529040 29.5446432659985
chr15 89529038 89529354 34.1797259320971
chr15 89531672 89531988 28.8227946498185
chr15 89545548 89545864 45.8554362587789
chr15 89613792 89614108 51.2526921172445
chr15 89618025 89618136 152.587498079258
chr15 89623714 89624030 98.1340812808705
chr15 89631189 89631505 53.3300369263266
chr15 89769893 89770209 54.7577069919889
chr15 89786942 89787258 35.6572047667139
chr15 89878176 89878492 113.919850960512
chr15 90358257 90358573 65.5182520637525
chr15 90581500 90581816 103.683096902914
chr15 90583941 90584257 34.3690776829655
chr15 90605253 90605569 37.9069871647106
chr15 90657582 90657898 26.8690607044897
chr15 90685955 90686271 63.4776842854234
chr15 90686474 90686790 133.016535164042
chr15 90708885 90709201 47.3913520317434
chr15 90727237 90727553 142.560375840517
chr15 90784817 90785133 40.1108990226072
chr15 90844518 90844834 27.8642166895942
chr15 90905270 90905586 29.2976180229734
chr15 90908703 90909019 31.8330269873733
chr15 90944103 90944419 46.0975049997626
chr15 91084069 91084385 107.67689631361
chr15 91101399 91101715 30.5366232739548
chr15 91130250 91130566 30.438276728628
chr15 91163637 91163953 38.9254884024824
chr15 91191783 91192099 120.241890689462
chr15 91193927 91194243 41.0463174529564
chr15 91229317 91229633 40.3342146167079
chr15 91379556 91379872 57.6366097971659
chr15 91384320 91384540 286.502629583404
chr15 91385066 91385382 92.0504550148264
chr15 91412392 91412708 67.3649313176164
chr15 91412995 91413311 36.1222862735128
chr15 91439017 91439333 59.0648751296623
chr15 91444952 91445291 302.169249386162
chr15 91459071 91459387 39.5047810885605
chr15 91475629 91475945 35.2957638624134
chr15 91497853 91498169 28.1823993037427
chr15 91547706 91548022 111.872425521167
chr15 91565739 91566055 27.8073300337991
chr15 91590728 91591044 29.0380267836224
chr15 92014676 92014992 113.41632630757
chr15 92015451 92015767 49.9234196153084
chr15 92020115 92020431 57.183306409807
chr15 92021923 92022098 245.834859155891
chr15 92079952 92080268 68.8076609601482
chr15 93160818 93161134 83.4562412931022
chr15 93188235 93188551 82.0010988768198
chr15 93347288 93347423 166.476040678374
chr15 93352366 93352682 67.988301232572
chr15 93392114 93392430 75.8976023321716
chr15 93421746 93422062 63.1440880524506
chr15 93447415 93447731 39.0460028885409
chr15 93450016 93450332 28.229318663465
chr15 93461142 93461458 46.8262440039957
chr15 93570655 93570971 32.07473860715
chr15 95388020 95388336 33.2889808468495
chr15 95388478 95388794 60.8866939262982
chr15 95713978 95714124 154.566350470939
chr15 95719573 95719889 54.217100047818
chr15 95790328 95790644 35.0812247277784
chr15 96100840 96101156 38.5765979792408
chr15 96103106 96103422 132.849454793036
chr15 96173058 96173374 48.7088258934921
chr15 96227939 96228255 103.752466501325
chr15 96241510 96241826 84.6345681081787
chr15 96253354 96253611 308.060425155452
chr15 96269879 96270195 40.3126938312717
chr15 96472648 96472863 298.525380512881
chr15 96473697 96474013 27.5968415491174
chr15 96515424 96515740 49.3598996343558
chr15 96586178 96586494 27.3501163608875
chr15 96596604 96596920 28.8896138164654
chr15 96610375 96610691 34.363939511043
chr15 96662082 96662398 29.5270676987174
chr15 96705622 96705938 44.6695823276531
chr15 96816810 96817276 151.541997912564
chr15 96833937 96834253 47.9943242744767
chr15 96870544 96870860 30.9638691203109
chr15 96935601 96935917 38.1129544928733
chr15 96965449 96965765 38.2652275107552
chr15 97068268 97068584 29.7544114750388
chr15 98503477 98503793 69.8433736919753
chr15 98521673 98521989 50.662972075192
chr15 98536561 98536877 75.5220741634979
chr15 98619693 98620009 56.2399477542867
chr15 99440175 99440491 28.4421949225587
chr15 99526558 99526874 44.3157142843845
chr15 99791061 99791377 33.0260946814447
chr15 99850981 99851297 28.2594521914741
chr15 99852481 99852797 68.1519584078372
chr15 100106016 100106332 33.3934665634174
chr15 100243844 100244160 82.9175726584708
chr15 100526507 100526823 35.6299309314171
chr15 100775229 100775545 79.1260843234434
chr15 100781799 100782115 72.1898190562725
chr15 101137034 101137350 107.20265166196
chr15 101142228 101142544 29.3846095055311
chr15 101647846 101648162 59.6518947955379
chr15 101648333 101648649 33.6111047236414
chr15 101653828 101654144 33.6258225594862
chr15 101689485 101689801 34.9823728586719
chr15 101708412 101708728 110.042998105705
chr15 101795823 101796139 140.90727634445
chr15 101835397 101835713 33.9029032721125
chr15 101986486 101986604 159.222261833901
chr15 101991643 101991751 164.043053079825
chr15 101995804 101996120 27.7008383680077
chr15 102192528 102192844 27.1731184186403
chr15 102198175 102198491 29.6721515437327
chr15 102271969 102272285 44.4685375660988
chr16 126760 127076 27.1529393497904
chr16 146940 147256 49.6839688175019
chr16 154976 155292 89.3822675014517
chr16 163500 163790 298.244284567231
chr16 169928 170244 79.2196991757805
chr16 193024 193340 158.148223561648
chr16 194919 195235 59.5540474806042
chr16 228288 228604 44.9170507216859
chr16 302662 302978 34.1059676807784
chr16 374406 374722 77.6157877155355
chr16 438224 438540 29.5792432970537
chr16 455727 456043 71.2049969188985
chr16 506863 507179 50.4796695957627
chr16 617120 617436 35.4642936079149
chr16 686619 686935 65.9808101628946
chr16 717873 718189 57.5741309462613
chr16 734274 734590 27.9674416937533
chr16 740306 740622 35.2119295261268
chr16 770418 770734 34.4506565629821
chr16 1001728 1002044 34.1874535401192
chr16 1347069 1347150 115.799076533231
chr16 1358596 1358912 27.0235408895749
chr16 1381700 1382016 39.5520667642881
chr16 1401780 1402096 39.5102647063997
chr16 1428918 1429234 68.2923775423115
chr16 1470666 1470982 94.5382578684926
chr16 1524908 1525224 54.0749716462476
chr16 1543386 1543567 200.716321857928
chr16 1877033 1877349 43.394122940259
chr16 1882920 1883000 158.092842082315
chr16 1979687 1980003 29.476696966314
chr16 1991966 1992282 45.3234797592387
chr16 1994203 1994519 54.2936008408237
chr16 2021863 2022179 52.5733685658639
chr16 2033966 2034282 33.2868700515601
chr16 2059791 2060107 38.41357731836
chr16 2203715 2204031 34.5192648228577
chr16 2301536 2301852 31.1573055929188
chr16 2317977 2318293 43.6678209932964
chr16 2390863 2391179 33.2736473052779
chr16 2414857 2415173 27.1635630685598
chr16 2529638 2529730 141.836822468111
chr16 2535011 2535327 44.5492409112774
chr16 2653187 2653503 39.8312133873677
chr16 2732297 2732613 68.2097229007558
chr16 2800956 2801272 34.9136677616479
chr16 2844497 2844813 39.7657727173781
chr16 2845829 2846145 39.3791211376494
chr16 2892550 2892866 30.7979741798713
chr16 2918023 2918339 29.1076166944734
chr16 3019177 3019493 28.0716787322998
chr16 3031626 3031942 44.369536213329
chr16 3033714 3034030 30.5302519063651
chr16 3055915 3056231 35.3798533824513
chr16 3057174 3057490 76.690080251292
chr16 3058085 3058401 29.6733289651542
chr16 3072319 3072635 44.0194346554943
chr16 3200546 3200862 84.0180064412628
chr16 3202235 3202551 49.8886033882325
chr16 3202767 3203083 88.5679144687009
chr16 3207267 3207583 62.1636471636488
chr16 3208818 3209134 54.4198544785062
chr16 3225516 3225832 38.1670970898452
chr16 3230421 3230737 43.7441606872895
chr16 3232530 3232846 34.8131855071628
chr16 3239502 3239818 28.1966002095983
chr16 3398888 3399204 122.859439584616
chr16 3438451 3438590 176.785973258541
chr16 3550738 3551054 38.5171117731078
chr16 3696240 3696556 32.1231829588676
chr16 3746947 3747263 51.1189855059548
chr16 3892178 3892494 36.5695875240465
chr16 3896630 3896946 129.193720109745
chr16 3923535 3923851 45.0826990436326
chr16 4357523 4357839 40.257193396067
chr16 4420822 4421138 43.8006491922155
chr16 4475339 4475655 49.6764616471218
chr16 4501092 4501408 38.3034413109724
chr16 4524521 4524837 44.9108647783438
chr16 4526269 4526585 33.468077626745
chr16 4664759 4665075 28.639466373343
chr16 4666201 4666517 33.7110977029049
chr16 4674614 4674930 27.3170066814358
chr16 4818662 4818978 29.682027443043
chr16 4854690 4855006 27.4841342525089
chr16 4902281 4902597 29.4068052354083
chr16 4936210 4936526 72.6765095186166
chr16 5083804 5084120 35.2795697095754
chr16 8137962 8138278 103.127339182186
chr16 8159571 8159887 46.2052982295018
chr16 8160928 8161244 35.1396424421774
chr16 8232838 8233017 222.16685557102
chr16 8688177 8688493 117.777510441259
chr16 8962185 8962501 89.2263462244702
chr16 8964918 8965234 39.3299126135357
chr16 9061172 9061488 48.3589488152524
chr16 9141708 9142024 69.3151939847916
chr16 9162250 9162566 111.293315973665
chr16 9166928 9167244 86.3583736998529
chr16 9171215 9171531 51.6976121748666
chr16 9171814 9172130 81.6110119090678
chr16 9172871 9173187 119.374799750629
chr16 9184912 9185228 31.3125652053091
chr16 9185116 9185432 27.0564008189121
chr16 9221450 9221766 47.3971094755734
chr16 9229649 9229965 80.3273431440575
chr16 9692057 9692227 229.591315580242
chr16 9800126 9800442 35.5349649327212
chr16 10407274 10407590 43.0647951414156
chr16 10417012 10417328 94.3578971443418
chr16 10423406 10423722 33.1966230927063
chr16 10437047 10437363 88.6931494458966
chr16 10445571 10445887 118.940318232868
chr16 10451179 10451495 134.73347452892
chr16 10456238 10456493 304.066784643354
chr16 10479792 10480108 34.4640673371393
chr16 10491667 10491983 44.0430395638212
chr16 10499319 10499635 103.942954596139
chr16 10579604 10579920 36.0109741857334
chr16 10591142 10591264 153.896517988435
chr16 10594942 10595258 114.771371408881
chr16 10715837 10716153 28.2837004214298
chr16 10719888 10720204 29.3819361217988
chr16 10742354 10742670 46.9476823261413
chr16 10832661 10832977 42.5345913053238
chr16 10980845 10981161 28.8586442550141
chr16 11032686 11033002 27.7161879256378
chr16 11038189 11038505 27.1821442757588
chr16 11060008 11060324 47.5496334048573
chr16 11066146 11066312 218.594385226288
chr16 11145902 11146218 76.4569996251977
chr16 11150500 11150816 52.7635996439805
chr16 11166624 11166940 61.0546679844683
chr16 11184856 11185172 30.2031731264475
chr16 11188065 11188381 33.7347070735214
chr16 11194409 11194570 198.525555806463
chr16 11195981 11196224 356.710577841132
chr16 11198842 11199197 329.454213362732
chr16 11206883 11207199 52.6796864030025
chr16 11222686 11223002 73.4802773245402
chr16 11224005 11224321 37.1552356369615
chr16 11227227 11227543 29.160205145581
chr16 11242930 11243246 83.5980420648089
chr16 11249360 11249676 42.0175161849957
chr16 11254571 11254887 32.385495837603
chr16 11259262 11259578 28.0453131363069
chr16 11295831 11296147 97.4323677158381
chr16 11327092 11327180 134.924086135478
chr16 11332593 11332909 27.1746031933914
chr16 11626046 11626362 31.1586127906547
chr16 11706244 11706560 66.0878187294636
chr16 11707699 11707893 256.345411336026
chr16 11709548 11709864 56.055430829439
chr16 11721899 11722215 70.8598015396157
chr16 11828001 11828317 96.87484334725
chr16 11929763 11930079 27.4586098304803
chr16 12130890 12131206 48.6698494789458
chr16 12141819 12142135 46.7484125611446
chr16 12191455 12191771 59.6329401661019
chr16 12238253 12238569 42.4511370919239
chr16 12387148 12387464 37.0820437883431
chr16 12481208 12481524 34.0969940202346
chr16 12514708 12515024 61.0491419109875
chr16 12667707 12668023 37.7306280286242
chr16 12704967 12705283 27.2684852794374
chr16 12706489 12706805 137.688755012947
chr16 12707624 12707779 178.775970753108
chr16 12740257 12740573 34.6999323473015
chr16 12769675 12769991 36.2526802218471
chr16 12846115 12846431 32.7542470333293
chr16 12852198 12852514 60.3873815463942
chr16 12887447 12887763 70.7344202060088
chr16 12895574 12895890 31.9038696914233
chr16 12907188 12907504 59.7734296440691
chr16 14051229 14051545 29.1564261942152
chr16 14051706 14052022 46.8381393815351
chr16 14093898 14094214 43.3031554480737
chr16 14222101 14222417 93.9279913115504
chr16 14379641 14379957 49.4801850401498
chr16 14580500 14580816 31.8207628836035
chr16 14724177 14724493 40.6508356319126
chr16 15149861 15150177 29.0333965709391
chr16 15583414 15583730 55.4859298097739
chr16 15588117 15588433 27.9236039698016
chr16 15614642 15614958 45.5685843812845
chr16 15615865 15616053 175.663554369352
chr16 15657582 15657898 40.3973920438086
chr16 15665489 15665805 35.5141404829568
chr16 15670757 15671073 29.1438045587306
chr16 15684753 15685117 341.250394505029
chr16 15736458 15736774 39.551354298836
chr16 15737361 15737677 29.7348538555791
chr16 15775956 15776272 31.7709871475253
chr16 15973320 15973636 40.997028765902
chr16 15979566 15979882 84.5626537635628
chr16 16082231 16082547 146.219823893283
chr16 16084824 16085140 70.9311298752509
chr16 16092329 16092645 50.9280492584112
chr16 16115904 16116220 149.801900982442
chr16 16116673 16116819 169.5858227957
chr16 16210044 16210360 58.1913087521834
chr16 16214689 16215005 123.265669103982
chr16 16248198 16248514 31.3345724748235
chr16 16999781 17000097 32.4330759219188
chr16 17106953 17107269 35.6373418790654
chr16 17107497 17107657 182.233987348553
chr16 17491368 17491684 43.7732103506851
chr16 17685171 17685487 27.5737480615525
chr16 18546946 18547262 28.7504044955208
chr16 18813006 18813322 34.0245943364856
chr16 19097080 19097396 43.3150519240692
chr16 19119094 19119410 30.4650891823895
chr16 19130247 19130563 68.8261258093108
chr16 19130953 19131269 39.1123795110887
chr16 19405039 19405355 50.0714684454582
chr16 19406974 19407290 97.0805603861801
chr16 19499323 19499426 163.717992657188
chr16 19499727 19500043 35.3354798074378
chr16 19514014 19514330 28.0455771612402
chr16 19532239 19532400 169.926875947951
chr16 19534994 19535310 51.9579455034513
chr16 19729377 19729693 26.9983876245491
chr16 19733650 19733966 68.7919599007233
chr16 19854139 19854455 134.016338996311
chr16 20095934 20096250 41.4378555638834
chr16 20314358 20314674 38.9408856654418
chr16 20496071 20496387 36.3992090503472
chr16 20551973 20552289 37.6053302408434
chr16 20685539 20685623 122.905648562674
chr16 20685612 20685928 63.9519087587421
chr16 20693074 20693390 144.920172128097
chr16 20703028 20703344 36.1342663312759
chr16 20746842 20747158 32.2869916436885
chr16 20752995 20753311 32.2564870262262
chr16 20756203 20756519 151.049010725173
chr16 20758366 20758590 238.310358827447
chr16 20771770 20772086 68.2584886465197
chr16 20775226 20775542 28.5916078973991
chr16 20817741 20818057 46.2733380646819
chr16 20837467 20837594 199.237659055482
chr16 20883297 20883613 31.6779040494211
chr16 20922065 20922381 64.349310452318
chr16 20930154 20930470 72.2687072118428
chr16 20956352 20956668 29.3363268567617
chr16 21199588 21199904 36.7892781954418
chr16 21214447 21214763 28.5734637960899
chr16 21228539 21228855 42.0493865239795
chr16 21251044 21251360 29.8771633449565
chr16 21272323 21272639 27.0294063320766
chr16 21272916 21273090 197.434194562478
chr16 21311851 21312167 49.4930673690539
chr16 21536686 21537002 80.3626434289769
chr16 21540432 21540748 37.8596943282512
chr16 21548165 21548481 80.5526207899809
chr16 21610646 21610962 32.7374899856339
chr16 21623136 21623452 164.74285306611
chr16 21964277 21964593 31.8224885886802
chr16 22206888 22207204 86.3823403179578
chr16 22217279 22217595 54.1104014828426
chr16 22227640 22227956 75.2446148572466
chr16 22293707 22293900 197.463824079426
chr16 22303241 22303557 53.401673774902
chr16 22308368 22308684 75.652249743981
chr16 22309726 22310042 43.4209608218616
chr16 23145594 23145910 35.7419575285088
chr16 23515628 23515944 27.4232506702988
chr16 23549973 23550289 58.8047497929525
chr16 23568683 23568999 36.3272389770655
chr16 23608527 23608843 41.5296818610467
chr16 23651414 23651730 44.8851229091197
chr16 23652547 23652863 39.8624935180437
chr16 23678547 23678863 122.546063338729
chr16 23689943 23690259 28.2208670536016
chr16 23690744 23691060 36.4161574063976
chr16 23739068 23739384 77.3523518321051
chr16 23741106 23741422 35.2620482631385
chr16 23746506 23746822 32.5824192710505
chr16 23796140 23796456 78.3113629257689
chr16 23814857 23815173 27.8480688988985
chr16 23833308 23833595 341.821870607472
chr16 23837877 23838193 100.011977221049
chr16 23875052 23875368 40.4731513013054
chr16 23912639 23912940 303.415662616134
chr16 23913833 23914149 96.5320019560596
chr16 23914037 23914353 26.8835779083471
chr16 23918892 23919049 184.121946157642
chr16 23963697 23964013 113.04279729034
chr16 24147146 24147295 178.142527620297
chr16 24228795 24229111 33.5748636146204
chr16 24474522 24474838 59.7117645065914
chr16 24719117 24719433 70.1627875580133
chr16 24850109 24850254 174.829612834081
chr16 24855839 24856155 101.999794542155
chr16 24998169 24998485 68.3153990045244
chr16 25059883 25060199 50.2618709150009
chr16 25091355 25091671 116.35545911039
chr16 25118313 25118629 36.5626488210711
chr16 25225074 25225390 71.4136964968869
chr16 25228131 25228447 125.203199629389
chr16 25268763 25269079 27.8155709138864
chr16 25269418 25269734 31.9874372942906
chr16 25282776 25283092 33.0727518109443
chr16 25565152 25565468 106.563148982236
chr16 25644894 25645210 28.4804128559226
chr16 25783180 25783399 340.128846452443
chr16 26609502 26609818 33.2385410291732
chr16 27118524 27118840 61.3800877833571
chr16 27214717 27215033 38.5508657810848
chr16 27246693 27247009 63.4395976120264
chr16 27254453 27254769 29.7114410645607
chr16 27257236 27257552 50.4942014806445
chr16 27442431 27442747 100.613293137264
chr16 27482091 27482407 37.8913087063702
chr16 27558467 27558783 43.0093680459644
chr16 27760229 27760545 29.5512350007585
chr16 27767538 27767854 53.0980778191998
chr16 28121839 28122155 29.268097050393
chr16 28135578 28135894 70.3256525989117
chr16 28175040 28175356 38.3163316423481
chr16 28223342 28223658 27.2763206026514
chr16 28503238 28503554 54.6363926228892
chr16 28550251 28550567 31.0035830640593
chr16 28833797 28834113 47.5928646511739
chr16 28835670 28835986 50.8796073269047
chr16 28850329 28850645 41.6556835089118
chr16 28857600 28857916 44.2420370966589
chr16 28874555 28874871 44.6017770122051
chr16 28937019 28937335 90.0257434418583
chr16 28956920 28957236 34.789416052198
chr16 28985856 28986172 55.0136670163607
chr16 29019380 29019696 32.9456329226058
chr16 29020672 29020858 177.368001272851
chr16 29040687 29041003 53.9976847825039
chr16 29194479 29194795 35.1763573404612
chr16 29302214 29302530 48.9942758354554
chr16 29361338 29361654 32.8444131011164
chr16 29634179 29634495 37.2644966965928
chr16 29666220 29666536 144.697536524964
chr16 29674760 29675006 245.056736678371
chr16 29690814 29691130 44.4642391701703
chr16 29700919 29701235 49.4270099908723
chr16 29801748 29802064 55.6814160280042
chr16 29816808 29816944 144.01706678424
chr16 29904888 29905204 44.1517882475674
chr16 29954742 29954961 208.04765251599
chr16 29955309 29955625 27.9434779225587
chr16 30064205 30064521 93.9940169214652
chr16 30076612 30076928 44.7543827789589
chr16 30103171 30103487 34.3027609943323
chr16 30103837 30104153 48.1801000004115
chr16 30366525 30366841 36.8262357334674
chr16 30392707 30393023 46.951801928689
chr16 30420803 30421119 38.0056684937319
chr16 30441462 30441778 42.6106277265847
chr16 30456653 30456969 34.1127566779133
chr16 30457172 30457488 55.1118413710494
chr16 30503310 30503626 43.7544572246349
chr16 30552469 30552785 62.1954444620789
chr16 30553269 30553585 38.2315204299273
chr16 30560740 30561056 44.5063683547614
chr16 30584701 30585017 66.5030286082116
chr16 30596989 30597305 27.6131616617563
chr16 30609542 30609858 44.0946309652598
chr16 30635205 30635521 36.2464762342829
chr16 30640091 30640407 30.446286205239
chr16 30669263 30669579 46.8839366800015
chr16 30669978 30670294 29.3285336427271
chr16 30709372 30709688 27.2548993121754
chr16 30786687 30787003 33.9073799065442
chr16 30798385 30798701 35.9709761104422
chr16 30816780 30817096 34.8290643896938
chr16 30820145 30820461 44.7265130322722
chr16 30886613 30886929 33.595678500064
chr16 30887811 30888127 39.1029376184664
chr16 30907294 30907610 33.596447513895
chr16 30961307 30961623 136.240784475751
chr16 30968587 30968731 42.8473961395005
chr16 30968804 30969342 195.395180754391
chr16 30985710 30986026 38.5982270778228
chr16 31005866 31006182 37.6933989950129
chr16 31044519 31044835 84.4406678347162
chr16 31063440 31063756 28.3513629228691
chr16 31085535 31085851 38.3187344320281
chr16 31117071 31117387 95.5579912896482
chr16 31128801 31129117 42.8516092685607
chr16 31140102 31140418 45.2418139839343
chr16 31153686 31154002 27.3052544339606
chr16 31241424 31241740 65.2138851198607
chr16 31255404 31255720 54.6222187863277
chr16 31264995 31265311 118.284993319243
chr16 31366231 31366547 41.2944173036397
chr16 31463103 31463419 28.9638027467854
chr16 31519661 31519977 46.3147433574255
chr16 31520532 31520848 119.687554086208
chr16 31538958 31539274 56.1761561146195
chr16 31547071 31547387 82.9511227715137
chr16 31891885 31892201 52.0252968013516
chr16 34849312 34849628 44.8963639068781
chr16 46655136 46655452 28.4175383966845
chr16 46773987 46774303 30.8806964974548
chr16 47180999 47181315 63.628507388322
chr16 47426062 47426378 52.200580978133
chr16 47482787 47483103 43.2869101136151
chr16 47494952 47495268 31.1478856169407
chr16 47495864 47496180 97.5611772105212
chr16 47502060 47502255 193.090117390401
chr16 47526910 47527226 52.3786187643994
chr16 47554194 47554510 60.4766103721155
chr16 47658936 47659252 87.1224656804927
chr16 47747141 47747457 35.1376255823019
chr16 48157036 48157352 35.5696738631143
chr16 48278016 48278332 27.0638462351226
chr16 48334255 48334571 145.192563990192
chr16 48351553 48351869 37.0067780845312
chr16 48400417 48400733 89.0223946147964
chr16 49654482 49654798 43.5366614963459
chr16 49732332 49732648 30.6725884731464
chr16 49917913 49918229 52.2491452514999
chr16 49923947 49924263 35.6394415689428
chr16 50058927 50059243 42.1164628611903
chr16 50104997 50105313 118.130684345538
chr16 50279286 50279602 35.8805623604548
chr16 50288094 50288410 61.6208246621943
chr16 50297305 50297621 96.0502569848917
chr16 50313079 50313395 48.948575446308
chr16 50357518 50357834 29.8074273084117
chr16 50372750 50373066 44.9628452291546
chr16 50403327 50403643 35.5263102891475
chr16 50423823 50424139 55.6896399022833
chr16 50429642 50429958 32.9923649967573
chr16 50506426 50506742 32.2618127591548
chr16 50875014 50875330 118.681233347278
chr16 50915471 50915787 42.6750253590341
chr16 53057961 53058277 41.6592343372951
chr16 53089539 53089855 65.670568468668
chr16 53099764 53100080 52.706444781649
chr16 53117134 53117450 66.8219438696862
chr16 53133441 53133757 43.2592215905289
chr16 53241649 53241965 33.5813549768303
chr16 53258899 53259215 27.5353028520567
chr16 53552637 53552953 38.3580025259667
chr16 53899411 53899727 29.4407282913719
chr16 54482009 54482325 102.018829875045
chr16 54961029 54961345 34.8152616673481
chr16 55410730 55411046 53.8380372520297
chr16 55469301 55469617 93.2372031470581
chr16 55604058 55604374 41.2376938036481
chr16 55982209 55982525 45.1599338610184
chr16 56005854 56006170 30.5642831412085
chr16 56015579 56015782 211.520487347586
chr16 56016563 56016879 58.0535300901308
chr16 56030052 56030368 70.2131434865766
chr16 56296037 56296353 61.9630994049293
chr16 56296713 56297029 51.4056374276823
chr16 56312413 56312729 125.187951684553
chr16 56323806 56324122 86.6856791306928
chr16 56389876 56390192 76.4092507419406
chr16 56448343 56448487 162.844753015623
chr16 56455805 56456121 27.4893991438236
chr16 56457965 56458281 48.0857090823831
chr16 56496417 56496630 255.646743343382
chr16 56512633 56512949 80.5474019737173
chr16 56574140 56574456 41.5339286231079
chr16 56642278 56642594 32.0969416786205
chr16 56763869 56764185 31.7201585764118
chr16 56798745 56799061 35.3511377157953
chr16 56965741 56966057 27.1287110809254
chr16 57096352 57096668 51.000029944729
chr16 57098957 57099273 27.3573491299196
chr16 57175245 57175561 37.5074135519085
chr16 57290989 57291305 28.7571490379295
chr16 57300007 57300323 36.8219294885476
chr16 57302745 57303061 30.3455539046148
chr16 57333747 57334063 76.435918429297
chr16 57334345 57334661 43.984715794106
chr16 57496358 57496674 35.5319468436806
chr16 57561564 57561880 36.3505553433462
chr16 57578082 57578398 46.6353848289068
chr16 57635696 57636012 47.2785151709938
chr16 57640414 57640730 40.9878216963459
chr16 57701305 57701621 104.762699515258
chr16 57709549 57709865 45.9366672939038
chr16 57709963 57710279 56.766829045277
chr16 57723872 57724165 311.268114752157
chr16 57725083 57725399 62.6815624676866
chr16 57734772 57735088 49.5178685852255
chr16 57791133 57791449 28.4291136589034
chr16 57834416 57834732 83.100518129831
chr16 57837194 57837510 41.1799786991508
chr16 57844218 57844534 128.359970069076
chr16 58010472 58010588 147.825602041976
chr16 58011349 58011665 43.9960718220504
chr16 58068715 58069031 38.5031788219633
chr16 58155017 58155333 49.2340828414382
chr16 58163343 58163659 81.3929115146417
chr16 58277667 58277983 36.2955650796944
chr16 58293937 58294253 31.9037439843456
chr16 58299411 58299727 128.084458909978
chr16 58306769 58307085 47.5401152984163
chr16 58370725 58371041 26.776341073802
chr16 58386645 58386961 29.4841032945377
chr16 58393987 58394303 44.7445188156489
chr16 58426147 58426463 51.0032579254938
chr16 58446173 58446489 27.359196757483
chr16 58485908 58486224 35.0161149848304
chr16 58493291 58493607 36.7888651368514
chr16 58522565 58522881 38.2581370956354
chr16 58768091 58768407 27.5719262556776
chr16 58826157 58826473 111.49017653795
chr16 58893993 58894127 183.174197126075
chr16 59390110 59390426 28.2468121293457
chr16 59390648 59390925 245.059272374232
chr16 65706850 65707166 92.7478382089452
chr16 65803126 65803344 251.382031437804
chr16 65803802 65803945 156.620440858842
chr16 65866672 65866988 28.4954055537898
chr16 66009043 66009359 114.895342872617
chr16 66550723 66551039 61.540596254621
chr16 66556114 66556430 29.9934036260513
chr16 66558752 66559068 46.8486966341086
chr16 66568469 66568785 43.7658231450499
chr16 66585286 66585602 34.9021992667943
chr16 66603741 66604057 33.62924619083
chr16 66651741 66652057 132.676667433593
chr16 66666447 66666763 36.0116898307215
chr16 66694697 66695013 66.7239932847383
chr16 66785647 66785963 28.7369546449446
chr16 66933908 66934224 134.630359426996
chr16 67089586 67089902 33.0925152142902
chr16 67204338 67204654 39.9050674101248
chr16 67219298 67219614 32.9598851889522
chr16 67224391 67224707 27.2498259993566
chr16 67225882 67226198 36.9435689472121
chr16 67250893 67251209 36.6565167671284
chr16 67260812 67261128 27.4418017993827
chr16 67275120 67275436 49.1438699490367
chr16 67302084 67302400 79.0071588443512
chr16 67494185 67494501 56.0599933418496
chr16 67515049 67515365 32.587532137287
chr16 67522981 67523297 39.2936388887975
chr16 67538248 67538564 51.629025220085
chr16 67554990 67555306 50.2256538371147
chr16 67596064 67596380 29.3515369654654
chr16 67807387 67807703 30.4437210248213
chr16 67850516 67850832 31.7831564850889
chr16 67880442 67880758 44.381878439749
chr16 67891777 67892093 35.1302075554744
chr16 67906787 67907103 60.1147096598719
chr16 67924461 67924777 46.1562636270933
chr16 67993484 67993800 38.7304225088095
chr16 68018760 68019076 64.2807917037125
chr16 68027248 68027564 32.7348669683446
chr16 68098848 68099164 39.1524983915428
chr16 68113671 68113844 132.841052433456
chr16 68113969 68114285 45.1064215168929
chr16 68118428 68118744 38.6757716416645
chr16 68176244 68176560 41.1130113260963
chr16 68758758 68759074 48.5320257826516
chr16 68762468 68762784 29.8227691727153
chr16 68765803 68766119 34.5293313249099
chr16 68766264 68766580 69.2269266342108
chr16 68806060 68806376 49.6338048238923
chr16 68826934 68827250 35.1005712634865
chr16 69021825 69022141 94.772365296035
chr16 69123014 69123330 64.0519216364499
chr16 69206641 69206957 34.9601847911166
chr16 69220825 69221141 28.8564731322624
chr16 69251399 69251715 44.3622374332866
chr16 69301566 69301882 71.7304877536621
chr16 69373363 69373679 57.3690346172851
chr16 69401876 69402192 51.7261232858896
chr16 69438444 69438760 71.4336891606483
chr16 69511044 69511360 50.7363975582344
chr16 69515748 69516064 32.4002223396474
chr16 69564560 69564876 86.6294180313434
chr16 69599666 69599932 435.375415891229
chr16 69629655 69629971 40.5316345433761
chr16 69653469 69653785 37.3161286894476
chr16 69760742 69761058 30.8774963208701
chr16 69797023 69797339 29.4737314566093
chr16 69846571 69846887 85.9266790506065
chr16 69899650 69899966 151.5085724449
chr16 70117851 70118167 34.7713512401781
chr16 70323419 70323735 102.998958805796
chr16 70380605 70380921 29.0050647503171
chr16 70430527 70430843 38.0602509435612
chr16 70438271 70438587 99.3085989332768
chr16 70449179 70449388 184.617621596006
chr16 70462060 70462498 401.731243872033
chr16 70464940 70465256 27.5265268695862
chr16 70469909 70470225 56.0855422894377
chr16 70470995 70471311 110.019265145539
chr16 70557343 70557659 29.2323351349082
chr16 70687810 70688126 38.0184359869765
chr16 70729634 70729950 119.827663022916
chr16 70780649 70780965 95.1000465896503
chr16 70805080 70805396 92.4098603141035
chr16 70898649 70898965 122.093070995415
chr16 70928983 70929299 33.0524750643523
chr16 71117589 71117905 30.2768041828657
chr16 71464656 71464972 165.143977096894
chr16 71495989 71496305 31.3852463825634
chr16 71526075 71526246 244.396814722713
chr16 71598853 71599169 30.9061326226027
chr16 71842886 71843202 30.8186286539161
chr16 71860577 71860893 45.7370856129953
chr16 71871090 71871406 55.7812381690116
chr16 71879669 71879985 28.3981428150043
chr16 72047840 72048156 50.9285000879165
chr16 72106729 72107045 61.00957774135
chr16 72127468 72127784 37.5331126562953
chr16 72223645 72223961 29.0894673434207
chr16 72587341 72587657 35.8242903895872
chr16 73071680 73071996 94.8834806768484
chr16 73244654 73244970 27.8686042202611
chr16 74314341 74314657 70.2117414421233
chr16 74597670 74597986 75.2766974766922
chr16 74599329 74599645 44.1461127917884
chr16 74628358 74628674 38.0947672796859
chr16 74640945 74641261 32.4285410094241
chr16 74642867 74643183 34.3420103947377
chr16 74700617 74700933 47.9555465472162
chr16 75022936 75023252 77.03327850972
chr16 75025405 75025721 60.9239547890205
chr16 75037445 75037761 45.1338612322048
chr16 75077071 75077316 308.753762053873
chr16 75098386 75098702 32.9132506173795
chr16 75103543 75103859 58.863644913941
chr16 75104494 75104810 31.8612136794883
chr16 75109239 75109356 179.668545994139
chr16 75121554 75121870 50.6839182653679
chr16 75124889 75125205 27.2781856714192
chr16 75145143 75145459 37.4421286637426
chr16 75156160 75156476 50.7718022680011
chr16 75339349 75339665 47.5997186689028
chr16 75486770 75487086 30.0798048959562
chr16 75498600 75498916 27.9865123042468
chr16 75543339 75543655 99.5048238119246
chr16 75593986 75594302 44.7683360709641
chr16 75599738 75600054 28.8148798183912
chr16 75612181 75612497 58.9199252359461
chr16 75628403 75628719 57.5508773477933
chr16 75654408 75654724 108.305255115595
chr16 75655078 75655164 148.219732359606
chr16 75657068 75657384 28.8798006787735
chr16 75658775 75659091 84.2758646628518
chr16 75681357 75681673 32.22113015151
chr16 75712119 75712435 67.2978383803659
chr16 75736197 75736513 69.4776374327654
chr16 76980766 76981082 53.0965433184156
chr16 77264976 77265292 90.3839485993957
chr16 77690964 77691280 29.0183159965821
chr16 78423184 78423500 29.2123941565853
chr16 78462080 78462396 74.5395785665961
chr16 78477973 78478289 38.4706332510745
chr16 78776922 78777238 68.9337533843987
chr16 78826860 78827176 33.2272327854063
chr16 79027229 79027545 94.5315798423724
chr16 79434731 79435047 90.5231140170186
chr16 79446643 79446959 54.7323031172448
chr16 79791101 79791417 33.8805077814843
chr16 79867512 79867828 57.4711658020441
chr16 79879673 79879989 42.6982687198851
chr16 79897783 79897929 243.180599896423
chr16 79903610 79903864 313.568109784409
chr16 79931513 79931829 69.3654840191414
chr16 79985338 79985654 57.2847815872324
chr16 80004582 80004710 112.284536549113
chr16 80004938 80005128 152.646407150916
chr16 80006091 80006173 152.654249744832
chr16 80061013 80061329 64.8610227961543
chr16 81026923 81027239 39.463147260536
chr16 81069175 81069491 38.7898471387041
chr16 81131295 81131611 46.9013015619111
chr16 81214865 81215181 31.5019974925405
chr16 81254100 81254416 78.5663034221434
chr16 81348311 81348627 44.209912430501
chr16 81485655 81485971 44.8541941296584
chr16 81491440 81491756 64.6260384207886
chr16 81502914 81503230 33.7023999399207
chr16 81503562 81503878 83.8792414008393
chr16 81515037 81515353 121.972737674966
chr16 81516280 81516596 39.0095631975823
chr16 81517297 81517613 33.6712935568932
chr16 81529396 81529645 317.423196033617
chr16 81658484 81658800 129.015465018535
chr16 81666458 81666774 35.4767390996226
chr16 81667400 81667716 51.9365899714772
chr16 81668355 81668671 113.108768581694
chr16 81670237 81670553 60.9229032820408
chr16 81685649 81685965 136.416761757336
chr16 81771607 81771923 30.2859381967579
chr16 81779803 81780119 27.2714376330357
chr16 81785822 81786138 32.6818279586667
chr16 81876872 81877188 55.9545290675094
chr16 83841468 83841784 27.7049620444129
chr16 83859735 83860051 27.3810757770032
chr16 83869606 83869922 67.2473412070755
chr16 83922384 83922700 30.301558629716
chr16 83986560 83986876 41.6836418003138
chr16 84047353 84047669 51.0485888895185
chr16 84077207 84077321 128.67789488792
chr16 84172324 84172640 78.3493896048884
chr16 84173066 84173382 123.924046822407
chr16 84220578 84220894 55.7564106802182
chr16 84340861 84341177 45.331065042825
chr16 84570763 84571079 99.2880028079198
chr16 84571316 84571498 235.501748174093
chr16 84627662 84627978 75.5766716525213
chr16 84641358 84641674 65.0688755104347
chr16 84764053 84764369 85.6859916165757
chr16 84766313 84766629 144.720496394816
chr16 84913586 84913716 146.294090375852
chr16 84915346 84915662 52.5577808232356
chr16 84986347 84986663 172.174672636518
chr16 85006177 85006493 52.4125065152681
chr16 85028392 85028708 26.8011725624091
chr16 85045021 85045337 26.8544695401575
chr16 85059401 85059717 50.773617274587
chr16 85061125 85061441 40.833708389316
chr16 85080368 85080684 40.3970894581452
chr16 85080933 85081104 186.163588648929
chr16 85084147 85084463 38.0591038334772
chr16 85084761 85085077 87.2463438285958
chr16 85089055 85089371 64.2198054173803
chr16 85089255 85089571 37.6008594765295
chr16 85205689 85205824 158.517019606766
chr16 85207202 85207518 33.829634367396
chr16 85250534 85250850 50.1425314403982
chr16 85295779 85296095 45.3448130385295
chr16 85309255 85309571 28.0842455981338
chr16 85335903 85336219 55.8536600702937
chr16 85336916 85337232 31.0856475223892
chr16 85339822 85340138 49.4940240392735
chr16 85343883 85344199 28.1979078917027
chr16 85361860 85362176 81.300813269372
chr16 85368400 85368716 82.5186627390791
chr16 85388910 85389226 70.2459201995809
chr16 85392905 85393221 57.9851982642171
chr16 85406348 85406664 41.0676085508864
chr16 85411419 85411735 110.808544566529
chr16 85415605 85415974 291.402673654332
chr16 85424312 85424628 53.6817401085928
chr16 85436753 85436877 180.856203734028
chr16 85454375 85454691 44.0859519796361
chr16 85493607 85493923 28.002220134653
chr16 85495477 85495793 29.3305207982675
chr16 85496034 85496350 62.1051477507957
chr16 85508406 85508722 32.2727021560931
chr16 85562629 85562945 28.2508186202899
chr16 85568329 85568645 28.4502440200864
chr16 85569045 85569370 428.971999643456
chr16 85575554 85575870 29.2109989966067
chr16 85587002 85587318 35.2015532285703
chr16 85587763 85587974 226.535436031995
chr16 85588886 85589031 147.992919674558
chr16 85594952 85595110 173.748735715694
chr16 85597144 85597460 63.6818669074591
chr16 85600425 85600741 82.2251070250501
chr16 85601034 85601166 101.78567849153
chr16 85603377 85603693 66.1252059660835
chr16 85604605 85604750 194.108420683189
chr16 85605377 85605693 34.3224311959854
chr16 85622167 85622483 72.7463667884521
chr16 85634965 85635281 39.6602451019205
chr16 85635424 85635740 31.9816663587131
chr16 85640920 85641236 30.7807499334181
chr16 85644078 85644394 52.7372258285421
chr16 85647000 85647211 195.189964070217
chr16 85650271 85650587 63.2740428757691
chr16 85654030 85654346 28.6773722861339
chr16 85766911 85767227 35.4301781034933
chr16 85883912 85884228 39.4305287351469
chr16 86597469 86597785 27.8404718859203
chr16 86609384 86609700 35.2404663886628
chr16 86698181 86698497 51.399745929612
chr16 86935222 86935538 34.4368507448741
chr16 86962800 86963116 49.1156793925627
chr16 87086884 87087200 113.609566465818
chr16 87179075 87179391 27.6049124250979
chr16 87198158 87198474 34.1241415786948
chr16 87337154 87337470 66.748185196357
chr16 87339478 87339794 43.5370882802757
chr16 87417497 87417813 53.633954375644
chr16 87422212 87422334 159.272881306501
chr16 87425555 87425871 27.2765590291925
chr16 87498219 87498535 27.3697715461537
chr16 87755262 87755578 72.6880444621198
chr16 87808719 87808809 116.752727492981
chr16 87812701 87812928 197.58037808822
chr16 87814328 87814644 29.1590331895238
chr16 87840409 87840725 133.683576120233
chr16 87843177 87843493 50.4990319838517
chr16 87887211 87887527 60.7570072116216
chr16 87888156 87888359 205.920646142277
chr16 87904369 87904685 42.8056432221582
chr16 87905133 87905449 74.1654098880818
chr16 87908795 87909111 59.4434530347451
chr16 87965112 87965428 32.4195336084008
chr16 87989861 87990177 50.1812721008743
chr16 88182768 88183084 69.1728671038764
chr16 88298591 88298907 47.7562583142163
chr16 88340430 88340746 38.0369065030102
chr16 88366864 88367180 113.83908558215
chr16 88509441 88509757 27.4240560571101
chr16 88521357 88521673 32.495083136556
chr16 88522227 88522543 76.9838451859353
chr16 88528361 88528677 32.0225462361395
chr16 88531165 88531481 30.3533341286044
chr16 88534144 88534460 32.6611035235159
chr16 88540250 88540566 67.0257358946562
chr16 88558070 88558364 269.428572701589
chr16 88564289 88564509 192.024572494396
chr16 88566292 88566608 69.1890211748826
chr16 88597263 88597579 28.1943804917099
chr16 88683756 88684072 28.3733583233533
chr16 88695080 88695396 39.2050467185155
chr16 88754573 88754889 118.741574633383
chr16 88767402 88767718 30.6728513388199
chr16 88772706 88773022 38.4466589778302
chr16 88803791 88804107 39.8533867335316
chr16 88829979 88830295 32.6171804658805
chr16 88834690 88835006 34.07786449868
chr16 88837361 88837677 115.500680572217
chr16 88840360 88840502 165.515273354487
chr16 88866449 88866605 168.461588980121
chr16 88868644 88868960 32.4505174682169
chr16 88869982 88870298 27.1912421190514
chr16 89043397 89043713 94.9575948560911
chr16 89045461 89045673 214.070122469787
chr16 89048929 89049245 27.3844297085972
chr16 89058827 89059166 277.267671037479
chr16 89059870 89060186 47.2946718788394
chr16 89066314 89066630 33.0693514257551
chr16 89070583 89070861 317.407745086688
chr16 89086731 89087047 85.4258550874039
chr16 89092669 89092985 84.3477398465804
chr16 89156726 89157042 35.7738096952823
chr16 89164702 89165018 36.32386013076
chr16 89227705 89228021 40.3482020634254
chr16 89230848 89231164 31.9702059039073
chr16 89233808 89234124 27.9862842835299
chr16 89282636 89282952 53.5625547620529
chr16 89285869 89286185 75.7138078664797
chr16 89392484 89392800 62.9362455814141
chr16 89435783 89436099 30.9860527772203
chr16 89540427 89540743 36.1799953299481
chr16 89555528 89555844 48.5809569190722
chr16 89571874 89572190 52.1668349270389
chr16 89766530 89766846 36.5490283588101
chr16 89785514 89785660 142.140434621684
chr16 89852919 89853235 59.611364711775
chr16 90061295 90061611 41.6553455195432
chr16 90062293 90062609 96.1532559338985
chr16 90124077 90124393 42.0018922073113
chr16 90148367 90148683 56.059262172745
chr17 504867 505025 181.92586389564
chr17 507046 507362 43.6800639753724
chr17 685411 685727 28.4732495972951
chr17 900186 900422 369.917571022325
chr17 1225356 1225672 140.192090276555
chr17 1235012 1235328 32.3051801912552
chr17 1293792 1294108 52.066332961548
chr17 1359457 1359773 35.3540831956739
chr17 1394148 1394464 75.3865631589062
chr17 1467145 1467461 28.3666005945735
chr17 1493326 1493642 49.155005516572
chr17 1521128 1521444 60.9997333044954
chr17 1528843 1529159 27.6490494217087
chr17 1553078 1553394 133.661633423668
chr17 1608339 1608655 34.372741321312
chr17 1619749 1620065 30.8439668194303
chr17 1620333 1620649 27.1239980440385
chr17 1620776 1621092 77.2935655456318
chr17 1633520 1633836 42.4882309526953
chr17 1639928 1640244 28.1833788804807
chr17 1694427 1694743 56.9689080884063
chr17 1695903 1696219 62.8248063571586
chr17 1696652 1696968 38.5878422478503
chr17 2286955 2287271 27.7278663504477
chr17 2296066 2296382 29.1839868175266
chr17 2527749 2528065 72.0110559788821
chr17 2619940 2620256 49.6422099403329
chr17 3543336 3543652 48.5883849578195
chr17 3544973 3545289 40.2550935157551
chr17 3570642 3570958 27.8161702104691
chr17 3616151 3616467 61.8000183663147
chr17 3749445 3749761 43.5754035851729
chr17 3819743 3820059 65.6326394446558
chr17 3821668 3821984 42.430794554529
chr17 3866800 3867116 67.6082086605077
chr17 3872437 3872753 120.375859925182
chr17 3877552 3877868 113.795231292969
chr17 3905681 3905902 212.961047114586
chr17 3910198 3910514 45.8630197797608
chr17 4004561 4004877 39.0815225874165
chr17 4152823 4153139 110.231936840998
chr17 4314502 4314818 62.2682289501754
chr17 4458567 4458883 27.4413840644191
chr17 4530192 4530508 40.3473920267237
chr17 4562004 4562320 29.9445564622692
chr17 4563887 4564203 64.2237558967459
chr17 4624820 4625136 44.785221470202
chr17 4741736 4742052 62.0489950034896
chr17 4848473 4848789 33.2880455138296
chr17 4872570 4872886 42.4990171992623
chr17 4890643 4890959 32.3828035675908
chr17 5317045 5317361 37.6573661989784
chr17 5846096 5846412 33.5562433815623
chr17 6360294 6360610 30.2417815210607
chr17 6749470 6749786 27.1138596761643
chr17 6822561 6822877 50.8089338870403
chr17 6897159 6897279 160.991626846552
chr17 6902285 6902601 126.87262623755
chr17 6919018 6919334 27.7781608950224
chr17 7123056 7123372 37.2825188703288
chr17 7137725 7138041 37.8039762273639
chr17 7146170 7146486 55.9842397163728
chr17 7379492 7379808 44.5413357224573
chr17 7386573 7386889 40.8977732058254
chr17 7388041 7388357 30.3381076643965
chr17 7451987 7452303 28.9656057960545
chr17 7486830 7487146 49.7774261610079
chr17 7488968 7489284 129.157300506559
chr17 7531164 7531480 38.1368011624905
chr17 7553857 7554173 39.0957324445542
chr17 7589316 7589632 51.298528153543
chr17 7589812 7590128 28.8813227324652
chr17 7590680 7590996 29.6290367657727
chr17 7738853 7739169 28.7156343675001
chr17 7740091 7740407 46.6864185070338
chr17 7742096 7742412 89.9323898734735
chr17 7835435 7835751 33.6997894131803
chr17 8009464 8009780 41.6552256731379
chr17 8022344 8022660 35.6561516633551
chr17 8022912 8023228 35.8482374202558
chr17 8023494 8023810 62.1367437681985
chr17 8028883 8029199 43.3691959774056
chr17 8042077 8042393 35.0082193603494
chr17 8042689 8043005 28.2781199257937
chr17 8057562 8057878 27.6885899565615
chr17 8059855 8060171 28.6289102236737
chr17 8067544 8067860 44.6646701823569
chr17 8076552 8076868 73.580926729679
chr17 8090133 8090449 45.0040078976863
chr17 8090829 8091145 56.7281338862367
chr17 8124062 8124378 41.3908988098897
chr17 8124723 8125039 47.2268192009967
chr17 8125467 8125783 41.9060958464151
chr17 8129425 8129741 33.2448022687011
chr17 8130122 8130438 35.6769525376264
chr17 8290186 8290502 95.8096837834915
chr17 8315428 8315744 27.7669509149267
chr17 8323852 8323947 140.091020296436
chr17 8339947 8340263 31.6442658364571
chr17 8435361 8435677 140.996946394443
chr17 8532120 8532436 65.3748467613526
chr17 9423967 9424283 33.1507079238817
chr17 10228373 10228689 33.2352514744028
chr17 11812096 11812329 282.819909867265
chr17 11831740 11832056 30.3602873297057
chr17 11876124 11876440 29.1964270567624
chr17 12341583 12341899 34.4776631036484
chr17 12342296 12342415 141.41919215893
chr17 12921500 12921816 30.7834275996149
chr17 13237786 13238102 77.0819404457229
chr17 13319379 13319695 40.9540381976482
chr17 13380497 13380813 48.7540136382897
chr17 13413513 13413727 250.67341704478
chr17 13425079 13425395 78.7465690974852
chr17 13441572 13441888 133.164417237423
chr17 13442188 13442504 108.914678562495
chr17 13444310 13444626 37.8944171763894
chr17 13478775 13479091 29.6163199749978
chr17 13498126 13498442 34.589032888736
chr17 13542470 13542786 30.8048602267364
chr17 13709510 13709826 28.4762352647435
chr17 14064774 14065090 110.100777318544
chr17 14112549 14112865 81.2869874869153
chr17 14235047 14235363 62.2115957893218
chr17 14238241 14238557 43.8779480026322
chr17 14276374 14276690 42.4235392805662
chr17 15088178 15088494 68.1620381632592
chr17 15140001 15140317 33.0408986935919
chr17 15344707 15345023 36.4236607254925
chr17 15348191 15348507 33.3661819859853
chr17 15394005 15394321 126.873803288686
chr17 15554888 15555204 40.5907360630206
chr17 15859460 15859776 53.2281317577328
chr17 15862230 15862546 74.6396099167856
chr17 15862433 15862749 56.6072905092126
chr17 15875901 15876217 28.8822384507906
chr17 15885234 15885550 59.8525409669181
chr17 15902838 15903154 33.6778296142246
chr17 15931399 15931715 73.9327964049511
chr17 16120356 16120672 37.0516485155355
chr17 16189256 16189572 70.5482202701507
chr17 16190961 16191277 55.5642901027034
chr17 16192485 16192801 76.8444227729474
chr17 16201658 16201974 49.8347850435714
chr17 16216865 16217181 64.9755874289358
chr17 16284100 16284416 62.4324978352247
chr17 16301960 16302276 91.612500019324
chr17 16319762 16320078 31.0107728492316
chr17 16322408 16322724 70.9062623837243
chr17 16323269 16323585 32.5335817615245
chr17 16342110 16342426 37.591915155542
chr17 16391807 16392123 36.5554313094492
chr17 16419935 16420251 48.6374302329431
chr17 16947307 16947623 40.991413878604
chr17 16991474 16991790 30.3087445860185
chr17 17207903 17207982 130.99384383293
chr17 17321141 17321457 42.9788826865526
chr17 17321701 17322017 64.4371386240183
chr17 17727263 17727579 38.4807061204999
chr17 17743326 17743642 43.0754193547972
chr17 17753381 17753697 45.9884537668618
chr17 17817238 17817554 31.0456761391518
chr17 17921316 17921632 54.6312853763033
chr17 17991029 17991345 33.6355989225244
chr17 18719778 18720094 26.7571658230637
chr17 19174363 19174679 50.9943814606502
chr17 19208691 19209007 32.521349123841
chr17 19411349 19411665 34.7193297897064
chr17 19848642 19848958 29.9059380409223
chr17 19913515 19913831 116.902087000866
chr17 19963087 19963403 52.93000811417
chr17 20088314 20088630 45.6814984833249
chr17 20093333 20093649 30.1689922962614
chr17 20109445 20109761 27.0711517322318
chr17 20110663 20110979 54.060025476511
chr17 20166981 20167297 38.4707608267449
chr17 20837621 20837937 31.6968622046278
chr17 20883026 20883342 33.4153528719019
chr17 20937690 20938006 71.6089150670285
chr17 20946870 20947186 36.9537978834227
chr17 21029952 21030268 27.0772385588737
chr17 21159103 21159419 35.5919399015085
chr17 21160281 21160597 32.9746303440883
chr17 21176286 21176602 88.9683871697752
chr17 21199948 21200264 27.0606358866386
chr17 21421231 21421547 29.0096692183942
chr17 21754869 21755185 84.6264293692716
chr17 25620866 25621182 42.5667798393134
chr17 25659508 25659824 29.8545229263032
chr17 25660072 25660388 29.6881570325635
chr17 25667069 25667385 78.187359675817
chr17 25673603 25673919 33.2684196783513
chr17 25680704 25681020 90.5394511964005
chr17 25683333 25683649 148.527998332012
chr17 25708037 25708353 63.6430171980139
chr17 25730619 25730935 32.8014642814649
chr17 25773974 25774161 232.359397487589
chr17 25790318 25790634 62.1876955082646
chr17 25794425 25794741 118.90222286395
chr17 25801171 25801336 214.940203939027
chr17 25818970 25819286 82.798694133905
chr17 25824051 25824367 34.592240502899
chr17 25856419 25856554 165.284556423862
chr17 25871630 25871946 91.4469338731385
chr17 25874342 25874658 130.8702207088
chr17 25896311 25896627 39.135689348015
chr17 25897249 25897565 120.234970889044
chr17 25899686 25900002 35.8701053195471
chr17 25901048 25901231 215.781752915369
chr17 25902170 25902486 60.0258711007916
chr17 25903442 25903758 100.312822284546
chr17 25928798 25929114 33.492226062151
chr17 25929766 25929967 269.132436984665
chr17 25960524 25960840 28.6512282615517
chr17 26022329 26022645 36.2997905712222
chr17 26221101 26221417 32.7801550305942
chr17 26235272 26235588 68.4122408529787
chr17 26284196 26284512 43.5446846980711
chr17 26295299 26295499 235.970190333533
chr17 26313897 26314152 303.207966492717
chr17 26356094 26356410 46.763883171125
chr17 26361249 26361565 47.9206047350872
chr17 26432597 26432913 123.001354437163
[truncated: 655,812 more chars]
