# Supplementary material for: Variable reproducibility in genome-scale public data: A case study using ENCODE ChIP sequencing resource
Source: FEBS Lett. 2015 Dec 21;589(24):3866–70. doi: 10.1016/j.febslet.2015.11.027 (PMC4686001; doi:10.1016/j.febslet.2015.11.027)
Supplement: Supplementary file advisedPeakLists.zip — This zip archive contains 56 advised peak lists (see main text and supplementary table 1). Files are bed like tab delimited text files, with 4 columns: chromosome, peak start, peak end, and peak score. [file mmc4.zip › K562_None_Pol2_phosphoS2.bed]

chr1 878351 878871 23.3422669143704
chr1 885377 885897 23.3366060731465
chr1 1244587 1245107 23.1194074342648
chr1 1247766 1248286 30.4118629453831
chr1 1268690 1269210 32.6148205767189
chr1 1276071 1276591 24.4614372149126
chr1 1338309 1338829 22.496745128935
chr1 1414812 1415332 22.4411813128454
chr1 1495447 1495967 22.8775471151575
chr1 1496846 1497366 24.3544369969898
chr1 6244483 6245003 37.0943122309216
chr1 6244694 6245214 32.2710084870259
chr1 6245519 6246039 24.4974047109583
chr1 6648716 6649236 27.9018817142338
chr1 6694507 6695027 25.49577837611
chr1 8044028 8044548 25.4358502451515
chr1 8918040 8918560 22.8570022232631
chr1 8919320 8919840 37.372811031534
chr1 8920547 8921067 32.3814475240955
chr1 8922655 8923175 23.3478327248245
chr1 8923000 8923520 26.3672833505079
chr1 8924921 8925107 30.2836263562795
chr1 8926515 8927187 33.7966091500411
chr1 8926736 8927225 34.5034852801369
chr1 8929077 8929417 30.0027511107373
chr1 8930554 8931074 30.8599766211211
chr1 9662531 9663051 24.6786657335385
chr1 9675381 9675901 24.9765720964633
chr1 9675597 9676117 23.3597096314069
chr1 11085041 11085561 27.0787636402479
chr1 11086135 11086655 25.4544336510595
chr1 11086449 11086969 23.6868806135176
chr1 11087315 11087835 56.429524354866
chr1 11731519 11732039 26.1001700780706
chr1 11731882 11732402 26.649470473301
chr1 11847836 11848356 23.6442794121968
chr1 11852482 11853002 34.357035302117
chr1 11968196 11968776 114.986564299071
chr1 11968526 11969046 33.3142540381889
chr1 11969499 11970019 53.2609806872394
chr1 12065439 12065959 26.4152284447944
chr1 12669518 12670038 28.3389503892435
chr1 16724992 16725512 34.7777697416628
chr1 17231725 17231873 39.5778622143494
chr1 17732571 17733091 38.2019909291116
chr1 17742957 17743477 24.6882522751747
chr1 17743287 17743807 27.9149849061535
chr1 19399317 19399837 23.2711375271509
chr1 19478617 19479137 23.4223192402821
chr1 19585915 19586435 24.0873684082694
chr1 19588364 19588534 24.3992228598914
chr1 19939735 19940255 26.4376247504241
chr1 19953916 19954436 22.5238046561372
chr1 21063950 21064470 25.0049557036131
chr1 21998510 21999030 24.1680500540193
chr1 24024750 24025270 28.9037056064098
chr1 24116667 24117187 29.2922613090156
chr1 24291460 24291980 44.1818769212168
chr1 26224119 26224639 29.5400252775879
chr1 26602708 26603228 27.0450533173752
chr1 26606272 26606792 33.3819058899429
chr1 26606612 26607132 23.9442444164797
chr1 27039088 27039608 23.9615822367911
chr1 27040122 27040642 33.1208091226006
chr1 27040409 27040929 26.5815968104976
chr1 27041209 27041729 23.3735159468862
chr1 27274572 27275092 29.2530795986004
chr1 27274819 27275339 29.0563353285844
chr1 27275727 27276247 29.7731624778364
chr1 27727130 27727650 23.4903604818297
chr1 27728109 27728629 38.5370332997148
chr1 27728864 27729384 35.0765615672007
chr1 28315673 28316193 25.897945960103
chr1 28601155 28601675 22.6063127025275
chr1 28608704 28609224 33.0897969127623
chr1 28832496 28832732 68.4299814230347
chr1 28832662 28833182 26.4915073380254
chr1 28833799 28834319 53.790511733993
chr1 28836108 28838030 129.521651218949
chr1 28836108 28838030 64.4191664826096
chr1 28839299 28839819 69.7474578882886
chr1 28839674 28839805 23.7984820566804
chr1 28839955 28840583 64.8298273322437
chr1 28841360 28841670 76.9649664108594
chr1 28841481 28842001 50.0809478831738
chr1 28903925 28904130 28.0089075863288
chr1 28905471 28905991 25.0712463020732
chr1 28908072 28908592 30.5989606950336
chr1 28975315 28975615 48.6408161961111
chr1 31403207 31403727 32.7706503277919
chr1 32371193 32371500 56.061150132162
chr1 32509931 32510451 25.1071066295342
chr1 32521716 32522236 25.0228060327159
chr1 32528145 32528665 28.1639861942263
chr1 32662325 32662845 31.7150459344339
chr1 32663778 32664298 26.5680406208123
chr1 32664396 32664916 28.5264659891218
chr1 32664620 32665140 32.3579157804368
chr1 32697831 32698351 26.7193790827025
chr1 32799070 32799590 23.6637027597519
chr1 32800016 32800536 34.0496840232358
chr1 33151033 33151553 23.9052309291336
chr1 33238155 33238675 31.5300535450578
chr1 33238404 33238924 32.5422844032191
chr1 33239242 33239762 26.513886598517
chr1 33240648 33241168 34.5497496096474
chr1 33245453 33245973 32.6643443348126
chr1 33485004 33485524 24.2210301866985
chr1 33491226 33491746 24.6951803048556
chr1 35639917 35640137 81.2985388558428
chr1 35642957 35643477 26.0829345369466
chr1 35644511 35645031 52.3079284334811
chr1 35648018 35648538 37.8063371270606
chr1 35658449 35658969 27.3912726071518
chr1 36062582 36063102 26.9114987538827
chr1 36390246 36390766 29.8743323665878
chr1 36396219 36396739 33.5179833068305
chr1 36918833 36919353 27.2195353066886
chr1 36919584 36920104 24.8035708820732
chr1 38177059 38177579 23.6184659917845
chr1 38455504 38456024 35.2984928988149
chr1 38494335 38494855 31.3636405939335
chr1 40025803 40026323 25.8861333461794
chr1 40034806 40035326 23.076689730764
chr1 40889608 40890128 25.8171107080709
chr1 41469260 41469780 23.5348816315489
chr1 41484087 41484607 25.8241991159097
chr1 41490476 41490996 22.6718388388416
chr1 43164104 43164624 22.7607972302017
chr1 43169215 43169371 43.5823703282888
chr1 43169621 43170141 27.8657369731048
chr1 44453413 44453933 24.1453741043099
chr1 44454924 44455444 27.7823462458824
chr1 45186557 45187077 28.9984339484834
chr1 45187286 45187526 28.3821396644258
chr1 45196428 45196948 25.894162501306
chr1 45246937 45247118 32.4897670561285
chr1 45273718 45274238 39.1153669015238
chr1 45274751 45275271 25.8597334748583
chr1 45284801 45285321 29.2918608872498
chr1 45285143 45285663 37.1250298232136
chr1 45974080 45974340 54.5276259316297
chr1 45974185 45974705 28.8825985585675
chr1 45987242 45987762 44.7798233354099
chr1 46049526 46050046 27.9616750978184
chr1 46074775 46075295 41.6714790669659
chr1 46075002 46075522 29.859883050096
chr1 46076143 46076663 43.771680743403
chr1 46076444 46076964 25.3229244976753
chr1 46078227 46078397 31.5799721735885
chr1 46085315 46085445 40.3826288551474
chr1 46113092 46113612 23.1298383161392
chr1 46503088 46503608 22.9744549196135
chr1 46744726 46745246 36.5295655893484
chr1 46751968 46752488 27.3674522075427
chr1 46781679 46782199 46.2007978169902
chr1 47682610 47683130 23.7318218926181
chr1 47853695 47854215 24.6883415677257
chr1 52251644 52252164 23.0590348408387
chr1 52253200 52253720 26.7077866413689
chr1 52256226 52256746 33.3730745626529
chr1 52258012 52258532 34.4859281141981
chr1 52258265 52258785 24.357119881463
chr1 52850184 52850704 22.4542460485663
chr1 52862388 52862908 25.5949547133382
chr1 53149241 53149761 25.1800939097211
chr1 54685724 54686244 30.3040387746012
chr1 54685983 54686503 23.3655748716101
chr1 54689505 54690025 22.7183297500478
chr1 55530795 55531315 26.6630228761744
chr1 55534769 55535289 22.5168477246598
chr1 59246424 59246944 34.1087818913239
chr1 65882841 65883361 26.1492480472713
chr1 65939856 65940376 24.177975556936
chr1 67872038 67872558 22.7972397568697
chr1 67875070 67875219 39.7238884245645
chr1 76259363 76259883 28.41240748838
chr1 76260428 76260948 33.5281965177329
chr1 76261647 76263081 179.554976154565
chr1 76261647 76263081 45.7075400662529
chr1 78469562 78470082 47.8274102877091
chr1 78469794 78470314 29.5092155275218
chr1 78476627 78477147 24.079666462803
chr1 78479709 78480229 25.0484256694131
chr1 93614215 93614735 38.3663445500198
chr1 94346238 94346758 23.9229675263257
chr1 109244485 109245005 32.6436000682255
chr1 109245689 109246209 24.4221541154103
chr1 109782586 109783106 30.0954747800506
chr1 110567296 110567816 25.1359704342876
chr1 113216770 113217290 25.4162577847131
chr1 113241033 113241553 26.6518012459295
chr1 113453126 113453646 26.585812616483
chr1 113453449 113453969 23.4591739749268
chr1 113464375 113464895 36.3093395057915
chr1 113496270 113496790 34.3776336413526
chr1 114932223 114932743 33.7472491284604
chr1 114932466 114932986 31.4913288881204
chr1 144533972 144534306 51.9547382911793
chr1 144939154 144939674 30.2262656665494
chr1 144940738 144941258 27.4276070923871
chr1 145444306 145444826 23.6343960648854
chr1 146555808 146556328 23.3065852787661
chr1 147806561 147806722 62.2188237389718
chr1 149817180 149817700 26.3728194342286
chr1 149855835 149856355 31.1777984780345
chr1 149858953 149859473 37.6868035234106
chr1 149859169 149859689 23.0885240115998
chr1 150531782 150532302 27.2225078654268
chr1 150544622 150545142 24.3103922672937
chr1 150546661 150547181 31.6899635572621
chr1 150549580 150550100 22.7046887310754
chr1 150592284 150592804 31.0953101666513
chr1 150931467 150931987 24.6811596593447
chr1 151023503 151024023 24.8743217086347
chr1 153619652 153620172 27.1867224297946
chr1 153963005 153963525 25.4806315479997
chr1 154934070 154934590 35.1347064386839
chr1 155231863 155232383 23.9711681127782
chr1 155291288 155291808 24.9740915398867
chr1 155881274 155881794 40.9819470654534
chr1 155886570 155887090 25.4718935000968
chr1 155888098 155888618 25.0110958642955
chr1 156110853 156111373 33.487020838052
chr1 156216244 156216764 29.2590398016547
chr1 156216468 156216988 27.6814679244221
chr1 156217702 156218222 31.4607764801567
chr1 159883482 159884002 32.039545611582
chr1 161129478 161129998 25.1198181842685
chr1 166824621 166825141 30.2614922034646
chr1 167509496 167510016 26.7193858452206
chr1 173458433 173458953 28.5697978569895
chr1 173793822 173794342 23.6694703754749
chr1 173829942 173830462 23.6464153131539
chr1 173832660 173832884 35.4240748806886
chr1 173834567 173835087 25.2683901133477
chr1 173836810 173837330 36.5669631547877
chr1 174968074 174968594 22.7277590247988
chr1 174980152 174980672 27.8231836394348
chr1 179016010 179016530 22.9151108511193
chr1 179833069 179833589 24.7538796145287
chr1 181057634 181058154 40.418159101156
chr1 182351402 182351767 51.311766805138
chr1 182351655 182351941 45.3715087777741
chr1 182352706 182353226 29.5756754675911
chr1 182831444 182831964 31.1569461858856
chr1 185264448 185264968 25.1159448702813
chr1 185270503 185271023 32.9027702901196
chr1 185273027 185273547 26.5014481991745
chr1 197070724 197071244 22.4393107954172
chr1 201847631 201848151 26.6635790942666
chr1 201849262 201849782 25.8974050359253
chr1 201940148 201940668 23.0065510614743
chr1 201940441 201940961 35.1556276582426
chr1 201968721 201969241 23.983221061825
chr1 203766879 203767399 28.8611680995961
chr1 207506640 207507160 32.590050495172
chr1 207937430 207937628 73.1466289548155
chr1 207937587 207938107 61.2723014565008
chr1 210547031 210547551 25.1278802440263
chr1 212794253 212794773 27.0177522502731
chr1 222805233 222805753 24.1142691755496
chr1 222837162 222837682 23.1992027087378
chr1 223959609 223960129 22.8330117974105
chr1 225595852 225596372 26.4089792070118
chr1 226163703 226164223 27.4096156942957
chr1 226168947 226169467 33.4566761966499
chr1 226260920 226261440 40.5103877098071
chr1 226261207 226261727 27.0283045411002
chr1 226545398 226545918 28.7452086265157
chr1 227188084 227188604 22.4815614300623
chr1 228584200 228584720 22.5943160324409
chr1 228639702 228640222 31.4438736009583
chr1 228639932 228640452 24.335069545254
chr1 228645317 228645837 33.6437520787579
chr1 229797389 229797909 27.3567601137681
chr1 235270694 235271214 33.1684036432057
chr1 235271084 235271604 27.0402767665642
chr1 235272144 235272664 27.436633042259
chr1 236709746 236710266 27.20734947262
chr1 236711652 236712172 22.5991488356545
chr1 241657524 241658044 25.2426914484531
chr1 245007840 245008360 36.8619849227966
chr1 245010011 245010531 38.0196733296773
chr1 245011249 245011769 43.7174972575928
chr1 245012535 245012741 56.1468498027362
chr1 245013222 245013445 41.8971691231807
chr1 245013522 245013774 28.9507687795046
chr1 245013883 245014118 33.4802858279089
chr1 245014072 245014592 28.4875644686596
chr1 245015405 245015925 59.4257841722224
chr1 245015606 245016126 23.9564717031087
chr1 247006233 247006753 25.1082240276088
chr1 247462337 247462857 25.997816560456
chr10 851198 851718 30.849428568479
chr10 1086007 1086527 22.574154228646
chr10 3167783 3168303 24.7089115332579
chr10 3169110 3169630 25.7106197038023
chr10 3817047 3817567 23.7950155848009
chr10 3817900 3818091 22.7859979298901
chr10 3818022 3818542 26.9135519899491
chr10 3827508 3828028 24.0465371114954
chr10 5500214 5500734 26.1755374921878
chr10 5501426 5501574 57.646475697241
chr10 5502282 5502802 29.0456874348352
chr10 5502702 5503222 27.6306135112377
chr10 5505492 5506012 28.951684278443
chr10 5808056 5808576 28.6726405048957
chr10 5846794 5847314 22.946615360659
chr10 11499181 11499701 28.5509579594472
chr10 14227506 14228026 38.3430431534736
chr10 17281006 17281526 25.2305514960644
chr10 22033294 22033814 24.0562227911605
chr10 22622589 22623109 28.4167484154887
chr10 22830215 22830735 24.0570582595429
chr10 43879522 43879872 34.9426527961698
chr10 43879940 43880684 77.0990245621147
chr10 43881051 43881329 28.3743545023069
chr10 43882258 43882778 22.5444088504353
chr10 43883652 43884172 22.7811588839895
chr10 43888140 43888660 22.5008164248148
chr10 43889070 43889590 22.6846800468576
chr10 43891293 43891813 35.0353086656468
chr10 43893663 43894183 26.4074011093131
chr10 52063937 52064457 24.5871833940359
chr10 52091168 52091688 28.15805542889
chr10 52093074 52093594 37.4708409120124
chr10 52093320 52093840 28.8880529746602
chr10 52098888 52099408 25.8326817856853
chr10 62549768 62550288 25.3097902970246
chr10 62556077 62556597 40.7915466010189
chr10 65012045 65012565 23.625095780968
chr10 65018245 65018765 28.0593249321462
chr10 65225114 65225634 24.9358017519586
chr10 70104331 70104851 32.5142798224983
chr10 70733527 70734047 31.1458854692265
chr10 70739986 70740506 23.4462320312948
chr10 70741317 70741837 25.0612241027606
chr10 71154278 71154798 24.3562916717525
chr10 72495789 72496309 24.8963898600303
chr10 74035595 74036115 32.1551290444574
chr10 74998832 74999352 27.2809877050295
chr10 75006569 75007089 34.2584137899973
chr10 75006769 75007289 23.2381119569833
chr10 75531862 75532382 29.1555845166923
chr10 75532108 75532628 27.867659719202
chr10 75794405 75794925 28.6472861821123
chr10 75867482 75868002 25.0973857114799
chr10 75879166 75879686 26.9099053579337
chr10 76992212 76992479 24.833349951245
chr10 79800534 79801054 27.2567690489176
chr10 79802212 79802354 26.7901795823346
chr10 79803277 79803797 37.931489875039
chr10 85915549 85915775 42.8523176008292
chr10 102114484 102115004 25.5723206572441
chr10 102119055 102119575 24.7579743778389
chr10 103901520 103902040 27.3134783773052
chr10 104420012 104420532 25.3626627890205
chr11 494255 494775 22.4980195157917
chr11 764000 764520 36.2164876810848
chr11 764933 765453 27.8466793760455
chr11 812061 812581 23.2379397887114
chr11 2961673 2962193 29.7248071127977
chr11 2964404 2964593 33.7257082464633
chr11 2965270 2965790 29.4650656310818
chr11 3028505 3029025 23.7558268995015
chr11 3846369 3846889 27.0154870801978
chr11 5263526 5264046 23.4961079071236
chr11 5318834 5319354 23.0639010415808
chr11 5482105 5482625 31.252841266847
chr11 5488692 5489212 32.9334951911656
chr11 5507726 5508246 24.4213452694435
chr11 5509053 5509573 60.0885577805504
chr11 5510250 5510380 33.1626618060876
chr11 5512315 5512835 27.1758890243339
chr11 5513915 5514435 22.7739726706661
chr11 8710238 8710686 44.8230366000126
chr11 8711459 8711979 62.3387749120166
chr11 8712726 8713246 24.0710429232013
chr11 8714655 8715175 23.5450300146326
chr11 9601498 9602018 28.0528335847838
chr11 10816971 10817491 33.261958849718
chr11 12998403 12998923 24.0962881170378
chr11 16780719 16781239 25.3779988845595
chr11 18417516 18418036 42.99282190587
chr11 34123807 34124327 43.471265623008
chr11 34124036 34124556 40.6176094189852
chr11 34126012 34126532 30.3936282026658
chr11 47436721 47437241 29.6507338835578
chr11 47436954 47437474 29.4254889127256
chr11 47636758 47637278 25.340032487226
chr11 57187187 57187707 25.5939280316
chr11 61168699 61169219 29.9554227311356
chr11 61178999 61179519 26.5742903483492
chr11 61565909 61566429 27.6923903042984
chr11 61731380 61731900 30.8162667442702
chr11 62432544 62433064 36.1851698562493
chr11 62572602 62573122 41.9792879393822
chr11 62608841 62609048 23.940363492753
chr11 62617314 62617834 35.4669487904397
chr11 62618688 62619532 50.3918419875489
chr11 62620576 62621096 37.9325114319732
chr11 62622617 62623137 27.2935638073435
chr11 62648164 62648684 24.0887555880582
chr11 62657389 62657906 60.635779917802
chr11 63990707 63991227 25.1238747164152
chr11 63991474 63991994 22.9032532886705
chr11 64010787 64011307 24.387218744557
chr11 64533399 64533919 22.7002133807254
chr11 64536771 64537291 24.2536887384617
chr11 64884902 64885422 47.6939241011586
chr11 64885102 64885622 27.745576148778
chr11 64895068 64895588 25.8834540712643
chr11 64979915 64980435 26.7407944789274
chr11 65190202 65190446 58.6296426903888
chr11 65191257 65191777 25.0762493292127
chr11 65192047 65192301 39.7876123168675
chr11 65193921 65195196 46.6181539350795
chr11 65193921 65195196 65.1212372464874
chr11 65193921 65195196 82.3143435177759
chr11 65195202 65195739 51.2835327064016
chr11 65195751 65196242 44.8221361440412
chr11 65196725 65197073 42.1040628451363
chr11 65197129 65197359 70.0072668161516
chr11 65197273 65197760 45.2203905794468
chr11 65202271 65202410 35.5541938030669
chr11 65202936 65203456 33.1789863123184
chr11 65203988 65204237 23.5472580873288
chr11 65205196 65205441 78.5482150876978
chr11 65205453 65205637 29.6281804243484
chr11 65206458 65206652 35.5625833356997
chr11 65206655 65207175 24.1594755549707
chr11 65207530 65208050 29.1295792444758
chr11 65209221 65209741 36.7348080437092
chr11 65210578 65210724 43.3504853135553
chr11 65211706 65212226 33.7533168247544
chr11 65213346 65213866 28.6695152524158
chr11 65214217 65214737 38.2135997050483
chr11 65266319 65266839 48.4661858341858
chr11 65266640 65267160 42.6288929810622
chr11 65268528 65269048 25.9311282527209
chr11 65269702 65270222 33.0039755387604
chr11 65270363 65271115 41.1997506637661
chr11 65270363 65271115 62.1413317538812
chr11 65271056 65275526 73.0573030235388
chr11 65271056 65275526 86.7877609838006
chr11 65271056 65275526 105.207399257912
chr11 65271056 65275526 164.305418452111
chr11 65271056 65275526 189.003020039646
chr11 65271056 65275526 254.602071521904
chr11 65342489 65343009 22.4521737116056
chr11 65420205 65420725 25.3718746112754
chr11 65619006 65619526 33.2121366819805
chr11 65635961 65636481 25.1912548084593
chr11 65636363 65636883 29.2688726633432
chr11 65648967 65649487 22.4937211831147
chr11 65658245 65658498 53.0889213036323
chr11 65659179 65659367 25.5056159031589
chr11 65660086 65660606 26.5915900269463
chr11 65661520 65662040 24.0194535617474
chr11 65667466 65667986 22.9293135421266
chr11 66393386 66393906 25.2636921732687
chr11 66406024 66406544 22.8419317739556
chr11 66406713 66407233 27.0051885411099
chr11 66411081 66411601 28.6858592338232
chr11 67020644 67021164 24.6501042929462
chr11 67021676 67022196 23.4923065737935
chr11 67381401 67381921 23.2080888689493
chr11 67819592 67820112 28.1725088172922
chr11 68382787 68383307 23.8479019929777
chr11 68656869 68657389 28.1501383904568
chr11 71145020 71145540 22.6309553251765
chr11 71711844 71712364 27.760336950604
chr11 71714933 71715453 28.6349007412252
chr11 71805911 71806431 22.5075158675233
chr11 73682309 73682829 29.8574337454735
chr11 75113653 75114173 28.3453224549864
chr11 75118250 75118770 24.4544137621569
chr11 75118697 75119217 24.8702418710855
chr11 77928698 77929218 23.1441964696288
chr11 82876427 82876947 26.8419456959495
chr11 82880444 82880964 37.246089813526
chr11 82896785 82897305 23.028596857739
chr11 85661772 85662292 47.0881729092232
chr11 85661976 85662496 28.6674387482221
chr11 85665400 85665621 24.0823910747354
chr11 85667215 85667735 22.7390159833349
chr11 93461480 93461659 38.5661051710249
chr11 93461625 93462145 36.0427176474172
chr11 93462363 93462577 36.4264592570147
chr11 93466599 93467119 29.1206625971399
chr11 95500835 95501355 24.0288873446043
chr11 117042428 117042948 22.8186696946475
chr11 117043867 117044387 27.0525182519775
chr11 118963343 118963863 31.8648461056474
chr11 118965891 118966411 29.0415573910032
chr11 122923937 122924457 28.3439791451878
chr11 122924946 122925466 23.2077844520623
chr11 122926749 122927269 31.4442795981878
chr12 6677133 6677653 33.2103596660363
chr12 6981159 6981679 29.3332981452459
chr12 7053101 7053621 67.5020714062084
chr12 9904340 9904860 56.4981643034292
chr12 25089385 25089905 22.6560849149922
chr12 25089670 25090190 27.7796853922856
chr12 31432540 31433060 23.2767998141336
chr12 46751367 46751654 65.2567633571741
chr12 46751415 46751935 30.4366224013449
chr12 49520778 49521298 66.6709410305044
chr12 49521015 49521535 28.7907111224017
chr12 49524180 49524700 31.3753647907358
chr12 49667382 49667963 60.3365609096926
chr12 49667382 49668052 25.8495307015164
chr12 49668199 49668454 28.1294783869836
chr12 49949669 49950189 22.642296782659
chr12 50135986 50136506 22.4808582157512
chr12 53415589 53416109 24.2328669367496
chr12 53436299 53436581 62.9072649419109
chr12 53436701 53436836 41.0522190745286
chr12 53864612 53865132 33.5964504743112
chr12 53875732 53876252 32.1619024002633
chr12 53877324 53877531 45.2161751449175
chr12 53877544 53878064 27.0427885112191
chr12 54676880 54677400 22.8017750469706
chr12 54677193 54677713 26.0159019604907
chr12 54679665 54680043 37.6525281547329
chr12 54681100 54681533 43.4423692585077
chr12 54682011 54682284 28.8677524183649
chr12 56145079 56145599 25.8351600518766
chr12 56511755 56512058 80.6925004795767
chr12 56552872 56553392 32.3599857080167
chr12 56556259 56556779 27.619362574669
chr12 56557348 56557868 34.7376180839022
chr12 56863425 56863945 23.0248191619543
chr12 57030618 57030760 34.9379864649487
chr12 57030646 57031166 29.0047734280191
chr12 57071517 57072037 35.6230224094035
chr12 57072644 57073164 42.0795659736855
chr12 57118395 57118915 24.4472828717102
chr12 57908706 57909226 43.0024132718887
chr12 57908929 57909449 38.1804299059148
chr12 57910027 57910547 24.1545191310944
chr12 57926647 57927167 23.354533271537
chr12 58138975 58139495 25.4367968576467
chr12 58140065 58140585 25.7490566765475
chr12 69238055 69238575 30.2386748344384
chr12 92539352 92539872 25.6124838487811
chr12 93796428 93796568 28.5550136012687
chr12 93796674 93797194 31.5500195092075
chr12 93797897 93798328 46.6718862297296
chr12 93801141 93801661 22.6507263851331
chr12 98989295 98989815 24.7893979197971
chr12 104330440 104330631 33.6860858989632
chr12 104331518 104332038 22.8353097505491
chr12 104335980 104336500 40.7585151575616
chr12 104336179 104336699 31.357202274257
chr12 104340614 104341134 28.2190218007368
chr12 104342280 104342539 25.8696764517156
chr12 104343508 104343750 28.0851542554416
chr12 104343955 104344178 43.1195975479258
chr12 104344261 104344402 32.0690068380466
chr12 108912481 108913001 32.9222710570104
chr12 109036979 109037499 22.6646376536661
chr12 109047460 109047980 23.5749417232543
chr12 110787064 110787584 38.4947527189845
chr12 110787275 110787795 27.9193497768259
chr12 110809412 110809932 25.3669102370804
chr12 111155809 111156329 37.0909491414999
chr12 111156034 111156554 40.1507127895621
chr12 111883250 111883770 26.5137771248017
chr12 111888184 111888704 33.5455665629947
chr12 113595322 113595842 22.5356876235466
chr12 116386860 116387380 24.8744243833336
chr12 120564515 120565035 22.7093821826757
chr12 120632933 120633071 25.5221569231681
chr12 120633883 120634177 42.2409957932326
chr12 120638618 120639138 34.9283111906779
chr12 120729109 120729629 46.0929828976296
chr12 120730605 120731125 31.5940166301801
chr12 121017101 121017621 22.4911925005524
chr12 122231811 122232331 27.3867138147998
chr12 122232072 122232592 24.9644028749206
chr12 122237113 122237633 27.5663348356986
chr12 122620280 122620516 41.4400284171499
chr12 122620356 122620876 26.6277131141835
chr12 122691748 122692268 29.1273879038054
chr12 123349552 123350072 22.4926193875693
chr12 124105553 124106073 29.0146787107339
chr12 125261689 125262209 24.672625465507
chr12 125264499 125265019 23.4966681999169
chr12 125394854 125395105 44.816108807605
chr12 125395022 125395849 25.8196126103193
chr12 125395028 125395905 26.6414674477934
chr12 125437144 125437664 23.9712921288034
chr12 131362822 131363342 30.5165760299036
chr12 131363906 131364426 23.3961380551729
chr12 133159248 133159768 22.8641268835774
chr12 133197532 133198052 29.431820518247
chr12 133202737 133203257 25.4144452162183
chr13 27831477 27831997 26.2025980926258
chr13 41573145 41573665 26.3877114048299
chr13 63632974 63633494 25.4265177106229
chr13 63636384 63636904 52.9305798884
chr13 103333187 103333707 25.6586974729997
chr13 111539421 111539941 29.3734160513341
chr14 20787625 20788145 22.6677864435936
chr14 21672151 21672671 30.5832967607469
chr14 21675583 21676103 27.45905236745
chr14 21709509 21710029 23.7278891339846
chr14 21722974 21723494 22.809996653145
chr14 21727225 21727745 34.2725408589623
chr14 23244336 23244856 24.458513330161
chr14 23527146 23527666 35.2377393455289
chr14 23527354 23527874 23.9703356563405
chr14 23538173 23538693 23.4942548052352
chr14 23539493 23540013 22.7916654004066
chr14 23790327 23790847 29.3875675740774
chr14 24110282 24110802 28.3133986135464
chr14 24115061 24115581 35.1689933174366
chr14 31358819 31359339 22.6905819706701
chr14 39650634 39650852 48.0763594967246
chr14 39652229 39652749 35.2833707590795
chr14 39654131 39654651 44.8864969517024
chr14 39654348 39654868 42.6834814461827
chr14 39656259 39656779 30.5107646358944
chr14 39656607 39657127 30.5446206798134
chr14 50048530 50049050 38.9775779538859
chr14 69253729 69254249 27.3681219926871
chr14 70240431 70240951 28.7464926717664
chr14 75745321 75745841 22.9468295712942
chr14 75748752 75749272 22.6407894834305
chr14 102234151 102234771 59.199180759383
chr14 102235450 102235817 26.2000412083843
chr14 102236669 102237189 24.8383034392644
chr14 102454440 102454960 30.3346086193933
chr14 102456333 102456853 36.0616345195905
chr14 102457833 102458353 25.2633009157669
chr14 102458735 102459255 23.9443109349495
chr14 102543546 102543812 25.921561174796
chr14 102544589 102545004 24.4711021176468
chr14 102545111 102545488 39.0055100944988
chr14 102545733 102546413 35.2536498071228
chr14 102546343 102546907 31.6827363429207
chr14 102546343 102546907 43.8263311023415
chr14 103810503 103811023 24.9515417110567
chr14 105472054 105472574 24.5187220957902
chr15 23003419 23003939 24.5961462099686
chr15 44064022 44064542 27.2600916885138
chr15 44092957 44093477 36.2725034520098
chr15 44821721 44822241 31.0239858082949
chr15 44856005 44856525 27.3821749483287
chr15 44856300 44856820 26.1326700242152
chr15 45011717 45012237 28.9757239989567
chr15 55471494 55472014 23.0577871170829
chr15 58338926 58339446 25.3440435176127
chr15 64445543 64446063 32.0759239870178
chr15 65588571 65588758 56.859555055136
chr15 65597073 65597593 42.6562279509141
chr15 65597301 65597821 22.9923656028291
chr15 65871316 65871836 26.0680939699738
chr15 65871534 65872054 24.1528242420673
chr15 66787463 66787983 23.3690698538306
chr15 66789963 66790814 65.8439572583135
chr15 66789963 66790814 39.1274063487228
chr15 66890229 66890749 23.9326826142647
chr15 68484250 68484770 30.7837810270423
chr15 69747681 69748201 22.7999154659236
chr15 69749669 69750189 53.3134053559882
chr15 74922998 74923518 25.4404915779439
chr15 74923376 74923896 25.1500296554397
chr15 75660959 75661479 23.7051013622912
chr15 76196205 76196725 22.9950129284847
chr15 89855040 89855560 25.6364845325398
chr15 91425545 91426065 25.6655726751399
chr15 91506251 91506771 28.0094846716361
chr15 93434102 93434622 22.5209537971726
chr15 93440540 93441060 24.4679158181746
chr15 93447410 93447624 28.4546896352602
chr15 93449923 93450443 29.4124238781446
chr15 93452548 93453068 23.6072823122993
chr15 93456504 93457024 30.0493488430932
chr15 93461925 93462445 26.5539679902524
chr15 93518140 93518660 24.3946641802988
chr16 134249 134769 26.148582375143
chr16 725233 725753 24.7862724042015
chr16 733776 734296 45.4485170506566
chr16 734057 734577 33.7671784395909
chr16 2010486 2011702 42.414816125506
chr16 2010486 2011702 85.5246469170736
chr16 2010486 2011702 94.0758758355365
chr16 2012503 2013023 32.8858938354268
chr16 2012704 2013224 27.7444404470437
chr16 2013625 2014145 30.5908288515416
chr16 2014522 2015042 31.1632387408445
chr16 2201702 2201954 27.5631715911271
chr16 2202913 2203433 32.5436350163832
chr16 2289429 2289949 27.6169209716016
chr16 2301442 2301962 23.0104626077164
chr16 2813004 2813524 22.4630394184142
chr16 2814881 2815401 36.5790294327885
chr16 2815088 2815608 23.3011041036715
chr16 2816715 2817235 31.558969472744
chr16 2817838 2818358 28.7437089529098
chr16 2821334 2821854 23.0405748398566
chr16 3020154 3020674 23.2234640061198
chr16 3024724 3025244 28.6251852112348
chr16 4514034 4514554 25.0972597092426
chr16 4886339 4886859 23.774945956724
chr16 8984415 8984935 27.0555334494978
chr16 9191293 9191813 23.0542483823186
chr16 9192403 9192923 25.7786721907336
chr16 9207152 9207672 22.7845008895028
chr16 18794297 18794817 26.6440899992921
chr16 21997714 21998234 26.9273846597052
chr16 22309875 22310010 76.1897535610751
chr16 22347219 22347739 27.9272036104205
chr16 23521485 23522005 24.4348274254655
chr16 28849261 28849781 36.8730613673217
chr16 28849509 28850029 29.4530595543419
chr16 28852771 28853291 24.3036651253053
chr16 29816762 29817282 23.860513239383
chr16 30744709 30745229 22.5682088339777
chr16 31191872 31192392 24.1613199015062
chr16 31198403 31198923 32.4392757498247
chr16 31201936 31202456 39.5996873529385
chr16 31203184 31203704 49.2870328690431
chr16 31203385 31203905 33.7924649554843
chr16 31204760 31204897 26.8010975017918
chr16 31204887 31205407 28.0350602346338
chr16 31205329 31205588 23.9366806962349
chr16 31208525 31209045 33.0218558665946
chr16 31209988 31210201 38.2139613008785
chr16 31720180 31720700 22.4390027757305
chr16 48391478 48391998 24.9482363590333
chr16 50342362 50342882 22.4924448361955
chr16 56973175 56973695 30.1314093495738
chr16 58550870 58551390 23.8643365604838
chr16 58551852 58552372 27.0727292016241
chr16 67263107 67263627 23.0041335562508
chr16 70286803 70287323 26.4746992958054
chr16 70407233 70407753 28.1143699089703
chr16 70606373 70606893 23.916082353845
chr16 70608607 70609127 27.4079951222384
chr16 70610284 70610675 47.2274612331426
chr16 71963788 71964308 26.9614383243486
chr16 74334048 74334568 26.7993696033974
chr16 74340218 74340738 40.8444396301109
chr16 84800314 84800834 24.0310967340144
chr16 84814360 84814880 28.7158893641419
chr16 85600679 85601199 31.1646128476211
chr16 85604106 85604626 23.940971618856
chr16 85605542 85606062 22.5989008214098
chr16 85610308 85610828 28.6145150486027
chr16 85619726 85620246 24.4980072279936
chr16 85623968 85624488 23.2809420233518
chr16 85628171 85628691 29.0986844195294
chr16 85642309 85642829 26.1815290646867
chr16 85708115 85708635 22.7960676252297
chr16 85708942 85709462 35.6330688371543
chr16 87439045 87439295 24.6883464125301
chr16 87863124 87863644 24.1100363819731
chr16 88780325 88780845 24.4927625446863
chr16 88783215 88783735 31.0357203016945
chr16 88786075 88786595 29.0138948323245
chr16 88792186 88792706 24.4373642547885
chr16 88873507 88874027 25.8187522782752
chr16 88875770 88876290 28.9531562220155
chr16 88938711 88939231 23.0329871056896
chr16 88940084 88940604 31.2638804203484
chr16 88948512 88949032 34.3846854691129
chr16 88949520 88950040 25.4179827672524
chr16 89344132 89344652 23.1633973561749
chr16 89626880 89627400 25.2796450186328
chr16 89630894 89631414 24.7612805230179
chr16 89632001 89632521 36.4376780404525
chr16 89807857 89808377 23.5835864423392
chr16 89809293 89809813 22.433686274624
chr17 1944959 1945479 26.2739924972585
chr17 2591846 2592366 24.025462422945
chr17 5499453 5499973 24.0832268440416
chr17 5499652 5500172 23.4511441361601
chr17 7145960 7146480 35.8915409224652
chr17 7475907 7476427 25.1802355425805
chr17 7478876 7479396 24.748090894079
chr17 7482373 7482868 43.2669968462613
chr17 7482849 7483104 40.3354700409824
chr17 8028786 8029306 26.5992934710516
chr17 8076626 8076773 57.3730081834819
chr17 8130002 8130134 33.0640101135823
chr17 8130370 8130533 43.8995968425523
chr17 16248731 16249251 23.4626538803532
chr17 16345976 16346496 24.1616566964018
chr17 16346179 16346699 25.6792640934278
chr17 17720922 17721442 35.3439982945089
chr17 20787166 20787686 26.3629605195162
chr17 20787931 20788451 23.1186867194572
chr17 20790018 20790538 25.8975384655293
chr17 20792343 20792863 42.7627763154055
chr17 20792551 20793071 32.2747457323501
chr17 25391420 25391940 39.5755645676707
chr17 25391757 25392277 39.0551922773664
chr17 25392508 25393028 28.1904789645202
chr17 25393530 25393812 28.1442280520229
chr17 25394194 25394642 96.9975607906258
chr17 25394357 25394875 51.8778962156023
chr17 25395265 25395617 62.0637068759818
chr17 25395609 25395915 41.6204281701096
chr17 25398008 25398528 41.5311087469607
chr17 25398246 25398766 24.0817672605742
chr17 25399100 25399353 25.1605147022691
chr17 25400994 25401514 44.3924241093159
chr17 25403062 25403582 35.9274090057164
chr17 25405459 25405958 86.8905109144339
chr17 25408042 25408881 98.0595855162664
chr17 25408885 25409921 43.2229681223915
chr17 25408885 25409921 36.6691945720528
chr17 25409982 25410459 35.8427219723017
chr17 25410482 25410630 23.3982010893561
chr17 25411428 25411948 28.9900488409558
chr17 25434094 25434614 24.9926844018619
chr17 27052036 27052707 65.4883152699358
chr17 27052036 27052707 54.4383380268285
chr17 27076011 27076531 22.6099833575311
chr17 27077614 27078134 38.8301160795708
chr17 27078474 27078994 32.3902872533998
chr17 27188653 27189173 24.4727448938804
chr17 30709297 30709817 24.2536384044647
chr17 30711298 30711534 28.1099893880045
chr17 33456364 33456884 28.7583660888967
chr17 33457705 33458225 23.852553664575
chr17 33457943 33458463 22.7609769660809
chr17 33902584 33903104 31.9495744451993
chr17 33903569 33904089 22.7087787882806
chr17 33925357 33925877 27.257859827573
chr17 34865804 34866324 24.784936683735
chr17 34957885 34958405 27.364838463874
chr17 35621752 35622272 36.2540085336062
chr17 35621951 35622471 23.5904006935779
chr17 35662286 35662806 26.174342754819
chr17 38782922 38783442 31.3873777489214
chr17 39845585 39845715 50.7986611360309
chr17 39847262 39847782 43.8889825569777
chr17 39848335 39848740 26.1508092005763
chr17 39849187 39849379 31.2713013860576
chr17 40459320 40459840 25.0265815888697
chr17 40462258 40462778 22.9890850990331
chr17 40462542 40463062 26.6568762007568
chr17 40463560 40464080 34.4007838238102
chr17 40998166 40998686 26.6827077600909
chr17 41155721 41156241 25.7807280645071
chr17 41444960 41445480 32.1336389680474
chr17 42105756 42106276 26.5378066963091
chr17 42107805 42108325 25.5191957266567
chr17 42287026 42287546 27.7048973026245
chr17 42394803 42395323 31.0663804429149
chr17 42475475 42475995 31.7257953794762
chr17 42925577 42926097 24.1041101093087
chr17 43225594 43226114 23.4957083629339
chr17 43228961 43229481 27.4512164420135
chr17 45021248 45021768 25.3835949649839
chr17 45022513 45023033 26.4117524541214
chr17 45761356 45761876 26.9917655974341
chr17 47006855 47007375 28.7848223256586
chr17 47130718 47131238 28.2300687703449
chr17 48210424 48210944 24.4279485394217
chr17 48439155 48439675 23.466018646963
chr17 48441531 48442051 23.0275229435039
chr17 48457848 48458368 26.4138855407554
chr17 48832803 48833323 32.3567861991035
chr17 48834295 48834815 27.3771099721458
chr17 56072771 56072968 32.8262739752654
chr17 56077960 56078480 23.6580842594878
chr17 56403250 56403474 52.8886027713918
chr17 56403313 56403833 24.8883602528903
chr17 56404096 56408013 129.089279049521
chr17 56404096 56408013 48.1770156833624
chr17 56404096 56408013 74.6151412437043
chr17 56407795 56408315 78.563094773739
chr17 56736280 56736800 38.1834413338313
chr17 56756737 56756882 41.3491413663672
chr17 57773257 57773777 30.5034490764235
chr17 57773576 57774096 29.3739989848369
chr17 57774955 57775475 24.432879250031
chr17 57918395 57918915 22.8799352204038
chr17 57919555 57919796 39.4883501686564
chr17 57920378 57921176 86.234726786178
chr17 57921547 57921795 25.088614810026
chr17 57922269 57922669 35.030466257135
chr17 57923132 57923652 33.2469008850689
chr17 62223512 62224032 23.8542675100614
chr17 62225878 62226398 23.7869530168431
chr17 62493559 62494079 50.8467670707614
chr17 62493760 62494280 33.6513440508003
chr17 62494811 62495347 35.6212922610623
chr17 62496036 62496295 28.5098040104356
chr17 62496370 62496502 25.1853348727663
chr17 62496570 62497090 31.6514140427709
chr17 62499272 62499792 29.7524271294172
chr17 62502067 62502587 36.3304622137144
chr17 62531442 62531962 23.9358779031279
chr17 65338982 65339502 29.1471553390021
chr17 65339296 65339816 24.7166363344848
chr17 72204169 72204689 22.9860844384496
chr17 72206954 72207790 34.7228438184839
chr17 72206954 72207769 86.4489719711895
chr17 72765911 72766431 24.946292821981
chr17 73234806 73235326 24.1822865252563
chr17 73704360 73704880 28.8083664753361
chr17 73770521 73772113 30.3122265731419
chr17 73770521 73772113 29.4118231899604
chr17 73772497 73773393 47.9878675122975
chr17 73772497 73773393 87.1429854147643
chr17 73775486 73776006 32.0489632525016
chr17 73822616 73823136 27.8780615103328
chr17 74267616 74268136 27.1323392830031
chr17 74268636 74269156 25.7156920429952
chr17 74269006 74269526 32.3640325313567
chr17 74561545 74562065 23.4829354672491
chr17 74562444 74562574 25.2518603347723
chr17 74562997 74563517 25.2889689242036
chr17 74563285 74563805 26.1879197533122
chr17 74729187 74729707 41.0089804793706
chr17 74729512 74730032 44.3767338227865
chr17 74732162 74732682 23.9212512203411
chr17 74733104 74733624 37.0086565171076
chr17 76107386 76107906 24.7435961703039
chr17 76172367 76172887 30.9780493136668
chr17 76793736 76794256 23.2046852042261
chr17 76801861 76802381 27.1664115342598
chr17 77806613 77807133 33.5339970351376
chr17 77806911 77807431 28.7873432529485
chr17 77808718 77809238 31.0364653290773
chr17 79476230 79476651 49.5042501925929
chr17 79675139 79675659 27.2718752487862
chr17 79677303 79677823 25.7456420183007
chr17 79800561 79801081 29.4316916493047
chr17 79800830 79801350 25.7160398579013
chr17 79801990 79802510 28.1405993156567
chr17 79810407 79810927 22.5176224811517
chr17 79825168 79825369 34.23981249394
chr17 80034095 80034839 49.2930079586656
chr17 80034095 80034839 23.5010479799415
chr17 80034095 80034839 87.5239764667938
chr17 80034797 80035317 37.5221910268921
chr17 80035376 80035983 28.9771454694142
chr17 80037337 80037554 53.6895315043375
chr17 80038219 80038739 27.826896049952
chr17 80038735 80038938 24.0280825265368
chr17 80039429 80039949 29.105808978395
chr17 80039724 80040244 25.3682581947289
chr17 80040777 80041045 30.4370157600368
chr17 80042015 80042215 37.8924692328866
chr17 80042665 80042868 32.0377989080784
chr17 80043933 80044453 35.5917010451107
chr17 80045170 80045452 51.0555799363921
chr17 80045408 80045639 28.6031586889099
chr17 80046893 80047133 32.2434992560789
chr17 80048589 80049109 32.7395044963087
chr17 80049555 80050075 43.6057773145682
chr17 80049768 80050288 27.5123195157253
chr18 215311 215831 26.3890973046719
chr18 216549 217069 30.7231522162133
chr18 671278 671798 36.3557520580377
chr18 672540 673060 31.5886047927649
chr18 3256811 3257331 24.2648749201972
chr18 3279357 3279877 29.6308558737753
chr18 9938223 9938743 28.2362035952062
chr18 9940397 9940917 27.6888611851448
chr18 9944637 9945157 26.1706576520954
chr18 9948554 9949074 30.2150907283704
chr18 9949567 9950087 27.5722835376385
chr18 47013679 47014199 35.004614883501
chr18 75627245 75627765 23.1905098384784
chr18 75687941 75688461 32.653353095889
chr18 75689371 75689506 25.6144598048403
chr18 75692067 75692587 30.9586894481109
chr18 75693588 75694108 35.3056099324616
chr18 75695053 75695634 26.5189427211285
chr18 75695053 75695634 59.1086832147698
chr18 75696072 75696459 23.2556099299228
chr18 75696488 75697461 101.576753634388
chr18 75696488 75697461 140.840727867922
chr19 584585 584836 43.7958217896404
chr19 805289 805809 24.1696713552189
chr19 809582 810102 25.3700440142208
chr19 812866 813386 36.2830034217696
chr19 867464 867984 31.2281511548183
chr19 1039514 1040034 33.8860088438949
chr19 1039825 1040345 26.0957357461892
chr19 1259329 1259849 28.5337759265981
chr19 1269115 1269635 27.5494839618563
chr19 1273878 1274398 25.4174797952869
chr19 1275451 1275971 27.4111156866926
chr19 2041696 2042216 26.5684836359211
chr19 2248520 2249040 35.0387537007633
chr19 2273570 2274090 27.0208208120432
chr19 3434855 3435375 26.2161200462488
chr19 3536427 3536947 25.5149351142885
chr19 3975605 3976259 43.3932221124883
chr19 3976609 3977104 49.721842152035
chr19 3978136 3978424 29.1525452388222
chr19 3982758 3983278 40.8743680781047
chr19 3982973 3983493 35.6959002072009
chr19 4061046 4061566 27.5466165303329
chr19 4359741 4360261 23.2418920775248
chr19 5691254 5691774 38.6989852562533
chr19 5693242 5693762 30.1541659539079
chr19 5695285 5695805 25.9483754645633
chr19 5707472 5707992 22.5233495378357
chr19 5783030 5783550 26.110958524983
chr19 5892124 5892644 24.5582780862821
chr19 6412739 6413259 26.1811968837265
chr19 7997802 7998322 23.4083504102744
chr19 8389398 8389918 26.0606642606872
chr19 9673378 9673898 22.6436009134902
chr19 10222155 10222675 23.0361148684936
chr19 10224216 10224361 50.9339177830812
chr19 10224391 10224562 38.1758113124067
chr19 10226595 10227115 33.9943940437134
chr19 10246321 10246841 23.0351224627754
chr19 10248528 10249048 30.9819471812407
chr19 10370802 10371322 22.7551087579263
chr19 10405946 10406466 22.8165319590236
chr19 10432642 10433162 47.7174898059376
chr19 10432873 10433393 23.5165007130685
chr19 10500493 10501013 25.562298942534
chr19 10793344 10793864 31.8917058509435
chr19 10793588 10794108 27.2193630901901
chr19 10797245 10797765 23.7944455084048
chr19 10802563 10803083 32.0446919518205
chr19 10940525 10941045 27.7940997246233
chr19 10945691 10946211 25.6528535730134
chr19 10946558 10947078 27.3244013673992
chr19 11136540 11137060 25.5468361021023
chr19 11217942 11218223 30.7342881374484
chr19 11221928 11222366 26.0864404751929
chr19 11223059 11223579 24.4211771765388
chr19 11224891 11225117 49.1036075329501
chr19 11225794 11226053 26.2407661021885
chr19 11226974 11227494 27.0567837299036
chr19 11227415 11227579 38.7996892851953
chr19 11230787 11230960 29.7283808923015
chr19 11231140 11231411 24.8635901015287
chr19 11233766 11234286 43.597932744986
chr19 11233966 11234486 32.9889575662416
chr19 11244221 11244543 41.0238616252652
chr19 12807404 12807611 69.3448798787949
chr19 13029860 13030380 33.3657767900834
chr19 13033584 13034104 24.2189348024524
chr19 13054137 13054657 26.0446579156696
chr19 13056391 13056531 28.8243918596166
chr19 13058428 13058948 24.4279959007606
chr19 13263639 13264159 55.630313102979
chr19 13265999 13266178 30.8517643893527
chr19 13266533 13267053 24.1798173291197
chr19 13944379 13944899 59.7310250460956
chr19 14072426 14072946 22.6408398060596
chr19 14517256 14517776 31.9370910014855
chr19 14519880 14520400 35.1713917691563
chr19 14520099 14520619 27.3920107012692
chr19 14675735 14676255 23.7166781210174
chr19 15471264 15471784 23.7928006074498
chr19 15490311 15490831 35.9869316783943
chr19 17678838 17679358 22.5973314627314
chr19 17694942 17695462 25.5764478890413
chr19 17975157 17975692 39.8115848148323
chr19 17975157 17975692 23.4093555337082
chr19 17976309 17977004 46.7693593056194
chr19 17976947 17977209 31.234142102994
chr19 18389467 18389987 40.2551377611706
chr19 18501342 18501862 25.130958698965
chr19 18543289 18543809 24.160155114209
chr19 18964325 18964845 28.6618789497344
chr19 19015598 19016118 26.0051072942537
chr19 19015812 19016332 23.1924931123412
chr19 29003343 29003863 32.1225699907591
chr19 29003617 29004137 26.6995121743437
chr19 29010376 29010896 24.0186795282064
chr19 34874613 34875133 24.7036714197295
chr19 34882666 34883186 24.4456781595106
chr19 34963513 34964033 23.3002987270449
chr19 34964990 34965510 24.4989864825557
chr19 36229910 36230430 25.8451551633618
chr19 39217244 39217764 28.1325457095268
chr19 39326466 39326986 37.3465372122351
chr19 39329185 39329705 34.0246773152605
chr19 39329984 39330504 25.3119137422942
chr19 39331637 39332157 34.543988131382
chr19 39877517 39878037 27.671660630655
chr19 39921509 39922029 28.1440555981118
chr19 39923394 39923914 31.2543345594278
chr19 40324172 40324692 48.6382606517892
chr19 40738364 40738884 23.7445664971611
chr19 41814479 41814999 26.2662272623708
chr19 41814684 41815204 22.9290871999607
chr19 41815927 41816447 30.779321634714
chr19 42374471 42374991 22.5172917488131
chr19 42376991 42377126 36.7974287637556
chr19 42377096 42377383 24.9569446317291
chr19 42749986 42750506 29.4257714050429
chr19 42795890 42796410 29.654618294439
chr19 42800127 42800647 25.0532888169756
chr19 45407805 45408015 59.2378613619609
chr19 45596047 45596567 25.1769242829311
chr19 45977853 45978373 34.5397953519858
chr19 46031385 46031905 31.6157268725758
chr19 47114180 47114700 23.7556228858376
chr19 47233954 47234474 22.8510806179225
chr19 47277091 47277268 29.3461603854944
chr19 47289243 47289763 26.476421639707
chr19 47613059 47613579 28.8026112661369
chr19 49117321 49117933 49.5957355742334
chr19 49119084 49119604 30.65911422396
chr19 49298380 49298900 26.7112240194189
chr19 49381926 49382446 26.2464198964534
chr19 49470408 49470928 47.6015327451986
chr19 49470794 49471189 38.9830895158676
chr19 49471348 49471908 25.4220323896316
chr19 49471348 49471906 36.8568862701965
chr19 49520790 49521310 23.3819736217403
chr19 49600965 49601485 23.4743786571438
chr19 49992675 49993195 26.5194139662423
chr19 49995505 49996664 90.1302851774415
chr19 49997379 49997562 24.8942765000369
chr19 49997447 49997967 27.2684042123862
chr19 50003732 50003897 38.585225403545
chr19 50003801 50004321 22.7505834806361
chr19 50189084 50189604 31.6201599142541
chr19 50191653 50192173 23.1505162448714
chr19 50359549 50360069 23.0465099575981
chr19 50413393 50413913 23.3086866736415
chr19 50549744 50550264 26.9034660329463
chr19 51297768 51298018 42.3668897050576
chr19 51298326 51298826 74.6934470019501
chr19 51298619 51299139 31.4223815643906
chr19 51298879 51299908 24.5325262473404
chr19 51300280 51300610 54.5105273263946
chr19 51300986 51301506 23.3759925464958
chr19 51305704 51306224 26.6092077168485
chr19 52731589 52732109 31.7351186673203
chr19 54704492 54705012 28.8768266951377
chr19 54712059 54712597 83.5313439984721
chr19 54712470 54712750 30.640110655909
chr19 54713901 54714421 25.2012197614775
chr19 54973763 54974283 41.7779397455938
chr19 55535410 55535930 23.9086348191621
chr19 55553048 55553568 41.4990175973764
chr19 55555729 55556249 37.3961933500228
chr19 55901172 55901692 28.4902932882686
chr19 55902607 55903127 30.1908303151297
chr19 55911621 55912141 30.2206991399459
chr19 56186254 56186774 25.8052395557205
chr19 58899059 58899579 26.2092292861881
chr19 58906479 58906999 42.8435732222142
chr19 58906990 58907233 29.3091340508724
chr19 58983697 58984217 23.1190495048343
chr19 58985203 58985723 28.2761239724135
chr19 59062429 59062949 24.836354555313
chr2 3590829 3591349 22.7166726540183
chr2 3629312 3629832 33.9812475443274
chr2 10266727 10267247 22.7253584377724
chr2 10268273 10268793 29.7136316471705
chr2 10272441 10273345 35.4055735384367
chr2 10272441 10273345 47.3711034074722
chr2 10274614 10275134 46.4611807093725
chr2 10276086 10276606 27.9010333962416
chr2 15667515 15668035 22.8526843448065
chr2 15753484 15754004 29.6667101052257
chr2 25044184 25044704 24.8901216718479
chr2 25045089 25045609 25.5418848014785
chr2 27603399 27603919 28.9665114015396
chr2 27847577 27848097 23.3042320977234
chr2 29171787 29172307 34.4115726589078
chr2 38520232 38520752 30.2648637044981
chr2 38788811 38789331 28.4455831526918
chr2 38805903 38806423 43.5819011705592
chr2 38807781 38808301 23.8635631330317
chr2 38808632 38809152 31.1673574288873
chr2 38968274 38968794 23.2300406621063
chr2 38970477 38970997 36.0446636818622
chr2 38978176 38978696 41.2844682828793
chr2 39961435 39961955 34.4045539403508
chr2 43449014 43449534 29.4787389106105
chr2 44112218 44112738 29.9100545619185
chr2 55258069 55258589 24.9504850934341
chr2 61741604 61742124 23.1747968725296
chr2 61742069 61742589 23.1261410761923
chr2 73482155 73482675 22.7132402366094
chr2 74444645 74445165 29.6025386539745
chr2 74446355 74446875 31.8859094913507
chr2 85766076 85766596 22.6533935563087
chr2 85767268 85767788 35.9153959320724
chr2 85773462 85773712 34.0400111850493
chr2 85773740 85774386 52.0628440172644
chr2 85773740 85774386 73.2372667592593
chr2 85775024 85775544 38.1003797305625
chr2 85775521 85775672 26.4439747443232
chr2 86366723 86367243 24.1134873255891
chr2 86367960 86368480 36.0199755214217
chr2 88315643 88316163 73.0091316263797
chr2 101623215 101623735 35.2715258863292
chr2 108324382 108324902 23.7824962508574
chr2 108326621 108327141 25.2615853500032
chr2 108328373 108328919 36.1744015063319
chr2 108328968 108329488 37.0268290310067
chr2 108330627 108331131 36.3385740330159
chr2 108331027 108331547 34.0634841303104
chr2 108332189 108332709 22.9390278420272
chr2 108334008 108334528 34.6067466524178
chr2 108335003 108335208 32.4248084646862
chr2 108349022 108349278 34.6620368991261
chr2 108350745 108351027 50.346881715221
chr2 108352587 108352844 88.5627466285502
chr2 108353607 108354634 76.7239210072498
chr2 108354841 108355361 42.9302821616863
chr2 108357459 108357979 30.7256540830205
chr2 113409443 113409963 26.1199575655346
chr2 113414859 113415379 36.4284825699876
chr2 113416789 113417309 25.19079189821
chr2 113422576 113423096 27.0077660757399
chr2 114720262 114720782 27.7514961779998
chr2 118591364 118591884 26.9333600576842
chr2 120660719 120661239 24.9381099744621
chr2 122288406 122288926 47.2381066290969
chr2 145178265 145178785 27.2473101607008
chr2 145222910 145223430 27.8161658229513
chr2 145247060 145247580 27.8870368601816
chr2 145266947 145267467 26.7938914203395
chr2 153506473 153506993 23.0477440548991
chr2 153508966 153509486 24.5368960488968
chr2 158154287 158154807 24.045900587541
chr2 160595510 160596030 30.2911110636674
chr2 160626557 160627077 25.1529072677833
chr2 168786330 168786850 24.1025100769413
chr2 168787804 168788324 24.5587524671088
chr2 168788694 168788858 26.8401835106288
chr2 171817682 171818202 23.3468983619663
chr2 178089322 178089842 87.0912256742899
chr2 178089699 178089867 25.7817481886879
chr2 178091452 178091972 31.0687119975397
chr2 178093073 178093593 38.7875007718792
chr2 192556150 192556670 24.3667810056214
chr2 203169629 203170149 24.4113190771624
chr2 207027893 207028413 26.5105714796101
chr2 216979829 216980349 24.8130678073253
chr2 217368971 217369491 23.4503025198678
chr2 217370884 217371404 46.0155816199203
chr2 217371098 217371618 37.624763410438
chr2 219271724 219272244 25.1924344271094
chr2 232319786 232320306 25.0542771780131
chr2 232578493 232578975 35.347115654868
chr2 232579608 232580128 24.9142824881917
chr2 240947083 240947603 29.6939451100662
chr20 2639022 2639269 24.2264685350862
chr20 3904119 3904639 26.3448583041213
chr20 17923752 17924272 23.669243022619
chr20 17939407 17939927 34.3782980173534
chr20 17942928 17943448 23.4617059476227
chr20 31028225 31028745 23.6590892166802
chr20 31104306 31104826 22.6001238162984
chr20 32675551 32676071 24.1212142336214
chr20 34290393 34290913 41.8046360548425
chr20 37047343 37047735 40.5445167415105
chr20 37048215 37048418 30.1426119847505
chr20 37048633 37048862 25.9107030430688
chr20 37565715 37566235 22.9880479709226
chr20 37576658 37577178 36.9544295154092
chr20 37580128 37580648 36.2865339040875
chr20 37582194 37582714 27.4596331716244
chr20 42090679 42091199 25.111634195714
chr20 42092729 42093249 22.7421076907296
chr20 42093382 42093902 24.6338214517874
chr20 42093595 42094115 23.0291475682805
chr20 43538130 43538650 23.4367362748208
chr20 43538495 43539015 29.8902527820699
chr20 44575348 44575868 27.2622461943221
chr20 44575599 44576119 26.4007840954185
chr20 44580020 44580540 25.82418218809
chr20 45864765 45865285 22.6399464644425
chr20 45870979 45871499 24.6896771939636
chr20 45891388 45891908 30.6755415043548
chr20 45899893 45900413 26.1234814245523
chr20 45911891 45912411 23.6513123353095
chr20 45923965 45924485 28.8009074417516
chr20 45924711 45925231 25.3215314449298
chr20 45946636 45947156 23.8805248824647
chr20 45961164 45961684 27.3277085007083
chr20 45961363 45961883 26.5514776649379
chr20 45962671 45963191 26.1213183601015
chr20 45982890 45983410 22.6374395615461
chr20 47720380 47720900 27.9337937158096
chr20 47894973 47895493 38.7176358467156
chr20 47897292 47897812 42.756525827483
chr20 47900036 47900292 47.9499726633964
chr20 47902182 47902350 54.2144120248315
chr20 47903157 47903302 59.109058199253
chr20 47903239 47903759 53.5678495842724
chr20 47903680 47903954 46.3949651672453
chr20 47905369 47905717 27.7469965745182
chr20 47905815 47906250 43.1951556699381
chr20 47906838 47907242 59.9045056199649
chr20 48701975 48702495 22.715751699358
chr20 48704072 48704592 26.8332915713588
chr20 49199909 49200429 31.7895621152205
chr20 49513879 49514399 24.7943865915696
chr20 52184018 52184538 24.1951250908554
chr20 54943680 54944200 24.0360708780297
chr20 57569372 57569892 24.6993867386668
chr20 60965016 60965536 30.9909090679871
chr20 61531225 61531745 27.6511469850175
chr20 61532478 61532998 27.2964946170586
chr20 62324957 62325477 25.3621942085485
chr20 62326365 62326885 22.8012461557465
chr20 62327482 62328002 23.0885417130491
chr20 62328588 62329108 29.5624181417184
chr20 62330197 62330717 32.5682206890275
chr20 62334297 62334817 25.0145957008815
chr21 15858147 15858667 26.7932224996104
chr21 15858358 15858878 22.8828152635914
chr21 15862981 15863501 22.5726383295622
chr21 15865083 15865603 23.3988378747401
chr21 15882717 15882918 46.3159125575985
chr21 15884672 15885192 27.1607708464662
chr21 15885739 15886259 38.7892801227061
chr21 15885958 15886478 25.9602410864663
chr21 15887038 15887558 24.5541208557159
chr21 15906389 15906909 22.4347225606713
chr21 22530766 22531286 23.282080171693
chr21 30427346 30427866 26.2941510616139
chr21 33050058 33050578 24.2116344445344
chr21 33691439 33691959 23.1581525684505
chr21 33971871 33972391 26.1578969052061
chr21 33972089 33972609 27.029381222101
chr21 34894890 34895410 23.1324157411784
chr21 34896962 34897482 29.8959907588553
chr21 34899240 34899760 43.1071730880023
chr21 34899469 34899989 29.357303855168
chr21 34925357 34925877 29.6931315623795
chr21 35273948 35274468 35.0463936370351
chr21 36232581 36233101 22.4568696573186
chr21 36237469 36237989 27.7897595728008
chr21 40712619 40713139 25.1118933674806
chr21 44254203 44254723 24.4062562656016
chr21 44256744 44257264 23.1547992584029
chr21 44260834 44261354 39.5170747433577
chr21 44267285 44267805 25.1083238081226
chr21 44480773 44481293 32.4523951641991
chr21 44483353 44483873 25.1151629009512
chr21 44512511 44512774 51.5936616922864
chr21 44514426 44514946 34.7915038635447
chr21 45560012 45560532 25.7102158332435
chr21 47664167 47664687 23.6400759064858
chr22 18073151 18073671 24.9593786373205
chr22 19023145 19023665 37.7401345245164
chr22 19023345 19023865 26.8291266748848
chr22 19337573 19338093 23.3904009589541
chr22 19339813 19340333 25.5593852188827
chr22 19344716 19345236 37.6414178360417
chr22 19344918 19345438 27.5683796550603
chr22 19376511 19377031 28.2958178701608
chr22 19400081 19400601 23.4427713910975
chr22 19407164 19407684 23.7533877466119
chr22 19411973 19412493 32.3817802294924
chr22 19414576 19415096 28.6506477411284
chr22 19433957 19434477 37.0001953811366
chr22 19435040 19435560 24.2450394488083
chr22 19436914 19437434 23.111403707573
chr22 19443431 19443951 23.475373103864
chr22 19451852 19452372 25.4136859160936
chr22 19456373 19456893 25.8322635136009
chr22 19472541 19473061 33.082627926031
chr22 19487089 19487609 30.5227160163285
chr22 19487383 19487903 23.7980122044917
chr22 19494715 19495235 27.1337732530021
chr22 19495731 19496251 25.2903214655151
chr22 19505925 19506445 24.8682871008237
chr22 19506223 19506743 24.3987227540043
chr22 19509105 19509625 26.5256536243073
chr22 19509979 19510110 29.7755172070548
chr22 19879394 19879914 27.0356845422375
chr22 19956407 19956927 31.0888006318751
chr22 19956716 19957236 29.3495967576675
chr22 19962471 19962991 23.5470203233217
chr22 20053357 20053877 28.937334868238
chr22 20079551 20080071 24.4245276186661
chr22 20081530 20082050 25.2749805071081
chr22 20091133 20091653 27.8410475398476
chr22 20113383 20113903 30.5619730747194
chr22 20113662 20114182 24.3077659671637
chr22 20115410 20116127 63.6499013175248
chr22 20116169 20116753 50.8689933741164
chr22 20886579 20887099 41.7648648394508
chr22 20932821 20933341 27.8418865767352
chr22 20941662 20942182 23.462714887985
chr22 20942054 20942574 39.1787267861761
chr22 20942712 20943232 28.3077654070931
chr22 20995601 20996121 22.7070543409344
chr22 21000037 21000557 28.3981387003047
chr22 21005841 21006361 27.2988232373022
chr22 21007932 21008452 33.3554213193353
chr22 21017811 21018331 28.4009338976935
chr22 21103821 21104341 24.4428643599575
chr22 21141095 21141615 26.7963254520467
chr22 21306984 21307504 31.9049528013997
chr22 21344959 21345479 26.610757722321
chr22 21800264 21800784 25.9730808483658
chr22 21801127 21801647 30.263566475615
chr22 21803654 21804174 36.762084806451
chr22 21805717 21806237 34.587365482635
chr22 21933821 21934341 27.5825185360624
chr22 21937504 21938024 23.9524973801777
chr22 21960497 21961017 24.1653161091822
chr22 21965898 21966418 34.2562547923451
chr22 21967946 21968466 30.8103233622302
chr22 22032027 22032547 24.3055246203215
chr22 22036159 22036679 37.7141957286616
chr22 22049405 22049925 29.8515765580408
chr22 22052042 22052562 27.1352550397205
chr22 22054781 22055301 23.1839874082719
chr22 22120712 22121232 27.405376892479
chr22 22130655 22131175 37.4985131218286
chr22 22154393 22154913 38.2662971660442
chr22 22154602 22155122 29.8226173178714
chr22 22182683 22183203 22.7880013232
chr22 22314700 22315220 41.418685272644
chr22 22314900 22315420 22.6909069982181
chr22 22317675 22318195 25.4859844644704
chr22 22322525 22323045 28.763967361419
chr22 29696697 29697217 24.7838706897529
chr22 31320460 31320980 22.9686314492919
chr22 35810319 35810839 22.7998163747633
chr22 37965442 37965962 27.9440876403097
chr22 37965664 37966184 28.4555615955687
chr22 37966680 37967200 36.2435584253663
chr22 38878124 38878644 25.2905024988284
chr22 38883833 38884353 24.9363646244235
chr22 39706967 39707326 48.3183136796269
chr22 39707977 39708298 45.9452599079138
chr22 39708253 39708503 26.8684648262675
chr22 39709495 39710015 23.4935630081735
chr22 39714702 39715222 22.560460672131
chr22 39919051 39919187 27.555245282738
chr22 39919212 39919375 24.9209977499831
chr22 41923919 41924439 22.9562488810534
chr22 41925044 41925564 29.6895478091562
chr22 42965432 42965952 25.6974844785018
chr22 50656475 50656995 25.5347809192087
chr22 50962766 50963286 27.4521829031615
chr3 3196723 3197243 28.1985439789758
chr3 9428124 9428644 47.8149820205359
chr3 9428330 9428850 26.2633740243953
chr3 9438470 9438990 28.83891933857
chr3 9854750 9855270 27.6239696685507
chr3 10345451 10345971 27.0941093900351
chr3 12625128 12625648 23.4527545895194
chr3 12625478 12625998 23.9177535908212
chr3 12875243 12875763 29.2940710808457
chr3 12876062 12876582 22.6536512867565
chr3 13356171 13356691 24.3516371563712
chr3 13411232 13411752 26.408049386349
chr3 13415356 13415876 27.472835999306
chr3 14452147 14452667 28.9759807790171
chr3 14457482 14458002 24.9680029586577
chr3 14492459 14492979 38.6312300872013
chr3 14492676 14493196 29.2950622433282
chr3 15084075 15084595 24.1383484453764
chr3 15087691 15088211 28.1658203057323
chr3 23961517 23962037 28.0708006160075
chr3 23961720 23962240 25.9395726415418
chr3 25636562 25637082 24.7000680394594
chr3 32817295 32817815 30.6957633863323
chr3 33188033 33188553 23.4456919326416
chr3 39450947 39451467 26.6072103724872
chr3 39453000 39453520 33.1984135627151
chr3 39454301 39454431 29.3555772812739
chr3 39455173 39456550 28.7560118732101
chr3 39455173 39456550 27.2520173273729
chr3 39455173 39456550 66.5576294573945
chr3 39457500 39457801 32.4287059583291
chr3 40506475 40506744 47.2610911779045
chr3 40506574 40507094 27.6090581161589
chr3 41282602 41283122 24.9807853339495
chr3 41282880 41283400 27.4366381146422
chr3 43405062 43405582 27.0841255241332
chr3 45053982 45054502 25.1799416422379
chr3 46988694 46989214 22.4567013943468
chr3 47161902 47162422 26.2894956958909
chr3 47453372 47453892 27.8880777474445
chr3 47454825 47455345 30.6046699906592
chr3 47625387 47625907 29.4545927085075
chr3 47889275 47889795 30.0658386849004
chr3 47890752 47891272 31.9583961437142
chr3 47891955 47892187 31.6109446905902
chr3 49066565 49067085 31.1617724743181
chr3 50365448 50365968 22.4252392441216
chr3 50367728 50368248 25.6696924051968
chr3 50642478 50642998 25.2107628066219
chr3 51431847 51432367 22.6672235394094
chr3 52026156 52026676 29.7206930472274
chr3 101287004 101287524 24.2752633670626
chr3 128196854 128197374 29.9895309866016
chr3 128197374 128198215 29.7099202922945
chr3 128198441 128198714 28.4796238947847
chr3 128199877 128200397 28.6214432532565
chr3 129032554 129033074 39.8440439285854
chr3 129032840 129033360 27.2992550271602
chr3 141647506 141648026 22.5882851826519
chr3 142766845 142767365 23.1946233863349
chr3 150139621 150140141 23.3723089565901
chr3 151998801 151999321 24.1719139133086
chr3 152016949 152017469 29.335206288225
chr3 152020795 152021315 22.6188164008599
chr3 152023788 152024308 22.6091493696561
chr3 152059793 152060313 29.067585802574
chr3 152061141 152061661 23.1473227859692
chr3 152074832 152075352 25.8081119846059
chr3 156254296 156254816 27.217077444033
chr3 156256500 156257020 31.7432800636974
chr3 156864679 156865199 30.1718631478503
chr3 156864926 156865446 28.9466187122239
chr3 156865135 156865655 25.816695731446
chr3 156867573 156868093 24.3765901583891
chr3 156867825 156868345 23.4328393188337
chr3 160130580 160131100 23.3866280018391
chr3 160152950 160153470 24.2406552880155
chr3 160153905 160154425 27.0272552996125
chr3 160156389 160156909 23.8640896679296
chr3 170582565 170583085 36.1390589520453
chr3 170585045 170585565 28.5264915692606
chr3 170585250 170585770 26.8139793633017
chr3 184053297 184053817 40.5601766296491
chr3 184053565 184054085 29.2594018000364
chr3 185629515 185630035 30.659068720006
chr3 185631681 185631896 36.2404772203026
chr3 185631808 185632328 44.6052680446009
chr3 185632996 185633516 62.1370328956856
chr3 185633196 185633716 25.4411353657074
chr3 185633956 185634476 27.0797411695391
chr3 185641407 185641927 22.5288696546757
chr3 185644884 185645404 24.8008096155865
chr3 185652929 185653449 22.5693649211748
chr3 186303884 186304404 23.7510406846316
chr3 186501408 186501928 22.5940506953273
chr3 186508046 186508571 81.4260013418146
chr3 186508597 186508840 53.5500863743659
chr3 195773065 195773422 104.646344798721
chr3 195773188 195773708 30.9905708685713
chr3 195774038 195774927 28.620153543781
chr3 195775039 195775384 100.735045968342
chr3 195775316 195775837 79.3507008319734
chr3 195776222 195776976 27.684219836224
chr3 195780260 195780693 24.5331146810767
chr3 195782554 195783074 30.2267848115269
chr3 195785674 195786194 29.2835815235548
chr3 195786231 195786486 57.7497759912824
chr3 195790613 195791133 68.2675165292183
chr3 195790822 195791342 29.4010652806132
chr3 195793296 195793816 53.5277855582397
chr3 195793552 195794072 39.5409209509773
chr3 195794591 195795111 28.3549831569289
chr3 195795853 195796373 33.4870985770928
chr3 195796215 195796735 34.2772940239754
chr3 195796491 195797011 27.096194140598
chr3 196484822 196485342 22.9217521197279
chr3 197684477 197684653 77.1945519966187
chr3 197684528 197684771 32.2453551373969
chr4 665783 666303 22.5605950704303
chr4 1021777 1022297 32.3812322514496
chr4 1926046 1926566 23.340460409961
chr4 1983706 1984226 23.1216724647211
chr4 2943197 2943717 27.9935426293042
chr4 6678654 6679174 28.7367914747385
chr4 10111735 10112255 29.074650549806
chr4 38693680 38694200 26.1335351117058
chr4 39452093 39452613 31.8067896602319
chr4 39453180 39453700 26.0342089817416
chr4 56483634 56484154 37.3530624743451
chr4 57256642 57257162 26.5015543054845
chr4 71684816 71685336 24.3262506532674
chr4 75032224 75032744 24.8829968106979
chr4 75243446 75243966 22.5056644668525
chr4 75251802 75252322 24.6628131021507
chr4 75255035 75255555 23.647893429889
chr4 77033965 77034485 26.8733399977738
chr4 77043318 77043838 23.7528236726891
chr4 79702615 79703135 33.0001216258772
chr4 83269344 83269864 25.6726561928206
chr4 83271453 83271973 27.0064465985416
chr4 83342960 83343480 26.3393726541608
chr4 83343308 83343828 30.596392885609
chr4 83344445 83344696 54.7951746258987
chr4 83345102 83345622 23.6863656493087
chr4 83348726 83349246 23.0183085641546
chr4 83350269 83350789 23.2301263489168
chr4 95381896 95382416 26.6583880624451
chr4 99797290 99797810 22.4247485008333
chr4 100868443 100868963 34.1461152703616
chr4 103713108 103713628 26.2730487341834
chr4 103716080 103716600 26.6378835667224
chr4 109547246 109547766 22.715332623013
chr4 109549465 109549985 28.0309973527036
chr4 111086758 111087278 23.4370912389284
chr4 119203136 119203656 35.6534994982425
chr4 139968483 139969003 23.1277825375593
chr4 152028205 152028725 24.0260656065728
chr4 152036078 152036598 28.1563785690688
chr4 166264603 166265123 44.2620196932844
chr4 174251527 174252047 26.7115243206487
chr4 177253268 177253788 27.7355629545265
chr5 620866 621386 30.5591917753327
chr5 863754 864274 27.7256342669683
chr5 1316657 1317177 23.0949764523903
chr5 10265466 10265596 37.7999563318835
chr5 10421864 10422384 39.6187873822923
chr5 10422065 10422585 25.1942773314122
chr5 33472791 33473311 22.7504069920822
chr5 40825540 40825861 65.1017864166337
chr5 40825678 40826198 46.3365391666533
chr5 40825882 40826402 24.5545850808426
chr5 40826719 40827239 43.7665392362244
chr5 40826928 40827448 31.0754276381861
chr5 40829081 40829553 23.6309594120977
chr5 40829460 40829647 31.5750159809159
chr5 40829771 40830291 43.9356103726435
chr5 43286720 43287240 29.580539174835
chr5 43286923 43287443 24.5637955005722
chr5 43288082 43288602 38.1437132032178
chr5 43303424 43303944 23.008144794067
chr5 53617200 53617720 27.1204079116289
chr5 54725649 54726169 24.395193432742
chr5 81570101 81570385 54.8321591866161
chr5 81570419 81570659 60.027499933341
chr5 81570495 81571015 34.760053718669
chr5 81574247 81574767 29.1471927312699
chr5 85918408 85918928 32.6964275850729
chr5 86687515 86688035 22.967865079719
chr5 90663016 90663212 56.8593191111898
chr5 90663345 90663642 54.6386703765835
chr5 90664002 90664384 61.1238967678608
chr5 90665247 90665471 39.9660664842132
chr5 90666286 90666806 26.9275570232456
chr5 90669403 90669923 22.8991008260653
chr5 94996880 94997400 31.7317924427125
chr5 94997295 94997815 22.6908075223313
chr5 95074000 95074174 51.8587170412787
chr5 95082504 95083024 26.6841748738165
chr5 95094531 95095051 22.6440128408674
chr5 111503100 111503620 24.3971390762103
chr5 130730879 130731399 23.2580931362629
chr5 133471431 133471951 23.6018861123972
chr5 133481379 133481899 23.3115985017646
chr5 137801006 137801526 29.1307446840474
chr5 137803817 137807130 155.531116963932
chr5 137803817 137807130 106.229052950895
chr5 137803817 137807130 83.0582598812994
chr5 137803817 137807130 44.5323238740867
chr5 137894287 137894807 25.5628917352236
chr5 137906604 137907124 24.7199945943486
chr5 138621011 138621531 58.0874139908672
chr5 138669547 138669718 32.1622006576001
chr5 139064769 139065289 30.5233236855742
chr5 139927032 139927552 28.2856855551013
chr5 139927232 139927752 22.546700916752
chr5 145668983 145669503 22.4998964169809
chr5 145854696 145855216 27.3265228200832
chr5 149433199 149433719 28.8202052935437
chr5 149756263 149756783 27.9096714762629
chr5 149758133 149758653 22.9111054681742
chr5 149822793 149823313 31.8050793727804
chr5 149823798 149824318 23.5379120088758
chr5 170818073 170818238 23.0892676476195
chr5 170834130 170834650 25.5677322123499
chr5 170835576 170836096 29.0420270089366
chr5 170836460 170836980 23.5231554525127
chr5 170836856 170837376 28.2976471051201
chr5 170840263 170840393 41.5223441578659
chr5 170840461 170840803 46.8812432155624
chr5 172193850 172194370 22.435588670118
chr5 172194697 172195217 23.6603205489221
chr5 172195760 172196280 30.806699201342
chr5 174945150 174945670 25.1374583153073
chr5 174958037 174958557 22.7239010988627
chr5 176871782 176872302 43.316217584063
chr5 176873224 176873744 36.6974228442741
chr5 177636513 177637033 34.2323440701663
chr5 177638384 177638904 48.0598793765317
chr5 177639513 177639823 31.7795402407583
chr5 177640894 177641414 23.0438031612106
chr5 177641508 177641669 23.1598149536096
chr5 177643036 177643556 32.053801802267
chr5 179158625 179159145 25.7313174095175
chr5 179158890 179159410 23.3592492735608
chr5 179264193 179264713 28.6449811987857
chr5 179264406 179264926 34.7727267377827
chr5 180661786 180662568 28.408956883216
chr5 180662741 180663469 32.0636008058813
chr5 180663610 180663835 24.9059023441942
chr6 3016819 3017339 24.2470404314037
chr6 3265588 3266108 27.0159516159782
chr6 4049101 4049621 23.728170781909
chr6 7248668 7249188 26.575716855488
chr6 8078198 8078718 23.411625222837
chr6 15255860 15256380 25.3323475311937
chr6 16131193 16131713 26.1771020325389
chr6 16140233 16140753 25.4413974724592
chr6 16141699 16142219 23.7252561340924
chr6 16144926 16145446 24.4439408922304
chr6 16146057 16146577 22.4226536281799
chr6 16149172 16149692 40.5114101778893
chr6 16149371 16149891 27.4900101421702
chr6 16265805 16266325 22.7042928932244
chr6 17611736 17612256 27.9574010387459
chr6 17611936 17612456 23.5748211159042
chr6 20401903 20402423 25.762321224087
chr6 24708823 24709343 22.8068979720915
chr6 26026367 26026887 30.2527281833098
chr6 26027411 26027564 37.1940487426422
chr6 26031679 26032199 28.0612484089026
chr6 26032029 26032549 30.8671203834609
chr6 26054740 26054895 27.955327891785
chr6 26054889 26055409 26.4340089845025
chr6 26056390 26056910 30.3364517928187
chr6 26111852 26112372 25.1093116658262
chr6 26113746 26114266 44.6632183818577
chr6 26115465 26115722 42.0760103644623
chr6 26123211 26123530 23.8752968182189
chr6 26125131 26125651 29.11733063658
chr6 26126830 26127350 56.8076168109949
chr6 26130196 26130561 43.4208220736117
chr6 26131203 26131559 79.4840407709641
chr6 26132530 26132852 39.7552666175086
chr6 26132700 26133220 35.1093557249144
chr6 26133809 26134226 37.555045830771
chr6 26134256 26134776 35.1157902045694
chr6 26135368 26135888 22.6558777957687
chr6 26135652 26136172 22.9600024166109
chr6 26137440 26137960 29.3595876572483
chr6 26139634 26140154 50.5343651978349
chr6 26140359 26140915 26.1685573572947
chr6 26140904 26141473 87.8286267186832
chr6 26141456 26141757 73.9348811237173
chr6 26142417 26142937 32.5327670244256
chr6 26157602 26158002 40.6766734400459
chr6 26157893 26158145 24.5665260671643
chr6 26158903 26159094 22.5059664010423
chr6 26159408 26159928 23.9991939822036
chr6 26161530 26162050 25.3059287821855
chr6 26186484 26187004 25.0046090705719
chr6 26188402 26188922 42.9569579937489
chr6 26189129 26189712 43.6112349286169
chr6 26190151 26190474 23.2824725211163
chr6 26191636 26192156 26.9686059083379
chr6 26191991 26192511 39.6847715548234
chr6 26193280 26194417 88.2067366865908
chr6 26194422 26194982 70.4813859028239
chr6 26194934 26195243 41.4990233951523
chr6 26195474 26195990 35.227388573625
chr6 26204763 26204937 24.9788854488823
chr6 26205645 26205818 40.6288808717666
chr6 26213358 26213878 28.6010871844227
chr6 26213562 26214082 29.2710367287153
chr6 26217667 26218187 28.0310508762409
chr6 26286449 26286969 42.3254550907826
chr6 27084863 27085383 34.3318855919124
chr6 27086726 27087246 27.3910623907741
chr6 27087502 27087848 92.6104504436014
chr6 27088243 27088763 49.7708974795301
chr6 27089726 27090246 38.8502880428202
chr6 27090112 27090487 45.2504287627143
chr6 27090848 27091368 84.2700963259508
chr6 27091162 27091653 87.8855222532926
chr6 27091928 27092602 101.302236798662
chr6 27092759 27093533 117.36474184557
chr6 27092759 27093533 50.6265188328764
chr6 27094783 27095213 76.5418802988478
chr6 27096603 27097123 25.6556164284716
chr6 27096816 27097336 23.4900457161057
chr6 27101525 27102045 55.6752040899687
chr6 27101725 27102245 35.0525629762822
chr6 27103865 27104385 47.8278696769214
chr6 27104759 27104996 41.8926335822865
chr6 27105446 27105644 25.2598817136213
chr6 27105681 27105874 31.3164045528849
chr6 27106289 27106647 34.0377137322068
chr6 27106750 27108310 59.0290883171072
chr6 27106750 27108310 56.1687335498643
chr6 27108367 27108887 36.2076575260307
chr6 27109137 27109842 38.8708201358967
chr6 27111148 27111668 31.648984379373
chr6 27111884 27112404 30.1869249282195
chr6 27112093 27112613 32.2672716773041
chr6 27113732 27113949 32.9433709781142
chr6 27115349 27115869 29.0011819261404
chr6 27780884 27781404 23.5497491546713
chr6 27792908 27793428 26.901708896265
chr6 27798304 27798824 26.8319153300655
chr6 27813772 27814292 46.2438559700995
chr6 27815029 27815399 45.2724030075651
chr6 27860957 27861477 25.8077384888858
chr6 27863020 27863540 24.7680165954664
chr6 27864004 27864524 38.4981042231986
chr6 27866202 27866722 26.9744766452176
chr6 27868750 27869270 23.4126486275542
chr6 27870152 27870531 108.459952990363
chr6 27870576 27870898 36.8104734196578
chr6 28348854 28349374 23.6772467785314
chr6 28869134 28869654 23.98630433826
chr6 28875912 28876432 23.1924620259403
chr6 29567438 29567958 29.3209270769316
chr6 30567220 30567740 25.6613458363305
chr6 30583619 30584004 37.6069198239956
chr6 30584348 30584868 24.2613655384644
chr6 30584916 30585085 44.75876210653
chr6 30670632 30671152 23.0685206550677
chr6 30690571 30691091 28.3974199315956
chr6 30693329 30693973 91.8414825144188
chr6 31497291 31497811 24.6403822996515
chr6 31498867 31499387 24.7301202538745
chr6 31499108 31499628 22.5132693485334
chr6 31500724 31501244 53.6338165884477
chr6 31500949 31501469 48.4938248650646
chr6 31589857 31590377 23.1737201014748
chr6 31600066 31600586 23.146541253349
chr6 31601186 31601316 45.1284445531136
chr6 31605619 31606139 36.0364611598383
chr6 31656291 31656811 22.8890038415409
chr6 31657322 31657842 25.2164020352986
chr6 31731579 31732099 27.6985169344128
chr6 31744900 31745420 30.8681704429878
chr6 31745645 31746165 27.1206179789432
chr6 31746963 31747483 24.1888704960631
chr6 31797944 31798464 26.6919155861118
chr6 31799345 31799865 26.4257915904023
chr6 31802454 31802974 30.3314184542044
chr6 31808555 31809075 25.4317672917533
chr6 31939934 31940454 26.6754885092866
chr6 32135358 32135878 25.1237953884737
chr6 32939933 32940097 40.9942799769117
chr6 32940724 32941244 36.4360459250465
chr6 32941068 32941588 29.2362923032509
chr6 32942135 32942655 26.1925563873612
chr6 32945302 32945822 32.9500796108354
chr6 32947483 32948003 26.5566749455582
chr6 32949456 32949976 44.50325069052
chr6 32951216 32951736 27.028506037074
chr6 33241089 33241609 28.0184086211503
chr6 33242289 33242809 30.4737030176074
chr6 33244887 33245176 91.5486178370035
chr6 33245109 33245247 49.301483859663
chr6 33377928 33378448 22.5858746133759
chr6 33658681 33659201 23.3617290790373
chr6 34207723 34208243 25.4676724189598
chr6 34214384 34214996 66.4649774138118
chr6 34214384 34215016 35.5013301535538
chr6 34382312 34382832 28.5194712891681
chr6 34382542 34383062 24.1765502464341
chr6 34383432 34383952 52.554259259146
chr6 34383929 34384190 29.8959219875913
chr6 35435929 35436449 24.9584759714418
chr6 35440079 35440288 44.379551290527
chr6 35440970 35441199 23.1039973308609
chr6 35442972 35443492 32.8135748126721
chr6 35536823 35537343 24.110776139242
chr6 35538941 35539461 22.5383726463296
chr6 35799267 35799787 24.0608991384601
chr6 36456959 36457479 28.3743239625726
chr6 36561931 36562451 43.5294775757916
chr6 36567106 36567626 23.2956551482234
chr6 36567380 36567900 28.7646356764211
chr6 36571276 36571796 26.1165871027164
chr6 36573603 36574123 26.5194544343332
chr6 36576940 36577460 22.9450790507045
chr6 37144988 37145240 58.1193259833199
chr6 37145082 37145602 29.6833709846254
chr6 41902165 41902685 28.8426536866819
chr6 42847253 42847773 22.8077176395607
chr6 43148792 43149312 37.7196533632327
chr6 43489352 43489872 32.8085693807252
chr6 43589213 43589733 24.6323378997556
chr6 43636956 43637476 22.7376528582116
chr6 43750278 43750798 32.2172960496619
chr6 43754702 43755222 34.1307672133943
chr6 43754903 43755423 28.1600486139547
chr6 44205722 44206242 23.4272082563054
chr6 44214627 44215147 30.2463090919488
chr6 44221095 44221615 23.3801383280996
chr6 44221869 44223465 43.804569194825
chr6 44221869 44223465 33.3990530755381
chr6 44221869 44223465 55.4506069376663
chr6 44221869 44223465 52.3401458657903
chr6 47597172 47597692 22.8439093563814
chr6 49572583 49573103 26.5329893129131
chr6 49579210 49579730 23.4164634638206
chr6 49580332 49580852 25.3439202577533
chr6 52128644 52129164 23.3561389831702
chr6 68588786 68589306 37.9853901442867
chr6 68590728 68591248 27.7699253450737
chr6 74223044 74223256 52.9233918652725
chr6 74223263 74223568 45.8137979177946
chr6 74224174 74224540 34.9337207339415
chr6 74224508 74226165 56.1493725489688
chr6 74224508 74226165 53.6925744052479
chr6 86319676 86320196 31.3988935123983
chr6 86321797 86322317 26.0650831581672
chr6 86323325 86323845 37.7232451933103
chr6 86328753 86329273 22.7279141092169
chr6 86384322 86384539 59.7223142687421
chr6 86384349 86384869 33.1724174173949
chr6 86388177 86388697 40.0970130737905
chr6 111195770 111196290 36.9802736702638
chr6 111217826 111218346 23.0043065323795
chr6 119495280 119495800 25.1260694234426
chr6 125612555 125613075 23.1193754566114
chr6 133139726 133140246 26.3745590792583
chr6 136571454 136571974 35.6726740791173
chr6 136571654 136572174 25.0970102270333
chr6 136573358 136573878 26.7868102190504
chr6 136575553 136576073 40.7886277575678
chr6 143506234 143506754 29.0796353963118
chr6 143510874 143511394 24.64453478257
chr6 146126699 146127219 25.4274610234341
chr6 147533587 147534107 30.4994462153143
chr6 147547393 147547913 22.4437219401364
chr6 147617042 147617562 27.5952664357401
chr6 147667904 147668424 34.5051863910253
chr6 151724594 151725114 26.9652211633422
chr6 153290811 153291024 29.8769968426661
chr6 158312953 158313473 26.0358723308229
chr6 158367144 158367664 25.508144517833
chr6 158369504 158370024 23.2944119138048
chr6 159233971 159234491 24.2594750461955
chr6 164747855 164748375 30.4025556882597
chr6 170841961 170842481 27.6473464610921
chr7 785007 785527 25.6106435436445
chr7 2413093 2413613 25.5727753971539
chr7 2416078 2416598 25.8585259946538
chr7 5563855 5564269 38.9525840632679
chr7 5564800 5566781 41.2427236346433
chr7 5564800 5566781 46.557240037763
chr7 5564800 5566781 71.7102030095303
chr7 5564800 5566781 93.9993752073679
chr7 5647727 5648247 25.0597654812882
chr7 5647954 5648474 22.5506172232197
chr7 12407931 12408451 22.7257035832417
chr7 12412479 12412999 24.9044129292853
chr7 12416582 12417102 31.2694241277975
chr7 12732600 12732817 25.913566275374
chr7 16439567 16440087 24.9239286018083
chr7 23346659 23347179 23.2842621509054
chr7 25155207 25155727 25.282683056816
chr7 25155586 25156106 36.344635934999
chr7 25155891 25156411 38.0208181632369
chr7 26225954 26226197 22.4469717916425
chr7 26226831 26229238 51.1501695407831
chr7 26226831 26229238 54.0293744886339
chr7 26226831 26229238 89.0523772324802
chr7 26229281 26229661 46.8294700382058
chr7 26230005 26230547 31.0832265644462
chr7 26230005 26230547 79.136812809907
chr7 26231087 26231607 34.5231472599921
chr7 26232064 26232218 44.8803722724956
chr7 26232762 26233282 24.6860394018247
chr7 26233831 26234351 24.7936125410147
chr7 26240061 26240581 28.430084129875
chr7 30647794 30648314 22.8515254413419
chr7 32909010 32909530 29.6979759744533
chr7 44253797 44254317 23.0363612280332
chr7 44864807 44865327 27.4406808564382
chr7 50440583 50441103 23.8774224505292
chr7 56131667 56132187 36.7355339486294
chr7 73648526 73649046 27.2772345005839
chr7 75694700 75695220 25.3793933981149
chr7 75696025 75696545 30.1756942583861
chr7 75954535 75955055 23.1062370992293
chr7 91739815 91740335 25.9516448084347
chr7 98994808 98995328 23.7334976602568
chr7 98996547 98997067 30.1922862300088
chr7 99017478 99017998 23.9870097348694
chr7 99055009 99055157 49.0297040975421
chr7 99056472 99056992 25.5231507525171
chr7 99056815 99057335 27.8730623586381
chr7 99664745 99665265 35.863821553542
chr7 99664980 99665500 25.0485531276919
chr7 99668748 99669268 23.4460543299171
chr7 99688811 99689028 47.9430497308027
chr7 99689030 99689289 25.183387730252
chr7 99690802 99691322 22.8104149719741
chr7 99951170 99951690 32.1337613848752
chr7 99953891 99954411 27.9375768432751
chr7 100030735 100031255 29.5987423224997
chr7 100224201 100224721 23.5576009958804
chr7 100275849 100276369 29.0900897597412
chr7 100486241 100486761 26.3794718273993
chr7 100887590 100888110 23.845940995136
chr7 102036677 102037197 31.8429805554192
chr7 104652895 104653415 26.3707659445599
chr7 104665216 104665736 24.2670710425256
chr7 105133860 105134380 23.181952451605
chr7 105140468 105140988 37.8921108732461
chr7 105887955 105888475 24.5402752366374
chr7 105900866 105901386 26.1334622536029
chr7 105905928 105906448 26.7186658479087
chr7 105907159 105907679 36.8447657435675
chr7 105907439 105907959 27.3670744514094
chr7 105909284 105909804 36.0485836523879
chr7 105909498 105910018 23.3750832178658
chr7 105913982 105914502 34.222626666676
chr7 105915307 105915827 23.8575727940728
chr7 106802242 106802762 28.8532520919551
chr7 107580737 107581257 22.4915060335412
chr7 120721547 120721746 31.9053989422968
chr7 120721954 120722094 35.4484424585119
chr7 120723635 120724155 42.9682490396572
chr7 120723918 120724438 26.1258114578685
chr7 120773864 120774384 23.0684978024779
chr7 120797207 120797727 26.4981311882134
chr7 120884767 120885287 22.9561018049821
chr7 120886448 120886968 26.3216283809912
chr7 120888204 120888724 26.9457642005931
chr7 123325321 123325841 27.7622928860146
chr7 127556387 127556907 22.7538998365506
chr7 127943183 127943703 25.621701773684
chr7 128031764 128032284 41.0474830437294
chr7 128482416 128482936 23.6730655548699
chr7 128486150 128486670 30.4322488039182
chr7 128487747 128488267 27.3914492371741
chr7 129244726 129245246 23.730063885735
chr7 129245662 129246182 25.9526180814052
chr7 132464797 132465317 25.3933366266447
chr7 138749635 138750155 28.7073595935723
chr7 139025907 139026427 28.2767404723423
chr7 139108645 139109165 30.0956506758918
chr7 140154568 140155088 26.2638990931293
chr7 142640835 142641355 25.2311194928791
chr7 143004976 143005496 24.1600139380715
chr7 143086839 143087359 27.5718965815866
chr7 148501910 148502430 28.6852934145604
chr7 148923747 148924267 25.3842090812912
chr7 150071266 150071786 26.5928813983697
chr7 150096380 150096900 23.7102925300504
chr7 150771464 150771984 23.6850307868397
chr7 150773726 150774246 26.1396728380738
chr7 150907011 150907531 22.4479126690745
chr7 151160713 151161233 26.0163492892112
chr7 151162293 151162813 28.1403044863253
chr7 151830914 151831434 24.3643941778229
chr7 153099859 153100379 26.1717737024274
chr7 153101809 153102329 25.2865215986511
chr7 153103633 153103781 48.8882304644497
chr7 153106025 153106190 71.6554983875428
chr7 155096973 155097493 23.7705456666019
chr7 155099106 155099626 30.6837686951688
chr7 155100947 155101467 26.0332290053775
chr7 155102250 155102767 59.3618401106879
chr7 156758980 156759500 24.0191105068978
chr7 156997467 156997987 22.9774431050565
chr7 157163268 157163788 27.7596238279774
chr7 157164974 157165494 27.071287902616
chr7 157166198 157166718 24.9620817025421
chr7 158487380 158487900 26.4877212990936
chr8 11685892 11686148 35.9142420661381
chr8 11686073 11686593 32.947555258403
chr8 11686972 11687492 22.7289557505263
chr8 11697346 11697866 42.7654980739864
chr8 11698556 11699076 23.0522217438586
chr8 22478949 22479469 23.9607521668437
chr8 23048001 23048521 26.2630927244137
chr8 23428702 23429222 34.2092334478199
chr8 23430385 23430905 22.42294919527
chr8 29939730 29940250 22.9049081652253
chr8 33358993 33359513 24.3426628405475
chr8 33370805 33371325 25.6171975959057
chr8 37724119 37724639 23.5885782651972
chr8 37728386 37728906 34.1565148113644
chr8 37728623 37729143 37.397011453401
chr8 41525566 41526086 37.64703134298
chr8 41557519 41558039 22.899474473681
chr8 41574481 41575001 22.9672278665713
chr8 42195330 42195850 24.5600955643134
chr8 48883389 48883909 26.3752117438134
chr8 56983856 56984376 52.0770603552458
chr8 74199133 74199653 24.6433316631573
chr8 74201328 74201848 32.2653171831032
chr8 91647013 91647533 22.8164633626761
chr8 101928945 101929075 38.6005309340965
chr8 101929022 101929542 46.5012012541518
chr8 101950976 101951496 23.9704007845173
chr8 103836760 103837280 43.4043259933067
chr8 104409350 104409870 29.6690944860303
chr8 104409585 104410105 23.4061352773871
chr8 109212439 109212959 36.7874885215965
chr8 112032481 112033001 43.0229114176477
chr8 112032707 112033227 32.9218605930311
chr8 112045883 112046403 23.4892529213181
chr8 124169298 124169818 24.2088190491004
chr8 124221752 124222272 22.6526699495105
chr8 125565806 125566326 26.5728062201863
chr8 125827495 125828015 24.5368387354223
chr8 142438717 142439237 22.9332026961424
chr8 142441576 142442096 27.9607380752763
chr8 144360557 144361077 22.5171188906427
chr8 144896452 144896972 25.1542789662458
chr8 144897744 144897992 43.8213749807442
chr8 145537724 145538244 27.2728200849341
chr8 145539980 145540500 24.7465711792663
chr8 145634516 145635036 24.196073983082
chr8 145653360 145653880 22.9424793010222
chr8 145748162 145748682 23.1443877871124
chr8 146012579 146013099 26.5199583634642
chr8 146013373 146013893 24.5898266102426
chr8 146015431 146015951 29.04579620031
chr8 146067210 146067730 23.7997167633919
chr9 19374385 19374905 26.2951744860851
chr9 19377094 19377614 25.106738468022
chr9 33922727 33923247 23.2529539118414
chr9 37161600 37162120 27.6722786546833
chr9 37504789 37505309 26.9276089019242
chr9 37775913 37776433 23.8093520087521
chr9 74968166 74968686 28.5723242627357
chr9 75771397 75771917 22.840606975355
chr9 75773069 75773589 46.9257135170087
chr9 75776593 75777113 30.3428972762797
chr9 75777500 75778020 24.4482959003454
chr9 75777711 75778231 22.7605582009129
chr9 75780498 75781018 38.8104406570757
chr9 75781850 75782323 74.1676960597735
chr9 75783102 75784190 37.070363859878
chr9 75783102 75784190 105.103193094962
chr9 75784076 75784596 48.1638352375371
chr9 75786793 75786955 55.7947776573835
chr9 75786888 75787289 76.2589608907068
chr9 75787766 75788286 34.5639987823393
chr9 75787967 75788487 25.5156734670535
chr9 86579784 86580304 24.423681984465
chr9 86580994 86581514 34.771724185102
chr9 96937780 96938300 25.0664708447715
chr9 96942164 96942684 36.2789562836603
chr9 96943508 96944028 45.5586134990652
chr9 96943707 96944227 27.8983401617148
chr9 100769522 100770042 30.3935528002855
chr9 100771634 100772154 62.2031792118456
chr9 100772991 100773511 29.3537420406511
chr9 101917051 101917571 29.428182840637
chr9 110094423 110094943 22.8430251418475
chr9 110096078 110096598 24.2039891116223
chr9 113005198 113005718 27.5039202897731
chr9 114121238 114121758 27.566497787496
chr9 114698535 114699055 22.5288906535034
chr9 123584202 123584722 38.3157242802032
chr9 123586599 123587119 23.5278719191345
chr9 123586838 123587358 26.5309830430931
chr9 123618300 123618820 28.3625723924836
chr9 127112826 127113346 27.1560858247314
chr9 127618944 127619292 52.7550375009914
chr9 127997632 127998176 74.8490378192518
chr9 128000627 128001147 32.2578126574927
chr9 128000875 128001395 28.6166646890633
chr9 130207365 130207673 67.6514142168228
chr9 130207435 130207955 29.5507735637576
chr9 130868530 130869050 22.5503569720205
chr9 130869764 130870284 28.0791280181181
chr9 130871415 130871935 24.139369563957
chr9 132400277 132400797 24.5184271283059
chr9 132577116 132577636 28.9634613611257
chr9 132631268 132631788 31.7151655210087
chr9 132632383 132632903 25.6171179526787
chr9 133578276 133578796 31.0635411540686
chr9 135566633 135567153 24.3241495298221
chr9 136218764 136219284 48.4801065569013
chr9 136219873 136220393 32.8112178218125
chr9 136227500 136228020 32.6904794365719
chr9 136228586 136229106 27.0296900481966
chr9 138821321 138821841 24.2744767305287
chr9 138825448 138825968 22.8540352337655
chr9 138836152 138836672 29.462044744092
chr9 139269041 139269561 22.4566199085184
chr9 139369106 139369626 26.2359294994332
chr9 139568084 139568604 24.7556526540608
chr9 139724384 139724904 31.4660310507962
chr9 140347812 140348332 26.5921977336717
chrX 13729320 13729840 29.7769370109226
chrX 39920563 39921083 32.5822542768245
chrX 39927157 39927677 26.6507480580869
chrX 48653029 48653549 26.6898140196382
chrX 53224337 53224857 26.2107247213587
chrX 65243150 65243670 39.8299265167986
chrX 65243357 65243877 22.6021038343926
chrX 65244317 65244837 29.2007577767417
chrX 70515654 70516174 31.3435323015591
chrX 100650897 100651417 31.3653476496794
chrX 100651120 100651640 28.1460681682024
chrX 100653153 100653673 28.131166763877
chrX 124282411 124282931 29.4042229258904
chrX 129059614 129060134 24.7634604914458
chrX 135948512 135949032 31.4411839091701
chrX 135948858 135949378 38.5095794838201
chrX 135949593 135950113 38.2007821279975
chrX 135950622 135951142 44.9126501669283
chrX 135950840 135951360 27.1280568483984
chrX 153212382 153212902 33.1008568994318
chrX 153275935 153276455 23.2464775443203
chrX 153580044 153580564 27.4927906334953
chrX 153581123 153581643 28.1822538476156
chrX 153593408 153593928 23.1809344359974
chrX 153593692 153594212 23.6778179495096
chrX 153626468 153626988 36.0976707315465
chrX 153629365 153630081 48.0811195776552
chrX 153629365 153630081 75.8327275359621
chrX 153757616 153758136 24.9754432373145
chrX 154002427 154002947 23.794479901662
chrX 154003750 154004270 28.8557410476609
chrX 154005795 154006315 37.5169945878457
chrX 154006111 154006631 30.9951862352667
chrX 154006633 154006892 29.9655575178781
chrX 154009645 154010165 35.7761898322359
chrX 154012456 154012976 38.0235949295353
chrX 154014121 154014641 26.9591133763977
chrX 154016095 154016615 24.0775307657615
chrX 154017757 154018277 23.7072698835696
chrX 154020825 154021345 40.3248961720495
