# Supplementary material for: Variable reproducibility in genome-scale public data: A case study using ENCODE ChIP sequencing resource
Source: FEBS Lett. 2015 Dec 21;589(24):3866–70. doi: 10.1016/j.febslet.2015.11.027 (PMC4686001; doi:10.1016/j.febslet.2015.11.027)
Supplement: Supplementary file advisedPeakLists.zip — This zip archive contains 56 advised peak lists (see main text and supplementary table 1). Files are bed like tab delimited text files, with 4 columns: chromosome, peak start, peak end, and peak score. [file mmc4.zip › K562_None_Pol2.bed]

chr1	713771	714498	538.6938948
chr1	762492	763345	296.6780297
chr1	839938	840434	232.1144302
chr1	878981	879643	51.89283478
chr1	894403	894814	455.2440103
chr1	895788	896284	112.0750635
chr1	901685	902638	315.0049935
chr1	934456	934952	34.71530029
chr1	935208	936544	353.5042403
chr1	937053	937551	320.0435956
chr1	948578	949125	279.7121197
chr1	954711	955387	104.0617713
chr1	956381	956877	123.137408
chr1	968250	968774	58.13775588
chr1	994433	995364	237.2011525
chr1	999389	1000031	110.9144914
chr1	1004390	1004901	124.6882415
chr1	1014940	1015436	34.25021877
chr1	1015564	1015697	47.97216153
chr1	1051106	1051677	187.2968938
chr1	1092759	1093769	403.6743148
chr1	1120887	1121383	114.701559
chr1	1136615	1137203	108.8584883
chr1	1166794	1167549	646.99263
chr1	1193102	1193372	50.68246299
chr1	1208962	1209837	693.1144218
chr1	1240884	1241440	100.8370033
chr1	1243384	1251139	487.6657724
chr1	1251379	1251903	58.43561023
chr1	1259638	1260480	750.0403275
chr1	1264764	1265297	71.09542951
chr1	1268599	1269095	34.48083405
chr1	1283344	1283780	109.8373151
chr1	1284499	1285441	490.9998221
chr1	1287066	1287602	60.48857975
chr1	1293901	1294397	33.74898881
chr1	1306186	1307923	120.1542791
chr1	1308735	1309041	53.96326324
chr1	1310213	1310782	441.785015
chr1	1311370	1312039	266.3304074
chr1	1321112	1322022	69.20451498
chr1	1328312	1328906	58.73711203
chr1	1333560	1333959	135.3220351
chr1	1334291	1337421	647.4770048
chr1	1337558	1338054	37.6419773
chr1	1342368	1343341	675.2256329
chr1	1344599	1344856	53.62167142
chr1	1368515	1369011	81.82927381
chr1	1370899	1371335	38.02811989
chr1	1406730	1407383	315.5305978
chr1	1446769	1447760	535.1495066
chr1	1472878	1473374	32.6471338
chr1	1494888	1496042	78.59806283
chr1	1497645	1498620	53.66148532
chr1	1499411	1500185	63.27767797
chr1	1504831	1505160	57.98070997
chr1	1505701	1506029	56.18347973
chr1	1509421	1510978	748.3718391
chr1	1549436	1550117	134.6858052
chr1	1550408	1551502	589.6141386
chr1	1623744	1624464	230.5121855
chr1	1655514	1656204	210.2326369
chr1	1677435	1677931	39.96052641
chr1	1690069	1690565	205.0354169
chr1	1709392	1710685	432.2093904
chr1	1713554	1714230	58.83166635
chr1	1747303	1747670	72.22133987
chr1	1803813	1804109	49.90345199
chr1	1814924	1815255	84.07787046
chr1	1821245	1822878	328.3367043
chr1	1822918	1823185	61.86611819
chr1	1840264	1841026	508.9925882
chr1	1850406	1850932	377.600915
chr1	2064943	2065379	109.4038637
chr1	2107239	2107737	93.47199418
chr1	2111643	2112268	368.8186746
chr1	2120839	2121497	124.6887253
chr1	2125922	2126821	491.036259
chr1	2130448	2131224	606.0428993
chr1	2136023	2136407	220.5880794
chr1	2136612	2137142	167.2205874
chr1	2143936	2144432	45.15295565
chr1	2158660	2159697	550.4411636
chr1	2313109	2313605	35.25641
chr1	2323046	2323544	491.6949761
chr1	2324867	2325333	82.21427046
chr1	2335538	2336034	38.47266409
chr1	2336300	2336999	95.77754669
chr1	2337467	2338447	54.30454066
chr1	2341749	2342245	32.96116914
chr1	2343728	2344726	612.4436962
chr1	2457794	2458197	572.423388
chr1	2473040	2473536	31.10548467
chr1	2477408	2477594	91.31510413
chr1	2477675	2478106	258.6135283
chr1	2478424	2478860	96.51105679
chr1	2480201	2480637	223.2024417
chr1	2487581	2488077	50.21190265
chr1	2517014	2518078	403.5617161
chr1	2568892	2569388	35.53580503
chr1	2574405	2574789	354.9153788
chr1	3541370	3541866	148.884542
chr1	3542097	3542420	74.85582835
chr1	3566359	3566791	519.7883533
chr1	3568671	3569172	96.38657054
chr1	3663647	3664082	436.4620572
chr1	3688643	3689153	251.2213645
chr1	3690550	3691046	33.16693132
chr1	3691332	3691744	197.6904127
chr1	3691939	3692375	25.21691254
chr1	3692648	3692843	56.63625083
chr1	3694420	3694545	51.43536005
chr1	3694652	3694897	33.44742798
chr1	3697437	3697933	50.24972098
chr1	3712827	3713433	479.9239914
chr1	3773532	3773949	385.6628645
chr1	3816477	3818184	744.071973
chr1	4035959	4036455	52.57641294
chr1	5945804	5946300	155.445341
chr1	5977699	5978221	677.9095556
chr1	6052245	6053279	416.6507503
chr1	6053622	6053958	89.63415452
chr1	6067316	6067812	277.8434552
chr1	6244040	6245026	96.2487749
chr1	6245368	6246163	136.0791437
chr1	6252897	6253419	84.89475126
chr1	6259035	6259970	660.3716698
chr1	6265783	6266571	284.8224972
chr1	6269264	6269655	58.52233546
chr1	6295700	6296452	715.6191426
chr1	6453205	6454353	645.2026467
chr1	6455184	6455511	63.86972704
chr1	6484677	6485113	117.4273402
chr1	6489792	6490080	60.01647568
chr1	6583624	6583918	72.45829151
chr1	6585206	6585596	50.12715113
chr1	6586179	6586814	57.38898463
chr1	6614278	6614868	721.1233364
chr1	6639901	6640349	790.2591033
chr1	6641773	6642269	31.40167255
chr1	6646326	6646822	33.59856434
chr1	6648721	6649630	51.18337861
chr1	6652478	6654215	79.49313561
chr1	6661173	6661669	179.090125
chr1	6662405	6664300	1092.306392
chr1	6672706	6674338	552.4198432
chr1	6684602	6685537	299.1348645
chr1	6694453	6695132	96.74666349
chr1	6741681	6741889	51.61090154
chr1	6759934	6760458	50.61307793
chr1	6761116	6762259	758.1164371
chr1	6844270	6845230	571.0956178
chr1	6845508	6845671	29.75287347
chr1	7072421	7072857	31.29525291
chr1	7764460	7764875	88.12155592
chr1	7830953	7831877	490.582922
chr1	7843310	7843806	36.87032208
chr1	7887147	7887956	307.6552944
chr1	8013938	8014683	628.3228843
chr1	8021201	8022225	1373.58171
chr1	8045902	8046341	64.26690741
chr1	8064773	8065151	124.4220914
chr1	8086142	8086526	304.3180583
chr1	8182743	8183051	65.73990799
chr1	8257739	8258235	135.0871244
chr1	8411786	8412068	52.11365844
chr1	8483867	8484483	88.088924
chr1	8602137	8602633	144.53348
chr1	8762925	8763759	358.7662204
chr1	8849373	8849823	109.7337948
chr1	8876910	8878359	1015.084184
chr1	8916959	8917515	57.96968265
chr1	8918080	8918836	119.9301345
chr1	8918913	8920792	164.3045245
chr1	8922328	8924537	259.0880034
chr1	8924729	8925225	32.93082038
chr1	8926156	8928725	475.0264489
chr1	8929043	8932666	621.9473272
chr1	8933509	8934091	134.6966907
chr1	8934685	8935181	36.33501723
chr1	8935348	8935660	57.27520148
chr1	8936733	8937305	91.91055465
chr1	8937734	8939597	1327.119344
chr1	8939970	8940494	52.16121659
chr1	9069454	9069921	163.3732896
chr1	9294380	9295394	642.358575
chr1	9489037	9489417	426.4296564
chr1	9599097	9600375	579.442066
chr1	9648620	9649163	361.978625
chr1	9711704	9711976	64.75020888
chr1	9747158	9747903	224.1162515
chr1	9777141	9778208	321.3424767
chr1	9779088	9779584	162.7749548
chr1	9883762	9884258	294.0681187
chr1	9970061	9970474	202.2367422
chr1	9970544	9971266	625.7528117
chr1	9989408	9989904	204.0696238
chr1	10002892	10003801	731.9470504
chr1	10092863	10093681	365.9969921
chr1	10270115	10270868	493.1408572
chr1	10458594	10459674	651.9918294
chr1	10475408	10475933	178.1431996
chr1	10490105	10491041	367.4491617
chr1	10532251	10532986	383.5126494
chr1	10534712	10535265	555.5455959
chr1	10571019	10571209	53.85709649
chr1	11072536	11073343	761.0311501
chr1	11086953	11087306	85.07965468
chr1	11090800	11091319	52.09233511
chr1	11113572	11114277	115.2924686
chr1	11119816	11120627	334.2077466
chr1	11159296	11160166	600.6518504
chr1	11322330	11322761	536.926918
chr1	11322790	11323018	91.77590205
chr1	11333110	11334190	672.3511316
chr1	11538997	11539493	42.30957556
chr1	11724024	11724609	272.0270164
chr1	11731379	11732425	236.5078157
chr1	11740423	11741940	593.511841
chr1	11795894	11796860	356.8354524
chr1	11845145	11845911	141.900049
chr1	11846135	11846920	65.26285399
chr1	11847276	11847712	78.28374339
chr1	11848172	11848695	61.68041134
chr1	11851522	11852018	37.40193116
chr1	11856341	11856850	322.1969118
chr1	11857710	11858176	223.757331
chr1	11858444	11858848	170.9079821
chr1	11860009	11860505	33.24922477
chr1	11862539	11864111	538.8526981
chr1	11864717	11866160	715.6387563
chr1	11866477	11866649	63.29960497
chr1	11898649	11899145	36.39249192
chr1	11902230	11902726	118.7721796
chr1	11942877	11943400	339.6999226
chr1	11967933	11970208	2534.589481
chr1	11986282	11986863	305.8007174
chr1	11994373	11995141	673.4643084
chr1	12040085	12040795	683.9812372
chr1	12043478	12043904	116.5462618
chr1	12065503	12065999	131.0921275
chr1	12079085	12079812	1033.787451
chr1	12094572	12095018	73.30623457
chr1	12098730	12099102	72.34634498
chr1	12112105	12112541	27.2344931
chr1	12123936	12124201	50.08905188
chr1	12141676	12142172	46.32807739
chr1	12221864	12222360	112.7695618
chr1	12226865	12227338	540.1308613
chr1	12227705	12228583	186.1212761
chr1	12235231	12235565	101.0242868
chr1	12268815	12269332	80.99448171
chr1	12278508	12279004	201.3054493
chr1	12289903	12290349	309.6258149
chr1	12508784	12509240	401.0094994
chr1	12520921	12521176	60.23726578
chr1	12537843	12538739	200.5783628
chr1	12555729	12556225	116.2239182
chr1	12588532	12588885	69.93411078
chr1	12589310	12589817	252.7668905
chr1	12601555	12602051	34.37653139
chr1	12627019	12627931	78.6711344
chr1	12630183	12630463	55.2529052
chr1	12661959	12662584	55.66402465
chr1	12663675	12664071	66.93849802
chr1	12664423	12664769	86.93589679
chr1	12669117	12670095	184.8229016
chr1	12671370	12672716	163.0185944
chr1	12676161	12677511	136.24452
chr1	12677772	12680173	630.6607433
chr1	12717316	12717778	372.180302
chr1	14075457	14076157	646.6359874
chr1	14135181	14135464	93.23013387
chr1	14746201	14746649	280.4629821
chr1	14748539	14748975	30.42065191
chr1	14762066	14762353	53.13781299
chr1	14763444	14763960	166.9507674
chr1	14769710	14769920	55.10706623
chr1	15102073	15102569	32.60668546
chr1	15103188	15103492	49.66187036
chr1	15103672	15104368	413.9414999
chr1	15110466	15110962	93.52934915
chr1	15208383	15208819	47.51921374
chr1	15250435	15250931	152.2606693
chr1	15323041	15323537	32.41418696
chr1	15672380	15672876	148.9301545
chr1	15736085	15736661	568.8569482
chr1	15750671	15750907	59.39968636
chr1	15757549	15758045	31.86262238
chr1	15850417	15850884	618.4864137
chr1	15851009	15851445	29.05764283
chr1	15853182	15853945	537.6216793
chr1	15870074	15870570	165.0275973
chr1	15930007	15930503	59.84959172
chr1	15943795	15944724	534.0356425
chr1	15946518	15947042	54.31071617
chr1	16010512	16011026	378.4241279
chr1	16011041	16011739	133.7308424
chr1	16158603	16158982	201.6780208
chr1	16159568	16160180	289.0862128
chr1	16160777	16163022	1302.601198
chr1	16173725	16174750	794.0710205
chr1	16175687	16176860	487.7766393
chr1	16212553	16213049	244.7873803
chr1	16260835	16261271	25.42053291
chr1	16267178	16268410	90.23486963
chr1	16275938	16276405	50.55641976
chr1	16278720	16279596	382.7251206
chr1	16302315	16302833	301.358312
chr1	16339169	16340093	175.2804103
chr1	16341176	16341460	63.47074738
chr1	16375206	16375492	54.94329837
chr1	16380657	16380957	93.34152766
chr1	16399571	16400537	169.8643068
chr1	16402532	16402717	55.26927724
chr1	16470313	16470903	109.9479434
chr1	16472283	16473284	253.5377874
chr1	16488746	16489296	219.792444
chr1	16490603	16490909	102.3763228
chr1	16494090	16494606	87.82286425
chr1	16499521	16500046	153.0510982
chr1	16532857	16533029	46.72273513
chr1	16533073	16533926	660.9166167
chr1	16542775	16543211	130.1104582
chr1	16543590	16544086	153.1330468
chr1	16563413	16564003	432.5136121
chr1	16575222	16575718	32.64505776
chr1	16593077	16593308	51.38218894
chr1	16678652	16679458	890.9634894
chr1	16693550	16694572	755.2706351
chr1	16757178	16757614	27.74689206
chr1	16766848	16767537	719.7004236
chr1	16770374	16770860	206.2621788
chr1	16788466	16788962	30.22099197
chr1	16825427	16825906	147.2894818
chr1	16939804	16940355	261.6463886
chr1	16942699	16943195	34.80345015
chr1	16943568	16944064	51.04975489
chr1	16951375	16951871	148.7473674
chr1	16954910	16955357	54.38765765
chr1	16970479	16971810	574.2157802
chr1	17007284	17008082	277.681523
chr1	17013833	17014269	32.18248851
chr1	17185255	17185751	87.65589587
chr1	17221890	17223613	984.732107
chr1	17231036	17232463	1479.870361
chr1	17240482	17240978	177.9703956
chr1	17253279	17253676	73.33500377
chr1	17338165	17338661	174.8123127
chr1	17344523	17344842	52.0332113
chr1	17348783	17349307	60.70715805
chr1	17380265	17380734	595.1759802
chr1	17446428	17446781	51.85370722
chr1	17686762	17687003	64.59272903
chr1	17732214	17733249	189.1869444
chr1	17734548	17735215	73.91424259
chr1	17738514	17739190	61.93488695
chr1	17741059	17741421	58.36739362
chr1	17743538	17744065	70.62991467
chr1	17745930	17746766	55.26596695
chr1	17750549	17750791	49.6932615
chr1	17754344	17754887	62.1082285
chr1	17758805	17759329	69.66904854
chr1	17763947	17765911	406.4524902
chr1	17765943	17766618	580.1031111
chr1	17766941	17767489	58.96988869
chr1	18857539	18857769	64.40437784
chr1	18898383	18899031	111.3227355
chr1	19133881	19134377	171.6991817
chr1	19228795	19229196	131.6616714
chr1	19229299	19229782	433.6882234
chr1	19233917	19234413	147.7031161
chr1	19235475	19235925	67.32544926
chr1	19406032	19406347	77.48170684
chr1	19407900	19408415	137.1307524
chr1	19414149	19414849	63.37263285
chr1	19533629	19533760	62.71534626
chr1	19535925	19537249	837.3439829
chr1	19541559	19541798	55.7651024
chr1	19577765	19578536	852.7756449
chr1	19585776	19586431	81.50954511
chr1	19586554	19587950	117.2192291
chr1	19638332	19639602	1180.740836
chr1	19641744	19642403	74.14564405
chr1	19734196	19734692	30.70098069
chr1	19805881	19806198	54.20542845
chr1	19811365	19812782	726.4988962
chr1	19923034	19924170	686.8820043
chr1	19953707	19954231	51.41380349
chr1	20126066	20126413	56.50363854
chr1	20196417	20196913	239.2216375
chr1	20204780	20205478	448.7077058
chr1	20208691	20209196	532.1905813
chr1	20511664	20513358	566.6265457
chr1	20514304	20514715	84.3089359
chr1	20523992	20524428	101.2394849
chr1	20812730	20813097	85.28072874
chr1	20834240	20834922	392.9060104
chr1	20959756	20960252	266.3963278
chr1	20987631	20988603	811.1066829
chr1	21096790	21097048	51.71092603
chr1	21112540	21114355	1729.961118
chr1	21348688	21349124	113.0694006
chr1	21503106	21503809	435.8403292
chr1	21588166	21588662	180.4552887
chr1	21646536	21646891	133.6055087
chr1	21671761	21672401	552.2708112
chr1	21680032	21680200	49.50483373
chr1	21766437	21766873	154.3992218
chr1	21780481	21780738	89.00167657
chr1	21934461	21934909	215.8228071
chr1	21939576	21940196	93.56283876
chr1	21958395	21958831	30.67773209
chr1	21974286	21974810	52.70242331
chr1	21977966	21978462	32.60240523
chr1	21995606	21996724	311.2603215
chr1	21999647	22000264	93.76461755
chr1	22002420	22002916	178.3057985
chr1	22003780	22003942	59.17136813
chr1	22013665	22014101	30.26465728
chr1	22014187	22014683	53.53281337
chr1	22076270	22076766	31.76854721
chr1	22108867	22110495	1199.602283
chr1	22111176	22111672	161.4714938
chr1	22112176	22112785	144.4752819
chr1	22117805	22118526	86.16495783
chr1	22231365	22231932	441.9539363
chr1	22233339	22233855	120.3351811
chr1	22262376	22262906	93.53561804
chr1	22263559	22264187	234.1281444
chr1	22345469	22345739	88.32195131
chr1	22351713	22352990	713.5269137
chr1	22375239	22375485	103.1872208
chr1	22378881	22380170	1106.578114
chr1	22489655	22490091	93.18649673
chr1	22778234	22778964	287.3136094
chr1	23345538	23346396	732.1321292
chr1	23494973	23495675	661.516075
chr1	23496396	23496861	73.98241842
chr1	23504169	23504522	87.05439456
chr1	23643388	23643912	50.39415502
chr1	23670002	23671550	667.2361022
chr1	23694445	23694962	338.8314752
chr1	23695078	23696057	560.4538701
chr1	23696064	23696622	98.87480949
chr1	23697219	23697715	32.47886349
chr1	23748734	23749230	143.1505237
chr1	23805535	23806031	238.6422143
chr1	23810448	23811085	443.4724162
chr1	23811195	23811479	71.59006724
chr1	23856364	23856735	56.10080961
chr1	23856974	23858194	365.0088579
chr1	23881079	23881825	587.1769351
chr1	23883209	23883726	52.70309893
chr1	23884563	23885329	312.2146391
chr1	23885506	23886182	832.0606948
chr1	23888659	23889155	92.97497667
chr1	23894770	23895206	32.69468472
chr1	24018071	24018882	945.2719429
chr1	24021999	24022500	52.0268811
chr1	24022889	24023530	53.42115165
chr1	24023646	24024378	96.13321121
chr1	24024947	24025307	69.09210535
chr1	24026246	24026629	51.3181497
chr1	24069364	24070226	576.3640329
chr1	24104203	24105199	823.0042051
chr1	24117160	24117940	389.8059407
chr1	24120638	24121233	89.80393812
chr1	24125785	24127889	916.6646903
chr1	24151620	24152250	776.7444412
chr1	24194510	24195006	237.443203
chr1	24285337	24286820	832.0623746
chr1	24290309	24290821	129.5476121
chr1	24298555	24298987	54.82338948
chr1	24306259	24307229	1003.114326
chr1	24738635	24738918	88.38920043
chr1	24739724	24740355	411.8965686
chr1	24742073	24742509	153.3497391
chr1	24743375	24743755	80.53834758
chr1	24828661	24829307	172.5724628
chr1	24968904	24970909	925.6763532
chr1	24982476	24982972	32.65946849
chr1	24988614	24988988	54.96121272
chr1	25031542	25032280	136.9183095
chr1	25071699	25072213	687.0828414
chr1	25174464	25174983	160.9575076
chr1	25215019	25215302	74.33571312
chr1	25558437	25560195	827.1326135
chr1	25566027	25566899	517.0455683
chr1	25572889	25574599	1175.813993
chr1	25606117	25606613	123.9268191
chr1	25664647	25665504	292.954159
chr1	25739743	25740082	186.9678065
chr1	25756395	25757093	996.0186283
chr1	25757168	25757900	87.93623304
chr1	25869954	25870398	352.4841396
chr1	25875914	25876515	179.1872374
chr1	26126541	26126977	25.64991222
chr1	26146009	26148537	944.1443385
chr1	26185562	26186423	1203.256525
chr1	26201710	26202532	218.4403828
chr1	26223943	26225782	267.6395922
chr1	26231753	26233262	923.7243566
chr1	26259945	26260416	107.2800524
chr1	26324263	26325068	170.0165492
chr1	26361658	26362282	953.6777562
chr1	26396761	26397310	230.2955275
chr1	26437189	26439202	784.3191066
chr1	26452768	26453328	152.356812
chr1	26453756	26454239	125.216383
chr1	26487980	26488806	391.5824797
chr1	26496135	26496694	501.0624261
chr1	26527360	26528113	379.1857878
chr1	26560512	26561229	889.1024782
chr1	26602747	26603106	66.84667494
chr1	26605293	26607431	404.2406237
chr1	26608840	26609336	35.71178467
chr1	26611058	26611639	99.1501028
chr1	26613465	26613961	180.8214357
chr1	26632866	26633532	296.8884408
chr1	26662649	26663608	213.577078
chr1	26690362	26690594	57.98687651
chr1	26704733	26705262	245.1646212
chr1	26758373	26759101	490.9288265
chr1	26794157	26794681	50.26339166
chr1	26797765	26799933	680.5049246
chr1	26802720	26803216	31.00038644
chr1	26826634	26828312	1027.116701
chr1	26856037	26856620	363.1405533
chr1	26868239	26868532	57.45570829
chr1	26945842	26946278	25.28134912
chr1	26946524	26948348	930.3454609
chr1	26963208	26963780	354.7175746
chr1	27018680	27020064	644.1746365
chr1	27021701	27025093	1058.339853
chr1	27028473	27028748	94.4240681
chr1	27035761	27036076	56.3882996
chr1	27049798	27050396	143.3020367
chr1	27057799	27058189	51.87037789
chr1	27070529	27070965	103.4786694
chr1	27097685	27098545	136.7365365
chr1	27100956	27101790	60.34393309
chr1	27105787	27107156	96.06957352
chr1	27110395	27110949	138.0428965
chr1	27113067	27115874	1029.657368
chr1	27117977	27118473	104.6998305
chr1	27153032	27153680	370.2184113
chr1	27191225	27192103	962.9608071
chr1	27215989	27217274	624.1936108
chr1	27226388	27227236	655.321755
chr1	27240670	27241196	132.3469049
chr1	27248060	27248841	635.6143565
chr1	27273410	27273991	72.2815843
chr1	27286706	27287202	134.2316956
chr1	27319989	27320429	330.2197961
chr1	27339107	27339543	173.2407494
chr1	27353404	27353906	166.6180717
chr1	27392624	27393326	147.1268058
chr1	27400677	27401173	141.8930242
chr1	27449254	27449469	65.64066486
chr1	27463618	27464054	90.05668411
chr1	27481254	27481820	1153.54955
chr1	27561025	27561405	243.2865061
chr1	27648351	27649206	656.9058317
chr1	27669403	27669899	32.19414631
chr1	27691810	27692461	338.8412537
chr1	27692592	27693747	395.9453074
chr1	27709580	27710016	29.13742287
chr1	27718123	27718559	37.72996469
chr1	27718697	27719411	261.6877948
chr1	27816095	27816843	486.8523217
chr1	27816967	27817379	328.9797981
chr1	27851941	27852832	474.4473268
chr1	27869028	27869728	377.8510293
chr1	27894705	27895218	81.76998948
chr1	27930398	27930819	408.8427621
chr1	27986370	27986852	308.9378585
chr1	27998443	27998939	62.50525207
chr1	28051997	28053127	320.4969906
chr1	28099584	28100019	514.393202
chr1	28156935	28157933	944.265635
chr1	28193668	28194164	110.551222
chr1	28198937	28199267	173.8004672
chr1	28240562	28241374	723.7190318
chr1	28286105	28286601	95.58732436
chr1	28414703	28415543	931.936158
chr1	28431522	28431873	365.1509695
chr1	28559245	28559694	544.4210791
chr1	28562238	28563052	898.4952592
chr1	28563128	28563754	102.027646
chr1	28564727	28565223	35.16116818
chr1	28565663	28565922	57.99878107
chr1	28573801	28574190	411.6381835
chr1	28574553	28575258	82.1951577
chr1	28575982	28576418	34.09054841
chr1	28585549	28586710	995.9479046
chr1	28605133	28605569	27.86173497
chr1	28607073	28607509	23.87678658
chr1	28608027	28609688	284.0497903
chr1	28655192	28655855	615.258721
chr1	28695895	28696847	735.2334853
chr1	28768133	28768657	51.69518964
chr1	28827522	28827811	58.62674854
chr1	28831970	28840870	4092.458968
chr1	28841691	28842638	138.5861363
chr1	28844516	28845697	580.364864
chr1	28864840	28865418	115.9290746
chr1	28867937	28868121	58.75101583
chr1	28879201	28879871	646.9607333
chr1	28903213	28905140	252.915791
chr1	28906661	28907157	31.59762487
chr1	28907376	28908883	1552.64747
chr1	28969088	28970147	1331.324389
chr1	28970207	28970703	40.65747869
chr1	28974502	28976085	1278.656998
chr1	28994658	28996648	677.1969116
chr1	29062700	29064114	579.2839203
chr1	29070765	29071289	50.64540451
chr1	29210284	29210791	478.7753108
chr1	29211393	29211829	304.1541319
chr1	29213423	29213863	315.9770515
chr1	29214606	29214871	64.61476859
chr1	29229272	29229477	52.91620737
chr1	29240885	29241535	330.1296678
chr1	29451255	29451765	143.0052509
chr1	29472190	29472697	144.1554678
chr1	29483313	29483809	192.8183163
chr1	29503916	29504201	52.37438524
chr1	29507726	29508928	1385.181505
chr1	29529378	29529576	59.03457896
chr1	29557147	29557803	816.9760585
chr1	29609282	29609718	28.58113193
chr1	29676458	29676695	113.57524
chr1	30601747	30602243	32.94642119
chr1	30663897	30664393	37.72233709
chr1	31190578	31191100	137.8370796
chr1	31191455	31192495	638.2879209
chr1	31229495	31229931	214.9820485
chr1	31230409	31230905	40.32868402
chr1	31238787	31239283	36.63581067
chr1	31241638	31242416	659.7220749
chr1	31251155	31251800	579.590453
chr1	31251841	31252688	138.328076
chr1	31296812	31297470	377.1706061
chr1	31344873	31345309	94.82916471
chr1	31381342	31381778	91.77491372
chr1	31438630	31439154	53.26198857
chr1	31537785	31539023	640.2771895
chr1	31545339	31545681	118.2555885
chr1	31573434	31573870	30.60085639
chr1	31574030	31574526	30.70809392
chr1	31627487	31628665	530.8203834
chr1	31632628	31633124	84.87168663
chr1	31643599	31644230	408.5643619
chr1	31759196	31759751	68.0374598
chr1	31769313	31770192	1345.698619
chr1	31885899	31886335	105.6697392
chr1	32109737	32110639	685.0943666
chr1	32253966	32254355	357.7610946
chr1	32281438	32281703	50.94205812
chr1	32292581	32293125	245.1940514
chr1	32354833	32355269	48.79696691
chr1	32370546	32372061	233.3368635
chr1	32372593	32373180	110.8058975
chr1	32382607	32382907	59.10331036
chr1	32394291	32394787	32.80431615
chr1	32402914	32404530	745.0978686
chr1	32405379	32405959	126.0417017
chr1	32409731	32410762	1236.830359
chr1	32420273	32420544	50.49970709
chr1	32421578	32422074	253.2138221
chr1	32474777	32475040	68.80352305
chr1	32478792	32480337	552.2087665
chr1	32528000	32528621	66.03664578
chr1	32531081	32531437	50.66322448
chr1	32538209	32538868	362.7077028
chr1	32538973	32539121	33.68044219
chr1	32573387	32573904	313.5769872
chr1	32598966	32599462	152.3436342
chr1	32644951	32645930	731.0162885
chr1	32662656	32663354	69.62279824
chr1	32664440	32664936	57.7407687
chr1	32666130	32666667	75.06019132
chr1	32666958	32667501	168.0758622
chr1	32670918	32671921	654.3197262
chr1	32674337	32675045	114.0810871
chr1	32687412	32688469	526.5522546
chr1	32691750	32692213	55.84137866
chr1	32697224	32698010	108.7956174
chr1	32716583	32717174	84.27082616
chr1	32757228	32757990	389.8022309
chr1	32797169	32798793	106.9814637
chr1	32799643	32801252	399.2604417
chr1	32801338	32802049	920.0012649
chr1	32811203	32811386	51.22124558
chr1	32816441	32817526	574.3012177
chr1	32826501	32828372	52.03546405
chr1	32828999	32829895	82.97822225
chr1	32831229	32831718	58.60760614
chr1	32837748	32838296	129.7593165
chr1	32840100	32840482	59.17193609
chr1	32856527	32857075	189.9467755
chr1	32859499	32860635	725.9809409
chr1	32914422	32914918	39.92136497
chr1	32966054	32966583	258.9377203
chr1	33115771	33116403	396.4067395
chr1	33116621	33117425	405.6035681
chr1	33141534	33141785	49.51028731
chr1	33149105	33149629	49.86495158
chr1	33168528	33169024	199.3002884
chr1	33182412	33182600	147.4658089
chr1	33190614	33191110	101.7896766
chr1	33207050	33207546	82.26537195
chr1	33219440	33219839	99.70987409
chr1	33221195	33221719	75.33280276
chr1	33222835	33223331	109.2296635
chr1	33239080	33240418	182.0997633
chr1	33246384	33246855	52.67342519
chr1	33282325	33284179	835.6978104
chr1	33366731	33367227	135.0191356
chr1	33430108	33430815	1115.749273
chr1	33446767	33447240	107.9112234
chr1	33466196	33466720	52.50373059
chr1	33475142	33475638	150.8126984
chr1	33480862	33481143	52.59440421
chr1	33482063	33482325	66.78264484
chr1	33502187	33502653	381.8869911
chr1	33546419	33547049	274.4758169
chr1	33592652	33593015	221.9358173
chr1	33637942	33638601	80.57218785
chr1	33647399	33647835	150.726113
chr1	33788468	33788778	51.20128611
chr1	33807709	33808108	49.50291892
chr1	33812644	33813015	81.5901639
chr1	33814825	33816320	657.1705131
chr1	33896243	33896739	109.0660798
chr1	33938089	33938525	153.442928
chr1	35309160	35309656	189.2163309
chr1	35318164	35318677	62.02284638
chr1	35324992	35325558	718.0071788
chr1	35450304	35451228	575.112889
chr1	35497047	35497638	572.4731386
chr1	35544717	35545321	403.5473937
chr1	35641208	35641616	53.33096334
chr1	35642848	35643289	82.93123776
chr1	35643793	35644538	137.570485
chr1	35646231	35647223	131.54616
chr1	35647590	35648086	30.84952104
chr1	35648584	35649235	64.32331564
chr1	35654313	35654809	32.8106926
chr1	35657382	35659162	1595.780523
chr1	35734027	35734936	347.2344758
chr1	35744917	35745157	60.57218122
chr1	36022514	36023646	691.4839614
chr1	36034318	36034814	31.12875849
chr1	36046609	36047063	116.0108372
chr1	36062658	36063122	82.43843466
chr1	36063484	36063828	65.05934135
chr1	36106819	36107499	1003.261931
chr1	36183476	36183906	194.8932515
chr1	36184014	36184997	508.0043335
chr1	36234726	36235871	1350.206399
chr1	36273124	36274386	215.3554241
chr1	36335005	36335632	272.9024468
chr1	36348615	36349133	237.9168633
chr1	36391469	36391656	49.94946302
chr1	36396111	36397294	660.0088217
chr1	36554174	36554772	957.8295612
chr1	36614676	36615254	580.207878
chr1	36616313	36616676	337.4754524
chr1	36621178	36622770	1034.235837
chr1	36626427	36626985	262.4195524
chr1	36689369	36690697	1142.77933
chr1	36738610	36739106	32.96394542
chr1	36771080	36772063	57.40649219
chr1	36772556	36772934	520.6546665
chr1	36786489	36787476	425.1815193
chr1	36789105	36789674	121.5482254
chr1	36839304	36840682	518.1499523
chr1	36850433	36852814	1146.752119
chr1	36862827	36863859	853.4496546
chr1	36866438	36867283	271.3769722
chr1	36877315	36877811	32.26681929
chr1	36929681	36930536	809.0424255
chr1	36958230	36958465	64.56149346
chr1	37791605	37792133	323.5908458
chr1	37935154	37935452	76.98409346
chr1	37939835	37940900	1046.789117
chr1	37945043	37945716	212.1840545
chr1	37979848	37980888	621.9575552
chr1	37984416	37984912	92.50653396
chr1	38010144	38010534	51.21220186
chr1	38019352	38020069	507.7030372
chr1	38022185	38022621	118.3927171
chr1	38061187	38061704	560.5693832
chr1	38150922	38151446	50.77168416
chr1	38155958	38156665	612.6277938
chr1	38157672	38158586	681.9735113
chr1	38175700	38176196	33.4463387
chr1	38267987	38268557	101.9953219
chr1	38273138	38274679	618.2030584
chr1	38325042	38326182	752.3714075
chr1	38388485	38388805	75.42493278
chr1	38397144	38397871	497.7162052
chr1	38411722	38412218	156.1244466
chr1	38412409	38412905	226.1401207
chr1	38421918	38422429	117.8425434
chr1	38452651	38453238	127.9307847
chr1	38454953	38456151	695.9493408
chr1	38457973	38458700	66.84978718
chr1	38460107	38461227	128.2127809
chr1	38461361	38463890	139.3486332
chr1	38464581	38467627	403.785588
chr1	38469044	38470337	50.83071179
chr1	38470777	38471668	603.4577882
chr1	38474794	38475400	213.6029077
chr1	38478219	38479027	618.8440134
chr1	38491109	38492157	82.00877951
chr1	38495791	38496287	32.12729553
chr1	38757723	38758232	215.4357289
chr1	39210091	39210587	30.96996087
chr1	39281567	39282214	171.2845959
chr1	39325166	39325840	346.1888987
chr1	39338755	39339439	419.9288362
chr1	39381015	39381511	141.6363661
chr1	39456772	39457311	828.8229869
chr1	39491690	39492337	805.2086007
chr1	39570761	39571821	308.6343608
chr1	39624342	39624838	230.5233595
chr1	39633471	39633967	105.3404231
chr1	39670247	39670720	149.0887261
chr1	39680713	39681209	210.2495221
chr1	39851068	39851564	32.97934707
chr1	39855987	39856483	56.78739956
chr1	39874044	39875043	312.6457268
chr1	40024739	40025558	152.4374544
chr1	40025883	40026379	37.72294604
chr1	40029917	40030735	76.53363485
chr1	40032480	40032877	77.28133329
chr1	40033982	40034241	55.82687284
chr1	40036392	40037213	64.28247562
chr1	40040326	40040684	65.81369892
chr1	40041152	40042686	797.6271174
chr1	40105256	40105692	36.49179629
chr1	40204212	40204834	745.0111427
chr1	40254501	40255081	196.9518888
chr1	40264804	40265269	70.22604139
chr1	40300227	40300723	30.5828508
chr1	40348886	40349428	706.3117257
chr1	40358272	40358768	66.99119865
chr1	40362850	40363673	476.5017014
chr1	40364714	40365150	95.84237635
chr1	40367249	40367828	373.3003701
chr1	40505181	40506796	1137.071264
chr1	40516963	40517230	60.35176418
chr1	40523094	40523590	175.7584077
chr1	40562673	40563131	486.8887784
chr1	40626691	40627689	672.3645128
chr1	40723051	40724154	865.2689279
chr1	40780921	40781196	86.81319353
chr1	40839223	40839679	495.5278539
chr1	40839860	40840395	136.5241651
chr1	40848701	40849795	358.2915731
chr1	40915427	40916182	389.6968889
chr1	40916243	40916874	110.2692147
chr1	40942670	40943237	415.6997695
chr1	40974077	40974623	159.5409223
chr1	40996996	40997585	497.8302858
chr1	41131113	41131549	26.13332251
chr1	41156947	41158355	989.8180676
chr1	41174843	41175265	383.5109763
chr1	41267862	41268522	169.9054115
chr1	41286497	41286933	325.953776
chr1	41306561	41307057	34.80742394
chr1	41327753	41328249	214.7570081
chr1	41329694	41329997	67.07211166
chr1	41334007	41334443	50.82164443
chr1	41445087	41446026	465.9509242
chr1	41446387	41446749	60.03742877
chr1	41469370	41469787	67.74214423
chr1	41479450	41479777	54.98966565
chr1	41484999	41488188	60.70979445
chr1	41488824	41490320	103.1932232
chr1	41490643	41491011	53.35187058
chr1	41626237	41626471	78.00093984
chr1	41707328	41708506	344.9919978
chr1	41825936	41826372	26.69974774
chr1	41961931	41962367	156.9885449
chr1	42344336	42344784	65.86890336
chr1	42347816	42348001	56.30623328
chr1	42501589	42502085	184.0128355
chr1	42800466	42801459	690.1578771
chr1	42922051	42922791	415.2441493
chr1	43123640	43124609	624.9697027
chr1	43147353	43149099	1161.037335
chr1	43168194	43168805	71.8866756
chr1	43232403	43233368	1244.15562
chr1	43282449	43283174	411.1844531
chr1	43290863	43291450	215.0773811
chr1	43311864	43312874	752.9241625
chr1	43389726	43390951	703.0758151
chr1	43401791	43402631	288.7356969
chr1	43404578	43404928	49.95671296
chr1	43405022	43405274	55.78158991
chr1	43406634	43407130	32.0637133
chr1	43407484	43407842	60.39299075
chr1	43413542	43414254	98.83915482
chr1	43415067	43415563	178.2367933
chr1	43418077	43418573	43.76470241
chr1	43423461	43425001	714.7527689
chr1	43428632	43429128	142.6297007
chr1	43429337	43429698	259.4164668
chr1	43432802	43433298	35.3065326
chr1	43637695	43638109	484.3374025
chr1	43795848	43796411	261.0840823
chr1	43824071	43824945	743.1879729
chr1	43827139	43827635	31.82132522
chr1	43828857	43829757	102.3422662
chr1	43833370	43834239	853.8525939
chr1	43855186	43855914	904.898895
chr1	43919498	43919994	43.52812032
chr1	43988434	43988870	421.2540139
chr1	43990335	43990831	35.36588241
chr1	44115286	44116422	1104.566494
chr1	44172297	44173880	1073.96719
chr1	44412439	44412888	460.9180322
chr1	44435481	44435917	186.5257751
chr1	44440056	44440948	482.7030686
chr1	44444062	44445077	80.00207844
chr1	44445322	44445770	53.87276175
chr1	44456307	44457795	185.3436474
chr1	44495514	44496373	365.7610681
chr1	44496903	44497339	37.79533683
chr1	44501534	44501985	392.7623899
chr1	44513790	44514226	263.4891682
chr1	44678845	44679402	278.2697384
chr1	44756537	44756799	74.47048723
chr1	44820628	44821108	373.4668932
chr1	44951367	44951587	52.7733401
chr1	45075712	45076208	95.93221071
chr1	45097041	45098346	704.3653849
chr1	45103477	45104159	173.3145626
chr1	45139878	45140281	382.4463988
chr1	45186605	45187806	1852.483949
chr1	45195649	45197232	1595.695624
chr1	45204985	45205999	1187.974199
chr1	45224542	45226626	79.0914446
chr1	45233580	45234474	79.36455177
chr1	45239936	45240432	32.93836647
chr1	45240589	45242229	923.3288967
chr1	45242873	45243443	113.4279676
chr1	45243948	45244444	40.58360255
chr1	45244498	45244934	25.90355867
chr1	45245135	45247011	293.1089761
chr1	45265383	45266412	692.8509871
chr1	45270763	45274615	406.8837706
chr1	45275104	45275540	24.50358074
chr1	45284833	45286167	1652.091463
chr1	45308650	45309146	113.2671394
chr1	45451992	45452721	782.0782979
chr1	45476735	45477171	242.8973252
chr1	45477713	45478921	1161.695444
chr1	45480227	45480723	36.4693745
chr1	45481689	45482147	93.65631107
chr1	45482371	45482822	78.85896048
chr1	45501269	45501765	104.1644061
chr1	45504568	45505064	109.5031837
chr1	45768995	45770058	660.7757791
chr1	45803685	45804181	30.4180541
chr1	45805239	45806242	1075.421074
chr1	45806508	45806905	77.32233131
chr1	45810114	45810610	35.73158058
chr1	45812157	45812653	33.89526793
chr1	45956538	45957034	271.7204063
chr1	45965457	45966248	484.0525619
chr1	45973854	45975000	97.90012531
chr1	45975772	45976362	97.46379944
chr1	45978315	45978599	50.09031664
chr1	45981690	45982460	71.85156749
chr1	45987035	45987990	1498.325592
chr1	46016068	46016901	1043.832853
chr1	46049396	46050812	934.8151981
chr1	46076255	46076584	54.69131572
chr1	46084553	46085610	137.2445075
chr1	46113259	46113596	63.49717103
chr1	46151669	46153454	1662.291146
chr1	46153459	46154280	488.583584
chr1	46160436	46160932	32.15730248
chr1	46215745	46216808	1376.347334
chr1	46218947	46219443	217.7036073
chr1	46268339	46268775	25.94684197
chr1	46268917	46269534	425.1948558
chr1	46502624	46503702	257.639704
chr1	46598019	46598482	751.973791
chr1	46622206	46622702	112.9421597
chr1	46624128	46624624	110.2007101
chr1	46663810	46664490	677.2992356
chr1	46712842	46713086	85.44002704
chr1	46713222	46714376	585.4805177
chr1	46744072	46745440	154.5452574
chr1	46745744	46746350	59.18198664
chr1	46746505	46747178	75.88723177
chr1	46750495	46752232	115.8248214
chr1	46752698	46752905	51.72086354
chr1	46768596	46769141	418.9945494
chr1	46769189	46769742	382.9669571
chr1	46779691	46780984	57.10231897
chr1	46805426	46806936	706.3288089
chr1	46885825	46886321	83.01684871
chr1	46908409	46908845	78.18557169
chr1	46955320	46955756	79.29299984
chr1	46985739	46986175	23.64211282
chr1	46988104	46988600	107.9601948
chr1	47010509	47010857	144.7579519
chr1	47069587	47070112	670.008454
chr1	47082155	47082698	184.4052472
chr1	47133678	47134208	293.4337924
chr1	47139458	47139640	55.78392681
chr1	47184526	47184958	402.4649184
chr1	47644636	47645151	114.4465779
chr1	47646791	47647299	640.5995258
chr1	47647657	47648153	44.89933145
chr1	47677624	47677991	65.56265823
chr1	47679040	47679476	23.9897937
chr1	47681305	47681901	94.3992617
chr1	47693444	47693713	50.54715975
chr1	47694314	47695631	168.2028173
chr1	47696442	47698357	1031.684881
chr1	47745930	47746205	58.69751472
chr1	47779449	47780382	942.3901226
chr1	47799151	47800663	1199.751758
chr1	47801003	47801358	52.48480187
chr1	47903002	47903958	555.5156475
chr1	48642994	48643261	74.37017073
chr1	48937864	48938360	333.852642
chr1	50799165	50799506	68.00881216
chr1	51425519	51426294	957.1845396
chr1	51433720	51436139	698.7125898
chr1	51442602	51444327	336.5350479
chr1	51701700	51702220	622.6666676
chr1	51750078	51750574	138.7147288
chr1	51796880	51797376	273.5577021
chr1	51895473	51895969	38.581803
chr1	51983565	51985080	739.5902318
chr1	51985826	51986322	141.0075763
chr1	52082599	52083163	609.7255283
chr1	52088177	52088410	52.13369788
chr1	52097542	52097755	54.04239444
chr1	52194846	52196026	666.4178645
chr1	52255905	52256677	109.0599078
chr1	52256800	52257262	52.95940761
chr1	52316147	52316643	30.52319344
chr1	52341232	52341540	67.82412859
chr1	52343948	52345194	908.4279074
chr1	52498835	52499642	636.8295935
chr1	52520613	52521430	752.2265291
chr1	52521693	52522711	510.7100084
chr1	52541350	52541601	53.31756112
chr1	52607420	52608502	293.2997279
chr1	52795555	52796302	341.4084216
chr1	52818282	52818564	58.74299654
chr1	52819716	52820074	53.90233235
chr1	52830813	52832303	905.5249382
chr1	52869219	52870704	622.7986337
chr1	52874003	52874527	59.21191624
chr1	52885431	52885955	51.96555743
chr1	53018205	53019574	750.1279441
chr1	53163574	53164343	512.1640763
chr1	53168645	53169141	154.1972736
chr1	53191980	53192461	496.4562604
chr1	53308056	53309378	559.4388154
chr1	53363174	53363698	53.1112631
chr1	53392757	53393253	253.4026322
chr1	53480373	53480876	288.4308593
chr1	53648915	53649411	33.15656722
chr1	53662167	53662968	896.6340255
chr1	53685769	53686666	933.186077
chr1	53703926	53704627	649.3700466
chr1	53791309	53793592	894.4008788
chr1	54303571	54304319	515.6754235
chr1	54355192	54355688	268.5174523
chr1	54411021	54411524	316.2687418
chr1	54411622	54412416	224.2049102
chr1	54518622	54519568	635.9919151
chr1	54665460	54666156	696.9526588
chr1	54739496	54739737	67.10227877
chr1	54871882	54872890	379.7697761
chr1	54873048	54873544	38.60640449
chr1	54873906	54874342	36.07802176
chr1	54875100	54875596	67.65822182
chr1	54877439	54877935	64.77475944
chr1	54930298	54930794	269.9846416
chr1	54953668	54954458	263.4540554
chr1	54954907	54955343	31.7508603
chr1	55181344	55181792	635.5469197
chr1	55229780	55230351	614.2692456
chr1	55351900	55353312	440.1042897
chr1	55504993	55505489	229.0187421
chr1	55680070	55681610	558.3479494
chr1	56982451	56982887	49.48869841
chr1	57684344	57684840	183.5840325
chr1	59011799	59012597	448.2381148
chr1	59165451	59165928	645.9201753
chr1	59245289	59247052	165.1636875
chr1	59247075	59251071	1329.885773
chr1	59280946	59281442	31.96337847
chr1	59281916	59282429	384.6365566
chr1	59349480	59349976	108.0807885
chr1	59364627	59365046	163.3205057
chr1	59369102	59369538	25.22079869
chr1	59761908	59762979	451.7298944
chr1	60433025	60433413	129.405922
chr1	61478845	61479341	235.1545327
chr1	61514546	61514891	83.34322777
chr1	61515544	61516956	310.0492349
chr1	61519251	61520004	158.8688549
chr1	61522504	61523080	103.0224989
chr1	61523265	61523832	92.06976833
chr1	61542430	61543134	279.3354275
chr1	61545618	61545872	65.00198619
chr1	61547792	61548552	226.0442135
chr1	61649672	61650168	42.63369833
chr1	61718933	61719369	84.4349316
chr1	61858354	61858878	51.99142798
chr1	62190401	62191102	888.7669187
chr1	62901610	62902162	651.9496117
chr1	62902259	62903361	365.7314385
chr1	63153709	63154397	89.8867412
chr1	63249436	63250294	580.3800355
chr1	63832956	63833731	696.7467096
chr1	63988649	63989403	659.5047329
chr1	65210543	65210837	49.72266358
chr1	65329721	65330233	121.3514606
chr1	65431655	65432583	504.3954029
chr1	65487557	65487832	83.40799093
chr1	65532177	65534089	618.2432661
chr1	65614213	65614715	115.1729472
chr1	65696869	65697098	66.1497612
chr1	65719797	65720634	634.9832717
chr1	65758590	65759090	340.8584351
chr1	65775676	65775925	54.88069503
chr1	65783521	65784017	199.6336516
chr1	65878135	65878571	202.6422541
chr1	65885378	65886008	146.2803394
chr1	65886174	65886834	548.8188726
chr1	65887824	65888320	45.50167184
chr1	65943077	65943573	40.55155154
chr1	65945823	65946319	32.04420202
chr1	65946587	65946948	406.5969855
chr1	65990921	65991656	56.8879749
chr1	67223748	67224184	27.62343778
chr1	67390296	67391422	357.9652741
chr1	67395585	67396631	315.4803294
chr1	67519057	67520254	285.3746038
chr1	67673066	67673562	241.9870765
chr1	67874562	67875040	127.2093273
chr1	67895808	67897015	419.7060511
chr1	67944779	67945275	103.9999416
chr1	68149866	68150146	50.2677554
chr1	68150700	68152751	1592.495021
chr1	68154219	68155966	486.8380646
chr1	68157156	68157881	83.61854046
chr1	68199265	68200095	332.7533038
chr1	68962228	68963146	384.7475194
chr1	70005786	70006088	90.63094868
chr1	70017473	70017768	58.55628093
chr1	70671004	70671808	445.1925802
chr1	70686793	70687717	544.9464377
chr1	70718942	70719327	51.02245652
chr1	70820022	70820807	811.6515794
chr1	70876340	70877193	1117.470265
chr1	71140825	71141074	74.32156711
chr1	71141457	71141953	187.9010312
chr1	71510601	71511037	37.08272969
chr1	71511350	71511658	75.8186955
chr1	71512049	71512490	59.84770124
chr1	71513174	71513694	533.0580292
chr1	71546476	71547263	879.7074838
chr1	74663539	74664243	335.1250422
chr1	75197106	75197602	50.89968901
chr1	75198650	75199246	469.540495
chr1	76138542	76138730	50.43760273
chr1	76143600	76144096	105.4733253
chr1	76189732	76190810	717.394789
chr1	76250347	76251061	188.7115859
chr1	76251326	76252302	959.940461
chr1	76256090	76256645	111.8973811
chr1	76260717	76263277	630.2587457
chr1	77684770	77685385	516.8206831
chr1	78147931	78149519	768.8632279
chr1	78225101	78225702	407.6183799
chr1	78245114	78245610	185.6942318
chr1	78443818	78445423	706.9633082
chr1	78469580	78470800	1105.485398
chr1	78504124	78504385	58.08842097
chr1	84384484	84384980	170.6231889
chr1	84464660	84464869	50.13840423
chr1	84543087	84543910	293.0038997
chr1	84764033	84764486	289.4439147
chr1	84944785	84945456	408.9909296
chr1	84962720	84962930	58.28945108
chr1	84971285	84972710	676.1981939
chr1	85038785	85039221	25.73261683
chr1	85039485	85040481	855.086775
chr1	85048791	85049227	76.78967928
chr1	85086220	85086863	193.4794357
chr1	85154355	85154851	126.4793633
chr1	85155483	85156290	237.0688655
chr1	85156325	85156565	111.4316662
chr1	85222172	85222418	60.19297488
chr1	85666376	85667697	415.2959198
chr1	85690716	85691212	218.265477
chr1	85725076	85725523	688.6401115
chr1	85741697	85742759	634.7730013
chr1	86042162	86043028	99.13207068
chr1	86046215	86046938	508.5240003
chr1	86173846	86174438	411.4046788
chr1	87169914	87171224	710.3375184
chr1	87379548	87379986	573.9589762
chr1	87380218	87380768	391.8079395
chr1	87381255	87381477	54.49602802
chr1	87793736	87795226	636.1304981
chr1	87800750	87801401	301.4711967
chr1	89149217	89150803	1065.908504
chr1	89356898	89357453	907.2011102
chr1	89457943	89459070	656.5683875
chr1	89989335	89990743	639.9286791
chr1	90011089	90011585	132.9505763
chr1	90063960	90064456	33.19693019
chr1	90098452	90098950	162.2710045
chr1	90228718	90229214	35.97785513
chr1	90286207	90288113	256.7563348
chr1	90289094	90289590	112.4123194
chr1	90361753	90362265	193.8792536
chr1	90367674	90368170	39.58224357
chr1	90372105	90372541	112.7327437
chr1	90460308	90461362	727.1198799
chr1	90461467	90461996	117.5941041
chr1	91316913	91317350	374.500621
chr1	91486748	91488085	592.7764951
chr1	91869718	91870540	575.0240002
chr1	91966098	91967165	484.3187718
chr1	92171782	92172218	53.50784253
chr1	92178554	92178788	54.79570223
chr1	92196935	92197218	85.60129313
chr1	92197895	92198566	251.7064589
chr1	92270230	92270577	96.09981109
chr1	92351422	92351918	175.0972645
chr1	92371597	92372093	194.5382471
chr1	92545759	92546384	218.4340643
chr1	92764092	92764859	672.0994364
chr1	93010269	93010765	165.9481548
chr1	93250372	93251232	380.3510633
chr1	93297271	93298312	876.120349
chr1	93308069	93308656	97.32531588
chr1	93426991	93427577	313.9565539
chr1	93544405	93545186	1000.456781
chr1	93545353	93545789	31.78928959
chr1	93645263	93646940	778.3736021
chr1	93811013	93811900	697.4562061
chr1	93823673	93823975	57.56632481
chr1	93913343	93913937	275.4347664
chr1	94032934	94033430	103.1032936
chr1	94311694	94312517	297.0283683
chr1	94312805	94313301	152.3914307
chr1	94313435	94313871	88.76316094
chr1	94344471	94345086	597.1628859
chr1	94374714	94375389	480.5956862
chr1	94883420	94884210	592.9648327
chr1	95100543	95100901	176.2291255
chr1	95113846	95114067	52.73776966
chr1	95538345	95538810	285.657715
chr1	95551072	95551287	59.51734956
chr1	95576641	95576880	54.05338846
chr1	95581126	95581622	87.22970002
chr1	95582714	95583213	183.7158979
chr1	95635231	95635421	51.81172014
chr1	95645215	95645465	72.06596586
chr1	95699403	95700043	373.7281811
chr1	97186924	97188147	336.545193
chr1	100111456	100111892	29.32451271
chr1	100231887	100232383	269.879048
chr1	100315320	100316120	710.49
chr1	100435249	100435825	390.6389725
chr1	100503296	100504226	747.3215964
chr1	100598036	100598952	458.647006
chr1	100715085	100715569	709.2554896
chr1	100731451	100732167	495.2973489
chr1	100816643	100817477	514.0790794
chr1	100817889	100818404	401.1344286
chr1	100828273	100828988	1456.110504
chr1	100829468	100829700	56.94388465
chr1	101251456	101251613	65.78639506
chr1	101360173	101360871	196.7817059
chr1	101361256	101361955	397.9706701
chr1	101362099	101362543	83.66662054
chr1	101491120	101491768	624.0902997
chr1	101594080	101594311	63.30449411
chr1	101749009	101749505	126.6374848
chr1	103126080	103126440	71.29043217
chr1	104068159	104069044	229.5854879
chr1	107599001	107600454	572.0077895
chr1	108559126	108559356	72.1255774
chr1	108622329	108622636	101.7001938
chr1	108742558	108743269	340.5722818
chr1	109076378	109076874	175.6391288
chr1	109102327	109102919	214.6787453
chr1	109103426	109103922	197.6091999
chr1	109234450	109236089	962.558824
chr1	109244120	109244442	50.0354125
chr1	109245915	109246411	100.3282873
chr1	109249113	109249715	255.4607027
chr1	109288994	109290206	1370.484059
chr1	109419261	109419993	499.1863602
chr1	109505600	109506339	753.9473911
chr1	109584422	109584892	644.6246281
chr1	109618342	109618946	673.0408681
chr1	109631874	109632310	128.8338788
chr1	109632868	109633752	888.6137618
chr1	109642432	109643510	1161.093897
chr1	109645965	109646317	77.46300625
chr1	109677086	109677392	107.7513201
chr1	109756171	109756848	693.063542
chr1	109757414	109757945	61.52841971
chr1	109782672	109783749	102.6469957
chr1	109791967	109792463	188.3288957
chr1	109796812	109797113	61.29243032
chr1	109818348	109818837	106.5901596
chr1	109820151	109820327	50.79737901
chr1	109825552	109826491	611.6964525
chr1	109931456	109931952	107.1061997
chr1	109932290	109932670	349.9885557
chr1	109935478	109935974	356.4871355
chr1	109940298	109941013	323.002075
chr1	109967048	109967572	52.38598848
chr1	109968514	109969628	860.997715
chr1	110026428	110026992	607.2445103
chr1	110036488	110036973	330.0327024
chr1	110088878	110089374	41.79417926
chr1	110090853	110091626	859.1037574
chr1	110162107	110162700	596.1337347
chr1	110198424	110199080	418.1999995
chr1	110282682	110283118	29.5697402
chr1	110364622	110365354	153.0723149
chr1	110366531	110366893	177.6486998
chr1	110438274	110438922	140.2660144
chr1	110453064	110453804	237.1644638
chr1	110460784	110461082	94.15687203
chr1	110473216	110473624	118.4980525
chr1	110527218	110527915	638.0545704
chr1	110577066	110578011	776.1642518
chr1	110596371	110596895	64.69128589
chr1	110601711	110601924	52.91401922
chr1	110880704	110881566	440.2561252
chr1	110881877	110882993	668.8889827
chr1	110883678	110884393	81.52521228
chr1	110949853	110950737	720.7079683
chr1	111415524	111416025	151.9430831
chr1	111422503	111422969	88.66045575
chr1	111423529	111424025	47.39885944
chr1	111459416	111459912	31.18097837
chr1	111493785	111494281	32.2009203
chr1	111505727	111506756	935.1183526
chr1	111681944	111683455	724.9824476
chr1	111704425	111704921	48.81752536
chr1	111991344	111992409	643.0607549
chr1	112005649	112006145	34.09654714
chr1	112050283	112051140	306.4465437
chr1	112162272	112163308	530.9177255
chr1	112281790	112282454	87.70781906
chr1	112297899	112298815	736.3972676
chr1	113004436	113004932	33.7799644
chr1	113005418	113005914	30.39911229
chr1	113161208	113162846	993.7082909
chr1	113168432	113168836	67.57350572
chr1	113215543	113215830	55.8612242
chr1	113216662	113218256	317.8566653
chr1	113240731	113242029	113.4268289
chr1	113242692	113244734	384.2434022
chr1	113244944	113245908	67.16448213
chr1	113246393	113246889	30.75756019
chr1	113247063	113248941	550.1761656
chr1	113249329	113250110	475.6460675
chr1	113257679	113258018	98.05016762
chr1	113466195	113466692	59.75402612
chr1	113497830	113499454	1293.66942
chr1	113582682	113583178	88.63062508
chr1	113615289	113616420	784.2458228
chr1	113684110	113684546	24.04753113
chr1	113932947	113933313	236.2206491
chr1	114201682	114202118	32.62118752
chr1	114301467	114302770	862.7919057
chr1	114354360	114355451	946.4635597
chr1	114447193	114448243	758.7170463
chr1	114456795	114457291	248.0551663
chr1	114471624	114473100	473.5640494
chr1	114473107	114473543	30.49597575
chr1	114922556	114923052	277.029537
chr1	114930909	114931405	34.95258075
chr1	115052874	115054371	732.7980368
chr1	115123967	115124644	929.6087225
chr1	115259000	115259875	514.5067501
chr1	115299886	115300952	730.7353375
chr1	115322902	115323645	1162.945772
chr1	116184347	116184926	155.7400189
chr1	116694704	116695140	84.26325274
chr1	116915529	116916933	860.3029997
chr1	116948008	116948547	70.00163172
chr1	116951687	116952171	95.56599835
chr1	116958242	116958775	198.9831863
chr1	116960951	116961519	350.4277505
chr1	116962925	116963449	60.30365864
chr1	117046522	117047072	58.38968687
chr1	117047084	117047532	147.9392745
chr1	117113347	117114013	820.3733601
chr1	117210081	117210517	160.0980914
chr1	117300654	117301150	81.02801956
chr1	117368043	117368449	88.73895006
chr1	117368477	117368957	80.94863141
chr1	117369712	117370128	412.1386283
chr1	117452387	117453477	268.6580891
chr1	117601916	117603199	581.5878564
chr1	117631299	117631702	86.71021616
chr1	117663938	117664825	502.0553454
chr1	117909110	117910331	787.2393231
chr1	118148496	118148927	905.4931046
chr1	118153719	118154215	129.2035114
chr1	118155162	118155692	164.0241974
chr1	118155928	118156298	119.9805512
chr1	118187746	118187950	55.50468528
chr1	118198781	118199217	30.41414787
chr1	118472006	118472623	373.087419
chr1	118727865	118728301	29.41457853
chr1	119682820	119683627	728.1892465
chr1	120188508	120188944	100.4245779
chr1	120189503	120189657	50.00722956
chr1	120190516	120191300	510.7175175
chr1	120254346	120254842	282.6993468
chr1	120255103	120255309	27.47918764
chr1	120279776	120280272	222.7242388
chr1	120838086	120838522	23.63412327
chr1	121337010	121337214	66.99374152
chr1	142618688	142619078	295.59362
chr1	142890784	142891220	30.82411116
chr1	143467400	143467800	427.0822454
chr1	144520884	144521262	69.98211783
chr1	144530145	144530316	64.64790886
chr1	144533461	144534691	909.8160248
chr1	144593433	144593949	97.12670532
chr1	145096219	145096762	798.1261495
chr1	145209015	145209316	109.9493714
chr1	145382124	145383567	1228.794434
chr1	145437513	145444901	2700.109466
chr1	145455214	145455525	70.23452074
chr1	145455615	145455760	34.27678429
chr1	145455952	145456221	53.29483369
chr1	145470112	145470864	960.8460548
chr1	145476888	145477699	350.4681842
chr1	145507231	145508010	592.2929304
chr1	145515112	145516618	464.9335037
chr1	145575094	145575493	335.5228005
chr1	145575673	145576262	89.5667441
chr1	145589039	145589627	311.7104923
chr1	145610559	145611403	277.1101484
chr1	145826732	145827236	424.3836132
chr1	146373398	146373894	99.89781112
chr1	146555458	146557131	1527.750571
chr1	146643604	146644562	417.9975658
chr1	146713967	146714982	646.1052981
chr1	146989422	146989918	89.6880653
chr1	147071149	147071645	33.09502724
chr1	147400393	147400829	496.0737398
chr1	147735297	147736555	984.5251114
chr1	147806081	147807560	1082.726388
chr1	147993980	147994908	534.8654145
chr1	148000640	148000794	49.53147138
chr1	148241282	148242243	783.1664455
chr1	148555804	148556240	28.23136762
chr1	148604824	148605018	205.3950402
chr1	149214679	149215650	681.7006677
chr1	149223101	149224914	1548.079518
chr1	149513654	149514416	279.2030701
chr1	149605982	149606168	253.694579
chr1	149783577	149784400	172.4292182
chr1	149784508	149785378	596.6229616
chr1	149814942	149818007	216.5270377
chr1	149818401	149819664	64.63418189
chr1	149820306	149821945	70.20567456
chr1	149854546	149861005	1944.412868
chr1	149899439	149900038	614.1685899
chr1	149982298	149983039	496.3890163
chr1	150039432	150040074	268.5858935
chr1	150135084	150135868	366.785155
chr1	150206778	150207935	386.0034096
chr1	150208180	150208664	819.3360934
chr1	150241181	150241819	261.3957235
chr1	150266017	150266663	658.0729499
chr1	150293706	150294288	416.5776245
chr1	150335940	150337434	1066.258492
chr1	150338000	150338271	87.5789355
chr1	150459506	150460175	585.6446466
chr1	150480344	150481048	398.5100962
chr1	150486663	150487159	61.40467572
chr1	150487453	150488476	349.5158304
chr1	150517904	150518541	198.0976638
chr1	150521040	150523575	829.8072419
chr1	150523859	150527411	232.0955162
chr1	150528354	150532983	305.9499477
chr1	150533353	150535506	413.6972042
chr1	150536185	150536690	75.13161078
chr1	150539055	150539643	55.87874068
chr1	150540567	150546673	715.9807627
chr1	150546721	150552603	1641.961892
chr1	150587889	150588355	109.9174742
chr1	150592129	150592591	55.70027574
chr1	150601393	150602561	650.5659278
chr1	150602877	150603338	96.76424231
chr1	150669355	150670180	302.787572
chr1	150848513	150849609	410.0844323
chr1	150898452	150899263	247.6756137
chr1	150935843	150936335	59.82700028
chr1	150946009	150946377	73.80474622
chr1	150946961	150947701	210.1836383
chr1	150948577	150949399	66.36382575
chr1	150949587	150950155	155.5677113
chr1	150951936	150952125	50.87762761
chr1	150971774	150972082	60.48754394
chr1	150979073	150979569	188.9057025
chr1	150980732	150981295	247.9780331
chr1	151020059	151020495	109.1634299
chr1	151020823	151021563	113.5183207
chr1	151023754	151025189	216.6074124
chr1	151027670	151028398	79.94233644
chr1	151028555	151029164	65.86138984
chr1	151030213	151031578	470.9975137
chr1	151031584	151032402	492.861613
chr1	151032561	151033133	250.104636
chr1	151042616	151043905	701.7158521
chr1	151118902	151119572	298.8005579
chr1	151138447	151138846	292.4989864
chr1	151162075	151162991	716.0364415
chr1	151170638	151171280	340.4482761
chr1	151226943	151227638	781.3770009
chr1	151253496	151255712	777.2002486
chr1	151261447	151263819	50.32373477
chr1	151264619	151265891	129.408418
chr1	151283966	151284513	158.5620188
chr1	151299432	151300498	561.6018916
chr1	151319187	151319916	221.7418007
chr1	151344980	151345317	257.7505964
chr1	151371695	151372304	442.0425201
chr1	151430851	151432136	811.9693348
chr1	151512634	151512987	316.465748
chr1	151547420	151547692	62.19078709
chr1	151568896	151569392	107.522955
chr1	151584387	151584879	166.1801896
chr1	151735714	151736295	433.2964263
chr1	151762726	151763222	167.3445232
chr1	151877468	151877964	107.0351108
chr1	151878208	151878609	94.69914692
chr1	151881641	151882578	780.2920502
chr1	152006917	152007507	80.68017499
chr1	152007554	152008050	157.8423597
chr1	152009238	152009741	616.6808696
chr1	152020256	152021051	699.70203
chr1	153031861	153032167	105.0395177
chr1	153316261	153316757	220.3631018
chr1	153405903	153406156	55.13301607
chr1	153488253	153488689	28.91653074
chr1	153517296	153517792	55.32027961
chr1	153538839	153539619	91.45090931
chr1	153599370	153600218	471.8753277
chr1	153600707	153601143	30.70413832
chr1	153606107	153607124	691.8140783
chr1	153619314	153620349	239.1550848
chr1	153620390	153620880	98.60188672
chr1	153630922	153631457	275.9718476
chr1	153633472	153634320	220.0591518
chr1	153634543	153635039	30.60807036
chr1	153643184	153643635	626.7086061
chr1	153699990	153700796	445.1488386
chr1	153755754	153756432	867.1168401
chr1	153894681	153895935	282.3195947
chr1	153915185	153915509	54.36206485
chr1	153917515	153918097	191.4513228
chr1	153918215	153919472	231.6374678
chr1	153930526	153931360	231.134913
chr1	153931873	153932369	30.35194611
chr1	153935577	153936808	316.4357338
chr1	153939529	153940570	643.37585
chr1	153945018	153946727	191.3906381
chr1	153949532	153950652	598.5974338
chr1	153957855	153958232	119.4321117
chr1	153958558	153959096	208.1314623
chr1	153963036	153963669	1256.881313
chr1	153965670	153966891	205.6881137
chr1	154130054	154130619	121.1557729
chr1	154154699	154156064	505.4257152
chr1	154192477	154194252	801.0417683
chr1	154244935	154245356	424.2155453
chr1	154293340	154293836	278.9196093
chr1	154298649	154298988	62.21561326
chr1	154326821	154327414	87.74653589
chr1	154358023	154358519	219.9408185
chr1	154358994	154359490	211.5966034
chr1	154530618	154531114	41.19638075
chr1	154580421	154580848	79.15982093
chr1	154599654	154600606	472.8042406
chr1	154908911	154909327	281.8533256
chr1	154909588	154910084	75.80745406
chr1	154928908	154929404	32.69362918
chr1	154933740	154934868	683.1926063
chr1	154942964	154943400	367.5306417
chr1	154946007	154948181	969.7426957
chr1	154955377	154956076	272.1073506
chr1	154965785	154966499	156.4991351
chr1	154971591	154973922	896.9153405
chr1	154974275	154974771	119.5207231
chr1	154975146	154975525	72.92036612
chr1	154985932	154986180	52.75762833
chr1	154987974	154988799	57.78412979
chr1	154989646	154990200	78.79188196
chr1	155022756	155023252	48.88979262
chr1	155023394	155024014	395.0278749
chr1	155036100	155036461	221.4200993
chr1	155043482	155043978	30.32929021
chr1	155051186	155051548	57.74650662
chr1	155057605	155058041	30.49090749
chr1	155100137	155100633	135.2512407
chr1	155107429	155109011	801.3786601
chr1	155112377	155113166	421.8747369
chr1	155145096	155145934	550.8813702
chr1	155162755	155163966	294.3351634
chr1	155164004	155165006	708.7192568
chr1	155178180	155179288	770.3108654
chr1	155196327	155196823	48.09890752
chr1	155197039	155197820	894.1768221
chr1	155214143	155215002	973.7633294
chr1	155224974	155225529	304.6000982
chr1	155231743	155232775	511.7956364
chr1	155233956	155234452	30.44009245
chr1	155242725	155243672	407.2444868
chr1	155270952	155271448	112.3983949
chr1	155278161	155279227	608.3691082
chr1	155279241	155279769	58.14096846
chr1	155283205	155283401	54.34614771
chr1	155290372	155291255	199.870458
chr1	155293005	155293610	66.96974131
chr1	155293908	155294535	296.4751579
chr1	155531997	155533364	559.2226423
chr1	155536274	155536405	55.78181654
chr1	155579536	155579977	322.5699712
chr1	155627207	155627643	27.64899968
chr1	155657882	155659147	609.079561
chr1	155661847	155662371	49.74773156
chr1	155668944	155669158	70.84407664
chr1	155699350	155699532	50.42741618
chr1	155715040	155715566	364.9480546
chr1	155826744	155827263	510.6978275
chr1	155828984	155829234	50.80550278
chr1	155880914	155881473	331.7276707
chr1	155882003	155882414	88.93775862
chr1	155889639	155889901	56.00996658
chr1	155893945	155894204	53.46248776
chr1	155901135	155901500	75.13730544
chr1	155903839	155904651	1061.680717
chr1	155914475	155915554	89.79746055
chr1	155921714	155922453	51.12613779
chr1	155946347	155946843	161.0098054
chr1	155947571	155949306	423.9142654
chr1	155949690	155950186	163.6039456
chr1	155953186	155953622	34.65272816
chr1	155990474	155991023	536.7684408
chr1	156022724	156025114	459.8980113
chr1	156052005	156052501	133.752846
chr1	156074845	156075281	30.06007127
chr1	156076003	156076465	387.4305273
chr1	156084340	156084807	635.0353194
chr1	156085716	156086212	41.3984216
chr1	156092700	156093812	170.521696
chr1	156094876	156095150	54.83416007
chr1	156095800	156096236	26.21442038
chr1	156100060	156100338	54.44698061
chr1	156110208	156111221	139.1225454
chr1	156130550	156130986	25.6097622
chr1	156162494	156163056	56.73658071
chr1	156163217	156164149	494.8354815
chr1	156182461	156183547	545.4048583
chr1	156252087	156252822	731.9582457
chr1	156265266	156265608	193.240349
chr1	156307575	156308814	723.2129004
chr1	156390928	156391750	236.5371524
chr1	156426271	156426707	27.969808
chr1	156426855	156427351	192.267561
chr1	156430331	156430657	129.6277017
chr1	156461668	156462502	280.9625222
chr1	156470309	156471413	650.9015223
chr1	156542131	156542484	171.5494574
chr1	156560168	156560737	162.8506887
chr1	156561202	156562835	858.43345
chr1	156571004	156571445	393.3424848
chr1	156594054	156594643	313.1715543
chr1	156629673	156631613	1134.527436
chr1	156646895	156647391	32.3641229
chr1	156662877	156663488	187.9383179
chr1	156663941	156664386	132.6242952
chr1	156675818	156676162	53.6883306
chr1	156695471	156696013	125.0238627
chr1	156697952	156699123	427.0654813
chr1	156710232	156711795	320.01522
chr1	156716479	156717180	113.796564
chr1	156718370	156718696	58.98965897
chr1	156719108	156719604	53.34865399
chr1	156720743	156722124	361.0463922
chr1	156737173	156737955	162.8772654
chr1	156771195	156771839	158.1740618
chr1	156772364	156772860	33.27041351
chr1	156783541	156784152	267.5412299
chr1	156786352	156786848	239.0909229
chr1	156832702	156833198	36.79289297
chr1	156877013	156877537	49.64820789
chr1	156883119	156883615	101.6300866
chr1	156884055	156884551	159.1715124
chr1	156928141	156928482	69.89582675
chr1	157015281	157016004	463.2658175
chr1	157107682	157108776	618.6294564
chr1	157243346	157243572	57.47706459
chr1	157249268	157249764	232.4898098
chr1	158656240	158656736	137.608758
chr1	159046774	159047210	39.19363477
chr1	159750565	159751061	172.0437754
chr1	159869892	159870328	126.3331043
chr1	159883466	159884024	49.65463082
chr1	159885125	159885978	92.22852755
chr1	159887175	159887953	93.99822095
chr1	159891775	159892441	66.33137185
chr1	159892545	159895634	1267.422336
chr1	160001428	160001927	250.0109174
chr1	160016202	160016638	214.9786914
chr1	160068144	160068640	35.32443589
chr1	160068747	160069183	31.00705081
chr1	160175035	160175493	112.3098231
chr1	160231605	160232657	931.9982339
chr1	160254685	160255095	542.0448173
chr1	160312706	160313626	620.3533166
chr1	160336792	160337031	81.22047613
chr1	160369939	160370435	35.38865646
chr1	160509869	160510521	529.5866029
chr1	160635208	160635607	85.74044813
chr1	160695686	160696283	304.72865
chr1	160737578	160737820	64.94928888
chr1	160967238	160967494	52.51970271
chr1	160979398	160979783	68.1479492
chr1	160983359	160983972	222.2897195
chr1	160990263	160991517	946.6665626
chr1	161014800	161016197	607.4984427
chr1	161053242	161053678	25.61910605
chr1	161087299	161088278	624.6486087
chr1	161089424	161089920	30.13814303
chr1	161102057	161103180	292.3189654
chr1	161123536	161124236	466.9609617
chr1	161128967	161129569	414.2977185
chr1	161131855	161132258	134.7694988
chr1	161135502	161136677	915.3180058
chr1	161147016	161147806	701.3388433
chr1	161168618	161169054	36.53460312
chr1	161170500	161170762	67.52238287
chr1	161171747	161172437	567.1562861
chr1	161195672	161196130	276.2096629
chr1	161275789	161276285	264.9614157
chr1	161276982	161277418	168.0967362
chr1	161283822	161284855	787.7707976
chr1	161359432	161359910	552.1536376
chr1	161359916	161360316	79.1204696
chr1	161368765	161370042	797.2107508
chr1	161391768	161392143	366.0324459
chr1	161397654	161398150	34.30769578
chr1	161410045	161410562	73.91293802
chr1	161457158	161457654	34.24411396
chr1	161475013	161475478	145.7214393
chr1	161476191	161476564	87.57713084
chr1	161493556	161493844	208.6864202
chr1	161499961	161500457	33.97716843
chr1	161500462	161500848	253.7715722
chr1	161510036	161510404	242.2527821
chr1	161511733	161512229	73.32671404
chr1	161582033	161582542	245.95081
chr1	161591145	161591771	53.23807635
chr1	161591824	161592320	174.6274359
chr1	161593319	161593755	29.25245991
chr1	161695480	161697581	1259.082679
chr1	161719388	161720258	835.5689784
chr1	161735857	161736515	379.011354
chr1	162039294	162039730	23.57416736
chr1	162342473	162342969	194.7852954
chr1	162356035	162356499	192.0945347
chr1	162467383	162467938	653.4499846
chr1	162530798	162532112	840.9277172
chr1	162760050	162760871	87.7086822
chr1	163291325	163292195	642.3168605
chr1	164681383	164681938	300.6257319
chr1	164741974	164742205	50.53025503
chr1	165567392	165567888	176.5458031
chr1	165599780	165600676	510.6633762
chr1	165667510	165668163	609.8500888
chr1	165737827	165738748	728.2656975
chr1	165738914	165739410	41.92474435
chr1	165796624	165798547	928.9893351
chr1	166458863	166459565	195.6771517
chr1	166674687	166675028	355.8922314
chr1	166808269	166808953	638.1668764
chr1	166824803	166825159	58.68159036
chr1	166845180	166845671	371.8631527
chr1	167189087	167191636	1391.073458
chr1	167520507	167521003	156.4077765
chr1	167522686	167523191	799.4798521
chr1	167523493	167523996	123.2527264
chr1	167586854	167587177	157.8720371
chr1	167596853	167597930	341.5334289
chr1	167598146	167598582	26.77827578
chr1	167599109	167599916	708.9562792
chr1	167600219	167600519	55.39665443
chr1	167601517	167602045	131.6828259
chr1	167604357	167604959	128.174464
chr1	167606894	167607466	81.44755919
chr1	167611414	167611678	87.95356649
chr1	167683364	167684082	343.571285
chr1	167690852	167691821	303.8779782
chr1	167698145	167698390	55.13408324
chr1	167729169	167729804	144.978716
chr1	167789234	167789747	263.1354321
chr1	167904908	167907029	1582.730808
chr1	167954153	167954649	117.8041008
chr1	168148003	168148831	571.4247591
chr1	168189593	168190109	71.16787813
chr1	168194380	168195514	386.0138335
chr1	168435577	168435821	72.55093836
chr1	168438984	168439215	70.45890446
chr1	169075396	169075792	346.3619151
chr1	169337285	169338027	297.4656801
chr1	169454734	169455694	1254.995307
chr1	169763637	169764650	455.3775937
chr1	169862450	169863280	531.2855213
chr1	169863419	169863668	143.3348447
chr1	170043466	170043962	127.2540443
chr1	170500790	170501792	440.799392
chr1	171454373	171455322	503.4131236
chr1	171563007	171563188	61.08752614
chr1	171710889	171711738	575.8783845
chr1	171731202	171731766	167.0879668
chr1	171750138	171750608	182.9043708
chr1	171750650	171751084	307.2603233
chr1	172411552	172411830	51.80747785
chr1	172412910	172413388	439.8589686
chr1	172425476	172425972	125.3324652
chr1	172501224	172501885	547.2558689
chr1	172502047	172502771	664.4927852
chr1	173399012	173399508	110.4247635
chr1	173445815	173447157	788.5754124
chr1	173447215	173447651	37.98161689
chr1	173456219	173456686	65.4490427
chr1	173458021	173458773	124.6590735
chr1	173683810	173684618	729.6939035
chr1	173793095	173794374	453.7323082
chr1	173828497	173829142	129.0725081
chr1	173829812	173833121	844.3859029
chr1	173833288	173833784	45.36566037
chr1	173834643	173835244	108.2983032
chr1	173835541	173838179	1103.06284
chr1	173839320	173839637	62.67010657
chr1	173990726	173991956	841.087733
chr1	174128168	174129633	689.2008625
chr1	174173844	174174132	91.89945037
chr1	174846520	174846797	64.10557139
chr1	174967968	174969809	1449.311502
chr1	174979986	174980265	52.5434323
chr1	174981814	174982116	64.20117045
chr1	174985735	174986231	33.74370153
chr1	174992308	174993010	1108.574809
chr1	175161639	175162384	359.6512541
chr1	175703016	175703225	53.62305018
chr1	176175476	176177073	840.0014796
chr1	176764046	176764325	54.38757097
chr1	176848902	176849398	136.8548882
chr1	178062636	178062831	57.51996506
chr1	178694043	178694568	80.62817136
chr1	178695209	178695705	44.83032581
chr1	178986273	178986610	284.6365144
chr1	178994658	178995965	616.0279734
chr1	179016068	179016773	429.8097838
chr1	179050644	179051754	404.4156841
chr1	179198478	179198957	87.55258829
chr1	179262738	179263293	551.2548472
chr1	179334680	179335386	202.86506
chr1	179836883	179837407	50.11524448
chr1	179846685	179847251	974.6764535
chr1	179850953	179852335	623.2453383
chr1	179923362	179924507	703.1714659
chr1	179940952	179941448	83.00635197
chr1	180123345	180124279	768.7558196
chr1	180471219	180472381	467.8251662
chr1	180511842	180512249	69.36257578
chr1	180532061	180532762	157.7018348
chr1	180541542	180541831	61.62539564
chr1	180554547	180555109	61.5965173
chr1	180578930	180580107	501.4110586
chr1	180580347	180580844	147.7992445
chr1	180600844	180601762	548.5072887
chr1	180902285	180902781	36.94212573
chr1	180991072	180991608	262.8849314
chr1	180991641	180992219	582.6052465
chr1	181002136	181002632	39.94216129
chr1	181002986	181003341	314.4815585
chr1	181057425	181059706	1416.991251
chr1	181074126	181074590	386.5470002
chr1	181093447	181093652	59.25647688
chr1	181122053	181122567	266.668301
chr1	181998514	181999010	356.6509164
chr1	182118604	182119040	39.42213082
chr1	182205257	182205753	174.4167781
chr1	182226597	182226871	67.35539252
chr1	182228311	182228747	29.64607042
chr1	182269078	182269534	356.1213202
chr1	182307016	182307604	202.2910326
chr1	182308055	182308491	24.63348182
chr1	182351256	182351752	109.509718
chr1	182352304	182352834	89.88551046
chr1	182354696	182355266	132.8398701
chr1	182360198	182361554	1181.117589
chr1	182558143	182558544	380.96928
chr1	182758546	182759139	389.9689876
chr1	182760751	182761247	108.1581029
chr1	182808156	182809417	936.7425006
chr1	182815097	182815727	105.2879198
chr1	182833032	182833523	64.36258674
chr1	182838257	182838859	109.1871461
chr1	182857543	182858639	201.3566613
chr1	183439234	183439730	198.6375777
chr1	183440091	183442240	507.3284142
chr1	183604576	183605138	544.6469814
chr1	183958282	183958569	55.17900582
chr1	184000486	184000982	151.7051639
chr1	184005098	184007018	266.8164968
chr1	184020544	184021420	830.0102805
chr1	184043536	184043667	50.98754571
chr1	184723180	184724148	526.5397289
chr1	184724164	184724593	120.1468336
chr1	184740346	184740833	130.1092623
chr1	184942609	184943805	510.362495
chr1	185014224	185015293	292.27844
chr1	185125361	185126924	950.8201013
chr1	185253727	185254223	146.8742535
chr1	185285248	185286952	1076.058586
chr1	186081326	186081822	95.61460065
chr1	186344045	186345372	1156.585339
chr1	187042212	187042728	115.8083768
chr1	189118720	189119210	537.620912
chr1	192077219	192077715	90.52428994
chr1	192777889	192778407	671.0641692
chr1	192946404	192946900	224.0440706
chr1	192955173	192955669	131.2949399
chr1	193027567	193029398	1486.478364
chr1	193037178	193037474	74.11386026
chr1	193040206	193040476	54.36737907
chr1	193074076	193075005	662.3866339
chr1	193090591	193091660	463.1291997
chr1	194326771	194327400	170.0016268
chr1	194626461	194627233	236.7066062
chr1	194827922	194829770	512.3426553
chr1	195835849	195836285	85.8594302
chr1	195867921	195868445	49.53248504
chr1	196463447	196463857	195.3218946
chr1	196620946	196621442	196.8859909
chr1	196902577	196903167	349.9123008
chr1	197115149	197116115	216.964636
chr1	197170111	197170923	610.2261896
chr1	197743809	197744871	260.1522258
chr1	197871474	197872359	655.0841478
chr1	197898075	197898511	28.40049541
chr1	197964616	197965112	192.7411687
chr1	197965181	197965717	149.5231208
chr1	198125813	198127011	535.6126389
chr1	198127982	198128608	650.3167887
chr1	198568089	198568322	65.8490186
chr1	198650959	198651455	119.7962898
chr1	200123366	200123663	91.43507731
chr1	200378824	200379475	422.1365847
chr1	200589461	200590256	484.8949268
chr1	200609096	200609532	135.1756488
chr1	200609820	200610438	250.4219917
chr1	200638353	200639900	897.4370221
chr1	200707868	200708304	121.0590917
chr1	200988606	200989014	206.8355332
chr1	200992543	200993039	195.5582854
chr1	201122849	201124014	281.4609833
chr1	201139831	201140327	308.1931735
chr1	201140441	201140877	37.21599538
chr1	201449346	201449782	23.62508633
chr1	201475996	201476561	261.6721857
chr1	201547458	201547894	142.8970707
[truncated: 20,197 more rows]
