# Supplementary material for: Variable reproducibility in genome-scale public data: A case study using ENCODE ChIP sequencing resource
Source: FEBS Lett. 2015 Dec 21;589(24):3866–70. doi: 10.1016/j.febslet.2015.11.027 (PMC4686001; doi:10.1016/j.febslet.2015.11.027)
Supplement: Supplementary file advisedPeakLists.zip — This zip archive contains 56 advised peak lists (see main text and supplementary table 1). Files are bed like tab delimited text files, with 4 columns: chromosome, peak start, peak end, and peak score. [file mmc4.zip › K562_None_Rad21.bed]

chr1	237664	237840	43.42055754
chr1	521494	521670	43.23056042
chr1	714187	714292	69.52309101
chr1	805248	805368	70.43967234
chr1	840060	840282	181.7350345
chr1	848341	848517	21.7309283
chr1	856515	856691	43.91070024
chr1	873618	873709	55.01340639
chr1	874598	874774	32.01314682
chr1	875661	875837	43.32186439
chr1	911524	911677	100.9302253
chr1	919606	919836	196.173242
chr1	934480	934656	33.29529058
chr1	937287	937467	95.36128385
chr1	950862	951038	36.74451976
chr1	954731	954907	37.46232685
chr1	968370	968600	183.1673231
chr1	976126	976238	68.9214728
chr1	994711	994887	32.7123598
chr1	999272	999445	121.302638
chr1	1057555	1057789	223.3964569
chr1	1166152	1166328	26.90858563
chr1	1179724	1179900	27.24761748
chr1	1200500	1200676	19.52843277
chr1	1225693	1225785	66.39109555
chr1	1227290	1227520	140.2160147
chr1	1240714	1240890	38.32226662
chr1	1241530	1241706	27.10413227
chr1	1280581	1280757	19.04383139
chr1	1285249	1285427	74.84690472
chr1	1307548	1307701	91.15591621
chr1	1310569	1310745	21.53291858
chr1	1311780	1311956	61.8549142
chr1	1337450	1337626	29.96041684
chr1	1376352	1376548	112.8608846
chr1	1440373	1440549	55.96085809
chr1	1484192	1484368	32.48064464
chr1	1486453	1486629	33.97668
chr1	1509317	1509493	22.59297277
chr1	1555526	1555756	119.2301364
chr1	1597195	1597371	18.88416807
chr1	1690426	1690602	20.63573846
chr1	1720574	1720750	19.03332256
chr1	1728005	1728181	50.97432693
chr1	1790144	1790320	22.18668615
chr1	1837722	1837953	319.194473
chr1	1840468	1840669	128.1414546
chr1	1875529	1875668	67.18091882
chr1	1891546	1891776	173.6624979
chr1	1976333	1976543	163.5830084
chr1	1977957	1978187	172.6942773
chr1	2023250	2023304	70.80844806
chr1	2040200	2040326	83.38307681
chr1	2063766	2063930	116.0243904
chr1	2094767	2094943	40.09903881
chr1	2105814	2105990	56.8418221
chr1	2107556	2107687	78.37725625
chr1	2126677	2126912	258.1311472
chr1	2136777	2136953	21.37389513
chr1	2158998	2159174	19.12689414
chr1	2169222	2169398	49.83486462
chr1	2243009	2243185	34.43047708
chr1	2313232	2313462	256.289041
chr1	2314179	2314247	64.50901129
chr1	2345905	2346143	236.9139882
chr1	2361568	2361798	60.01923082
chr1	2375370	2375546	24.48438943
chr1	2391245	2391421	47.44171978
chr1	2460820	2460996	25.09053301
chr1	2470891	2471067	57.02951599
chr1	2479500	2479730	217.9869899
chr1	2486394	2486624	133.810856
chr1	2493451	2493627	32.77276202
chr1	2530062	2530238	24.79320662
chr1	2574001	2574177	22.08011219
chr1	2574689	2574865	49.23368958
chr1	2703257	2703487	93.92668051
chr1	2718224	2718454	196.0215257
chr1	2738652	2738826	91.22942917
chr1	2757129	2757216	55.5758456
chr1	2784512	2784688	20.31848996
chr1	2792639	2792712	57.20516173
chr1	2838693	2838869	31.24734011
chr1	2929131	2929324	97.81186649
chr1	2982840	2983016	47.08746625
chr1	3089116	3089292	20.12648672
chr1	3200637	3200797	74.89249164
chr1	3236576	3236806	73.32777111
chr1	3266364	3266540	30.30055086
chr1	3326805	3326981	26.35124874
chr1	3341318	3341548	275.3552389
chr1	3369757	3369994	269.47597
chr1	3370879	3371055	20.04102371
chr1	3388444	3388620	20.07873174
chr1	3400518	3400694	65.61918174
chr1	3407849	3408079	199.3620948
chr1	3434862	3435038	33.08866176
chr1	3481869	3482099	211.205642
chr1	3531768	3531998	112.5643539
chr1	3535639	3535869	158.5293355
chr1	3537771	3537947	40.10748857
chr1	3566509	3566685	26.12333769
chr1	3612270	3612446	52.65268013
chr1	3641030	3641260	225.904883
chr1	3643903	3644133	105.7949906
chr1	3692578	3692754	54.11459769
chr1	3702090	3702320	172.6623606
chr1	3718078	3718254	19.52960183
chr1	3773836	3773979	107.7945043
chr1	3774878	3775054	26.74205915
chr1	3786538	3786714	56.55897993
chr1	3816218	3816394	20.79629865
chr1	3823872	3824024	102.4545229
chr1	3827409	3827640	299.0098755
chr1	4120950	4121126	35.81103796
chr1	4186995	4187171	25.91738524
chr1	4422777	4422953	22.85682901
chr1	4554735	4554911	19.85911278
chr1	4645369	4645545	40.15026196
chr1	4712760	4712857	66.375818
chr1	4716450	4716626	27.42984714
chr1	4886233	4886409	22.10599477
chr1	5542093	5542269	21.10329505
chr1	5570067	5570209	88.0937211
chr1	5574708	5574938	103.7861234
chr1	5681183	5681359	52.81828973
chr1	5697392	5697476	60.86000652
chr1	5779358	5779534	19.16769903
chr1	5805922	5806152	242.0828066
chr1	5812482	5812658	31.46971131
chr1	5890870	5891100	187.631197
chr1	5948735	5948911	19.40045111
chr1	5976102	5976333	55.98079329
chr1	6035285	6035515	89.94693251
chr1	6065696	6065872	30.77963292
chr1	6094599	6094775	46.86758174
chr1	6101583	6101813	192.6298355
chr1	6113061	6113291	144.6228231
chr1	6142426	6142656	84.32056712
chr1	6165834	6166010	24.05102818
chr1	6169012	6169146	87.63115469
chr1	6201799	6201896	69.79206553
chr1	6231718	6231818	65.28020637
chr1	6243662	6243838	35.93481081
chr1	6245938	6246114	48.62595632
chr1	6265356	6265499	85.07623809
chr1	6268821	6268997	30.42658298
chr1	6298791	6298967	30.58751359
chr1	6305164	6305394	235.5240067
chr1	6306851	6307082	341.0139672
chr1	6309297	6309473	24.47663924
chr1	6328565	6328741	65.34751044
chr1	6340937	6341167	146.9052927
chr1	6403571	6403774	321.9453878
chr1	6408061	6408291	198.3506611
chr1	6423172	6423439	43.81917401
chr1	6438256	6438432	46.41437428
chr1	6457174	6457350	21.10773379
chr1	6464777	6465001	292.7198204
chr1	6474470	6474646	42.17116887
chr1	6483622	6483755	89.8609226
chr1	6498145	6498375	188.7836147
chr1	6505269	6505445	47.32914542
chr1	6508865	6509041	34.17418454
chr1	6524653	6524829	25.21074319
chr1	6532546	6532722	47.51795317
chr1	6535648	6535824	51.56131161
chr1	6546590	6546820	136.7219172
chr1	6550011	6550188	147.2962799
chr1	6583744	6583974	87.51643596
chr1	6614583	6614736	82.4058773
chr1	6640965	6641141	21.93293643
chr1	6672732	6672908	26.18109913
chr1	6685056	6685232	27.00887714
chr1	6694784	6694918	76.94221241
chr1	6706634	6706864	105.4807106
chr1	6761898	6762074	32.89464189
chr1	6780128	6780358	188.4296895
chr1	6787588	6787818	164.6485994
chr1	6854298	6854533	52.94916358
chr1	6950013	6950243	103.7395629
chr1	7023390	7023566	24.70863909
chr1	7102893	7103069	20.54413591
chr1	7130517	7130747	107.5774028
chr1	7268035	7268265	176.2591781
chr1	7278365	7278595	170.145235
chr1	7284912	7285088	24.88661065
chr1	7347214	7347390	33.73001
chr1	7514221	7514397	51.9665998
chr1	7535282	7535458	33.29432965
chr1	7599862	7600092	54.04004892
chr1	7621570	7621746	34.38724881
chr1	7637408	7637584	39.90905952
chr1	7707325	7707574	250.3924262
chr1	7727672	7727911	287.7814322
chr1	7729611	7729846	184.2647626
chr1	7812951	7813181	90.95109137
chr1	7815608	7815784	18.70061217
chr1	7868387	7868617	66.07151072
chr1	7916578	7916754	22.48889341
chr1	7962885	7963115	220.6380495
chr1	8002461	8002637	45.00245192
chr1	8021430	8021606	56.50284918
chr1	8035390	8035625	202.1504584
chr1	8042434	8042664	179.3292341
chr1	8075139	8075369	121.4118709
chr1	8091316	8091546	90.37680607
chr1	8225822	8225998	31.90231004
chr1	8374415	8374645	280.5676046
chr1	8402502	8402678	26.286873
chr1	8409098	8409332	245.456305
chr1	8411827	8412003	42.84942408
chr1	8434962	8435138	37.07129988
chr1	8469164	8469340	19.11765699
chr1	8503681	8503857	27.69897124
chr1	8621189	8621419	168.9275237
chr1	8731437	8731667	126.5729876
chr1	8763397	8763455	44.25395452
chr1	8786635	8786865	95.29009107
chr1	8799496	8799726	46.14120311
chr1	8854783	8854959	24.13586857
chr1	8875063	8875239	28.82349353
chr1	8877600	8877776	22.22524591
chr1	8905632	8905808	40.16637628
chr1	8909007	8909256	255.1560314
chr1	8919558	8919788	89.74813929
chr1	8922624	8922800	29.24789607
chr1	8938021	8938197	22.24751628
chr1	8978278	8978407	207.3829127
chr1	9023053	9023229	37.22584314
chr1	9048167	9048397	150.416589
chr1	9065247	9065477	175.5766371
chr1	9070219	9070319	75.75068169
chr1	9161667	9161897	127.1383373
chr1	9170896	9171126	212.8140903
chr1	9202400	9202576	56.18550156
chr1	9241422	9241598	22.97939374
chr1	9256555	9256785	262.8106689
chr1	9294560	9294736	25.09229037
chr1	9310179	9310409	100.017982
chr1	9327250	9327495	208.7843954
chr1	9349161	9349336	314.8873266
chr1	9383096	9383272	45.05004789
chr1	9515886	9516116	160.6297319
chr1	9551177	9551407	343.5388254
chr1	9555372	9555602	165.8725729
chr1	9633853	9634083	54.15254514
chr1	9648606	9648746	68.42140559
chr1	9675732	9675962	107.9677429
chr1	9687080	9687357	291.6023138
chr1	9762361	9762591	75.83928915
chr1	9779228	9779404	18.83271937
chr1	9781956	9782132	34.8711074
chr1	9785139	9785343	153.4351745
chr1	9844707	9844884	252.4656524
chr1	9888036	9888212	22.375944
chr1	9927606	9927820	349.4007403
chr1	9935015	9935219	304.1643899
chr1	9974564	9974740	40.07750691
chr1	10002464	10002694	90.38568558
chr1	10010459	10010689	127.5592122
chr1	10092550	10092805	125.4000426
chr1	10213088	10213318	104.0234301
chr1	10270352	10270493	82.14474525
chr1	10398197	10398427	155.9178819
chr1	10437528	10437758	175.9511965
chr1	10488186	10488381	384.2165365
chr1	10490343	10490573	150.5299121
chr1	10554772	10554978	253.3243245
chr1	10567555	10567785	233.129506
chr1	10574572	10574802	97.86928367
chr1	10590430	10590606	52.1695159
chr1	10622122	10622298	21.00566463
chr1	10750643	10750819	24.76497806
chr1	10752532	10752708	59.83003418
chr1	10848892	10849068	19.21460182
chr1	10927217	10927455	158.5736842
chr1	10970059	10970236	103.697157
chr1	11002106	11002281	114.4819557
chr1	11006112	11006288	20.39776316
chr1	11021156	11021326	109.7757873
chr1	11097744	11097956	425.723852
chr1	11120126	11120302	26.16126575
chr1	11301822	11302052	48.51859576
chr1	11332828	11333004	20.63969524
chr1	11380356	11380458	67.03326783
chr1	11397692	11397788	76.60505258
chr1	11424324	11424554	122.6204242
chr1	11458642	11458818	18.79622384
chr1	11475381	11475557	21.29162244
chr1	11538827	11538957	69.53745556
chr1	11595946	11596122	20.7656341
chr1	11632324	11632500	20.68487937
chr1	11702549	11702758	489.354036
chr1	11705800	11706030	207.6548756
chr1	11710544	11710786	209.4351924
chr1	11724202	11724342	84.81677397
chr1	11736884	11737060	28.21638198
chr1	11767406	11767582	28.48316276
chr1	11767880	11768056	20.90660433
chr1	11771205	11771435	76.91974233
chr1	11779898	11780145	315.1407629
chr1	11802057	11802233	34.03051705
chr1	11809291	11809521	231.2521765
chr1	11845311	11845490	115.410157
chr1	11857896	11858072	22.45645533
chr1	11898802	11899027	381.3894642
chr1	11919427	11919603	53.02435423
chr1	11925651	11925881	81.16349447
chr1	11942177	11942258	61.15199962
chr1	11954046	11954279	276.7027117
chr1	11967795	11968025	157.5446397
chr1	12027254	12027484	160.0945094
chr1	12061770	12061883	75.4275637
chr1	12065614	12065790	22.23917911
chr1	12074394	12074570	28.52185105
chr1	12091377	12091607	186.3663462
chr1	12139727	12139957	122.5117826
chr1	12167023	12167136	75.18409817
chr1	12178734	12178964	216.4710973
chr1	12184927	12185151	358.6023156
chr1	12224839	12225015	18.79954204
chr1	12226946	12227122	20.3256806
chr1	12256985	12257161	24.03338019
chr1	12259638	12259814	27.45846324
chr1	12268981	12269188	306.3998866
chr1	12289928	12290104	35.79337077
chr1	12332230	12332406	35.5891383
chr1	12335500	12335730	78.2016489
chr1	12336381	12336611	197.8159887
chr1	12374457	12374687	77.85785011
chr1	12436205	12436381	18.86971734
chr1	12467572	12467802	82.03594817
chr1	12508901	12509077	27.97114506
chr1	12555901	12556077	25.20671734
chr1	12654575	12654751	29.75144033
chr1	12661349	12661525	57.69887549
chr1	12664512	12664688	24.15870354
chr1	12679910	12680143	347.4231814
chr1	12719053	12719267	312.9979146
chr1	12820416	12820592	26.86845607
chr1	12841717	12841947	144.0446203
chr1	12843985	12844215	177.1859343
chr1	12866586	12866762	33.47467609
chr1	13843823	13843999	30.67749896
chr1	13870542	13870718	43.60176891
chr1	13897530	13897706	20.0480228
chr1	13992241	13992471	219.1474713
chr1	14133800	14133976	34.39308787
chr1	14137811	14137987	27.22010464
chr1	14140186	14140416	103.5687744
chr1	14155405	14155635	90.45297486
chr1	14256748	14256924	19.04119049
chr1	14286978	14287155	291.5877801
chr1	14292357	14292587	143.9201253
chr1	14421600	14421830	141.0606036
chr1	14440404	14440634	124.7604728
chr1	14555268	14555444	25.72820025
chr1	14722207	14722383	21.54623374
chr1	14741951	14742127	28.51389445
chr1	14761870	14762046	39.64351332
chr1	14763666	14763842	23.79204933
chr1	14769273	14769449	25.65578642
chr1	14864958	14865078	79.46970647
chr1	14893677	14893853	26.60954744
chr1	14898434	14898664	145.8135517
chr1	14933219	14933449	91.37273613
chr1	14938654	14938830	20.76468409
chr1	15058471	15058701	68.28544591
chr1	15105763	15105896	89.62828901
chr1	15109468	15109644	20.39149977
chr1	15109761	15109937	33.89945279
chr1	15131222	15131452	122.4129684
chr1	15177175	15177405	105.6702088
chr1	15241937	15242167	113.0715465
chr1	15251065	15251241	43.71787942
chr1	15309884	15310060	43.23468598
chr1	15326640	15326816	24.9612993
chr1	15354039	15354269	125.181215
chr1	15364728	15364958	41.82495084
chr1	15373093	15373323	265.4766311
chr1	15426952	15427146	276.3829058
chr1	15455085	15455315	201.6777807
chr1	15478920	15479082	99.85391764
chr1	15480640	15480816	45.71273593
chr1	15526906	15527082	20.34105365
chr1	15599089	15599319	215.3174202
chr1	15614754	15614930	29.00027253
chr1	15631286	15631516	131.5413265
chr1	15650107	15650337	162.3696544
chr1	15651995	15652171	18.92135318
chr1	15655681	15655781	68.60049654
chr1	15691361	15691537	33.57318078
chr1	15717274	15717450	36.48808217
chr1	15757693	15757924	213.0912697
chr1	15827948	15828178	121.7826636
chr1	15853358	15853534	20.62822491
chr1	15921668	15921898	55.18702578
chr1	16029691	16029867	45.3827363
chr1	16046307	16046483	26.97745967
chr1	16067902	16068135	268.3118013
chr1	16118598	16118831	292.6524492
chr1	16129910	16130140	82.88879253
chr1	16142102	16142332	166.0260777
chr1	16278768	16278944	39.64169004
chr1	16284047	16284223	59.11052066
chr1	16285449	16285625	32.28827746
chr1	16302018	16302194	45.07745609
chr1	16321099	16321329	172.1845588
chr1	16333662	16333838	19.6312844
chr1	16335594	16335808	360.4826853
chr1	16339108	16339284	26.36768195
chr1	16344096	16344272	19.91969748
chr1	16359380	16359613	279.4470964
chr1	16382637	16382877	300.4698511
chr1	16400074	16400250	38.04060715
chr1	16405445	16405657	324.8684069
chr1	16408893	16409123	286.3431903
chr1	16477751	16477927	31.26991051
chr1	16481249	16481425	33.60421018
chr1	16511480	16511656	27.89943149
chr1	16514283	16514532	440.5037429
chr1	16531607	16531749	95.36547343
chr1	16570941	16571183	308.0363815
chr1	16678969	16679145	36.98539076
chr1	16689926	16690156	95.08141205
chr1	16693955	16694131	20.45053311
chr1	16767025	16767201	51.3834627
chr1	16801494	16801724	96.01562094
chr1	16824045	16824221	40.94687516
chr1	16918337	16918567	89.54291543
chr1	16951457	16951709	337.8366745
chr1	16971181	16971357	58.10335423
chr1	17029716	17029946	126.8299552
chr1	17033978	17034070	50.99708704
chr1	17036363	17036586	373.2364
chr1	17077074	17077250	20.79225904
chr1	17084193	17084369	24.79472679
chr1	17242130	17242306	34.10978868
chr1	17274189	17274265	79.57159119
chr1	17278239	17278469	210.2260532
chr1	17287254	17287430	41.70583273
chr1	17290061	17290237	48.40160835
chr1	17331555	17331731	19.62409562
chr1	17372657	17372887	88.84192888
chr1	17386237	17386469	200.9517689
chr1	17402010	17402186	20.19449885
chr1	17452330	17452545	340.8925978
chr1	17563605	17563835	245.8218918
chr1	17600773	17601003	130.9535507
chr1	17603249	17603425	20.56912216
chr1	17662667	17662897	101.8785616
chr1	17665736	17665912	27.39334955
chr1	17697194	17697370	39.83019273
chr1	17727544	17727720	19.27320968
chr1	17732756	17732924	113.6561703
chr1	17746409	17746639	142.2639271
chr1	17766188	17766364	21.64233765
chr1	17811853	17812083	84.67189731
chr1	17820818	17821048	232.8333888
chr1	17828904	17829143	156.9660178
chr1	17928294	17928377	62.97055739
chr1	17933410	17933640	179.5173206
chr1	17956025	17956201	36.90672186
chr1	17980338	17980568	157.2755092
chr1	17988135	17988365	227.3297696
chr1	18073507	18073683	20.18866979
chr1	18081696	18081872	20.45534608
chr1	18085679	18085855	35.56525999
chr1	18152728	18152818	62.66133815
chr1	18175836	18176012	19.4869613
chr1	18246444	18246674	53.340638
chr1	18249423	18249653	147.1468496
chr1	18311081	18311311	75.80653548
chr1	18325464	18325640	20.89148878
chr1	18427051	18427281	66.06906646
chr1	18543988	18544218	64.6112728
chr1	18561340	18561516	25.35999064
chr1	18573124	18573300	26.1564543
chr1	18626296	18626472	36.90493691
chr1	18629413	18629504	74.36904468
chr1	18649058	18649234	24.82804102
chr1	18700500	18700676	48.57066464
chr1	18812815	18812991	54.19854767
chr1	18857482	18857712	96.36240645
chr1	18902134	18902364	227.1335338
chr1	18907990	18908220	223.9783725
chr1	18911298	18911528	39.64452693
chr1	18923972	18924202	261.6477747
chr1	18935150	18935380	57.62636434
chr1	19007947	19008177	90.93505696
chr1	19069862	19070038	26.13117863
chr1	19147324	19147555	279.4873262
chr1	19181231	19181461	123.1512092
chr1	19201776	19202006	217.0194106
chr1	19210688	19210924	239.5045868
chr1	19233717	19233893	25.32504596
chr1	19239616	19239870	221.7351815
chr1	19276648	19276824	27.10470746
chr1	19338897	19339073	55.919807
chr1	19369962	19370138	19.77858778
chr1	19384010	19384186	29.29972217
chr1	19422834	19423010	37.68118353
chr1	19440205	19440381	34.23394343
chr1	19506137	19506313	33.20665808
chr1	19567815	19568045	147.6825969
chr1	19668007	19668237	138.8244794
chr1	19670884	19671128	182.431385
chr1	19700926	19701102	19.10813172
chr1	19717892	19718122	74.49224267
chr1	19766422	19766657	82.91560699
chr1	19794867	19795043	39.53652783
chr1	19814272	19814506	43.33674144
chr1	19908810	19909040	126.0989396
chr1	19975418	19975469	58.71735165
chr1	19977716	19977946	279.6425947
chr1	19980254	19980484	219.6214552
chr1	19986400	19986576	29.91480344
chr1	19988327	19988557	66.5375657
chr1	20031181	20031285	74.90583213
chr1	20042183	20042359	45.9738272
chr1	20088761	20088991	106.8118591
chr1	20137820	20137996	55.36812037
chr1	20198761	20198937	19.59951866
chr1	20208662	20208838	50.11019122
chr1	20244590	20244783	303.1152846
chr1	20301361	20301591	239.8846566
chr1	20414279	20414455	20.36051863
chr1	20427481	20427711	184.1697369
chr1	20478893	20479123	238.3982686
chr1	20492007	20492237	129.3587665
chr1	20511187	20511363	36.57845074
chr1	20521710	20521940	118.7783364
chr1	20539401	20539631	118.1309749
chr1	20543206	20543436	60.46157225
chr1	20688403	20688633	128.3210231
chr1	20703459	20703689	79.3469982
chr1	20756974	20757204	133.04305
chr1	20760683	20760859	57.05647236
chr1	20820357	20820564	365.6804157
chr1	20848892	20849122	261.7772535
chr1	20901795	20902025	154.689065
chr1	20959840	20959948	63.29102558
chr1	20966682	20966912	173.2432107
chr1	20989948	20990178	80.22234639
chr1	21023000	21023233	241.4984761
chr1	21023400	21023662	100.4433072
chr1	21028971	21029211	63.82383818
chr1	21054545	21054721	39.72832368
chr1	21059619	21059795	40.26230062
chr1	21308481	21308711	38.74336119
chr1	21521713	21521943	259.7976424
chr1	21543422	21543652	122.4226988
chr1	21544532	21544617	54.24728072
chr1	21558546	21558776	178.65929
chr1	21581783	21582003	362.6550063
chr1	21596771	21597001	152.898964
chr1	21629274	21629450	29.41410082
chr1	21661296	21661458	98.3394759
chr1	21695035	21695264	436.8069725
chr1	21697119	21697338	348.7704816
chr1	21795206	21795382	44.14402125
chr1	21815308	21815484	35.0239736
chr1	21817358	21817588	102.1099661
chr1	21824341	21824449	75.18389378
chr1	21835643	21835835	140.9945943
chr1	21837797	21837973	19.44150666
chr1	21861365	21861595	100.4518476
chr1	21900624	21900854	133.4363077
chr1	21913522	21913698	25.34043662
chr1	21922109	21922296	216.2086633
chr1	21974479	21974655	30.43092603
chr1	21982395	21982451	57.43015992
chr1	21984352	21984528	23.95364093
chr1	21985641	21985886	239.518973
chr1	21996495	21996545	48.59092214
chr1	22029882	22030120	56.84503028
chr1	22109014	22109125	63.46093042
chr1	22141077	22141253	28.81178591
chr1	22167653	22167829	26.12785075
chr1	22179599	22179775	27.62903444
chr1	22192564	22192740	52.32427789
chr1	22268508	22268684	19.2281877
chr1	22290536	22290745	393.0007381
chr1	22331739	22331972	67.57281639
chr1	22345877	22346053	25.03830927
chr1	22349407	22349654	96.45457755
chr1	22432191	22432421	115.1279824
chr1	22458470	22458703	283.7756
chr1	22534875	22534970	67.04042062
chr1	22545334	22545385	51.91637342
chr1	22558556	22558732	31.85729585
chr1	22602394	22602624	137.1436705
chr1	22643863	22644023	94.84381084
chr1	22666575	22666751	26.19778357
chr1	22707081	22707257	22.74093385
chr1	22743150	22743362	313.2217703
chr1	22747019	22747235	327.6078634
chr1	22854484	22854660	21.51599962
chr1	22869462	22869638	33.29393897
chr1	22965878	22966054	30.62875358
chr1	22968566	22968803	264.1223958
chr1	22992357	22992587	133.9859755
chr1	23000716	23000946	106.8061
chr1	23031016	23031246	150.2806441
chr1	23058435	23058665	76.85294822
chr1	23188650	23188880	103.4016884
chr1	23215800	23216030	106.6697588
chr1	23256872	23257102	200.1848353
chr1	23290749	23290979	155.2561375
chr1	23303006	23303191	253.6903324
chr1	23303341	23303424	57.88231958
chr1	23374268	23374444	19.77278255
chr1	23408001	23408177	19.78948485
chr1	23425297	23425505	369.375949
chr1	23504164	23504340	30.56278387
chr1	23511241	23511471	175.7465026
chr1	23536818	23536994	26.72375561
chr1	23543329	23543506	95.06532247
chr1	23695507	23695604	65.40800299
chr1	23697623	23697799	21.30788539
chr1	23730495	23730733	244.6886322
chr1	23823618	23823854	214.1902349
chr1	23857876	23858052	40.40770178
chr1	23866349	23866581	335.7595121
chr1	23871281	23871482	371.4549947
chr1	23881475	23881651	31.58239763
chr1	23961498	23961728	87.60382296
chr1	23963981	23964196	323.9486951
chr1	23984277	23984453	64.07540962
chr1	23991799	23992045	58.29551327
chr1	23999659	23999835	35.26459169
chr1	24045073	24045249	37.71651515
chr1	24077842	24078072	144.923272
chr1	24098710	24098940	239.0095392
chr1	24127708	24127884	20.36466908
chr1	24130801	24130977	33.73183224
chr1	24136265	24136495	262.6768797
chr1	24137347	24137577	130.6336354
chr1	24181128	24181358	94.79625025
chr1	24194827	24195057	96.90881999
chr1	24242061	24242237	19.79776233
chr1	24243358	24243588	264.1797968
chr1	24275710	24275940	55.40465094
chr1	24285461	24285637	20.2481042
chr1	24397396	24397634	222.3189472
chr1	24439105	24439335	165.4561055
chr1	24477093	24477194	74.01245613
chr1	24525859	24526055	267.8377956
chr1	24528414	24528644	162.096716
chr1	24580160	24580336	18.77825789
chr1	24635261	24635437	25.7940924
chr1	24711769	24711945	33.15633222
chr1	24716602	24716832	92.03695955
chr1	24717829	24718066	279.6669856
chr1	24718856	24719086	182.7563168
chr1	24742009	24742144	84.36366724
chr1	24765001	24765177	35.5769058
chr1	24853788	24853964	24.88414406
chr1	24868587	24868680	68.31929138
chr1	24913776	24914006	67.78604163
chr1	24920097	24920327	17.34666445
chr1	24961784	24962014	115.4500664
chr1	24968957	24969133	20.3839583
chr1	25012234	25012410	39.13696185
chr1	25015125	25015361	269.4398762
chr1	25071391	25071471	59.52963615
chr1	25157255	25157485	104.1134189
chr1	25161477	25161707	66.15123625
chr1	25174492	25174737	252.0899806
chr1	25176278	25176508	133.3535494
chr1	25224713	25224855	87.21103218
chr1	25236118	25236294	31.92892244
chr1	25258824	25259021	128.7171308
chr1	25296988	25297164	19.63035022
chr1	25343957	25344133	21.24144553
chr1	25363750	25363926	49.27469364
chr1	25364278	25364454	67.7111932
chr1	25427978	25428208	219.0799277
chr1	25444054	25444230	39.83585781
chr1	25456028	25456204	26.9710875
chr1	25475293	25475469	20.66617491
chr1	25531411	25531641	77.5232743
chr1	25566478	25566712	124.3990835
chr1	25574325	25574501	21.27953295
chr1	25616592	25616768	36.68419862
chr1	25656495	25656671	19.94078109
chr1	25663689	25663865	21.90759173
chr1	25695792	25695968	31.82058185
chr1	25729588	25729764	43.20278243
chr1	25830398	25830574	40.76713119
chr1	25847052	25847282	101.6917366
chr1	25850099	25850329	166.7695057
chr1	25869851	25870027	26.42308935
chr1	25899337	25899567	78.55759237
chr1	25916738	25916914	19.20946041
chr1	25935144	25935374	102.010044
chr1	25945639	25945815	37.11392473
chr1	26019144	26019374	105.9578955
chr1	26021710	26021886	22.9715386
chr1	26070687	26070863	26.59126386
chr1	26081467	26081643	40.92814407
chr1	26123396	26123626	223.3647791
chr1	26124577	26124753	28.5282904
chr1	26136542	26136718	29.19950811
chr1	26137382	26137609	330.4277803
chr1	26140648	26140824	35.37203956
chr1	26144673	26144849	24.85718389
chr1	26163830	26164006	27.03341636
chr1	26185925	26186101	20.83307431
chr1	26201977	26202153	21.97835743
chr1	26216073	26216249	37.58675205
chr1	26221909	26222200	377.008084
chr1	26324676	26324916	427.7499119
chr1	26336687	26336917	90.77438742
chr1	26356426	26356656	100.0607198
chr1	26362514	26362754	287.3222273
chr1	26380498	26380674	38.8922323
chr1	26421195	26421371	24.26117869
chr1	26431531	26431723	317.6761096
chr1	26437421	26437597	19.6563425
chr1	26471668	26471898	257.5191579
chr1	26488412	26488589	79.75859908
chr1	26490780	26490930	72.69327468
chr1	26496308	26496370	56.85808813
chr1	26496568	26496744	37.59869012
chr1	26516949	26517179	90.23823128
chr1	26527740	26527916	51.90661102
chr1	26530551	26530727	38.22961757
chr1	26560318	26560548	163.1879773
chr1	26602101	26602331	177.5068289
chr1	26606124	26606300	31.03525466
chr1	26611612	26611856	187.4908023
chr1	26612423	26612599	35.32525785
chr1	26648095	26648330	283.7236464
chr1	26654645	26654821	43.3231447
chr1	26690360	26690590	213.138223
chr1	26694600	26694776	34.8342485
chr1	26718060	26718253	328.2433119
chr1	26722848	26723024	52.52186421
chr1	26743578	26743808	206.0667912
chr1	26796871	26797047	24.16439462
chr1	26826754	26826958	149.3569186
chr1	26857725	26857901	32.11997845
chr1	26865288	26865464	23.78483652
chr1	26868479	26868546	71.03333392
chr1	26910701	26910931	196.2503636
chr1	26924106	26924336	21.68157669
chr1	26928956	26929113	256.919468
chr1	26935477	26935653	18.69366185
chr1	26946827	26947007	78.79721935
chr1	27003985	27004215	146.2663236
chr1	27021962	27022138	20.88898422
chr1	27050024	27050200	25.09766635
chr1	27070672	27070848	20.22632051
chr1	27115710	27115945	317.9471131
chr1	27136592	27136822	91.83865886
chr1	27153032	27153208	20.06008655
chr1	27179649	27179879	171.5482434
chr1	27187771	27187947	37.14827246
chr1	27189308	27189484	35.57983778
chr1	27204558	27204715	218.204489
chr1	27293469	27293699	269.0402081
chr1	27318210	27318386	24.41296305
chr1	27324198	27324428	244.4947228
chr1	27371097	27371325	365.9974399
chr1	27372486	27372716	144.2861871
chr1	27423945	27424188	314.5410453
chr1	27429264	27429483	329.9618453
chr1	27435689	27435919	141.7052858
chr1	27438670	27438846	49.55987637
chr1	27462541	27462717	30.70293847
chr1	27481589	27481765	35.79177175
chr1	27524493	27524723	114.9130173
chr1	27611235	27611465	169.8092308
chr1	27623288	27623518	96.33019285
chr1	27627364	27627585	376.6470589
chr1	27633370	27633546	51.77037301
chr1	27659378	27659503	77.47413467
chr1	27677884	27678026	86.01758198
chr1	27684099	27684243	95.3884111
chr1	27692999	27693175	52.80755152
chr1	27695465	27695641	31.54239055
chr1	27699165	27699228	60.02553188
chr1	27699465	27699641	53.15164042
chr1	27714962	27715192	209.0041539
chr1	27718834	27719010	46.63219278
chr1	27719425	27719601	19.20800877
chr1	27721929	27722167	251.1828747
chr1	27728904	27729080	35.59929882
chr1	27729558	27729734	37.58980568
chr1	27743077	27743307	98.48663526
chr1	27834850	27835026	40.84645062
chr1	27849703	27849882	119.106292
chr1	27852045	27852221	32.99022721
chr1	27883345	27883537	193.7938988
chr1	27895152	27895328	44.76485347
chr1	27930447	27930623	18.89111831
chr1	27932408	27932584	38.33060916
chr1	27932924	27933167	280.5996476
chr1	27935224	27935454	237.3765769
chr1	27943071	27943247	27.8809649
chr1	27970456	27970686	86.87861042
chr1	27989732	27989941	290.8995597
chr1	27995717	27995947	143.6077192
chr1	27998848	27999024	19.93604833
chr1	28052195	28052371	27.45782883
chr1	28087016	28087192	45.24939454
chr1	28184623	28184844	383.6183983
chr1	28266939	28267115	33.20927768
chr1	28286682	28286858	23.64689353
chr1	28306178	28306408	140.51619
chr1	28363070	28363246	20.28254232
chr1	28414427	28414603	64.00204975
chr1	28417789	28418019	166.4639371
chr1	28439612	28439842	112.4867913
chr1	28535452	28535682	177.3829164
chr1	28575073	28575303	229.9868619
chr1	28593519	28593695	23.19428172
chr1	28686250	28686480	87.18598547
chr1	28694755	28694931	34.21918599
chr1	28736305	28736535	52.51241713
chr1	28739423	28739535	82.60820781
chr1	28798019	28798249	125.2594709
chr1	28844592	28844833	188.2305525
chr1	28845005	28845181	45.07730372
chr1	28929423	28929653	226.3802346
chr1	28967394	28967570	56.25787275
chr1	28969616	28969887	118.4963997
chr1	28975672	28975848	24.99477782
chr1	28980573	28980629	52.93880946
chr1	29063195	29063371	29.26786934
chr1	29111677	29111907	212.1996027
chr1	29123458	29123634	21.10617262
chr1	29172899	29172964	49.39702115
chr1	29203761	29203966	373.8143151
chr1	29208638	29208894	414.6861426
chr1	29210551	29210727	36.57547808
chr1	29220345	29220521	52.9084825
chr1	29360461	29360637	128.0759971
chr1	29451039	29451215	29.6055471
chr1	29508556	29508618	63.31539426
chr1	29524108	29524338	102.5515915
chr1	29529448	29529658	372.2346096
chr1	29557466	29557642	22.20590012
chr1	29562853	29563089	272.8535393
chr1	29566892	29567068	34.63342267
chr1	29572397	29572573	26.20655652
chr1	29632563	29632739	46.22230009
chr1	29639688	29639864	30.23250333
chr1	29658813	29659043	131.6111781
chr1	29667501	29667731	60.74624098
chr1	29706105	29706281	248.0975222
chr1	29742029	29742259	106.6331301
chr1	29780103	29780279	19.5248686
chr1	29839858	29840088	144.4438307
chr1	30129417	30129593	26.6241349
chr1	30170922	30171152	98.29883612
chr1	30176483	30176659	36.90312785
chr1	30179990	30180166	47.69256089
chr1	30265935	30266165	237.8438191
chr1	30322031	30322207	27.52069177
chr1	30349838	30350014	33.59627632
chr1	30525189	30525365	22.66948633
chr1	30558871	30559064	117.7354605
chr1	30579014	30579250	55.93033519
chr1	30584372	30584602	159.0369273
chr1	30705220	30705450	185.4688318
chr1	30853298	30853528	148.8137371
chr1	31074433	31074609	22.58010508
chr1	31158036	31158212	30.09685108
chr1	31170989	31171165	18.94800558
chr1	31181010	31181230	410.9767098
chr1	31192141	31192375	337.452883
chr1	31210853	31211029	20.22400992
chr1	31234847	31235023	19.14737926
chr1	31241748	31241924	23.98450547
chr1	31252483	31252735	322.0603884
chr1	31255258	31255495	250.3385993
chr1	31270586	31270762	20.62186328
chr1	31274654	31274886	361.098271
chr1	31277224	31277400	19.62501101
chr1	31384265	31384494	340.6885985
chr1	31402306	31402536	224.2494372
chr1	31628347	31628523	21.66239964
chr1	31635588	31635818	105.3508231
chr1	31654406	31654536	77.5252477
chr1	31656905	31657135	256.1821015
chr1	31658623	31658799	29.39511357
chr1	31687706	31687882	31.42541768
chr1	31807962	31808138	32.26088028
chr1	31846423	31846599	21.2651485
chr1	31867547	31867777	153.6006007
chr1	31869538	31869768	88.13516222
chr1	31894363	31894539	37.32905193
chr1	31895645	31895857	346.8042305
chr1	31932981	31933157	23.36031914
chr1	32014543	32014773	258.7086464
chr1	32029747	32029977	206.4929364
chr1	32036042	32036218	26.74262256
chr1	32053489	32053665	20.400083
chr1	32059658	32059888	181.8107234
chr1	32083827	32083913	62.00041226
chr1	32098823	32098999	35.72828605
chr1	32129527	32129731	287.4093354
chr1	32149712	32149888	53.21478238
chr1	32157634	32157810	26.72244852
chr1	32170890	32171054	100.4769654
chr1	32180050	32180226	26.70702063
chr1	32181340	32181516	39.88073905
chr1	32211305	32211536	179.7471433
chr1	32225297	32225473	24.12039668
chr1	32228378	32228487	65.67248136
chr1	32230884	32231060	53.10188507
chr1	32254856	32255110	290.5358726
chr1	32281607	32281837	156.6815122
chr1	32327140	32327233	67.60137544
chr1	32332412	32332588	19.52701022
chr1	32403929	32403992	52.54401076
chr1	32405498	32405728	162.8718806
chr1	32410115	32410291	18.67683602
chr1	32421692	32421922	124.079331
chr1	32429750	32429977	449.0967364
chr1	32443416	32443646	111.4595365
chr1	32469264	32469440	28.11571398
chr1	32529055	32529285	123.7148975
chr1	32569892	32570068	50.20720656
chr1	32666680	32666856	36.5760465
chr1	32681298	32681528	232.2799869
chr1	32713817	32714052	173.6035465
chr1	32782199	32782307	81.54147777
chr1	32800858	32800985	49.82621545
chr1	32817597	32817773	20.33557117
chr1	32856550	32856726	24.98671669
chr1	32866491	32866721	209.880247
chr1	32879637	32879819	297.2271343
chr1	32913992	32914222	159.4916452
chr1	32914842	32915018	59.10067984
chr1	32936740	32936839	68.02976407
chr1	32952972	32953148	32.69602961
chr1	32966350	32966526	19.23142128
chr1	32986110	32986340	237.2148661
chr1	33177836	33178121	311.42315
chr1	33207079	33207255	19.98311562
chr1	33238661	33238901	267.8756994
chr1	33338295	33338525	151.1772554
chr1	33342418	33342470	66.51021153
chr1	33352241	33352412	109.5253145
chr1	33358542	33358718	35.18528938
chr1	33358940	33359116	42.46474345
chr1	33390450	33390626	21.35025191
chr1	33399103	33399333	107.2148811
chr1	33472900	33473076	45.53643404
chr1	33520799	33521029	144.1301011
chr1	33552009	33552241	191.9406548
chr1	33560701	33560877	28.04897345
chr1	33577667	33577843	23.86201541
chr1	33592868	33593044	22.99640408
chr1	33603536	33603712	49.19606783
chr1	33606422	33606598	20.63998472
chr1	33613589	33613765	36.74067435
chr1	33634340	33634516	19.98320739
chr1	33684369	33684599	100.087918
chr1	33761146	33761376	195.6531354
chr1	33764356	33764586	96.0038286
chr1	33833422	33833660	318.9873397
chr1	33838429	33838605	25.74551483
chr1	33896559	33896735	26.1475504
chr1	33921478	33921708	132.1032435
chr1	33936142	33936372	210.7022151
chr1	34078558	34078788	154.5733418
chr1	34090625	34090801	61.4530619
chr1	34098690	34098920	172.2841301
chr1	34190007	34190183	18.80941499
chr1	34479683	34479859	21.72414641
chr1	34628808	34629038	96.29378665
chr1	34758191	34758367	24.09632227
chr1	34808060	34808236	20.53091734
chr1	34885408	34885584	26.49977537
chr1	34925940	34926116	31.25000274
chr1	35014912	35015088	21.77364758
chr1	35063571	35063801	216.6592397
chr1	35108372	35108602	47.21365256
chr1	35147156	35147386	99.20687761
chr1	35208343	35208573	245.3846845
chr1	35252119	35252349	248.1415367
chr1	35253836	35253955	83.90608517
chr1	35311071	35311247	19.38914936
chr1	35318275	35318584	193.6693911
chr1	35332036	35332212	58.85828615
chr1	35344963	35345139	21.54230553
chr1	35384799	35384975	28.73070244
chr1	35390523	35390699	26.28320537
chr1	35657630	35657806	21.64722302
chr1	35667791	35668021	193.6656132
chr1	35686709	35686885	31.31958384
chr1	35764238	35764468	61.58208568
chr1	35909716	35909946	108.5232158
chr1	35916740	35916970	201.1684438
chr1	36010702	36010932	174.2403006
chr1	36022607	36022783	20.98809515
chr1	36024609	36024785	23.93738384
chr1	36030297	36030527	130.6869341
chr1	36034619	36034834	261.372544
chr1	36111771	36111947	31.38901948
chr1	36181153	36181383	215.3713855
chr1	36192507	36192737	216.8816966
chr1	36234989	36235165	18.66258122
chr1	36240361	36240542	279.0182231
chr1	36320988	36321164	26.64113636
chr1	36323527	36323757	86.98466623
chr1	36348667	36348750	61.52892598
chr1	36365648	36365824	28.23084969
chr1	36554315	36554491	35.56288696
chr1	36562718	36562894	21.28019219
chr1	36565277	36565486	331.4650542
chr1	36565669	36565914	194.5040869
chr1	36600371	36600604	242.4397714
chr1	36615188	36615424	375.0042059
chr1	36626764	36626940	33.19944532
chr1	36653411	36653587	33.71880297
chr1	36653831	36654037	315.4304439
chr1	36674951	36675127	19.03010777
chr1	36751130	36751360	168.7732493
chr1	36765556	36765732	36.750307
chr1	36808379	36808609	147.4426374
chr1	36834733	36834842	68.9065331
chr1	36886480	36886692	337.0514588
chr1	36911998	36912228	154.8007039
chr1	36982044	36982248	316.219705
chr1	37019510	37019740	203.4227273
chr1	37041743	37041973	259.1847116
chr1	37074925	37075155	209.3020312
chr1	37116122	37116352	101.7086101
chr1	37169363	37169600	229.6295166
chr1	37171344	37171520	50.20867043
chr1	37197413	37197589	24.10809485
chr1	37325645	37325821	18.81913269
chr1	37329901	37330077	35.43650675
chr1	37351213	37351389	34.29364395
chr1	37483452	37483628	22.35439357
chr1	37486409	37486469	65.74327229
chr1	37494605	37494781	26.54716209
chr1	37503920	37504096	31.32938957
chr1	37551067	37551243	23.58674563
chr1	37562261	37562437	29.77776223
chr1	37596252	37596428	21.2091401
chr1	37642967	37643143	37.81840942
chr1	37789442	37789672	175.4120462
chr1	37856980	37857069	65.09629031
chr1	37899959	37900189	265.2345799
chr1	37920526	37920744	335.9072461
chr1	37924260	37924436	23.91095523
chr1	37953030	37953260	170.8922841
chr1	38027452	38027682	131.1803045
chr1	38068829	38069005	41.24611194
chr1	38070900	38071076	31.20451594
chr1	38087906	38088082	28.79135686
chr1	38148150	38148313	221.7064151
chr1	38187367	38187543	26.00760918
chr1	38230069	38230245	24.91226895
chr1	38231783	38231933	81.0546917
chr1	38244420	38244596	48.98936263
chr1	38261144	38261320	24.31260436
chr1	38276797	38277027	108.4954844
chr1	38325835	38326012	104.9412117
chr1	38333559	38333735	20.19295635
chr1	38356100	38356330	39.77100519
chr1	38385071	38385247	45.05769707
chr1	38401775	38401868	60.39246187
chr1	38411894	38412070	27.67027764
chr1	38420089	38420265	24.47352402
chr1	38440768	38440998	94.35727369
chr1	38455748	38455978	129.0791171
chr1	38475016	38475192	28.44759426
chr1	38484645	38484875	89.26512704
chr1	38492339	38492569	112.5267179
chr1	38494835	38495011	50.12968024
chr1	38503414	38503644	140.0199455
chr1	38506256	38506486	167.2936891
chr1	38512834	38513010	26.26119242
chr1	38529995	38530171	25.90871182
chr1	38537582	38537819	63.31665177
chr1	38554186	38554362	21.27848314
chr1	38618517	38618693	19.1807911
chr1	38791917	38792093	26.9152997
chr1	38826613	38826789	20.10212722
chr1	38869434	38869610	29.02451382
chr1	38955529	38955759	133.8289074
chr1	38966096	38966272	38.55790797
chr1	38968577	38968753	53.57109967
chr1	39042883	39043059	21.19553598
chr1	39052789	39053019	211.5081303
chr1	39074022	39074252	178.9825203
chr1	39081477	39081653	19.15899683
chr1	39091734	39091910	31.48627466
chr1	39189943	39190119	20.83983323
chr1	39281756	39281986	75.30462477
chr1	39283849	39284108	213.6431357
chr1	39301002	39301183	310.8412007
chr1	39311973	39312149	32.17403646
chr1	39357503	39357679	40.09405716
chr1	39384865	39385041	28.36933711
chr1	39429921	39430097	50.98398124
chr1	39547194	39547370	30.88125896
chr1	39555554	39555730	20.83541588
chr1	39558092	39558322	178.4207449
chr1	39564401	39564631	257.2457032
chr1	39568260	39568501	250.4776086
chr1	39595259	39595435	40.09685503
chr1	39598806	39598982	22.69193784
chr1	39638889	39639065	27.98696965
chr1	39649508	39649558	74.81605287
chr1	39650100	39650330	85.13439269
chr1	39657314	39657544	109.9046882
chr1	39658239	39658469	83.01485791
chr1	39670128	39670304	40.41484378
chr1	39724383	39724613	292.7959849
chr1	39732032	39732208	30.81614623
chr1	39844067	39844243	21.61395057
chr1	39853250	39853480	92.23967027
chr1	39876613	39876843	171.3517448
chr1	39972961	39973137	50.21183709
chr1	40004930	40005142	272.2259101
chr1	40071970	40072113	203.0675864
chr1	40105613	40105789	34.57115575
chr1	40119258	40119488	259.4839872
chr1	40123780	40124010	133.0207012
chr1	40138469	40138585	83.06699754
chr1	40167596	40167826	260.1247822
chr1	40185807	40185918	155.761265
chr1	40265001	40265177	22.50929411
chr1	40265416	40265648	138.2150963
chr1	40282547	40282777	207.9657023
chr1	40292325	40292501	21.52354593
chr1	40368028	40368147	76.49336516
chr1	40383616	40383792	32.9734169
chr1	40385239	40385469	167.8124975
chr1	40439238	40439482	292.6602641
chr1	40483980	40484156	30.13192609
chr1	40498032	40498262	90.989365
chr1	40544257	40544487	101.5349266
chr1	40550441	40550671	93.08590168
chr1	40609780	40609938	227.5024117
chr1	40618775	40619005	105.1149001
chr1	40627531	40627707	26.66143334
chr1	40771200	40771430	166.9672383
chr1	40780986	40781233	159.3125453
chr1	40804442	40804655	304.5347885
chr1	40870560	40870790	133.9649764
chr1	40915587	40915763	24.10278829
chr1	40998586	40998816	63.66779352
chr1	41057928	41058158	135.1992074
chr1	41078018	41078248	259.250194
chr1	41090861	41091037	29.16758077
chr1	41096254	41096484	137.2623736
chr1	41098771	41098947	18.69147439
chr1	41115787	41115963	34.78783537
chr1	41134638	41134892	162.739953
chr1	41188412	41188588	19.36232404
chr1	41239942	41240172	163.0128176
chr1	41286163	41286339	31.52552819
chr1	41306318	41306494	35.36727171
chr1	41314286	41314516	306.3515842
chr1	41315721	41315956	274.3690607
chr1	41321281	41321457	26.45809493
chr1	41328209	41328439	152.7266015
chr1	41414662	41414892	156.6108912
chr1	41418221	41418440	360.6740013
chr1	41469489	41469719	88.9281177
chr1	41489019	41489195	37.33103239
chr1	41503886	41504062	43.18330363
chr1	41623954	41624130	21.52165056
chr1	41733928	41734133	296.1988867
chr1	41748437	41748667	122.9182848
chr1	41779398	41779574	28.44840626
chr1	41788650	41788886	154.0856099
chr1	41826867	41827032	84.4925008
chr1	41882824	41883054	261.6534395
chr1	41889177	41889353	36.90058567
chr1	41898448	41898668	299.09189
chr1	41958035	41958211	28.87091108
chr1	41961344	41961520	28.40579946
chr1	41981825	41982055	125.6863336
chr1	42039819	42040055	264.3810375
chr1	42044718	42044894	39.981776
chr1	42277720	42277950	94.39900908
chr1	42357332	42357508	20.36065032
chr1	42501333	42501509	41.06572297
chr1	42612594	42612824	196.3432189
chr1	42623370	42623546	25.14757524
chr1	42639116	42639233	68.75300829
chr1	42642637	42642896	55.33062231
chr1	42780222	42780452	89.05532148
chr1	42810046	42810222	45.27087086
chr1	42977348	42977578	97.38661665
chr1	43043729	43043905	105.5611771
chr1	43112363	43112539	18.70573808
chr1	43156589	43156765	22.04013449
chr1	43195801	43195977	46.82031179
chr1	43196795	43197025	152.6244114
chr1	43201885	43202115	82.31780538
chr1	43212893	43213123	104.5406615
chr1	43222741	43222917	40.07287129
chr1	43231626	43231802	53.35212188
chr1	43243638	43243831	307.3537074
chr1	43291087	43291263	21.18399127
chr1	43379123	43379329	316.0641921
chr1	43388697	43388927	152.3067457
chr1	43390667	43390843	18.99279996
chr1	43396767	43396997	121.5513478
chr1	43539369	43539583	365.6701947
chr1	43540023	43540199	53.46537285
chr1	43609114	43609290	21.51793805
chr1	43609390	43609566	37.68479562
chr1	43690877	43691053	30.64295536
chr1	43693009	43693212	373.4962207
chr1	43703830	43704060	228.9746227
chr1	43751301	43751477	19.04467439
chr1	43774680	43774856	40.85259474
chr1	43823805	43823981	59.03604679
chr1	43834004	43834180	26.73396882
chr1	43880368	43880598	219.6216064
chr1	43994880	43995077	293.2894075
chr1	44020190	44020366	30.7313973
chr1	44056162	44056338	26.80197027
chr1	44068848	44069024	22.22176072
chr1	44072414	44072590	20.10069773
chr1	44119166	44119342	36.20468709
chr1	44229212	44229403	303.3316227
chr1	44347206	44347382	22.71189034
chr1	44374652	44374828	20.82412257
chr1	44376096	44376272	19.11462802
chr1	44386823	44386999	22.66863303
chr1	44396225	44396401	19.67761498
chr1	44399933	44400163	96.1437538
chr1	44400467	44400751	226.9363082
chr1	44412131	44412285	82.3146165
chr1	44460527	44460757	205.8648825
chr1	44471388	44471626	295.7954574
chr1	44496491	44496590	56.63193264
chr1	44501634	44501810	37.82437199
chr1	44502296	44502526	153.1731765
chr1	44513437	44513613	143.9526393
chr1	44557951	44558181	114.8888477
chr1	44569215	44569320	68.83612587
chr1	44678967	44679143	37.50800541
chr1	44683470	44683700	217.9257555
chr1	44703938	44704073	90.19277554
chr1	44760465	44760695	183.6268585
chr1	44784015	44784191	21.40149698
chr1	44843943	44844173	195.571226
chr1	44891480	44891656	24.84763891
chr1	44966441	44966542	62.81850266
chr1	45008860	45009036	29.69069278
chr1	45012487	45012570	72.62353335
chr1	45037829	45038059	38.12134326
chr1	45060871	45061105	297.9248708
chr1	45075205	45075435	202.940254
chr1	45079658	45079834	20.07946662
chr1	45118588	45118819	368.3833964
chr1	45121272	45121502	97.2546464
chr1	45142897	45143127	50.3424064
chr1	45173630	45173860	86.30417128
chr1	45180709	45180939	119.4204589
chr1	45195006	45195236	157.2908373
chr1	45197052	45197228	33.94144828
chr1	45251807	45252057	233.3285302
chr1	45259406	45259636	230.5215274
chr1	45265425	45265633	158.6490107
chr1	45280763	45280939	36.69866905
chr1	45285258	45285434	23.07762064
chr1	45285931	45285981	62.4161253
chr1	45293052	45293228	28.04095325
chr1	45296791	45297021	79.40619572
chr1	45301593	45301823	207.789668
chr1	45480203	45480433	190.2408351
chr1	45480505	45480681	23.9997961
chr1	45484396	45484626	133.241265
chr1	45696326	45696502	33.48649151
chr1	45766010	45766196	280.5129733
chr1	45769674	45769904	186.229603
chr1	45825571	45825745	206.2403973
chr1	45958850	45959080	138.0954593
chr1	45978336	45978566	150.0820574
chr1	45987393	45987569	26.29193708
chr1	46035817	46036005	308.8848234
chr1	46151707	46151883	30.16027254
chr1	46216437	46216577	87.53292381
chr1	46309324	46309500	25.82700144
chr1	46347332	46347562	128.1924273
chr1	46502797	46503009	411.8639482
chr1	46639226	46639402	29.0391032
chr1	46645273	46645482	340.2301156
chr1	46645956	46646190	93.95187256
chr1	46654112	46654288	19.88459736
chr1	46663772	46663948	32.31278561
chr1	46689242	46689398	207.7193066
chr1	46713888	46714064	53.33822704
chr1	46767857	46767950	64.31325476
chr1	46799231	46799461	107.6954468
chr1	46806359	46806535	30.05135235
chr1	46807826	46808002	18.69543674
chr1	46813838	46814068	259.2035797
chr1	46872068	46872298	192.1499715
chr1	46879381	46879557	28.0798833
chr1	46908034	46908264	147.7762663
chr1	46908407	46908583	45.10351978
chr1	46911651	46911827	22.94148872
chr1	46912592	46912822	287.3199224
chr1	46943158	46943391	298.7430244
chr1	46953557	46953703	98.327279
chr1	46974488	46974664	25.34784775
chr1	46989343	46989519	24.16038692
chr1	46993739	46993986	435.7741004
chr1	46994265	46994495	80.00790991
chr1	46998563	46998793	169.2950273
chr1	47000823	47001053	101.7062652
chr1	47013765	47013995	49.10336095
chr1	47088217	47088447	115.8346662
chr1	47190979	47191209	220.7491135
chr1	47201528	47201704	31.87715751
chr1	47213445	47213675	123.8904691
chr1	47341814	47342044	16.24847123
chr1	47343919	47344149	17.16005546
chr1	47456774	47457004	47.12415072
chr1	47467989	47468165	25.059192
chr1	47557227	47557457	22.72834581
chr1	47609467	47609643	20.28142541
chr1	47639542	47639772	48.52020936
chr1	47641078	47641308	178.9947136
chr1	47644893	47645103	214.637946
chr1	47658642	47658872	284.3497561
chr1	47698047	47698223	19.85166459
chr1	47728550	47728780	129.875045
chr1	47854522	47854752	220.6410216
chr1	47871410	47871586	22.50519977
chr1	47890150	47890326	32.84397817
chr1	47898118	47898348	191.5246943
chr1	47902217	47902394	125.1181141
chr1	47903576	47903752	24.01971101
chr1	47915704	47915826	75.53582049
chr1	47969615	47969791	26.08452967
chr1	47981157	47981333	24.41853659
chr1	47993493	47993543	59.76642876
chr1	48015297	48015473	24.56841688
chr1	48090348	48090398	46.5191744
chr1	48176215	48176445	249.0971145
chr1	48192000	48192230	155.0294671
chr1	48204343	48204573	96.85735338
chr1	48221192	48221368	67.06744871
chr1	48225642	48225818	19.75375558
chr1	48251323	48251499	26.68945389
chr1	48397186	48397362	26.82754295
chr1	48413856	48414032	28.59636787
chr1	48463391	48463552	79.72384414
chr1	48527011	48527070	52.48544773
chr1	48559416	48559646	117.8407255
chr1	48575141	48575371	134.8920509
chr1	48667912	48668142	161.462254
chr1	48702582	48702812	89.51487622
chr1	48963869	48964045	49.30979061
chr1	48996474	48996704	81.83706898
chr1	49038467	49038595	81.65256007
chr1	49143090	49143266	38.67605781
chr1	49162870	49163046	29.57020861
chr1	50737728	50737958	83.17577534
chr1	50798726	50798956	202.8806535
chr1	50799347	50799486	83.87994473
chr1	50814473	50814640	214.6564595
chr1	50834187	50834417	178.7227857
chr1	51071257	51071487	43.33930466
chr1	51086342	51086572	43.97543328
chr1	51169832	51170008	29.51949847
chr1	51201152	51201328	18.71519614
chr1	51215774	51215950	30.47281246
chr1	51240530	51240760	92.36791433
chr1	51339112	51339512	133.2991564
chr1	51395128	51395358	73.53913919
chr1	51510576	51510806	64.76899814
chr1	51524505	51524735	127.3322128
chr1	51552707	51552883	22.33222132
chr1	51554262	51554438	20.33390285
chr1	51655181	51655411	178.2511083
chr1	51657933	51658163	107.8435799
chr1	51684373	51684549	32.10762527
chr1	51762538	51762768	181.4041433
chr1	51776680	51776856	26.02737181
chr1	51779175	51779351	45.79581686
chr1	51807674	51807904	124.4742113
chr1	51810660	51810836	30.88136273
chr1	52000753	52000983	154.1316777
chr1	52032052	52032228	19.6027011
chr1	52035011	52035187	24.70745608
chr1	52093430	52093660	128.8349427
chr1	52184938	52185114	21.15456811
chr1	52234704	52234934	115.6619776
chr1	52362596	52362826	214.9544173
chr1	52390208	52390384	26.3416096
chr1	52391911	52392141	95.70018076
chr1	52402310	52402486	28.76674205
chr1	52456282	52456458	19.35801265
chr1	52468050	52468250	349.5173618
chr1	52537385	52537561	38.96249393
chr1	52593162	52593392	129.402815
chr1	52607627	52607843	133.5312994
chr1	52656630	52656806	30.39448303
chr1	52761978	52762208	142.7862064
chr1	52814386	52814616	87.2812812
chr1	52831707	52831883	23.59038043
chr1	52870467	52870697	105.4606476
chr1	53018365	53018541	34.53459566
chr1	53033818	53033994	21.17699248
chr1	53132058	53132288	157.9740213
chr1	53151965	53152195	177.272218
chr1	53166627	53166857	143.9152217
chr1	53291586	53291762	32.62368664
chr1	53308352	53308528	48.51883735
chr1	53370604	53370834	141.46935
chr1	53379312	53379542	127.5070222
chr1	53435783	53436021	102.3244629
chr1	53531185	53531361	48.07802916
chr1	53557897	53558073	30.73320008
chr1	53603494	53603670	23.50942985
chr1	53638492	53638668	23.83607752
chr1	53642531	53642707	28.17392419
chr1	53647751	53647981	101.5172478
chr1	53651429	53651659	106.3554736
chr1	53652292	53652468	19.02575104
chr1	53655912	53656088	35.69756381
chr1	53688784	53688960	21.67230717
chr1	53731816	53731992	52.85552252
chr1	53743995	53744225	184.6763139
chr1	53757320	53757496	36.08312357
chr1	53829101	53829277	39.84150234
chr1	53859017	53859270	224.2937392
chr1	53910311	53910541	95.25487178
chr1	53916000	53916176	19.48676799
chr1	53935899	53936075	33.88597442
chr1	53951212	53951451	264.2313893
chr1	54059835	54060065	103.0820168
chr1	54147827	54148057	87.25474833
chr1	54181316	54181366	65.5967617
chr1	54191201	54191377	38.97494162
chr1	54220441	54220671	106.3760293
chr1	54326666	54326830	245.3368133
chr1	54344246	54344476	59.17744093
chr1	54379403	54379579	24.38370842
chr1	54412133	54412309	30.47705395
chr1	54414770	54415000	204.5585949
chr1	54425401	54425631	70.38696404
chr1	54445512	54445688	22.68293971
chr1	54457820	54458050	80.56407775
chr1	54520147	54520323	28.77454922
chr1	54535815	54536051	160.1601932
chr1	54547377	54547607	143.2274655
chr1	54572911	54573141	73.94174182
chr1	54587322	54587552	174.2931903
chr1	54591448	54591624	30.05813192
chr1	54647475	54647651	53.91639043
chr1	54738692	54738928	140.309888
chr1	54776726	54776956	144.1407282
chr1	54788971	54789147	27.53607223
chr1	54826191	54826367	26.56191446
chr1	54827098	54827274	30.06977912
chr1	54890989	54891219	91.34113442
chr1	54934471	54934647	34.62114842
chr1	54953913	54953998	33.48120124
chr1	54955093	54955347	219.0969711
chr1	54965222	54965398	33.00513608
chr1	54976474	54976650	19.1350187
chr1	54985457	54985633	43.85247749
chr1	55129522	55129698	21.56035338
chr1	55137779	55138009	240.0268832
chr1	55233861	55234037	30.89204421
chr1	55257653	55257883	204.6882857
chr1	55266895	55267071	35.11621849
chr1	55267204	55267380	30.71797528
chr1	55276218	55276411	257.2730752
chr1	55410848	55411078	155.4738475
chr1	55416404	55416634	100.2128074
chr1	55462124	55462365	197.599174
chr1	55487821	55488051	135.0188407
chr1	55537270	55537446	31.40136029
chr1	55606294	55606524	179.5509978
chr1	55609518	55609579	56.68101962
chr1	55738747	55738977	91.65081193
chr1	55743270	55743500	214.3098232
chr1	55750527	55750757	79.25762948
chr1	55803846	55804076	98.46929966
chr1	55841424	55841654	64.35433983
chr1	55844251	55844481	119.4499272
chr1	56874929	56874990	56.85039861
chr1	56900428	56900604	21.32356354
chr1	57042889	57043065	25.67132559
chr1	57050655	57050885	140.5366013
chr1	57223912	57224088	20.12077865
chr1	57269341	57269517	27.02767139
chr1	57286748	57286978	142.3295198
chr1	57297650	57297838	230.6463175
chr1	57434017	57434193	48.8720435
chr1	57483483	57483659	26.06419542
chr1	57545531	57545707	20.11938809
chr1	57890292	57890468	32.40684178
chr1	58479014	58479190	18.88689253
chr1	58513018	58513194	38.35470954
chr1	58531369	58531545	22.36421924
chr1	58621106	58621282	46.84843234
chr1	58628746	58628922	53.34675304
chr1	58981566	58981796	120.4331766
chr1	59012426	59012656	183.3152397
chr1	59118340	59118570	181.6323996
chr1	59205617	59205793	105.138343
chr1	59234992	59235222	101.395099
chr1	59247493	59247723	70.31320822
chr1	59248098	59248274	46.65211451
chr1	59250923	59251016	69.16043098
chr1	59307238	59307414	40.6156467
chr1	59351148	59351324	19.30329996
chr1	59364733	59364909	21.3577251
chr1	59573771	59573947	20.81471031
chr1	59755927	59756103	55.32978867
chr1	60164989	60165219	113.8917508
chr1	60225206	60225389	266.2375628
chr1	60345307	60345537	64.07233546
chr1	60368920	60369096	22.5886788
chr1	60413065	60413295	164.8777968
chr1	60437118	60437348	163.1931484
chr1	60442558	60442788	74.57117296
chr1	60622662	60622838	24.01122258
chr1	60747122	60747352	140.8587811
chr1	61230923	61231153	114.4565899
chr1	61314336	61314571	38.21828951
chr1	61327008	61327184	26.94973106
chr1	61391276	61391359	67.50283357
chr1	61435793	61436023	114.4673969
chr1	61444719	61444949	244.5706313
chr1	61515617	61515847	171.4032465
chr1	61519583	61519759	22.46950048
chr1	61545708	61545884	20.77911539
chr1	61665767	61665943	25.8177494
chr1	61803976	61804152	20.3971524
chr1	61919115	61919345	149.5089168
chr1	62054390	62054620	161.5657795
chr1	62107489	62107725	128.4112629
chr1	62317875	62318105	98.79294522
chr1	62319320	62319550	19.38833201
chr1	62536191	62536367	26.75259979
chr1	62548505	62548681	33.03431041
chr1	62596872	62597048	44.97304861
chr1	62601503	62601679	19.80140972
chr1	62610017	62610193	34.6296425
chr1	62641332	62641562	109.0205464
chr1	62759962	62760138	22.38495963
chr1	62857138	62857314	27.7260311
chr1	62873136	62873366	108.0969666
chr1	62973908	62974138	38.20890324
chr1	62996279	62996509	196.2607468
chr1	63212288	63212518	115.4470705
chr1	63307336	63307566	75.48979909
chr1	63372147	63372323	20.03567683
chr1	63428960	63429190	92.18104958
chr1	63470642	63470818	26.91546188
chr1	63614811	63614987	37.078581
chr1	63782741	63782879	87.40490535
chr1	63793353	63793529	55.81338596
chr1	63907360	63907590	88.84969172
chr1	63932540	63932716	20.81788136
chr1	64003758	64003851	64.38270147
chr1	64081571	64081801	83.09114654
chr1	64140134	64140364	66.07917643
chr1	64157685	64157915	79.40773934
chr1	64602834	64603064	79.65610685
chr1	64712090	64712320	82.46829361
chr1	64734805	64735035	170.101824
chr1	65019076	65019252	20.5611625
chr1	65129450	65129680	61.69214141
chr1	65152519	65152766	70.57250361
chr1	65210160	65210336	36.37631534
chr1	65210438	65210614	21.31873782
chr1	65289991	65290111	160.8721069
chr1	65327355	65327531	27.30677486
chr1	65329983	65330159	21.62916277
chr1	65486576	65486752	30.99655249
chr1	65507192	65507422	61.48186758
chr1	65525705	65525935	54.68314536
chr1	65528834	65529064	76.03938277
chr1	65541123	65541353	113.2168677
chr1	65675025	65675264	66.58150408
chr1	65681313	65681543	144.8876013
chr1	65701728	65701855	165.0291437
chr1	65719979	65720155	32.58288854
chr1	65774974	65775150	23.70492608
chr1	65775531	65775707	21.18857874
chr1	65896872	65897102	48.4292689
chr1	65925166	65925342	23.89153372
chr1	65933260	65933436	38.28530281
chr1	66046926	66047102	25.58524368
chr1	66153435	66153638	366.2482343
chr1	66162495	66162725	45.1747149
chr1	66183581	66183811	77.13533753
chr1	66414653	66414883	100.6852296
chr1	66424611	66424841	92.10507564
chr1	66708418	66708648	206.1948269
chr1	66719074	66719304	86.29100638
chr1	66912170	66912400	125.2681132
chr1	66969634	66969810	34.71589164
chr1	67191807	67192037	99.87935416
chr1	67230744	67230974	80.40115191
chr1	67342452	67342628	26.15175821
chr1	67461816	67462046	203.09521
chr1	67610517	67610693	37.88358497
chr1	67614902	67615146	273.989619
chr1	67813460	67813690	142.458358
chr1	67955380	67955610	112.0245571
chr1	67966173	67966412	365.8735209
chr1	67989948	67990178	15.25028633
chr1	67998162	67998392	131.0646527
chr1	68001160	68001390	271.9257126
chr1	68027397	68027631	193.087223
chr1	68114425	68114601	20.12113767
chr1	68150947	68151123	21.27870532
chr1	68166591	68166767	25.74477348
chr1	68226009	68226239	133.8892435
chr1	68227516	68227692	37.66235126
chr1	68231867	68232097	113.0636108
chr1	68237007	68237237	61.95716705
chr1	68315796	68316026	54.29958537
chr1	68319384	68319614	271.596074
chr1	68475887	68476063	19.34441032
chr1	68517354	68517530	24.99716801
chr1	68577574	68577804	102.471953
chr1	68582407	68582637	151.6108013
chr1	68585943	68586173	141.9365489
chr1	68627713	68627889	23.53255056
chr1	68628579	68628755	25.75990773
chr1	68786870	68787046	39.79097756
chr1	68808492	68808722	226.0835539
chr1	68908858	68909034	23.06259381
chr1	68936166	68936342	32.82430705
chr1	69771410	69771586	45.52155217
chr1	69843261	69843491	89.49372056
chr1	70166524	70166754	51.05607444
chr1	70203313	70203543	168.6523678
chr1	70500192	70500422	153.8822492
chr1	70578640	70578816	26.3955657
chr1	70598697	70598927	79.87967876
chr1	70790494	70790670	18.88593574
chr1	70902343	70902573	56.85391822
chr1	70953646	70953850	252.0858895
chr1	70975836	70976066	135.2868638
chr1	70994508	70994738	181.6778184
chr1	71141542	71141718	20.75945333
chr1	71151048	71151278	143.5821706
chr1	71332323	71332499	23.63255247
chr1	71429206	71429382	19.78784008
chr1	71436188	71436364	21.33271111
chr1	71515805	71515934	160.0766343
chr1	71559679	71559909	69.90833259
chr1	71987461	71987637	21.18203637
chr1	74934790	74934966	20.80496592
chr1	74969926	74970102	39.58047157
chr1	75155573	75155803	140.539543
chr1	75199456	75199686	58.74201825
chr1	75237706	75237936	80.5179173
chr1	75590321	75590497	34.27550149
chr1	75669453	75669683	88.25397528
chr1	75699115	75699347	72.31097078
chr1	75731450	75731680	83.05201667
chr1	76048649	76048883	41.59941893
chr1	76080487	76080663	43.0432115
chr1	76098115	76098345	137.9898894
chr1	76105926	76106156	58.81722368
chr1	76251909	76252085	18.74613289
chr1	76308323	76308499	19.47170138
chr1	76374397	76374627	71.67089507
chr1	76457302	76457532	100.0563543
chr1	76619897	76620142	182.7496318
chr1	76620490	76620666	18.77943866
chr1	76796775	76797005	42.7791235
chr1	77366964	77367140	35.38243602
chr1	77591988	77592218	62.83263761
chr1	77609310	77609486	31.50896087
chr1	77614004	77614234	77.06931779
chr1	77779267	77779443	21.61796897
chr1	77981261	77981437	27.79735116
chr1	77999429	77999659	101.7395281
chr1	78149133	78149311	94.36073051
chr1	78210366	78210542	23.82689279
chr1	78366453	78366683	159.4817261
chr1	78445116	78445292	19.05709092
chr1	78580144	78580374	190.2929611
chr1	78596524	78596754	21.64903581
chr1	78610824	78611054	127.2593912
chr1	79083318	79083494	26.96865764
chr1	79142124	79142354	52.01203469
chr1	79305467	79305697	25.57302899
chr1	79962953	79963129	25.01821278
chr1	83241210	83241386	42.7204633
chr1	84326277	84326334	60.00604343
chr1	84348672	84348848	32.39677902
chr1	84371046	84371276	38.48220758
chr1	84397439	84397669	83.66142537
chr1	84588561	84588791	119.0265756
chr1	84606968	84607144	26.69284557
chr1	84853502	84853732	54.89240855
chr1	84899522	84899752	88.59955591
chr1	84907963	84908193	71.03861429
chr1	85007457	85007687	15.1293851
chr1	85070352	85070519	237.8595936
chr1	85086441	85086611	80.28415943
chr1	85086684	85086840	68.69371014
chr1	85110286	85110462	19.70583065
chr1	85133988	85134164	49.58583828
chr1	85190163	85190262	64.30197107
chr1	85219288	85219501	356.9633867
chr1	85238122	85238290	237.90427
chr1	85248184	85248425	52.68229573
chr1	85401955	85402185	132.0638113
chr1	85410423	85410653	146.8734447
chr1	85410787	85410876	61.30213313
chr1	85575149	85575388	275.5695546
chr1	85696412	85696588	51.52217901
chr1	85706081	85706311	83.06166132
chr1	85720509	85720739	98.98356397
chr1	85724598	85724774	21.59254775
chr1	85725367	85725529	107.8729672
chr1	85773880	85774135	181.4954773
chr1	85810029	85810205	49.99915206
chr1	85960628	85960804	26.47873766
chr1	86042740	86042916	24.861951
chr1	86047028	86047144	72.48883798
chr1	86078815	86079045	96.93065368
chr1	86158464	86158640	18.7608192
chr1	86174224	86174400	20.67982473
chr1	86846025	86846255	119.9021317
chr1	86885061	86885291	138.6967659
chr1	86939830	86940006	26.71211729
chr1	86967867	86968097	44.87291788
chr1	86973739	86973969	61.98033767
chr1	86981364	86981540	27.40978032
chr1	87153386	87153562	30.68472756
chr1	87170103	87170279	54.20006714
chr1	87207696	87207935	61.02499647
chr1	87219478	87219654	43.33444535
chr1	87246691	87246867	20.92475917
chr1	87299352	87299582	146.7601322
chr1	87431010	87431240	91.70855543
chr1	87490929	87491159	101.4501733
chr1	87550067	87550160	68.27962651
chr1	87586573	87586749	25.63992914
chr1	87597480	87597710	183.7883199
chr1	87617669	87617899	119.4919922
chr1	87745925	87746155	30.75814357
chr1	87758683	87758913	147.5451931
chr1	87791731	87791961	52.46367123
chr1	87916631	87916861	108.0056773
chr1	87943991	87944167	21.26942933
chr1	87960888	87961118	53.76715872
chr1	88064190	88064366	19.9512987
chr1	88419534	88419710	43.54679948
chr1	88527267	88527443	21.89474772
chr1	88646295	88646471	64.6659784
chr1	89061123	89061353	22.77338139
chr1	89073898	89074128	46.54756075
chr1	89121478	89121654	31.38829954
chr1	89149880	89150056	32.7007961
chr1	89202396	89202626	68.57106194
chr1	89343140	89343316	36.61168019
chr1	89401717	89401893	19.54039779
chr1	89439295	89439525	20.30755513
chr1	89449624	89449854	15.96369729
chr1	89464460	89464709	64.49402695
chr1	89551553	89551783	138.2601154
chr1	89615024	89615200	21.09237026
chr1	89823917	89824147	118.7489815
chr1	89920777	89921007	108.8977861
chr1	89948909	89949139	154.7050826
chr1	89985418	89985648	129.9373207
chr1	90016545	90016721	36.11810832
chr1	90064662	90064892	54.12139406
chr1	90088526	90088756	43.76106211
chr1	90098480	90098689	118.5364063
chr1	90228551	90228806	251.0318333
chr1	90246282	90246512	24.22193806
chr1	90270307	90270523	317.6433795
chr1	90418826	90419056	265.5450617
chr1	90452873	90453016	195.8987136
chr1	90466608	90466784	19.59771855
chr1	90511620	90511850	140.1119911
chr1	90580193	90580423	94.51895628
chr1	90598652	90598882	53.92358149
chr1	91044879	91045109	44.66742186
chr1	91080515	91080691	19.09617925
chr1	91082007	91082237	65.93129329
chr1	91187059	91187289	163.655285
chr1	91195118	91195294	46.69722499
chr1	91266016	91266192	31.78057633
chr1	91297540	91297716	22.44146559
chr1	91317126	91317231	67.00850135
chr1	91430072	91430302	49.50468191
chr1	91541118	91541294	24.35291473
chr1	91630896	91631126	170.895964
chr1	91631758	91631988	188.061432
chr1	91748335	91748565	137.6641586
chr1	91968461	91968719	60.09813271
chr1	91977027	91977257	66.96035542
chr1	91995489	91995719	167.1577751
chr1	92020725	92020901	39.10274538
chr1	92083166	92083276	81.18330801
chr1	92230107	92230283	37.18374959
chr1	92270222	92270398	20.13818915
chr1	92351526	92351626	51.45177291
chr1	92392899	92393129	108.3638557
chr1	92417865	92418041	28.04649053
chr1	92463260	92463490	74.89477149
chr1	92757000	92757230	63.9650955
chr1	92775745	92775975	55.90354305
chr1	92951427	92951603	25.40406706
chr1	93064852	93065028	26.10333508
chr1	93088841	93089071	76.28042752
chr1	93214634	93214864	119.4731239
chr1	93283984	93284214	78.52698113
chr1	93297395	93297571	22.22470074
chr1	93324525	93324700	242.8084538
chr1	93368058	93368234	18.99978382
chr1	93426034	93426156	82.80614792
chr1	93434108	93434284	23.6174574
chr1	93459755	93459930	242.3794043
chr1	93467550	93467726	24.46118936
chr1	93487214	93487444	76.5587645
chr1	93527838	93528068	125.8333285
chr1	93770264	93770494	133.1271843
chr1	93903615	93903845	116.471205
chr1	94036193	94036369	27.06313919
chr1	94095108	94095338	222.0735948
chr1	94097286	94097462	49.62592993
chr1	94146336	94146512	46.99577418
chr1	94147310	94147486	26.19436063
chr1	94200647	94200823	36.3653108
chr1	94215689	94215865	18.84737043
chr1	94279600	94279830	285.0759871
chr1	94309883	94310113	187.5759017
chr1	94316362	94316538	38.85188253
chr1	94339709	94339939	48.47195745
chr1	94375146	94375322	28.55480773
chr1	94491498	94491728	47.65657468
chr1	94505156	94505332	49.00943049
chr1	94511398	94511552	81.23122914
chr1	94527061	94527291	127.0710802
chr1	94706493	94706669	20.08653216
chr1	94801491	94801721	130.0996805
chr1	94861957	94862133	24.84737183
chr1	94929343	94929573	103.9181797
chr1	94947174	94947253	55.99902838
chr1	94979751	94979981	58.77382928
chr1	94987941	94988171	63.74419335
chr1	95065097	95065273	25.55111383
chr1	95186454	95186630	27.40569319
chr1	95267597	95267827	47.80452441
chr1	95271479	95271650	227.4946682
chr1	95320009	95320241	210.194074
chr1	95507200	95507430	127.4998562
chr1	95509063	95509225	222.2195549
chr1	95526587	95526763	20.96544916
chr1	95550251	95550427	38.56968386
chr1	95582331	95582507	28.9423029
chr1	95699575	95699832	218.2046775
chr1	95773988	95774164	20.32785297
chr1	95774617	95774847	113.3545304
chr1	95916695	95916871	20.31217263
chr1	97307892	97308068	26.59454995
chr1	97311078	97311308	137.7574688
chr1	97432188	97432418	92.9773043
chr1	98516707	98516937	119.3485938
chr1	98519806	98519939	78.34895241
chr1	99259951	99260127	20.35281581
chr1	99645961	99646076	147.1334585
chr1	99791903	99792079	29.52494429
chr1	99947034	99947264	73.54198422
chr1	100113762	100113938	42.84209046
chr1	100147224	100147400	22.99777528
chr1	100151323	100151553	91.01896803
chr1	100173240	100173354	177.5032244
chr1	100202648	100202878	57.13119225
chr1	100239445	100239621	21.12246502
chr1	100274289	100274519	148.8896609
chr1	100500100	100500330	81.85849599
chr1	100816769	100816907	86.59170292
chr1	100925190	100925337	175.5007324
chr1	100929359	100929535	35.15252302
chr1	101009294	101009524	86.08178957
chr1	101072111	101072287	38.76951719
chr1	101215707	101215827	76.11869324
chr1	101300639	101300869	74.66947871
chr1	101332027	101332257	46.62625194
chr1	101334001	101334231	110.2706122
chr1	101386717	101386947	71.55218236
chr1	101509406	101509582	24.15159192
chr1	101602485	101602661	27.92273201
chr1	101704361	101704591	143.9132374
chr1	101754049	101754279	201.4707672
chr1	101774867	101775097	154.5692751
chr1	101823017	101823247	75.96512673
chr1	101939697	101939927	17.68040329
chr1	101972190	101972420	21.00422017
chr1	101985864	101986094	46.19756611
chr1	102900102	102900332	44.47220104
chr1	103436173	103436349	25.43609244
chr1	104057627	104057857	102.9495942
chr1	105323188	105323418	47.14402277
chr1	106336273	106336449	35.68818745
chr1	107684834	107685010	25.36551719
chr1	107973373	107973549	22.29578925
chr1	108072238	108072468	84.03044656
chr1	108293064	108293294	106.4616249
chr1	108324894	108325124	125.1446555
chr1	108664088	108664264	38.5483552
chr1	108668214	108668434	382.8994803
chr1	108757364	108757594	51.70081014
chr1	108870395	108870625	110.7907882
chr1	109055220	109055380	258.1588543
chr1	109102573	109102749	55.11651304
chr1	109104439	109104669	243.8005268
chr1	109112830	109113060	113.9335082
chr1	109186222	109186452	110.762111
chr1	109188506	109188682	22.22433384
chr1	109235381	109235557	28.08143236
chr1	109251719	109251949	103.4326637
chr1	109289018	109289194	29.3385521
chr1	109370795	109371025	132.2548842
chr1	109419557	109419733	21.5847678
chr1	109440791	109441021	130.8862823
chr1	109584614	109584790	20.6379812
chr1	109631888	109632118	132.3369188
chr1	109642600	109642776	29.45450911
chr1	109654728	109654958	171.580497
chr1	109655348	109655578	180.2499007
chr1	109736340	109736570	206.7218125
chr1	109743806	109744036	206.130442
chr1	109782195	109782280	65.43125558
chr1	109791394	109791570	19.18506043
chr1	109797375	109797551	21.1658928
chr1	109806272	109806541	218.6269356
chr1	109820130	109820360	233.1225025
chr1	109826087	109826179	60.08068272
chr1	109940197	109940373	30.38880028
chr1	109940809	109940985	39.45407188
chr1	109942051	109942281	129.7333942
chr1	110021588	110021764	36.85719477
chr1	110033311	110033541	86.17006367
chr1	110036585	110036717	97.92113153
chr1	110040983	110041213	88.08083926
chr1	110042654	110042830	50.99767576
chr1	110074971	110075204	328.4438093
chr1	110075518	110075748	227.4132478
chr1	110088985	110089170	302.6776501
chr1	110141379	110141555	24.70783387
chr1	110173052	110173228	25.39030141
chr1	110182917	110183147	151.004569
chr1	110186036	110186268	222.7181106
chr1	110192351	110192527	34.68641517
chr1	110316352	110316581	342.18307
chr1	110319526	110319777	416.9571401
chr1	110331822	110331998	58.25991119
chr1	110333540	110333716	36.45621218
chr1	110334769	110334913	78.32544642
chr1	110361181	110361357	21.38861977
chr1	110366604	110366780	31.7071791
chr1	110420164	110420340	27.27573497
chr1	110438466	110438642	27.01771666
chr1	110460923	110461153	79.25726491
chr1	110466184	110466276	65.7761609
chr1	110523308	110523538	90.57516586
chr1	110527098	110527326	378.406061
chr1	110554314	110554544	105.8400437
chr1	110572238	110572468	91.86268353
chr1	110590202	110590378	20.72286568
chr1	110596518	110596748	258.7994813
chr1	110602811	110602987	40.08223522
chr1	110630794	110631024	101.6792449
chr1	110648812	110649042	248.8828462
chr1	110659130	110659360	150.5548846
chr1	110739603	110739833	162.0384685
chr1	110745672	110745902	224.1033477
chr1	110750452	110750682	220.1377816
chr1	110855270	110855500	267.5600175
chr1	110880979	110881155	29.08132317
chr1	110955230	110955424	247.4105094
chr1	110976510	110976686	34.02093492
chr1	110997870	110998100	207.4152009
chr1	111002958	111003162	422.4626507
chr1	111010421	111010597	32.55282496
chr1	111038691	111038888	328.5983613
chr1	111067156	111067386	263.7643531
chr1	111091105	111091281	27.76473852
chr1	111098046	111098120	59.38141758
chr1	111158442	111158672	202.39909
chr1	111162017	111162247	163.6143419
chr1	111173478	111173708	131.0682107
[truncated: 33,249 more rows]
