# Supplementary material for: Variable reproducibility in genome-scale public data: A case study using ENCODE ChIP sequencing resource
Source: FEBS Lett. 2015 Dec 21;589(24):3866–70. doi: 10.1016/j.febslet.2015.11.027 (PMC4686001; doi:10.1016/j.febslet.2015.11.027)
Supplement: Supplementary file advisedPeakLists.zip — This zip archive contains 56 advised peak lists (see main text and supplementary table 1). Files are bed like tab delimited text files, with 4 columns: chromosome, peak start, peak end, and peak score. [file mmc4.zip › K562_None_TBLR1.bed]

chr1	856437	856749	54.0417489876832
chr1	936108	936444	104.440827505073
chr1	1051599	1051935	35.0551275653271
chr1	1510229	1510388	134.591943587163
chr1	2517190	2517526	36.4191210699111
chr1	3691356	3691692	70.079603757561
chr1	5977857	5978062	36.2586838565967
chr1	6265271	6265515	32.5686355027069
chr1	8021406	8021742	40.897686873844
chr1	8021609	8021742	38.4540582794854
chr1	8257836	8258172	56.8384228264329
chr1	8586043	8586313	38.5701906926327
chr1	8602219	8602555	53.9750130145441
chr1	8849384	8849720	47.0997757171132
chr1	9488952	9489144	126.094238262686
chr1	10532428	10532760	60.0524793359586
chr1	10534795	10535131	33.0281318628669
chr1	11072540	11072775	35.2319906100443
chr1	11322737	11322920	37.2047180598908
chr1	11731513	11731849	48.1360092891332
chr1	11858496	11858820	59.3374538618604
chr1	11902310	11902646	64.6285582806516
chr1	11942931	11943211	60.6599336589378
chr1	11968284	11968498	60.6524521067347
chr1	11969716	11969925	71.1596804860158
chr1	12043562	12043898	54.9446172054973
chr1	12221915	12222251	55.8449012685914
chr1	12278689	12278845	100.863388986549
chr1	12289896	12290230	31.0152039112643
chr1	12508879	12509215	134.142394675162
chr1	12538266	12538587	95.6380456036129
chr1	12555816	12556087	32.6688535785019
chr1	12589460	12589796	74.5469739765758
chr1	12664482	12664631	124.896401277544
chr1	14763472	14763808	75.0608891027808
chr1	15105657	15105942	35.7050632644136
chr1	15110541	15110877	73.0341907806127
chr1	15143771	15144107	37.3356089189405
chr1	15870217	15870306	86.7444421215994
chr1	16121657	16121993	67.0131684812855
chr1	16161345	16161676	44.9710230396124
chr1	16173976	16174312	57.3639067558498
chr1	16176510	16176846	39.5880829178916
chr1	16212701	16213024	50.8871082028714
chr1	16276167	16276479	33.711542648713
chr1	16279294	16279630	80.027733954885
chr1	16470330	16470666	38.7690082627456
chr1	16472764	16473072	44.2617375483235
chr1	16766985	16767321	54.410283710293
chr1	16939162	16939398	35.7397153484262
chr1	16940266	16940531	37.3387535592031
chr1	16941904	16942216	35.7831396495916
chr1	16951415	16951744	51.0763269287543
chr1	16971087	16971423	50.5935769535042
chr1	17036292	17036628	44.4589466353965
chr1	17222544	17222880	48.608815650011
chr1	17222843	17222880	43.6015295389468
chr1	17231700	17232031	109.108429511321
chr1	17231904	17232031	74.6215153601372
chr1	19536691	19537027	88.4802099716832
chr1	19923384	19923412	31.5818180453605
chr1	20196492	20196828	66.2994760586969
chr1	20525490	20525826	77.5806714831531
chr1	20987818	20988154	34.5553790507551
chr1	21958693	21958993	36.8956351969171
chr1	22002471	22002807	70.2721070018691
chr1	22013629	22013965	59.3838451919388
chr1	22014267	22014603	42.3008676205089
chr1	22076376	22076708	60.9093011960613
chr1	22118161	22118497	40.0291145132212
chr1	22231581	22231666	127.955140618744
chr1	22290481	22290817	45.4066854835716
chr1	22352338	22352667	56.7860364175306
chr1	23696211	23696405	31.8816027935801
chr1	23866273	23866513	56.0528426437398
chr1	24104332	24104668	60.2272994994787
chr1	24285514	24285840	43.1220795159259
chr1	24648711	24649047	52.912355619885
chr1	24741888	24742224	33.8265752877684
chr1	25174464	25174800	30.6841918397935
chr1	26232789	26233080	37.3644730741648
chr1	26324644	26324980	84.6263484008446
chr1	26396948	26397248	82.1357775312167
chr1	26452776	26453112	74.8187423293083
chr1	26611254	26611557	48.6559573682618
chr1	26613529	26613856	70.5080111999269
chr1	26704912	26705201	35.0846460398738
chr1	27021975	27022311	56.9451440495272
chr1	27049908	27050244	32.0186872304488
chr1	27098223	27098559	42.1731246379076
chr1	27118079	27118415	72.7773934985701
chr1	27481504	27481792	48.4592758048631
chr1	27648446	27648782	38.5956588319045
chr1	27648607	27648782	34.2052556126784
chr1	27869095	27869431	91.2696579872828
chr1	28052151	28052487	64.7472103260474
chr1	28193768	28194104	79.2837451485296
chr1	28306108	28306444	52.6813955629275
chr1	28585866	28585994	37.5748808939272
chr1	28655356	28655692	43.4018319756732
chr1	28827544	28827878	34.1877914344892
chr1	28832652	28832806	35.7189710118346
chr1	28908341	28908563	51.0420441625992
chr1	28969500	28969721	39.4358407591229
chr1	28975234	28975435	111.755863920893
chr1	28994970	28995283	31.1044423477176
chr1	29210467	29210646	151.929235981897
chr1	29211463	29211799	129.031130490951
chr1	29253392	29253728	70.5093349958071
chr1	29483396	29483665	70.3230071561995
chr1	29557305	29557531	44.624661576224
chr1	29705987	29706302	37.7302761993519
chr1	30601841	30602177	55.8400675718928
chr1	31241786	31242122	115.080518205712
chr1	32292660	32292996	70.4459727666328
chr1	32393070	32393406	33.8043394384786
chr1	32404023	32404276	36.8086308689812
chr1	32409919	32410255	57.8112466826372
chr1	32429702	32430038	34.4793773691139
chr1	32599080	32599416	76.9024390340737
chr1	32856642	32856968	87.8648026272508
chr1	32860126	32860462	59.5792198870718
chr1	33115955	33116291	45.1646239732556
chr1	33221407	33221705	41.7483028099611
chr1	33222945	33223261	69.3594358529953
chr1	33282823	33283159	53.3345581380832
chr1	33475187	33475514	58.1061997962509
chr1	35309240	35309527	50.8218602592552
chr1	35658596	35658918	44.3313476986981
chr1	35965344	35965680	75.2888916950766
chr1	36107012	36107256	55.6584443449144
chr1	36352701	36353030	54.5923198500137
chr1	36396663	36396668	34.0048380891262
chr1	36616438	36616675	34.3078432197684
chr1	36786781	36787117	45.7111435655197
chr1	38455641	38455977	62.414367499365
chr1	39281722	39282058	83.0672483982678
chr1	39381065	39381401	79.9526167508656
chr1	39633569	39633883	72.8256865975543
chr1	40364705	40365009	32.8745932342832
chr1	40523167	40523427	85.4327088482773
chr1	40626901	40627038	102.97355586815
chr1	40723668	40723859	42.3913104219557
chr1	41099684	41099990	45.7533187486407
chr1	41157383	41157605	36.1500148284979
chr1	41157425	41157719	29.7517415156224
chr1	41286552	41286888	77.1297725796934
chr1	41306652	41306988	34.3917958320741
chr1	41329664	41330000	48.8528354504065
chr1	41469331	41469667	63.6608223762731
chr1	42800836	42801172	43.8835194357911
chr1	43290722	43291058	65.4650075139667
chr1	43290950	43291058	54.0282465477151
chr1	43402027	43402363	71.7965596788896
chr1	43402193	43402363	38.9994663973142
chr1	43418210	43418546	36.0942861381649
chr1	43428732	43429065	76.9453406862516
chr1	43429348	43429684	98.3353837308659
chr1	43988556	43988711	139.075842218443
chr1	44471347	44471683	31.5694835988606
chr1	44501707	44501869	165.313605422362
chr1	44678953	44679233	43.6130570236782
chr1	44756517	44756733	37.6046021886311
chr1	44951327	44951663	65.208319275951
chr1	45187197	45187530	93.7860631915476
chr1	45196575	45196709	78.1596006973218
chr1	45241242	45241337	63.2097960974043
chr1	45273412	45273723	30.6048319466999
chr1	45285299	45285392	42.3570831889946
chr1	45478365	45478673	81.2700265931507
chr1	45504679	45505015	59.3923399122611
chr1	45731989	45732325	68.3758464100913
chr1	45805610	45805915	31.515519296788
chr1	45987382	45987718	50.9029146817446
chr1	46153616	46153952	42.7505115506451
chr1	46622175	46622511	43.0884276843423
chr1	46624160	46624496	65.2863730271613
chr1	46713323	46713516	30.6226510582235
chr1	46768828	46769113	39.9694899516285
chr1	46988185	46988521	89.0160249804068
chr1	47010534	47010870	79.2961696963538
chr1	47647023	47647111	134.578504629096
chr1	47697891	47698227	78.0305037429839
chr1	51425803	51426139	50.093771315718
chr1	51750145	51750481	85.9679635235836
chr1	51983665	51984000	106.876111531218
chr1	51984995	51985331	44.1716630989442
chr1	53079728	53080064	47.5170035122384
chr1	54303983	54304319	51.9309934187979
chr1	54930373	54930709	60.3222571745111
chr1	54953955	54954282	47.4149118231812
chr1	57684421	57684757	64.2636270310679
chr1	59249607	59249893	37.7623968163534
chr1	59280899	59281235	35.0895176588832
chr1	59281872	59282206	49.1407589855197
chr1	59347238	59347570	58.1600369111757
chr1	59349571	59349886	78.0227690895585
chr1	59364800	59364914	96.4346162854189
chr1	61478937	61479259	58.4398767214004
chr1	61514575	61514911	68.7609334750168
chr1	61545518	61545854	49.7197046395754
chr1	61918812	61919148	64.2911315122697
chr1	61919015	61919170	42.9592295369326
chr1	65487486	65487764	54.5559623382236
chr1	65696848	65697166	48.9336450961713
chr1	65743390	65743726	58.6609069304398
chr1	65758739	65759075	102.166880498934
chr1	65878195	65878531	74.9480514202876
chr1	68152368	68152704	72.1753616781361
chr1	68199447	68199681	45.6403670048511
chr1	70005771	70006107	46.8579933926418
chr1	71141526	71141862	58.1050117427779
chr1	76190237	76190434	31.8034845206124
chr1	78469960	78470058	76.9772901181566
chr1	78469960	78470296	72.0719024238503
chr1	84384536	84384872	62.5016517245407
chr1	85690814	85691143	65.8665702649059
chr1	86927262	86927598	42.707300050783
chr1	87241115	87241451	38.6114002616613
chr1	90011196	90011532	103.036513082301
chr1	90252195	90252531	30.5638560747149
chr1	90289166	90289502	61.1741774585683
chr1	90361747	90362015	49.6590076901308
chr1	92198032	92198348	56.534727813552
chr1	92270290	92270620	52.8727685430305
chr1	93544570	93544906	41.0543296526606
chr1	94033013	94033349	44.0595948203622
chr1	95100595	95100901	36.5951822828201
chr1	95581314	95581562	42.6481580961051
chr1	100598361	100598697	54.1863468174309
chr1	101537120	101537440	46.5394242109745
chr1	101594015	101594351	39.2281562670493
chr1	101749075	101749411	43.9900523917577
chr1	109289049	109289385	42.4721182786865
chr1	109618484	109618820	35.8618775910096
chr1	109633144	109633480	56.6582631783879
chr1	109677058	109677394	37.6855223726146
chr1	109932463	109932799	68.0758588198094
chr1	110460744	110461080	89.0790379478809
chr1	110527144	110527259	35.1620926654192
chr1	110879395	110879523	33.2120000950505
chr1	110950239	110950575	61.7061341703166
chr1	111422566	111422821	45.9675598052047
chr1	111423635	111423876	47.041588217871
chr1	111644626	111644875	30.948078529089
chr1	111704504	111704840	78.304273673074
chr1	112203326	112203662	62.5741557266897
chr1	112298260	112298596	36.355209246859
chr1	113162153	113162489	53.0720962200655
chr1	113585250	113585586	38.8112886654746
chr1	114447696	114448032	50.1137603782233
chr1	114456898	114457234	119.560037407251
chr1	114471933	114472229	35.8357895303937
chr1	114922655	114922991	107.391320640467
chr1	115300118	115300354	30.9441160319682
chr1	116951865	116952201	40.8914178190285
chr1	116958384	116958720	105.041083971511
chr1	117046680	117046963	41.1349744464012
chr1	117230171	117230401	44.1561985300333
chr1	118155238	118155574	91.6783046282196
chr1	118155918	118156254	73.8273345202915
chr1	118202537	118202807	46.633396769221
chr1	120416782	120417118	35.3657375813916
chr1	121336947	121337283	57.4460045144845
chr1	144533993	144534329	93.9721406389727
chr1	144534141	144534329	67.943945820688
chr1	145058989	145059285	60.1179691794538
chr1	145096213	145096491	42.4325305798267
chr1	145382796	145383132	65.3007684179558
chr1	145395418	145395754	43.4025679716196
chr1	146556079	146556187	49.5951232872047
chr1	148241400	148241736	72.8369119858218
chr1	149223677	149223965	82.5509333088551
chr1	149223891	149223965	53.5380655259868
chr1	149224472	149224808	47.7411505806846
chr1	149859958	149860294	42.8099417465071
chr1	150518138	150518474	88.4795637788001
chr1	150898664	150898972	45.3314881754617
chr1	150949575	150949903	62.3757681479426
chr1	150951969	150952305	32.7389418976853
chr1	151031978	151032246	50.2398759725
chr1	151568973	151569309	91.193086518596
chr1	152007025	152007345	32.195585872833
chr1	153316344	153316680	111.954516886177
chr1	153407571	153407907	35.8787347054188
chr1	154293349	154293684	44.7087938808865
chr1	154327049	154327385	73.0748344813989
chr1	154973255	154973579	34.4358433946854
chr1	155214456	155214792	74.3955678273562
chr1	156076071	156076389	33.239803512151
chr1	156430336	156430644	62.7540652447196
chr1	156475062	156475398	46.3960671278247
chr1	156629839	156630141	46.862956501178
chr1	156711007	156711138	33.3064992432215
chr1	156736920	156737256	36.2338695372291
chr1	156832888	156833224	59.7865599631405
chr1	156928130	156928456	60.7269977278778
chr1	157232239	157232575	59.5320844870977
chr1	157249340	157249670	71.3311329718533
chr1	157295047	157295383	39.4856225289032
chr1	158789350	158789686	72.7277449783146
chr1	159894349	159894607	35.3880282542778
chr1	160016329	160016665	47.4507794761431
chr1	160510046	160510153	133.273098462954
chr1	160983588	160983924	46.437853096953
chr1	160990468	160990787	57.4221377852221
chr1	161136185	161136521	69.2540858334936
chr1	161147456	161147715	36.6692858810028
chr1	161391777	161392054	39.4482048105636
chr1	161582346	161582682	52.1876902085318
chr1	162342562	162342898	59.028401498611
chr1	162356150	162356486	74.3900865264562
chr1	162531478	162531502	31.9431061152468
chr1	163291459	163291795	55.5439563163408
chr1	164681474	164681810	113.029624314189
chr1	164741924	164742260	37.9729796041439
chr1	165811948	165812284	33.8638273997347
chr1	166554264	166554600	62.4586855022576
chr1	166554470	166554600	59.3348326978074
chr1	166674683	166675019	123.547477030126
chr1	167597128	167597358	35.7676257044858
chr1	167597297	167597528	34.4601299787932
chr1	167684657	167684993	82.609487190927
chr1	167954241	167954553	42.0224258796053
chr1	168147956	168148175	43.9449743045894
chr1	170036681	170037017	54.1925224901943
chr1	171750530	171750715	43.6945963396994
chr1	172413108	172413431	37.0349835983856
chr1	172425599	172425935	37.3569981782153
chr1	173683881	173684217	55.2183005675975
chr1	173837010	173837062	46.8090823975756
chr1	173837010	173837288	47.8832784787832
chr1	174968413	174968703	52.1019032613589
chr1	174968516	174968749	43.3757281067403
chr1	176848994	176849330	47.221139502134
chr1	178986208	178986537	37.9922277153682
chr1	179016174	179016418	154.393377360054
chr1	179846786	179847088	44.5036203910578
chr1	179851690	179852026	57.2515662810949
chr1	180579705	180580041	51.9900389333244
chr1	180902378	180902710	55.5320247126996
chr1	181057705	181058041	44.1188053422492
chr1	181058808	181059144	40.0395574865038
chr1	181122195	181122333	117.828931279601
chr1	182112409	182112680	33.5342167629928
chr1	182269261	182269376	114.401359784295
chr1	182307216	182307430	61.8559696150819
chr1	182760849	182761185	75.2677980985076
chr1	184000592	184000881	63.7018190938737
chr1	185253814	185254139	61.1979913590846
chr1	186081406	186081742	84.7896608844875
chr1	186344758	186345094	75.6603999247696
chr1	191858247	191858551	70.3377589219505
chr1	192946459	192946795	45.3610719988108
chr1	195868147	195868321	130.09515345629
chr1	197170496	197170832	40.8255712645715
chr1	200609134	200609470	47.8414684790352
chr1	201122919	201123255	42.2815437131021
chr1	201499852	201500188	30.8667541719457
chr1	201528785	201529121	30.9993271923397
chr1	201536120	201536456	74.204162434292
chr1	201547508	201547844	79.350096247255
chr1	202045220	202045508	68.3184222630091
chr1	202128308	202128644	35.9694717331479
chr1	202913563	202913856	39.4980510442175
chr1	202968390	202968726	30.7926776480035
chr1	203280965	203281301	100.986150457554
chr1	203765093	203765159	33.1958595487872
chr1	203830487	203830810	46.4517669077888
chr1	204475551	204475849	49.5080634841662
chr1	204485398	204485697	38.9927062251888
chr1	204641699	204641786	110.820594797082
chr1	204674277	204674613	37.9617263677714
chr1	205091252	205091588	44.1198079879895
chr1	205180696	205181032	72.8639639862372
chr1	205225090	205225426	50.3401794512558
chr1	205647717	205648045	73.8082194720857
chr1	206785677	206786013	55.2983952611447
chr1	206825444	206825771	55.7788559603395
chr1	206833142	206833463	47.4955448675706
chr1	206846585	206846921	83.7914890805988
chr1	206908888	206909133	58.8366960769653
chr1	207020860	207021196	54.4556399988327
chr1	207191023	207191341	47.8441868507946
chr1	207194505	207194803	58.2940955461056
chr1	207197821	207197906	122.461113537532
chr1	207494730	207494734	42.4493682129761
chr1	207693450	207693619	49.8615450322445
chr1	207799630	207799966	47.2607754309089
chr1	207823343	207823679	49.4506422479925
chr1	207853917	207854253	45.7792761926612
chr1	209957842	209958131	70.3773841715192
chr1	211395845	211396108	36.9057635327094
chr1	211432275	211432576	30.4278190209187
chr1	211545895	211546231	38.62431378477
chr1	211555980	211556292	49.3585572576459
chr1	211803574	211803910	66.3885760680513
chr1	212325564	212325900	75.1281206484565
chr1	212781908	212782193	50.9605425598133
chr1	212965036	212965372	50.9892234572665
chr1	218471733	218472067	32.6546642931679
chr1	219293955	219294291	37.4829967891817
chr1	220080226	220080562	84.9145069640073
chr1	220080895	220081231	74.7127260312483
chr1	220219781	220220102	39.1246450146812
chr1	223406958	223407120	52.6681900069424
chr1	223976716	223977052	65.1161116382568
chr1	224348085	224348405	59.0234440715849
chr1	224691300	224691443	141.744479608428
chr1	225632622	225632958	67.1214696212707
chr1	226116164	226116500	117.491754100486
chr1	226187120	226187431	73.3831235643668
chr1	226197305	226197641	34.6934756218812
chr1	226299001	226299093	100.001511544015
chr1	226992555	226992890	84.4205307384333
chr1	228296944	228297097	99.9812085248667
chr1	228556859	228557195	63.2420710968679
chr1	228674724	228674967	37.6416336528001
chr1	228700979	228701315	112.751421551783
chr1	229643936	229643974	59.9747101106602
chr1	229643936	229644234	62.5127596864971
chr1	229690896	229691232	84.7066159124913
chr1	229889509	229889845	50.1039183363387
chr1	230262807	230263143	73.5572130471699
chr1	230279314	230279534	40.657802319594
chr1	231295904	231296240	97.4890516602119
chr1	231337749	231338085	36.7139573169432
chr1	231664028	231664341	35.3617581892608
chr1	231664247	231664341	33.7145614151909
chr1	233771747	233772083	81.8309118586514
chr1	234682792	234683114	33.8338814341309
chr1	234738430	234738766	36.7134303029091
chr1	234811976	234812286	31.559237455142
chr1	234859755	234860091	50.0657495943609
chr1	235012253	235012345	136.617053094635
chr1	235324613	235324924	40.0407684947801
chr1	235667918	235668096	34.4462138631062
chr1	236515289	236515561	42.6695574001448
chr1	236696163	236696499	42.1399806259223
chr1	244462718	244463054	45.9077047799296
chr1	245026372	245026686	37.9240290531674
chr1	245501035	245501371	60.6849426678992
chr1	246273864	246274200	82.6563711517631
chr1	246332393	246332721	44.17634103127
chr1	246741053	246741389	59.9931712695134
chr1	249168355	249168691	54.8776777966458
chr10	3707636	3707961	77.1621880443925
chr10	4890739	4891075	65.8618674859612
chr10	4909769	4910105	62.2654826149894
chr10	5113972	5114276	62.5848048521593
chr10	5488494	5488830	35.8877593377438
chr10	5590755	5591091	39.3833361910457
chr10	5936787	5937110	33.736231080798
chr10	5975973	5976294	55.3184878085668
chr10	6515375	6515711	36.4635855569929
chr10	6962323	6962659	67.0077080227173
chr10	7294131	7294467	70.4553288858047
chr10	11183507	11183843	87.9324071639204
chr10	11220588	11220915	65.9492775100692
chr10	11220787	11220915	47.3497409559467
chr10	11541455	11541748	41.6207179755675
chr10	11940448	11940784	62.3036461681059
chr10	13457676	13458012	53.5815848404813
chr10	13747790	13748108	36.7244339341931
chr10	14227625	14227884	71.731631058697
chr10	15493209	15493544	77.0475380797188
chr10	17467944	17468029	106.565584994219
chr10	17470765	17471101	50.9269259622324
chr10	18940422	18940746	35.3311871978397
chr10	22422824	22423160	48.1267584891611
chr10	22518369	22518694	56.6354982237777
chr10	22972387	22972723	51.6754139444639
chr10	23336650	23336953	50.1928319377526
chr10	28783353	28783689	51.5297293683592
chr10	29111619	29111955	37.4912147464616
chr10	29128582	29128918	95.7819942470575
chr10	29298392	29298728	58.0932929969572
chr10	32261437	32261773	94.2988293892985
chr10	43140535	43140871	67.529264224157
chr10	43142494	43142830	39.4415409037489
chr10	43264309	43264645	54.4191961292797
chr10	43278000	43278336	41.5263041449378
chr10	43903088	43903424	45.5652433216935
chr10	43913593	43913727	131.718114231654
chr10	43950976	43951285	48.8057184437648
chr10	45408799	45409135	67.0411809902633
chr10	45966053	45966389	101.249410587198
chr10	47588662	47588998	65.6451088102606
chr10	49678213	49678546	89.0164564417158
chr10	50374005	50374335	45.6204412924728
chr10	50508578	50508884	85.3492417336197
chr10	51594197	51594518	93.0963643800993
chr10	52035462	52035798	39.1833607826141
chr10	52086712	52086843	137.271974630838
chr10	52310100	52310436	107.428002683344
chr10	52315010	52315346	40.4945246697948
chr10	52337545	52337881	73.2555218204348
chr10	52381773	52382109	44.0490751612799
chr10	62022495	62022831	54.0069993918288
chr10	62587825	62588147	55.5303909836789
chr10	62738204	62738510	56.9120195005753
chr10	62738599	62738604	46.6834647111343
chr10	63348544	63348880	62.6832309051524
chr10	63525457	63525613	191.065122022756
chr10	63590591	63590927	41.3881660444697
chr10	64892829	64893165	39.2260036445729
chr10	66267894	66268228	62.4080060201672
chr10	69524147	69524475	61.411510594955
chr10	69644143	69644439	49.6144464773597
chr10	70092503	70092839	41.8403272963408
chr10	72091473	72091544	45.2847718534711
chr10	72318573	72318909	50.1547608423627
chr10	72427128	72427360	70.1941239887879
chr10	72427223	72427528	31.3832176993513
chr10	73395121	73395454	75.1072464437163
chr10	73398531	73398841	83.2359411274576
chr10	73620177	73620513	52.4099655374094
chr10	73653697	73654017	54.544677242553
chr10	74033620	74033915	42.6176141812201
chr10	74080495	74080798	79.1640885705968
chr10	74927783	74927931	120.027985325783
chr10	75004780	75005106	50.504201372392
chr10	75216017	75216332	105.482173710185
chr10	75639390	75639726	53.624950542213
chr10	75716320	75716656	78.0270898226201
chr10	76970269	76970456	40.5527176005392
chr10	79669562	79669890	42.6242469717756
chr10	79803446	79803654	59.8127371937649
chr10	79803526	79803846	33.4419716963269
chr10	80733243	80733562	35.658026124288
chr10	80779852	80780188	44.5850347194315
chr10	80828491	80828827	46.4711974909713
chr10	80938393	80938705	97.3511214046782
chr10	81971544	81971880	37.4806204240389
chr10	82257373	82257692	34.8699802523794
chr10	82263826	82264162	42.2709289794804
chr10	82531752	82532088	50.2435810453267
chr10	85899198	85899320	88.8507321008208
chr10	86284933	86285018	86.4603475855223
chr10	92980005	92980328	36.9278947333364
chr10	94516042	94516378	80.3611685373127
chr10	95462250	95462586	31.0494844598829
chr10	97291790	97292126	77.932844130251
chr10	97849849	97850108	33.180231346458
chr10	98378935	98379242	96.4855704401408
chr10	98382169	98382493	41.0070076326349
chr10	99548723	99549055	60.3241490638198
chr10	100222765	100223101	35.2030057223658
chr10	103872066	103872402	50.3605560409056
chr10	103892567	103892880	37.2475252058633
chr10	105378516	105378852	52.4246547672633
chr10	105881405	105881741	30.3709313873354
chr10	106099867	106100203	39.4659126265973
chr10	108785477	108785811	37.5059480378421
chr10	112618113	112618395	44.7104945777429
chr10	119170972	119171308	66.5712915284706
chr10	120242392	120242704	39.1967566339617
chr10	122610683	122610966	32.0891974950436
chr10	124894582	124894918	82.3687326012759
chr10	126175296	126175632	42.2685902691937
chr10	126381448	126381784	71.9392354599969
chr10	126406536	126406854	46.1945408130385
chr10	130397834	130398170	41.4268943360443
chr11	809697	809815	73.621841066183
chr11	875944	876280	55.1506360491993
chr11	2324887	2325223	56.2530704535187
chr11	2421452	2421788	40.1042002799265
chr11	2799818	2800154	89.0813228831485
chr11	3855836	3856134	55.2852150457231
chr11	3855966	3856172	54.6001230664852
chr11	3888649	3888985	51.7054175977884
chr11	4216174	4216510	40.3696798767067
chr11	5153127	5153463	45.0506460739136
chr11	5301823	5302159	100.462612909149
chr11	5305789	5306125	44.0452859245371
chr11	5617796	5618132	52.7861565674608
chr11	6704590	6704884	31.5377378840802
chr11	8227911	8228247	50.8210549708705
chr11	9010038	9010301	31.5657813101986
chr11	9587493	9587829	75.2317684846088
chr11	10477387	10477723	46.9517182267384
chr11	10562622	10562927	39.9269522753895
chr11	10830436	10830629	34.4774614303185
chr11	10941812	10942148	49.3752245198625
chr11	12136133	12136469	46.4846502472567
chr11	12137990	12138326	37.6934201585451
chr11	12147058	12147394	52.1725582667662
chr11	12599641	12599932	40.9997927874795
chr11	12695693	12695901	31.1070894648325
chr11	16359392	16359723	50.5966130856258
chr11	16878800	16879136	46.1143818626908
chr11	17099188	17099435	46.745087175256
chr11	17208530	17208866	69.4883551758637
chr11	18343636	18343894	41.332798832052
chr11	19463769	19464105	63.4832043151987
chr11	20480757	20481091	66.2189501009256
chr11	27442226	27442562	75.1610635355482
chr11	28131635	28131967	32.7705719774435
chr11	33958862	33959198	42.3521707410178
chr11	33963125	33963461	31.6857380347804
chr11	33966324	33966660	106.669006265792
chr11	34621871	34622173	43.6483348807431
chr11	36126453	36126789	36.0018000639635
chr11	38560444	38560780	69.9343702692996
chr11	44291627	44291963	44.8628791758421
chr11	44802514	44802840	42.818396988951
chr11	45848079	45848415	59.118635097582
chr11	46016022	46016310	57.7281277013673
chr11	46318498	46318777	44.0914611104242
chr11	46615484	46615812	35.7414578304794
chr11	47026287	47026623	44.6284835764603
chr11	57192186	57192520	83.6767700961285
chr11	57298682	57299018	61.4537814821469
chr11	57415687	57416023	58.0703896787736
chr11	57508642	57508978	38.7932541493312
chr11	57668757	57669055	41.6492590645948
chr11	59324909	59325245	32.0459937208788
chr11	59333677	59333991	49.7182757385594
chr11	59578121	59578441	44.1279230605786
chr11	59727924	59728260	65.1308082436029
chr11	60931766	60932102	38.4642625703461
chr11	61054872	61055208	46.9493234837342
chr11	61637284	61637620	64.717207615745
chr11	61687660	61687977	35.0422912378662
chr11	61734126	61734372	65.2987888974723
chr11	61739237	61739528	58.9745427290295
chr11	61793130	61793258	117.858557300602
chr11	61809569	61809656	110.461892837929
chr11	62164157	62164493	50.8967443672072
chr11	62313051	62313387	34.5677110049414
chr11	62358935	62359268	44.341330722971
chr11	62572785	62573097	46.275949835601
chr11	62608956	62609292	101.268586850663
chr11	63775300	63775636	50.9803134691066
chr11	63975035	63975211	34.2380226083904
chr11	64102528	64102864	83.007220782675
chr11	64656442	64656778	55.3124607851799
chr11	64863466	64863802	50.4270216333327
chr11	64889621	64889831	39.3364642216041
chr11	65138679	65139015	61.1095276054262
chr11	65189575	65189911	56.9561695359401
chr11	65190176	65190478	74.7787114638129
chr11	65191763	65192022	35.5582344956153
chr11	65239667	65239888	119.355307604413
chr11	65244864	65245200	41.3153171487241
chr11	65264938	65265246	51.8497064299208
chr11	65266383	65266719	69.696560501133
chr11	65266873	65267209	33.8028791599881
chr11	65269490	65269615	50.2989893929274
chr11	65270487	65270799	40.6449492700777
chr11	65271713	65272035	49.8649247669821
chr11	65273204	65273540	57.7168650307031
chr11	65337732	65337878	39.5269975010286
chr11	65342540	65342876	58.3920895866519
chr11	65686655	65686991	34.8793445613541
chr11	65769531	65769867	52.0220422477556
chr11	66610728	66610866	51.8130371537715
chr11	67080108	67080444	39.0677701000234
chr11	67085010	67085319	43.9127443892115
chr11	67115866	67116202	56.7632347886195
chr11	68081366	68081697	42.4689432549325
chr11	68671153	68671489	31.1012995419038
chr11	70266107	70266412	118.855970248163
chr11	72487280	72487616	32.2300722118805
chr11	73694434	73694553	32.5429303401258
chr11	73722633	73722958	70.818418711667
chr11	73727362	73727698	40.1403776857714
chr11	73797522	73797626	70.3627889478078
chr11	73882032	73882286	35.0111505615908
chr11	74109711	74110036	29.9476177744631
chr11	74742436	74742772	69.7885089767769
chr11	74807899	74808235	58.4646355009992
chr11	75300944	75301280	59.0761904890103
chr11	76411512	76411848	53.2377288326465
chr11	77790768	77791104	42.8397000203226
chr11	85780144	85780480	36.477139248724
chr11	85780805	85781141	46.5556164509657
chr11	85854669	85855005	77.5421866907252
chr11	85859437	85859755	45.1868829314829
chr11	85862393	85862729	77.8966709749525
chr11	85904523	85904859	41.8357538304718
chr11	86013044	86013379	33.3843547395569
chr11	86711422	86711518	69.3047560937674
chr11	86748838	86748891	43.789594312035
chr11	93451409	93451744	57.130681629978
chr11	94886523	94886859	80.822876331573
chr11	95276021	95276357	45.9691700434372
chr11	95467218	95467554	58.7171397478719
chr11	95815608	95815870	46.2898904562931
chr11	95945605	95945938	69.0626015811223
chr11	97834439	97834775	43.2984210500702
chr11	102217780	102217913	38.0399343237741
chr11	108094213	108094549	51.7664730451661
chr11	114030774	114031110	46.7391262594142
chr11	114086593	114086929	72.7211759563938
chr11	117095006	117095342	53.9732695931749
chr11	117872868	117873204	37.9799471553585
chr11	117873012	117873204	37.377351562922
chr11	117973445	117973781	36.7797686887538
chr11	118187323	118187659	29.4352898772612
chr11	118286430	118286766	50.6407545859256
chr11	118956321	118956597	46.8251909303066
chr11	118958460	118958796	66.6370437046305
chr11	120210241	120210577	68.9106615024555
chr11	124078133	124078464	41.5298596606934
chr11	125422875	125423211	62.2527338871887
chr11	126216098	126216204	106.301824699982
chr11	126290297	126290630	68.2007397757903
chr12	700720	701056	85.0012849593513
chr12	1413468	1413804	85.1996646849427
chr12	3108074	3108410	34.6053078380927
chr12	4262746	4263064	76.8055879843168
chr12	6373215	6373551	48.1957485832055
chr12	6772371	6772691	53.4249877118943
chr12	6833255	6833403	31.8451229913747
chr12	6874444	6874777	52.9081282756099
chr12	7126090	7126426	36.3350008119241
chr12	7275730	7276052	38.1652009429348
chr12	14410700	14411036	54.6580689579317
chr12	22199693	22200029	36.7211930087146
chr12	27170347	27170660	33.6419293958848
chr12	28283580	28283916	54.1263148719903
chr12	28395977	28396277	36.828249278068
chr12	32049579	32049915	41.8893835121389
chr12	32153306	32153624	70.7426578270048
chr12	32158532	32158680	124.703603093124
chr12	32184036	32184364	84.624216461783
chr12	33741221	33741557	73.8987438311522
chr12	42836797	42837133	41.8265719068774
chr12	46121293	46121623	67.2929320891955
chr12	46122581	46122859	37.6866468933731
chr12	48171539	48171875	40.3327334372257
chr12	49485996	49486332	47.1506696318731
chr12	49626817	49627153	71.4700198705144
chr12	49658691	49659027	40.5696743964606
chr12	50262877	50263213	67.7695821476793
chr12	50444503	50444839	77.8850774681759
chr12	51640069	51640374	34.0517631898775
chr12	52299465	52299801	69.4926078665158
chr12	53190943	53191279	42.4832126640615
chr12	53343551	53343887	47.313681678385
chr12	53845555	53845891	46.4548009873962
chr12	54069812	54070148	34.6119196586358
chr12	54121237	54121573	35.0461570937259
chr12	54687981	54688317	62.8156719374838
chr12	54689586	54689779	174.694935536136
chr12	54698125	54698461	120.41578204874
chr12	54700846	54701102	38.2954961133456
chr12	54731102	54731438	49.917549383798
chr12	54866331	54866667	33.3638943773371
chr12	56367785	56367960	32.7599816347347
chr12	56511786	56512073	37.2382555433647
chr12	56519975	56520311	41.4993402232666
chr12	57382178	57382368	132.555430795957
chr12	58165749	58166020	32.894946505728
chr12	58329720	58330056	36.532857893739
chr12	62642683	62643012	74.8315728173903
chr12	63304356	63304692	61.5727709480744
chr12	67662360	67662696	34.6947428867079
chr12	69080549	69080683	51.8340358466387
chr12	69080549	69080882	51.0141877532889
chr12	70017777	70018113	102.8107328011
chr12	76286755	76287088	54.7264141349361
chr12	89787486	89787822	71.0595224467124
chr12	89934445	89934532	90.5739148024759
chr12	92537837	92538173	32.5775136015417
chr12	92772930	92773266	50.1128087485892
chr12	92797561	92797855	109.138612886469
chr12	92798717	92799053	56.9624356719991
chr12	93508945	93509281	54.3487694549833
chr12	93709786	93710050	70.1418507808448
chr12	93963483	93963741	61.8702990701437
chr12	93964503	93964839	60.790991339645
chr12	98833956	98834104	120.111318928994
chr12	98897029	98897365	40.1100246443605
chr12	98897885	98898169	53.0206036697723
chr12	101801581	101801650	39.767209525671
chr12	104682446	104682782	32.6041317868574
chr12	104861202	104861521	86.5773214055888
chr12	104992576	104992912	45.418471757391
chr12	106695570	106695896	84.2723374827484
chr12	108079364	108079700	63.6863534826332
chr12	108879242	108879578	59.0018688791478
chr12	109022171	109022507	69.0774537342111
chr12	109034839	109035175	58.3818093137494
chr12	109085447	109085783	50.3167193241689
chr12	109093947	109094283	57.642570016722
chr12	109249631	109249967	103.157131209724
chr12	109490141	109490457	33.2029946775865
chr12	109531139	109531475	30.9620223268006
chr12	110010893	110011229	86.6208116274132
chr12	110486282	110486480	44.1872116808303
chr12	110707447	110707771	34.012608825505
chr12	110906042	110906370	44.0398118918828
chr12	110939955	110940143	35.2412843321448
chr12	112074377	112074713	38.044735115281
chr12	112279672	112279965	50.8990260273296
chr12	114087099	114087435	101.178998107476
chr12	116634982	116635302	69.9666109806172
chr12	116997187	116997523	64.6594612249152
chr12	116997407	116997523	50.3589143636163
chr12	117257119	117257444	30.8391055316285
chr12	117480227	117480336	103.227589438752
chr12	118768127	118768463	51.9396071532933
chr12	118814007	118814343	38.0467529865853
chr12	120103440	120103776	113.436564833744
chr12	120524724	120525060	31.4812029821731
chr12	120729292	120729628	56.6110883908834
chr12	120729528	120729628	52.6581616379974
chr12	120730762	120731098	50.9172395172879
chr12	122582494	122582830	43.4910045262602
chr12	123380587	123380923	93.7924585893419
chr12	123868133	123868469	32.8486286254737
chr12	123872716	123873052	60.3454101949888
chr12	124086485	124086812	37.8617378468962
chr12	125369485	125369809	45.5156971165539
chr12	125371734	125372070	55.7156455187095
chr12	125398438	125398750	47.878025847284
chr12	125399253	125399589	31.8130805085386
chr12	125406164	125406500	57.4721104162965
chr12	125411721	125412057	43.6714589818635
chr12	125425209	125425545	39.8754205915935
chr12	127354191	127354527	39.9070262977366
chr12	127483357	127483684	72.4653613310136
chr12	131310849	131311078	36.5926201096452
chr12	133022622	133022956	80.6282610091891
chr12	133562750	133563086	73.2214733239362
chr12	133656647	133656983	39.541512451614
chr12	133757898	133758172	74.5888878779246
chr13	25968820	25969156	50.8147684380037
chr13	28982661	28982987	58.4348979487401
chr13	29149008	29149344	53.7831203633573
chr13	38533537	38533873	58.1518998587542
chr13	44961096	44961422	63.8437404616469
chr13	45491946	45492282	46.6078590289297
chr13	52768446	52768782	35.2340626339112
chr13	95923393	95923729	61.7242493517157
chr13	95926559	95926895	38.6747774811679
chr13	95938074	95938410	57.5186720998135
chr13	99705866	99706202	71.1582552836594
chr13	113366043	113366373	55.4841833551239
chr14	21077477	21077730	36.7879199478379
chr14	23366546	23366882	36.7221008532725
chr14	23564768	23565055	32.1655999481324
chr14	23581961	23582274	52.6272558959114
chr14	23589916	23590252	40.9375334690049
chr14	23615632	23615968	63.5000485777803
chr14	23749423	23749759	54.1909096275548
chr14	31291251	31291587	50.4480718440727
chr14	31528797	31529133	108.095085244354
chr14	34512936	34513272	45.4329483084635
chr14	34516424	34516760	40.3217259920926
chr14	36733858	36734194	54.6883174206777
chr14	55850584	55850920	37.854625687915
chr14	61447665	61447918	38.0977156725572
chr14	68103175	68103511	55.1503773338235
chr14	68762089	68762415	64.8638165702879
chr14	69086920	69087256	65.1555217418125
chr14	70704482	70704818	41.3996773073373
chr14	73292761	73293097	82.2937378216523
chr14	88237559	88237881	64.2856329819675
chr14	90863159	90863495	34.9515720600455
chr14	97269419	97269718	41.2675363249213
chr14	97383783	97384105	82.0312136710091
chr14	102176540	102176764	31.5070131951919
chr14	103780886	103781222	41.3843001492201
chr14	103844396	103844732	51.4048129630308
chr15	29156434	29156770	76.3439249923974
chr15	34339810	34339904	100.138879780479
chr15	34393974	34394310	63.3352423885663
chr15	36741477	36741813	36.021171064586
chr15	39432166	39432502	33.473270166416
chr15	40189582	40189918	38.8617043509609
chr15	40401136	40401472	40.5327090699978
chr15	40851564	40851900	40.2755464773326
chr15	44116845	44117066	29.4801407440456
chr15	45341401	45341737	49.7464569719562
chr15	49447737	49448073	55.150552363465
chr15	49462335	49462390	52.8534516082344
chr15	50553309	50553580	49.5659123277778
chr15	51939362	51939698	61.563583417923
chr15	58403459	58403795	31.5368782880073
chr15	58403724	58403795	34.1817014343662
chr15	58624381	58624717	66.1342369938021
chr15	58838900	58839236	36.454111117796
chr15	60771187	60771292	33.7574809686058
chr15	63402120	63402456	42.1389610081206
chr15	64126472	64126690	70.4355133986241
chr15	64187455	64187791	43.235676049322
chr15	64679839	64680149	50.8465446324761
chr15	64731321	64731649	44.493302495448
chr15	64752531	64752865	54.0623200732486
chr15	64754032	64754368	73.0501487351676
chr15	64987748	64988075	79.5060345670547
chr15	65282157	65282422	34.9851725303223
chr15	65529415	65529528	81.5897641270792
chr15	65588366	65588685	52.5226766744492
chr15	65597144	65597417	47.3935056943782
chr15	66097459	66097795	51.0792223574999
chr15	66112050	66112386	41.2396018492595
chr15	66923307	66923580	37.4709833018478
chr15	66971995	66972330	75.7859436616095
chr15	67383567	67383883	64.3506764915054
chr15	69284089	69284425	74.8736777927729
chr15	72766501	72766809	33.4926817081843
chr15	73076081	73076192	93.8193355949972
chr15	74681976	74682105	119.022368068056
chr15	74731048	74731384	37.0059415743862
chr15	74838503	74838828	140.833392312394
chr15	74902789	74903051	36.6250929922371
chr15	75246853	75247189	82.093510925496
chr15	75358320	75358656	113.875473277452
chr15	75358530	75358694	46.2444285608556
chr15	75455624	75455953	44.6557671540113
chr15	75660855	75661169	31.2224092199512
chr15	78857337	78857658	36.3477547920736
chr15	79165015	79165351	48.0356040397108
chr15	81194667	81194981	41.3155331687334
chr15	81391407	81391644	48.2041113009674
chr15	81459668	81459938	49.8146009646028
chr15	83518312	83518616	45.2019222364537
chr15	83735801	83736114	31.4811334644505
chr15	83761210	83761546	64.3291391208868
chr15	85278345	85278643	32.9122674128373
chr15	89631167	89631503	38.6241296200742
chr15	89631403	89631503	39.5567917980492
chr15	90686457	90686793	52.0620124789218
chr15	90727244	90727570	35.6896873156371
chr15	91384263	91384599	56.2098956141698
chr15	91444995	91445331	68.7108603604908
chr15	92021839	92022175	83.4660895355588
chr15	93352380	93352716	31.5622516695058
chr15	93447443	93447645	39.0185850713398
chr15	95713869	95714201	68.7781250487891
chr15	96253287	96253618	77.5051692693695
chr15	96816932	96817098	64.9159452061234
chr15	96900064	96900400	44.7718416869752
chr15	101991598	101991929	63.2710010368518
chr16	163491	163827	107.578195613359
chr16	169909	170245	38.0896164356204
chr16	193018	193354	49.5347665459011
chr16	374500	374775	37.0405896157696
chr16	740286	740622	38.8968263282784
chr16	1755944	1756167	47.9293682214616
chr16	1882765	1883101	63.70721541125
chr16	2014822	2014987	37.9515220425649
chr16	2021938	2022116	120.060794726446
chr16	2529499	2529835	36.5177698800196
chr16	2653190	2653526	35.6129266792112
chr16	2732273	2732609	37.053255823014
chr16	3207265	3207578	50.7844495216841
chr16	3208795	3209131	33.6837463327624
chr16	3438339	3438675	38.4399983601123
chr16	4322879	4323215	31.3559523117123
chr16	8232751	8233087	88.0181974155687
chr16	10456197	10456533	67.3628055465339
chr16	10591020	10591356	55.270523301393
chr16	11066093	11066417	69.3185883440467
chr16	11194303	11194613	44.6242344237489
chr16	11195941	11196277	70.8766846744269
chr16	11198895	11199231	81.1334462049279
chr16	15615800	15616136	41.4220622078464
chr16	16082202	16082538	70.2003766862939
chr16	16115928	16116264	48.9094146423442
chr16	17107444	17107752	69.4974016584501
chr16	19130255	19130574	56.4908794013895
chr16	19499215	19499551	38.281746928357
chr16	19532171	19532507	73.2075284778823
chr16	20685795	20685927	29.8918898830405
chr16	20756166	20756481	57.3184522384096
chr16	20758305	20758641	59.2451326291626
chr16	20837396	20837732	45.7783072140679
chr16	21272835	21273169	53.9957659211876
chr16	21610663	21610999	34.7840195277163
chr16	22293608	22293940	69.0454092015589
chr16	23568655	23568763	35.420671375086
chr16	23833307	23833639	69.4432185971576
chr16	23912631	23912962	73.5981028946175
chr16	23918824	23919144	47.0881423566099
chr16	23963628	23963936	33.1818165167359
chr16	24147092	24147428	76.2841178881506
chr16	24550736	24551072	31.3434661159366
chr16	25228097	25228430	36.9550021994627
chr16	25565129	25565465	41.8311428985734
chr16	28565221	28565407	34.4076030250878
chr16	28957059	28957323	32.8825596755563
chr16	28985878	28986151	31.9319008556593
chr16	29020597	29020933	49.557294755293
chr16	29666225	29666537	42.2681954580301
chr16	29674705	29675041	37.5605783464747
chr16	29816677	29817013	50.5169135258978
chr16	30709507	30709670	39.8344206602903
chr16	30825637	30825973	32.5159098093582
chr16	30933754	30934034	42.2641633465778
chr16	31519623	31519959	35.4762890538117
chr16	47501979	47502315	63.1827333558267
chr16	50874992	50875328	52.6179756437079
chr16	53089532	53089868	35.83460610289
chr16	57496319	57496652	32.8677020756707
chr16	57723896	57724232	108.718041291254
chr16	57844206	57844246	47.0848068444331
chr16	58163376	58163571	36.6340391530398
chr16	58299398	58299726	56.2912764610236
chr16	58826146	58826482	35.2467268641443
chr16	58893879	58894215	51.9368782256231
chr16	65803042	65803378	38.5826530732967
chr16	66785536	66785872	39.7542377743673
chr16	68056988	68057324	41.3397340520281
chr16	69564588	69564919	35.4620669083354
chr16	69599633	69599969	45.1153457962536
chr16	70380781	70380900	53.8136604881622
chr16	70449092	70449428	53.7357615628675
chr16	70462222	70462395	149.432605729942
chr16	70470986	70471285	62.1738058699423
chr16	70898815	70898955	51.1278733087693
chr16	75077016	75077317	72.0113266375035
chr16	81515024	81515360	52.1096459735636
chr16	81529356	81529681	94.1286402896703
chr16	81685635	81685795	46.3318873788578
chr16	84986361	84986697	63.7901665218355
chr16	85080845	85081181	64.2808311207954
chr16	85415780	85415939	138.357525118552
chr16	85436613	85436949	55.2855720341173
chr16	85569112	85569260	147.926143045596
chr16	85588834	85589164	47.6533074397034
chr16	85594888	85595224	58.9796854900987
chr16	85600358	85600694	32.89090240348
chr16	85600956	85601251	36.2058281711389
chr16	85604520	85604849	59.2041204076046
chr16	85644048	85644384	34.6196429880846
chr16	85646928	85647264	37.5159209685733
chr16	87086871	87087207	42.1307244837978
chr16	87755207	87755543	35.1004070903854
chr16	87888109	87888445	71.8768360397482
chr16	88366873	88367166	41.177798739918
chr16	88558057	88558393	71.418592498069
chr16	88803800	88804133	48.4463353639565
chr16	88840279	88840615	42.3292001173322
chr16	89045439	89045775	53.6518035348746
chr16	89058941	89059026	128.768361730867
chr16	89070626	89070802	127.210706054556
chr17	504803	505139	54.3734443708987
chr17	1225344	1225660	53.0601914190664
chr17	1620747	1621066	33.6079537036829
chr17	7740111	7740447	48.6543097695334
chr17	8023529	8023865	53.9323880419125
chr17	8076542	8076770	58.5350322580364
chr17	8323707	8323954	54.9362343595883
chr17	11812062	11812387	84.9739445607037
chr17	12342171	12342500	63.9909163139576
chr17	13413462	13413788	60.1475106525233
chr17	17207802	17208112	37.412547153281
chr17	19913435	19913771	33.5109540941055
chr17	25773899	25774235	70.0236027153414
chr17	25801089	25801425	60.6881531741812
chr17	25871627	25871963	44.7539067487093
chr17	26295259	26295595	49.7611813338723
chr17	26313934	26314191	66.6590475540444
chr17	26500235	26500320	107.344574970339
chr17	26662427	26662706	33.5685559433865
chr17	26854309	26854645	54.9739421379287
chr17	27053954	27054194	33.4382342883954
chr17	27192296	27192632	115.230199446234
chr17	27229966	27230301	39.1798064624702
chr17	27239449	27239733	40.7154829519234
chr17	27506169	27506505	49.8901866591022
chr17	29233127	29233458	33.6161843141861
chr17	30470011	30470347	77.0945837832502
chr17	30669061	30669397	43.0924419742587
chr17	30771235	30771520	35.4587105319313
chr17	32198697	32199033	67.604668730571
chr17	32201721	32202057	52.2100922931751
chr17	32232365	32232701	70.2267387213197
chr17	33213886	33214222	46.3119968083532
chr17	33887771	33888107	92.2513915156891
chr17	33914283	33914350	148.645106738652
chr17	34901253	34901589	31.1434024703673
chr17	35084270	35084606	40.1115133574068
chr17	36981518	36981729	201.451364705245
chr17	37009932	37010265	57.8417908235
chr17	37309116	37309452	33.0864822623011
chr17	38136905	38137006	45.1195121273518
chr17	38231797	38232133	41.384024782534
chr17	38497449	38497779	39.5268233585164
chr17	38689652	38689988	42.5952163244149
chr17	38692662	38692977	39.9037771528781
chr17	38710437	38710758	38.712792741465
chr17	39834711	39835006	46.8360010465928
chr17	39835408	39835744	50.6436892421831
chr17	39845540	39845819	35.4027786233772
chr17	40463527	40463735	31.4730051900809
chr17	40464848	40465184	67.8290980507192
chr17	40467654	40467974	46.0887808731955
chr17	40471978	40472313	67.8546335850955
chr17	40851125	40851461	138.66326993474
chr17	40903020	40903356	59.9693945555812
chr17	40925247	40925583	32.1059982201657
chr17	40927621	40927924	37.6825931365447
chr17	41116402	41116455	31.7947549264008
chr17	41150105	41150441	58.7746347556472
chr17	41393342	41393540	66.7304165296658
chr17	41400448	41400624	50.0385166400632
chr17	41481202	41481538	38.4016117678662
chr17	42092233	42092524	52.8778133336253
chr17	42147895	42148206	33.0749911555906
chr17	42287717	42288041	38.0030943946868
chr17	42323402	42323738	81.4520626126404
chr17	42343969	42344290	98.2568526365653
chr17	42365756	42366092	81.4906946415872
chr17	42976715	42977026	35.4537050397105
chr17	43212663	43212999	35.2458621055877
chr17	43242730	43243066	58.0317071103178
chr17	43354850	43355147	30.52970857007
chr17	45000209	45000545	38.9482405357081
chr17	45000375	45000545	32.5215004241512
chr17	45727129	45727407	35.8742830066538
chr17	45944385	45944721	100.884094500942
chr17	45955086	45955170	109.417089321237
chr17	46129250	46129514	34.5512352846727
chr17	46703786	46704122	58.5286750364428
chr17	46708500	46708836	37.2260597866832
chr17	47049725	47050061	43.6776548865338
chr17	47817175	47817511	104.860235163147
chr17	49230719	49231052	71.1030978294864
chr17	52938478	52938814	71.0617378715913
chr17	53528702	53529013	71.7564654683879
chr17	53894190	53894526	70.0701946955992
chr17	55420358	55420694	45.1135472368511
chr17	55927382	55927691	44.7050774922335
chr17	56408673	56408976	39.9297603450338
chr17	56595496	56595706	32.6600232347803
chr17	56708870	56708971	59.6606319885163
chr17	56708870	56709206	62.7724082334434
chr17	56736347	56736683	124.3263828706
chr17	56756756	56757067	76.1889047463526
chr17	57697038	57697374	39.4935568011619
chr17	57762384	57762720	61.0788280313459
chr17	57863843	57863932	54.4358381193707
chr17	57863843	57864179	56.9189391254146
chr17	58469590	58469925	52.4533437850351
chr17	61509226	61509562	44.2589194964604
chr17	61919946	61920282	49.3961382314232
chr17	62223245	62223550	41.9573829545597
chr17	62533653	62533989	42.8667197720968
chr17	62616118	62616422	36.6768041491504
chr17	64339724	64340060	67.3021924659877
chr17	65370457	65370775	30.2961456659895
chr17	65780490	65780790	55.2170310234293
chr17	66015900	66016232	68.0463608435269
chr17	67043541	67043877	75.9535567480862
chr17	67089445	67089769	67.1396707237033
chr17	72328952	72329288	37.7783835457485
chr17	73029849	73030180	46.7278051253165
chr17	73267203	73267510	37.5380157285017
chr17	74350977	74351306	30.8492070368572
chr17	74402027	74402363	88.0195082983668
chr17	74636998	74637334	72.7311326550103
chr17	74733238	74733565	39.2056926290908
chr17	75118613	75118949	55.0945268647272
chr17	75360071	75360407	89.3428619180655
chr17	75954402	75954701	32.3687553720457
chr17	76246978	76247314	36.013818080116
chr17	76356067	76356382	36.4988078654619
chr17	76661944	76662261	90.0460099641882
chr17	76779867	76780202	38.7385106818626
chr17	79075540	79075876	32.3007940245682
chr17	79367683	79368019	79.665630327249
chr17	80170595	80170931	34.0259159513034
chr17	80245894	80246191	63.130755276422
chr17	80303087	80303414	62.2460150792578
chr17	80419783	80420119	88.0077408913824
chr18	617996	618332	69.5591388906872
chr18	657367	657654	33.5957552623259
chr18	2325405	2325729	56.8794710665691
chr18	2571347	2571664	68.2403052430272
chr18	2854186	2854451	62.6079682405805
chr18	2894341	2894677	67.6099817298542
chr18	3246989	3247246	37.1695978084413
chr18	3448261	3448375	38.2790579311698
chr18	3594275	3594611	46.1901742363877
chr18	3596727	3597063	56.8887608504141
chr18	3603179	3603270	113.574671207789
chr18	3624044	3624360	35.0278486035851
chr18	3624264	3624360	34.1970150275518
chr18	3652855	3653122	57.0548490544642
chr18	6676130	6676466	66.2165315024807
chr18	8943917	8944253	61.9445610050349
chr18	9771517	9771853	36.4750982116802
chr18	9803416	9803752	85.2632343532821
chr18	9869827	9870149	65.8756051193444
chr18	9869978	9870163	65.3292805270293
chr18	9885575	9885893	37.4982425738698
chr18	11925791	11926096	72.7733922061543
chr18	11947205	11947437	167.794817275313
chr18	19774081	19774417	54.7740608315584
chr18	20248026	20248319	61.567995270896
chr18	28259569	28259905	54.7666128089638
chr18	32690699	32691018	80.55025272188
chr18	32870076	32870412	40.2715001290556
chr18	33077774	33078110	56.9715732094256
chr18	33552413	33552749	45.0069000876664
chr18	33780361	33780697	37.3607852411928
chr18	43733219	43733555	62.788215133655
chr18	46307674	46307944	90.1550776260686
chr18	48366442	48366763	38.7208432697182
chr18	53415690	53415824	52.2687330272497
chr18	55250553	55250857	48.1679920595099
chr18	55334074	55334410	58.9158306123419
chr18	67692893	67693155	57.1823105172943
chr18	77267029	77267365	57.8115267894379
chr19	556004	556340	51.4277221846465
chr19	574687	575023	86.148321373245
chr19	597585	597921	48.2193609656687
chr19	907212	907548	67.2779440286581
chr19	909242	909578	47.5129048878645
chr19	944139	944475	121.817973914353
chr19	954843	955134	29.7513762579067
chr19	980494	980830	41.9653092155881
chr19	1021521	1021857	99.6961755499494
chr19	1207872	1208196	74.1786496265699
chr19	1240186	1240522	34.0466686846112
chr19	1383675	1383756	71.6923327751693
chr19	1383675	1383990	51.6873264679726
chr19	1438141	1438477	41.6772357187643
chr19	2263597	2263933	45.7776693455444
chr19	2740045	2740381	42.2986168146514
chr19	2783268	2783578	44.7804724502779
chr19	2819667	2820003	40.0719876984766
chr19	2865389	2865725	34.3736817103761
chr19	2949948	2950284	81.638247650969
chr19	3047711	3048012	49.9383770435299
chr19	3560502	3560838	74.1056116698351
chr19	3721414	3721748	43.649135017258
chr19	3761902	3762097	35.3219932167938
chr19	4539931	4540267	31.467807219791
chr19	4723866	4724164	67.203817257153
chr19	4724569	4724905	39.3387542653407
chr19	5309142	5309414	37.3532516280502
chr19	5680504	5680796	40.4667300137599
chr19	5720059	5720335	47.9506031018666
chr19	7694337	7694653	40.6043159947369
chr19	8483031	8483367	109.716731802229
chr19	9546115	9546414	41.7453994749012
chr19	10305558	10305654	30.3780174046168
chr19	10305558	10305894	31.7591960304124
chr19	10362673	10363009	51.8902730811974
chr19	10527268	10527513	108.962678177148
chr19	10613313	10613615	39.615271470524
chr19	10946960	10947239	34.8770788313984
chr19	10947050	10947296	32.7446982335004
chr19	11671264	11671530	46.2648277817122
chr19	12895348	12895684	69.5114128697781
chr19	12895554	12895684	59.9414129732005
chr19	12947095	12947431	36.8666711011657
chr19	12997031	12997367	48.1799726725055
chr19	12998308	12998635	50.8444960992098
chr19	13213490	13213826	70.5863508702867
chr19	13263722	13264041	68.4330920558104
chr19	13828172	13828508	47.8181217487648
chr19	14117788	14118124	77.320242494031
chr19	17444733	17445026	35.4855259018834
chr19	18043634	18043695	44.6795349773097
chr19	18110443	18110779	44.475563823545
chr19	18485199	18485535	50.3756023161962
chr19	18496861	18497109	46.9401816794572
chr19	18549481	18549817	36.745287532608
chr19	18654850	18655186	67.5708595139097
chr19	19030274	19030472	38.0249337323131
chr19	19170988	19171324	65.7267738936087
chr19	21785667	21786003	50.6795014018215
chr19	29037101	29037427	55.9767051170284
chr19	29097423	29097531	85.8640222717991
chr19	30384595	30384922	67.4589572365977
chr19	33119351	33119687	85.255922994202
chr19	33162742	33163078	54.2996654036106
chr19	33615566	33615902	63.6095402203384
chr19	35464082	35464418	30.7502548443924
chr19	35531907	35532190	50.6974727221445
chr19	35871360	35871684	62.215595972417
chr19	38807758	38808094	90.9717297719208
chr19	39034765	39035101	60.4261377428585
chr19	39309913	39310249	73.0369176405619
chr19	39322415	39322663	41.0913863575455
chr19	39373421	39373757	47.1498496120895
chr19	39893194	39893461	49.9397987462163
chr19	39903039	39903121	55.8364450728975
chr19	40970602	40970938	67.4291609384099
chr19	41328803	41329139	60.4042883454179
chr19	42747309	42747645	38.2437042931329
chr19	42772362	42772666	38.1710756191387
chr19	42954583	42954819	38.5415488821718
chr19	44174261	44174567	31.7309038068242
chr19	44278638	44278974	96.4023742498561
chr19	44668973	44669309	46.7633247761866
chr19	45256701	45256815	94.6913053740211
chr19	45943186	45943279	78.5795007519482
chr19	45946093	45946429	44.1149924636233
chr19	45981812	45981975	49.1813056614525
chr19	46377085	46377421	44.4842715182864
chr19	48395189	48395521	88.3309518710745
chr19	49122364	49122700	73.2464059965315
chr19	49136658	49136994	39.3700407020334
chr19	49376179	49376515	44.513322185836
chr19	49376869	49376954	117.029729036061
chr19	49382035	49382196	141.124730386833
chr19	50083785	50084121	37.9131857585754
chr19	50772905	50773222	59.6576150351933
chr19	50879428	50879764	47.887556208293
chr19	51308011	51308340	32.2347173528212
chr19	51971216	51971552	56.6940098952952
chr19	52011361	52011697	57.888701189951
chr19	52049951	52050258	98.7119481707814
chr19	52051083	52051175	83.2147300513005
chr19	52303661	52303983	38.5028467231987
chr19	53439633	53439969	87.2002050784911
chr19	53664456	53664792	75.313179283552
chr19	54370794	54371130	31.5653095616598
chr19	54618949	54619206	51.0621407863574
chr19	54704794	54704938	39.2729544715851
chr19	54712044	54712380	55.9670184835063
chr19	54713776	54714112	52.8115529996468
chr19	55549661	55549927	59.9503948678561
chr19	55657431	55657762	34.8711293263849
chr19	55727764	55728100	69.8257135964472
chr19	55770506	55770834	81.4564811211794
chr19	56015183	56015443	33.8370697261094
chr19	56146181	56146463	37.9277107324681
chr19	56165004	56165340	35.2838419955183
chr19	56186380	56186681	38.5939256285945
chr19	57901085	57901389	48.651791902445
chr19	58162704	58163040	31.9131325066162
chr19	59031112	59031448	38.8306778508143
chr19	59092547	59092883	43.1532611369603
chr2	3383309	3383617	29.6263020168946
chr2	3622582	3622918	55.0206296237105
chr2	6987419	6987755	68.4882725144455
chr2	7027841	7028165	53.3092042400509
chr2	7034034	7034370	110.488848309091
chr2	7049895	7050231	74.2587775174575
chr2	7148078	7148414	43.9706368079553
chr2	8666302	8666585	56.6991374980796
chr2	8755956	8756292	98.1279166760295
chr2	9034435	9034751	44.1190987259087
chr2	9814053	9814358	44.0235024757805
chr2	9939842	9940178	30.6993962439537
chr2	10509931	10510267	41.7005244438159
chr2	10575007	10575342	38.7701025001164
chr2	11419523	11419828	48.1846599789686
chr2	11606198	11606534	50.4145735817832
chr2	12081504	12081840	67.9925690381702
chr2	12108383	12108480	123.025442917929
chr2	12214406	12214742	47.2949898345929
chr2	12318452	12318788	43.4027443012885
chr2	12417637	12417973	54.9940466646126
chr2	12588979	12589315	41.6607271185258
chr2	12591839	12592141	34.7142157354152
chr2	16594584	16594920	38.9616192666945
chr2	21451381	21451717	42.5411030500389
chr2	24234193	24234529	56.6409777911197
chr2	24299129	24299377	53.1563737239521
chr2	24684589	24684921	45.1184773442304
chr2	26635201	26635530	54.8408356484332
chr2	26991896	26992232	50.2301631524735
chr2	27197201	27197537	38.9300377262112
chr2	27201092	27201428	32.9492756978551
chr2	27273424	27273725	44.9766243809744
chr2	27593209	27593526	42.4800531144171
chr2	28578422	28578758	79.1661577251909
chr2	30475954	30476278	70.1158353750932
chr2	30513727	30513813	89.8375052581733
chr2	32993443	32993779	67.1585328344111
chr2	33119157	33119493	41.5391182851237
chr2	33185807	33186128	62.9426583173955
chr2	38742822	38743158	39.2990507326146
chr2	38870919	38871255	53.6557048594514
chr2	39738925	39739261	51.1834770272911
chr2	43952189	43952463	56.4119105083807
chr2	46486396	46486732	42.076782885924
chr2	46486573	46486732	38.4849120963712
chr2	46567169	46567505	95.3920437326968
chr2	48492302	48492638	54.1103474741109
chr2	48832948	48833284	57.8440595942475
chr2	54816713	54817049	86.9430484805678
chr2	55276096	55276227	31.7542562880989
chr2	55367809	55367952	104.868278116421
chr2	55496331	55496650	49.2025528077536
chr2	62115653	62115817	44.9658994878316
chr2	62523207	62523541	46.6773941256589
chr2	64581903	64582231	41.022041142759
chr2	65248895	65249231	50.7714787475897
chr2	65659731	65660039	35.2809837860103
chr2	66046296	66046599	42.8838358396206
chr2	66708419	66708755	35.9283780639452
chr2	68289994	68290330	69.9060191499689
chr2	68348304	68348411	92.0053623195664
chr2	68362642	68362960	81.9176804203812
chr2	68384665	68384945	49.7990989280769
chr2	68589160	68589496	36.537749408058
chr2	70026253	70026564	54.2037580953386
chr2	70120850	70121186	37.769986357956
chr2	70520406	70520742	33.876462911265
chr2	70914041	70914336	59.2865864569826
chr2	72110110	72110446	77.4793018433324
chr2	74198139	74198475	32.1072343504147
chr2	74208521	74208857	30.336321613612
chr2	74276180	74276430	40.1442730708922
chr2	74682011	74682263	43.3195956258785
chr2	75089445	75089781	61.180409519357
chr2	84198699	84199035	79.2486002583925
chr2	84285036	84285372	48.8908974421167
chr2	85727273	85727609	62.6111591877822
chr2	85814712	85815048	45.2365395247696
chr2	86161303	86161639	77.2210081913447
chr2	86221174	86221301	83.3028046734932
chr2	86416602	86416917	58.5696788084572
chr2	88357032	88357357	42.8542010248687
chr2	91816718	91816946	41.6655856457385
chr2	97303971	97304307	61.9876723364542
chr2	97584430	97584727	57.952200053206
chr2	97589942	97590277	42.7251821832946
chr2	99797455	99797791	40.6145633401865
chr2	102685782	102686118	100.126736381864
chr2	102844243	102844579	33.0279304776381
chr2	102952333	102952669	74.8517698280017
chr2	109211548	109211658	111.049403724688
chr2	112400496	112400832	32.9776961255827
chr2	112812713	112813049	51.8179986395661
chr2	113441481	113441809	74.9199225048243
chr2	113463831	113464161	84.6370187521715
chr2	113770539	113770634	112.200411287647
chr2	118572011	118572347	49.731238238238
chr2	119560579	119560915	64.9551928402265
chr2	121832661	121832997	74.5860517606216
chr2	122288402	122288738	79.6354704316392
chr2	122288568	122288738	77.0641519889621
chr2	127402852	127403188	54.7084786168798
chr2	127431630	127431966	64.6838141168283
chr2	127751929	127752265	50.660305610698
chr2	134876032	134876368	90.0574538924602
chr2	138816023	138816359	72.6826938183458
chr2	138817869	138818166	44.4377932034208
chr2	145340406	145340683	69.3626887451476
chr2	146450733	146451069	65.9260274299944
chr2	152639169	152639505	58.7876462803646
chr2	157192072	157192364	34.5047048200324
chr2	157199058	157199295	32.4775441685839
chr2	158117790	158118126	59.2802876372163
chr2	158180880	158181216	85.370174727502
chr2	158643323	158643659	89.4701116417627
chr2	158755751	158756087	38.1832230057853
chr2	158786580	158786694	109.859944324815
chr2	159991977	159992312	79.8008282359913
chr2	162029615	162029951	65.830336673676
chr2	167232667	167232943	47.2063861210123
chr2	169630724	169630820	98.0810657916456
chr2	169654910	169655246	38.9067507816181
chr2	169708332	169708668	66.92911478653
chr2	169792614	169792950	109.909321533245
chr2	169832734	169833070	107.340600492653
chr2	169868728	169869064	67.9404965226918
chr2	169986139	169986468	37.9726075233499
chr2	170271886	170272217	35.2762546412924
chr2	170430138	170430474	43.4044913382307
chr2	170440688	170440999	79.523456486946
chr2	170999600	170999936	72.3905534332553
chr2	171092643	171092979	71.4585083294289
chr2	171120236	171120572	69.195497866867
chr2	171785486	171785626	33.8399611991864
chr2	173465459	173465792	55.579635382586
chr2	174756067	174756394	62.3670254040518
chr2	176046366	176046702	37.1607154698329
chr2	176800388	176800691	82.2672870647536
chr2	178128186	178128522	49.8794793171708
chr2	178129448	178129773	58.7486892449374
chr2	179134532	179134824	45.1055111005491
chr2	179138497	179138833	76.1707528953059
chr2	179279399	179279735	53.8196163973586
chr2	183874931	183875267	35.1283345190864
chr2	191884939	191885275	46.2929826232749
chr2	192461950	192462286	57.809375024036
chr2	200320339	200320675	36.6136626713671
chr2	208890127	208890463	31.2624813046344
chr2	209436476	209436812	47.859318324501
chr2	216483782	216484118	61.3613330463553
chr2	217957514	217957836	49.3577607849804
chr2	219152522	219152858	59.0289460160478
chr2	219262457	219262717	34.1647330765236
chr2	220082531	220082867	39.9114578825543
chr2	220144135	220144471	63.073399510505
chr2	220374836	220375172	62.6818596407436
chr2	220385912	220386248	37.2688941438055
chr2	220436680	220436950	47.8535397902149
chr2	231578390	231578726	60.597897105669
chr2	233956307	233956609	44.5597751222106
chr2	236369311	236369647	72.2864739320416
chr2	238873662	238873998	87.4293393809495
chr20	809700	810036	55.2688823852617
chr20	1098997	1099333	38.9921324272361
chr20	3890692	3891028	33.0240827810053
chr20	4654322	4654623	47.3562710102771
chr20	5717964	5718300	51.1425610181609
chr20	17906123	17906459	48.9208952679092
chr20	22814589	22814901	46.0633448300405
chr20	26189049	26189201	84.4475669885674
chr20	26189129	26189201	78.331538395773
chr20	26189124	26189229	56.0758497370916
chr20	26189129	26189465	49.9598211442972
chr20	26189999	26190189	115.717375400795
chr20	29636157	29636493	31.153599459133
chr20	30192009	30192256	41.8628450012453
chr20	30195085	30195377	59.3588634873848
chr20	30200669	30201005	35.9935784121704
chr20	30263095	30263431	41.9810612472471
chr20	30263637	30263973	94.0342909229208
chr20	30294498	30294834	55.8240353199685
chr20	30538034	30538370	41.6235358112637
chr20	30795469	30795792	33.9639579939349
chr20	31063091	31063427	41.6655181009519
chr20	31169004	31169340	38.796947989809
chr20	31340203	31340537	84.7234503168576
chr20	31927311	31927647	48.9520490362103
chr20	32006980	32007316	45.9952497912019
chr20	32276740	32277076	63.0798983865695
chr20	32398801	32399128	56.0052809394034
chr20	34638769	34639105	40.7049560467423
chr20	36479150	36479486	45.0528426026893
chr20	36787305	36787641	76.3091689478397
chr20	37063930	37064266	49.3407261998601
chr20	37075135	37075471	50.327237892103
chr20	37576626	37576962	83.7233816124604
chr20	39679282	39679618	46.1050294371637
chr20	42167206	42167542	46.5566464319559
chr20	42319583	42319914	61.1822519194431
chr20	45989390	45989724	127.404169737861
chr20	48406875	48407189	37.7705832287097
chr20	48782587	48782854	74.997215735037
chr20	48808845	48809181	39.278248498821
chr20	48909130	48909433	70.7127682118503
chr20	49307795	49308131	66.8171122210491
chr20	49407215	49407551	35.8861927770875
chr20	49519935	49520271	56.5734552045769
chr20	49545931	49546267	44.9050364109808
chr20	49548146	49548482	44.5228150103668
chr20	50157841	50158174	36.4209927127395
chr20	51791981	51792317	109.127643745666
chr20	53710825	53711161	64.9369818677843
chr20	54967469	54967719	48.0060101696795
chr20	54987218	54987554	77.2736134209221
chr20	55043514	55043791	36.7673070289489
chr20	55985155	55985482	69.3371861921542
chr20	57226044	57226380	46.6783797845703
chr20	57596080	57596416	66.4917710755953
chr20	62694230	62694566	37.4514398463001
chr20	62852515	62852851	83.7228393072844
chr21	15826646	15826971	62.6655680496144
chr21	16126144	16126466	101.766358229319
chr21	16135103	16135439	66.5003352532984
chr21	25644806	25645142	38.3567472870962
chr21	26979678	26980014	37.5671172151386
chr21	27107177	27107513	40.4121131728602
chr21	30365072	30365408	58.2244854219954
chr21	30396952	30397167	44.6985479599134
chr21	30672537	30672873	41.0395686669442
chr21	31014285	31014598	76.8601354304224
chr21	31021706	31022031	56.979027152916
chr21	33110190	33110526	54.5733511533513
chr21	33984814	33985053	30.6141685742627
chr21	34144154	34144469	69.9395044432993
chr21	35296334	35296670	30.0998813991484
chr21	36280778	36281089	144.519803836092
chr21	36399029	36399365	67.3121128488369
chr21	36478579	36478903	59.1598084102297
chr21	36880704	36881040	40.0365273445971
chr21	37692253	37692566	32.6481977133852
chr21	37802285	37802621	64.8029440028012
chr21	40357556	40357881	47.8304057228706
chr21	40685597	40685824	32.2111274348497
chr21	43315316	43315646	59.2142394548577
chr21	43967228	43967564	91.9501913529289
chr21	44394598	44394862	38.9373884578164
chr21	44527601	44527860	58.9203200867591
chr21	45079210	45079546	40.4817486200664
chr21	45148407	45148632	84.4075953704935
chr21	45209220	45209556	66.9069177175209
chr21	45341891	45342054	43.7945528501466
chr21	45441572	45441908	40.13337014976
chr21	45759131	45759242	49.4765800126321
chr21	46274871	46274994	112.915426045064
chr21	46676889	46677225	64.1084819800364
chr21	46780146	46780467	36.2362617525245
chr21	46831389	46831725	72.6617622321425
chr21	47740358	47740694	121.105030231525
chr21	47875675	47876011	78.8563823017118
chr21	47878055	47878293	32.0832021876625
chr22	17081987	17082318	63.2067539239576
chr22	18121262	18121525	40.1107898782166
chr22	18463358	18463694	77.8615362933488
chr22	19096967	19097303	74.461038464128
chr22	19132123	19132240	95.4793634564691
chr22	19159138	19159237	101.919497070982
chr22	19205476	19205812	60.8643261986204
chr22	19304250	19304586	33.9238499683548
chr22	19384628	19384957	70.067743772516
chr22	19406628	19406952	125.701116639529
chr22	19407238	19407574	88.658734256627
chr22	19419154	19419490	64.7278638699335
chr22	19419849	19420184	106.419057017668
chr22	19435142	19435225	40.3215249637752
chr22	19466627	19466963	52.9704231578499
chr22	19466804	19466963	35.0346638314532
chr22	19467080	19467204	29.8925518540958
chr22	19619716	19620052	44.8321824040437
chr22	19628927	19629232	45.9987039269209
chr22	19631348	19631684	37.8808213603116
chr22	19679289	19679532	39.6169149658454
chr22	19710839	19711070	222.505664195297
chr22	19711629	19711945	41.7287526138463
chr22	19767856	19768192	55.2907596619712
chr22	19842591	19842700	46.0049456759226
chr22	19879194	19879311	195.989176793568
chr22	19897453	19897772	44.8409647287074
chr22	19935292	19935628	72.7270288553235
chr22	19958051	19958384	50.5227646413875
chr22	20013081	20013188	132.275383460318
chr22	20046468	20046775	46.5452567272264
chr22	20059428	20059744	34.6778237284083
chr22	20067304	20067640	41.9034469713996
chr22	20072462	20072794	44.3325385606012
chr22	20104716	20104817	106.228683665884
chr22	20104820	20105020	52.3002361113994
chr22	20104824	20105156	37.9683688336009
chr22	20116766	20116827	36.0197801878838
chr22	20116766	20117061	35.3492608338293
chr22	20144523	20144859	41.052591447308
chr22	20255796	20256132	37.6957231327083
chr22	20772461	20772797	67.2366430066295
chr22	20810548	20810686	30.1496657197765
chr22	20810548	20810884	31.3010808120131
chr22	20850800	20851136	64.3867971101933
chr22	20861660	20861995	60.1525931830999
chr22	20861859	20861995	46.158642747985
chr22	20918594	20918930	100.282295478985
chr22	21132107	21132347	204.549455637506
chr22	21138587	21138898	45.3916104777342
chr22	21213052	21213377	97.7605466188253
chr22	21220181	21220231	32.2999168451339
chr22	21220181	21220482	38.9991261881845
chr22	21221893	21222038	154.778250603234
chr22	21240010	21240346	41.5013053676609
chr22	21271329	21271665	77.1450735426272
chr22	21356377	21356542	38.688648790801
chr22	21368508	21368831	74.6750367781924
chr22	21369004	21369340	64.4541361216565
chr22	21392126	21392462	33.6198116361188
chr22	21411032	21411368	52.1801041698033
chr22	21921828	21922129	51.1963621172865
chr22	21983528	21983858	79.631321566471
chr22	21984272	21984608	57.9572556196378
chr22	21986926	21987010	57.156900667964
chr22	21995721	21996016	41.5212481495552
chr22	21996516	21996598	46.3753328798356
chr22	21997318	21997654	68.0673682403323
chr22	21997499	21997654	56.1941965674371
chr22	22006360	22006420	45.9462590115295
chr22	22006514	22006696	35.3738542022486
chr22	22011728	22011968	52.375933109862
chr22	22020364	22020596	58.2284729121666
chr22	22067412	22067573	35.2247197986731
chr22	22067482	22067812	48.9590335350909
chr22	22067688	22067818	53.24426019661
chr22	22089439	22089729	33.0454287400742
chr22	22146126	22146286	154.787745487117
chr22	22230454	22230774	33.9006613689725
chr22	22292380	22292712	73.6062671954085
chr22	22302010	22302346	57.8328352038408
chr22	22307135	22307471	62.3734722382771
chr22	22337056	22337392	128.68750439121
chr22	22339268	22339604	37.8139664231136
chr22	22339472	22339604	30.0062986839074
chr22	22356348	22356674	48.725107554882
chr22	22454667	22455003	41.2931173874172
chr22	22511220	22511556	49.3816101674426
chr22	22711638	22711974	41.8556160884945
chr22	22763647	22763983	35.5791981207631
chr22	22899999	22900335	42.0616534913574
chr22	22918801	22919137	61.5525486259829
chr22	22929403	22929739	46.6602556855086
chr22	23030108	23030444	43.4455204625644
chr22	23035312	23035648	61.3147685893156
chr22	23088175	23088511	51.7120110516098
chr22	23096022	23096358	34.2945702944537
chr22	23112718	23112982	36.3866122169814
chr22	23130888	23131042	49.8855986834673
chr22	23219632	23219968	38.6149196040136
chr22	23285269	23285282	41.8786929960722
chr22	23429049	23429360	50.1457870733591
chr22	23470626	23470962	81.7705961281069
chr22	23470829	23470962	49.0019585673925
chr22	23540058	23540176	35.2410165579891
chr22	23623994	23624330	59.42320204999
chr22	25124935	25125271	87.4361141136666
chr22	30612689	30613025	61.393761164306
chr22	35608008	35608344	47.93707499497
chr22	36764677	36764800	107.999783008083
chr22	36815336	36815672	51.5145772049693
chr22	37638588	37638918	40.4551102404418
chr22	37948708	37949044	57.9658657742793
chr22	39848712	39849048	50.0278792593265
chr22	40316220	40316498	51.3105585160345
chr22	40586492	40586828	56.4362879837467
chr22	40725166	40725502	54.9814198582263
chr22	40948049	40948385	49.6357921229791
chr22	41842699	41842993	43.4142057608979
chr22	42241970	42242306	54.0917812501449
chr22	43011447	43011561	40.2222067574053
chr22	45072603	45072930	58.9200951813549
chr3	4534852	4535188	38.9021374718169
chr3	4573102	4573438	31.404232744801
chr3	4575446	4575758	64.5461429510913
chr3	4685652	4685977	40.3613218508064
chr3	4867603	4867864	51.5680751908105
chr3	5020298	5020634	67.7245988008592
chr3	5020456	5020634	64.7353349553591
chr3	5022026	5022362	68.3920918095939
chr3	5028543	5028846	72.2334777075335
chr3	5058311	5058476	152.307670207942
chr3	5150022	5150297	90.159714158653
chr3	5163743	5164075	42.2685663306862
chr3	5470553	5470889	137.416085686071
chr3	6582722	6583058	51.5930009229975
chr3	8899607	8899943	37.8436995470648
chr3	9687626	9687962	39.0095864507853
chr3	10018658	10018993	57.1819402256993
chr3	10067982	10068169	127.49341560968
chr3	10362681	10363017	60.6823451494424
chr3	12598335	12598671	52.9972744742985
chr3	12598517	12598671	48.7238556691117
chr3	13040943	13041274	45.0317152325171
chr3	13526581	13526917	87.7775470471377
chr3	13588276	13588612	49.2899126690892
chr3	13691889	13692214	30.1196930228701
chr3	14274244	14274501	76.260254570376
chr3	14693133	14693366	49.0371562409299
chr3	15094232	15094568	86.5978302456211
chr3	15140518	15140846	44.4288281980789
chr3	15339106	15339442	31.1621386098761
chr3	15347048	15347384	60.1084075350375
chr3	15419716	15420052	58.6845081962277
chr3	16346173	16346509	68.5239275848963
chr3	20056101	20056437	36.8265736192984
chr3	20064412	20064727	94.3029062703133
chr3	23958384	23958660	39.8757520220903
chr3	23958467	23958720	39.607652833685
chr3	23987362	23987698	44.4964788228906
chr3	24393328	24393543	42.9350005737186
chr3	32750167	32750469	40.354306648676
chr3	33014267	33014603	54.0367982789352
chr3	33095790	33096126	79.8725479810445
chr3	33138632	33138968	54.0446074268976
chr3	33942462	33942798	59.64319839669
chr3	33956295	33956631	44.7824340320244
chr3	36999465	36999801	81.7824591934929
chr3	37011467	37011788	34.0273630146753
chr3	37271269	37271576	56.206625060993
chr3	38028435	38028771	80.99637286131
chr3	38206819	38207155	38.0414024716558
chr3	38765603	38765939	78.8868030989031
chr3	38767203	38767539	36.4921158764904
chr3	39430148	39430484	51.2302306763927
chr3	40350897	40351233	44.185532370788
chr3	41240786	41241122	38.0855258121168
chr3	43728395	43728731	54.6726105709387
chr3	43732323	43732659	32.7835684237287
chr3	44481297	44481633	118.183528271035
chr3	44559741	44560059	69.909479121524
chr3	44770923	44771259	70.2951807076993
chr3	45133759	45134067	73.1283580951624
chr3	45145871	45146207	72.4221477194139
chr3	45179179	45179515	43.9578726083234
chr3	45900575	45900911	39.3316976075989
chr3	46448495	46448824	65.3643201083199
chr3	46530178	46530514	42.4367216296364
chr3	46550720	46551017	101.892619439437
chr3	47029268	47029604	45.8465722699411
chr3	47356773	47357109	48.5930967011173
chr3	47462546	47462882	42.4356003067492
chr3	47517293	47517629	34.5476388638152
chr3	50649441	50649570	35.5392007882891
chr3	52946965	52947301	55.7780653021472
chr3	53381487	53381823	46.6889390782125
chr3	65025473	65025809	85.6072795853942
chr3	69773985	69774321	39.7702604942216
chr3	71257532	71257783	55.5854627839375
chr3	72135550	72135886	92.9619510859686
chr3	72193927	72194263	93.9067362221701
chr3	72212932	72213268	59.1395758787584
chr3	72218760	72219096	51.8486255421393
chr3	72338124	72338449	47.2979255529818
chr3	98302587	98302923	48.2318542141157
chr3	100008216	100008490	39.088601941813
chr3	101249214	101249550	64.5850929764295
chr3	101587589	101587925	35.9453889547419
chr3	105333179	105333515	55.8026513176944
chr3	107823208	107823528	54.7665922942884
chr3	124339439	124339775	61.4305005962793
chr3	126627569	126627890	56.1992919628842
chr3	128134811	128135116	59.5021042743899
chr3	128773537	128773873	46.1583085304714
chr3	129180712	129181031	44.0827833561801
chr3	130568969	130569305	57.9303158939121
chr3	138594593	138594929	89.8729890690304
chr3	138940917	138941253	74.7973559469189
chr3	139007341	139007677	30.8292309459267
chr3	139018351	139018687	87.2769009460303
chr3	141524037	141524285	60.8620538180016
chr3	141741286	141741622	50.1374606988409
chr3	141765185	141765521	51.1773470164372
chr3	142297521	142297728	38.5524956316597
chr3	142720192	142720528	41.6428305749035
chr3	142804049	142804133	114.669995952196
chr3	143002276	143002612	51.6570793038954
chr3	143026456	143026792	58.8592259504098
chr3	143733982	143734318	35.729713962562
chr3	148803541	148803877	43.721017483225
chr3	152038075	152038411	69.6143657226306
chr3	155572169	155572505	51.9322250436595
chr3	156391726	156392062	30.4600025200158
chr3	156827371	156827707	50.9333226625556
chr3	156877824	156878160	46.9178960381618
chr3	167659420	167659756	44.3362706683689
chr3	167875112	167875448	76.7314828565668
chr3	169939909	169940233	36.9792540739126
chr3	170079528	170079860	38.6839774199199
chr3	170447986	170448322	67.4070188405724
chr3	170496497	170496800	79.5602865851934
chr3	170900898	170901234	45.3674178505003
chr3	171783294	171783630	40.1537321001252
chr3	172428845	172429163	30.902035250141
chr3	172724958	172725294	72.391483865838
chr3	177077756	177077879	161.833481158505
chr3	177332818	177333118	38.477794048564
chr3	177888474	177888808	78.5473711963209
chr3	177978659	177978995	51.9323421963825
chr3	182082940	182083252	41.7658735137479
chr3	182502392	182502728	54.3860447212171
chr3	183602542	183602878	41.1936429005004
chr3	183903486	183903822	34.2771924030352
chr3	185655093	185655318	33.8684300814813
chr3	186740231	186740344	124.745998165067
chr3	193378489	193378825	86.9082106312631
chr3	193554717	193554829	41.3785308686966
chr3	193571448	193571738	70.8457603519983
chr3	193628683	193629019	60.12765531955
chr3	193721042	193721172	84.2770246322665
chr3	193973377	193973480	94.8099954217054
chr3	194293132	194293468	62.5264918375842
chr3	195577766	195578102	39.5596661940933
chr3	195805851	195806187	47.2306864883449
chr3	195808769	195809105	51.557123584614
chr3	195835144	195835480	50.3292398815625
chr3	196230421	196230757	42.3457545135427
chr3	196238974	196239310	69.0518714564899
chr3	197171124	197171460	79.5171293694176
chr4	40929	41231	39.2229381962462
chr4	492816	493152	81.1964505476248
chr4	1786894	1787230	40.3948058264491
chr4	4543625	4543961	51.5969805243282
chr4	5005160	5005496	74.5675055955727
chr4	6732366	6732702	70.2728376807551
chr4	6918414	6918586	55.39059567091
chr4	8305291	8305623	130.041691667047
chr4	10182900	10183092	71.8324833391014
chr4	10327728	10328064	68.8893283088706
chr4	13629282	13629551	55.6840833724472
chr4	25314229	25314518	39.4838593927341
chr4	25863256	25863455	35.6459687599
chr4	26321112	26321445	39.0120574328618
chr4	26585494	26585830	35.5500091784912
chr4	38384141	38384447	43.8827213527957
chr4	39460533	39460680	116.764950220173
chr4	39640525	39640861	51.1920994845346
chr4	48245464	48245800	51.1464132124589
chr4	48483665	48484001	34.3192896234264
chr4	48685831	48686150	42.3191303554065
chr4	55408717	55409048	54.3745866791638
chr4	55437431	55437751	66.7812209908301
chr4	56252959	56253164	40.8347222647421
chr4	56253023	56253295	39.1116473529922
chr4	71553895	71554231	34.3723918483918
chr4	71769072	71769167	148.657212376968
chr4	72723514	72723850	93.5894384726064
chr4	74964964	74965293	37.3356676992693
chr4	78783824	78784067	49.2956929430742
chr4	79521070	79521406	62.9211602382187
chr4	79521257	79521406	52.1895048850503
chr4	79531698	79532034	47.0369004712235
chr4	79542564	79542900	54.4634344445306
chr4	79543855	79544191	44.4207595732815
chr4	79551208	79551544	32.0647819918344
chr4	79613230	79613345	134.744450307745
chr4	79642317	79642653	65.4353921078198
chr4	79653740	79654076	74.5487210521972
chr4	81064594	81064757	112.078862387689
chr4	81174741	81175050	48.0690662686794
chr4	83955940	83956276	48.3296362426956
chr4	84551299	84551635	72.6024060134154
chr4	87882840	87883176	83.9846928061713
chr4	87975569	87975905	53.689723795701
chr4	99608046	99608377	38.2736728836423
chr4	100763569	100763905	85.301885350871
chr4	100870161	100870413	30.4106688001606
chr4	103749261	103749583	33.8349937326889
chr4	109035659	109035995	52.3222837211078
chr4	109541483	109541819	46.3964956902684
chr4	110095394	110095674	33.9466653173597
chr4	110736672	110736838	33.2351834689012
chr4	111119711	111120047	58.6421292649234
chr4	111170118	111170207	105.60119171764
chr4	122715645	122715981	51.7458062559793
chr4	122911688	122912024	54.2909044151839
chr4	124270620	124270956	73.6952619606072
chr4	139163408	139163744	51.2588077545502
chr4	140187775	140188111	40.1888213193397
chr4	140364859	140365195	34.9824865021659
chr4	152020485	152020821	52.2278425829595
chr4	160116603	160116918	30.2790944122276
chr4	164087961	164088274	56.4111743127138
chr4	164088226	164088274	53.4661674307484
chr4	164116371	164116707	65.2999451222778
chr4	166248422	166248707	42.106761657768
chr4	173920238	173920547	65.4677523567815
chr4	174139856	174140192	32.8822410387259
chr4	174256335	174256598	36.5795817492571
chr4	175602966	175603302	53.9137111525774
chr4	185372932	185373266	76.5796292515639
chr4	185605962	185606298	65.4939777210982
chr4	185655252	185655588	68.0801338364101
chr5	271429	271693	31.899659557585
chr5	1067841	1068117	39.3737265427521
chr5	1185859	1186195	70.4083557990161
chr5	1199997	1200314	35.3022162917017
chr5	1345146	1345482	45.0437957461661
chr5	1633986	1634296	41.3812177971435
chr5	10294838	10295172	75.7425179791754
chr5	10504255	10504591	43.6901348708091
chr5	10589018	10589354	78.1649023490562
chr5	10734173	10734509	58.7137007963358
chr5	16418639	16418975	81.3780127528064
chr5	33440919	33441132	33.7600017902537
chr5	34553654	34553946	35.8464178839833
chr5	34699897	34700233	64.0782500467168
chr5	34915560	34915865	35.0230007283283
chr5	36151995	36152287	39.1082336274734
chr5	36740013	36740349	43.8987835253123
chr5	36876665	36877001	35.5293982804253
chr5	39167462	39167648	38.7335312434715
chr5	39194595	39194931	33.293524437523
chr5	39399615	39399903	53.7602656448737
chr5	40798280	40798286	33.1537320153905
chr5	40802052	40802388	74.1220493675204
chr5	40835240	40835495	35.4516577504617
chr5	41925209	41925543	38.2114161931417
chr5	42872982	42873318	57.1809070104926
chr5	43040294	43040602	35.1819164322635
chr5	43065025	43065354	44.2838515382961
chr5	53609314	53609477	34.2844300535714
chr5	53621518	53621737	130.287145081717
chr5	55333308	55333615	60.7833996108363
chr5	55419554	55419881	130.214480341562
chr5	55457799	55458127	65.2552203019874
chr5	60274830	60275166	58.9390133392506
chr5	61557460	61557795	79.171368180415
chr5	61601627	61601947	37.7716784864364
chr5	61708424	61708740	76.9469425228242
chr5	64858929	64859136	43.1410583407777
chr5	66300263	66300541	36.0082929014064
chr5	67716496	67716832	66.0750291965845
chr5	67730039	67730375	36.0673048019011
chr5	71462229	71462565	64.9708012097851
chr5	71522700	71523036	31.7452484448498
chr5	71616044	71616307	31.6781620561938
chr5	72143734	72144070	34.4636494927393
chr5	73629819	73630155	51.2820453104471
chr5	75615561	75615897	46.6415491194978
chr5	75668436	75668752	38.8662615595666
chr5	75953808	75954142	70.7465458891276
chr5	76145776	76146112	41.8820115186132
chr5	81653097	81653433	47.943410178552
chr5	85822688	85823007	80.2057307426385
chr5	89940096	89940197	107.583688488108
chr5	89940881	89941217	52.127630829176
chr5	90278977	90279313	104.216007388294
chr5	95048132	95048468	102.192668976277
chr5	95270177	95270513	67.0277492254496
chr5	96271480	96271816	34.6737265365618
chr5	107867151	107867487	57.0793342828473
chr5	109038043	109038379	41.7679751246364
chr5	110427822	110428158	38.1087724791876
chr5	111496287	111496623	52.7881736310373
chr5	111883978	111884290	70.070540152155
[truncated: 794 more rows]
