# Supplementary material for: Variable reproducibility in genome-scale public data: A case study using ENCODE ChIP sequencing resource
Source: FEBS Lett. 2015 Dec 21;589(24):3866–70. doi: 10.1016/j.febslet.2015.11.027 (PMC4686001; doi:10.1016/j.febslet.2015.11.027)
Supplement: Supplementary file advisedPeakLists.zip — This zip archive contains 56 advised peak lists (see main text and supplementary table 1). Files are bed like tab delimited text files, with 4 columns: chromosome, peak start, peak end, and peak score. [file mmc4.zip › K562_None_YY1.bed]

chr1	713840	714160	231.7620136
chr1	805259	805341	35.02907069
chr1	840018	840261	138.82809
chr1	848411	848527	43.11216629
chr1	856429	856759	70.74223518
chr1	859089	859419	58.97640005
chr1	874661	874740	36.06624943
chr1	875606	875922	23.75618704
chr1	877117	877518	65.95914536
chr1	894436	894761	392.0017662
chr1	895782	896159	58.07933263
chr1	902423	902739	30.84872672
chr1	934426	934756	26.63292087
chr1	935414	935744	73.23890332
chr1	936082	936412	23.8475216
chr1	937228	937414	96.07402352
chr1	940365	940697	143.8746264
chr1	948679	948995	24.69311866
chr1	949741	950111	53.48303516
chr1	955402	955732	56.62753912
chr1	999217	999547	28.74892597
chr1	999731	1000047	24.41361055
chr1	1003462	1003778	31.94224227
chr1	1045156	1045493	178.0507375
chr1	1047537	1047853	24.81526787
chr1	1051535	1051762	92.7213106
chr1	1092856	1093186	21.74363177
chr1	1120930	1121246	23.65929265
chr1	1136286	1136602	25.28132007
chr1	1143418	1143552	47.82864118
chr1	1167011	1167791	955.9442638
chr1	1179688	1180004	37.45169465
chr1	1209028	1209371	642.3806217
chr1	1219248	1219564	42.45579492
chr1	1225609	1225950	59.89443925
chr1	1229308	1229508	116.4873227
chr1	1243100	1243545	123.0537002
chr1	1243704	1244167	156.1897702
chr1	1250780	1251110	88.05652029
chr1	1284376	1284456	29.12318357
chr1	1310518	1310756	165.9357352
chr1	1333563	1333893	78.98528589
chr1	1334398	1334862	530.4794774
chr1	1337392	1337708	36.54647115
chr1	1342450	1342838	660.6719943
chr1	1376292	1376640	52.55826899
chr1	1388357	1388673	27.29737795
chr1	1406864	1407180	26.08443366
chr1	1447341	1447454	26.3854299
chr1	1509781	1510425	633.0414667
chr1	1545209	1545525	29.51452645
chr1	1550650	1550980	71.26759076
chr1	1655589	1655905	27.86338373
chr1	1690213	1690543	22.24986965
chr1	1709673	1709993	201.0303757
chr1	1821336	1821632	406.9141919
chr1	1822411	1822641	164.859431
chr1	1840369	1840699	27.15955732
chr1	1850580	1850814	117.0720912
chr1	1875429	1875745	26.8770169
chr1	2063619	2063981	65.44021817
chr1	2064939	2065116	102.915456
chr1	2107347	2107456	37.34525267
chr1	2111834	2112168	56.47629424
chr1	2114972	2115288	36.70931253
chr1	2120952	2121336	55.05970662
chr1	2126027	2126278	84.86759026
chr1	2126411	2126608	39.30964049
chr1	2130560	2130890	73.870858
chr1	2143991	2144415	59.65168515
chr1	2158925	2159255	50.28122065
chr1	2222314	2222562	185.2539575
chr1	2229167	2229487	17.72352091
chr1	2322797	2323411	523.4496882
chr1	2343742	2344062	121.6467169
chr1	2457835	2458160	568.6541162
chr1	2477626	2477942	33.39587457
chr1	2478467	2479000	163.8338008
chr1	2487865	2488221	135.5263492
chr1	2517215	2517531	28.3977408
chr1	2517938	2518273	321.1619523
chr1	3157491	3157821	76.27068568
chr1	3542232	3542548	35.9376222
chr1	3566411	3566731	350.0316031
chr1	3612448	3612764	21.85196528
chr1	3663712	3664042	62.26068356
chr1	3692583	3692913	21.83213207
chr1	3712893	3713198	428.9363538
chr1	3721219	3721535	29.89925016
chr1	3773752	3774082	32.43143724
chr1	3786473	3786793	158.1364199
chr1	3816646	3817650	856.323606
chr1	3817660	3818126	208.857121
chr1	4036029	4036345	37.38476738
chr1	4712694	4713014	120.5389021
chr1	5805870	5806186	38.38987764
chr1	5888496	5888812	23.27552458
chr1	5948600	5948977	171.8191064
chr1	5977863	5978159	516.8653986
chr1	6053698	6054014	28.74233641
chr1	6067496	6067642	99.79008621
chr1	6094584	6094900	28.33074594
chr1	6101544	6101874	20.72865087
chr1	6187728	6188044	25.01318159
chr1	6221709	6222025	25.06044747
chr1	6259467	6259880	455.0667137
chr1	6260041	6260185	38.82421549
chr1	6265217	6265625	56.19625707
chr1	6265931	6266247	34.80255675
chr1	6269346	6269666	65.96130293
chr1	6291936	6292252	23.38510061
chr1	6295803	6296141	374.5303672
chr1	6305254	6305360	75.00051355
chr1	6306778	6307108	28.83221955
chr1	6335632	6336013	42.15607826
chr1	6453174	6453551	67.13793383
chr1	6454034	6454350	24.76215764
chr1	6464732	6465062	23.31321671
chr1	6483501	6483831	77.22814515
chr1	6508801	6509131	22.72229783
chr1	6531515	6531835	149.6185275
chr1	6546576	6546892	33.01430166
chr1	6549946	6550276	35.29572999
chr1	6550558	6550726	112.3699892
chr1	6577619	6577935	22.91008336
chr1	6614266	6614778	607.1363245
chr1	6640324	6640644	187.6212027
chr1	6662570	6662974	119.7688837
chr1	6663038	6663233	41.79010457
chr1	6663780	6664274	225.9803958
chr1	6685074	6685595	760.2461696
chr1	6761522	6762163	579.2962642
chr1	6780232	6780393	76.69789926
chr1	6784118	6784434	23.47488795
chr1	6797430	6797746	26.48622894
chr1	6844507	6844737	121.8222641
chr1	6845434	6845764	84.23929077
chr1	6871703	6872019	45.32101713
chr1	7268039	7268355	23.13419813
chr1	7727622	7727978	81.9788859
chr1	7828612	7828928	28.32478263
chr1	7830007	7830527	56.86147498
chr1	7831369	7831713	88.10870963
chr1	7844026	7844437	58.54757169
chr1	7887201	7887531	99.5519447
chr1	8014227	8014595	45.72609992
chr1	8021414	8021943	72.80531739
chr1	8022733	8023049	40.71079557
chr1	8035352	8035682	21.78023996
chr1	8064765	8065122	57.93194523
chr1	8073204	8073520	25.28051004
chr1	8086216	8086546	23.08242886
chr1	8122237	8122553	36.85963053
chr1	8167018	8167131	51.03016044
chr1	8182830	8183362	320.9807897
chr1	8225724	8226040	30.20179099
chr1	8257835	8258165	53.73149186
chr1	8585796	8586322	103.9635375
chr1	8602313	8602404	60.42263156
chr1	8686342	8686658	49.07869387
chr1	8761591	8761907	22.831056
chr1	8763357	8763604	107.1658015
chr1	8824052	8824368	33.92019165
chr1	8874958	8875274	34.35007357
chr1	8877566	8877886	168.1389245
chr1	8877921	8878073	26.34133996
chr1	8904547	8904863	24.83893114
chr1	8908919	8909268	52.72349342
chr1	8918217	8918533	30.44751929
chr1	8933662	8933978	26.06056968
chr1	8936810	8937130	263.8543187
chr1	8938021	8938371	380.0582343
chr1	8938984	8939203	93.05813075
chr1	8978254	8978570	28.54734411
chr1	9053088	9053223	54.52185749
chr1	9065202	9065518	22.01939582
chr1	9084799	9085115	25.43272331
chr1	9131607	9131937	90.31785042
chr1	9170839	9171169	22.5890335
chr1	9294797	9294957	51.36944448
chr1	9383051	9383367	24.41316427
chr1	9488883	9489218	48.15028753
chr1	9555388	9555708	115.3195576
chr1	9599459	9599626	36.46418077
chr1	9599667	9599812	58.62748306
chr1	9601155	9601471	26.98070145
chr1	9648488	9648818	23.71009044
chr1	9653428	9653835	63.56294138
chr1	9679838	9680154	24.542389
chr1	9687046	9687362	108.4359569
chr1	9689768	9690098	39.83582256
chr1	9747118	9747434	36.74906204
chr1	9749208	9749538	21.21634925
chr1	9762309	9762625	37.2447461
chr1	9777794	9778110	31.50044993
chr1	9779183	9779503	169.0585107
chr1	9781895	9782211	23.59073909
chr1	9785083	9785418	60.04188056
chr1	9883853	9884182	543.1371312
chr1	9927546	9927897	49.27351071
chr1	9970202	9970326	49.02523174
chr1	9970610	9970940	113.2366828
chr1	9989446	9989778	210.071536
chr1	10003394	10003656	145.4576839
chr1	10092865	10093247	461.3141709
chr1	10270449	10270765	32.78215893
chr1	10271372	10271724	114.2817421
chr1	10271991	10272307	23.55849179
chr1	10458894	10459021	46.3486281
chr1	10459036	10459356	157.0865916
chr1	10475389	10475705	55.6631811
chr1	10488102	10488418	22.79233
chr1	10490349	10490533	115.4877908
chr1	10532489	10532869	94.94847075
chr1	10533215	10533531	35.97263682
chr1	10534847	10535205	642.4216299
chr1	10554749	10555079	22.08680655
chr1	10570755	10571071	22.46381187
chr1	10706466	10706782	22.39252055
chr1	10856637	10856967	28.84463519
chr1	11021096	11021412	26.88062198
chr1	11043972	11044288	22.43292299
chr1	11071730	11072046	37.53023587
chr1	11072555	11072888	573.7785614
chr1	11120038	11120354	26.62837816
chr1	11159557	11160025	620.6125609
chr1	11322687	11323039	75.3285345
chr1	11333144	11333733	637.8318122
chr1	11380247	11380563	34.3945049
chr1	11610782	11610895	49.39195632
chr1	11710500	11710830	32.20823948
chr1	11722763	11723093	92.58380033
chr1	11724111	11724441	58.73976795
chr1	11741129	11741264	28.85256341
chr1	11741494	11741654	46.64912432
chr1	11771669	11771812	53.04932108
chr1	11779807	11780137	27.17971746
chr1	11795923	11796256	49.09600444
chr1	11796870	11797194	314.4411185
chr1	11845217	11845547	29.94456014
chr1	11856579	11856895	44.8695809
chr1	11857820	11858150	79.83748327
chr1	11858526	11858664	50.03224642
chr1	11861073	11861389	21.88092442
chr1	11865909	11866278	438.8396115
chr1	11898739	11899069	22.66875638
chr1	11902393	11902709	35.34686008
chr1	11935194	11935510	33.44393177
chr1	11942996	11943085	42.72052333
chr1	11943086	11943302	93.22692465
chr1	11952052	11952368	22.12649843
chr1	11968464	11968887	207.2630057
chr1	11969506	11969826	183.9087523
chr1	11994671	11994987	78.34547482
chr1	12040359	12040724	672.3452909
chr1	12074320	12074636	24.62229293
chr1	12079141	12079513	46.0184374
chr1	12112104	12112420	26.14048179
chr1	12117995	12118311	29.64481263
chr1	12135634	12135964	92.93800161
chr1	12141779	12142109	175.304637
chr1	12178680	12179016	69.20298245
chr1	12184913	12185243	23.87869352
chr1	12209357	12209687	27.61372361
chr1	12209863	12210183	190.5009249
chr1	12221927	12222257	45.83494624
chr1	12226902	12227249	65.12582053
chr1	12227895	12228029	28.47774292
chr1	12228242	12228354	37.49745233
chr1	12268929	12269264	45.41230984
chr1	12289913	12290253	414.6688712
chr1	12336366	12336682	23.72298314
chr1	12468668	12468988	97.46327324
chr1	12493277	12493614	51.51364802
chr1	12508993	12509309	22.85840866
chr1	12570694	12571014	374.7230102
chr1	12584997	12585094	51.09550225
chr1	12588550	12588915	60.33661617
chr1	12601509	12601825	24.58518159
chr1	12609200	12609516	35.90720893
chr1	12609855	12610171	22.47938464
chr1	12664467	12664783	42.98092416
chr1	12678096	12678426	60.54806163
chr1	12717573	12718008	145.8209473
chr1	13870494	13870810	25.68126823
chr1	13958988	13959304	27.37789459
chr1	14026528	14026848	258.3123788
chr1	14075611	14075854	100.465768
chr1	14135199	14135515	49.584779
chr1	14286865	14287185	72.14727134
chr1	14475872	14476188	22.44032688
chr1	14762104	14762420	22.1612587
chr1	14955962	14956278	37.21310156
chr1	15104338	15104676	140.1500765
chr1	15111750	15112066	45.67791426
chr1	15131162	15131478	22.82831205
chr1	15164444	15164760	31.83332846
chr1	15364671	15364987	38.83597906
chr1	15455030	15455346	22.6965173
chr1	15545022	15545352	103.9886302
chr1	15573544	15573864	188.7461933
chr1	15618225	15618541	25.45889484
chr1	15638443	15638610	76.47187257
chr1	15662354	15662670	25.78608256
chr1	15672392	15672708	31.22939625
chr1	15679028	15679344	33.43527304
chr1	15726286	15726602	31.39493804
chr1	15736310	15736525	107.5900085
chr1	15748269	15748585	23.77169724
chr1	15750600	15750916	49.15337019
chr1	15771006	15771336	25.65925165
chr1	15775641	15775957	40.204631
chr1	15850591	15850761	100.0067626
chr1	15851724	15852040	27.62346469
chr1	15853075	15853595	59.84532757
chr1	15870242	15870558	33.03608582
chr1	15936330	15936417	54.8426611
chr1	15943884	15944086	101.3131488
chr1	16010636	16010966	80.39851865
chr1	16018841	16019157	25.37162998
chr1	16067852	16068182	25.42622894
chr1	16158622	16158952	104.9550464
chr1	16159601	16160125	97.13078693
chr1	16160762	16161078	23.53497483
chr1	16161271	16161756	1157.415367
chr1	16162166	16162388	78.97372116
chr1	16162660	16162988	243.5909382
chr1	16173821	16174324	58.47391888
chr1	16175757	16176131	196.0524372
chr1	16176476	16176778	463.6705485
chr1	16219720	16220040	160.2485667
chr1	16276050	16276380	107.3679288
chr1	16279208	16279524	31.9816393
chr1	16302242	16302731	1009.04767
chr1	16339225	16339541	30.27690709
chr1	16341194	16341510	28.68733728
chr1	16343973	16344326	63.40435487
chr1	16359326	16359656	44.03027392
chr1	16375218	16375548	122.3409219
chr1	16380514	16380830	27.09862662
chr1	16382080	16382396	26.08053704
chr1	16382593	16382923	27.71878194
chr1	16393898	16394214	36.90277946
chr1	16399977	16400307	24.04951255
chr1	16402565	16402881	27.32649111
chr1	16405382	16405744	44.49189151
chr1	16407149	16407479	64.54546673
chr1	16408843	16409173	21.10697061
chr1	16470242	16470455	129.9305225
chr1	16472778	16473155	52.04170613
chr1	16473375	16473691	35.84257563
chr1	16490612	16490928	25.84661441
chr1	16494411	16494546	47.60722588
chr1	16510282	16510598	39.08661822
chr1	16514264	16514594	72.85056826
chr1	16533495	16533811	59.84587724
chr1	16543493	16543809	57.13173401
chr1	16563532	16563942	66.43812296
chr1	16678720	16679214	371.8458373
chr1	16693372	16693901	1303.762172
chr1	16694066	16694258	30.28341729
chr1	16757096	16757412	22.78302215
chr1	16767068	16767238	92.53013605
chr1	16845916	16846232	27.31632652
chr1	16893231	16893551	16.49228342
chr1	16929001	16929116	63.18041164
chr1	16951441	16951775	62.86536121
chr1	16970599	16970915	26.58067341
chr1	16971128	16971378	127.5046566
chr1	17004610	17004926	23.25490396
chr1	17029646	17029962	24.04626666
chr1	17036281	17036597	22.38143413
chr1	17222629	17222885	55.18872945
chr1	17229588	17229918	98.6799427
chr1	17231117	17231433	25.85619806
chr1	17231547	17232068	72.35942893
chr1	17249532	17249848	31.47344625
chr1	17338394	17338573	104.4052517
chr1	17380200	17380668	627.1830651
chr1	17386159	17386498	56.39283584
chr1	17452282	17452612	49.64121554
chr1	17563587	17563917	22.55921442
chr1	17659703	17660019	28.69913073
chr1	17686835	17687155	173.262703
chr1	17731487	17731647	53.75972375
chr1	17746359	17746689	58.78805121
chr1	17764328	17764658	20.96386315
chr1	17764967	17765204	113.1706201
chr1	17799369	17799685	36.13216495
chr1	17820735	17821065	33.80772236
chr1	18543918	18544248	67.80098522
chr1	18650768	18651088	216.6702021
chr1	18761509	18761825	26.1372699
chr1	18812727	18813043	30.4805357
chr1	18861368	18861684	30.44617833
chr1	18911232	18911548	29.56635117
chr1	19133827	19134143	23.21356845
chr1	19171238	19171554	39.29002957
chr1	19181081	19181479	85.46511445
chr1	19205061	19205377	34.20482182
chr1	19229328	19229658	88.14088679
chr1	19235352	19235668	31.58042626
chr1	19239570	19239931	65.55547759
chr1	19536232	19536311	24.86839678
chr1	19536572	19536925	408.2771635
chr1	19577854	19578155	559.611712
chr1	19638401	19638731	22.03499329
chr1	19639115	19639460	52.45441676
chr1	19667934	19668250	24.18207747
chr1	19812010	19812092	31.52098052
chr1	19812379	19812718	49.99819921
chr1	19923381	19923701	196.6621874
chr1	20042038	20042424	84.81478928
chr1	20088708	20089024	22.43086521
chr1	20137742	20138072	24.98888232
chr1	20196571	20196887	23.96681711
chr1	20204883	20205145	326.5380788
chr1	20208647	20208967	324.8388503
chr1	20478815	20479164	45.25594907
chr1	20511819	20512135	23.26988075
chr1	20512278	20512594	25.69844677
chr1	20512964	20513280	30.45618735
chr1	20514408	20514724	23.43254807
chr1	20521724	20522040	27.85995011
chr1	20703407	20703737	61.87564767
chr1	20820309	20820625	23.78846954
chr1	20848834	20849150	27.42718811
chr1	20901751	20902067	32.82452495
chr1	20924664	20924980	28.61982438
chr1	20927710	20927863	51.89289494
chr1	20929921	20930259	166.5987791
chr1	20959923	20960064	88.67436466
chr1	20987756	20987958	55.55723216
chr1	20988539	20988855	25.21684679
chr1	21112972	21113330	501.7423946
chr1	21113794	21114114	190.8452313
chr1	21476549	21476865	27.66817756
chr1	21503067	21503495	487.036469
chr1	21503889	21504205	25.2145352
chr1	21581725	21582055	26.6991588
chr1	21596704	21597020	39.20400044
chr1	21646595	21646948	63.1618768
chr1	21671828	21672158	47.65434061
chr1	21676208	21676538	94.43344464
chr1	21728352	21728668	41.84662312
chr1	21780465	21780658	69.66593985
chr1	21815314	21815630	40.05825936
chr1	21835552	21835882	21.91127964
chr1	21866367	21866683	25.60082413
chr1	21934557	21934887	118.7358726
chr1	21939632	21939948	27.68543792
chr1	21958637	21958716	33.89052054
chr1	21966277	21966593	23.49375343
chr1	21974385	21974741	611.1905804
chr1	21985787	21985909	68.4573189
chr1	21990104	21990420	21.93889945
chr1	21995682	21996058	53.81107488
chr1	22107856	22108172	26.23311064
chr1	22108912	22109232	100.7006058
chr1	22109401	22109711	104.9772686
chr1	22110152	22110239	87.66460228
chr1	22110578	22110908	54.09721715
chr1	22118229	22118397	52.46844477
chr1	22140128	22140444	41.32175143
chr1	22179548	22179878	78.57610052
chr1	22213356	22213672	22.79533422
chr1	22247295	22247611	28.68380556
chr1	22263870	22264200	31.02960117
chr1	22290481	22290811	26.02076669
chr1	22302250	22302566	22.30956753
chr1	22345448	22345764	38.06352331
chr1	22352296	22352711	98.95035925
chr1	22379107	22379313	107.8779714
chr1	22379563	22379855	195.4281396
chr1	22529956	22530106	68.21927826
chr1	22593721	22593870	51.65566645
chr1	22611943	22612273	115.9014391
chr1	22648493	22648809	28.8510626
chr1	22691306	22691539	159.8083518
chr1	22743065	22743395	26.26926135
chr1	22778210	22778552	854.6239148
chr1	22938006	22938322	27.66964821
chr1	22965796	22966112	34.48304827
chr1	22968535	22968865	22.53917954
chr1	23003031	23003347	26.8066039
chr1	23256835	23257151	28.04615142
chr1	23302856	23303176	240.053985
chr1	23345703	23346083	143.9454603
chr1	23346714	23346893	63.97225337
chr1	23412745	23413061	23.49973312
chr1	23494183	23494513	103.0186778
chr1	23495138	23495468	79.93641242
chr1	23504145	23504461	34.17331793
chr1	23669750	23670066	22.54798086
chr1	23670624	23670944	225.2975683
chr1	23671058	23671377	354.9818248
chr1	23694560	23694890	78.54583321
chr1	23695402	23695592	97.22130089
chr1	23697501	23697817	24.82525398
chr1	23730463	23730793	31.2905716
chr1	23732638	23732747	56.98126367
chr1	23748896	23749212	27.41676859
chr1	23810567	23810741	78.07974862
chr1	23811036	23811352	22.24796356
chr1	23856653	23856761	42.24905548
chr1	23857193	23857559	89.33133317
chr1	23857790	23858159	54.36600783
chr1	23866238	23866568	103.0518603
chr1	23881229	23881741	94.18217153
chr1	23885879	23886199	296.5160015
chr1	23923503	23923833	92.78506558
chr1	23963928	23964258	58.85017904
chr1	23984210	23984526	23.86863453
chr1	24018162	24018542	585.9451889
chr1	24069833	24070162	370.5830922
chr1	24071397	24071713	31.31227806
chr1	24104383	24104547	94.09759825
chr1	24104828	24105158	48.80881123
chr1	24105362	24105678	24.1737934
chr1	24117396	24117733	595.3286392
chr1	24119859	24120175	21.80637042
chr1	24125951	24126292	84.4765371
chr1	24127199	24127534	71.77114312
chr1	24136194	24136527	49.78820786
chr1	24137301	24137631	65.33422737
chr1	24151721	24152060	627.8185242
chr1	24194794	24195330	51.04692
chr1	24281615	24281931	27.26979208
chr1	24285468	24285798	100.147412
chr1	24286034	24286691	550.2892514
chr1	24306402	24306920	309.1457423
chr1	24435420	24435736	26.08185674
chr1	24476446	24476762	27.69853342
chr1	24476981	24477297	24.23019989
chr1	24526039	24526355	22.56879684
chr1	24575387	24575703	26.82900647
chr1	24621001	24621080	40.67556366
chr1	24648687	24649003	24.06111185
chr1	24740037	24740116	37.232368
chr1	24741897	24742229	59.4952737
chr1	24745784	24746100	24.14447161
chr1	24807671	24807987	37.28661895
chr1	24829197	24829560	59.13087234
chr1	24862320	24862636	35.33142193
chr1	24968372	24968581	136.32618
chr1	24969348	24969500	33.8784394
chr1	24969681	24970223	289.2769634
chr1	25031826	25032142	32.55838602
chr1	25062448	25062764	32.02201312
chr1	25071309	25071639	21.07279223
chr1	25071763	25072093	57.30740936
chr1	25072300	25072616	22.84983244
chr1	25073131	25073461	90.00097493
chr1	25092201	25092576	113.1053784
chr1	25144483	25144799	23.47387574
chr1	25235944	25236260	37.6891001
chr1	25258802	25259118	26.45629039
chr1	25363689	25364005	47.04926618
chr1	25409026	25409342	22.84924676
chr1	25427929	25428259	22.21556054
chr1	25435931	25436261	99.84148017
chr1	25558793	25559113	215.661354
chr1	25559169	25559429	37.07079763
chr1	25566350	25566680	77.19699627
chr1	25574183	25574534	78.34818391
chr1	25604932	25605248	32.92368407
chr1	25610939	25611255	32.45843577
chr1	25665285	25665490	51.58504351
chr1	25687765	25688081	31.09826585
chr1	25741069	25741385	28.42265993
chr1	25755568	25755884	34.20550492
chr1	25756569	25756783	140.0422748
chr1	25757365	25757732	68.17147918
chr1	25869968	25870327	66.17952896
chr1	25876029	25876359	23.57826271
chr1	25880620	25880936	34.25889439
chr1	26068996	26069312	22.77362365
chr1	26126798	26127114	29.33644062
chr1	26146356	26146686	73.01408976
chr1	26181159	26181475	42.08679825
chr1	26185704	26186040	237.0910331
chr1	26202007	26202089	31.10847038
chr1	26215145	26215461	27.07705078
chr1	26221889	26222237	70.11369054
chr1	26227862	26228178	30.25431161
chr1	26231535	26231684	76.22826061
chr1	26232825	26232977	52.51744575
chr1	26232981	26233176	57.65814522
chr1	26250266	26250582	35.94594649
chr1	26276147	26276463	27.70869097
chr1	26324490	26324988	309.8921217
chr1	26361879	26362209	98.1712178
chr1	26362457	26362787	28.59017729
chr1	26396808	26397138	158.0303421
chr1	26437507	26437648	39.97684557
chr1	26438159	26438555	578.3577127
chr1	26488351	26488667	53.56879089
chr1	26490669	26490989	191.9983159
chr1	26496160	26496574	57.2495608
chr1	26527635	26527951	24.37275257
chr1	26560670	26560790	42.2194045
chr1	26606277	26606643	72.91403845
chr1	26632162	26632522	56.70857754
chr1	26632824	26633264	743.8003288
chr1	26648017	26648347	22.93563218
chr1	26690293	26690634	53.97069238
chr1	26704224	26704372	63.7253973
chr1	26718006	26718322	29.62147943
chr1	26722788	26723104	43.10731119
chr1	26735068	26735384	28.57387817
chr1	26743546	26743876	24.71515826
chr1	26758661	26758991	26.55198504
chr1	26799114	26799476	427.4524656
chr1	26804300	26804616	21.99281241
chr1	26826839	26826918	43.27045613
chr1	26827589	26827927	132.5659628
chr1	26844153	26844469	41.26492594
chr1	26868320	26868636	27.31219585
chr1	26946719	26947063	55.94472935
chr1	26947388	26947506	28.45580145
chr1	26947701	26948172	105.1749694
chr1	26962421	26962764	138.8327257
chr1	26963350	26963753	62.29263855
chr1	27004041	27004371	23.58821404
chr1	27017040	27017356	35.66698152
chr1	27018729	27019059	80.62479599
chr1	27019390	27019750	167.2742167
chr1	27020126	27020442	21.79227839
chr1	27021062	27021378	31.82601665
chr1	27021906	27022446	528.0901914
chr1	27022743	27023073	28.14750474
chr1	27023246	27023568	229.2810655
chr1	27024012	27024332	208.038616
chr1	27049876	27050246	65.63216687
chr1	27070578	27070926	74.93536823
chr1	27112510	27112826	29.64324336
chr1	27113335	27113665	122.2054723
chr1	27114056	27114778	727.9311337
chr1	27115023	27115339	22.99975174
chr1	27115651	27115981	56.78244729
chr1	27118207	27118523	33.15387143
chr1	27153006	27153258	77.13185011
chr1	27179581	27179897	21.78908453
chr1	27189219	27189549	22.00891183
chr1	27191524	27191873	67.04783857
chr1	27192143	27192269	25.4472615
chr1	27216051	27216367	23.6024732
chr1	27226717	27227082	881.876598
chr1	27227407	27227723	25.00325924
chr1	27248143	27248287	33.79327846
chr1	27353587	27353903	40.41399912
chr1	27372384	27372714	60.61205747
chr1	27376275	27376505	305.6830952
chr1	27377676	27377992	33.25796435
chr1	27400756	27401072	29.77574095
chr1	27423917	27424247	22.11736258
chr1	27429199	27429529	25.5176938
chr1	27435777	27435879	44.5718583
chr1	27472541	27472620	45.52193133
chr1	27481499	27481717	105.1340961
chr1	27560636	27561050	64.12126781
chr1	27627295	27627625	28.12288564
chr1	27648506	27648957	329.1905294
chr1	27668286	27668616	23.51458918
chr1	27677725	27678055	22.19114314
chr1	27683999	27684335	53.73120866
chr1	27691888	27692225	84.87430173
chr1	27692942	27693208	162.5850715
chr1	27693449	27693555	28.84475201
chr1	27718768	27719098	84.22700804
chr1	27721907	27722237	33.46074115
chr1	27743077	27743393	26.787183
chr1	27744848	27745058	157.5634287
chr1	27816478	27816818	650.7346543
chr1	27817016	27817332	30.74030481
chr1	27853700	27854016	23.64901303
chr1	27869215	27869535	331.6767165
chr1	27883282	27883648	53.09651014
chr1	27895060	27895397	58.95792547
chr1	27930511	27930841	80.00117525
chr1	27986519	27986717	127.5382166
chr1	27993419	27993749	71.29376013
chr1	27995666	27995996	23.61150001
chr1	27998791	27999107	38.06777638
chr1	28052481	28052673	137.3634284
chr1	28157173	28157588	690.6290622
chr1	28158117	28158433	33.70061175
chr1	28240933	28241391	1018.653476
chr1	28392497	28392813	33.33766972
chr1	28414908	28415224	36.69680321
chr1	28439414	28439730	26.10855907
chr1	28559336	28559655	604.5905481
chr1	28562347	28562826	201.2993628
chr1	28563348	28563664	26.8978364
chr1	28574983	28575299	33.74718179
chr1	28585855	28586185	57.95739271
chr1	28655244	28655651	614.1290899
chr1	28672674	28672990	37.00825241
chr1	28678507	28678656	84.99883472
chr1	28695970	28696348	602.3260462
chr1	28722118	28722434	23.55170025
chr1	28743867	28744183	33.93571643
chr1	28831436	28831752	25.85306406
chr1	28831946	28832631	114.8469066
chr1	28836567	28836883	34.19329633
chr1	28836892	28837222	35.87557074
chr1	28838057	28838387	126.9778065
chr1	28842206	28842603	59.22301539
chr1	28844544	28844874	30.09098088
chr1	28844968	28845298	67.67641754
chr1	28878814	28879130	41.62500736
chr1	28879340	28879808	361.7477689
chr1	28908297	28908592	128.5970057
chr1	28929320	28929636	24.1560818
chr1	28950376	28950692	30.05020502
chr1	28969432	28969689	125.5358103
chr1	28969733	28970053	96.27136418
chr1	28971079	28971395	48.4973324
chr1	28974677	28974763	45.77159194
chr1	28975052	28975316	138.9237802
chr1	28975490	28975820	88.42491954
chr1	28995081	28995411	70.07007681
chr1	28995556	28995872	24.50493212
chr1	29063325	29063794	126.1455703
chr1	29074416	29074736	154.7213876
chr1	29111641	29111957	21.8238938
chr1	29203723	29204080	47.86818072
chr1	29208605	29208935	117.9056522
chr1	29210142	29210704	83.28844425
chr1	29211477	29211793	22.80293946
chr1	29213460	29213776	25.50254418
chr1	29241061	29241393	62.28441962
chr1	29253339	29253685	76.84943569
chr1	29254602	29254918	42.1493948
chr1	29302815	29303131	23.05870379
chr1	29451101	29451266	93.06171547
chr1	29483187	29483503	30.37920965
chr1	29507844	29508170	417.0631094
chr1	29508513	29508607	31.58984946
chr1	29529401	29529717	22.15804103
chr1	29557303	29557633	95.61931793
chr1	29562782	29563112	60.75164528
chr1	29585860	29586176	24.64178578
chr1	30117720	30118036	30.12990463
chr1	30702863	30703209	217.1356899
chr1	31000748	31001064	32.03394038
chr1	31180970	31181300	23.41190116
chr1	31191508	31191882	67.8460851
chr1	31192050	31192380	33.40322746
chr1	31200562	31200878	22.85918992
chr1	31211033	31211376	198.6793486
chr1	31223489	31223805	25.98976901
chr1	31231700	31232016	24.51833944
chr1	31233344	31233660	35.09212748
chr1	31238785	31239101	46.66570297
chr1	31241980	31242406	70.47349856
chr1	31250790	31250905	47.036496
chr1	31251205	31251572	56.53936022
chr1	31252280	31252596	30.39854861
chr1	31274596	31274926	29.5278991
chr1	31320354	31320670	25.07026848
chr1	31327000	31327330	104.2442211
chr1	31365613	31365929	28.19168992
chr1	31375101	31375200	43.4075588
chr1	31386790	31387106	32.51836127
chr1	31439608	31439924	23.24673799
chr1	31538381	31538757	527.8688509
chr1	31611597	31611927	88.44308916
chr1	31628044	31628374	46.50056935
chr1	31643717	31644069	97.09669499
chr1	31654313	31654643	25.20545803
chr1	31655187	31655503	28.27997084
chr1	31769409	31769748	423.6885299
chr1	31867482	31867812	23.39143684
chr1	31886049	31886203	45.71290829
chr1	31973192	31973508	30.66282353
chr1	32078923	32079239	23.91380567
chr1	32110029	32110272	122.7532125
chr1	32110496	32110944	842.0459693
chr1	32131759	32132075	28.55955946
chr1	32159875	32160191	28.8174462
chr1	32170809	32171139	49.97741333
chr1	32180746	32181062	22.92446546
chr1	32208475	32208791	39.40940044
chr1	32244661	32244981	69.31244583
chr1	32254825	32255141	62.52154432
chr1	32281560	32281890	69.16706964
chr1	32292691	32293024	59.43375257
chr1	32321190	32321506	29.39145856
chr1	32338434	32338750	39.00620588
chr1	32354875	32355191	32.64733348
chr1	32403341	32403661	211.52274
chr1	32403855	32404070	101.3931232
chr1	32405365	32405794	89.36630376
chr1	32409917	32410263	72.42061845
chr1	32421684	32422000	27.33427291
chr1	32429698	32430028	53.52264741
chr1	32479208	32479538	34.89234776
chr1	32479817	32480133	22.38562747
chr1	32538438	32538758	209.7276939
chr1	32569834	32570150	28.12119388
chr1	32573494	32573824	506.721507
chr1	32645281	32645440	84.0484139
chr1	32665832	32666251	121.9853388
chr1	32671096	32671416	192.7295409
chr1	32681289	32681620	79.69724408
chr1	32687732	32688094	64.20372373
chr1	32713802	32714118	22.8216832
chr1	32757613	32757993	364.3152092
chr1	32770889	32771205	27.93274966
chr1	32800738	32801068	25.12402589
chr1	32801762	32801930	94.59428283
chr1	32816592	32816908	25.02691033
chr1	32856510	32856826	25.31348402
chr1	32859833	32860161	399.0598437
chr1	32879538	32879854	38.6862927
chr1	32914658	32915020	174.8485218
chr1	32966058	32966578	313.8988066
chr1	33005273	33005464	106.5863983
chr1	33115945	33116273	193.5891823
chr1	33116384	33116841	410.9926206
chr1	33177936	33178100	86.70549008
chr1	33190700	33191016	23.73359429
chr1	33207134	33207701	56.57713184
chr1	33221399	33221715	33.56324334
chr1	33222955	33223271	24.17695548
chr1	33238589	33238943	65.16872525
chr1	33283076	33283465	351.4708113
chr1	33336163	33336479	23.78344709
chr1	33342258	33342588	27.44158993
chr1	33352164	33352499	72.94939819
chr1	33430450	33430751	569.1508314
chr1	33454827	33455143	30.14924614
chr1	33502290	33502620	101.5482406
chr1	33520734	33521050	33.05934791
chr1	33551992	33552308	32.97288937
chr1	33563375	33563691	23.83588206
chr1	33592685	33593001	85.87830765
chr1	33595885	33596215	82.87828662
chr1	33647502	33647818	22.67191449
chr1	33722542	33722858	42.05678143
chr1	33764248	33764578	84.18102016
chr1	33768036	33768366	139.1860776
chr1	33807759	33808112	57.17218805
chr1	33814831	33815147	25.98999606
chr1	33815581	33815769	87.1771657
chr1	33832378	33832694	25.41239541
chr1	33833368	33833698	26.11035763
chr1	33938057	33938414	55.87276292
chr1	34078510	34078826	23.52814277
chr1	34090578	34090894	24.13547376
chr1	34844784	34844874	50.06992258
chr1	35192455	35192771	32.86342672
chr1	35309785	35310101	23.82538539
chr1	35318225	35318541	32.85732994
chr1	35325407	35325574	109.3875771
chr1	35331866	35332197	71.08228814
chr1	35390458	35390788	89.62162155
chr1	35450735	35451055	249.6156426
chr1	35496612	35496928	23.21155477
chr1	35497244	35497760	63.58814421
chr1	35625676	35626006	93.97977043
chr1	35635879	35636195	22.39919522
chr1	35657580	35658202	842.4094118
chr1	35658426	35658882	533.1615551
chr1	35667700	35668049	72.27470614
chr1	35733991	35734311	382.421752
chr1	35734474	35734808	268.0020863
chr1	35744529	35744845	23.63381598
chr1	35916652	35916982	26.33591455
chr1	35999185	35999505	147.20036
chr1	36022926	36023557	1022.658478
chr1	36106003	36106319	23.42431075
chr1	36106897	36107227	64.92193099
chr1	36107492	36107808	22.50828616
chr1	36108068	36108384	25.86480005
chr1	36184646	36184839	115.6171705
chr1	36235000	36235114	54.74445149
chr1	36235432	36235655	124.7101344
chr1	36236349	36236665	29.74460269
chr1	36273924	36274132	99.28793384
chr1	36348534	36348850	83.84644111
chr1	36395881	36396197	24.74562254
chr1	36396626	36396785	44.08593287
chr1	36396795	36396949	40.13434023
chr1	36554329	36554673	565.190874
chr1	36565732	36565902	104.2090041
chr1	36614840	36615087	174.3047595
chr1	36615181	36615361	29.94663658
chr1	36616394	36616743	56.08642056
chr1	36620477	36620793	22.12221695
chr1	36621049	36621365	31.72909464
chr1	36621607	36621923	23.39225794
chr1	36626518	36626838	408.2102339
chr1	36653769	36654149	60.1316667
chr1	36689598	36689918	379.0835711
chr1	36786816	36787180	248.5788013
chr1	36834630	36834946	26.91012844
chr1	36838981	36839311	79.2195625
chr1	36839439	36839755	34.19947655
chr1	36840190	36840506	25.78704336
chr1	36850173	36850489	27.05528558
chr1	36851382	36851908	729.5334495
chr1	36852085	36852415	112.2720007
chr1	36863327	36863647	197.5253517
chr1	36864161	36864477	26.76438272
chr1	36866638	36866968	29.86144566
chr1	36867006	36867322	28.08221348
chr1	36886392	36886763	51.1198268
chr1	36911917	36912233	23.73861492
chr1	36929727	36930144	1030.86644
chr1	36979637	36979953	27.21603455
chr1	36983014	36983330	27.17455811
chr1	36993976	36994292	40.16440602
chr1	37074850	37075180	22.48609478
chr1	37169309	37169639	20.8134679
chr1	37289894	37290210	25.1890368
chr1	37486285	37486601	32.20543711
chr1	37721008	37721324	41.93527813
chr1	37940036	37940356	173.1843942
chr1	37940459	37940775	22.13477158
chr1	37980145	37980521	424.7451316
chr1	38019686	38020002	33.68919702
chr1	38022411	38022741	85.59237639
chr1	38087883	38088199	40.67195213
chr1	38156188	38156504	21.90472552
chr1	38157879	38158209	95.09211607
chr1	38229967	38230283	23.78613265
chr1	38259655	38259975	160.6983488
chr1	38261059	38261411	56.54813001
chr1	38273772	38273908	39.63557395
chr1	38274117	38274455	57.66209628
chr1	38276725	38277057	56.00950938
chr1	38325106	38325426	215.1439861
chr1	38325773	38326103	56.61966681
chr1	38388623	38388939	28.28073263
chr1	38397272	38397496	139.4565624
chr1	38411827	38412143	28.1898547
chr1	38412593	38412913	149.8270944
chr1	38455604	38455875	155.6455211
chr1	38457317	38457633	32.82735336
chr1	38464894	38465210	35.5866269
chr1	38467298	38467614	27.9023217
chr1	38470979	38471295	31.78051688
chr1	38475005	38475335	63.38791583
chr1	38478305	38478625	228.9302715
chr1	38529934	38530082	51.2258657
chr1	38541757	38542073	33.77798114
chr1	38757889	38758219	144.7344038
chr1	38775649	38775965	23.38081608
chr1	38989749	38990065	47.02631749
chr1	39060302	39060403	42.39970863
chr1	39210150	39210471	282.640787
chr1	39251686	39252006	83.57499179
chr1	39281673	39282075	80.72071433
chr1	39325290	39325678	63.96244686
chr1	39338265	39338581	33.70340416
chr1	39338947	39339288	43.56380361
chr1	39443513	39443829	24.99709168
chr1	39456815	39457141	419.7683436
chr1	39491889	39492219	63.45973684
chr1	39510493	39510809	24.15997703
chr1	39564233	39564569	56.63881518
chr1	39568243	39568559	28.24252087
chr1	39571147	39571467	128.2215792
chr1	39633672	39633988	40.3674407
chr1	39657783	39658099	26.07441117
chr1	39857781	39858097	31.23141714
chr1	40025180	40025496	25.52282978
chr1	40041515	40041622	29.74078161
chr1	40042366	40042648	162.9451817
chr1	40075313	40075629	25.860857
chr1	40138350	40138666	22.67470822
chr1	40167504	40167872	88.5742589
chr1	40177253	40177569	24.7922648
chr1	40204433	40204745	558.3951229
chr1	40254591	40254911	129.949802
chr1	40264929	40265245	29.70551301
chr1	40348874	40349396	568.3222371
chr1	40367359	40367697	58.00226917
chr1	40497986	40498302	37.35790631
chr1	40505470	40505800	70.28524353
chr1	40506352	40506682	125.4985734
chr1	40524898	40525236	74.78965151
chr1	40550402	40550718	25.82157656
chr1	40562715	40563072	618.8879096
chr1	40626902	40627249	515.1749862
chr1	40723731	40724080	165.3243624
chr1	40780937	40781305	61.63835575
chr1	40838998	40839314	23.48245553
chr1	40840199	40840515	30.41183883
chr1	40841385	40841546	81.54629753
chr1	40915576	40915906	91.40381709
chr1	40942859	40943175	23.94553575
chr1	40996714	40996870	63.75094003
chr1	40997105	40997421	33.60673942
chr1	41096220	41096550	93.43705293
chr1	41157214	41158011	597.721295
chr1	41174893	41175223	121.9892556
chr1	41286661	41286981	140.4922615
chr1	41327649	41327965	31.57655381
chr1	41336055	41336371	44.94794323
chr1	41418157	41418490	48.60763784
chr1	41445531	41445847	29.43688541
chr1	41446456	41446772	24.21364617
chr1	41469427	41469769	65.11736974
chr1	41707591	41707917	243.9070188
chr1	41723721	41724037	26.90072624
chr1	41733847	41734177	23.40621032
chr1	41791625	41791941	29.78197084
chr1	41826778	41827108	31.32480337
chr1	41876975	41877291	22.66606358
chr1	41898395	41898726	60.00778712
chr1	41961890	41962265	47.91601065
chr1	41981772	41982115	62.54203728
chr1	42347976	42348119	59.60490997
chr1	42391400	42391716	26.26039183
chr1	42429668	42429984	29.37162022
chr1	42501269	42501599	25.23452222
chr1	42793730	42794046	27.28423852
chr1	42799949	42800265	38.26306365
chr1	42800917	42801112	93.74507904
chr1	42922071	42922391	168.0347619
chr1	43123933	43124253	281.1897575
chr1	43146612	43146932	119.1145068
chr1	43147702	43148218	172.3258333
chr1	43148371	43148687	22.04828508
chr1	43149861	43150135	386.5696243
chr1	43201814	43202179	88.58417937
chr1	43232541	43232778	53.53581959
chr1	43232803	43233123	158.9783324
chr1	43282684	43283105	381.1659867
chr1	43291049	43291365	31.1515609
chr1	43312243	43312367	32.82707145
chr1	43312550	43312870	75.11333784
chr1	43389713	43389909	44.25101015
chr1	43390177	43390551	281.2259878
chr1	43396693	43397009	22.90753786
chr1	43407900	43408021	47.58177926
chr1	43415155	43415471	26.15061201
chr1	43423933	43424263	24.25045771
chr1	43424459	43424992	192.5308657
chr1	43586029	43586349	81.06476461
chr1	43609402	43609517	45.71301677
chr1	43703799	43704115	26.25281013
chr1	43795896	43796212	27.08348406
chr1	43817115	43817431	37.3768231
chr1	43824242	43824558	25.61238395
chr1	43826298	43826614	23.17127685
chr1	43832798	43833118	19.66188386
chr1	43833893	43834223	29.34597251
chr1	43855471	43855801	92.18164842
chr1	43965578	43965894	36.63345867
chr1	43988476	43988806	80.59670743
chr1	44015914	44016230	25.27895585
chr1	44116025	44116374	53.10606479
chr1	44173075	44173555	703.3302112
chr1	44241740	44242056	32.99913861
chr1	44300238	44300554	32.41551232
chr1	44300818	44301148	100.6060868
chr1	44329768	44330084	36.45644408
chr1	44400456	44400786	114.8493959
chr1	44412176	44412545	62.10898549
chr1	44435281	44435611	78.81264787
chr1	44440501	44440805	106.07961
chr1	44441187	44441503	30.91848303
chr1	44457210	44457526	25.16747735
chr1	44495569	44495885	33.24183369
chr1	44501610	44501940	34.15930771
chr1	44502255	44502571	25.53940693
chr1	44513331	44513647	41.78243193
chr1	44569183	44569499	25.193514
chr1	44678980	44679181	154.7128298
chr1	44703710	44704107	68.13907771
chr1	44760407	44760747	143.4996462
chr1	44820934	44821246	595.2982465
chr1	44987536	44987852	30.87137615
chr1	45072649	45072965	34.22250803
chr1	45075163	45075493	23.9935918
chr1	45094596	45094912	27.66321455
chr1	45097491	45098001	672.1681757
chr1	45103796	45104116	198.4183804
chr1	45118554	45118884	81.92460894
chr1	45137895	45138211	29.50995774
chr1	45187225	45187513	308.4170094
chr1	45187704	45188020	40.96944618
chr1	45196410	45196624	55.9372232
chr1	45205263	45205556	146.6961881
chr1	45241145	45241659	431.2207086
chr1	45265984	45266181	110.6649856
chr1	45272884	45273103	111.6795497
chr1	45273258	45273574	29.98053222
chr1	45275183	45275499	23.49691215
chr1	45285199	45285529	102.1351435
chr1	45285799	45286129	96.67525977
chr1	45296657	45297012	58.07101846
chr1	45451281	45451597	31.51710714
chr1	45452121	45452453	257.4335288
chr1	45452656	45452972	23.5205612
chr1	45476917	45477156	125.4738353
chr1	45477670	45478008	645.5536023
chr1	45478367	45478745	64.80701322
chr1	45484321	45484651	69.71928221
chr1	45671862	45672182	196.6336311
chr1	45750096	45750412	28.35370606
chr1	45750551	45750867	21.84686268
chr1	45769378	45769935	106.8495918
chr1	45789380	45789696	34.75652165
chr1	45805715	45806260	511.2102135
chr1	45806551	45806867	23.54482595
chr1	45844084	45844400	24.53688186
chr1	45956639	45956969	22.93279668
chr1	45965628	45966113	383.4311965
chr1	45987632	45987849	125.021618
chr1	46016251	46016609	54.61582914
chr1	46049604	46050300	347.7823271
chr1	46151241	46151561	87.71916377
chr1	46152013	46152360	634.0444448
chr1	46152872	46153201	198.7071435
chr1	46153591	46153912	293.8211206
chr1	46216328	46216658	106.2787371
chr1	46268429	46268745	27.99228301
chr1	46269104	46269363	71.79304082
chr1	46347268	46347584	41.19254513
chr1	46395101	46395417	34.102993
chr1	46502742	46503072	29.43630893
chr1	46580630	46580946	57.02564855
chr1	46598169	46598489	161.9339073
chr1	46622405	46622513	56.05745452
chr1	46645213	46645529	40.61357031
chr1	46663972	46664147	120.8150834
chr1	46668873	46669051	109.0632716
chr1	46689166	46689515	77.84946585
chr1	46713285	46713487	138.3908007
chr1	46713767	46714083	26.7278815
chr1	46767756	46768086	82.61643177
chr1	46768777	46769169	1104.999974
chr1	46770514	46770673	65.77588182
chr1	46771181	46771497	24.45060458
chr1	46772522	46772838	23.31175341
chr1	46805697	46806013	22.0043541
chr1	46806324	46806669	430.2715248
chr1	46813780	46814111	47.01525506
chr1	46867939	46868040	57.21426217
chr1	46885985	46886301	37.2235679
chr1	46907910	46908165	176.6796608
chr1	46908244	46908564	54.46558757
chr1	46912549	46912865	23.3893363
chr1	46915209	46915525	25.99182542
chr1	46915730	46916046	27.09046921
chr1	46943107	46943437	26.09942655
chr1	46987949	46988265	39.69156031
chr1	46993724	46994054	60.53395403
chr1	46998516	46998832	26.64580705
chr1	47010438	47010754	25.71532726
chr1	47069494	47069810	31.96178574
chr1	47133841	47134161	212.2268862
chr1	47184697	47184854	98.12065616
chr1	47194310	47194394	39.07658606
chr1	47312067	47312383	27.17709559
chr1	47644771	47645101	78.23557653
chr1	47646838	47647197	70.90240853
chr1	47658580	47658910	109.2106158
chr1	47694942	47695258	26.4043561
chr1	47696931	47697247	21.88424709
chr1	47697712	47698230	377.6766372
chr1	47779673	47779848	64.04469353
chr1	47779993	47780323	78.20083916
chr1	47789192	47789508	51.10278896
chr1	47799336	47799666	96.07860578
chr1	47799922	47800023	30.60177069
chr1	47800248	47800578	79.64507415
chr1	47854488	47854831	59.15398722
chr1	47869360	47869676	22.9878302
chr1	47898118	47898448	90.90261089
chr1	47902165	47902495	29.01168522
chr1	47903291	47903422	32.15041795
chr1	47903572	47903902	23.9982358
chr1	48176184	48176500	29.59904307
chr1	48190702	48191018	24.91663986
chr1	49722894	49723210	25.86297598
chr1	50489320	50489636	32.90371076
chr1	50799239	50799555	29.87350793
chr1	50824289	50824605	38.77662255
chr1	51425366	51425586	103.5167587
chr1	51425759	51426096	81.90917312
chr1	51433654	51433970	27.04372236
chr1	51434259	51434451	89.8278229
chr1	51435794	51436110	30.41490357
chr1	51442832	51443148	22.37466693
chr1	51443523	51443839	24.4389088
chr1	51443926	51444242	49.77892468
chr1	51444528	51444740	86.26851532
chr1	51501617	51501933	26.76145859
chr1	51537898	51538214	22.42105884
chr1	51543951	51544267	26.75067846
chr1	51623992	51624308	31.98499528
chr1	51701931	51702064	77.61989308
chr1	51702384	51702714	111.8931568
chr1	51774465	51774781	31.62952275
chr1	51796938	51797258	288.2453892
chr1	51983624	51983954	130.4592036
chr1	51984755	51985002	137.6311588
chr1	51985069	51985275	64.18162957
chr1	51986132	51986448	31.64293349
chr1	52082655	52083115	571.9728054
chr1	52088167	52088483	42.62904984
chr1	52195632	52195948	54.08368391
chr1	52200709	52201025	24.24977851
chr1	52218236	52218552	25.52216344
chr1	52344232	52344464	112.985733
chr1	52344856	52344981	51.8485716
chr1	52376572	52376892	16.35151769
chr1	52423475	52423791	30.03906175
chr1	52475423	52475739	26.89086797
chr1	52499280	52499600	319.1856193
chr1	52520794	52521110	23.33111984
chr1	52521823	52522302	371.6033025
chr1	52522435	52522751	44.35519735
chr1	52537299	52537615	28.83998189
chr1	52607618	52607848	122.1157069
chr1	52795869	52796199	100.2113082
chr1	52831585	52831915	66.54553351
chr1	52869335	52869665	74.69668626
chr1	52870086	52870474	493.7139607
chr1	52889438	52889771	67.87324614
chr1	53018578	53018898	226.4353709
chr1	53081477	53081633	57.71013192
chr1	53163808	53164175	291.3153935
chr1	53192008	53192440	57.76529394
chr1	53217606	53217922	25.56027269
chr1	53299467	53299797	92.92936099
chr1	53308342	53308601	108.8520873
chr1	53309530	53309846	23.53083146
chr1	53371860	53372176	29.45814688
chr1	53392855	53393185	21.8211017
chr1	53403386	53403702	32.75635427
chr1	53480445	53480775	109.0183612
chr1	53513399	53513715	52.01400596
chr1	53603411	53603727	23.37188998
chr1	53649302	53649425	45.81882468
chr1	53662385	53662715	110.889395
chr1	53686117	53686433	41.3101015
chr1	53703989	53704305	47.25610881
chr1	53790699	53791015	22.9698805
chr1	53792033	53792228	79.75453871
chr1	53792565	53792881	25.76927079
chr1	53793111	53793278	26.12504023
chr1	53793601	53793917	22.23677987
chr1	53833122	53833438	26.21013167
chr1	53910291	53910607	29.39268705
chr1	53925818	53926138	216.4326701
chr1	53946378	53946694	24.30330482
chr1	54277079	54277395	40.21855834
chr1	54303030	54303346	33.15720636
chr1	54303805	54304054	163.6619462
chr1	54355422	54355738	23.46295853
chr1	54411213	54411529	26.12490933
chr1	54518659	54519016	448.6760911
chr1	54587221	54587557	55.19507443
chr1	54603153	54603469	31.66626839
chr1	54604742	54605058	27.9775588
chr1	54628306	54628622	35.19111213
chr1	54665729	54666070	485.4997414
chr1	54752994	54753324	81.48096731
chr1	54870261	54870577	25.76288176
chr1	54872119	54872276	31.44889915
chr1	54873957	54874273	35.22769305
chr1	54875150	54875466	32.01319776
chr1	54930307	54930389	52.19195655
chr1	54953986	54954302	74.76517448
chr1	54955043	54955384	70.95144622
chr1	54963192	54963508	37.23997996
chr1	54968753	54969083	198.3931924
chr1	54994286	54994602	22.65575416
chr1	55164481	55164568	38.84677696
chr1	55181420	55181559	105.1387111
chr1	55352792	55353122	23.08021485
chr1	55376564	55376880	21.85247849
chr1	55404659	55404975	26.89822846
chr1	55416310	55416626	22.40537116
chr1	55417766	55418082	34.90693691
chr1	55462061	55462391	64.44677687
chr1	55670625	55670941	43.22929038
chr1	55680706	55681214	545.7750158
chr1	55742365	55742681	32.2097166
chr1	56972077	56972393	25.45414771
chr1	57050648	57050964	34.70520541
chr1	58945962	58946278	26.03943151
chr1	59012322	59012642	265.1346648
chr1	59030197	59030513	26.41839173
chr1	59165560	59165873	489.4165841
chr1	59249579	59249783	135.9387075
chr1	59281973	59282289	45.47152219
chr1	59307142	59307483	52.39489746
chr1	59347397	59347487	47.55589237
chr1	60119092	60119620	85.35457744
chr1	60196540	60196856	35.14864499
chr1	60955684	60956000	24.77271873
chr1	61105676	61105992	26.13072046
chr1	61444623	61444939	38.83378878
chr1	61468693	61469009	22.47618849
chr1	61514164	61514480	22.38771137
chr1	61515556	61515886	71.48478486
chr1	61519502	61519868	47.76420114
chr1	61523199	61523529	61.35229107
chr1	61542550	61542866	23.22667787
chr1	61548630	61548853	65.97022322
chr1	61590386	61590702	49.85524023
chr1	61607453	61607769	29.24304301
chr1	61626226	61626542	30.43850683
chr1	61649794	61650114	419.6706524
chr1	61707090	61707410	310.1816532
chr1	61719134	61719244	43.62719015
chr1	61836621	61836937	39.43652259
chr1	61912471	61912787	25.95762457
chr1	62107392	62107708	24.80568054
chr1	62189744	62190060	37.33738899
chr1	62190594	62190935	784.3165469
chr1	62332558	62332874	23.88620589
chr1	62432397	62432727	104.35643
chr1	62901751	62902063	585.8511803
chr1	62902748	62903078	23.16032288
chr1	63153979	63154324	51.33297277
chr1	63249386	63249706	157.652014
chr1	63250110	63250426	25.1298887
chr1	63787954	63788270	21.85233379
chr1	63789420	63789506	32.94161361
chr1	63833180	63833510	68.12935052
chr1	63988733	63989164	61.28247257
chr1	64873309	64873625	22.0237205
chr1	65210732	65210905	45.24662413
chr1	65329889	65330224	69.59325655
chr1	65400057	65400373	31.6124709
chr1	65431997	65432313	30.28436691
chr1	65532339	65532655	23.68841644
chr1	65533265	65533736	131.1798247
chr1	65541041	65541392	70.40911873
chr1	65549010	65549326	25.30419054
chr1	65687818	65688134	43.02786369
chr1	65694802	65695118	23.36233548
chr1	65696683	65696999	42.98295045
chr1	65699730	65700046	23.78664961
chr1	65720052	65720494	114.2580846
chr1	65721506	65721826	259.677107
chr1	65726675	65726811	57.80860366
chr1	65774920	65775236	27.15522233
chr1	65788935	65789251	29.74598404
chr1	65886263	65886583	291.448334
chr1	65933286	65933602	40.63783885
chr1	65946629	65946945	27.28973598
chr1	65991358	65991574	54.16728349
chr1	66003897	66004213	38.89024481
chr1	66005650	66005966	38.89228341
chr1	66020553	66020674	51.10329328
chr1	66020772	66020882	31.93752678
chr1	66708390	66708720	27.71406046
chr1	66912076	66912409	69.94992662
chr1	67238762	67239078	25.17194665
chr1	67390362	67390692	77.41816154
chr1	67390903	67391219	33.22276873
chr1	67395910	67396240	295.2861476
chr1	67461790	67462106	49.53075331
chr1	67519552	67519872	186.1203708
chr1	67553452	67553582	48.04016065
chr1	67640437	67640753	44.52403003
chr1	67673144	67673460	22.68635164
chr1	67821731	67822047	28.70393758
chr1	67895920	67896240	481.619485
chr1	67948457	67948773	42.3382137
chr1	67966128	67966458	35.05266081
chr1	67998131	67998447	26.50607134
chr1	68112356	68112672	38.57152729
chr1	68149448	68149764	24.53752449
chr1	68150838	68151069	100.1556537
chr1	68154400	68154716	24.31358373
chr1	68297842	68297999	58.06540716
chr1	68340498	68340668	67.8929408
chr1	68962548	68962868	196.7046793
chr1	69964520	69964836	23.48181511
chr1	70017417	70017722	376.4406778
chr1	70671103	70671433	98.21346235
chr1	70686297	70686627	83.6760585
chr1	70686894	70687224	29.17377785
chr1	70687379	70687695	44.00993814
chr1	70820179	70820541	441.047334
chr1	70876537	70876867	95.23201412
chr1	70953711	70953810	54.16384783
chr1	71132605	71132935	88.2288077
chr1	71140814	71141130	32.75194447
chr1	71141387	71141703	23.40663119
chr1	71151053	71151369	23.40367475
chr1	71229107	71229423	27.17043433
chr1	71451637	71451953	31.75956647
chr1	71512740	71512826	24.98174961
chr1	71513343	71513480	42.52791431
chr1	71546492	71546812	123.5682006
chr1	71546944	71547108	38.33678464
chr1	71547312	71547628	32.71536594
chr1	74663612	74663932	128.2059822
chr1	75198710	75199035	634.9006737
chr1	75647340	75647660	80.68034083
chr1	75841340	75841660	69.06877054
chr1	75936120	75936436	33.19932479
chr1	76138521	76138837	33.6314307
chr1	76143271	76143727	62.02045596
chr1	76190329	76190649	357.7211455
chr1	76250550	76250866	23.68951009
chr1	76251685	76252136	74.14734605
chr1	76262812	76263128	23.25578862
chr1	76327503	76327819	23.86837353
chr1	77684926	77685246	431.5993658
chr1	77813251	77813567	26.99330541
chr1	77901119	77901435	30.46551946
chr1	78148216	78148728	364.4601423
chr1	78148991	78149165	38.68630636
chr1	78149181	78149320	36.44180826
chr1	78225346	78225676	75.63175694
chr1	78245110	78245464	745.5784297
chr1	78443824	78444144	272.117601
chr1	78444455	78444904	382.2148559
chr1	78445069	78445385	38.59897832
chr1	78470487	78470803	32.67569985
chr1	78520775	78520904	46.17335638
chr1	78557008	78557324	42.29511146
chr1	84204397	84204713	24.74701158
chr1	84764086	84764337	192.5900733
chr1	84764624	84764954	85.20119954
chr1	84767100	84767420	202.7488138
chr1	84944827	84945172	144.9643626
chr1	84971465	84971781	24.0049979
chr1	84972258	84972588	35.83578117
chr1	85038584	85038900	49.23648022
chr1	85039991	85040167	92.59067646
chr1	85048827	85049143	39.30812769
chr1	85190068	85190384	22.69735301
chr1	85248209	85248525	26.94746143
chr1	85666522	85666852	25.69358546
chr1	85667222	85667538	39.73650356
chr1	85681467	85681783	23.26287843
chr1	85710490	85710806	23.8211037
chr1	85725205	85725431	162.2694199
chr1	86042624	86042963	54.27078691
chr1	86078802	86079118	28.73110484
chr1	86875174	86875490	22.69629581
chr1	86926697	86927013	27.10877078
chr1	86927143	86927472	48.33951804
chr1	87099570	87099886	24.50869366
chr1	87168863	87169179	32.13113659
chr1	87169657	87169782	53.64090442
chr1	87170099	87170279	76.28337168
chr1	87299353	87299737	53.22893606
chr1	87379523	87379942	398.1667118
chr1	87794456	87794772	33.19821333
chr1	87795405	87795721	27.83374976
chr1	87800867	87801260	56.36043785
chr1	89149592	89149950	272.5907523
chr1	89150146	89150406	69.69237271
chr1	89357015	89357340	326.9133715
chr1	89458500	89458900	346.373589
chr1	89990176	89990560	186.340513
chr1	90000398	90000714	24.70049024
chr1	90007298	90007454	59.89986024
chr1	90098397	90098727	21.04603062
chr1	90252207	90252551	123.5863628
chr1	90286450	90286646	87.64473652
chr1	90289586	90289902	44.27609894
chr1	90363403	90363719	29.40687731
chr1	90367995	90368325	88.6229699
chr1	90372199	90372515	22.88207023
chr1	90406755	90406898	59.05635675
chr1	90460285	90461105	919.0816222
chr1	90528701	90529017	31.97586772
chr1	91316143	91316459	36.08266046
chr1	91317014	91317346	79.24358158
chr1	91463003	91463319	27.17643808
chr1	91486883	91487178	51.0406664
chr1	91487194	91487501	261.2853969
chr1	91487883	91487962	32.83109727
chr1	91630817	91631150	66.33129245
chr1	91870041	91870535	109.7349111
chr1	91893674	91893994	60.61225674
chr1	91966158	91966474	27.80368796
chr1	92021386	92021702	25.09725999
chr1	92058523	92058839	29.03926803
chr1	92171833	92172006	89.14332092
chr1	92178507	92178837	138.2494744
chr1	92256753	92257069	23.45869896
chr1	92270077	92270393	24.86319736
chr1	92351623	92351953	21.40005868
chr1	92352541	92352857	40.06839188
chr1	92545945	92546261	24.80153252
chr1	92764197	92764753	87.25593524
chr1	92969990	92970306	22.49592728
chr1	93219973	93220289	40.98600347
chr1	93297515	93297991	413.8936435
chr1	93427036	93427352	29.79046999
chr1	93459644	93459960	41.67968332
chr1	93517547	93517863	29.5364092
chr1	93544603	93545029	603.9810949
chr1	93545413	93545526	30.65767148
chr1	93645934	93646254	183.251137
chr1	93646651	93646757	48.88004656
chr1	93811523	93811843	179.8220715
chr1	93964627	93964943	33.41211058
chr1	94032743	94033059	26.43904169
chr1	94033122	94033438	27.99904305
chr1	94309859	94310175	24.82017643
chr1	94311765	94312095	35.17392675
chr1	94312767	94313097	22.80016692
chr1	94313102	94313184	52.13313579
chr1	94313528	94313858	114.1427766
chr1	94321161	94321477	28.72286736
chr1	94328542	94328858	23.70823255
chr1	94344553	94344912	259.6704759
chr1	94375064	94375399	43.53040718
chr1	94511293	94511623	59.05840837
chr1	94883842	94884172	83.84887863
chr1	95200391	95200707	22.03058154
chr1	95397023	95397339	34.18598436
chr1	95549752	95550068	24.63095307
chr1	95699590	95699940	253.9353219
chr1	95754779	95755095	24.09135196
chr1	97187191	97187660	463.2661814
chr1	99645912	99646232	224.4642625
chr1	100110806	100111122	30.99463867
chr1	100315413	100315729	30.08968471
chr1	100435449	100435624	109.2004182
chr1	100503509	100503839	663.7786615
chr1	100598114	100598865	885.6839836
chr1	100715219	100715512	544.8070193
chr1	100731703	100732019	32.90163643
chr1	100816805	100817125	271.437819
chr1	100817756	100818076	162.3107244
chr1	100818400	100818606	78.27908393
chr1	100828585	100828905	265.6873108
chr1	101251426	101251617	84.87219455
chr1	101285781	101286097	22.48146821
chr1	101311478	101311794	39.32507844
chr1	101360344	101360660	29.23728147
chr1	101491267	101491597	55.26080768
chr1	101492958	101493274	40.22133265
chr1	101704357	101704673	21.87818661
chr1	104068565	104068895	62.0509647
chr1	104615429	104615749	73.62516376
chr1	107599156	107599506	283.923661
chr1	107599999	107600329	62.61339836
chr1	107994017	107994347	30.35951995
chr1	108586388	108586704	39.33988493
chr1	108622299	108622615	24.17130107
chr1	108661174	108661285	63.47754471
chr1	108751754	108752070	34.05097929
chr1	109102566	109102758	94.57631216
chr1	109104365	109104695	24.02643332
chr1	109234766	109235360	669.2833154
chr1	109235597	109236041	69.98107202
chr1	109289199	109289519	359.7449398
chr1	109289843	109290159	49.38276656
chr1	109359095	109359411	36.09136751
chr1	109419381	109419733	67.26337719
chr1	109505814	109506215	54.64995809
chr1	109584488	109584804	62.27334558
chr1	109618436	109618849	67.79570637
chr1	109631856	109632202	71.95660403
chr1	109633214	109633605	163.9064348
chr1	109642696	109642921	97.89395381
chr1	109648605	109648760	57.42224096
chr1	109655293	109655648	52.10106671
chr1	109673594	109673910	22.25549646
chr1	109677067	109677383	29.01353429
chr1	109733949	109734265	38.99628039
chr1	109736323	109736639	22.59211159
chr1	109756346	109756730	55.67424024
chr1	109791969	109792359	66.60756656
chr1	109796219	109796535	22.88393153
chr1	109806220	109806562	76.2575496
chr1	109820079	109820434	74.01590139
chr1	109825852	109826182	81.27240308
chr1	109826715	109827031	29.2394616
chr1	109841256	109841572	27.18477562
chr1	109842389	109842705	25.15635113
chr1	109843299	109843615	37.68225579
chr1	109850328	109850648	91.13679219
chr1	109924283	109924599	30.20312942
chr1	109932304	109932620	44.38065823
chr1	109935561	109935877	26.09143193
chr1	109940377	109940707	21.71380284
chr1	109968015	109968331	25.29443386
chr1	109968891	109969119	90.32287483
chr1	109981478	109981794	26.53654014
chr1	110019676	110019755	54.56763599
chr1	110026440	110026960	676.7387672
chr1	110036494	110036824	78.36576664
chr1	110074916	110075246	22.77733799
chr1	110089000	110089272	450.6509721
chr1	110090500	110090816	28.154358
chr1	110091054	110091405	129.4755963
chr1	110162264	110162533	257.2547559
chr1	110163468	110163784	34.97971242
chr1	110182859	110183189	28.7273557
chr1	110185965	110186281	29.34693881
chr1	110201213	110201529	23.60174271
chr1	110316318	110316648	27.03312571
chr1	110319494	110319824	26.85118954
chr1	110333514	110333830	22.82835446
chr1	110336427	110336595	67.21832556
chr1	110364694	110365010	29.16204905
chr1	110365200	110365296	31.9237862
chr1	110366435	110366794	55.39993551
chr1	110369489	110369840	228.0681034
chr1	110394894	110395272	82.5608929
chr1	110407015	110407331	29.01291297
chr1	110431875	110432191	34.71819235
chr1	110438547	110438863	21.86004873
chr1	110473753	110474083	74.49273148
chr1	110522285	110522601	26.08958614
chr1	110527204	110527539	417.7303951
chr1	110573828	110574144	39.5838135
chr1	110576999	110577440	1151.545664
chr1	110602754	110603070	48.47676096
chr1	110697670	110697986	25.05264802
chr1	110745599	110745915	40.68433163
chr1	110805566	110805882	42.74277006
chr1	110855204	110855534	20.6708976
chr1	110880980	110881336	185.5724754
chr1	110881921	110882378	715.0687335
chr1	110882798	110883114	27.64900956
chr1	110950335	110950670	346.8639223
chr1	110976448	110976764	23.69006361
chr1	111002906	111003292	80.7552301
chr1	111018442	111018758	26.76759555
chr1	111161996	111162326	39.11181133
chr1	111415535	111415851	29.46420886
chr1	111417959	111418275	24.12081645
chr1	111422600	111422769	93.62220797
chr1	111459516	111459846	108.8206647
chr1	111470141	111470461	143.0862869
chr1	111505800	111506220	509.1931778
chr1	111506368	111506698	87.9379877
chr1	111509946	111510262	28.57938673
chr1	111622176	111622287	44.6885173
chr1	111644695	111644831	48.13764293
chr1	111645365	111645681	31.08198168
chr1	111991936	111992250	490.9816351
chr1	112005556	112005872	40.94822296
chr1	112050318	112050634	34.69875568
chr1	112050836	112051166	23.26016538
chr1	112162473	112162812	59.25429866
chr1	112163353	112163669	25.25264635
chr1	112297619	112297935	27.53828005
chr1	112298380	112298723	364.6648773
chr1	112933239	112933734	45.28514551
chr1	113008735	113009075	57.74478023
chr1	113161549	113161882	483.2889379
chr1	113162219	113162657	796.2709029
chr1	113216855	113217171	33.76543329
chr1	113217661	113218031	62.391684
chr1	113247547	113248043	75.48319108
chr1	113249537	113249853	36.55229729
chr1	113258906	113259236	23.04371121
chr1	113341859	113342175	23.61671605
chr1	113351855	113352185	23.53873833
chr1	113361751	113362067	30.49018946
chr1	113395100	113395278	82.68761853
chr1	113423575	113423905	23.83453286
chr1	113431358	113431674	22.17747592
chr1	113497893	113498091	79.28255586
chr1	113498670	113499000	57.10669555
chr1	113585253	113585583	22.96394151
chr1	113615203	113615539	48.43741124
chr1	113615795	113616196	310.3375119
chr1	113683155	113683485	123.5234246
chr1	113753019	113753335	35.98618231
chr1	113825493	113825809	35.84169391
chr1	113932926	113933242	24.76939855
chr1	114300632	114300948	22.91693351
chr1	114301938	114302362	69.40202253
chr1	114354730	114355144	444.5840438
chr1	114414174	114414490	52.40162515
chr1	114447749	114448017	146.3788846
chr1	114456899	114457229	66.2541095
chr1	114471813	114472402	1003.356047
chr1	114472523	114472853	22.04669938
chr1	114889195	114889412	125.5615601
chr1	115046273	115046589	22.65431707
chr1	115052863	115053179	28.45530993
chr1	115053513	115053839	160.4906029
chr1	115054667	115055013	46.80616763
chr1	115124041	115124604	335.5608876
chr1	115259178	115259498	156.0689682
chr1	115297679	115297995	22.49653637
chr1	115299295	115299611	25.50608857
chr1	115300045	115300914	1158.07078
chr1	115323106	115323496	70.9813191
chr1	116184393	116184709	28.45479319
chr1	116191615	116191931	44.08664088
chr1	116594364	116594680	22.92406847
chr1	116681693	116682023	28.17996056
chr1	116694662	116695010	66.81872965
chr1	116711012	116711328	27.53273568
chr1	116820884	116821007	58.86297291
chr1	116861606	116861922	24.64301777
chr1	116915747	116916077	74.52632502
chr1	116916539	116916957	59.59304217
chr1	116958310	116958626	24.63815472
chr1	116961124	116961555	61.60529522
chr1	117027846	117028206	59.34973799
chr1	117041621	117041951	181.8447302
chr1	117046497	117046813	36.10827451
chr1	117047043	117047405	65.43562601
chr1	117112955	117113285	29.24468793
chr1	117113560	117113923	130.206528
chr1	117210212	117210591	56.7461496
chr1	117221831	117222151	319.5158957
chr1	117300869	117301030	77.85325792
chr1	117303953	117304269	47.57789223
chr1	117305454	117305770	26.14417046
chr1	117360256	117360586	105.0800664
chr1	117367247	117367563	23.47664725
chr1	117369839	117370155	30.469997
chr1	117389068	117389384	27.32975987
chr1	117401688	117402004	25.8876393
chr1	117452525	117452841	23.50110734
chr1	117453115	117453445	73.44842823
chr1	117461612	117461928	41.02848778
chr1	117469658	117469974	29.03480964
chr1	117601985	117602305	215.5989321
chr1	117602504	117602834	75.45182743
chr1	117610438	117610768	72.30903708
chr1	117810033	117810349	25.26772241
chr1	117882632	117882952	248.9371336
chr1	117901145	117901461	37.46267872
chr1	117906122	117906438	45.30009225
chr1	117909194	117909510	30.16409581
chr1	117909868	117910198	56.09186755
chr1	118102468	118102784	22.6403543
chr1	118148060	118148376	24.86289356
chr1	118155206	118155522	50.69135647
chr1	118156046	118156362	34.41181502
chr1	118187495	118187618	66.57101779
chr1	118197696	118198012	39.11031837
chr1	118364449	118364765	44.58357388
chr1	119683081	119683426	690.7601236
chr1	119683614	119683944	73.06466183
chr1	120413607	120413923	47.9209899
chr1	120491267	120491583	36.76647963
chr1	121328635	121328951	28.7901696
chr1	142618634	142618954	185.3149871
chr1	142890963	142891125	183.7806753
chr1	143467488	143467818	245.7007986
chr1	143468749	143469065	31.5520765
chr1	144533922	144534440	152.8351021
chr1	144535278	144535594	27.90483095
chr1	144593492	144593808	27.57595643
chr1	144932026	144932267	140.3894076
chr1	145042322	145042642	16.30463354
chr1	145090275	145090381	59.41314161
chr1	145096190	145096553	99.61768193
chr1	145208947	145209280	43.10776591
chr1	145254284	145254600	30.99214416
chr1	145382199	145382515	39.08766193
chr1	145382673	145383003	107.5818758
chr1	145395433	145395749	24.22975051
chr1	145396077	145396407	65.83685696
chr1	145396557	145396887	24.1538944
chr1	145397097	145397413	25.95407063
chr1	145413067	145413383	22.49352841
chr1	145438126	145438446	200.1582711
chr1	145440199	145440515	38.15965281
chr1	145455172	145455488	27.33222658
chr1	145470257	145470458	109.949673
chr1	145507304	145507630	586.9588511
chr1	145515378	145515694	26.24335544
chr1	145516263	145516587	239.2230027
chr1	145575106	145575422	37.56400459
chr1	145575895	145576256	442.5269112
chr1	145589245	145589565	175.3137453
chr1	145611042	145611388	208.1152498
chr1	145826909	145827239	79.34722597
chr1	146009496	146009812	27.2816431
chr1	146555817	146556324	93.61918946
chr1	146643497	146643817	74.44274275
chr1	146643941	146644304	302.9886766
chr1	146714137	146714467	74.33609692
chr1	146714685	146714785	48.54850556
chr1	146715043	146715359	22.42849312
chr1	146716838	146717154	26.12962609
chr1	147071883	147072063	49.44249656
chr1	147112592	147112908	24.99332406
chr1	147287711	147287824	49.10506213
chr1	147400449	147400765	23.99646519
chr1	147735792	147736108	42.29340916
chr1	147806675	147806929	83.25337295
chr1	148000197	148000513	32.17319171
chr1	148240906	148241222	25.59586708
chr1	148241432	148241669	150.3473178
chr1	148241681	148241820	27.58583509
chr1	148555812	148556142	77.24180829
chr1	148604766	148605082	28.40214165
chr1	149204283	149204599	25.46012542
chr1	149223746	149224030	73.88246632
chr1	149224446	149224776	93.27327284
chr1	149272808	149273124	26.99979385
chr1	149362236	149362552	30.55628925
chr1	149658434	149658750	33.06929006
chr1	149856872	149857188	22.37359942
chr1	149857907	149858223	43.2156478
chr1	149858474	149858786	108.7975702
chr1	149859140	149859470	28.61349182
chr1	149859984	149860304	204.9080068
chr1	149870954	149871284	28.2174054
chr1	149899525	149899926	450.7516596
chr1	149982589	149982787	124.5566191
chr1	150039654	150039993	101.6718646
chr1	150141132	150141559	68.89841397
chr1	150206915	150207422	50.56948085
chr1	150208299	150208619	413.2986157
chr1	150212030	150212346	26.94766928
chr1	150235356	150235672	28.06428202
chr1	150241387	150241619	132.0254711
chr1	150266157	150266590	86.39044524
chr1	150293865	150294222	71.9565363
chr1	150336048	150336485	727.4786581
chr1	150337047	150337343	476.5847868
chr1	150338048	150338364	34.59442434
chr1	150459754	150460074	203.438248
chr1	150480358	150480674	28.62013623
chr1	150517863	150518183	105.6126075
chr1	150521731	150522061	99.86513064
chr1	150524785	150525101	24.90867009
chr1	150550978	150551294	38.83554189
chr1	150551563	150551770	45.23823475
chr1	150551855	150552063	23.23735559
chr1	150601894	150602234	522.7487948
chr1	150848920	150849340	534.1861916
chr1	150899020	150899336	23.62674886
chr1	150946753	150947083	81.16016442
chr1	150947164	150947480	27.98238927
chr1	150951953	150952283	55.82371021
chr1	150979208	150979524	30.58925032
chr1	150981361	150981677	23.41522463
chr1	150986098	150986414	25.46791196
chr1	151020459	151020775	25.92943679
chr1	151030240	151030556	29.29289514
chr1	151030697	151031013	26.54856275
chr1	151031880	151032241	61.44949244
chr1	151032914	151033066	53.2772651
chr1	151042859	151043398	422.8590942
chr1	151043656	151043743	30.96001709
chr1	151138277	151138666	83.18963774
chr1	151162564	151162787	172.2348932
chr1	151171301	151171621	226.0030113
chr1	151227107	151227427	185.2304937
chr1	151253633	151254021	61.0059458
chr1	151255028	151255348	169.6155258
chr1	151284163	151284479	26.39364735
chr1	151299651	151299981	78.28607169
chr1	151300539	151300855	36.50304933
chr1	151319305	151319621	24.28161053
chr1	151371801	151372173	812.2454649
chr1	151430618	151430970	203.5646962
chr1	151432198	151432514	40.26701681
chr1	151483487	151483817	80.32868499
chr1	151507154	151507484	21.40253129
chr1	151547459	151547789	124.7222578
chr1	151566650	151566980	23.10330863
chr1	151584343	151584885	288.4114399
chr1	151689254	151689600	77.88926112
chr1	151693869	151694185	56.99941361
chr1	151735778	151736143	566.0729608
chr1	151762744	151763074	68.37044705
chr1	151880716	151880883	52.77829404
chr1	151881786	151882091	174.5605615
chr1	152008263	152008579	37.36412066
chr1	152009454	152009579	37.1591795
chr1	152020616	152020932	40.10531595
chr1	152043521	152043837	27.06566009
chr1	153031866	153032182	39.09085944
chr1	153091984	153092304	97.56540812
chr1	153482242	153482572	65.81601947
chr1	153505614	153505964	58.75764603
chr1	153517490	153517806	25.18732221
chr1	153541085	153541454	51.29845114
chr1	153581650	153581999	67.76171076
chr1	153599838	153600154	33.19669645
chr1	153606351	153606737	1013.505866
chr1	153631026	153631288	110.8895635
chr1	153643256	153643576	256.4053736
chr1	153644404	153644720	25.67463101
chr1	153669665	153670101	53.77452754
chr1	153670952	153671268	25.09184631
chr1	153700389	153700748	197.2120871
chr1	153756061	153756391	61.0275652
chr1	153775441	153775757	44.33440747
chr1	153892982	153893302	91.32976464
chr1	153894705	153895127	60.97299493
chr1	153895715	153896031	31.69465008
chr1	153917667	153917983	24.29535672
chr1	153919077	153919393	63.70905421
chr1	153935928	153936244	31.83871201
chr1	153939591	153939918	264.0924399
chr1	153940103	153940419	34.63825264
chr1	153949508	153949838	22.1311608
chr1	153950060	153950374	453.6896269
chr1	153951083	153951399	47.22271279
chr1	153962924	153963595	740.2313628
chr1	154130228	154130558	95.61216481
chr1	154155624	154155965	58.94688903
chr1	154192763	154193300	489.0308748
chr1	154268154	154268470	30.95305413
chr1	154285517	154285833	21.88339309
chr1	154293401	154293717	34.04901657
chr1	154297068	154297384	23.18112969
chr1	154297760	154298048	424.1709831
chr1	154298743	154299073	81.56316931
chr1	154404081	154404411	22.49283315
chr1	154452228	154452544	62.11960249
chr1	154531026	154531346	261.6565935
chr1	154580484	154580804	203.8103055
chr1	154599799	154600129	24.77329339
chr1	154600284	154600600	32.47756326
chr1	154642172	154642488	23.95694159
chr1	154836128	154836444	24.1442191
chr1	154842870	154843015	106.9577561
chr1	154909072	154909230	101.8010723
chr1	154933923	154934243	132.4802409
chr1	154946626	154946942	28.30724277
chr1	154947380	154947696	23.19139787
chr1	154947853	154948384	112.8538817
chr1	154955692	154956008	31.52904871
chr1	154971591	154971921	21.37317522
chr1	154973251	154973406	44.14073359
chr1	154985713	154986029	26.1385099
chr1	154990003	154990323	138.0267511
chr1	155022929	155023259	50.9782447
chr1	155035131	155035461	21.59122182
chr1	155057202	155057532	35.66639986
chr1	155093324	155093657	135.077
chr1	155108188	155108508	190.062207
chr1	155110010	155110326	23.96683649
chr1	155112859	155113189	66.76592272
chr1	155140341	155140671	23.16812298
chr1	155145655	155145989	66.68830964
chr1	155149105	155149435	48.24116855
chr1	155163345	155163578	72.44172176
chr1	155164531	155164867	57.74932241
chr1	155176675	155177005	75.58316331
chr1	155178461	155178706	137.0678329
chr1	155178895	155179231	586.6741539
chr1	155188725	155188982	519.650359
chr1	155189345	155189630	536.3854664
chr1	155197263	155197378	48.10091042
chr1	155197619	155197935	53.89291929
chr1	155210960	155211234	679.5722946
chr1	155214544	155214746	75.25948173
chr1	155220424	155220744	249.826578
chr1	155225141	155225446	394.0746165
chr1	155232056	155232386	69.92657241
chr1	155242818	155243138	289.3296742
chr1	155243296	155243612	21.99876498
chr1	155247008	155247338	23.90530905
chr1	155271502	155271818	22.35815755
chr1	155276988	155277304	22.59866602
chr1	155278300	155278647	130.7923774
chr1	155279194	155279514	82.94945329
chr1	155293058	155293418	56.44735477
chr1	155294160	155294476	34.66614768
chr1	155532043	155532349	386.4405344
chr1	155532928	155533183	173.4529875
chr1	155614951	155615267	22.06608599
chr1	155657964	155658270	445.5784743
chr1	155662091	155662204	42.84011493
chr1	155715178	155715494	23.35632321
chr1	155804283	155804613	183.7680906
chr1	155805469	155805550	43.14126143
chr1	155826933	155827228	594.7602315
chr1	155828096	155828412	23.55350601
chr1	155830124	155830363	143.2005587
chr1	155881003	155881323	375.5455205
chr1	155904030	155904569	574.4756842
chr1	155940350	155940680	66.77755589
chr1	155990550	155990866	25.55801016
chr1	156024349	156024752	82.16057418
chr1	156052174	156052504	75.29269957
chr1	156076093	156076409	29.81449338
chr1	156092291	156092607	26.90847954
chr1	156100131	156100466	85.2155068
chr1	156163540	156164003	881.6486685
chr1	156182652	156182995	480.4150526
chr1	156226898	156227214	42.52583883
chr1	156252309	156252916	687.7861266
chr1	156307871	156308235	120.7336258
chr1	156308446	156308766	207.6998453
chr1	156369112	156369428	34.56235613
chr1	156377092	156377408	23.73910439
chr1	156382347	156382702	117.2699858
chr1	156384285	156384601	30.84313421
chr1	156389776	156390092	29.1590915
chr1	156426306	156426636	22.78306434
chr1	156450561	156450881	91.42179556
[truncated: 23,399 more rows]
