# Supplementary material for: Variable reproducibility in genome-scale public data: A case study using ENCODE ChIP sequencing resource
Source: FEBS Lett. 2015 Dec 21;589(24):3866–70. doi: 10.1016/j.febslet.2015.11.027 (PMC4686001; doi:10.1016/j.febslet.2015.11.027)
Supplement: Supplementary file advisedPeakLists.zip — This zip archive contains 56 advised peak lists (see main text and supplementary table 1). Files are bed like tab delimited text files, with 4 columns: chromosome, peak start, peak end, and peak score. [file mmc4.zip › K562_None_ZNF274.bed]

chr1	824031	824635	22.28299641
chr1	1310232	1311116	35.33308978
chr1	5945590	5946474	34.65268245
chr1	8257591	8258475	39.58644393
chr1	11968177	11969473	133.4430357
chr1	12278337	12279221	73.86674071
chr1	12508659	12509748	168.3130878
chr1	14763290	14764174	41.33246167
chr1	15110273	15111157	49.48571952
chr1	16380347	16381231	40.09231581
chr1	16890769	16891574	75.85933571
chr1	16939505	16940389	52.59230126
chr1	17222645	17223762	91.37646571
chr1	19577696	19578580	54.73476327
chr1	19853426	19854310	38.89315037
chr1	20196231	20197115	79.04497175
chr1	21039189	21039481	52.37530693
chr1	21646275	21647159	34.3719731
chr1	22231495	22231866	141.1572053
chr1	23688410	23689120	464.7917685
chr1	25605913	25606797	34.85678501
chr1	25739556	25740440	47.6585326
chr1	26396709	26397593	48.57055947
chr1	26799271	26800155	38.43818589
chr1	27117825	27118709	48.55089818
chr1	27481159	27482043	46.5826235
chr1	27868745	27869629	47.4591742
chr1	28099537	28100421	42.1534094
chr1	28836435	28837907	120.5781302
chr1	28907733	28908617	38.69057765
chr1	28974773	28976010	93.44233022
chr1	29210318	29210778	136.7278848
chr1	29211200	29212084	42.45722705
chr1	29483204	29484088	43.08632708
chr1	30243315	30244199	35.36074606
chr1	31241729	31242613	181.8063269
chr1	31590513	31591397	34.0981822
chr1	32292435	32293319	56.55841179
chr1	32598777	32600150	87.65376924
chr1	32713654	32714538	38.2521456
chr1	32856764	32857648	38.06227947
chr1	33474901	33475785	39.35480695
chr1	35308951	35309835	59.48649293
chr1	39281311	39282195	35.64825122
chr1	40927793	40929675	1573.815006
chr1	40931174	40932264	91.08625984
chr1	40958781	40959665	36.72941005
chr1	40960497	40961715	613.8285796
chr1	41625896	41626780	36.17106706
chr1	43290602	43291486	56.15013579
chr1	43401721	43402605	40.7287409
chr1	43428488	43429918	140.3614121
chr1	43988172	43989056	78.11732748
chr1	44439894	44440778	35.11102466
chr1	44501614	44501997	149.0637943
chr1	45103393	45104277	46.2922386
chr1	45186623	45187760	95.54256639
chr1	45504365	45505249	44.15231754
chr1	45986983	45987867	41.29296141
chr1	46987919	46988803	37.1309723
chr1	47010236	47011120	53.51364345
chr1	47054983	47055867	62.56019255
chr1	47646817	47647272	207.9848327
chr1	57684121	57685005	75.63209128
chr1	59196220	59197104	45.08665368
chr1	59349288	59350172	41.22742558
chr1	61478683	61479567	35.64974688
chr1	61514302	61515186	51.7565679
chr1	65696545	65697429	48.12380013
chr1	65758474	65759358	65.33799013
chr1	67944731	67945615	36.2452873
chr1	68152065	68152949	34.13158141
chr1	68154078	68154962	62.85209381
chr1	68199396	68200280	48.74625817
chr1	70005490	70006374	44.0722062
chr1	84384281	84385165	47.6800671
chr1	85690501	85691385	58.32083817
chr1	86927013	86927897	57.77393743
chr1	90488987	90489871	64.83525171
chr1	93010039	93010923	86.96591137
chr1	93233368	93234252	40.61351215
chr1	94312516	94313400	54.62685138
chr1	95100281	95101165	34.76176614
chr1	109076194	109077078	48.87301656
chr1	109505581	109506465	36.98946692
chr1	109676770	109677654	60.44072823
chr1	110577128	110578012	37.54480742
chr1	112646449	112647333	40.66879925
chr1	113582448	113583332	43.3487934
chr1	113958212	113959377	85.67310574
chr1	114456643	114457527	76.02915813
chr1	114905614	114906498	65.98832985
chr1	114922310	114923194	107.4214992
chr1	115724410	115725294	33.86017859
chr1	118155057	118156479	157.7750115
chr1	118187019	118188283	76.64366414
chr1	120279532	120280416	56.40932804
chr1	144533902	144534786	46.48544246
chr1	145097903	145099151	91.92391708
chr1	145398756	145399640	43.68587948
chr1	145501922	145502806	46.12953937
chr1	146844987	146845871	154.8028114
chr1	146915846	146916730	63.08330908
chr1	147806142	147807026	43.84079126
chr1	149223271	149224155	33.32898016
chr1	151568683	151569567	36.05664969
chr1	153315999	153316883	109.9242075
chr1	153405394	153406278	35.29239106
chr1	153643360	153644244	49.27400248
chr1	155532598	155533482	35.12755043
chr1	156430030	156430914	59.38164826
chr1	156927903	156928787	70.61965404
chr1	157249101	157249985	34.46483344
chr1	160016051	160016935	51.25760118
chr1	160509700	160510584	105.59767
chr1	161019248	161019644	79.83944362
chr1	162342271	162343155	33.4764953
chr1	162355876	162356760	80.2195511
chr1	162467388	162468272	35.32975697
chr1	164681205	164682089	83.74324703
chr1	165498577	165499461	44.40492145
chr1	166553955	166555043	125.0311955
chr1	166674368	166675252	48.93268093
chr1	174995138	174996252	91.85996155
chr1	179016072	179016956	235.1533665
chr1	180579431	180580315	34.60817502
chr1	180915496	180916380	50.99564613
chr1	181057331	181058215	35.45394582
chr1	181121813	181122697	45.09806542
chr1	182268915	182269799	42.52060569
chr1	182360351	182361235	45.19507558
chr1	182415669	182416553	44.03223893
chr1	182758224	182759108	41.28690674
chr1	182760572	182761456	35.44518636
chr1	185253521	185254405	70.60961278
chr1	186164260	186165144	55.83285687
chr1	192946184	192947068	68.20047218
chr1	195801180	195802352	77.94346559
chr1	197962928	197963160	56.23365118
chr1	198048405	198049289	45.93154501
chr1	200123106	200123990	35.24358329
chr1	202974430	202975314	37.85505085
chr1	203269250	203270134	34.99972407
chr1	203280650	203281534	67.31323535
chr1	203619302	203620186	34.49779121
chr1	204641499	204642383	198.9147963
chr1	204680203	204681087	40.12675106
chr1	205126056	205126940	49.39292377
chr1	205647416	205648300	58.91558426
chr1	206321013	206321897	54.05704254
chr1	207020627	207021511	54.68020905
chr1	207194184	207195267	109.7602288
chr1	207197432	207198316	69.29748996
chr1	207808650	207809534	60.03261622
chr1	211395512	211396396	48.24897673
chr1	211866987	211867871	54.81727689
chr1	212325298	212326182	38.67810019
chr1	213033835	213034719	84.27475665
chr1	213470166	213471050	106.3975068
chr1	220079973	220080857	38.19630852
chr1	222882735	222883619	37.6540714
chr1	223551534	223552418	56.88037422
chr1	223976565	223977449	39.75851439
chr1	224691147	224691600	162.8390575
chr1	225662429	225663313	44.87418672
chr1	226116163	226116515	122.6725854
chr1	226186842	226187726	80.54500187
chr1	226298533	226299417	72.94956772
chr1	226992313	226993197	102.6803851
chr1	227796111	227796995	33.27312422
chr1	227839878	227840762	33.98544004
chr1	227841251	227844345	1813.376393
chr1	227846255	227847139	40.69746836
chr1	227850704	227851588	34.8949019
chr1	227884818	227885702	73.06288788
chr1	228366211	228367095	43.77970066
chr1	228422753	228423637	52.43705717
chr1	228700670	228701554	105.7855726
chr1	229690811	229691300	193.6259401
chr1	230262531	230263415	42.06745088
chr1	231295641	231296525	47.35563344
chr1	231335979	231336863	43.4533118
chr1	231394589	231395193	57.50026673
chr1	233309440	233310324	33.51885723
chr1	237076784	237077668	40.6709393
chr1	241859061	241859945	40.25838037
chr1	246904539	246905061	177.5538049
chr1	247149651	247151732	1511.332089
chr1	247200504	247201763	526.2110444
chr1	247263653	247264785	807.3675745
chr1	247319507	247320870	944.8079313
chr1	247352891	247354075	758.0126623
chr1	249167688	249168896	115.7554521
chr1	249200017	249200901	36.68285036
chr10	4865395	4866478	175.9193419
chr10	6962042	6962926	36.06894857
chr10	10235084	10235968	43.86661258
chr10	11135501	11136586	106.5318628
chr10	11220360	11221244	50.4610816
chr10	13747508	13748392	35.76895052
chr10	14227493	14228377	37.99696189
chr10	15492899	15493783	79.60764851
chr10	16945230	16946114	34.52925034
chr10	17366643	17367527	33.93270886
chr10	17467558	17468442	55.93947545
chr10	17704348	17705431	126.8473056
chr10	22115416	22116878	96.83521741
chr10	29298082	29298966	55.3819794
chr10	30874149	30875033	36.93239901
chr10	32261188	32262072	69.57189252
chr10	38120449	38121532	100.9803243
chr10	38184304	38185390	79.91397844
chr10	38407180	38407676	166.0524439
chr10	42830949	42833162	827.7078762
chr10	43015239	43015773	144.3957544
chr10	43088638	43089242	149.5834817
chr10	43140300	43141184	48.12565394
chr10	43149672	43150556	35.08987836
chr10	43263968	43264852	34.88930892
chr10	43913188	43914072	64.77734469
chr10	43977699	43978583	67.67892836
chr10	44017257	44018141	47.1853297
chr10	44019113	44021258	1760.468637
chr10	44111899	44112917	285.7165461
chr10	45670974	45671858	48.52869945
chr10	51593869	51594953	129.8546896
chr10	52309814	52310698	108.7171304
chr10	52885776	52886660	40.4759691
chr10	63525306	63526190	258.2605111
chr10	63539910	63540794	34.12950067
chr10	65389482	65390366	55.04309445
chr10	65969790	65970674	45.17031363
chr10	66313119	66314003	38.26424347
chr10	74080425	74080796	137.1136966
chr10	75004399	75005283	33.93497614
chr10	75215998	75216289	114.5924662
chr10	75678445	75679623	292.5079083
chr10	80938167	80939051	39.16003381
chr10	82058325	82059209	92.83159377
chr10	82263609	82264493	38.30967264
chr10	86053109	86053993	43.17228033
chr10	94515804	94516688	47.88011298
chr10	98353289	98354373	91.90984383
chr10	98378642	98379526	35.83874665
chr10	100220452	100221336	35.77323139
chr10	100527061	100527945	41.7124369
chr10	105378251	105379135	35.40580396
chr10	121904330	121905214	51.83509826
chr10	124894337	124895221	82.85235807
chr10	126406232	126407116	40.27268973
chr10	132080563	132082009	918.00816
chr11	220431	221315	40.69048791
chr11	875729	876613	42.14637588
chr11	2000063	2000947	45.06386703
chr11	2324533	2325417	62.54191698
chr11	3379903	3381490	1403.767613
chr11	5172715	5173599	50.24713498
chr11	5226224	5227108	38.67891326
chr11	5301745	5302120	92.59236568
chr11	5617596	5618480	35.62300188
chr11	6584267	6585151	35.00084416
chr11	12171072	12171956	37.40225617
chr11	12222424	12223308	76.12382717
chr11	16452133	16452783	257.8857969
chr11	16878554	16879438	34.6756757
chr11	20480540	20481424	41.38644896
chr11	22658574	22659661	91.99268709
chr11	27222883	27223767	37.69953415
chr11	27441940	27442824	41.35938223
chr11	32860890	32861774	35.50096237
chr11	33966268	33966753	210.559263
chr11	34257892	34258776	43.53000549
chr11	43180602	43181486	54.94281329
chr11	43768604	43769488	34.15507404
chr11	43973683	43974567	41.04026655
chr11	47077577	47078461	35.88882521
chr11	50135612	50136496	39.50091089
chr11	57191892	57192776	60.12128413
chr11	57415431	57416315	56.79131518
chr11	59327516	59328636	68.03503818
chr11	59448474	59449358	41.03963236
chr11	59474056	59474940	48.42083546
chr11	59727631	59728515	47.18230154
chr11	59735288	59736172	36.34134405
chr11	59767168	59768052	142.4097046
chr11	59959908	59960792	37.45328555
chr11	61109473	61110357	38.85451106
chr11	61567808	61568692	36.88909676
chr11	62136023	62136907	39.56691866
chr11	62608355	62609606	103.2694056
chr11	63774998	63775882	40.09975388
chr11	64102260	64103144	60.32152178
chr11	65197094	65197978	38.19523526
chr11	65264613	65265497	34.97652092
chr11	67115628	67116512	75.54240429
chr11	70265728	70266612	45.27377297
chr11	73722343	73723227	72.87272844
chr11	75117076	75117960	40.76180989
chr11	75300679	75301563	54.37539905
chr11	76413260	76414144	40.32967334
chr11	78096185	78097069	35.83251729
chr11	81410295	81411179	35.91767394
chr11	82502603	82503487	70.21325618
chr11	85854398	85855282	33.32042423
chr11	85862093	85862977	34.94565187
chr11	86883488	86884372	35.00085902
chr11	93346533	93347417	40.58992124
chr11	94886446	94887330	194.4637941
chr11	97834173	97835057	44.18110854
chr11	98000793	98001545	361.9590009
chr11	102485444	102486328	46.46123279
chr11	117958008	117958630	230.573259
chr11	118958498	118958763	93.8016928
chr11	120210006	120210890	46.16895439
chr11	125422614	125423498	33.59050854
chr12	700462	701346	48.14578229
chr12	6752996	6754159	361.9833871
chr12	6976488	6977372	36.36602408
chr12	7053175	7054059	54.93848451
chr12	7393729	7394613	33.24581229
chr12	7514627	7515511	38.86596716
chr12	9039533	9040417	35.97077045
chr12	14485223	14486107	38.80416946
chr12	16285653	16286765	93.01451454
chr12	23753474	23754559	423.9047693
chr12	26998724	26999608	41.88108109
chr12	32153075	32153959	39.82864259
chr12	32158176	32159060	85.78163703
chr12	33477801	33478685	45.02221357
chr12	48171282	48172166	36.49380835
chr12	49485718	49486602	46.44059216
chr12	49626566	49627450	66.26749495
chr12	50444520	50444870	77.95142565
chr12	51762274	51763158	37.22348304
chr12	52311395	52312279	33.93440812
chr12	53055839	53056723	34.31906815
chr12	54689242	54690126	92.88061886
chr12	54697873	54698757	70.71075269
chr12	55554280	55555164	38.45497081
chr12	57381784	57382668	60.32576366
chr12	59549083	59549967	34.2235672
chr12	65114426	65115310	59.33345677
chr12	70017759	70018165	137.3036116
chr12	72153707	72154591	166.7844633
chr12	76286469	76287353	53.78581646
chr12	76659045	76659929	37.68527896
chr12	80201622	80202506	54.53597236
chr12	89095966	89097077	101.9448411
chr12	89787185	89788069	73.95972492
chr12	92751439	92752323	35.75225549
chr12	92797237	92798322	157.19844
chr12	93508680	93509564	51.66763951
chr12	93709555	93710439	53.47397711
chr12	94743780	94744664	62.04730327
chr12	95567323	95568207	40.12311791
chr12	104860858	104861742	47.74380921
chr12	106695292	106696176	52.47793689
chr12	108878995	108879879	55.89049828
chr12	109093575	109094459	56.44385006
chr12	109229365	109230249	44.69430183
chr12	110791635	110792519	62.6009645
chr12	112788718	112789602	55.86437203
chr12	114086811	114087695	86.23123375
chr12	114370414	114371298	40.62542037
chr12	117479825	117480709	66.88465309
chr12	120103413	120103734	127.9342266
chr12	120105126	120106010	36.08621173
chr12	120730404	120731288	37.02994677
chr12	121365240	121366380	78.33203254
chr12	122249554	122250438	34.3714092
chr12	123236912	123237796	41.83133757
chr12	124653842	124654726	58.16362468
chr12	125369117	125370001	39.50152179
chr12	125405887	125406771	46.64403575
chr12	125411481	125412365	34.61348358
chr12	133047460	133048344	50.72618641
chr12	133499861	133500745	33.75229445
chr12	133501830	133503988	536.1402663
chr12	133504448	133505332	55.1687951
chr12	133587298	133587557	70.8786307
chr12	133633618	133636323	2460.312806
chr12	133681842	133683684	779.2858085
chr12	133684227	133685111	44.39816863
chr12	133696593	133697729	835.1039872
chr12	133706479	133707363	37.18911395
chr12	133732276	133733418	465.9316724
chr12	133778918	133781392	1524.276948
chr13	25926128	25927012	35.29845375
chr13	41448516	41448965	259.3799161
chr13	44960807	44961691	39.58577758
chr13	44971721	44972605	33.46265083
chr13	49547792	49548617	587.0535871
chr13	62518390	62519274	36.91137427
chr13	81299247	81300131	36.07057708
chr13	90588679	90589283	29.50498853
chr13	90677763	90678647	40.31128144
chr13	90713265	90714349	79.05078077
chr13	90751911	90753148	102.4969972
chr13	90830840	90831926	72.56364213
chr13	90855260	90856383	82.68289137
chr13	91017889	91018773	35.59018773
chr13	91035007	91035891	35.88717814
chr13	91053759	91054363	25.38770822
chr13	91065414	91066298	35.69353549
chr13	91179697	91180581	35.9050158
chr13	91215523	91216127	22.4368589
chr13	91255472	91256076	22.95580941
chr13	91282494	91283640	83.02009881
chr13	91333527	91334131	24.30455336
chr13	91454884	91455768	55.88130802
chr13	91654491	91655095	29.23024031
chr13	91775476	91776080	27.27817045
chr13	91947943	91948547	30.23625274
chr13	91950105	91950989	40.21184659
chr13	91967253	91968137	43.89409059
chr13	92052812	92053696	33.73642096
chr13	92158619	92159503	38.19676918
chr13	92266220	92266824	22.62901321
chr13	92301078	92301962	33.79204946
chr13	92349472	92350356	42.51572802
chr13	92409893	92410977	83.42984137
chr13	92993856	92994740	36.06106669
chr13	93042843	93043727	40.60255062
chr13	93669535	93670419	43.37074153
chr13	95923135	95924019	69.88540521
chr13	95937772	95938656	36.66177408
chr13	109297708	109298190	133.5445097
chr14	20645340	20646224	39.63058914
chr14	21077944	21078828	35.87722642
chr14	21093150	21094034	36.16857286
chr14	23366344	23367228	56.18093669
chr14	23581645	23582529	33.83356409
chr14	23615322	23616422	120.2782659
chr14	24725169	24726053	35.1221521
chr14	31528794	31529183	133.1375577
chr14	36733609	36734493	45.40985547
chr14	50938452	50939224	309.4071354
chr14	68761780	68762664	55.30488789
chr14	69080393	69081277	44.37655409
chr14	70704211	70705095	46.87102169
chr14	71771105	71771989	79.17091393
chr14	74238419	74239303	37.45046658
chr14	75535633	75536517	34.66960745
chr14	88490550	88491646	94.56959893
chr14	94541100	94541984	46.04296055
chr14	97383430	97384314	46.15343272
chr14	102782967	102783851	57.48463828
chr14	103844120	103845004	43.4406327
chr15	25301704	25302588	42.92136317
chr15	25312576	25313460	64.70439771
chr15	25315133	25316017	135.9542793
chr15	25317789	25318873	228.2373685
chr15	29156117	29157001	34.34371158
chr15	34339380	34340264	34.81989928
chr15	39431906	39432790	47.95406074
chr15	39503711	39504595	39.70693133
chr15	40851290	40852174	54.95105387
chr15	43512894	43513977	94.40533445
chr15	45341009	45341893	41.15242578
chr15	45490426	45491310	63.00126527
chr15	50378322	50379424	73.98208642
chr15	50552495	50553690	121.9752545
chr15	64569405	64570574	86.73914097
chr15	64730930	64731814	55.65445725
chr15	64987482	64988366	57.15156542
chr15	69276287	69277171	34.04167495
chr15	69284078	69284446	89.03437064
chr15	72113636	72114721	137.3977891
chr15	74902483	74903367	54.75809085
chr15	75246575	75247459	51.28619196
chr15	75358336	75358750	212.2197997
chr15	75986853	75987737	208.7053884
chr15	89877862	89878746	39.01193298
chr15	90716605	90717209	23.89541029
chr15	91444693	91445577	74.2036284
chr15	93048339	93049223	33.37511819
chr15	93320831	93321916	99.71303648
chr15	96253014	96253898	63.99368335
chr15	99373126	99373852	281.1877714
chr15	101991333	101992217	50.75449208
chr16	163400	163842	149.0168099
chr16	685759	687232	72.60740101
chr16	2529230	2530114	37.08552222
chr16	3340391	3340699	100.5130169
chr16	10455945	10456829	39.82207876
chr16	10590757	10591641	58.59200629
chr16	11065829	11066713	51.51869244
chr16	15615548	15616432	65.11707076
chr16	17106659	17107543	37.19528381
chr16	17692546	17693430	41.89480757
chr16	20578146	20579030	34.25101675
chr16	20683573	20684457	36.37452992
chr16	21272562	21273446	74.5133071
chr16	22308126	22309010	73.0052224
chr16	25564865	25565749	69.10051803
chr16	25782878	25783762	75.24047816
chr16	30456342	30457226	39.88317934
chr16	31612618	31613678	540.0615619
chr16	31766122	31767298	761.9866816
chr16	31926659	31928172	861.011435
chr16	34681224	34682108	81.00661331
chr16	34849035	34849919	35.71203858
chr16	49111819	49112703	54.89238061
chr16	54140118	54141002	36.58438023
chr16	57250739	57251547	206.9736052
chr16	57333513	57334397	62.2110959
chr16	57723637	57724521	68.75547106
chr16	58893613	58894497	49.18236226
chr16	68090453	68091337	56.37003849
chr16	68597259	68599286	1266.987179
chr16	70461773	70462657	68.4518473
chr16	71482351	71482706	80.40650252
chr16	75203335	75204536	917.938766
chr16	79434426	79435310	33.68487788
chr16	82912906	82913790	48.33817325
chr16	84986017	84986901	71.98917456
chr16	85415286	85416170	69.63543113
chr16	85568759	85569643	51.87686127
chr16	85646655	85647539	45.49421065
chr16	88557782	88558666	78.18267027
chr16	89043022	89043906	42.35694706
chr16	89058821	89059705	171.149753
chr16	89070499	89070947	168.7379769
chr16	89164588	89165472	45.81209459
chr17	4995221	4996455	365.7898982
chr17	5086433	5087317	48.87602645
chr17	8022710	8023594	55.70561242
chr17	8041909	8042793	40.10742142
chr17	8076221	8077105	36.94150492
chr17	11811775	11812862	160.7319332
chr17	12341868	12342752	43.65954023
chr17	13413163	13414047	34.366348
chr17	15619916	15620898	450.6685685
chr17	16452627	16453511	40.71293788
chr17	16454911	16456349	597.4168235
chr17	16525456	16527256	494.7346528
chr17	18564997	18566182	253.3866643
chr17	25721737	25722621	71.62068448
chr17	26295031	26295915	34.14210767
chr17	26854054	26854938	46.64703887
chr17	27066995	27067879	37.40479608
chr17	27192215	27193099	171.4849825
chr17	27605471	27606355	92.22240657
chr17	29876665	29877549	40.21016902
chr17	32232055	32232939	42.45719683
chr17	33887481	33888365	59.78934109
chr17	34269474	34270358	40.03385084
chr17	37310261	37311145	34.57325037
chr17	38983842	38984726	39.22147104
chr17	40851140	40851431	141.7266935
chr17	40902764	40903648	36.54098845
chr17	41392977	41394085	87.09727875
chr17	42343893	42344354	256.8230678
chr17	43225865	43226749	38.43203189
chr17	47817043	47817532	212.5112042
chr17	52938205	52939089	44.74233585
chr17	55456582	55457466	33.52409904
chr17	56407054	56407938	42.8778242
chr17	56708328	56709212	54.40796799
chr17	56735816	56736700	67.57202009
chr17	56756358	56757451	86.06924666
chr17	57779450	57780334	43.68805057
chr17	59491183	59492067	51.03319746
chr17	62918822	62919706	43.9232131
chr17	62970560	62971444	34.87008382
chr17	65370157	65371041	59.35928754
chr17	66015680	66016564	84.25688047
chr17	67043246	67044130	51.91830833
chr17	69606761	69607645	34.22657334
chr17	69754013	69754897	33.78131366
chr17	69901671	69902555	35.58391417
chr17	72328760	72329644	45.42478602
chr17	73775161	73776045	39.69099632
chr17	74401789	74402673	65.75213192
chr17	76661721	76662605	43.24271684
chr17	79829118	79830002	34.20351093
chr17	80302784	80303668	36.14683312
chr17	80452218	80453102	43.13325694
chr18	617783	618667	80.73159165
chr18	1720321	1721408	104.4899414
chr18	2853870	2854754	50.77096038
chr18	6675898	6676782	61.08752009
chr18	8926049	8927137	136.3060156
chr18	9008888	9009772	43.41070789
chr18	14104676	14105807	95.71324792
chr18	15271787	15272671	40.51860435
chr18	32825475	32826574	84.47022455
chr18	32833608	32834212	175.8188417
chr18	32886188	32887455	670.3701874
chr18	38937722	38938012	74.174044
chr18	43733170	43733598	114.7760573
chr18	46307475	46308359	39.46290893
chr18	53415267	53416352	88.49294108
chr18	60355899	60356503	179.8337447
chr18	70887820	70888704	134.5515416
chr18	77360940	77361824	34.69919879
chr18	77492200	77492910	214.1333618
chr19	574422	575306	35.57136661
chr19	1207825	1208130	117.1251799
chr19	1383427	1384311	53.35184344
chr19	2832075	2832959	36.07374395
chr19	2833556	2835276	1583.093275
chr19	2836270	2837154	37.82123476
chr19	2917041	2918411	251.3893812
chr19	2933177	2934061	33.58051947
chr19	2949665	2950549	38.92378856
chr19	4723535	4724419	47.16579891
chr19	5798900	5799784	46.46258449
chr19	7062325	7063209	35.55622064
chr19	7082775	7084302	1238.61744
chr19	8097881	8098765	40.2605957
chr19	8482786	8483670	60.57283279
chr19	8816616	8817500	33.58619073
chr19	8921666	8922933	1074.659631
chr19	9271918	9272802	35.36267313
chr19	9405783	9406563	424.2938454
chr19	9452707	9454209	699.1384015
chr19	9491628	9492763	798.6683137
chr19	9577911	9578262	87.24421802
chr19	9637489	9638373	38.54407464
chr19	9639083	9640260	779.0054283
chr19	9676488	9677337	268.6187026
chr19	9720907	9721791	39.34870615
chr19	9868195	9868812	315.1912986
chr19	10653878	10654762	45.78918426
chr19	11670933	11671817	36.43947903
chr19	11727740	11728624	58.92470847
chr19	11833075	11834188	103.6615872
chr19	11891175	11891785	166.7212506
chr19	11891813	11892697	43.28388229
chr19	11917344	11918228	38.56497541
chr19	11943716	11944600	34.20528666
chr19	12053554	12053977	88.41728787
chr19	12060932	12061344	93.02360314
chr19	12089053	12089937	35.24429675
chr19	12125594	12126478	91.59334808
chr19	12154464	12155405	184.4298093
chr19	12186580	12187543	208.1024924
chr19	12188193	12188640	75.48433762
chr19	12255963	12256847	55.59861193
chr19	12297964	12298984	216.7706138
chr19	12358246	12358903	303.0876557
chr19	12384028	12384638	108.9472977
chr19	12429569	12430664	103.1274275
chr19	12460726	12461922	797.7082816
chr19	12490469	12491648	111.4950834
chr19	12541275	12542159	46.43360847
chr19	12575836	12576661	314.0602701
chr19	12636957	12638893	1261.32323
chr19	12739202	12740090	115.1772654
chr19	13213255	13214139	89.98405954
chr19	14117453	14118337	72.51544866
chr19	14130536	14131788	97.49209813
chr19	14487885	14488769	35.76935023
chr19	14829003	14829959	484.8615965
chr19	14859811	14860922	87.12436947
chr19	18498985	18499869	39.07549377
chr19	18654581	18655465	46.69213709
chr19	19170710	19171594	48.27424603
chr19	19790194	19791078	66.43690162
chr19	19791693	19792577	36.30409388
chr19	19821958	19823826	359.5321718
chr19	19945940	19947092	690.4149226
chr19	20002866	20003698	454.995324
chr19	20043969	20045304	557.6508744
chr19	20228698	20230100	553.2474769
chr19	20308353	20309237	61.24781432
chr19	20727135	20728064	156.172437
chr19	20807166	20808266	82.41153733
chr19	20989203	20989802	220.6436108
chr19	21365522	21366406	54.79869848
chr19	21476340	21477224	60.37026455
chr19	21566660	21567413	176.296203
chr19	21606062	21607245	221.8891832
chr19	21719056	21720455	591.1420716
chr19	21838234	21839143	257.4608227
chr19	21909604	21910461	380.4158413
chr19	21990829	21992132	453.7639639
chr19	22153287	22154219	134.0478964
chr19	22271303	22272187	170.8163163
chr19	22362671	22363591	60.28228222
chr19	22654559	22655731	404.5703678
chr19	22868029	22868913	34.37132926
chr19	23040381	23041091	405.121345
chr19	23157999	23158929	97.41072072
chr19	23158931	23159637	176.7060481
chr19	23328147	23329648	135.4970219
chr19	23405638	23406404	297.3792116
chr19	23836220	23837104	47.43061068
chr19	23926380	23927133	238.9975304
chr19	24015320	24016043	271.111376
chr19	24115414	24116298	36.03704225
chr19	24310248	24311096	333.5592082
chr19	33615409	33616293	35.01220198
chr19	35249539	35251243	910.1532006
chr19	35411105	35411989	60.91327129
chr19	35434580	35435343	415.7920724
chr19	35738437	35739321	33.93330612
chr19	36294262	36295146	41.26017796
chr19	36727380	36728504	166.117275
chr19	36831229	36832336	92.42599276
chr19	36884094	36884703	350.0504614
chr19	36939723	36940800	701.9744873
chr19	37004921	37005805	145.5657612
chr19	37037399	37039424	867.7676415
chr19	37129365	37130630	711.0449077
chr19	37210107	37211789	1111.314915
chr19	37240745	37241779	632.8519499
chr19	37309816	37310814	433.4516583
chr19	37367603	37368381	104.4949368
chr19	37382729	37383046	75.55699716
chr19	37618361	37620387	1110.172607
chr19	37733766	37734818	846.7665125
chr19	37903870	37905481	473.3551426
chr19	37975140	37976260	343.1242129
chr19	38054979	38056733	1369.583398
chr19	38125816	38127168	81.87372146
chr19	38160093	38161040	306.3313857
chr19	38229032	38229916	35.75502655
chr19	38293660	38294586	621.9512538
chr19	38613145	38614029	61.29493444
chr19	39034442	39035326	47.79844567
chr19	39373155	39374039	54.06092347
chr19	40520239	40521159	107.0689112
chr19	40539419	40540476	170.6737467
chr19	40970395	40971279	40.32001303
chr19	44278312	44279196	88.43559134
chr19	44350839	44352147	607.5245235
chr19	44352691	44353783	137.9821113
chr19	44376552	44377733	417.413098
chr19	44979807	44982565	2479.54218
chr19	44984809	44985693	41.14267904
chr19	46424199	46425083	33.62947283
chr19	48394892	48395776	100.7323451
chr19	49381687	49382571	68.39203398
chr19	50772631	50773515	46.61313325
chr19	52011050	52011934	51.15633512
chr19	52090164	52091031	176.8314661
chr19	52364671	52366284	576.1149702
chr19	52376230	52376834	231.3207389
chr19	52418072	52419242	652.5683929
chr19	52447894	52448744	207.0008978
chr19	52496754	52498299	790.3869624
chr19	52537201	52538085	65.08417271
chr19	52568570	52569174	28.28583939
chr19	52569483	52570341	271.8545297
chr19	52618154	52619893	862.6426403
chr19	52658746	52659823	466.5388466
chr19	52825450	52826334	66.8976168
chr19	52869611	52870215	127.0131339
chr19	52976552	52978654	987.0946806
chr19	53057292	53058360	249.2556125
chr19	53100076	53100960	36.72239965
chr19	53116534	53117427	199.9644548
chr19	53208886	53209274	73.73481523
chr19	53269544	53270428	38.64170764
chr19	53301547	53302754	85.73365144
chr19	53303138	53303967	163.8396512
chr19	53344185	53344686	114.179367
chr19	53384008	53385094	143.9407904
chr19	53439318	53440406	98.11262687
chr19	53668520	53669678	678.4046036
chr19	53715696	53716838	261.384067
chr19	53740188	53741072	391.9071273
chr19	53912568	53913655	111.4980878
chr19	53959289	53960359	82.40658169
chr19	53995183	53996302	76.3872702
chr19	54080257	54081358	250.3473309
chr19	56934333	56936490	1173.848596
chr19	56936724	56937608	38.79850612
chr19	56952458	56953062	258.2808707
chr19	57036493	57037173	240.3947279
chr19	57088835	57090257	352.5105891
chr19	57622273	57623189	486.1805114
chr19	57888724	57889328	25.49884684
chr19	58057595	58058479	43.85680323
chr19	58083689	58084429	261.4271563
chr19	58489481	58490811	905.2759117
chr19	58618835	58620334	817.7607691
chr19	58639002	58640382	988.5573363
chr19	58677336	58678836	424.1641996
chr19	58707748	58709536	1422.210974
chr19	58724012	58724616	220.7995833
chr19	58735868	58736752	35.18001967
chr19	58772457	58774727	986.0369882
chr19	58775623	58776507	35.48919486
chr2	6987145	6988228	142.3511705
chr2	7034007	7034369	134.4001012
chr2	12107919	12108803	80.08548956
chr2	12574466	12575350	37.47462265
chr2	27592774	27593658	35.09596593
chr2	30476536	30477420	46.96100023
chr2	30513322	30514206	36.47247393
chr2	43037247	43038131	80.40784084
chr2	43951921	43953007	141.3229332
chr2	55367440	55368324	102.611563
chr2	65701868	65702752	71.04253406
chr2	68347932	68348816	69.50116221
chr2	68362393	68363277	34.35202048
chr2	68743937	68744821	51.18873794
chr2	68745245	68746329	95.76559534
chr2	70025928	70027011	212.1300958
chr2	72770404	72771288	60.53270336
chr2	73941151	73941755	151.6531628
chr2	79774596	79775259	209.107925
chr2	84178168	84179287	105.3985946
chr2	84198450	84199334	59.65543137
chr2	86416300	86417184	34.26848997
chr2	88315212	88316096	44.12690644
chr2	88492136	88492486	128.0674208
chr2	95814608	95816100	1233.331685
chr2	95877931	95878815	38.16770822
chr2	95880257	95881761	781.1828057
chr2	95882165	95883049	34.22904531
chr2	97582062	97582946	76.2149018
chr2	102685532	102686416	54.26247079
chr2	102762276	102762936	291.780472
chr2	102951984	102952868	41.87812907
chr2	106034179	106035063	39.99536999
chr2	106823574	106824551	214.153909
chr2	112812599	112813483	37.93886535
chr2	119278585	119279469	45.94461727
chr2	127408492	127408870	80.6850177
chr2	127431376	127432260	62.47718766
chr2	128300311	128301195	40.17361915
chr2	132860176	132861060	33.96734714
chr2	132861940	132862167	53.62520347
chr2	133223947	133224551	245.23523
chr2	136105410	136106495	166.5004861
chr2	144908731	144909615	38.09436355
chr2	145339955	145341039	99.12887682
chr2	157093847	157094731	92.77650214
chr2	157256876	157258002	107.1993698
chr2	158755425	158756309	36.77237178
chr2	158786234	158787118	51.06710695
chr2	169630322	169631206	58.65588054
chr2	169708038	169708922	35.42213083
chr2	169753885	169754143	34.10604215
chr2	169792336	169793220	53.09932175
chr2	169832436	169833320	55.94729851
chr2	170271517	170272401	46.65139605
chr2	170417993	170418877	35.26449318
chr2	171120180	171121064	179.8764285
chr2	171767512	171768437	541.2533356
chr2	172487414	172488298	56.8713947
chr2	173465226	173466110	49.19483353
chr2	174642466	174643506	167.9001351
chr2	174923695	174924579	34.65604586
chr2	178127968	178128852	40.38193207
chr2	179134251	179135135	39.48548935
chr2	179138188	179139072	66.55463326
chr2	180049919	180050803	34.37583466
chr2	181566229	181567314	91.92286175
chr2	186374617	186375362	104.9853445
chr2	186807316	186808200	108.5577013
chr2	191878580	191879464	33.26069718
chr2	196460252	196461136	37.87879116
chr2	196739750	196740838	91.30147898
chr2	197516156	197517040	36.29987682
chr2	209436224	209437108	38.62324134
chr2	217957303	217958187	84.42816634
chr2	220144000	220144513	103.7579525
chr2	220378710	220379594	50.3993383
chr2	228315785	228316669	40.74664285
chr2	233956036	233956920	47.18951533
chr2	238873383	238874267	52.81067919
chr2	240007628	240008512	51.08263529
chr20	3890427	3891311	60.47961954
chr20	9129440	9130324	40.94608492
chr20	26189041	26190286	134.9061488
chr20	30263291	30264175	67.82348559
chr20	30294128	30295012	39.29124479
chr20	31339919	31340803	36.22105677
chr20	32006622	32007506	45.85409091
chr20	32267383	32267969	75.46041987
chr20	33779925	33780809	37.59787487
chr20	36292995	36294081	72.90017881
chr20	36478861	36479745	46.91488457
chr20	36788235	36789119	48.63202121
chr20	37192269	37193153	47.20508331
chr20	37321272	37322371	90.02969542
chr20	37576535	37576953	147.5387943
chr20	42319342	42320226	40.27862367
chr20	45084549	45085433	122.115232
chr20	45989119	45990003	65.55236976
chr20	49307554	49308438	87.37754307
chr20	49844765	49845849	101.2519329
chr20	51791724	51792608	78.15392788
chr20	54937584	54938468	55.34037536
chr20	54986973	54987857	50.42270787
chr20	60683953	60685591	614.8880772
chr20	62852467	62852898	131.5285277
chr21	11071254	11071858	23.93719801
chr21	16125838	16126722	53.62150882
chr21	20862558	20863442	35.22911256
chr21	25551337	25552221	174.648887
chr21	34280269	34281153	38.89841176
chr21	36280485	36281369	100.034711
chr21	36600517	36601401	45.76467332
chr21	40357344	40358228	66.65515941
chr21	45148135	45149019	34.02597809
chr21	45280416	45281300	36.06209728
chr21	46274469	46275353	71.48784135
chr21	46494825	46495709	45.81988449
chr21	47740126	47741010	111.1428787
chr22	18463090	18463974	58.0740373
chr22	18718349	18719216	115.1495132
chr22	18719290	18719690	59.9110927
chr22	18720339	18720858	109.3398552
chr22	19165002	19165886	36.6574873
chr22	19384300	19385184	33.54717328
chr22	19395388	19396272	39.22700523
chr22	19407282	19407562	140.8203212
chr22	19419075	19420259	87.99116927
chr22	19466265	19467149	39.92511764
chr22	19705763	19706647	38.49138985
chr22	19710793	19711044	131.6934409
chr22	19842126	19843010	36.88240263
chr22	19878878	19879762	41.02739504
chr22	20012840	20013379	245.273894
chr22	20046286	20047170	34.80823352
chr22	20324428	20325312	48.91955892
chr22	20772217	20773101	34.76408968
chr22	20879484	20880683	68.10025247
chr22	21221474	21222358	38.35295232
chr22	21271106	21272253	132.5617349
chr22	21355739	21356623	59.2027658
chr22	21421313	21421917	29.95401947
chr22	21923142	21924026	33.76195824
chr22	21996771	21997655	57.00460003
chr22	22011328	22012414	138.9701964
chr22	22084617	22085221	33.34792491
chr22	22088866	22089964	80.07891751
chr22	22145927	22147103	98.17223784
chr22	22231799	22232683	33.81262584
chr22	22336778	22337662	44.13348116
chr22	22404318	22405406	135.182874
chr22	22425949	22426553	23.83743219
chr22	22427401	22428285	56.41654733
chr22	22452695	22453299	22.68710807
chr22	22568788	22569392	22.48323149
chr22	22607181	22607624	60.81359952
chr22	22726156	22726760	25.51455797
chr22	22769396	22770000	25.92384966
chr22	22871507	22872391	51.97692519
chr22	22874066	22874950	43.316265
chr22	23137064	23137668	30.86618669
chr22	23254559	23255163	23.24730648
chr22	23349790	23350598	51.50747118
chr22	23352813	23353417	25.39654501
chr22	23383745	23384629	33.71003918
chr22	23397797	23398401	27.93168731
chr22	23433051	23433655	23.54832958
chr22	23621021	23621625	22.4699607
chr22	25124933	25125257	109.4698302
chr22	27710130	27711014	42.357822
chr22	32333131	32334015	40.15668793
chr22	33276837	33277721	48.48651756
chr22	35607702	35608586	38.74093353
chr22	36764296	36765180	70.65530743
chr22	40724880	40725764	41.27276515
chr22	45072277	45073161	42.42109796
chr3	5053007	5053891	34.67193233
chr3	5149748	5150632	39.01732716
chr3	9827646	9828530	38.10106876
chr3	10362405	10363289	37.46612303
chr3	10786706	10787241	70.85312038
chr3	13526300	13527184	38.66308555
chr3	13691730	13692614	34.96793118
chr3	13943614	13944800	365.3512751
chr3	14162101	14162985	33.58819773
chr3	14273936	14274583	152.8474837
chr3	15094255	15094550	113.0254285
chr3	19973028	19973912	36.80419953
chr3	20064145	20065029	58.2100482
chr3	25534966	25535850	42.30543804
chr3	26392153	26393037	42.40633581
chr3	31532203	31532996	208.9651406
chr3	32749886	32750770	34.3875646
chr3	33095569	33096453	44.45973316
chr3	33138310	33139194	43.21073163
chr3	33942123	33943007	89.42658881
chr3	37270936	37271820	41.46470751
chr3	37806916	37807800	51.40837211
chr3	38766880	38767764	53.61118336
chr3	40573590	40574474	50.68749667
chr3	44540541	44541722	589.2666202
chr3	44612287	44612987	198.6099837
chr3	44762148	44764214	1187.253052
chr3	44775735	44776905	614.9128856
chr3	44951956	44952840	40.34051907
chr3	45145581	45146465	39.60125442
chr3	46550391	46551275	66.05441686
chr3	46561195	46562079	34.6054828
chr3	49275663	49276547	47.4028178
chr3	52767045	52768165	197.2966322
chr3	53695394	53696278	34.02305399
chr3	65025208	65026092	54.52432861
chr3	65485860	65486744	35.88940891
chr3	69773715	69774599	36.39315613
chr3	72193645	72194529	37.96549016
chr3	75773199	75774083	37.7639038
chr3	75800365	75800969	27.08310826
chr3	89684416	89685300	34.32947035
chr3	98302307	98303191	71.20995059
chr3	101248902	101249786	101.4734271
chr3	101587338	101588222	39.76245339
chr3	125151967	125152315	121.6236933
chr3	125227022	125227906	39.08603997
chr3	128773264	128774148	56.08577378
chr3	133472363	133473247	37.00509356
chr3	138594324	138595208	35.4834112
chr3	139018093	139018977	47.38214773
chr3	141764964	141765848	62.27900882
chr3	142803641	142804525	89.09355901
chr3	143001994	143002878	42.3146089
chr3	156177736	156178620	66.06068048
chr3	156827059	156827943	64.14647614
chr3	156877620	156878504	48.68876988
chr3	170496148	170497032	33.64172098
chr3	170900610	170901494	47.00888848
chr3	171194138	171194472	95.07382039
chr3	171194490	171194720	66.31466013
chr3	171356673	171357557	36.51057594
chr3	177995133	177996017	43.40625303
chr3	186739871	186740755	42.24970673
chr3	193378211	193379095	46.39657719
chr3	193720530	193721414	34.66007885
chr3	196238831	196239300	114.6769302
chr3	196715187	196716071	78.75011158
chr3	197170833	197171717	118.2904037
chr3	197818188	197819072	44.25040835
chr4	40625	41509	45.10140409
chr4	86156	87593	711.0036177
chr4	154651	156499	865.3614091
chr4	247665	248319	208.0119739
chr4	265109	265950	397.5938809
chr4	366689	367476	307.4335479
chr4	368016	368902	186.7796461
chr4	435101	438398	788.9655592
chr4	439681	440565	38.21394208
chr4	535188	536072	36.86702437
chr4	1884396	1885280	60.99659842
chr4	2869420	2870304	46.55706539
chr4	2962704	2963173	57.72100225
chr4	5004927	5005811	66.79040711
chr4	6712454	6713338	51.39307626
chr4	6732264	6733148	35.24396839
chr4	7578954	7580246	142.4466434
chr4	12716031	12716915	35.69752132
chr4	25052141	25053025	51.0852296
chr4	31817331	31818215	37.4884761
chr4	39620814	39621698	64.30372305
chr4	40313531	40314415	54.14820349
chr4	48205547	48206431	52.35131459
chr4	55437419	55437694	102.7013041
chr4	56142929	56143813	42.42602414
chr4	56252747	56253631	63.3242247
chr4	71768952	71769282	131.3183205
chr4	72727908	72728553	188.0798143
chr4	79542356	79543240	39.32600735
chr4	79612842	79613726	85.62262232
chr4	81064211	81065095	42.59746735
chr4	81100749	81101000	73.23844688
chr4	81174461	81175345	41.18827191
chr4	84416969	84417853	45.46297973
chr4	84550966	84551850	44.59661458
chr4	84614236	84615120	36.40720137
chr4	103276640	103277524	33.32361749
chr4	111169703	111170587	84.03589248
chr4	122711861	122712745	41.86306834
chr4	122715451	122716335	34.58007551
chr4	122744043	122745141	91.99373461
chr4	123043789	123044673	51.34308243
chr4	124270294	124271178	42.66511258
chr4	139831729	139832613	57.06764037
chr4	144804287	144805171	39.69931185
chr4	153635967	153636851	101.2073273
chr4	155060663	155061547	34.28225857
chr4	160116329	160117213	52.27384756
chr4	164108197	164109081	39.91555368
chr4	164116359	164117243	260.1814597
chr4	173919972	173920856	43.21120316
chr4	174185141	174186025	53.40148831
chr4	190478134	190478738	26.51528207
chr5	1067596	1068480	38.03457223
chr5	6623133	6624017	56.28754482
chr5	10294550	10295434	34.66783807
chr5	10588718	10589602	33.85469679
chr5	12751195	12752343	79.93454116
chr5	13330103	13330987	33.42622851
chr5	14256055	14257003	297.9368757
chr5	16418554	16419049	181.0499557
chr5	22719747	22720631	50.42248841
chr5	27790982	27792065	87.11619031
chr5	28231851	28232735	60.50298362
chr5	28308527	28309611	106.5610846
chr5	32288022	32288906	33.60327223
chr5	38441971	38442855	40.83097842
chr5	39488319	39489203	38.4112595
chr5	53621235	53622119	47.88937332
chr5	55333036	55333920	47.7836497
chr5	55419550	55419838	104.0297145
chr5	55457645	55458529	34.71437233
chr5	75953517	75954401	57.93132542
chr5	79500462	79501346	52.75055785
chr5	85822355	85823239	113.3150302
chr5	89939794	89940678	38.33760692
chr5	89954262	89955146	36.06959197
chr5	90278712	90279596	38.37657395
chr5	105878907	105879791	50.93643227
chr5	107866872	107867756	49.46142078
chr5	117879229	117880113	33.27589411
chr5	118598245	118599478	84.05607754
chr5	123987146	123988030	64.32109532
chr5	131329992	131330876	65.46347678
chr5	131332198	131333082	36.85220941
chr5	131987489	131988373	35.56881858
chr5	134469671	134470090	168.0225222
chr5	134527836	134528720	55.5238574
chr5	138910251	138911135	39.47910126
chr5	139016902	139017786	41.89495835
chr5	139049222	139050106	77.87940285
chr5	139990413	139991297	38.54415198
chr5	140098096	140098980	34.90584848
chr5	140105413	140106297	35.48100569
chr5	140143182	140145052	820.3779785
chr5	140638249	140639149	129.5936651
chr5	140639787	140641288	674.474098
chr5	141731028	141732129	80.28982905
chr5	150274561	150276679	1090.792574
chr5	150310347	150312046	879.4501257
chr5	150330034	150330960	331.404339
chr5	150357942	150358826	61.13720971
chr5	153753059	153753943	34.99770603
chr5	154033373	154033898	193.1425223
chr5	154214226	154215110	71.31832848
chr5	159670814	159671698	35.62456931
chr5	159687684	159688568	101.424135
chr5	163282519	163283403	49.70668807
chr5	168240391	168241275	43.50315062
chr5	169173084	169173968	49.38947058
chr5	169578146	169579030	56.16498834
chr5	173265949	173266833	54.39236283
chr5	177875861	177876745	37.10391849
chr5	178110570	178111454	41.76600855
chr5	178138672	178139721	529.9324543
chr5	178310739	178311432	202.7755063
chr5	178358152	178360053	779.2287242
chr5	178392197	178393173	493.8504615
chr5	178505949	178507048	626.4273206
chr5	179684873	179686677	1195.092079
chr5	179687122	179687704	147.071936
chr5	180618431	180619315	56.6194916
chr5	180634415	180635299	34.27799895
chr5	180642212	180643096	36.5472075
chr6	2932412	2933296	57.75863798
chr6	2973571	2974455	46.6561528
chr6	3035312	3036196	45.88194843
chr6	3288324	3289208	65.20295133
chr6	10747561	10748445	37.6905527
chr6	10749674	10750558	46.75236643
chr6	10771488	10772372	43.38175894
chr6	11224244	11225128	35.14968585
chr6	11616973	11618080	79.32767321
chr6	11931252	11932136	34.76366593
chr6	11938554	11939438	42.14729036
chr6	13354227	13355111	38.71188893
chr6	13380707	13381591	39.5551617
chr6	14476807	14477691	37.2685549
chr6	14734027	14735403	82.30109125
chr6	15793280	15794164	36.52159259
chr6	16031482	16031836	111.4301038
chr6	16267596	16268480	40.8351463
chr6	17962426	17963310	99.46292036
chr6	20885028	20885912	40.34049828
chr6	22419984	22420868	33.39050204
chr6	23207478	23208362	34.68190298
chr6	26196299	26197183	34.501549
chr6	26305329	26306213	59.88996559
chr6	26312444	26313922	136.3859823
chr6	26322624	26323508	36.04175003
chr6	26327438	26328822	81.21954552
chr6	26521057	26521941	49.14322522
chr6	26532680	26533564	41.7765623
chr6	26537326	26538625	97.97999362
chr6	26553971	26554855	35.07619277
chr6	26556405	26557289	41.38034531
chr6	26568643	26569527	48.78018109
chr6	26571665	26572549	33.74860178
chr6	26637757	26638904	113.0805203
chr6	27059113	27059997	37.86377957
chr6	27144591	27145475	44.5007854
chr6	27177207	27178091	35.84411109
chr6	27300341	27301431	91.95393899
chr6	27326177	27327543	882.6972448
chr6	27328329	27329466	78.94248317
chr6	27368411	27369536	1017.166027
chr6	27418967	27421266	1644.32418
chr6	27473179	27474063	37.76612989
chr6	27559194	27561040	161.3197971
chr6	27573009	27573893	47.87280607
chr6	27652075	27652959	38.21151409
chr6	27655551	27656435	39.38237926
chr6	27758656	27759540	59.85291538
chr6	27763241	27764125	59.08668631
chr6	27803606	27804490	38.38529752
chr6	27870066	27871289	73.8033754
chr6	28180419	28181303	43.33750478
chr6	28302636	28303520	48.78814896
chr6	28441955	28442839	34.49262368
chr6	28625629	28626513	57.11831579
chr6	28696598	28697482	36.2762292
chr6	28702813	28703697	63.75548466
chr6	28715093	28715977	33.33209262
chr6	28775180	28776064	40.03125881
chr6	28784485	28785369	46.93924294
chr6	28805864	28806748	36.38560749
chr6	28908461	28909345	60.95342073
chr6	28920598	28921482	46.10399762
chr6	30881704	30882588	35.89395796
chr6	31515671	31516555	33.56846504
chr6	31697796	31698680	35.71275016
chr6	32099006	32099890	71.83663293
chr6	34530353	34531237	47.62619438
chr6	37070820	37071704	36.12388142
chr6	37077430	37078314	35.90629361
chr6	37207891	37208775	35.58034098
chr6	37269844	37270236	140.7920686
chr6	37277405	37278289	37.19771082
chr6	37427715	37428599	65.22108579
chr6	37635015	37635899	63.45119814
chr6	41984609	41985493	103.7977286
chr6	42059665	42060549	36.51139358
chr6	42165130	42166014	53.40741622
chr6	42166846	42167932	115.3600729
chr6	43598655	43599539	80.96246806
chr6	44193229	44194113	80.65509754
chr6	45345325	45346209	37.65422709
chr6	46791863	46792747	35.3519557
chr6	48526810	48527694	35.82353697
chr6	49064533	49064799	43.50305253
chr6	49613825	49614709	66.54485913
chr6	51017642	51018526	48.7882338
chr6	63255889	63256773	38.93357577
chr6	67902290	67903174	40.07812521
chr6	71046923	71047807	48.85693208
chr6	84684041	84685128	83.54590608
chr6	89011386	89012270	45.25817748
chr6	108896870	108897754	34.22390118
chr6	109625422	109626306	77.58900632
chr6	114251096	114251980	36.23187802
chr6	119645620	119646504	44.99481806
chr6	125302393	125303277	38.30627207
chr6	134022490	134023374	93.47725366
chr6	135644092	135644976	121.1070833
chr6	135818483	135819367	35.65110343
chr6	143183447	143184331	42.66855302
chr6	144537228	144538112	86.05555379
chr6	145207554	145208438	44.71576737
chr6	149560615	149561219	33.02269012
chr6	150592687	150593791	122.3598354
chr6	154420935	154421819	34.88809788
chr6	157342429	157343313	33.78668221
chr6	157882284	157883168	33.46408449
chr6	159183632	159184516	33.99783519
chr6	159367133	159368017	44.39778871
chr6	160348134	160349223	79.66531596
chr6	160522185	160523069	52.65291254
chr6	161412474	161413358	39.03474262
chr6	161675598	161676482	108.6574152
chr6	162241183	162242067	33.44055149
chr6	164198288	164198610	120.7556344
chr6	164767391	164768275	52.95672573
chr6	165048355	165049239	36.87632686
chr7	1895722	1896606	64.73219666
chr7	2149396	2150280	48.05702625
chr7	5060536	5061420	45.56380209
chr7	5103867	5104751	90.18233066
chr7	5497293	5498177	75.56225169
chr7	5594266	5595150	53.57923777
chr7	6063341	6064225	51.18358078
chr7	6490670	6491554	44.71806448
chr7	6713674	6714278	24.37162638
chr7	6714303	6716359	1048.685981
chr7	6716780	6717664	36.51448058
chr7	6731150	6731982	424.4745831
chr7	7088008	7088892	50.61009762
chr7	7139764	7140648	65.44250103
chr7	12485964	12486848	34.98858828
chr7	16308280	16309164	56.03983304
chr7	18289681	18290285	287.2374677
chr7	20259175	20260059	64.39958071
chr7	24903586	24904470	69.7789703
chr7	25534724	25535608	45.93713479
chr7	29832856	29833940	82.12453922
chr7	30800542	30801426	54.24505677
chr7	36977403	36977813	124.5330907
chr7	39849548	39850432	36.93201153
chr7	43910387	43911271	37.60483468
chr7	56006940	56007942	721.1292927
chr7	56533759	56535802	1194.822546
chr7	56707068	56707392	70.59440977
chr7	56753629	56754636	373.8207654
chr7	57187593	57188594	282.2490171
chr7	57232584	57233881	571.8656457
chr7	57341796	57343024	856.0121295
chr7	57528682	57529907	756.5063742
chr7	62547808	62548757	263.7941588
chr7	62752139	62753127	150.419444
chr7	63336491	63338073	520.97003
chr7	63475802	63476406	303.0174347
chr7	63538219	63539601	486.5177309
chr7	63680176	63680815	222.3785878
chr7	63726560	63727380	410.7592807
chr7	63808555	63809705	652.5516594
chr7	63889572	63890016	140.0715567
chr7	63929799	63930926	78.56807541
chr7	63981648	63982573	432.9086196
chr7	64166637	64168611	379.9857438
chr7	64374704	64375588	35.51013483
chr7	64388533	64389851	426.5455649
chr7	64438078	64440141	658.0596558
chr7	64459754	64460638	50.74147204
chr7	66506652	66507536	46.37667127
chr7	67468952	67469836	33.25473367
chr7	67784747	67785844	86.73626091
chr7	70448682	70449813	85.65278163
chr7	70842156	70843040	48.57486586
chr7	71081443	71082327	51.97555898
chr7	71585888	71586772	41.68142284
chr7	73129914	73130798	34.05867353
chr7	73300387	73300774	132.9893797
chr7	75620024	75620908	58.98042014
chr7	75677084	75677968	48.76332804
chr7	77502460	77503344	42.42501817
chr7	79800489	79801373	42.07179704
chr7	84054554	84054845	47.13114856
chr7	86781521	86782405	35.34561099
chr7	89988202	89989086	177.2169806
chr7	90928970	90929854	37.24583453
chr7	91910046	91910650	25.27294582
chr7	92497991	92498484	186.5939776
chr7	92569010	92569614	131.0303535
chr7	99262666	99263550	76.09296273
chr7	99320389	99321273	35.17875022
chr7	99432500	99433384	55.0504367
chr7	100495043	100495927	43.28623693
chr7	101093876	101094960	104.3640288
chr7	102061062	102061946	39.18378373
chr7	102082048	102082420	113.4226606
chr7	103636518	103636968	287.5488432
chr7	104607291	104608175	33.77636307
chr7	104652721	104653605	34.1323207
chr7	106209141	106210025	37.60042631
chr7	106618749	106619633	70.86645778
chr7	106647572	106648456	52.97505951
chr7	107394164	107395276	70.31192926
chr7	107476545	107477429	61.80711555
chr7	107875756	107876640	33.40718731
chr7	110800534	110801418	33.79752512
chr7	111110895	111111995	298.5238759
chr7	112436349	112437463	181.0145413
chr7	113682539	113683423	57.66738957
chr7	116516665	116517549	98.43784952
chr7	117431907	117432791	39.44760481
chr7	118688634	118689518	34.86071433
chr7	124508410	124509294	34.33081712
chr7	125158968	125159852	41.10038412
chr7	125179055	125179939	36.91600701
chr7	127626695	127627579	49.66471158
chr7	128423100	128423984	42.27060214
chr7	128789828	128790712	42.46499192
chr7	129073935	129074819	34.53676769
chr7	129078372	129079256	53.01897314
chr7	129225594	129226478	37.95787715
chr7	129359913	129360797	89.40527476
chr7	129598276	129599160	111.1404743
chr7	129771888	129772772	38.13971809
chr7	132739941	132740476	92.62534823
chr7	137927951	137928835	69.53399456
chr7	137941992	137943078	173.8515296
chr7	138037182	138038272	101.6324733
chr7	138775661	138776031	109.2574602
chr7	138808753	138809637	52.67887952
chr7	139024995	139025879	50.04802952
chr7	139934664	139935548	44.30314441
chr7	140017768	140018652	47.68989476
chr7	140022352	140023236	49.01162239
chr7	141832732	141832968	37.61258574
chr7	143201398	143202282	49.97760741
chr7	144764159	144765043	34.03977423
chr7	147648711	147649595	34.56323477
chr7	149387837	149388721	38.60339898
chr7	150011674	150012558	40.09312508
chr7	150657125	150658009	43.04089104
chr7	150777400	150778284	40.9218986
chr7	150869415	150870299	35.869828
chr7	151092278	151093162	35.72999493
chr7	151654383	151655267	33.5201024
chr7	151662462	151663346	34.29852212
chr7	154467854	154469049	82.45518634
chr7	155115683	155116166	141.073795
chr7	158627748	158628632	35.42030833
chr7	158653524	158654408	38.21494526
chr8	195026	197010	1014.11021
chr8	2645468	2646352	41.1587427
chr8	6923597	6924481	61.15063826
chr8	8634941	8635825	64.51416205
chr8	11207541	11208425	34.49366782
chr8	11736638	11737522	44.41655529
chr8	13076137	13077227	120.9194481
chr8	17980125	17980514	153.5834925
chr8	17990751	17991635	62.38269675
chr8	18035274	18036158	106.0970999
chr8	21817713	21818597	53.29342309
chr8	23351619	23352132	212.4189893
chr8	23366011	23366895	75.66234697
chr8	23384982	23385866	59.31750088
chr8	26248326	26249210	34.81543742
chr8	27221024	27221908	55.69266147
chr8	37174476	37175360	34.08496396
chr8	37926917	37927801	36.10636858
chr8	37939175	37940059	53.6200668
chr8	37949043	37949927	38.95233453
chr8	41654764	41655648	81.88312871
chr8	47696855	47697423	235.5990917
chr8	47782441	47783515	308.2318093
chr8	49378902	49379786	43.06225667
chr8	60929141	60930025	41.31635652
chr8	66690013	66690897	47.08080832
chr8	68315076	68315960	33.56820844
chr8	73046334	73047218	69.81607796
chr8	78255513	78256397	40.05729642
chr8	86903731	86904832	93.52755328
chr8	91658211	91659095	37.27488918
chr8	94513910	94514794	54.86364981
chr8	98790219	98791103	46.96410318
chr8	103602883	103603767	42.092797
chr8	106183420	106184304	43.15094751
chr8	124169080	124169964	48.50001823
chr8	124934100	124934984	59.47046309
chr8	125827285	125828169	34.32899146
chr8	125988336	125990019	1193.017752
chr8	125990608	125991492	37.93547735
chr8	126346053	126346937	36.1886665
chr8	127087896	127088780	41.1757845
chr8	128972345	128973229	53.11329128
chr8	130704764	130705648	34.91191137
chr8	140939023	140939907	35.18788195
chr8	144373287	144374171	39.38195684
chr8	145932501	145933812	713.3456597
chr8	146012283	146013167	36.82076632
chr8	146067073	146068534	1285.279297
chr8	146202389	146203429	517.9157487
chr8	146229995	146231080	94.32210856
chr9	4862534	4863418	46.17712144
chr9	7066854	7067738	48.27838194
chr9	11402427	11403311	49.009844
chr9	14395412	14396296	56.13317641
chr9	19816592	19817679	123.1951833
chr9	33714004	33714888	43.16013217
chr9	35147984	35148465	80.48712126
chr9	35222717	35223601	34.62217813
chr9	37196778	37197662	66.27573364
chr9	37329402	37330286	34.11684342
chr9	71830608	71831492	53.63786954
chr9	73012811	73013695	65.15465002
chr9	90418623	90419507	36.36865122
chr9	95608622	95609516	274.5408337
chr9	96346484	96347368	54.67664611
chr9	96966226	96967110	51.2081586
chr9	98224634	98225518	36.0126377
chr9	99499881	99501156	346.7015585
chr9	99520978	99522299	901.8131883
chr9	99578281	99579367	83.54641667
chr9	99579794	99581754	1241.203505
chr9	99961040	99961924	38.59134517
chr9	100705312	100706196	38.41960106
chr9	100987142	100988026	64.35664877
chr9	101136406	101137290	39.96997202
chr9	101695924	101696808	40.48188729
chr9	104170752	104171636	72.73445013
chr9	104256504	104257388	35.51476608
chr9	104602915	104603799	73.60279388
chr9	105775711	105776595	39.4122101
chr9	108583779	108584663	37.42860218
chr9	110546399	110547283	33.53108862
chr9	113133467	113134351	41.56943226
chr9	114304277	114305923	911.1311025
chr9	115759213	115760317	689.6983004
chr9	115804284	115806373	1326.346239
chr9	119227153	119228037	57.2249154
chr9	123528651	123529535	36.61494381
chr9	125208787	125209671	35.77837768
chr9	125488767	125489829	568.0415715
chr9	126606578	126607462	38.01487741
chr9	128046926	128048013	185.540811
chr9	128239194	128240078	46.38895056
chr9	130206700	130207423	321.5847065
chr9	131320499	131321383	58.95141547
chr9	131355053	131355937	36.31930501
chr9	131831404	131832288	66.1730228
chr9	132008636	132009520	46.95096535
chr9	132552302	132553186	36.42968733
chr9	132625413	132625691	110.0112199
chr9	132641120	132642004	35.2059828
chr9	133412696	133413580	43.86545766
chr9	134206430	134207314	38.06282999
chr9	135874389	135875273	33.36762477
chr9	135879350	135880234	44.43046025
chr9	136158879	136159763	59.33770138
chr9	137230069	137230953	38.53166341
chr9	138843563	138844447	57.81983469
chrX	682706	683590	40.86579172
chrX	1709509	1710393	34.38890429
chrX	2940864	2941748	35.42008229
chrX	4177620	4178504	47.13028237
chrX	18692789	18693673	44.10369868
chrX	38512086	38512970	79.81392261
chrX	40031556	40032440	36.32445673
chrX	40175095	40176440	155.6768313
chrX	40943462	40944346	54.27199519
chrX	41068789	41069669	604.1086133
chrX	46359328	46359970	140.4734253
chrX	47272409	47273307	505.335238
chrX	47307324	47308410	153.3606266
chrX	47542626	47543510	61.33739074
chrX	47775356	47775810	131.260387
chrX	47835262	47837094	633.0197806
chrX	47918557	47919161	168.9212627
chrX	48554352	48555236	33.26020267
chrX	48658755	48659639	48.20583207
chrX	49573640	49574524	34.85711854
chrX	49612613	49613497	54.92712433
chrX	50984832	50985716	36.17535377
chrX	51600012	51600896	39.54548316
chrX	55041096	55041980	59.37231059
chrX	55054217	55055101	40.06845055
chrX	70495632	70496516	34.2629913
chrX	79767483	79768367	51.96037595
chrX	89708585	89709469	36.80105161
chrX	102356343	102357428	121.3825126
chrX	109421468	109422352	38.2643864
chrX	120638488	120639372	39.63325131
chrX	124409092	124409976	46.09523811
chrX	134996354	134997238	48.15307513
chrX	149704944	149705831	183.3114466
chrX	153062799	153063683	33.40598697
chrX	153163373	153163694	83.76745496
