# Supplementary material for: Variable reproducibility in genome-scale public data: A case study using ENCODE ChIP sequencing resource
Source: FEBS Lett. 2015 Dec 21;589(24):3866–70. doi: 10.1016/j.febslet.2015.11.027 (PMC4686001; doi:10.1016/j.febslet.2015.11.027)
Supplement: Supplementary file advisedPeakLists.zip — This zip archive contains 56 advised peak lists (see main text and supplementary table 1). Files are bed like tab delimited text files, with 4 columns: chromosome, peak start, peak end, and peak score. [file mmc4.zip › MCF-7_None_CTCF.bed]

chr1	237613	237889	63.06512248
chr1	521430	521706	77.25206262
chr1	714167	714357	48.93059621
chr1	785821	786097	84.01324181
chr1	805170	805446	216.0428352
chr1	840011	840287	266.1516904
chr1	855077	855267	67.9074081
chr1	856422	856698	70.78136971
chr1	858487	858677	93.84998068
chr1	860327	860517	70.99197986
chr1	860995	861185	62.41011848
chr1	873590	873743	295.9822264
chr1	875656	875846	22.75347104
chr1	886813	887089	159.1603915
chr1	911460	911736	90.05717632
chr1	919568	919844	312.5985886
chr1	937241	937517	239.7306874
chr1	950801	951077	192.758012
chr1	954661	954937	128.369626
chr1	976080	976270	55.31866336
chr1	986584	986774	35.33003589
chr1	990039	990229	40.66112557
chr1	994707	994897	57.58188657
chr1	999286	999455	313.0195197
chr1	1057512	1057788	339.3838185
chr1	1166105	1166398	78.93471333
chr1	1182497	1182687	46.07256556
chr1	1200450	1200726	62.30702834
chr1	1219331	1219521	27.2826086
chr1	1225642	1225809	318.1462184
chr1	1227262	1227538	296.664719
chr1	1235451	1235727	137.3030185
chr1	1237363	1237639	132.6614415
chr1	1240680	1240870	35.00602423
chr1	1279475	1279665	27.70309209
chr1	1280041	1280317	243.2382502
chr1	1284697	1284887	58.05131537
chr1	1285188	1285464	149.3267626
chr1	1307496	1307772	304.4442871
chr1	1310509	1310785	102.6626124
chr1	1311799	1311989	57.2336474
chr1	1334804	1335080	76.93384265
chr1	1337411	1337687	229.5128816
chr1	1376377	1376563	402.2944235
chr1	1377036	1377312	143.8165402
chr1	1440325	1440601	147.2731586
chr1	1486510	1486595	204.4806804
chr1	1509225	1509501	30.94611452
chr1	1533067	1533343	156.6817487
chr1	1534862	1535052	37.0877917
chr1	1555508	1555784	119.8547923
chr1	1597193	1597469	130.8401982
chr1	1610382	1610658	138.9240654
chr1	1655894	1656170	22.15722928
chr1	1684796	1685072	290.854232
chr1	1695707	1695983	222.9592469
chr1	1707357	1707633	78.82101194
chr1	1709601	1709791	29.64646833
chr1	1710417	1710725	90.05225571
chr1	1720522	1720798	249.9432866
chr1	1726541	1726731	27.76726147
chr1	1727923	1728199	93.29341343
chr1	1773200	1773476	34.13453897
chr1	1787109	1787385	60.94063037
chr1	1790091	1790367	154.3570065
chr1	1805279	1805562	60.76148325
chr1	1830664	1830940	136.5575517
chr1	1837758	1837954	429.2346983
chr1	1840435	1840711	182.8734065
chr1	1850442	1850632	32.27139836
chr1	1875503	1875685	357.1504998
chr1	1886288	1886564	133.8939003
chr1	1891563	1891744	401.2248014
chr1	1898758	1898948	30.34898658
chr1	1974852	1975128	58.48773176
chr1	1976331	1976607	250.3473714
chr1	1977999	1978187	449.959762
chr1	1980908	1981184	187.6667392
chr1	1986189	1986379	46.21964372
chr1	2023139	2023329	60.46814203
chr1	2036125	2036315	30.29488317
chr1	2040106	2040382	134.761269
chr1	2062564	2062754	22.5863381
chr1	2067010	2067200	26.57423856
chr1	2071302	2071471	292.613294
chr1	2094730	2095006	21.53735703
chr1	2105819	2106009	429.578198
chr1	2126721	2126884	329.3900962
chr1	2144163	2144439	91.80810657
chr1	2144579	2144769	57.44209983
chr1	2160624	2160814	45.98736753
chr1	2169233	2169423	50.92965567
chr1	2179955	2180145	32.1302902
chr1	2207509	2207785	52.2270808
chr1	2242964	2243240	120.8085866
chr1	2246662	2246938	155.1692443
chr1	2258081	2258271	32.84995067
chr1	2305497	2305687	68.88344441
chr1	2313278	2313468	401.1620566
chr1	2314101	2314377	205.7336174
chr1	2338185	2338461	127.031735
chr1	2345927	2346067	291.7168208
chr1	2347436	2347626	24.51187413
chr1	2361534	2361810	169.2555468
chr1	2388762	2388952	31.72506115
chr1	2391238	2391428	31.33904486
chr1	2423523	2423713	26.80774583
chr1	2446666	2446942	60.1934743
chr1	2462518	2462815	103.7845419
chr1	2478279	2478469	31.06214425
chr1	2479559	2479719	359.3337645
chr1	2486333	2486609	238.1414595
chr1	2493394	2493670	174.6461088
chr1	2515323	2515513	37.21666844
chr1	2529983	2530259	72.55903348
chr1	2574676	2574866	27.48717164
chr1	2688924	2689200	187.621094
chr1	2703293	2703462	349.3257022
chr1	2718270	2718443	360.9324207
chr1	2738613	2738889	328.2652403
chr1	2778462	2778652	44.72135024
chr1	2784466	2784742	89.27370194
chr1	2792509	2792785	174.0247946
chr1	2829872	2830062	61.56901074
chr1	2831323	2831599	153.4092898
chr1	2838646	2838922	320.2333398
chr1	2862898	2863088	53.29299628
chr1	2929104	2929380	129.9890618
chr1	2940633	2940909	29.89793979
chr1	2976816	2977006	43.42533755
chr1	2982765	2983041	135.0031126
chr1	2986168	2986452	80.13270054
chr1	3036487	3036677	53.23351715
chr1	3089127	3089317	27.94420536
chr1	3200594	3200870	276.6731539
chr1	3236571	3236781	179.0684746
chr1	3266375	3266565	47.41630979
chr1	3319975	3320251	121.3960021
chr1	3326831	3326963	307.9039848
chr1	3330676	3330866	23.31592052
chr1	3333706	3333982	41.29615181
chr1	3341363	3341533	361.9003099
chr1	3347863	3348139	236.7625699
chr1	3369772	3369955	384.186602
chr1	3370817	3371093	159.4365797
chr1	3388381	3388657	234.5813181
chr1	3399118	3399394	67.87744383
chr1	3400527	3400690	348.2656373
chr1	3407868	3408031	367.6303717
chr1	3408425	3408475	106.0503805
chr1	3434802	3435078	206.3136357
chr1	3441472	3441662	31.37155113
chr1	3447030	3447306	53.1938344
chr1	3450109	3450299	31.81570073
chr1	3468401	3468591	56.26759197
chr1	3481912	3482042	313.2721044
chr1	3504304	3504494	23.05853743
chr1	3505015	3505205	30.41177166
chr1	3531821	3531976	316.2454205
chr1	3535697	3535813	225.3287015
chr1	3537764	3538040	115.4764529
chr1	3542271	3542461	37.42747757
chr1	3566497	3566687	43.41002523
chr1	3612226	3612502	305.5301756
chr1	3619623	3619899	62.75767458
chr1	3641071	3641242	417.2018918
chr1	3643922	3644198	185.4958955
chr1	3658335	3658525	24.2797023
chr1	3692537	3692813	258.9363932
chr1	3702077	3702353	212.8199581
chr1	3718077	3718353	81.76442649
chr1	3727561	3727751	23.83078618
chr1	3744330	3744606	98.14203
chr1	3773757	3774033	213.9470087
chr1	3774153	3774343	36.41628028
chr1	3774833	3775109	83.84958581
chr1	3786493	3786769	98.53561281
chr1	3816221	3816411	26.77196156
chr1	3823805	3824081	99.48862439
chr1	3827439	3827605	366.650058
chr1	4068986	4069176	26.56652949
chr1	4077597	4077787	27.44095868
chr1	4120955	4121145	63.10620847
chr1	4186983	4187173	23.77813566
chr1	4190798	4190988	23.33193645
chr1	4233267	4233543	141.3247383
chr1	4377326	4377602	170.5888507
chr1	4482653	4482929	86.98452029
chr1	4554662	4554938	184.8081971
chr1	4615661	4615937	69.43709988
chr1	4623843	4624033	29.789283
chr1	4645309	4645585	104.5668547
chr1	4654454	4654730	300.856513
chr1	4687470	4687746	97.91885086
chr1	4712716	4712896	415.9570006
chr1	4716410	4716686	347.6090677
chr1	4754635	4754911	154.7162549
chr1	4802193	4802383	45.02580603
chr1	4828692	4828882	38.48438201
chr1	4838071	4838347	230.314463
chr1	4886195	4886471	144.6075421
chr1	5017951	5018227	25.25633457
chr1	5159747	5160023	90.76188707
chr1	5179608	5179884	116.0371807
chr1	5216042	5216318	19.35085865
chr1	5221498	5221688	41.97772089
chr1	5335350	5335540	22.77283827
chr1	5346383	5346659	150.4956465
chr1	5400897	5401173	50.37045868
chr1	5454251	5454527	202.4014328
chr1	5487403	5487593	38.79729294
chr1	5504517	5504793	128.5827016
chr1	5508636	5508912	73.65775978
chr1	5516226	5516416	23.18633515
chr1	5542041	5542231	45.89214576
chr1	5566608	5566798	28.52810877
chr1	5570032	5570195	382.2235966
chr1	5574697	5574883	469.8264007
chr1	5657340	5657530	33.50596663
chr1	5658637	5658913	94.61599971
chr1	5681227	5681359	272.7831456
chr1	5697363	5697488	314.648376
chr1	5700998	5701274	83.95339884
chr1	5779335	5779525	38.64904264
chr1	5805952	5806132	494.8239485
chr1	5812505	5812695	67.24759094
chr1	5828125	5828401	74.92660471
chr1	5890860	5891136	100.2974275
chr1	5948707	5948983	132.578867
chr1	5953781	5954057	70.29020489
chr1	5975859	5976049	24.79237588
chr1	5976194	5976294	108.95812
chr1	6009586	6009862	65.9278932
chr1	6035344	6035509	399.0325565
chr1	6040529	6040719	46.36570393
chr1	6094548	6094824	246.6392846
chr1	6095815	6096091	136.2994652
chr1	6101558	6101834	242.6095144
chr1	6113050	6113326	88.873284
chr1	6140716	6140992	277.4679906
chr1	6142416	6142692	179.4512981
chr1	6159849	6160125	242.8425749
chr1	6165276	6165552	114.6478993
chr1	6165806	6166082	82.04866556
chr1	6168983	6169144	360.5301582
chr1	6189440	6189630	23.06326717
chr1	6201716	6201992	149.4588772
chr1	6231632	6231908	215.4978552
chr1	6240408	6240598	27.20907734
chr1	6243588	6243864	68.52241996
chr1	6245904	6246180	152.7752986
chr1	6265063	6265127	119.6327797
chr1	6265343	6265519	316.782331
chr1	6269772	6270048	87.69439806
chr1	6298750	6299026	175.4764294
chr1	6305192	6305395	472.984218
chr1	6306807	6307083	321.9271348
chr1	6332918	6333194	49.34802334
chr1	6340890	6341166	150.806819
chr1	6360887	6361163	74.61960499
chr1	6403593	6403774	409.128814
chr1	6408089	6408254	355.0325341
chr1	6417350	6417626	129.407159
chr1	6423085	6423422	100.0592515
chr1	6438299	6438391	119.7508197
chr1	6454078	6454268	54.1915803
chr1	6457133	6457409	138.3079093
chr1	6464837	6464969	280.217701
chr1	6474411	6474687	224.5209277
chr1	6483591	6483766	430.5468979
chr1	6497121	6497397	252.8808505
chr1	6498174	6498362	335.2890284
chr1	6505248	6505524	253.4200454
chr1	6524615	6524891	162.3325262
chr1	6532525	6532801	195.9387281
chr1	6535645	6535834	391.294212
chr1	6543128	6543404	238.1529646
chr1	6546619	6546797	417.6320555
chr1	6550036	6550194	326.489907
chr1	6561522	6561712	23.24563509
chr1	6573363	6573640	79.36892875
chr1	6583711	6583987	168.4041657
chr1	6607394	6607670	35.96315179
chr1	6614255	6614445	31.85397009
chr1	6614586	6614760	327.9876568
chr1	6661659	6661849	22.57796016
chr1	6669719	6669995	35.6319018
chr1	6685066	6685256	27.22886131
chr1	6694761	6694937	318.083684
chr1	6706624	6706900	79.74425076
chr1	6761811	6762087	366.0404231
chr1	6780180	6780303	242.2567003
chr1	6787626	6787795	282.7756816
chr1	6854277	6854553	25.58649583
chr1	6927852	6928042	22.75739044
chr1	6950062	6950187	286.1222872
chr1	7023408	7023598	61.91915803
chr1	7048046	7048322	20.74551245
chr1	7058441	7058594	295.1817341
chr1	7102819	7103095	91.91068052
chr1	7130557	7130728	410.6849284
chr1	7177560	7177836	159.2349829
chr1	7180972	7181248	39.48773388
chr1	7187459	7187735	64.29543356
chr1	7246854	7247130	94.31290089
chr1	7268074	7268238	412.6631171
chr1	7278407	7278606	223.0783153
chr1	7284840	7285116	265.0290013
chr1	7306045	7306321	60.71607121
chr1	7321668	7321858	30.58458638
chr1	7347150	7347426	79.94963641
chr1	7362985	7363261	36.63993374
chr1	7416177	7416453	82.15107577
chr1	7427447	7427637	39.97271703
chr1	7470790	7470980	24.60039904
chr1	7507249	7507439	24.07999279
chr1	7508439	7508715	20.65618432
chr1	7514173	7514449	266.155432
chr1	7534972	7535162	27.92269322
chr1	7535224	7535500	141.6835785
chr1	7576397	7576673	80.03171607
chr1	7593258	7593448	42.29191632
chr1	7599467	7599743	71.73631597
chr1	7599891	7600052	283.8704774
chr1	7621524	7621800	263.6597299
chr1	7637396	7637586	119.916867
chr1	7641822	7642098	24.24714653
chr1	7701809	7701999	35.98958411
chr1	7707389	7707552	361.7279533
chr1	7727677	7727887	546.7047777
chr1	7729618	7729794	382.2919265
chr1	7812914	7813190	90.76775089
chr1	7815571	7815847	35.69382848
chr1	7845251	7845527	20.2250419
chr1	7868359	7868635	46.57399528
chr1	7916530	7916806	96.65129243
chr1	7962937	7963073	296.0572912
chr1	8002383	8002659	151.1712893
chr1	8021384	8021660	87.08947018
chr1	8035401	8035616	553.8832731
chr1	8042451	8042614	337.9753975
chr1	8075103	8075379	80.39884553
chr1	8091309	8091585	60.00559069
chr1	8225781	8226057	79.15406122
chr1	8299038	8299314	90.65488076
chr1	8374469	8374642	401.7808361
chr1	8375933	8376209	98.28080914
chr1	8409099	8409375	313.5562898
chr1	8411771	8412047	266.6753907
chr1	8434941	8435131	203.0758627
chr1	8458800	8459076	40.19156918
chr1	8469291	8469567	85.47426975
chr1	8491139	8491415	53.07068236
chr1	8499587	8499863	69.83820661
chr1	8503692	8503882	35.20395871
chr1	8503999	8504189	34.68248385
chr1	8520276	8520552	30.3877104
chr1	8621260	8621353	129.0551862
chr1	8631253	8631529	62.0612258
chr1	8658164	8658440	108.5425563
chr1	8676875	8677151	19.30283232
chr1	8731469	8731659	214.1475317
chr1	8763360	8763550	41.01567451
chr1	8779047	8779404	78.19725787
chr1	8786553	8786829	47.60106183
chr1	8799460	8799736	60.1493618
chr1	8854721	8854997	130.6948006
chr1	8874994	8875270	37.81743809
chr1	8891480	8891756	33.06848579
chr1	8909035	8909221	405.0789503
chr1	8919525	8919801	87.72664616
chr1	8922594	8922870	228.1155552
chr1	8931652	8931928	235.0230575
chr1	8939385	8939661	51.77786146
chr1	8963673	8963863	30.59009252
chr1	8970430	8970706	57.08916303
chr1	8978191	8978467	70.41007962
chr1	9023096	9023206	237.8051494
chr1	9048205	9048360	364.3246092
chr1	9053402	9053678	31.11542281
chr1	9065271	9065429	384.4680383
chr1	9070142	9070418	222.6538074
chr1	9118631	9118907	72.37506455
chr1	9161750	9161868	266.9291713
chr1	9170912	9171088	380.2032406
chr1	9177272	9177548	27.28952169
chr1	9188775	9188965	24.94041843
chr1	9202402	9202572	336.4843576
chr1	9241424	9241585	365.199276
chr1	9242391	9242581	70.71436144
chr1	9256628	9256746	255.8845331
chr1	9277435	9277625	50.92096213
chr1	9294486	9294762	191.0213237
chr1	9307431	9307621	29.13850722
chr1	9310155	9310431	234.0895283
chr1	9327253	9327418	352.2761139
chr1	9333469	9333659	39.48798279
chr1	9349189	9349315	156.2712151
chr1	9355127	9355403	77.45192006
chr1	9464719	9464909	36.41604254
chr1	9488741	9489017	75.78605399
chr1	9508254	9508530	79.11521015
chr1	9515944	9516105	316.6518044
chr1	9526853	9527043	52.15412454
chr1	9551234	9551394	312.6514089
chr1	9555377	9555553	378.2732553
chr1	9606721	9606997	113.6365864
chr1	9633804	9634080	33.15340758
chr1	9648521	9648797	172.213999
chr1	9675750	9675924	370.3988782
chr1	9687087	9687332	679.4576828
chr1	9751935	9752211	31.1097291
chr1	9753938	9754128	31.22605605
chr1	9762420	9762554	248.4215813
chr1	9781898	9782174	176.1258494
chr1	9785154	9785347	451.8188507
chr1	9844715	9844808	127.0589083
chr1	9852312	9852588	118.3964976
chr1	9887995	9888271	33.98255412
chr1	9921555	9921745	37.59451085
chr1	9927629	9927814	444.0990474
chr1	9935012	9935162	283.9643451
chr1	9960749	9961025	19.83152243
chr1	9974514	9974790	32.69916245
chr1	10002454	10002730	51.59872238
chr1	10010473	10010632	406.5261846
chr1	10092575	10092851	286.8869032
chr1	10093695	10093971	23.31970281
chr1	10118579	10118855	266.010893
chr1	10206474	10206750	21.6195398
chr1	10213095	10213285	240.6106719
chr1	10270272	10270548	247.4397084
chr1	10398227	10398369	336.3092558
chr1	10437574	10437784	135.5895502
chr1	10479537	10479727	27.04611332
chr1	10488219	10488355	274.7023598
chr1	10490344	10490508	342.4819311
chr1	10554816	10554981	336.002759
chr1	10567590	10567780	260.0563301
chr1	10574550	10574740	194.8943469
chr1	10578987	10579263	32.46122758
chr1	10590422	10590612	47.79470077
chr1	10596306	10596496	22.62659371
chr1	10622077	10622353	70.76425066
chr1	10646283	10646559	55.01715296
chr1	10658436	10658712	86.71213832
chr1	10690041	10690317	102.8230234
chr1	10695187	10695377	53.35238737
chr1	10746798	10747074	33.29982079
chr1	10750641	10750831	30.34620207
chr1	10752467	10752743	189.5499175
chr1	10811302	10811492	35.32444474
chr1	10813344	10813620	87.66146935
chr1	10848871	10849147	143.96517
chr1	10853949	10854225	114.7075349
chr1	10896163	10896353	48.0348579
chr1	10927295	10927429	142.8530512
chr1	10970015	10970291	233.9967142
chr1	11002111	11002295	389.7506927
chr1	11021167	11021315	345.0751916
chr1	11097763	11097924	419.3637919
chr1	11117632	11117822	28.40648404
chr1	11120111	11120301	23.09472165
chr1	11123977	11124253	133.4010037
chr1	11136379	11136655	125.360588
chr1	11193071	11193261	26.57976168
chr1	11301806	11302082	74.96500112
chr1	11308312	11308502	32.6606083
chr1	11332836	11333026	72.73326689
chr1	11346339	11346615	47.24535243
chr1	11380254	11380530	275.9434779
chr1	11397684	11397828	301.6139438
chr1	11424291	11424567	202.4432866
chr1	11458555	11458831	86.79430311
chr1	11538741	11539017	186.2316159
chr1	11541176	11541366	27.1499716
chr1	11595915	11596191	29.6388266
chr1	11632310	11632586	74.93505753
chr1	11654289	11654565	84.38225748
chr1	11672090	11672280	24.16622582
chr1	11677438	11677714	188.9021133
chr1	11702573	11702753	408.2671989
chr1	11705847	11705994	298.597614
chr1	11708859	11709049	32.6957874
chr1	11710506	11710782	76.53631327
chr1	11724102	11724378	239.9116976
chr1	11735469	11735659	33.34477001
chr1	11736763	11737039	79.17833123
chr1	11750590	11750866	66.93392641
chr1	11767374	11767564	34.8696729
chr1	11771190	11771466	238.9280141
chr1	11779933	11780127	418.5608128
chr1	11802065	11802341	20.16433444
chr1	11809266	11809542	281.0874268
chr1	11845304	11845477	347.8330037
chr1	11898807	11899008	531.8491091
chr1	11919386	11919662	102.2157608
chr1	11925591	11925867	100.3744739
chr1	11930976	11931166	26.17316175
chr1	11935215	11935405	26.41516035
chr1	11947778	11947968	23.50430946
chr1	11954094	11954265	427.2658025
chr1	11967829	11967988	310.327997
chr1	12027278	12027513	335.6420576
chr1	12061690	12061966	51.09536282
chr1	12074369	12074677	49.7901465
chr1	12091423	12091562	285.0645841
chr1	12109664	12109940	39.52070334
chr1	12139699	12139975	170.0568084
chr1	12166895	12167171	216.3508306
chr1	12178755	12178932	416.554014
chr1	12184944	12185095	359.0729606
chr1	12185987	12186177	33.15544858
chr1	12224803	12224993	33.52272411
chr1	12256996	12257186	57.72492845
chr1	12259631	12259821	68.40918973
chr1	12263231	12263421	53.01474094
chr1	12269027	12269177	347.3351417
chr1	12272447	12272637	27.3454098
chr1	12289925	12290095	323.6832072
chr1	12304206	12304482	25.58565348
chr1	12332174	12332450	102.8603266
chr1	12335539	12335686	286.209957
chr1	12336378	12336654	166.4287466
chr1	12374409	12374685	28.65589545
chr1	12399458	12399734	36.32787029
chr1	12436155	12436431	22.87847012
chr1	12467539	12467815	67.35154929
chr1	12599947	12600137	25.19926234
chr1	12661364	12661497	266.0989587
chr1	12679970	12680130	356.6206365
chr1	12681689	12681879	48.51192567
chr1	12719103	12719247	347.3020297
chr1	12820361	12820637	176.9789111
chr1	12824285	12824475	35.30056296
chr1	12841693	12841969	63.32061082
chr1	12843964	12844240	169.3217353
chr1	12866551	12866827	23.88332958
chr1	13038541	13038817	67.26509257
chr1	13382596	13382872	24.91012921
chr1	13795870	13796146	98.15690628
chr1	13843792	13843982	69.74371957
chr1	13866235	13866511	63.19139402
chr1	13870545	13870710	373.4039601
chr1	13897484	13897760	74.62069374
chr1	13992267	13992457	173.8126245
chr1	14041426	14041702	28.77739151
chr1	14052413	14052603	137.0316141
chr1	14075572	14075762	47.99495518
chr1	14085622	14085898	36.3734894
chr1	14087427	14087703	30.13054747
chr1	14115307	14115583	148.3573813
chr1	14128260	14128450	53.56476178
chr1	14133754	14134030	242.6265075
chr1	14135285	14135475	25.86175307
chr1	14136357	14136547	33.16108241
chr1	14137744	14138020	298.8971556
chr1	14140166	14140442	162.432885
chr1	14142505	14142695	47.59386378
chr1	14151608	14151884	28.53136654
chr1	14155435	14155597	341.597241
chr1	14256710	14256986	205.4750784
chr1	14277190	14277466	111.9405908
chr1	14286986	14287148	418.3374706
chr1	14292343	14292619	236.5679844
chr1	14347543	14347819	21.49167881
chr1	14421549	14421825	54.23612388
chr1	14437682	14437958	68.3487663
chr1	14440441	14440583	306.7325761
chr1	14465146	14465422	43.38274989
chr1	14476021	14476297	72.12849976
chr1	14555231	14555507	101.9547773
chr1	14690650	14690936	61.93686409
chr1	14692903	14693179	73.17932916
chr1	14722195	14722385	23.64430927
chr1	14741919	14742195	209.0098644
chr1	14761813	14762089	215.6710267
chr1	14864876	14865152	98.23683885
chr1	14893601	14893877	65.57806667
chr1	14898398	14898674	129.5622634
chr1	14933176	14933452	86.08796725
chr1	15058511	15058659	284.7472046
chr1	15105717	15105907	243.1153527
chr1	15109458	15109734	47.93062203
chr1	15114147	15114423	81.83599339
chr1	15131203	15131479	208.5119678
chr1	15160180	15160456	192.7992837
chr1	15177141	15177417	165.060474
chr1	15241963	15242109	307.1969548
chr1	15251045	15251235	37.00551356
chr1	15309829	15310105	100.865209
chr1	15326645	15326835	53.97289723
chr1	15354112	15354266	321.5383719
chr1	15364697	15364973	123.5799882
chr1	15373128	15373288	382.9883969
chr1	15382156	15382346	28.30278246
chr1	15389021	15389297	107.9286742
chr1	15391036	15391312	171.6267546
chr1	15426964	15427142	457.4331973
chr1	15437366	15437642	76.40750368
chr1	15455066	15455342	335.7890076
chr1	15478915	15479029	258.1952259
chr1	15480605	15480881	192.5281004
chr1	15526873	15527149	120.8488176
chr1	15530344	15530620	27.83041746
chr1	15556458	15556734	66.25933755
chr1	15568928	15569204	25.52982891
chr1	15599082	15599292	198.2101406
chr1	15610059	15610335	44.24248321
chr1	15614641	15614933	111.4508763
chr1	15631355	15631496	309.9167441
chr1	15650129	15650294	421.1763613
chr1	15651972	15652162	23.94451564
chr1	15691287	15691563	82.10118762
chr1	15747523	15747799	84.01974824
chr1	15757728	15757919	417.8169896
chr1	15828013	15828173	403.7512055
chr1	15852909	15853185	113.8026262
chr1	15910935	15911211	121.7113434
chr1	15921635	15921911	66.43167892
chr1	16029646	16029922	184.9810752
chr1	16066309	16066585	117.055649
chr1	16067954	16068137	405.184252
chr1	16110772	16110962	26.74866832
chr1	16118603	16118780	406.7235274
chr1	16129902	16130178	55.32709022
chr1	16142050	16142326	166.5702605
chr1	16202991	16203267	127.2580469
chr1	16251276	16251552	118.9636447
chr1	16264419	16264695	109.5029146
chr1	16284006	16284282	94.09481861
chr1	16302035	16302225	40.76301359
chr1	16321130	16321322	433.996369
chr1	16333611	16333887	26.56565714
chr1	16335611	16335767	400.5385968
chr1	16339081	16339271	59.61431196
chr1	16344096	16344286	90.42877042
chr1	16359427	16359601	349.5061013
chr1	16382678	16382860	432.5807419
chr1	16390985	16391175	33.79203159
chr1	16399465	16399741	73.81026999
chr1	16400106	16400248	155.3045274
chr1	16405470	16405626	398.8855149
chr1	16408922	16409089	391.0258627
chr1	16477755	16477945	51.77346989
chr1	16481197	16481473	111.028718
chr1	16514349	16514513	427.3632529
chr1	16531529	16531805	212.1169875
chr1	16562696	16562972	149.7236029
chr1	16563699	16563889	33.71660987
chr1	16570987	16571125	267.2385346
chr1	16616532	16616808	41.33036419
chr1	16678901	16679177	135.5004418
chr1	16689968	16690081	117.6037874
chr1	16693949	16694139	24.5319322
chr1	16720085	16720361	88.82931315
chr1	16766982	16767258	263.4068574
chr1	16801468	16801744	112.7441128
chr1	16825482	16825672	36.49365267
chr1	16918371	16918561	155.1143976
chr1	16939767	16939957	53.37699587
chr1	16945341	16945531	77.51148401
chr1	16946286	16946476	22.9864123
chr1	16947601	16947818	618.821592
chr1	16950746	16950936	41.77997187
chr1	16951465	16951729	706.7780954
chr1	16952228	16952418	23.99773854
chr1	16971145	16971421	275.8268428
chr1	17017861	17018137	61.60778284
chr1	17022969	17023245	75.29866665
chr1	17026674	17026950	149.7789838
chr1	17029434	17029624	27.64772996
chr1	17029746	17029934	489.0398794
chr1	17033842	17034118	198.6129009
chr1	17034383	17034573	38.02752843
chr1	17036341	17036567	659.0756265
chr1	17038649	17038925	148.9335747
chr1	17077063	17077253	43.07047557
chr1	17081971	17082247	21.49598298
chr1	17084145	17084421	84.31076175
chr1	17236362	17236638	56.7594067
chr1	17238387	17238577	23.07168837
chr1	17240654	17240844	31.94820589
chr1	17251527	17251717	37.03040463
chr1	17274053	17274329	124.2201612
chr1	17278244	17278408	343.914693
chr1	17287190	17287466	81.16477839
chr1	17289963	17290239	219.5163554
chr1	17313509	17313785	223.3257448
chr1	17326466	17326656	74.54225106
chr1	17331519	17331795	68.14765853
chr1	17372711	17372814	120.7428937
chr1	17386246	17386414	384.6820715
chr1	17401970	17402246	100.7230181
chr1	17452335	17452505	376.6844018
chr1	17538613	17538889	142.9650369
chr1	17560352	17560542	32.09503171
chr1	17563661	17563795	314.9397075
chr1	17586083	17586273	51.76632249
chr1	17600785	17600973	417.5653096
chr1	17662691	17662865	321.4717828
chr1	17685572	17685762	30.06579461
chr1	17697216	17697351	250.7090782
chr1	17699543	17699733	35.13516135
chr1	17721280	17721470	27.46007022
chr1	17732758	17732940	338.5113192
chr1	17746414	17746606	395.8269449
chr1	17766235	17766289	101.6805528
chr1	17778756	17778946	25.60187057
chr1	17803962	17804100	137.5091938
chr1	17811825	17812101	297.8649098
chr1	17820792	17821011	427.0072276
chr1	17828892	17829072	424.3694341
chr1	17834471	17834747	94.28105322
chr1	17856112	17856302	32.76350657
chr1	17899234	17899424	58.4918572
chr1	17901113	17901389	124.6014965
chr1	17933455	17933615	389.4758062
chr1	17954041	17954114	114.7931245
chr1	17955971	17956247	172.6524653
chr1	17973503	17973693	35.03923352
chr1	17980305	17980581	276.7063639
chr1	17988175	17988315	313.8042125
chr1	17990979	17991169	30.82001716
chr1	18022985	18023261	186.9743392
chr1	18023798	18023988	40.96936595
chr1	18050236	18050512	69.1800043
chr1	18052711	18052987	47.68487764
chr1	18071810	18071864	98.21925609
chr1	18081627	18081903	125.3211028
chr1	18085625	18085901	149.7997384
chr1	18094268	18094458	25.11097846
chr1	18152632	18152908	245.1362883
chr1	18175825	18176015	34.7045698
chr1	18208284	18208560	151.8531948
chr1	18236200	18236476	140.8591773
chr1	18246474	18246633	340.5256454
chr1	18249433	18249623	215.8228307
chr1	18311048	18311324	249.654383
chr1	18325426	18325702	196.4204979
chr1	18368224	18368500	171.1920408
chr1	18427101	18427291	178.3692467
chr1	18436756	18437032	127.0895551
chr1	18475551	18475827	81.73447499
chr1	18543957	18544233	138.1351802
chr1	18558605	18558881	27.21939546
chr1	18561330	18561561	306.4611507
chr1	18573074	18573350	248.2694954
chr1	18616152	18616428	39.14521214
chr1	18626343	18626442	250.4673395
chr1	18629365	18629641	215.9825059
chr1	18649006	18649282	181.5766902
chr1	18650783	18651059	132.0406551
chr1	18686851	18687041	53.82325358
chr1	18688695	18688885	44.29316758
chr1	18700440	18700716	232.5403578
chr1	18725732	18726008	27.46826887
chr1	18795135	18795411	89.71576983
chr1	18812767	18813043	170.5744
chr1	18838022	18838298	218.995788
chr1	18857481	18857757	254.7612093
chr1	18882923	18883199	84.99582881
chr1	18884223	18884413	49.40626167
chr1	18887214	18887490	146.3688354
chr1	18902135	18902411	194.8112751
chr1	18907970	18908246	421.0629537
chr1	18911309	18911585	121.7512414
chr1	18923990	18924169	464.2181623
chr1	18926232	18926508	19.40671204
chr1	18935093	18935369	52.23456836
chr1	19000523	19000799	34.18738637
chr1	19008001	19008191	197.409493
chr1	19069821	19070097	20.90089248
chr1	19121100	19121376	160.3650488
chr1	19147357	19147543	392.7626618
chr1	19201803	19202000	422.9784685
chr1	19210731	19210892	370.4816462
chr1	19233571	19233675	128.1172789
chr1	19233696	19233972	123.7385699
chr1	19239611	19239845	535.3898327
chr1	19276650	19276840	26.17140895
chr1	19282287	19282477	38.75069841
chr1	19299043	19299319	21.211161
chr1	19338828	19339104	121.625419
chr1	19356037	19356324	58.30861193
chr1	19384014	19384204	57.29645373
chr1	19422839	19422981	295.8424338
chr1	19440232	19440374	298.0708539
chr1	19479777	19480053	81.12249757
chr1	19506081	19506357	111.6516192
chr1	19558999	19559275	77.12272091
chr1	19567853	19568014	406.6713331
chr1	19596063	19596339	21.04015822
chr1	19644147	19644337	25.26803379
chr1	19664931	19665207	160.4179346
chr1	19668059	19668223	326.9744517
chr1	19670874	19671150	349.0443794
chr1	19680128	19680404	47.58821906
chr1	19700866	19701142	79.67046848
chr1	19713740	19713930	59.25541664
chr1	19717915	19718053	309.9474693
chr1	19722299	19722489	23.46133288
chr1	19724970	19725246	77.10402655
chr1	19731730	19732011	61.2835148
chr1	19736935	19737211	53.52004912
chr1	19766383	19766659	84.40426043
chr1	19772258	19772534	78.40481579
chr1	19814267	19814543	69.20924064
chr1	19908857	19909000	289.7367949
chr1	19967261	19967537	88.98237268
chr1	19969574	19969850	197.8063306
chr1	19975231	19975507	81.45756514
chr1	19977705	19977981	215.4812502
chr1	19980332	19980413	244.2165961
chr1	19986435	19986564	260.9225594
chr1	19988269	19988545	57.57839445
chr1	20029793	20029983	25.27056939
chr1	20031127	20031289	373.3144951
chr1	20042176	20042371	362.5741039
chr1	20063884	20064160	78.87387872
chr1	20088792	20088956	368.7808791
chr1	20098613	20098803	54.5471902
chr1	20100307	20100497	28.45145064
chr1	20113593	20113783	52.28441497
chr1	20125998	20126274	87.13961471
chr1	20137766	20138042	247.7860479
chr1	20198711	20198987	162.0917934
chr1	20208678	20208837	270.5116932
chr1	20244611	20244738	304.1892053
chr1	20249028	20249218	24.24882555
chr1	20284341	20284617	117.6759975
chr1	20301360	20301561	467.802886
chr1	20414224	20414500	114.4287657
chr1	20415818	20416008	27.95045391
chr1	20427472	20427661	338.0072802
chr1	20435735	20436011	46.50211373
chr1	20478885	20479161	305.4777319
chr1	20484889	20485165	55.3302362
chr1	20491950	20492250	127.1031837
chr1	20521762	20521943	401.9378754
chr1	20539446	20539636	150.6380568
chr1	20543176	20543452	91.04305447
chr1	20559916	20560192	27.84273013
chr1	20598032	20598308	25.24490892
chr1	20656334	20656610	152.5466236
chr1	20662651	20662927	21.28510486
chr1	20688393	20688559	401.879428
chr1	20693676	20693952	212.0737876
chr1	20703483	20703656	334.9959886
chr1	20757018	20757170	322.1288004
chr1	20760606	20760882	105.314135
chr1	20795979	20796169	33.96358064
chr1	20810369	20810832	90.73588162
chr1	20818444	20818634	26.87587679
chr1	20820376	20820548	370.1282425
chr1	20820841	20821031	27.26928773
chr1	20848915	20849069	276.5996047
chr1	20901822	20901992	349.8377483
chr1	20959795	20959977	411.7869273
chr1	20966665	20966941	141.1152435
chr1	20980879	20981069	35.51876464
chr1	20982710	20982900	29.51693311
chr1	20987859	20988135	77.46585396
chr1	20990005	20990195	28.37158234
chr1	21023002	21023170	348.1038285
chr1	21023370	21023646	140.4064391
chr1	21029034	21029177	255.7082464
chr1	21038322	21038598	45.67458426
chr1	21054544	21054734	82.0025551
chr1	21059580	21059856	95.61545369
chr1	21291344	21291620	34.11228791
chr1	21308465	21308741	68.53640276
chr1	21375074	21375350	61.06661243
chr1	21521732	21521922	158.2817265
chr1	21543456	21543613	300.0132578
chr1	21544431	21544707	152.9166602
chr1	21558511	21558787	132.9565069
chr1	21571557	21571833	135.1226505
chr1	21581807	21581961	333.0135757
chr1	21594712	21594988	88.85831344
chr1	21596791	21596973	388.6871312
chr1	21629258	21629448	46.36160853
chr1	21648466	21648742	77.84412422
chr1	21656057	21656333	30.52090862
chr1	21661310	21661459	294.3534967
chr1	21695057	21695253	520.22198
chr1	21697136	21697307	398.8410731
chr1	21795168	21795444	99.02806253
chr1	21815240	21815516	64.25721143
chr1	21817374	21817650	113.7315069
chr1	21824294	21824484	50.40798283
chr1	21835581	21835857	213.3634153
chr1	21837758	21838034	64.6237551
chr1	21861380	21861570	170.7461986
chr1	21866402	21866678	189.639712
chr1	21900605	21900881	276.2552071
chr1	21922093	21922369	96.13449011
chr1	21982259	21982535	154.8909879
chr1	21984357	21984547	45.09154401
chr1	21985691	21985842	278.9373839
chr1	21996405	21996595	25.60815681
chr1	22026562	22026838	26.60272918
chr1	22029846	22030122	80.81358744
chr1	22108991	22109267	73.08978283
chr1	22109451	22109641	27.6655139
chr1	22160566	22160842	23.76134907
chr1	22179615	22179805	25.91026231
chr1	22192518	22192794	26.11851133
chr1	22198994	22199184	33.82552051
chr1	22208659	22208935	23.89506573
chr1	22211040	22211230	24.3373853
chr1	22266157	22266433	110.8670529
chr1	22290575	22290731	350.193954
chr1	22307106	22307296	33.25097
chr1	22308584	22308860	75.12392589
chr1	22331701	22331977	73.21818879
chr1	22345831	22346107	88.89508571
chr1	22349378	22349654	91.43519602
chr1	22366065	22366341	23.02247657
chr1	22432171	22432447	106.0355299
chr1	22458477	22458643	333.3118734
chr1	22469827	22470017	24.66438543
chr1	22498873	22499063	38.56844038
chr1	22534856	22535034	343.1459862
chr1	22552772	22552962	50.61356521
chr1	22558531	22558807	76.21455852
chr1	22564219	22564495	38.9300646
chr1	22601610	22601886	19.8899212
chr1	22602381	22602657	344.2216452
chr1	22613159	22613349	41.78652289
chr1	22643825	22644101	271.0836501
chr1	22691338	22691528	23.1888115
chr1	22707137	22707327	55.23054443
chr1	22714645	22714835	35.96768338
chr1	22716882	22717158	55.53368615
chr1	22739054	22739244	30.50749611
chr1	22742100	22742290	28.43514893
chr1	22743181	22743357	449.8918519
chr1	22747040	22747206	374.7092203
chr1	22783924	22784114	27.67525116
chr1	22815836	22816112	36.90380392
chr1	22854435	22854711	37.37528717
chr1	22869461	22869651	34.68026624
chr1	22963532	22963722	32.81551446
chr1	22965862	22966052	33.64048337
chr1	22968573	22968849	344.320028
chr1	22981130	22981406	91.71610408
chr1	22984955	22985231	50.6012891
chr1	22992348	22992514	356.3756999
chr1	23000720	23000910	244.7851877
chr1	23031066	23031202	307.8545272
chr1	23035783	23036059	67.82442282
chr1	23058402	23058678	185.5308509
chr1	23077670	23077946	211.2013721
chr1	23124682	23124872	30.62300605
chr1	23145539	23145815	67.79275159
chr1	23188631	23188907	227.7079589
chr1	23215836	23215970	155.6073922
chr1	23256918	23257066	317.9790814
chr1	23290784	23290956	334.8795247
chr1	23303000	23303165	357.7237643
chr1	23345745	23345935	54.31753154
chr1	23407926	23408202	101.6898889
chr1	23425303	23425493	250.0051171
chr1	23511216	23511492	123.2975541
chr1	23536777	23537053	104.6460758
chr1	23543240	23543516	169.3749823
chr1	23695470	23695660	27.44068387
chr1	23730537	23730697	390.0301031
chr1	23792956	23793146	36.18496471
chr1	23809918	23810194	24.36572716
chr1	23810598	23810788	50.53462606
chr1	23823672	23823809	306.7303996
chr1	23854498	23854688	28.51417159
chr1	23857180	23857370	24.89923247
chr1	23857871	23858061	43.97366688
chr1	23866402	23866581	357.3676885
chr1	23871297	23871456	279.5231732
chr1	23881475	23881665	66.68716316
chr1	23892778	23893054	110.8256606
chr1	23961548	23961709	256.8296902
chr1	23964020	23964188	393.6638365
chr1	23984277	23984459	426.0222
chr1	23991786	23992062	37.07909495
chr1	23999634	23999824	24.48629916
chr1	24018136	24018233	233.0898999
chr1	24045092	24045218	251.8099871
chr1	24072090	24072366	36.66921556
chr1	24077894	24078048	309.500299
chr1	24098715	24098895	419.6327239
chr1	24123280	24123556	177.4513587
chr1	24125095	24125371	99.49062767
chr1	24136281	24136460	450.0877988
chr1	24137377	24137492	260.5536557
chr1	24181119	24181395	69.12046727
chr1	24194842	24195008	353.737875
chr1	24243411	24243555	288.8881351
chr1	24275752	24275872	247.6912564
chr1	24285394	24285670	127.5872689
chr1	24306674	24306950	83.80715532
chr1	24354618	24354894	79.08397746
chr1	24397422	24397593	382.411329
chr1	24401871	24402061	46.48468051
chr1	24439129	24439288	331.7722312
chr1	24477050	24477203	287.0005395
chr1	24481963	24482239	174.001847
chr1	24484455	24484731	175.6447876
chr1	24486527	24486717	26.53290416
chr1	24525879	24526006	238.1908947
chr1	24528448	24528638	214.4665397
chr1	24528757	24528947	63.46720824
chr1	24559908	24560098	36.7258259
chr1	24580101	24580377	81.40994024
chr1	24592924	24593114	37.62271412
chr1	24613176	24613366	43.43479743
chr1	24621204	24621480	20.42912869
chr1	24635207	24635483	108.8582421
chr1	24643205	24643481	68.53183292
chr1	24711777	24711941	388.0261159
chr1	24716656	24716852	224.7131059
chr1	24717860	24718034	425.8898357
chr1	24718918	24719072	319.3857628
chr1	24741976	24742154	354.5504741
chr1	24748035	24748311	35.34003777
chr1	24797334	24797610	19.83713071
chr1	24818464	24818740	19.34782056
chr1	24853739	24854015	95.80676383
chr1	24868624	24868695	230.1013863
chr1	24882343	24882533	53.39583281
chr1	24894591	24894867	80.08528142
chr1	24913801	24913991	214.198591
chr1	24920040	24920316	67.04140033
chr1	24927201	24927477	102.2718221
chr1	24961770	24962046	79.99640194
chr1	24968944	24969134	35.37876156
chr1	25015148	25015304	316.5400552
chr1	25071304	25071580	79.96831503
chr1	25106224	25106500	34.43880123
chr1	25157207	25157483	64.30160007
chr1	25161495	25161771	43.24230122
chr1	25174488	25174661	393.6653392
chr1	25176238	25176514	184.0105714
chr1	25188757	25189033	86.72540086
chr1	25224686	25224851	397.2681508
chr1	25236124	25236295	348.3236961
chr1	25258765	25259041	213.8331529
chr1	25288810	25289000	32.75302224
chr1	25296992	25297182	32.98968361
chr1	25317800	25317990	41.41371839
chr1	25343973	25344163	39.00172258
chr1	25363695	25363971	161.9215286
chr1	25364268	25364544	128.5577344
chr1	25395391	25395674	80.8319642
chr1	25428017	25428211	413.0373824
chr1	25443983	25444259	225.8418635
chr1	25475222	25475498	119.7313814
chr1	25531399	25531675	84.82892246
chr1	25544208	25544398	34.1126875
chr1	25566394	25566670	191.0538528
chr1	25574326	25574516	39.20485088
chr1	25593357	25593547	32.20229294
chr1	25616602	25616792	28.17315753
chr1	25656432	25656708	57.44470413
chr1	25663690	25663880	29.24375213
chr1	25695774	25695964	23.801968
chr1	25729609	25729659	31.21158941
chr1	25814106	25814382	110.7205082
chr1	25828269	25828545	95.34517781
chr1	25830387	25830548	355.5282366
chr1	25844023	25844213	25.64942651
chr1	25847014	25847290	89.54194846
chr1	25850075	25850351	289.6483609
chr1	25852393	25852669	23.87289063
chr1	25893166	25893356	27.37684674
chr1	25894802	25895078	87.22438529
chr1	25897580	25897770	32.9692579
chr1	25899381	25899503	229.5186967
chr1	25910897	25911087	27.39390126
chr1	25916696	25916972	88.09388274
chr1	25935158	25935434	117.6601356
chr1	25937457	25937647	30.42687195
chr1	25942621	25942897	81.39475316
chr1	25945590	25945866	207.5264363
chr1	26019140	26019416	233.4912989
chr1	26021673	26021949	87.87016631
chr1	26027184	26027460	52.85646344
chr1	26052046	26052322	75.24945452
chr1	26070649	26070925	235.7259354
chr1	26085239	26085515	69.60629975
chr1	26101690	26101880	22.86992247
chr1	26123419	26123575	306.819137
chr1	26124539	26124815	180.0909601
chr1	26136550	26136740	22.75737741
chr1	26137432	26137603	404.9149114
chr1	26140639	26140829	27.61503255
chr1	26144654	26144930	192.0771237
chr1	26163800	26164076	92.6858229
chr1	26216011	26216287	38.37289702
chr1	26221963	26222166	481.3024534
chr1	26231447	26231723	20.8162226
chr1	26284209	26284485	46.4037305
chr1	26324717	26324913	465.7095425
chr1	26330952	26331228	92.69728008
chr1	26336655	26336931	73.71045711
chr1	26356475	26356665	22.71956166
chr1	26361744	26361934	27.87987394
chr1	26362522	26362706	386.8613436
chr1	26431519	26431709	227.7005941
chr1	26445370	26445646	31.73573358
chr1	26471665	26471941	193.260572
chr1	26488424	26488614	62.68318684
chr1	26490806	26490905	120.7196964
chr1	26496231	26496384	315.1320689
chr1	26503672	26503948	154.206494
chr1	26530532	26530722	33.56743787
chr1	26560354	26560540	388.5617611
chr1	26602158	26602282	246.5644591
chr1	26602422	26602612	33.98474366
chr1	26606070	26606346	185.6605899
chr1	26611659	26611834	382.0228468
chr1	26612389	26612665	231.6459594
chr1	26648145	26648293	315.0869604
chr1	26688220	26688410	65.54566824
chr1	26690395	26690585	482.0637745
chr1	26718033	26718309	272.1769558
chr1	26722853	26723043	194.424732
chr1	26743627	26743803	421.5721643
chr1	26796841	26797117	126.5441708
chr1	26826778	26826929	315.9920764
chr1	26857685	26857961	132.0342602
chr1	26864498	26864774	115.7345306
chr1	26865227	26865503	224.489212
chr1	26868398	26868674	48.36857546
chr1	26910666	26910942	68.51664828
chr1	26924082	26924358	58.87560485
chr1	26928896	26929172	120.6745022
chr1	26946810	26946970	266.900752
chr1	26989826	26990016	25.73478723
chr1	27004116	27004289	279.0072645
chr1	27045758	27046034	31.22072557
chr1	27087789	27088065	138.8427836
chr1	27115738	27115924	385.5559392
chr1	27136615	27136805	203.9521824
chr1	27147215	27147491	23.0000102
chr1	27152931	27153207	126.3486719
chr1	27155846	27156036	28.17610394
chr1	27177837	27178113	76.19962947
chr1	27179682	27179857	365.8813675
chr1	27187718	27187994	90.75143879
chr1	27189323	27189475	291.2357994
chr1	27204506	27204782	118.2780047
chr1	27213682	27213958	60.66955872
chr1	27286808	27287084	61.33448272
chr1	27293499	27293654	335.8708473
chr1	27324235	27324386	314.9216037
chr1	27336478	27336668	25.63639673
chr1	27371114	27371297	446.0318833
chr1	27372490	27372656	352.9091335
chr1	27396919	27397109	34.24763609
chr1	27423975	27424153	410.578563
chr1	27429265	27429451	408.3199017
chr1	27435653	27435929	192.0477202
chr1	27438615	27438891	71.80175719
chr1	27453960	27454236	145.7835455
chr1	27462491	27462767	73.29083082
chr1	27481625	27481769	280.0283203
chr1	27524538	27524688	157.1906024
chr1	27611206	27611482	200.5171734
chr1	27614288	27614564	21.86927103
chr1	27623315	27623429	239.1124928
chr1	27627360	27627549	458.3719526
chr1	27633328	27633604	163.4287701
chr1	27659383	27659530	329.9534992
chr1	27683500	27683690	32.48244106
chr1	27684088	27684250	313.2642015
chr1	27692977	27693253	152.8114927
chr1	27695426	27695702	45.57039662
chr1	27699429	27699705	65.75552898
chr1	27714993	27715170	356.8291439
chr1	27718120	27718310	34.68985064
chr1	27718763	27719039	150.3177911
chr1	27721982	27722162	366.8978958
chr1	27728863	27729139	263.1009461
chr1	27729506	27729782	28.85718397
chr1	27743092	27743282	244.8267003
chr1	27823352	27823628	65.54288346
chr1	27834796	27835072	63.22664984
chr1	27849684	27849874	43.32711674
chr1	27854632	27854822	24.60144218
chr1	27873806	27874082	70.9661422
chr1	27883373	27883501	284.2729261
chr1	27895082	27895358	161.075307
chr1	27902498	27902688	32.94875419
chr1	27926133	27926409	77.6101358
chr1	27929017	27929207	23.66272182
chr1	27932404	27932594	30.88342457
chr1	27933012	27933124	272.6041251
chr1	27935220	27935410	223.3461031
chr1	27943024	27943300	94.46107341
chr1	27970516	27970659	272.675445
chr1	27989790	27989922	278.9160055
chr1	27995739	27995909	329.1186702
chr1	27998788	27999064	95.51286707
chr1	28013272	28013570	63.21090939
chr1	28046130	28046406	76.86772442
chr1	28052148	28052424	186.3691355
chr1	28184637	28184819	467.607191
chr1	28261379	28261655	80.77284517
chr1	28266892	28267168	98.17538974
chr1	28286587	28286863	212.8977508
chr1	28306178	28306454	51.16523704
chr1	28363008	28363284	66.83312791
chr1	28414378	28414654	75.86683392
chr1	28417818	28417986	169.4384809
chr1	28439609	28439885	50.01058246
chr1	28535484	28535586	152.7366729
chr1	28575061	28575245	314.0477243
chr1	28686212	28686488	79.42674836
chr1	28694712	28694988	139.6552978
chr1	28736289	28736565	47.98272363
chr1	28813192	28813468	94.8547822
chr1	28844610	28844757	313.4416725
chr1	28844988	28845178	27.76273725
chr1	28867235	28867511	152.0572654
chr1	28907768	28908044	73.86491416
chr1	28929394	28929670	142.795213
chr1	28967345	28967621	106.4823382
chr1	28969604	28969794	110.4487096
chr1	28980445	28980722	105.4808883
chr1	29063165	29063321	294.8275069
chr1	29083404	29083680	61.23865627
chr1	29102167	29102443	70.42683006
chr1	29111692	29111907	229.5573932
chr1	29119207	29119483	30.16909944
chr1	29123422	29123612	46.34022842
chr1	29167475	29167751	20.13938899
chr1	29172767	29173043	179.0082177
chr1	29203814	29203951	333.27745
chr1	29208637	29208814	386.2347743
chr1	29210577	29210767	23.6596469
chr1	29220291	29220567	98.42140764
chr1	29360432	29360708	57.13100377
chr1	29451009	29451285	79.01048559
chr1	29508451	29508727	203.0131835
chr1	29524123	29524313	196.307243
chr1	29529460	29529659	461.5038041
chr1	29557413	29557689	90.06576751
chr1	29562883	29563033	198.0170527
chr1	29564014	29564204	25.52937124
chr1	29572394	29572572	399.3737691
chr1	29658763	29659039	191.5530505
chr1	29665754	29666030	51.46025886
chr1	29667563	29667642	110.3611607
chr1	29668434	29668754	61.65978404
chr1	29696144	29696420	21.8013919
chr1	29706051	29706327	92.43503093
chr1	29723243	29723519	174.1512331
chr1	29738441	29738717	134.9002145
chr1	29742003	29742279	222.2706354
chr1	29742891	29743167	75.09064414
chr1	29780066	29780342	138.3758332
chr1	29781508	29781784	69.05857654
chr1	29816769	29817045	88.65396128
chr1	29839902	29840073	340.3265687
chr1	30129383	30129659	99.20785228
chr1	30162254	30162530	154.6869541
chr1	30170948	30171084	266.3681209
chr1	30176489	30176624	262.643355
chr1	30179938	30180214	172.9910582
chr1	30186780	30187056	79.96368139
chr1	30259692	30259882	24.45871992
chr1	30261926	30262202	21.05263617
chr1	30265950	30266134	356.7773033
chr1	30308736	30308926	49.4113771
chr1	30321970	30322246	144.1462274
chr1	30349798	30350074	105.0262007
chr1	30385323	30385599	135.1696023
chr1	30525116	30525392	123.5961876
chr1	30558832	30559108	161.4266076
chr1	30560382	30560658	182.8799434
chr1	30578990	30579266	245.1899405
chr1	30584376	30584652	286.0224788
chr1	30606576	30606852	130.7583528
chr1	30705241	30705436	283.6369093
chr1	30763201	30763477	34.19610178
chr1	30779598	30779874	26.20368017
chr1	30795835	30796025	54.73082462
chr1	30813852	30814128	35.57629215
chr1	30826509	30826785	77.82858149
chr1	30852814	30853090	173.2202739
chr1	30853285	30853483	200.0410974
chr1	30881579	30881855	26.62243625
chr1	30900542	30900818	20.16926861
chr1	30945481	30945757	62.7987251
chr1	30958735	30958925	23.02920602
chr1	31006046	31006322	26.93969231
chr1	31042283	31042559	24.2761672
chr1	31045069	31045345	142.5175767
chr1	31128612	31128802	39.07145953
chr1	31157957	31158233	223.7770907
chr1	31170985	31171175	24.75119863
chr1	31181052	31181224	402.1181684
chr1	31188104	31188380	56.41598556
chr1	31192103	31192379	316.7247265
chr1	31194766	31195042	42.15186311
chr1	31197087	31197363	35.4042944
chr1	31224931	31225207	71.21898536
chr1	31250714	31250990	143.0309844
chr1	31252542	31252718	366.0593213
chr1	31255276	31255434	328.437952
chr1	31255842	31255994	283.468004
chr1	31270560	31270836	193.1986607
chr1	31274673	31274838	393.1078779
chr1	31318865	31319055	22.72371469
chr1	31384326	31384463	299.3966655
chr1	31402285	31402561	165.4731129
chr1	31450134	31450410	63.80114486
chr1	31628174	31628450	50.69945726
chr1	31635640	31635780	265.0334951
chr1	31654398	31654519	135.8175867
chr1	31655350	31655626	118.8803393
chr1	31656928	31657053	269.2117615
chr1	31658640	31658783	288.7470003
chr1	31687632	31687908	82.46675096
chr1	31769586	31769862	19.78582759
chr1	31808013	31808107	118.7968681
chr1	31867573	31867748	340.357637
chr1	31869506	31869782	65.91345712
chr1	31894302	31894578	186.748848
chr1	31895687	31895862	396.3885272
chr1	31932948	31933224	48.86674341
chr1	32014593	32014752	347.6420387
chr1	32014860	32015050	52.47408835
chr1	32029752	32029942	194.7917258
chr1	32053469	32053634	325.0548863
chr1	32059684	32059868	517.3276589
chr1	32083783	32084059	215.3033594
chr1	32085051	32085241	87.34262936
chr1	32098771	32099047	245.5724647
chr1	32129544	32129703	329.0231478
chr1	32131785	32131975	44.00088595
chr1	32135719	32135995	127.8797938
chr1	32149657	32149933	270.5336036
chr1	32170882	32171072	90.0154008
chr1	32173434	32173624	28.45383145
chr1	32180037	32180227	58.9263394
chr1	32181350	32181501	312.0865134
chr1	32211325	32211496	307.4742129
chr1	32222964	32223154	36.09936523
chr1	32228273	32228549	177.0609174
chr1	32230843	32231119	108.2156565
chr1	32254907	32255105	345.0284335
chr1	32281631	32281811	464.3016704
chr1	32300218	32300408	40.06433683
chr1	32403864	32404140	123.3573192
chr1	32405507	32405697	218.9208367
chr1	32429778	32429991	483.0152647
chr1	32443442	32443632	208.5340216
chr1	32469235	32469511	125.208612
chr1	32529018	32529294	77.672706
chr1	32538886	32539076	38.5997561
chr1	32569849	32570125	19.42332569
chr1	32574984	32575260	82.17036895
chr1	32593563	32593839	31.76114734
chr1	32599122	32599398	30.48741854
chr1	32656887	32657077	48.82319204
chr1	32681315	32681468	337.4629965
chr1	32704901	32705263	54.54691792
chr1	32705984	32706260	141.7682309
chr1	32713817	32714093	197.9219004
chr1	32782180	32782370	220.1760117
chr1	32800756	32801032	174.1667548
chr1	32816736	32817012	100.0781194
chr1	32817596	32817786	24.656184
chr1	32827761	32828037	122.931401
chr1	32866513	32866696	317.5579457
chr1	32879644	32879834	241.4875651
chr1	32914027	32914163	306.7666859
chr1	32914821	32915011	34.63447588
chr1	32986112	32986302	275.6542356
chr1	32986860	32987136	81.50412678
chr1	33077705	33077981	22.54975664
chr1	33085799	33086075	19.18730642
chr1	33177841	33178066	533.0477485
chr1	33207066	33207342	81.07534039
chr1	33215436	33215626	36.03820648
chr1	33238701	33238852	383.1635341
chr1	33252545	33252821	44.07569897
chr1	33293968	33294244	29.82262618
chr1	33338358	33338478	252.5209524
chr1	33342326	33342513	440.6916773
chr1	33352214	33352490	295.4799888
chr1	33358466	33358742	191.7960947
chr1	33358888	33359078	50.53775391
chr1	33391098	33391288	34.11208049
chr1	33399081	33399357	58.37184583
chr1	33466936	33467212	107.9092769
chr1	33472855	33473131	147.0252295
chr1	33516235	33516511	78.06741483
chr1	33520817	33521007	201.2057269
chr1	33521299	33521489	38.49021771
chr1	33552071	33552237	336.5184243
chr1	33560688	33560891	312.5481199
chr1	33577709	33577820	121.7491234
chr1	33592864	33593057	453.2407924
chr1	33603471	33603747	309.7052995
chr1	33606401	33606677	23.16765803
chr1	33613555	33613831	116.1373961
chr1	33634349	33634539	25.73548262
chr1	33684400	33684534	294.3510836
chr1	33761176	33761348	419.403276
chr1	33764382	33764494	291.3351141
chr1	33805035	33805311	108.7001096
chr1	33833469	33833641	409.7418439
chr1	33838417	33838607	31.55764466
chr1	33844688	33844878	29.4982913
chr1	33896833	33897023	45.57071744
chr1	33921547	33921692	304.5274446
chr1	33936204	33936348	281.2890769
chr1	34078593	34078758	330.7326486
chr1	34090574	34090850	85.02033407
chr1	34098697	34098930	635.9603358
chr1	34100550	34100698	309.8026017
chr1	34106743	34107019	121.8679648
chr1	34119933	34120209	240.1071896
chr1	34201269	34201545	27.76074655
chr1	34205724	34206000	21.07840398
chr1	34307968	34308244	29.48345902
chr1	34339156	34339432	28.34979637
chr1	34341545	34341735	49.49874975
chr1	34479693	34479853	353.45285
chr1	34579046	34579322	62.15953838
chr1	34579547	34579823	82.72644994
chr1	34595256	34595446	44.34074579
chr1	34622413	34622689	27.03234532
chr1	34758142	34758418	34.33584671
chr1	34837485	34837761	24.26497349
chr1	34864550	34864826	73.86447871
chr1	34885352	34885628	182.2176406
chr1	34925890	34926166	220.8884613
chr1	35012662	35012938	122.2259048
chr1	35014980	35015053	238.7997294
chr1	35057889	35058165	229.6676077
chr1	35063594	35063794	474.6214067
chr1	35108374	35108650	103.5862208
chr1	35111581	35111857	38.04556187
chr1	35147173	35147363	240.8810496
chr1	35161917	35162193	23.28908779
chr1	35206171	35206361	57.94308377
chr1	35208382	35208548	396.0336671
chr1	35225378	35225654	22.69962995
chr1	35252161	35252304	338.0744433
chr1	35253758	35254034	240.5388719
chr1	35318318	35318581	445.4921015
chr1	35325359	35325635	318.5595975
chr1	35331705	35331895	28.57534831
chr1	35332041	35332206	333.4695213
chr1	35350500	35350776	169.578145
chr1	35362302	35362578	36.61695646
chr1	35394899	35395089	32.52521835
chr1	35578337	35578613	28.45343827
chr1	35657626	35657816	24.34139576
chr1	35667808	35667961	316.6394136
chr1	35686730	35686850	121.3296507
chr1	35764204	35764394	139.2396135
chr1	35810978	35811254	152.3098331
chr1	35901434	35901624	35.79138482
chr1	35909692	35909968	56.05140284
chr1	35916762	35916933	344.8541418
chr1	35920430	35920706	20.23666253
chr1	36010670	36010946	102.1644641
chr1	36024614	36024804	30.71743208
chr1	36030296	36030572	237.3465633
chr1	36034638	36034795	363.5321543
chr1	36111741	36112017	61.02372459
chr1	36181189	36181343	365.9544295
chr1	36192556	36192713	327.1139974
chr1	36240359	36240549	225.4635665
chr1	36323496	36323772	55.94001643
chr1	36348550	36348826	342.6188891
chr1	36365565	36365841	33.50770318
chr1	36501723	36501999	22.96137491
chr1	36547818	36548008	31.25181954
chr1	36554292	36554470	425.1203555
chr1	36562658	36562934	140.5081399
chr1	36565281	36565458	347.0737064
chr1	36565663	36565840	291.1982233
chr1	36600377	36600653	201.7577041
chr1	36615203	36615383	440.0602047
chr1	36626788	36626978	32.91778828
chr1	36635163	36635439	33.42620172
chr1	36653411	36653601	48.4202297
chr1	36653869	36654026	359.8193372
chr1	36666199	36666389	51.28374941
chr1	36683297	36683573	105.9779987
chr1	36690434	36690710	60.77859802
chr1	36751108	36751384	98.03914858
chr1	36765528	36765804	145.8049339
chr1	36771862	36772138	79.86929963
chr1	36804964	36805154	24.62583684
chr1	36808399	36808569	364.7892973
chr1	36818390	36818580	33.0947517
chr1	36821435	36821711	20.55063235
chr1	36834731	36834870	286.8343455
chr1	36886515	36886696	429.5141315
chr1	36911989	36912265	178.7560848
chr1	36941551	36941741	34.52231895
chr1	36951380	36951570	31.49875765
chr1	36976096	36976286	22.66518233
chr1	36982047	36982213	370.8122657
chr1	36994028	36994304	91.70950953
chr1	37008547	37008823	185.6863814
chr1	37019465	37019741	296.5638635
chr1	37041769	37041926	322.191994
chr1	37074959	37075124	382.5303553
chr1	37078594	37078784	85.49174413
chr1	37116153	37116355	367.0063387
chr1	37169389	37169576	437.6635168
chr1	37171264	37171540	224.9375183
chr1	37197355	37197631	172.6525741
chr1	37255113	37255389	44.88791155
chr1	37267655	37267931	33.96954752
chr1	37329836	37330112	200.3754652
chr1	37351156	37351432	152.2066375
chr1	37467403	37467593	27.60593464
chr1	37468563	37468839	94.3138899
chr1	37486297	37486573	147.802156
chr1	37494574	37494850	91.01765217
chr1	37501707	37501897	31.2610904
chr1	37503267	37503457	34.77051887
chr1	37503887	37504163	280.1370077
chr1	37506419	37506609	35.07515204
chr1	37551088	37551278	33.93607607
chr1	37562196	37562472	98.31527505
chr1	37643011	37643150	287.7852031
chr1	37721153	37721343	31.91709605
chr1	37774284	37774474	51.61533544
chr1	37789409	37789685	110.895909
chr1	37808391	37808667	22.98656905
chr1	37835317	37835507	25.60655006
chr1	37856859	37857135	120.0673929
chr1	37860529	37860719	43.58209838
chr1	37860840	37861030	37.66437272
chr1	37868927	37869203	30.87583657
chr1	37899986	37900188	516.98546
chr1	37913805	37914081	73.25146255
chr1	37914185	37914375	48.8172166
chr1	37920540	37920712	481.0156853
chr1	37924174	37924456	142.273254
chr1	37939272	37939548	66.26572573
chr1	37953072	37953273	469.8203252
chr1	37974833	37975109	59.34690849
chr1	37980264	37980540	143.3926489
chr1	38027489	38027640	366.6395725
chr1	38068824	38069023	175.4638769
chr1	38070884	38071074	25.85491892
chr1	38120955	38121231	35.35968853
chr1	38148116	38148306	170.3291781
chr1	38157917	38158193	193.8937552
chr1	38231728	38232004	103.3618208
chr1	38260530	38260806	68.49156424
chr1	38276820	38276992	299.8889619
chr1	38283221	38283497	29.60794458
chr1	38325406	38325596	26.96941881
chr1	38325872	38326037	340.4516533
chr1	38341586	38341862	74.98744853
chr1	38356133	38356409	62.8996465
chr1	38385010	38385286	166.459818
chr1	38401785	38401975	38.77334524
chr1	38440734	38441010	155.3627637
chr1	38455749	38455954	575.7879023
chr1	38479928	38480204	19.26992862
chr1	38484622	38484898	106.108596
chr1	38492406	38492543	281.8266568
chr1	38494318	38494508	31.63408963
chr1	38503358	38503634	180.7368842
chr1	38506294	38506409	257.5141305
chr1	38537587	38537863	101.5505245
chr1	38554180	38554370	67.2162843
chr1	38595190	38595466	107.47776
chr1	38618463	38618739	86.27882631
chr1	38675013	38675203	46.53687258
chr1	38721821	38722011	26.93859904
chr1	38826549	38826825	131.7672499
chr1	38955578	38955731	318.1547825
chr1	38966046	38966322	106.6259314
chr1	38987797	38987987	33.70778416
chr1	38993012	38993288	20.52507315
chr1	38995289	38995565	20.86674977
chr1	39052810	39053004	440.7385577
chr1	39073981	39074257	308.2740044
chr1	39283863	39284139	190.5402012
chr1	39300959	39301235	126.6000857
chr1	39384795	39385071	121.8378134
chr1	39429865	39430141	94.01630165
chr1	39516917	39517193	38.14509811
chr1	39554425	39554701	23.79805215
chr1	39558068	39558344	170.9830817
chr1	39564364	39564640	167.2805156
chr1	39568246	39568522	76.65703326
chr1	39595209	39595485	30.94330281
chr1	39598806	39599082	201.4939124
chr1	39649400	39649676	119.291347
chr1	39657378	39657568	164.9786011
chr1	39658210	39658486	51.22845787
chr1	39724432	39724563	288.8310901
chr1	39731972	39732248	58.00141735
chr1	39820314	39820590	44.53209626
chr1	39844049	39844241	254.0316179
chr1	39853239	39853515	45.60170539
chr1	39873498	39873774	20.49593641
chr1	39876682	39876837	336.297159
chr1	39972905	39973181	136.6846909
chr1	40004984	40005115	278.5085515
chr1	40042520	40042796	192.2580865
chr1	40071965	40072097	135.264512
chr1	40075317	40075593	33.63262292
chr1	40105648	40105784	241.9451578
chr1	40111968	40112158	23.14633408
chr1	40118621	40118811	31.09124352
chr1	40119300	40119449	332.9328006
chr1	40123801	40123968	356.0474884
chr1	40138363	40138639	96.87358406
chr1	40165132	40165408	30.63289149
chr1	40167570	40167846	233.299462
chr1	40185742	40186018	26.46546077
chr1	40264943	40265219	174.6308498
chr1	40265446	40265607	297.5611658
chr1	40282566	40282731	301.2004098
chr1	40282978	40283168	32.74679963
chr1	40283224	40283414	48.07432316
chr1	40367943	40368219	275.6135981
chr1	40383549	40383825	80.22221561
chr1	40385220	40385496	154.9767731
chr1	40415817	40416093	19.31753524
chr1	40439274	40439445	390.2635376
chr1	40483964	40484154	22.73779853
chr1	40498013	40498289	87.12468297
chr1	40544302	40544497	215.3814232
chr1	40550504	40550603	215.8925941
chr1	40599597	40599873	61.32173311
chr1	40609749	40609939	178.4294621
chr1	40618745	40619021	121.5107422
chr1	40627520	40627710	27.4191611
chr1	40648693	40648969	87.96331839
chr1	40753949	40754225	22.19620632
chr1	40771199	40771475	174.920955
chr1	40776686	40776876	40.06148614
chr1	40781005	40781281	225.9059708
chr1	40804468	40804648	491.65851
chr1	40870568	40870844	96.96372607
chr1	40904149	40904425	145.9798202
chr1	40998634	40998762	137.9031962
chr1	41057909	41058099	168.7045788
chr1	41078044	41078203	327.0090465
chr1	41090853	41091010	304.3283675
chr1	41096233	41096509	232.3884277
chr1	41115751	41116027	84.68894623
chr1	41117147	41117423	52.15732455
chr1	41131590	41131780	38.62698036
chr1	41134670	41134828	309.9753244
chr1	41235514	41235790	156.9512154
chr1	41236484	41236760	120.4147268
chr1	41239953	41240113	379.8567241
chr1	41286161	41286351	25.27760411
chr1	41314305	41314469	426.6081045
chr1	41315794	41315925	330.2851698
chr1	41321263	41321539	105.5207657
chr1	41328160	41328436	108.4013948
chr1	41388703	41388979	45.77440344
chr1	41409980	41410256	91.43932839
chr1	41414696	41414909	238.2417668
chr1	41418261	41418426	405.519021
chr1	41444916	41445106	29.57712724
chr1	41463647	41463837	39.1150311
chr1	41469483	41469759	204.5412704
chr1	41488963	41489239	128.6233849
chr1	41503835	41504111	137.3542034
chr1	41588817	41589093	79.11485057
chr1	41705979	41706255	49.19572879
chr1	41728722	41728998	34.20879348
chr1	41733939	41734103	373.2788831
chr1	41745946	41746136	30.21162404
chr1	41748456	41748621	389.263018
chr1	41779342	41779618	161.5128338
chr1	41788672	41788820	307.9466057
chr1	41796530	41796720	28.07386055
chr1	41797014	41797290	152.5265681
chr1	41826774	41827050	149.6169072
chr1	41882851	41883042	429.6815585
chr1	41884534	41884724	28.6819181
chr1	41889124	41889400	186.6765436
chr1	41898492	41898678	404.2102682
chr1	41909982	41910258	21.1699913
chr1	41928389	41928579	35.31927695
chr1	41939491	41939681	23.9266136
chr1	41941909	41942099	32.31047071
chr1	41949979	41950255	183.2383395
chr1	41958049	41958212	298.267978
chr1	41960906	41961096	62.2762386
chr1	41961297	41961573	77.15550166
chr1	41969504	41969780	22.38307643
chr1	41979101	41979377	165.0347842
chr1	41981872	41982027	353.8677327
chr1	42039863	42040041	386.9733109
chr1	42044725	42044915	218.3474033
chr1	42049486	42049676	48.7015978
chr1	42065768	42065853	124.7842401
chr1	42123514	42123790	24.69843848
chr1	42220169	42220445	114.3184006
chr1	42261094	42261370	50.92673954
chr1	42277731	42277921	307.2794843
chr1	42334281	42334577	59.26356882
chr1	42357303	42357579	31.91273305
chr1	42384437	42384713	23.01462992
chr1	42401998	42402274	45.09915827
chr1	42501357	42501437	109.932683
chr1	42610534	42610724	52.35530588
chr1	42612628	42612790	347.0035215
chr1	42623326	42623602	83.22848045
chr1	42639097	42639270	430.1203583
chr1	42642644	42642920	224.7444888
chr1	42732218	42732494	39.38994605
chr1	42780172	42780448	207.6320082
chr1	42800979	42801169	27.13631244
chr1	42809977	42810253	59.19100626
chr1	42945278	42945554	30.4872499
chr1	43043626	43043902	49.52625169
chr1	43047300	43047576	45.4195246
chr1	43112314	43112590	59.50085355
chr1	43156543	43156819	22.64518267
chr1	43195788	43195978	23.72417501
chr1	43196772	43197048	116.1328837
chr1	43201852	43202128	124.8469669
chr1	43202972	43203248	66.11433126
chr1	43212862	43213138	259.5157321
chr1	43222767	43222957	185.8222179
chr1	43224897	43225087	50.94080742
chr1	43231583	43231859	108.8131069
chr1	43243646	43243836	220.4381802
chr1	43312139	43312415	144.2112998
chr1	43326399	43326675	21.43598141
chr1	43379156	43379348	204.1136859
chr1	43388721	43388911	210.0658804
chr1	43396740	43397016	193.9004603
chr1	43403002	43403278	61.52658743
chr1	43507342	43507618	84.09372319
chr1	43539354	43539630	190.1168643
chr1	43539994	43540270	160.6371398
chr1	43609309	43609593	137.5227701
chr1	43663082	43663358	74.96288142
chr1	43693014	43693187	369.7804484
chr1	43703868	43704021	286.9673121
chr1	43751240	43751516	213.1735314
chr1	43782651	43782841	29.68484841
chr1	43823763	43824039	54.52135467
chr1	43833991	43834181	36.02761866
chr1	43849195	43849471	95.69886367
chr1	43880364	43880640	143.1313593
chr1	43965655	43965845	31.15673833
chr1	43994877	43995046	344.504069
chr1	43997160	43997350	26.5556733
chr1	44002400	44002590	26.35736719
chr1	44018342	44018618	27.47985368
chr1	44020148	44020424	137.8554288
chr1	44056106	44056382	80.73621973
chr1	44106000	44106276	46.53224351
chr1	44119152	44119342	230.2222885
chr1	44170559	44170835	50.06005913
chr1	44229210	44229400	219.5369852
chr1	44244984	44245260	24.65760896
chr1	44309447	44309637	34.35026621
chr1	44347209	44347399	25.5726722
chr1	44396174	44396450	217.880572
chr1	44396543	44396733	43.12182831
chr1	44399972	44400147	364.3337938
chr1	44400524	44400694	334.0325367
chr1	44402445	44402721	32.82422009
chr1	44412052	44412328	182.269827
chr1	44435769	44435959	43.04508707
chr1	44452366	44452642	101.7001894
chr1	44456545	44456735	30.05018888
chr1	44460508	44460784	189.2290988
chr1	44468331	44468607	46.80520943
chr1	44471407	44471583	419.1490167
chr1	44476638	44476828	83.93340606
chr1	44487494	44487770	27.80004091
chr1	44496460	44496650	34.39561613
chr1	44501624	44501814	34.73994392
chr1	44502366	44502498	331.1668382
chr1	44513381	44513657	104.3524488
chr1	44557915	44558191	48.18086138
chr1	44569117	44569393	85.52756247
chr1	44634459	44634735	84.5570137
chr1	44678956	44679146	40.11111894
chr1	44683478	44683644	381.6405324
chr1	44690053	44690329	23.97593942
chr1	44702274	44702464	57.98891569
chr1	44760530	44760650	273.2732231
chr1	44780133	44780409	70.50508182
chr1	44783963	44784239	173.7742901
chr1	44827221	44827497	43.37199755
chr1	44843967	44844157	194.0554526
chr1	44870868	44871058	28.51314027
chr1	44966345	44966621	133.7819434
chr1	45012437	45012713	82.79579624
chr1	45037789	45038065	103.3023318
chr1	45057878	45058068	40.02429571
chr1	45060914	45061081	418.2694045
chr1	45073869	45074145	23.75074718
chr1	45075166	45075442	171.9898911
chr1	45079620	45079810	24.31533294
chr1	45118630	45118821	496.0377756
chr1	45121308	45121478	361.1266536
chr1	45142864	45143140	93.38462435
chr1	45173610	45173886	104.3987246
chr1	45180747	45180896	320.2401206
chr1	45195013	45195203	222.1141301
chr1	45197031	45197221	205.5190659
chr1	45250434	45250745	87.82210597
chr1	45251814	45252090	172.3884734
chr1	45259404	45259680	204.7161744
chr1	45265432	45265610	325.0865553
chr1	45280721	45280997	120.3153819
chr1	45293092	45293142	87.45347023
chr1	45301630	45301775	325.2802247
chr1	45390883	45390984	103.3749266
chr1	45466900	45467176	51.07676229
chr1	45480241	45480413	323.2925374
chr1	45484395	45484564	393.2907911
chr1	45696372	45696472	262.5913883
chr1	45765991	45766267	166.7855549
chr1	45769439	45769629	28.12687119
chr1	45769661	45769937	231.984292
chr1	45825515	45825791	122.9258399
chr1	45841153	45841429	27.34476231
chr1	45877247	45877523	34.47144046
chr1	45958813	45959089	110.3948053
chr1	45965498	45965774	89.54837088
chr1	45978383	45978514	315.2328189
chr1	46016416	46016606	30.02343517
chr1	46035820	46036016	356.943302
chr1	46049963	46050153	27.61400426
chr1	46109787	46110063	78.39917146
chr1	46216408	46216684	99.87703216
chr1	46259925	46260201	92.1902525
chr1	46290340	46290616	21.209787
chr1	46320458	46320734	99.93122833
chr1	46347305	46347581	78.17064414
chr1	46483579	46483855	90.92222008
chr1	46487209	46487485	21.20807345
chr1	46500603	46500793	25.32358155
chr1	46501745	46502021	22.57696324
chr1	46502807	46502977	408.7614141
chr1	46637732	46637922	67.10874452
chr1	46639219	46639409	39.28664568
chr1	46645289	46645479	284.9091031
chr1	46646045	46646115	110.8684422
chr1	46654072	46654348	125.3003059
chr1	46663777	46663967	62.51779908
chr1	46689220	46689416	292.4021198
chr1	46710629	46710905	66.65315887
chr1	46713840	46714116	24.95690017
chr1	46767787	46767977	35.97183776
chr1	46768839	46769029	23.84318423
chr1	46799214	46799490	116.1275565
chr1	46806287	46806563	295.0929841
chr1	46807779	46808055	30.01426901
chr1	46813861	46814046	449.5244625
chr1	46838149	46838425	28.29220994
chr1	46840124	46840400	25.14736385
chr1	46872096	46872214	241.5549758
chr1	46877708	46877984	162.3333705
chr1	46879332	46879608	123.2263588
chr1	46897483	46897673	24.20483236
chr1	46907992	46908268	216.4102229
chr1	46908406	46908570	257.1814792
chr1	46911591	46911867	105.2838793
chr1	46912608	46912774	431.6582227
chr1	46942602	46942792	27.66092821
chr1	46943202	46943346	338.8468331
chr1	46953488	46953764	157.646438
chr1	46954931	46955121	30.89214502
chr1	46982961	46983151	24.16548061
chr1	46993794	46993980	473.621252
chr1	46996499	46996775	115.4226111
chr1	47000886	47001028	366.2454643
chr1	47013724	47014000	57.04658612
chr1	47088201	47088477	217.4621104
chr1	47191007	47191177	291.7837232
chr1	47201516	47201706	220.1052071
chr1	47213465	47213643	320.3819946
chr1	47301215	47301491	56.73610027
chr1	47341722	47341998	20.93912959
chr1	47343887	47344163	35.09066149
chr1	47400655	47400763	248.1603171
chr1	47434946	47435222	109.6890226
chr1	47456762	47457038	46.75731752
chr1	47467539	47467729	28.67638404
chr1	47468032	47468163	152.7868033
chr1	47555080	47555356	34.93206258
chr1	47557277	47557553	20.51819523
chr1	47565863	47566139	30.08713841
chr1	47609400	47609676	218.3216737
chr1	47612783	47613059	24.23308518
chr1	47639549	47639825	93.62009953
chr1	47641109	47641271	383.0590506
chr1	47644928	47645084	332.2658236
chr1	47658655	47658830	446.4833268
chr1	47662415	47662691	54.56506161
chr1	47728548	47728824	120.5076882
chr1	47784162	47784458	56.96912565
chr1	47799242	47799432	29.81888235
chr1	47799886	47800162	68.46137173
chr1	47805163	47805439	29.09590632
chr1	47854481	47854757	271.1302837
chr1	47889352	47889628	28.4793104
chr1	47890153	47890398	321.7913819
chr1	47898176	47898302	265.7724943
chr1	47902201	47902399	507.5016159
chr1	47903409	47903685	222.601961
chr1	47915617	47915893	243.7121874
chr1	47935680	47935956	126.6496163
chr1	47969572	47969848	136.9962285
chr1	47993393	47993669	314.1421852
chr1	47995205	47995481	55.35181901
chr1	48011801	48012077	52.37247582
chr1	48015256	48015532	93.688038
chr1	48035539	48035815	135.3346008
chr1	48090255	48090531	121.1602959
chr1	48092764	48093040	37.0574895
chr1	48169987	48170263	38.33116031
chr1	48175262	48175538	78.47045406
chr1	48176256	48176437	422.5328513
chr1	48192029	48192199	429.0431056
chr1	48204374	48204519	279.8626724
chr1	48221217	48221355	314.147215
chr1	48246285	48246475	70.60823646
chr1	48247269	48247545	50.23239228
chr1	48251281	48251557	138.2237265
chr1	48397149	48397425	229.9106862
chr1	48413791	48414067	139.8085778
chr1	48417555	48417831	103.3382594
chr1	48438774	48439050	265.8904412
chr1	48463369	48463541	369.4182011
chr1	48526965	48527080	129.9764139
chr1	48559430	48559614	411.6105476
chr1	48570904	48571180	95.22923804
chr1	48575203	48575339	160.0791366
chr1	48667920	48668110	212.9231914
chr1	48669028	48669304	122.4454507
chr1	48682656	48682932	117.4919084
chr1	48693889	48694165	166.0849187
chr1	48702579	48702855	90.62234009
chr1	48715583	48715859	192.752866
chr1	48750404	48750680	87.79746199
chr1	48822603	48822879	20.65995889
chr1	48916138	48916414	39.33964887
chr1	48963882	48964050	351.6785992
chr1	48964266	48964422	343.118003
chr1	48996526	48996684	365.0123523
chr1	49018148	49018424	194.1916941
chr1	49038412	49038584	369.5289433
chr1	49139423	49139699	208.627549
chr1	49143044	49143320	261.7398292
chr1	49146141	49146417	83.96282621
chr1	49154100	49154376	58.27932716
chr1	49162883	49163030	320.0251261
chr1	49209178	49209454	21.29595906
chr1	49283296	49283462	393.156009
chr1	49335261	49335537	112.3274122
chr1	49336340	49336616	73.47414653
chr1	49369161	49369437	72.83529796
chr1	49381819	49382095	40.22540811
chr1	49382275	49382551	87.55450617
chr1	49570318	49570594	33.24894105
chr1	50095928	50096204	25.58476313
chr1	50230805	50231081	103.5456482
chr1	50461477	50461753	61.0734431
chr1	50513532	50513808	27.00620517
chr1	50546683	50547158	88.58872296
chr1	50565386	50565662	20.02727716
chr1	50571137	50571413	22.36000445
chr1	50737748	50737904	348.8347123
chr1	50795315	50795505	32.35739914
chr1	50798748	50798922	320.448431
chr1	50799253	50799529	238.8046855
chr1	50814429	50814625	189.0258711
chr1	50834169	50834445	187.0176318
chr1	50835563	50835839	177.7394547
chr1	50904707	50904983	21.90490697
chr1	51048102	51048378	19.90514628
chr1	51070278	51070554	45.98518581
chr1	51071290	51071401	110.240158
chr1	51086412	51086492	115.7221684
chr1	51149926	51150202	40.14169161
chr1	51169865	51169966	117.7216531
chr1	51201092	51201368	36.84422419
chr1	51215767	51215957	157.1388714
chr1	51240502	51240778	77.66851668
[truncated: 76,056 more rows]
