# Supplementary material for: Variable reproducibility in genome-scale public data: A case study using ENCODE ChIP sequencing resource
Source: FEBS Lett. 2015 Dec 21;589(24):3866–70. doi: 10.1016/j.febslet.2015.11.027 (PMC4686001; doi:10.1016/j.febslet.2015.11.027)
Supplement: Supplementary file advisedPeakLists.zip — This zip archive contains 56 advised peak lists (see main text and supplementary table 1). Files are bed like tab delimited text files, with 4 columns: chromosome, peak start, peak end, and peak score. [file mmc4.zip › MCF-7_None_GATA3.bed]

chr1	780963	781433	29.58243197
chr1	852660	853130	43.31755301
chr1	1143683	1144153	57.1938628
chr1	1790692	1791162	42.56583744
chr1	1814822	1815292	37.69378484
chr1	2466233	2466703	34.98635731
chr1	3043672	3044142	66.12522928
chr1	3130226	3130696	41.06009334
chr1	3579395	3579865	41.21861171
chr1	3619919	3620389	42.69393262
chr1	3633809	3634279	39.79450673
chr1	4008462	4008932	30.46875086
chr1	4672087	4672557	46.22149475
chr1	4673002	4673472	36.37564597
chr1	4674298	4674768	38.65323119
chr1	5657930	5658400	56.70050555
chr1	5708801	5709271	56.85871695
chr1	5748496	5748966	83.23118011
chr1	6019670	6020140	87.48509141
chr1	6217859	6218329	62.36136604
chr1	6491040	6491510	72.15483767
chr1	6683208	6683678	39.72545062
chr1	7019497	7019997	177.7847248
chr1	7166733	7167229	168.8361706
chr1	7507822	7508292	74.39741521
chr1	7599709	7600179	38.66615463
chr1	8074943	8075487	93.04641593
chr1	8077500	8078008	154.1265278
chr1	8118473	8118943	28.01410077
chr1	8138010	8138506	112.8368094
chr1	8180608	8181078	48.26133419
chr1	8242417	8242925	140.450988
chr1	8257792	8258262	80.4857451
chr1	8262625	8263095	36.66595805
chr1	8318810	8319373	97.04530259
chr1	8730236	8730732	42.58631215
chr1	8963872	8964388	81.95256625
chr1	8975399	8975934	129.4321697
chr1	9049647	9050117	33.81715367
chr1	9405958	9406428	93.88657564
chr1	9509094	9509564	70.02474771
chr1	9536899	9537369	36.22783562
chr1	10010389	10010898	112.6199543
chr1	10570856	10571326	38.68299486
chr1	10615531	10616057	90.92881731
chr1	10770550	10771020	34.8610597
chr1	10890989	10891459	62.99588965
chr1	11018640	11019110	28.63711402
chr1	12192061	12192531	37.88881049
chr1	12458485	12458955	48.00616043
chr1	12538194	12538664	45.39590381
chr1	12545562	12546032	30.61090452
chr1	12546466	12546936	31.37465027
chr1	14107709	14108179	32.88936446
chr1	14208019	14208515	83.37712704
chr1	14247728	14248198	30.83899916
chr1	14382338	14382808	30.19474717
chr1	14475891	14476361	34.67891608
chr1	14751001	14751471	45.66156486
chr1	15342342	15342812	55.11705066
chr1	15343593	15344063	40.13249023
chr1	15351987	15352457	30.27644239
chr1	15466158	15466628	41.39576026
chr1	15526994	15527524	99.22029861
chr1	15556161	15556741	110.7333036
chr1	15784196	15784666	37.11807982
chr1	16126503	16127334	83.08316556
chr1	16265735	16266205	34.01105826
chr1	16403310	16403780	56.33160327
chr1	16419952	16420422	30.24729103
chr1	16447385	16447855	31.65893904
chr1	16934696	16935914	260.3101972
chr1	16940816	16941286	34.92430382
chr1	17035181	17035651	33.99449129
chr1	17039757	17040227	88.84996401
chr1	17041962	17042432	34.76152084
chr1	17043230	17043362	120.7840631
chr1	17047276	17047746	77.10342816
chr1	17489270	17489740	38.60850873
chr1	17560053	17560523	54.34754595
chr1	17572525	17572995	29.13570629
chr1	17674513	17674983	30.52783761
chr1	17802218	17802714	143.4732804
chr1	17837385	17837855	29.78947
chr1	17846983	17847453	51.06165778
chr1	17851575	17852045	69.46143636
chr1	17886239	17886709	36.11380262
chr1	18460810	18461280	29.2788684
chr1	18517069	18517539	35.98483569
chr1	18625116	18625586	40.87573453
chr1	18646427	18646897	28.77244682
chr1	18756112	18756582	27.94082132
chr1	19229516	19229986	73.16457275
chr1	20301320	20301790	47.94803302
chr1	20559015	20559485	35.832662
chr1	20857428	20857898	53.96406993
chr1	20865079	20865575	44.94933373
chr1	20940137	20940633	120.4344864
chr1	21196270	21196766	31.93479445
chr1	21390498	21391022	169.1788052
chr1	21563085	21563555	58.91953567
chr1	21568112	21568608	253.9949905
chr1	21578306	21578802	166.9135793
chr1	21581044	21581514	52.16148391
chr1	21594863	21595402	186.9556666
chr1	21650978	21651448	59.59780117
chr1	21953340	21953810	36.70234444
chr1	22283377	22283847	35.74006292
chr1	22369593	22370063	64.19810479
chr1	22498689	22499159	78.8067519
chr1	22623549	22624019	72.77168996
chr1	22674784	22675254	29.41604518
chr1	22799060	22799556	96.75122501
chr1	22955599	22956069	36.32976179
chr1	23551548	23552018	36.33734214
chr1	23656287	23656804	74.63590845
chr1	23720527	23720997	29.52873862
chr1	23778498	23778994	385.0966185
chr1	23799791	23800261	46.58827922
chr1	23866264	23866787	151.2830344
chr1	23883001	23883471	42.51124967
chr1	23900872	23901342	28.25454125
chr1	23911970	23912477	134.6191382
chr1	24234573	24235043	29.49752584
chr1	24338118	24338588	60.0995409
chr1	24345240	24345755	72.08370843
chr1	24529821	24530291	46.93935166
chr1	24542750	24543421	102.3731936
chr1	24610272	24610805	136.8502051
chr1	24841975	24842445	28.70791555
chr1	24885474	24885985	178.8670524
chr1	24924193	24924719	124.382954
chr1	24959306	24959776	49.84284204
chr1	25019180	25019677	116.2379728
chr1	25222823	25223293	32.38487239
chr1	25559511	25559981	62.86430106
chr1	25894714	25895184	39.67008557
chr1	26093141	26093611	92.9373947
chr1	26101313	26101783	37.38076998
chr1	26391126	26391596	29.23430838
chr1	26404951	26405421	73.73976554
chr1	26424057	26424527	29.20478441
chr1	26448276	26448781	157.9525314
chr1	26504430	26504900	30.2547672
chr1	26624665	26625135	63.37214923
chr1	27019411	27019881	32.47016448
chr1	27045529	27045999	39.49393402
chr1	27240510	27240980	39.49740032
chr1	27468129	27468625	186.017657
chr1	27470864	27471334	60.33232756
chr1	27472263	27472733	32.62794238
chr1	27492804	27493321	117.5366551
chr1	28384727	28385223	32.06391788
chr1	28470978	28471448	32.36369842
chr1	28481315	28481785	34.68665072
chr1	28994624	28995094	29.70991126
chr1	29198560	29199030	31.50832845
chr1	29432252	29432722	44.07659374
chr1	30553077	30553547	44.23779787
chr1	30818356	30819032	246.2745959
chr1	30891868	30892338	40.00917129
chr1	31091157	31091627	34.2345939
chr1	31659396	31659866	45.77916316
chr1	31863006	31863476	28.13355734
chr1	31944314	31944784	36.49800788
chr1	31976584	31977054	71.24468151
chr1	32308334	32308918	118.2645935
chr1	32345689	32346159	48.00731579
chr1	32346431	32346927	30.39733163
chr1	32798334	32798804	32.24629271
chr1	33222953	33223423	34.51455905
chr1	33226754	33227224	32.72698686
chr1	33399586	33400056	58.03030057
chr1	34872710	34873180	45.99434215
chr1	35291123	35291593	46.52262181
chr1	35293642	35294112	37.60609979
chr1	35411741	35412237	144.3477501
chr1	35971497	35972009	178.1064146
chr1	36490341	36490811	30.51553747
chr1	36851533	36852003	98.14823184
chr1	36874019	36874489	75.01615071
chr1	36881205	36881675	75.63348998
chr1	36936322	36936792	32.73318376
chr1	36945250	36945720	54.37974574
chr1	37057711	37058181	31.00865259
chr1	37220201	37220671	30.35240509
chr1	37503172	37503642	55.31457357
chr1	37635717	37636187	29.23313798
chr1	37856733	37857203	33.34541698
chr1	37961291	37961800	123.8380384
chr1	38320035	38320561	86.02739356
chr1	38591707	38592177	62.27855593
chr1	38884179	38884649	50.46991401
chr1	39107897	39108424	76.71195757
chr1	39582792	39583338	93.49267111
chr1	39608479	39609002	139.9931905
chr1	39644538	39645008	35.87072541
chr1	39714785	39715289	132.7167401
chr1	40251018	40251488	58.42656971
chr1	40295565	40296035	55.50502971
chr1	40301599	40302069	29.17203997
chr1	40317859	40318557	205.3103928
chr1	40415536	40416032	72.04333825
chr1	40446055	40446551	240.7542327
chr1	40454267	40454737	29.33499071
chr1	40605795	40606336	96.55891224
chr1	40772002	40772539	166.2131495
chr1	41333963	41334433	59.75902377
chr1	41351480	41351950	32.64074923
chr1	41697940	41698410	33.01219033
chr1	41703936	41704406	34.56153063
chr1	41705747	41706243	155.5021157
chr1	41812888	41813358	107.7329195
chr1	41819253	41819723	134.229449
chr1	41901273	41901743	44.86758413
chr1	41908471	41908941	95.82508601
chr1	41915124	41915594	78.54216577
chr1	41951300	41951770	55.16916342
chr1	42099294	42099764	34.04694998
chr1	42131014	42131484	32.1100432
chr1	42137774	42138244	32.99548169
chr1	42255456	42255926	43.7420737
chr1	42325699	42326169	64.69649615
chr1	42327270	42327824	109.7333323
chr1	42328259	42328755	126.8247057
chr1	42333796	42334348	191.6749598
chr1	42631315	42631785	30.61979882
chr1	42671753	42672223	33.87364691
chr1	42675312	42675782	38.64592489
chr1	42801615	42802213	112.9263919
chr1	42805741	42806211	36.33169576
chr1	43457927	43458397	53.25212011
chr1	43586889	43587359	78.61536056
chr1	43672441	43672937	117.7861609
chr1	43805547	43806017	35.64837105
chr1	43958396	43958866	29.97309849
chr1	43959515	43959985	36.67718164
chr1	43988681	43989151	34.86267921
chr1	44296332	44296828	31.13004662
chr1	44323882	44324352	44.46837571
chr1	44793384	44793854	48.62528441
chr1	45033812	45034282	41.88159899
chr1	45094897	45095367	30.66166315
chr1	45272752	45273222	54.38935504
chr1	45285151	45285621	29.22827685
chr1	45877073	45877543	29.68703527
chr1	45910412	45911082	291.2341904
chr1	45982407	45982877	32.46789104
chr1	46647388	46647858	50.06385665
chr1	47118401	47118962	112.1827062
chr1	47185204	47185702	71.61360426
chr1	47187467	47187937	38.34789523
chr1	47943765	47944235	45.65443136
chr1	48002158	48002628	47.92157003
chr1	48360434	48360904	35.19201932
chr1	49135952	49136422	88.88027498
chr1	49344078	49344548	40.75191234
chr1	51414957	51415427	32.08809514
chr1	51811956	51812426	31.23329033
chr1	52023950	52024420	55.82156322
chr1	52033269	52033776	106.6808292
chr1	52035357	52035863	159.6652624
chr1	52044395	52044865	29.7734257
chr1	52073182	52073652	85.77805926
chr1	52094795	52095291	160.8592207
chr1	52306643	52307113	34.21944334
chr1	52316191	52316661	27.98123305
chr1	52442817	52443287	60.8410636
chr1	53333080	53333576	31.62107203
chr1	53573187	53573683	151.3890954
chr1	53877404	53877874	32.44691075
chr1	54136274	54136744	29.52807453
chr1	54264784	54265319	79.3370625
chr1	54420308	54420804	35.13252799
chr1	54819536	54820006	28.47899461
chr1	55350744	55351214	30.80161783
chr1	55352420	55352890	34.06202571
chr1	55711424	55711948	122.798918
chr1	55728505	55728975	51.18164802
chr1	55894690	55895186	250.6630259
chr1	56880402	56880872	31.7651374
chr1	56881965	56882435	88.26265327
chr1	57035200	57035751	92.87752443
chr1	57154008	57154507	73.66848886
chr1	57276845	57277375	91.859729
chr1	59042809	59043279	69.92587378
chr1	59086576	59087112	100.8339522
chr1	59111657	59112242	76.92196116
chr1	59117653	59118123	49.23325607
chr1	59220447	59220917	45.38100636
chr1	59280736	59281206	64.72156398
chr1	59362068	59362538	34.67084783
chr1	59509311	59509781	41.00612728
chr1	59517747	59518217	44.46254758
chr1	59892666	59893136	42.33152182
chr1	60297094	60297696	110.0695777
chr1	61605002	61605513	181.0001402
chr1	61681351	61681821	58.93110592
chr1	61692463	61692959	71.23830486
chr1	61849534	61850100	59.67406923
chr1	61961943	61962450	115.4753884
chr1	62108379	62108878	145.089499
chr1	62209612	62210311	217.9214875
chr1	63172960	63173430	34.82325381
chr1	63249472	63249980	121.0497335
chr1	64386016	64386486	31.52957419
chr1	64505120	64505590	36.96424086
chr1	64605522	64605992	43.98372734
chr1	64809057	64809643	126.4625555
chr1	65061453	65062132	122.4120337
chr1	65166695	65167201	65.34156903
chr1	65344651	65345121	61.11464989
chr1	65381459	65381929	53.24596778
chr1	65388170	65388796	66.81042783
chr1	65413817	65414315	98.21052186
chr1	65448794	65449323	140.4389119
chr1	65452834	65453304	30.21219557
chr1	65472445	65472915	35.36014895
chr1	65509988	65510505	162.8064987
chr1	65583388	65583858	28.86634673
chr1	66917778	66918274	129.7345461
chr1	67518723	67519193	91.5024055
chr1	67841991	67842514	227.5940307
chr1	72466313	72466783	31.804155
chr1	72468716	72469218	72.28840952
chr1	76256711	76257207	35.27879883
chr1	76525021	76525491	30.76349638
chr1	78297734	78298237	138.5508835
chr1	78558281	78558751	36.76948311
chr1	79698486	79698956	33.58321184
chr1	79826895	79827391	74.34258679
chr1	79858022	79858518	35.27918903
chr1	80596375	80596951	148.2486798
chr1	80625757	80626470	263.6817488
chr1	80858021	80858680	132.7180236
chr1	80910643	80911113	31.41249247
chr1	81105767	81106237	28.54332827
chr1	81473886	81474414	81.56860853
chr1	81563473	81563969	66.50340577
chr1	81632667	81633163	119.0997272
chr1	82125844	82126314	33.16634739
chr1	82415080	82415605	145.2617496
chr1	82575953	82576450	94.12400218
chr1	82628842	82629360	86.70321333
chr1	82852410	82852989	97.97016117
chr1	83015454	83015924	28.57497984
chr1	83280721	83281395	123.761413
chr1	83518502	83518972	38.17953251
chr1	83519477	83519947	43.66663449
chr1	83521093	83521589	180.417993
chr1	84164285	84164755	34.60011599
chr1	84293780	84294250	34.64704969
chr1	84338097	84338593	34.94663754
chr1	85100112	85100678	105.8812258
chr1	85229764	85230234	32.05521873
chr1	85422290	85422760	36.065196
chr1	85425941	85426437	73.06075452
chr1	85668522	85668992	29.22293389
chr1	85669434	85669930	41.05732359
chr1	85690733	85691286	121.7677645
chr1	85892984	85893480	32.00284633
chr1	85961170	85961640	51.71109875
chr1	85969840	85970310	34.12531966
chr1	85990143	85990613	39.2845147
chr1	86010367	86010837	44.37154071
chr1	87258802	87259272	37.45895657
chr1	87458953	87459449	29.74041826
chr1	87783846	87784316	41.45388404
chr1	87938980	87939450	37.29654211
chr1	89344312	89344782	37.82730128
chr1	90355702	90356260	113.1447298
chr1	92424481	92424977	35.36310653
chr1	93222075	93222545	49.10405638
chr1	93865286	93865756	31.12640841
chr1	94510992	94511462	64.97327547
chr1	94566303	94566773	62.61331239
chr1	94583590	94584098	67.31150766
chr1	95338630	95339100	29.17870014
chr1	95459400	95459912	82.03413435
chr1	96525251	96525747	161.7347852
chr1	96526093	96526600	175.1646061
chr1	96538247	96538958	76.29190926
chr1	96541309	96542022	56.9322987
chr1	96629869	96630637	250.5560088
chr1	96699791	96700405	102.2687648
chr1	96842367	96842837	52.96653786
chr1	97448663	97449389	64.05023003
chr1	97639768	97640238	46.6302912
chr1	97668009	97668479	54.91858515
chr1	99923019	99923534	88.65975874
chr1	100431197	100431667	30.16707167
chr1	100895820	100896316	124.1946078
chr1	100951412	100951882	52.53255964
chr1	101836742	101837212	29.52660752
chr1	103291572	103292042	31.74011763
chr1	103298756	103299226	77.51717594
chr1	103302988	103303458	32.17577879
chr1	106760830	106761326	30.26371273
chr1	106763602	106764299	85.22059475
chr1	106765781	106766277	46.08687026
chr1	106808882	106809786	85.53751733
chr1	106810585	106811081	165.8232272
chr1	106812639	106813405	71.37299379
chr1	106813686	106814432	66.7637102
chr1	106818533	106819003	33.2014885
chr1	106857721	106858217	52.48887364
chr1	106878312	106878808	123.9618239
chr1	106880780	106881276	41.64801118
chr1	106884705	106885201	63.6128428
chr1	106898285	106898781	39.39347816
chr1	106899553	106900049	31.4740074
chr1	106919904	106920400	44.61921373
chr1	106923445	106923941	33.9108532
chr1	106925322	106925818	34.97336384
chr1	106927835	106928331	64.06345344
chr1	106930198	106931093	67.87473044
chr1	106970642	106971138	30.24309105
chr1	106974524	106974994	28.67998088
chr1	106975682	106976178	36.72906046
chr1	106983697	106984193	30.82052937
chr1	106992163	106992659	30.95653773
chr1	106998270	106998740	28.36325062
chr1	107063364	107063860	56.33832942
chr1	107437889	107438385	30.59926352
chr1	107444261	107444757	34.80771267
chr1	107447889	107448385	34.89038352
chr1	107451835	107452331	31.74499239
chr1	107456682	107457178	38.3161806
chr1	107476698	107477194	33.53020632
chr1	107478292	107478788	38.73148125
chr1	107482318	107482814	30.65172119
chr1	107506173	107506669	33.75769314
chr1	107516722	107517192	30.21074425
chr1	107528131	107528627	34.46506772
chr1	107531253	107531749	39.56236777
chr1	107537691	107538161	30.73029601
chr1	107547924	107548420	32.89737796
chr1	107550357	107550853	40.29658258
chr1	107551263	107551733	36.8637762
chr1	107559608	107560104	33.08200192
chr1	107560305	107560775	32.83144366
chr1	107560835	107561331	38.07214755
chr1	107570106	107570602	35.82581708
chr1	107576266	107576762	42.13618579
chr1	107578349	107579050	69.20687831
chr1	107583865	107584361	33.41226046
chr1	107586026	107586522	42.08454021
chr1	107616430	107616926	31.19876416
chr1	107618380	107618876	39.43215806
chr1	107620750	107621246	40.35651068
chr1	107623693	107624163	43.76620999
chr1	107625193	107625689	30.28248106
chr1	107626911	107627407	34.89864048
chr1	107962894	107963390	70.91491269
chr1	108115118	108115671	84.53669608
chr1	108136442	108136994	176.579365
chr1	108139832	108140340	80.29693001
chr1	108146874	108147344	37.59508449
chr1	108168957	108169656	175.4348387
chr1	108183882	108184352	51.38973001
chr1	108186317	108186813	198.2253517
chr1	108234000	108234470	28.71570572
chr1	108281064	108281896	106.0349363
chr1	108309790	108310297	101.3194906
chr1	108328366	108328836	39.5029633
chr1	108372169	108372893	85.84910033
chr1	108372955	108373425	29.36770455
chr1	108479208	108479737	123.599809
chr1	108555014	108555484	48.14990544
chr1	108567619	108568115	32.45576335
chr1	108660903	108661614	78.32247972
chr1	108721751	108722247	31.08351669
chr1	108857005	108857501	31.49483895
chr1	108870584	108871080	36.97652246
chr1	109096452	109096958	185.7509464
chr1	109234177	109234690	103.768283
chr1	109373041	109373713	176.2837649
chr1	109388713	109389260	84.16366333
chr1	109420615	109421085	32.15735656
chr1	109495945	109496441	241.8947359
chr1	109608842	109609338	310.651598
chr1	109658258	109658728	34.14998438
chr1	109680575	109681272	96.30965163
chr1	109691851	109692321	29.61741962
chr1	109704778	109705282	85.86405842
chr1	109710958	109711463	67.74267799
chr1	109769931	109770472	133.4339379
chr1	109782628	109783124	267.922799
chr1	109788812	109789282	82.96961394
chr1	109817391	109817861	28.24859844
chr1	109841571	109842041	41.23478635
chr1	110268048	110268571	221.498763
chr1	110348110	110348580	46.40439717
chr1	110499395	110499865	41.78723866
chr1	110503102	110503598	33.30300019
chr1	110546647	110547117	68.56211454
chr1	110640906	110641376	77.4814449
chr1	110708504	110708974	37.75976739
chr1	110757028	110757498	95.37989396
chr1	110925960	110926430	80.12753287
chr1	111078610	111079080	33.96829017
chr1	111288952	111289564	78.29094717
chr1	111359582	111360052	47.29391076
chr1	111751472	111751942	40.42652892
chr1	111779405	111779926	186.1659417
chr1	112046330	112046800	54.4441299
chr1	112055981	112056477	379.5396752
chr1	112119148	112119644	176.6827098
chr1	112297919	112298389	31.75574863
chr1	113006993	113007463	30.84570446
chr1	113137006	113137584	163.8068651
chr1	113180114	113180584	36.57153034
chr1	113241508	113241978	51.65553155
chr1	113383889	113384359	43.91696476
chr1	113446687	113447157	53.84214895
chr1	113615081	113615551	64.76478399
chr1	113689347	113689817	89.28116537
chr1	113931164	113931634	41.35009565
chr1	114071108	114071604	31.55272509
chr1	114217871	114218428	100.922616
chr1	114219864	114220334	27.95924836
chr1	114232917	114233413	30.71473347
chr1	114244396	114244892	30.86057325
chr1	114304306	114304802	37.09244735
chr1	114306120	114306616	39.61430916
chr1	114313684	114314180	32.13934015
chr1	114324510	114325006	35.32486169
chr1	114328559	114329290	60.02232564
chr1	114330607	114331103	39.47713579
chr1	114369603	114370099	29.71070391
chr1	114370602	114371098	36.51393399
chr1	114372786	114373534	77.23849826
chr1	114375320	114375816	42.50343825
chr1	114378440	114379142	120.8546656
chr1	114382729	114383225	37.49351057
chr1	114388355	114388851	38.58366925
chr1	114391183	114392083	73.88288666
chr1	115349292	115349788	31.46845156
chr1	115355061	115355557	29.93394228
chr1	115364758	115365254	36.2045806
chr1	115377049	115377545	30.36333617
chr1	115409698	115410194	33.47409882
chr1	115426973	115427602	115.5840491
chr1	115427733	115428229	101.8000483
chr1	115429125	115429621	29.70548276
chr1	115465733	115466229	35.40412962
chr1	115491143	115491639	33.11542683
chr1	115570042	115570512	31.24229799
chr1	115605164	115605634	47.79136906
chr1	115722121	115722591	110.427072
chr1	115898902	115899372	38.83174465
chr1	116039707	116040177	46.15510353
chr1	116073207	116073703	147.2605322
chr1	116199066	116199536	31.36678007
chr1	116207864	116208334	69.95042775
chr1	116211552	116212082	68.82450954
chr1	116253815	116254285	114.6643432
chr1	116255715	116256211	363.339498
chr1	116257317	116257787	45.87973216
chr1	116353750	116354247	187.1996895
chr1	116358306	116358776	39.02591681
chr1	116383498	116383968	38.60015495
chr1	116495312	116496020	319.0819708
chr1	116551284	116551754	41.30698085
chr1	116558034	116558578	116.5163971
chr1	116762461	116763011	90.63709233
chr1	116810821	116811291	53.86153868
chr1	116835407	116835907	95.10414039
chr1	116856791	116857287	29.73129469
chr1	116894354	116894850	40.65789702
chr1	116975719	116976189	56.87458948
chr1	116991271	116991741	59.92468939
chr1	116992068	116992538	28.28604186
chr1	116996117	116996643	67.60937468
chr1	117009751	117010366	74.15237319
chr1	117051098	117052000	109.4782719
chr1	117112344	117112814	83.46939316
chr1	117209343	117209839	206.5779597
chr1	117216584	117217054	46.898251
chr1	117217298	117217816	87.9641512
chr1	117248661	117249174	148.7980604
chr1	117396140	117396744	102.3526412
chr1	117401430	117401900	30.94572038
chr1	117420496	117420999	111.2530554
chr1	117421685	117422155	34.91229631
chr1	117444824	117445294	33.08869066
chr1	117447558	117448054	29.99919422
chr1	117462435	117462905	33.15853841
chr1	117476239	117476735	36.71667144
chr1	117699100	117699570	29.29431164
chr1	117724212	117724682	75.58325671
chr1	117744735	117745205	28.88782315
chr1	117753534	117754004	29.6464973
chr1	117811469	117811913	935.0571952
chr1	117844497	117844967	28.79038625
chr1	117869734	117870230	31.62210605
chr1	117908436	117908932	31.39381325
chr1	117976447	117976975	59.82087051
chr1	118132845	118133315	62.36424873
chr1	118147582	118148266	170.3679184
chr1	118170212	118170727	72.72934693
chr1	118197646	118198116	55.9517573
chr1	118222355	118222825	28.47052316
chr1	118389675	118390171	33.09879265
chr1	118400018	118400514	30.02487747
chr1	118623882	118624378	283.4638906
chr1	118659410	118659880	28.28546508
chr1	119021875	119022504	94.04366893
chr1	119099454	119099965	205.7239469
chr1	119178408	119179011	158.8906206
chr1	120049513	120049983	37.96958207
chr1	120216533	120217169	77.8403366
chr1	120316892	120317388	30.48097892
chr1	120322448	120323145	557.3428299
chr1	144529528	144529998	36.80276534
chr1	144530287	144530783	30.19262435
chr1	144886514	144886984	41.07300952
chr1	144891801	144892271	57.96987618
chr1	144922375	144922871	37.39926804
chr1	144924325	144924821	31.94190037
chr1	144931246	144931716	36.61451147
chr1	144932529	144932999	30.87919761
chr1	144934341	144934838	81.71107792
chr1	144936047	144936543	32.38635248
chr1	144939118	144939614	30.8688062
chr1	144944277	144944773	30.1235358
chr1	145086175	145086671	36.52657265
chr1	145101044	145101540	30.28491917
chr1	145243648	145244118	36.10761679
chr1	145398890	145399401	87.35814648
chr1	145421507	145422161	79.4935629
chr1	145507354	145507824	36.72861827
chr1	145556717	145557187	108.4289099
chr1	145669100	145669795	141.6659194
chr1	145694360	145695033	144.378747
chr1	145723385	145723915	131.8430349
chr1	145726513	145727009	267.3630441
chr1	145743927	145744470	125.096868
chr1	146501916	146502386	54.34390357
chr1	146575473	146575943	34.81378216
chr1	146687041	146687537	68.95385205
chr1	146709625	146710121	32.92742046
chr1	146713829	146714299	44.6090838
chr1	147084116	147084760	87.25656184
chr1	147142240	147142710	37.82689212
chr1	147188973	147189647	97.30429089
chr1	147322908	147323405	102.3473418
chr1	147721631	147722127	35.75844417
chr1	148247925	148248395	28.63782685
chr1	149223249	149223719	36.49107443
chr1	149949423	149949919	34.6606149
chr1	149993177	149993647	54.3533299
chr1	150228232	150228702	68.04247524
chr1	150254887	150255357	32.62543085
chr1	150395227	150395723	58.88941878
chr1	150459637	150460107	27.95868861
chr1	150622744	150623214	42.63597278
chr1	150660039	150660535	30.17650188
chr1	150661656	150662166	119.4123174
chr1	150684348	150684844	30.22219603
chr1	150783399	150784068	145.8948476
chr1	150847212	150847682	28.42714447
chr1	150934232	150934702	46.59851103
chr1	150954093	150954589	215.1911733
chr1	150980295	150980871	77.99080799
chr1	151464641	151465111	46.83476399
chr1	151515080	151515550	28.08148413
chr1	151521199	151521695	338.7831646
chr1	151551504	151551974	28.12067668
chr1	151554377	151554873	399.7146468
chr1	151556593	151557063	37.86792463
chr1	151568978	151569448	41.27012484
chr1	151712376	151712846	123.1421263
chr1	151755884	151756354	49.37790585
chr1	151857833	151858329	30.79165474
chr1	151895806	151896302	42.36288546
chr1	151897151	151897621	39.78748947
chr1	151941514	151941984	31.88340486
chr1	151950690	151951186	33.58801506
chr1	151960547	151961305	160.852271
chr1	151964720	151965190	30.80261915
chr1	151966523	151966993	111.8221511
chr1	151996600	151997070	29.63328765
chr1	152007460	152008158	371.8278271
chr1	152020772	152021360	224.761145
chr1	152135310	152135780	29.41147335
chr1	152161183	152161653	44.5261332
chr1	152365261	152365787	248.3460575
chr1	152414972	152415530	59.3770893
chr1	152926912	152927382	35.29298093
chr1	152935462	152935932	40.7045313
chr1	153336506	153336976	29.80215897
chr1	153337745	153338264	75.71893183
chr1	153347883	153348353	31.05218986
chr1	153493441	153493911	27.75093698
chr1	153581295	153581765	50.41261183
chr1	153582882	153583352	92.07102426
chr1	153680393	153680889	163.0209805
chr1	154306671	154307141	39.89286861
chr1	154325866	154326336	28.16369464
chr1	154390602	154391072	66.43817512
chr1	154405563	154406033	29.29915768
chr1	154599606	154600076	101.5437073
chr1	155036689	155037159	31.82561848
chr1	155050808	155051278	40.85194672
chr1	155090056	155090582	179.8363356
chr1	155092571	155093041	32.86124485
chr1	155096870	155097340	55.40980726
chr1	155194396	155194866	34.66225736
chr1	155508550	155509105	82.8611654
chr1	155660295	155660799	67.41425792
chr1	156021209	156021679	31.11542951
chr1	156280461	156280931	60.29814172
chr1	156337996	156338506	106.9000287
chr1	156349294	156349764	32.0862424
chr1	156441441	156441911	97.86630715
chr1	156458308	156458778	38.47000821
chr1	156586219	156586715	344.1979233
chr1	156662529	156662651	115.65194
chr1	156766927	156767397	57.40757639
chr1	157101842	157102312	41.52441791
chr1	157102468	157102964	81.6593706
chr1	157204592	157205155	116.199587
chr1	159886031	159886501	83.1778772
chr1	159915939	159916409	32.87233218
chr1	159940786	159941256	28.15846873
chr1	160921119	160921589	40.32759824
chr1	161735890	161736360	35.41326431
chr1	162045622	162046092	28.79913204
chr1	162122055	162122724	180.7770667
chr1	162129179	162129675	347.5256876
chr1	162255015	162255485	37.06435358
chr1	162816620	162817090	52.51326915
chr1	164567872	164568368	96.17121134
chr1	164704741	164705211	33.21396131
chr1	164717462	164718185	102.9315986
chr1	164741926	164742396	43.47680592
chr1	165128006	165128476	53.28236968
chr1	165132092	165132562	76.27960625
chr1	165258111	165258581	39.93457371
chr1	165425415	165425911	65.51895016
chr1	166572310	166572859	78.14109814
chr1	167218115	167218585	29.47023866
chr1	167597238	167597708	45.47815271
chr1	168067829	168068325	179.1212871
chr1	168205183	168205653	50.20114236
chr1	168366115	168366642	113.2360287
chr1	168375043	168375513	51.23225498
chr1	168378035	168378505	41.50110643
chr1	168596587	168597129	125.6454273
chr1	168679185	168679655	30.25448844
chr1	168735872	168736342	48.96651238
chr1	168830865	168831379	150.1881232
chr1	168832875	168833345	30.68124605
chr1	168849152	168849667	89.17392098
chr1	168876272	168876742	35.89189335
chr1	168908795	168909291	91.7218298
chr1	169000800	169001303	114.7012528
chr1	169451987	169452483	30.55814369
chr1	169483744	169484214	46.80695147
chr1	169484568	169485038	29.1551084
chr1	169486707	169487494	186.2959731
chr1	169498568	169499064	519.3884875
chr1	169691907	169692377	31.80659528
chr1	169710193	169710790	96.19067014
chr1	169748411	169748907	62.24418146
chr1	169750558	169751057	62.76647402
chr1	169842976	169843472	32.27528128
chr1	170032169	170032639	30.33533298
chr1	170105100	170105596	84.55545187
chr1	171226455	171226925	30.97597214
chr1	171393637	171394107	49.9267671
chr1	171485963	171486433	31.84707403
chr1	171750199	171750669	35.48844615
chr1	172074374	172074870	72.60365577
chr1	172150100	172150671	61.94539458
chr1	172327940	172328653	225.67012
chr1	172418076	172418546	54.86718034
chr1	172439247	172439758	151.7501274
chr1	172453250	172453773	76.0447303
chr1	172499069	172499594	253.3385444
chr1	172653959	172654429	28.46619538
chr1	172715617	172716130	122.8421797
chr1	172902983	172903453	67.44592753
chr1	173374865	173375335	35.82838787
chr1	174527072	174527542	30.18294571
chr1	174553091	174553606	85.52147658
chr1	175147664	175148134	28.0622573
chr1	175615471	175616001	72.3727972
chr1	175809300	175809770	45.6353581
chr1	176020523	176021019	86.31034121
chr1	176713127	176713623	35.52207104
chr1	176792185	176792706	144.628938
chr1	176795362	176795832	54.77767024
chr1	177224460	177224974	114.4656648
chr1	177225389	177225859	36.04054032
chr1	177389072	177389742	217.4132364
chr1	177409911	177410416	147.8884215
chr1	177417810	177418306	157.7213603
chr1	177540784	177541399	86.17926634
chr1	177554807	177555310	182.074686
chr1	177882227	177882697	52.19490838
chr1	178624863	178625387	259.4816171
chr1	178986109	178986579	68.54146323
chr1	179301032	179301502	34.1243882
chr1	179368492	179369232	156.1304814
chr1	179835745	179836215	35.92701875
chr1	179900052	179900548	276.2233247
chr1	180126679	180127175	146.596654
chr1	180136997	180137467	33.1130406
chr1	180351514	180351984	29.9123602
chr1	180524485	180524981	93.23909228
chr1	180660319	180660828	65.43537107
chr1	180823617	180824087	30.73388038
chr1	181058746	181059216	109.8870692
chr1	181081619	181082089	41.39254994
chr1	181086856	181087326	106.3769653
chr1	181096041	181096511	53.5424196
chr1	181438863	181439333	27.93553242
chr1	182150265	182150735	46.45570269
chr1	182213526	182213996	59.59378255
chr1	182288329	182288799	37.9273066
chr1	182572396	182572866	38.41806134
chr1	182602867	182603337	76.75005483
chr1	182615749	182616219	29.72712981
chr1	182672757	182673253	41.99905529
chr1	182938273	182938769	46.02517826
chr1	183020726	183021196	33.97343441
chr1	183021871	183022367	46.12571045
chr1	183029548	183030066	124.3242289
chr1	183056032	183056528	119.5893854
chr1	183440935	183441405	35.62870744
chr1	184125523	184126019	163.730202
chr1	184129344	184129891	126.2358795
chr1	184130357	184130827	81.13883064
chr1	184132714	184133184	57.53005685
chr1	184377625	184378121	190.5072668
chr1	184394932	184395428	258.0983217
chr1	184396870	184397366	31.40466227
chr1	184415328	184415798	40.24352463
chr1	184422510	184423006	42.47760413
chr1	184452088	184452558	70.80461635
chr1	184516872	184517342	41.87133218
chr1	184772176	184772672	359.1616604
chr1	184807750	184808220	72.75627893
chr1	184874519	184875194	185.7614735
chr1	184899165	184899635	32.01696294
chr1	185070452	185070948	32.24453694
chr1	185286563	185287033	66.32404724
chr1	185296248	185296718	27.75214378
chr1	185554852	185555322	82.07911354
chr1	185614469	185614939	47.7920861
chr1	185615309	185615779	34.35486273
chr1	185702816	185703286	71.3234193
chr1	185997893	185998667	68.37457063
chr1	186077546	186078016	35.58537545
chr1	186121875	186122549	542.9003384
chr1	186317335	186317860	107.0239894
chr1	186966924	186967471	150.6366511
chr1	187005516	187005986	27.79586744
chr1	187007930	187008400	34.23089745
chr1	187023780	187024250	33.92725817
chr1	187460189	187461046	106.8094291
chr1	188030915	188031411	98.40138989
chr1	188157381	188157851	28.96286847
chr1	188340430	188340926	51.70463558
chr1	188341854	188342350	82.78771848
chr1	188401616	188402312	338.847153
chr1	188404983	188405479	36.12828969
chr1	188458448	188458918	48.66686868
chr1	188463864	188464360	38.732564
chr1	188561143	188561712	63.52415013
chr1	188617060	188617556	89.5482314
chr1	188651588	188652084	38.45483873
chr1	188675890	188676360	53.79779907
chr1	188682447	188682995	100.4134951
chr1	188862471	188862967	62.06337076
chr1	189543667	189544163	37.08395051
chr1	189650671	189651192	117.3847616
chr1	189685201	189685810	77.25339388
chr1	189709913	189710410	88.42028865
chr1	189743811	189744352	126.1846998
chr1	189744566	189745036	44.24018592
chr1	190116695	190117191	69.24744468
chr1	190138372	190138881	86.57761743
chr1	190244740	190245236	40.04663499
chr1	190733184	190733680	37.93700496
chr1	190754934	190755430	48.5993915
chr1	190818309	190818779	28.23440321
chr1	191080301	191080797	30.05463182
chr1	191111486	191111990	112.0397534
chr1	191122194	191122924	75.11903179
chr1	191132648	191133144	35.88649163
chr1	191396734	191397230	344.8902298
chr1	191496724	191497220	30.67064644
chr1	191605580	191606050	45.68225553
chr1	191671152	191671648	53.11511919
chr1	191678248	191678744	121.2907942
chr1	191851698	191852168	38.92358614
chr1	192465506	192466002	32.23235688
chr1	192548188	192548684	82.63194421
chr1	192671355	192671851	33.38426729
chr1	192774781	192775277	32.12294396
chr1	193073393	193073863	29.02460489
chr1	194504462	194504932	56.31115098
chr1	195708359	195708829	30.48168836
chr1	196993455	196993951	30.84335021
chr1	197454823	197455525	146.3545872
chr1	197730651	197731155	74.79955903
chr1	197732388	197732884	67.82664259
chr1	197737844	197738340	40.11300616
chr1	198276399	198277071	156.3796091
chr1	198904561	198905031	33.90104991
chr1	198908326	198908839	129.7506211
chr1	199878280	199878750	41.99001462
chr1	199928327	199928797	30.62624428
chr1	199985814	199986318	94.65791708
chr1	199990539	199991009	28.6061702
chr1	200076073	200076577	89.8160785
chr1	200100657	200101235	114.7790583
chr1	200119553	200120157	77.62835874
chr1	200168303	200168773	34.54261601
chr1	200234050	200234569	89.22191982
chr1	200300113	200300583	45.98914553
chr1	200306302	200306772	33.74330728
chr1	200308297	200308767	28.0865256
chr1	200341003	200341511	72.82973224
chr1	200379651	200380147	31.65391947
chr1	200612179	200612649	29.7844786
chr1	201251179	201251649	31.15781925
chr1	201254812	201255282	28.97245589
chr1	201278568	201278912	562.319897
chr1	201322052	201322522	41.84553169
chr1	201350185	201350655	48.33206508
chr1	201458217	201458687	48.79980089
chr1	201471199	201471669	78.86283807
chr1	201481334	201481840	200.8176696
chr1	201486734	201487204	66.2426064
chr1	201509946	201510416	43.24044965
chr1	201885749	201886219	75.88451339
chr1	201987634	201988329	268.3013646
chr1	201992138	201992608	45.00187286
chr1	202015339	202015809	42.91086067
chr1	202016125	202016595	51.89430622
chr1	202026135	202026605	52.26847825
chr1	202075421	202075891	64.01325827
chr1	202077377	202077847	64.90681257
chr1	202081929	202082399	54.95479204
chr1	202101562	202102032	33.47728259
chr1	202124422	202124892	65.24558252
chr1	202304348	202304818	28.03566528
chr1	202349154	202349650	108.3176911
chr1	202545311	202545781	51.2150653
chr1	202718331	202718801	30.11676851
chr1	202779572	202780042	53.69653733
chr1	203058515	203058985	49.62484265
chr1	203138777	203139247	74.86305919
chr1	203251167	203251637	35.65144295
chr1	203285696	203286192	308.4352409
chr1	203379562	203380066	223.9636811
chr1	203488439	203488909	37.94237304
chr1	203691597	203692067	30.76841089
chr1	203839237	203839707	35.44246995
chr1	203883242	203883747	87.64797517
chr1	203898777	203899273	157.7110526
chr1	203970619	203971115	77.81887301
chr1	204073326	204074010	167.7096522
chr1	204100270	204100740	38.88834375
chr1	204110251	204110721	33.06736556
chr1	204118149	204118619	119.585128
chr1	204131457	204131927	84.52766378
chr1	204227036	204227506	56.25038911
chr1	204255965	204256652	312.3849143
chr1	204286229	204286699	83.66509636
chr1	204349609	204350127	168.0219799
chr1	204386205	204386876	169.3842941
chr1	204388097	204388567	31.39223381
chr1	204462913	204463383	45.67387034
chr1	204534677	204535223	114.8758605
chr1	204542469	204542939	31.72050161
chr1	204732726	204733196	28.55904568
chr1	204810888	204811426	290.5363824
chr1	204893548	204894044	287.9362489
chr1	204967846	204968316	68.57761547
chr1	204972541	204973213	169.9843453
chr1	205264757	205265227	33.90729859
chr1	205286392	205286862	44.24239883
chr1	205485024	205485494	67.77399204
chr1	205548521	205548991	39.37095093
chr1	205767702	205768371	125.7090212
chr1	205863211	205863830	76.5061766
chr1	205916045	205916515	47.2780338
chr1	205918003	205918473	49.18963577
chr1	206218169	206218669	101.8972099
chr1	206257606	206258076	54.88569279
chr1	206623058	206623528	40.60584828
chr1	207038413	207038883	44.41879408
chr1	207068711	207069181	28.12565869
chr1	207074479	207074949	33.97642509
chr1	207076896	207077570	228.6818839
chr1	207201469	207201939	37.40532224
chr1	207489827	207490564	291.8574822
chr1	207963143	207963613	32.11881648
chr1	208263787	208264257	46.13206707
chr1	208357702	208358172	110.1682415
chr1	209551292	209551762	31.11163651
chr1	209557181	209557651	29.02747297
chr1	209760993	209761463	69.40725015
chr1	211190676	211191146	34.36320845
chr1	211694810	211695280	28.35049974
chr1	211765338	211765808	45.81797953
chr1	211908942	211909412	31.07727472
chr1	212101540	212102010	52.8418838
chr1	212251313	212251809	87.1932159
chr1	212311842	212312312	43.1765497
chr1	212320829	212321299	38.81791107
chr1	212357413	212357883	43.5364223
chr1	212769406	212769876	40.69108789
chr1	214158101	214158597	128.8510513
chr1	214223852	214224322	29.64867638
chr1	214500926	214501396	31.371237
chr1	215177085	215177555	34.17150923
chr1	215287367	215287863	143.5941363
chr1	215319848	215320344	44.56773075
chr1	215339194	215339664	41.22236725
chr1	215440737	215441367	82.66849716
chr1	215598442	215598912	72.57882246
chr1	215646015	215646531	74.73906709
chr1	215649581	215650080	77.5917743
chr1	215655284	215655864	78.32076888
chr1	215662147	215662674	100.3289772
chr1	215663308	215663860	114.3366016
chr1	215668429	215668925	31.56916181
chr1	215673826	215674322	33.74699495
chr1	215691729	215692397	60.13488409
chr1	215713503	215714055	156.6321778
chr1	215740323	215740793	63.34489911
chr1	215756691	215757161	29.23436529
chr1	215830324	215830884	87.61597381
chr1	216939930	216940426	35.04685885
chr1	216995834	216996330	128.3519271
chr1	217292838	217293334	30.19813249
chr1	217297742	217298238	87.04991395
chr1	217306949	217307419	37.02120161
chr1	217486123	217486638	283.9028233
chr1	217488695	217489165	46.20728508
chr1	217489453	217489965	182.2876673
chr1	217511851	217512321	41.74593871
chr1	217536453	217536923	48.39756603
chr1	217542858	217543328	40.30752111
chr1	217545386	217545882	210.4710315
chr1	217598187	217598856	180.9747665
chr1	217666505	217666975	40.09888946
chr1	217691346	217691842	35.13734376
chr1	217712663	217713159	87.46031123
chr1	217729879	217730478	118.2859425
chr1	217741485	217742085	73.01602655
chr1	217747932	217748428	86.90674556
chr1	217778362	217778903	84.19257588
chr1	217884495	217885129	92.89759122
chr1	217886455	217886951	51.2579592
chr1	217891192	217891717	99.98984597
chr1	217915412	217915882	31.98589016
chr1	217918372	217918842	29.06903105
chr1	217982716	217983186	40.45711466
chr1	218126612	218127239	72.83866962
chr1	218518442	218518912	90.8293536
chr1	218527007	218527477	27.74428609
chr1	218536557	218537059	93.60703505
chr1	218553742	218554241	224.5293648
chr1	218605164	218605634	41.32318043
chr1	218653835	218654518	207.1007553
chr1	218663612	218664108	80.50128237
chr1	218666095	218666629	130.2878379
chr1	218669805	218670275	34.19051594
chr1	218671298	218671842	69.63798957
chr1	218694819	218695289	44.63277512
chr1	218765837	218766468	72.52431335
chr1	218792210	218792712	102.4356101
chr1	218844841	218845311	38.01446259
chr1	219452615	219453206	79.70841015
chr1	219691956	219692486	119.4979904
chr1	219704493	219704963	32.05364203
chr1	220508894	220509364	30.01799768
chr1	220510648	220511144	118.4750068
chr1	220537300	220537796	77.09101312
chr1	220543282	220543752	29.3826713
chr1	220595509	220595979	37.7041713
chr1	220804572	220805042	29.71071807
chr1	221785443	221786141	253.5422794
chr1	222060498	222060968	50.07041982
chr1	222958187	222958691	100.6176086
chr1	223203697	223204167	46.8945039
chr1	223292751	223293221	36.09594053
chr1	223322322	223322792	28.21650794
chr1	223617769	223618239	36.13565221
chr1	223842783	223843279	285.1550265
chr1	223894112	223894628	149.0934717
chr1	224047961	224048431	54.47093726
chr1	224315892	224316362	28.1857837
chr1	224391344	224391845	174.7008775
chr1	224392538	224393236	305.0369759
chr1	224486578	224487088	95.74793015
chr1	224492233	224492785	71.86245878
chr1	224493356	224493918	117.1318523
chr1	224517986	224518456	31.31640677
chr1	224970551	224971021	41.26663712
chr1	225072114	225072584	32.15948908
chr1	225641753	225642253	81.39762732
chr1	225755474	225755970	73.85504673
chr1	225956579	225957145	150.4990526
chr1	226667084	226667674	201.8587568
chr1	227002809	227003279	29.9878841
chr1	227511074	227511570	92.12694259
chr1	227579518	227579988	29.64455491
chr1	227953800	227954270	91.99588284
chr1	228081554	228082024	122.0561011
chr1	228373189	228373659	63.85824924
chr1	228608758	228609228	57.83787676
chr1	228818707	228819177	34.96301117
chr1	228996856	228997352	78.14592994
chr1	229230507	229230977	28.9890113
chr1	229277435	229277905	53.21458609
chr1	229357126	229357622	32.89930103
chr1	229359296	229359766	46.28714545
chr1	230893791	230894287	123.3490975
chr1	230895987	230896457	38.38594295
chr1	231114786	231115256	34.71064941
chr1	231647876	231648346	40.33898747
chr1	231652689	231653359	75.04472839
chr1	232117929	232118520	94.65803647
chr1	232386431	232386901	49.61284733
chr1	232458004	232458500	161.6180926
chr1	232549333	232549803	56.83886369
chr1	232643367	232643837	29.47183688
chr1	232680169	232680639	34.6122706
chr1	232690857	232691375	130.8180823
chr1	232729707	232730177	42.14182244
chr1	232736249	232736719	49.00185983
chr1	232824092	232824588	46.31609048
chr1	233145799	233146269	27.78142527
chr1	233790346	233790816	34.14704565
chr1	233839414	233839910	44.81913976
chr1	233840855	233841365	134.4723819
chr1	233843312	233843782	59.37569315
chr1	233850525	233850995	30.6499311
chr1	233871538	233872034	91.77925399
chr1	234108525	234108995	45.66694475
chr1	234544998	234545468	46.83043304
chr1	234774690	234775160	74.71513868
chr1	234791223	234791719	162.9995739
chr1	234859396	234859866	37.27199511
chr1	235002949	235003419	46.3638218
chr1	235012002	235012618	117.0905764
chr1	235094696	235095166	29.39295552
chr1	235096495	235096965	44.81597562
chr1	235109463	235109933	28.48652065
chr1	235110758	235111254	163.7171348
chr1	235459254	235459724	55.5270333
chr1	236552471	236552980	97.73027272
chr1	236562676	236563225	84.44374876
chr1	236678301	236678797	36.74623063
chr1	236680061	236680557	42.0928905
chr1	240599251	240599927	128.7667704
chr1	240851120	240851642	103.8311258
chr1	241192833	241193346	81.38646703
chr1	241319850	241320320	61.42946503
chr1	241428606	241429076	87.19097429
chr1	241550519	241551015	30.24801733
chr1	241697082	241697552	44.8397704
chr1	241755111	241755581	38.16275694
chr1	241800780	241801250	28.38021948
chr1	241870257	241870727	33.47836682
chr1	241964435	241964905	29.75695553
chr1	241980494	241980964	41.2280475
chr1	242402679	242403182	114.8831538
chr1	243596230	243596700	49.22815755
chr1	243949797	243950267	30.39396559
chr1	244715596	244716182	79.25498748
chr1	244882953	244883466	243.778824
chr1	244903231	244903701	50.41829705
chr1	245475152	245475622	46.68645849
chr1	246382669	246383139	28.58651906
chr1	246490279	246490749	28.98201819
chr1	246580792	246581262	32.25978319
chr1	246654810	246655280	66.46656506
chr1	246660552	246661048	40.21369542
chr1	246666519	246667015	32.00010471
chr1	246868696	246869192	81.68801579
chr1	246873041	246873541	113.2909166
chr1	247267533	247268003	41.29718672
chr10	136141	136637	40.67969143
chr10	170756	171252	36.32396116
chr10	172574	173044	28.84356049
chr10	416508	417004	32.47857235
chr10	450672	451142	31.11816836
chr10	451682	452254	117.9955638
chr10	592754	593250	215.1308523
chr10	636210	636680	48.8049076
chr10	1016365	1016835	38.58867442
chr10	1030064	1030560	116.1745085
chr10	1164782	1165252	31.89720594
chr10	1335757	1336227	42.20637491
chr10	1474321	1474817	38.63795053
chr10	2506649	2507119	29.48762713
chr10	3137461	3137931	39.55025901
chr10	3239829	3240299	47.32892558
chr10	3332093	3332563	34.30328415
chr10	3437666	3438136	28.58290513
chr10	3510284	3510793	88.9750711
chr10	3528564	3529034	65.11110399
chr10	3627002	3627697	164.3569244
chr10	3710455	3710925	44.52199609
chr10	3790152	3790671	71.06404556
chr10	3826057	3826527	65.40876302
chr10	3894502	3895172	155.9879334
chr10	4012446	4012916	41.70905021
chr10	4145101	4145597	43.64466351
chr10	4172036	4172532	75.57094739
chr10	4173685	4174181	35.64392806
chr10	4305187	4305683	42.87119743
chr10	4321837	4322307	41.58175745
chr10	4322991	4323487	126.6558397
chr10	4479774	4480270	92.76763645
chr10	4493019	4493638	86.30316962
chr10	4703946	4704416	38.73864119
chr10	4768136	4768632	41.99499895
chr10	4778257	4778753	105.4931657
chr10	5530237	5530707	28.37214942
chr10	5535634	5536104	34.62448455
chr10	5538377	5538847	45.27548332
chr10	5545405	5545875	61.74138707
chr10	5560204	5560674	52.32137815
chr10	5588744	5589214	35.27628513
chr10	5655949	5656419	42.46620631
chr10	5665027	5665497	62.29727972
chr10	5701796	5702266	30.93496322
chr10	6095791	6096261	33.6263808
chr10	6338808	6339278	32.8189345
chr10	6339787	6340341	170.7783355
chr10	6407341	6407837	187.1799402
chr10	6954306	6954802	69.31208548
chr10	7244751	7245326	90.06306221
chr10	7252436	7252906	30.44664417
chr10	7275267	7275941	98.31220615
chr10	7311371	7312040	126.1358144
chr10	7396645	7397141	172.5597651
chr10	7536461	7536931	39.77907871
chr10	7975207	7975677	32.12674898
chr10	7998312	7998855	76.60469099
chr10	8068873	8069343	37.91188733
chr10	8126764	8127518	199.5025162
chr10	8170349	8171050	407.9791899
chr10	8391772	8392270	115.0046821
chr10	8395117	8395613	32.09680653
chr10	8403285	8403755	51.68974019
chr10	8408242	8408712	81.61015045
chr10	8449350	8450139	151.7487876
chr10	8586360	8586867	97.38080233
chr10	8598677	8599147	34.12180611
chr10	8623883	8624379	424.0273717
chr10	8670252	8670799	190.5562374
chr10	8712160	8712656	63.95801693
chr10	8767900	8768452	125.3189899
chr10	8768484	8768980	35.4289859
chr10	8806128	8806643	72.94302265
chr10	8872771	8873473	164.4773104
chr10	8878817	8879443	70.15146179
chr10	8893617	8894113	34.28987297
chr10	8898779	8899291	104.8244288
chr10	8903563	8904090	149.485444
chr10	8915848	8916318	54.61294897
chr10	8948082	8948578	37.32929644
chr10	8993341	8993837	37.64472073
chr10	9055726	9056222	32.2771431
chr10	9080099	9080889	309.9296347
chr10	9110995	9111846	180.9365075
chr10	9115646	9116220	147.772417
chr10	9117357	9117853	32.18313083
chr10	9154287	9154783	37.00625616
chr10	9191173	9191643	61.28611234
chr10	9220481	9221283	369.0618273
chr10	9228694	9229369	198.9955062
chr10	9230186	9230846	543.2328203
chr10	10355427	10355923	29.96736857
chr10	11580964	11581434	30.21901529
chr10	11644910	11645406	35.7177094
chr10	11729340	11729836	122.13393
chr10	11873491	11873994	144.7872758
chr10	11879768	11880238	39.31734697
chr10	11940427	11940897	48.02373054
chr10	12545368	12545838	65.62645368
chr10	12576833	12577303	98.01631219
chr10	12645060	12645530	28.21537248
chr10	12647687	12648157	119.7298895
chr10	12707709	12708179	35.85660615
chr10	12762309	12762805	312.510556
chr10	12914532	12915002	36.57817425
chr10	12917106	12917576	73.98014805
chr10	12923836	12924306	68.34316671
chr10	13263527	13263997	29.00860014
chr10	13533706	13534376	244.4883548
chr10	13656718	13657188	75.91905258
chr10	13721684	13722154	43.32726679
chr10	13745083	13745553	29.17178057
chr10	13935983	13936453	61.80652658
chr10	14116320	14116820	162.2282395
chr10	14449484	14449980	183.8993043
chr10	14647138	14647608	28.11344768
chr10	15242592	15243088	37.7265012
chr10	15560218	15560714	65.8763584
chr10	15767505	15767975	39.20065428
chr10	15898610	15899308	147.7325388
chr10	17157669	17158139	69.13696534
chr10	17186016	17186512	35.43763463
chr10	17390551	17391021	65.79296974
chr10	17430166	17430674	165.6543449
chr10	17487550	17488020	41.44427707
chr10	17491925	17492636	162.6372844
chr10	18689218	18689720	141.0814154
chr10	18899438	18899908	42.98605808
chr10	18940264	18940734	50.42313003
chr10	19443228	19443945	85.80178959
chr10	19498138	19498634	174.4711232
chr10	19510204	19510700	74.88117373
chr10	19517266	19517762	35.98651547
chr10	19521264	19521760	153.6475979
chr10	19534804	19535505	247.5488195
chr10	20116017	20116513	32.0070011
chr10	20121578	20122048	30.50509099
chr10	20266070	20266540	85.21288016
chr10	20560294	20561017	232.3902131
chr10	20619409	20619879	30.57212888
chr10	20840602	20841072	51.47876969
chr10	20911633	20912129	113.8315859
chr10	21473051	21473521	55.9098672
chr10	21480472	21480968	121.2407898
chr10	21561361	21561905	77.70242367
chr10	21623890	21624417	134.8222405
chr10	21639321	21639791	38.59584553
chr10	22004718	22005188	28.19732714
chr10	22016616	22017086	67.15320412
chr10	22233565	22234080	86.06900912
chr10	22254163	22254633	29.17508302
chr10	22347051	22347547	44.2053121
chr10	22403104	22403600	63.48169925
chr10	22407039	22407535	36.74637444
chr10	22462418	22462914	35.02394107
chr10	22512570	22513040	31.61620824
chr10	22868687	22869157	38.69574947
chr10	22871538	22872034	37.57756588
chr10	22872531	22873001	61.77432914
chr10	22921948	22922444	94.14851579
chr10	22961336	22961848	81.71919774
chr10	22972176	22972871	160.8876136
chr10	23015758	23016228	44.93194302
chr10	23136913	23137409	32.79011155
chr10	23370323	23370793	37.63348496
chr10	23803236	23803749	91.57037233
chr10	24084603	24085073	37.46937605
chr10	24496665	24497263	81.41125695
chr10	24528832	24529365	79.3353282
chr10	24544867	24545337	32.07281237
chr10	24831163	24831659	30.84460077
chr10	24907204	24907782	121.1216021
chr10	25175206	25175676	65.17356663
chr10	25180727	25181197	29.11596134
chr10	25569057	25569553	36.57275621
chr10	25673476	25673972	188.5716763
chr10	25782517	25783047	154.2684489
chr10	26335153	26335623	37.22940381
chr10	27270911	27271438	102.4981857
chr10	27926216	27926835	137.8761867
chr10	27961118	27961626	83.08402581
chr10	27988714	27989210	32.77677453
chr10	28009244	28009943	181.0044289
chr10	28197176	28197850	192.4896138
chr10	28572947	28573417	31.64235425
chr10	28610655	28611202	82.90337926
chr10	28694105	28694575	49.25718804
chr10	28732860	28733356	65.41503272
chr10	28785214	28785910	272.3023372
chr10	28974018	28974542	200.0304503
chr10	29062847	29063365	148.0319241
chr10	29172981	29173551	100.2429586
chr10	29191941	29192602	95.3623698
chr10	29214302	29214772	71.98786685
chr10	29311417	29311913	185.4007867
chr10	29321133	29321603	33.75590608
chr10	29353142	29353612	30.6130821
chr10	29387710	29388206	36.71541974
chr10	29390894	29391390	67.5578723
chr10	29393762	29394232	28.6642551
chr10	29396700	29397196	34.03380625
chr10	29413845	29414249	662.3058044
chr10	29430653	29431165	242.3922674
chr10	29438867	29439337	49.8124717
chr10	29565459	29565955	36.12810807
chr10	29592213	29592769	72.29795699
chr10	29607105	29607775	151.8652532
chr10	29919202	29919698	91.04177504
chr10	29955130	29955626	131.6758959
chr10	30080680	30081214	121.0595567
chr10	30101042	30101764	346.0530518
chr10	30151814	30152284	30.42902803
chr10	30387504	30387974	36.55376781
chr10	30735869	30736563	76.55632374
chr10	30799419	30799889	35.77557006
chr10	30831107	30831622	85.45494783
chr10	30894502	30894972	35.73364016
chr10	30971260	30971756	171.0313576
chr10	30976483	30976979	252.2410033
chr10	32069543	32070039	32.30512424
chr10	32229860	32230423	74.79316922
chr10	32231688	32232317	89.33634275
chr10	32325783	32326253	41.426123
chr10	32394540	32395010	28.636243
chr10	32444772	32445268	114.3704412
chr10	32486354	32486869	124.5563893
chr10	32649072	32649568	260.5804357
chr10	32940451	32940974	122.3965204
chr10	33239643	33240139	133.0017049
chr10	33298927	33299397	95.02258287
chr10	33412606	33413076	64.57080441
chr10	33439726	33440196	48.0340841
chr10	33469293	33469763	50.99973087
chr10	33553203	33553673	102.5415893
chr10	33560794	33561298	205.5809275
chr10	33579365	33579867	150.0112022
chr10	33587340	33587810	45.43216928
chr10	33798116	33798612	97.37868955
chr10	34090670	34091217	129.9676958
chr10	34233890	34234360	29.47019238
chr10	34411121	34411591	28.44940108
chr10	34413729	34414199	39.7738134
chr10	34445867	34446337	41.29394701
chr10	34694653	34695286	84.76020635
chr10	34716260	34716730	46.11467841
chr10	34954863	34955420	73.58524094
chr10	34987854	34988350	145.1084457
chr10	35081513	35082131	112.7492045
chr10	35146700	35147170	41.3630607
chr10	35195007	35195477	41.70397636
chr10	35243144	35243614	28.5154925
chr10	35481702	35482172	44.34446559
chr10	35595696	35596166	69.10427053
chr10	35835820	35836316	120.0682369
chr10	35901690	35902160	32.57604653
chr10	36424380	36424876	30.26109681
chr10	36831330	36831826	66.83450269
chr10	37002151	37002621	36.64940775
chr10	37010054	37010550	30.9774059
chr10	38023888	38024358	33.4848584
chr10	43521803	43522273	63.14522433
chr10	43577460	43577930	41.42360765
chr10	43606232	43606702	28.60210988
chr10	43845549	43846019	125.2919446
chr10	43851304	43851989	243.6524525
chr10	44101188	44101658	28.85929544
chr10	44349551	44350021	46.52692785
chr10	44668888	44669384	218.872687
chr10	44732160	44732718	119.4240564
chr10	44796361	44797142	144.9307726
chr10	44988081	44988551	44.7469459
chr10	45123208	45123791	70.36431685
chr10	45220109	45220579	41.49459784
chr10	45966077	45966334	358.6081867
chr10	46951505	46951975	32.59340269
chr10	46969316	46969786	54.75511598
chr10	46990594	46991064	100.7235635
chr10	48332019	48332517	143.5707612
chr10	48484427	48484897	34.01547523
chr10	49495902	49496402	115.2423235
chr10	49716450	49716920	35.78866908
chr10	49996476	49997148	162.6953219
chr10	50021968	50022438	33.71087252
chr10	50022831	50023410	90.28877331
chr10	50627046	50627516	93.94893186
chr10	51052997	51053659	60.02760848
chr10	52198888	52199384	78.25835586
chr10	52231258	52231754	76.1712948
chr10	52233555	52234025	55.89381344
chr10	52261683	52262204	136.4850226
chr10	52271599	52272221	223.3265371
chr10	52339718	52340214	66.51514348
chr10	52359944	52360440	146.8206293
chr10	52374144	52374614	39.41594005
chr10	54003020	54003516	36.81050637
chr10	54069685	54070192	175.3290068
chr10	54072920	54073390	35.38133578
chr10	54203396	54203913	83.87661792
chr10	54235457	54235953	33.31541098
chr10	54246494	54246964	36.87940747
chr10	58978017	58978547	80.68547834
chr10	60172358	60172828	31.67779932
chr10	61110204	61110905	83.63256218
chr10	61598907	61599403	84.69584221
chr10	61614308	61614821	92.95792383
chr10	61704248	61704718	46.04373704
chr10	61725032	61725567	137.6062482
chr10	61726781	61727285	140.8017918
chr10	62174452	62175121	110.6387391
chr10	62287302	62287871	89.36556759
chr10	62444609	62445079	48.97253328
chr10	62567133	62567603	36.86278074
chr10	62608361	62608831	36.74944885
chr10	62939467	62939963	138.6110173
chr10	62943577	62944047	31.47461895
chr10	63169532	63170028	43.53958914
chr10	63198208	63198704	37.36208673
chr10	63429649	63430145	32.63115336
chr10	63492416	63492886	36.93845825
chr10	63594320	63594816	65.79960118
chr10	63677812	63678364	220.3915943
chr10	63741246	63741716	32.67634519
chr10	63866901	63867397	85.71987494
chr10	63868534	63869209	96.33528269
chr10	63872059	63872555	156.436591
chr10	63896638	63897134	41.77285959
chr10	64141434	64141952	125.2848212
chr10	64143738	64144239	99.82437833
chr10	64209428	64209994	96.40563427
chr10	64448709	64449179	28.68771493
chr10	64605019	64605489	54.06272289
chr10	65393832	65394328	41.71142644
chr10	65466946	65467416	29.51077761
chr10	65471780	65472500	303.0419199
chr10	67650716	67651212	34.01588552
chr10	68874635	68875131	239.0237308
chr10	68912971	68913467	35.26294665
chr10	69252055	69252598	102.1410652
chr10	69287288	69287758	34.04690997
chr10	69846781	69847479	122.099882
chr10	69853711	69854181	36.56358165
chr10	69913238	69913708	28.31252789
chr10	70821374	70821844	27.79755846
chr10	71074752	71075248	99.73588617
chr10	71185486	71185956	60.54828738
chr10	71199046	71199516	66.46248013
chr10	71213563	71214059	100.5784392
chr10	71218483	71218953	67.1351938
chr10	71421944	71422414	31.76790213
chr10	71483476	71483946	44.17485561
chr10	71488207	71488677	51.01166514
chr10	71880037	71880507	28.09602902
chr10	71945866	71946336	40.06392402
chr10	72079110	72079580	29.07863288
chr10	72234434	72234904	60.85664631
chr10	72576202	72576672	35.58036178
chr10	72627753	72628223	37.95039558
chr10	72633647	72634230	166.4004534
chr10	72834083	72834553	44.6738599
chr10	73001180	73001650	46.06474446
chr10	73099649	73100119	46.01851248
chr10	73272551	73273021	32.76758298
chr10	73362907	73363403	172.5731306
chr10	73610791	73611261	80.34202889
chr10	73855819	73856289	45.82684183
chr10	73869521	73869991	71.31283328
chr10	73930798	73931300	122.3603038
chr10	74050785	74051255	53.70805244
chr10	74486816	74487286	44.42860054
chr10	74576297	74576767	35.01616108
chr10	75277078	75277548	35.22566447
chr10	75346279	75346779	145.8950088
chr10	75579344	75579814	31.00265188
chr10	75631669	75632139	28.22526151
chr10	75653217	75653687	29.73140113
chr10	76192921	76193417	125.2802558
chr10	76403301	76403974	154.632231
chr10	76415460	76415930	49.64859244
chr10	76503066	76503536	50.42152029
chr10	76581305	76581830	160.2357605
chr10	76659560	76660056	51.9048347
chr10	76660967	76661533	104.9561922
chr10	76992705	76993175	47.21150514
chr10	77005193	77005663	56.88467822
chr10	77493010	77493480	42.34089891
chr10	78733478	78734041	73.82776638
chr10	78993146	78993832	176.9083012
chr10	79010978	79011448	36.60599151
chr10	79047488	79047958	59.69103104
chr10	79169792	79170262	36.35028797
chr10	79245610	79246080	48.79639456
chr10	79298877	79299347	35.47425524
chr10	79342330	79342800	42.20741057
chr10	79366566	79367036	30.35594373
chr10	79615443	79615976	106.3951087
chr10	79626878	79627348	30.9344524
chr10	79631956	79632426	53.29946082
chr10	79647272	79647742	32.90557107
chr10	79671270	79671740	51.79138108
chr10	79679386	79679856	35.96425185
chr10	79982803	79983273	29.12033663
chr10	80015866	80016336	32.309378
chr10	80061520	80061990	38.24776116
chr10	80241695	80242191	38.28237243
chr10	80451012	80451482	71.24000883
chr10	80516232	80516702	28.47104876
chr10	80523660	80524130	39.09108619
chr10	80692621	80693091	43.58660541
chr10	80737577	80738047	29.79606249
chr10	80846627	80847097	47.50766922
chr10	80918177	80918647	45.24470167
chr10	80998322	80998792	29.75810339
chr10	80999840	81000336	268.1811148
chr10	82137885	82138355	71.79850682
chr10	82254702	82255198	41.06348801
chr10	82589288	82589784	85.46266423
chr10	82655872	82656673	124.3513707
chr10	82703643	82704113	28.50540111
chr10	82726068	82726737	89.85413852
chr10	82868374	82868844	49.04110908
chr10	83577824	83578294	30.66022916
chr10	83950266	83950736	28.04294887
chr10	84223300	84223815	129.0144916
chr10	84698066	84698536	30.82355863
chr10	85267305	85267835	116.912998
chr10	85531330	85531939	93.70759695
chr10	85955818	85956288	75.00892898
chr10	86114443	86114913	38.54749131
chr10	87401143	87401613	33.0783281
chr10	87402004	87402534	134.0591902
chr10	88072899	88073369	35.77820603
chr10	88316327	88316797	31.54319258
chr10	88407368	88407876	77.1411275
chr10	89395164	89395634	44.89611273
chr10	89453824	89454320	35.66206332
chr10	89461183	89461653	64.94284551
chr10	89465056	89465552	117.8075335
chr10	89801768	89802238	37.23048932
chr10	89891597	89892093	101.3693856
chr10	89912433	89912903	32.23811901
chr10	89938373	89938843	59.18637191
chr10	90106284	90106754	44.08145405
chr10	90234228	90234733	79.07021788
chr10	90285333	90285896	102.0193017
chr10	90467509	90467979	33.32525319
chr10	91020025	91020495	48.82328206
chr10	91681072	91681542	46.52805993
chr10	91965019	91965489	46.29225309
chr10	91986923	91987393	49.27691744
chr10	92166896	92167467	122.9676573
chr10	92472761	92473231	70.86998826
chr10	92677385	92677907	94.21490836
chr10	93120554	93121070	130.7330963
chr10	93316419	93316915	178.9628962
chr10	93432009	93432479	30.23513829
chr10	93998497	93998967	29.97847283
chr10	94652092	94652562	28.09377486
chr10	94702016	94702512	43.5425156
chr10	95194765	95195463	417.7595504
chr10	95200305	95200775	39.00635745
chr10	95225885	95226454	126.2034284
chr10	95228152	95228622	56.89458146
chr10	95235622	95236092	34.45787665
chr10	95278219	95278689	123.7934841
chr10	95500993	95501521	97.07667212
chr10	95522765	95523294	77.54618248
chr10	95734349	95734819	34.77580897
chr10	96163415	96163885	30.41203923
chr10	96309013	96309509	30.19341776
chr10	96377285	96377755	31.93377028
chr10	97998551	97999074	174.4605217
chr10	98049237	98049707	57.62333949
chr10	98292123	98292682	106.2863347
chr10	98623678	98624223	62.41100768
chr10	99331264	99331734	36.75421898
chr10	99334480	99334950	44.61201774
chr10	100074097	100074610	135.008889
chr10	100230631	100231101	34.42933389
chr10	100723453	100723923	30.14996408
chr10	100767322	100767792	38.08632208
chr10	101210701	101211171	61.68183196
chr10	101414596	101415101	86.94466747
chr10	101539735	101540205	49.497389
chr10	101726038	101726508	77.984525
chr10	101765750	101766220	33.13236963
chr10	101767754	101768224	42.72453276
chr10	101795236	101795830	65.44464896
chr10	101803065	101803535	38.08691328
chr10	101832210	101832680	35.56408271
chr10	101906473	101906943	31.26638118
chr10	102049419	102049889	33.69071022
chr10	102130282	102130752	33.20927341
chr10	102643119	102643589	94.86888847
chr10	102788615	102789085	28.71023107
chr10	102792695	102793165	55.0853737
chr10	103033483	103033953	47.70984462
chr10	103070345	103070815	51.45455231
chr10	103139689	103140185	55.56844923
chr10	103653453	103653923	61.16712778
chr10	103746431	103746960	141.7171123
chr10	103968483	103968953	34.88516006
chr10	104383808	104384278	38.59414652
chr10	104470323	104470820	98.83363605
chr10	104722935	104723431	97.1347206
chr10	104740294	104740790	55.14263309
chr10	104814014	104814484	61.01171968
chr10	104885557	104886027	59.57936628
chr10	104914148	104914700	100.787106
chr10	104928388	104929107	191.5065653
chr10	104991927	104992423	265.2537573
chr10	105001228	105001724	403.2622197
chr10	105302765	105303235	68.30792021
chr10	105308499	105308969	33.55978468
chr10	105378582	105379052	33.23777718
chr10	105649912	105650408	211.5974404
chr10	105668019	105668489	28.85268808
chr10	105691325	105691795	56.48272054
chr10	106233056	106233526	31.69468152
chr10	106240509	106240979	74.95691054
chr10	108268757	108269275	110.2649472
chr10	108325057	108325527	34.64695496
chr10	108365477	108366134	61.40484138
chr10	108990684	108991154	30.76984438
chr10	109305955	109306659	258.9237973
chr10	109370470	109371142	203.9896566
chr10	109508943	109509447	88.0290626
chr10	111662592	111663062	54.73587126
chr10	111762430	111762926	33.20036051
chr10	111928163	111928633	43.41322759
chr10	111941699	111942169	42.62096771
chr10	112167966	112168436	33.6289354
chr10	112188950	112189420	28.65783312
chr10	112216408	112216878	48.03880903
chr10	112489070	112489540	82.69325236
chr10	112550857	112551327	50.25184815
chr10	112582668	112583138	36.38982083
chr10	112617210	112617680	41.55010969
chr10	112676157	112676653	128.0397275
chr10	114055848	114056318	89.71859169
chr10	114501495	114501991	99.95165235
chr10	114515377	114515889	109.109763
chr10	114520774	114521284	146.361499
chr10	114538927	114539397	33.84188161
chr10	114550697	114551272	79.57334612
chr10	115235021	115235491	29.26917092
chr10	115240529	115240999	64.34033398
chr10	115521836	115522332	40.79087949
chr10	115681624	115682120	35.04152929
chr10	115687069	115687539	61.53544991
chr10	115859870	115860340	73.6768548
chr10	116026044	116026514	32.10234769
chr10	116066386	116066856	39.30398853
chr10	116105952	116106422	52.21599736
chr10	116109194	116109922	277.5067835
chr10	116126808	116127278	35.92743416
chr10	116311072	116311568	228.1499216
chr10	116407338	116407927	80.35736745
chr10	116414941	116415437	35.83772134
chr10	116484138	116484608	28.65071755
chr10	116579123	116579642	74.68684023
chr10	116790167	116790637	39.92230306
chr10	117191771	117192267	38.72674409
chr10	117413130	117413626	46.25465384
chr10	117424213	117424683	253.8408246
chr10	117467999	117468714	96.45544685
chr10	117469651	117470185	101.2378804
chr10	117757719	117758271	74.98025471
chr10	117840287	117840757	34.24273959
chr10	117979791	117980363	72.69400156
chr10	118349416	118349886	33.76256222
chr10	118766419	118766915	43.78475425
chr10	119025885	119026355	29.94129862
chr10	119180364	119180834	31.77138495
chr10	119242661	119243159	136.831008
chr10	120024599	120025069	52.04652229
chr10	120071002	120071472	39.21041564
chr10	120352318	120352833	62.74904773
chr10	120491489	120491959	28.8027415
chr10	120760180	120760650	36.97850881
chr10	120766302	120766815	200.9204098
chr10	120782647	120783117	46.73253721
chr10	121423547	121424281	285.7454105
chr10	121427333	121427803	57.65508588
chr10	121558233	121558804	75.74621931
chr10	122741262	122741732	28.73726409
chr10	123005388	123005858	32.27055564
chr10	123269584	123270080	208.8313776
chr10	123271517	123271987	58.88063902
chr10	123313182	123313652	33.75550167
chr10	123314344	123314814	62.39586219
chr10	123315847	123316317	27.94174762
chr10	124291463	124291933	30.9063099
chr10	124987202	124987755	161.8853246
chr10	125136377	125136847	31.90026608
chr10	125481356	125481826	52.00259958
chr10	125503459	125503929	138.8168154
chr10	126354166	126354636	47.87067367
chr10	126379484	126379981	72.25426934
chr10	126416003	126416473	41.5250241
chr10	126703747	126704217	31.85272764
chr10	126713016	126713486	51.41664011
chr10	126812273	126812743	40.36858771
chr10	126850809	126851279	31.46008124
chr10	126985130	126985600	30.64835759
chr10	127005132	127005602	29.33716408
chr10	127143995	127144785	172.8852171
chr10	127313300	127313796	265.6602196
chr10	127525214	127525710	217.6262
chr10	127580999	127581495	32.36012167
chr10	127582242	127582738	36.12041283
chr10	127589453	127590128	80.92160422
chr10	127598904	127599400	39.87029956
chr10	127600361	127600928	83.87610881
chr10	127614206	127614702	46.59550526
chr10	127747048	127747518	42.93898548
chr10	127748049	127748545	77.23541392
chr10	127754980	127755450	44.01322341
chr10	128081031	128081527	107.4065385
chr10	128147009	128147479	32.96160496
chr10	128352518	128352988	37.73391691
chr10	128380952	128381422	31.10917681
chr10	129706866	129707336	39.08329348
chr10	129721311	129721781	28.42177119
chr10	129726352	129726896	93.36381858
chr10	130407224	130407694	70.83477848
chr10	131320522	131320992	31.82413429
chr10	131487875	131488415	102.622073
chr10	132897238	132897708	53.412519
chr10	132927732	132928202	67.74602085
chr10	134125122	134125592	37.17238909
chr10	134224931	134225401	51.04582925
chr10	135173570	135174040	69.51927192
chr11	1726947	1727417	30.31062756
chr11	1790439	1790909	63.66234176
chr11	1793756	1794226	37.81758295
chr11	1817676	1818174	486.3641297
chr11	2098723	2099219	32.58611948
chr11	2212073	2212543	30.91864013
chr11	2504624	2505094	36.31028051
chr11	2867389	2867859	36.56233557
chr11	3021773	3022269	194.9503429
chr11	6557761	6558231	32.62567784
chr11	7562091	7562561	65.52709383
chr11	7594873	7595343	28.32132573
chr11	7621453	7621923	27.840176
chr11	7625690	7626160	35.43100972
chr11	7633271	7633741	71.78638551
chr11	8748957	8749427	32.17701775
chr11	9098074	9098605	115.3292866
chr11	9111164	9111634	28.97071294
chr11	9131523	9132019	144.196678
chr11	9587367	9587837	33.54827856
chr11	9890098	9890568	45.97575775
chr11	9928015	9928511	38.00195177
chr11	10012109	10012579	31.92990386
chr11	10072037	10072540	87.75576171
chr11	10108667	10109163	34.20669466
chr11	10258413	10258883	28.49599405
chr11	10416111	10416643	93.22895591
chr11	10691024	10691494	31.94604513
chr11	10764283	10764809	99.9552145
chr11	11476204	11476876	75.67450791
chr11	12070413	12070883	43.81427718
chr11	12238511	12238981	43.78907244
chr11	12266963	12267433	52.50174886
chr11	12269905	12270375	49.72534753
chr11	12280051	12280521	28.83724475
chr11	12579761	12580261	126.0008943
chr11	12595203	12595673	37.68260153
chr11	12705442	12705912	55.64109996
chr11	12749830	12750361	129.3078459
chr11	12824076	12824546	34.43255845
chr11	12836318	12836788	34.0315102
chr11	13132474	13132944	30.68889408
chr11	13174606	13175102	35.21240274
chr11	14037135	14037605	28.24674489
chr11	14051472	14051942	30.59954134
chr11	14358601	14359071	40.76700449
chr11	14457218	14457688	31.80931306
chr11	14663339	14663899	63.39230479
chr11	15634701	15635248	100.5590418
chr11	16978274	16978779	104.0589907
chr11	17008113	17008583	72.83160144
chr11	17043042	17043512	45.64737774
chr11	17230748	17231218	34.11257739
chr11	17259918	17260388	32.73629346
chr11	17835085	17835641	80.01705532
chr11	18101817	18102469	73.96941764
chr11	18557755	18558251	136.1237272
chr11	18690878	18691348	36.16568194
chr11	19123425	19123921	31.76747545
chr11	19290432	19290902	50.43021175
chr11	19366238	19366708	28.46938612
chr11	19629051	19629521	28.81289859
chr11	19822390	19822886	73.04601971
chr11	19989245	19989782	89.8836231
chr11	20002909	20003379	32.49886337
chr11	20009079	20009549	29.88764616
chr11	20016546	20017042	122.918565
chr11	20053243	20053753	267.0726156
chr11	20057159	20057678	146.1228674
chr11	20063525	20064208	214.6318691
chr11	20175860	20176330	37.47003467
chr11	21589100	21589682	70.20379982
chr11	21971567	21972037	56.25036115
chr11	22478538	22479008	47.18512534
chr11	24411053	24411523	40.2598293
chr11	24412648	24413144	43.39259887
chr11	24657480	24658107	65.25213167
chr11	24658983	24659453	37.5745931
chr11	24808361	24808857	34.22441541
chr11	27389385	27389855	46.35544436
chr11	27437726	27438196	38.3260038
chr11	28162650	28163120	49.8953301
chr11	28421755	28422225	64.99185495
chr11	30382178	30382717	96.66715504
chr11	30387614	30388084	38.78792819
chr11	30444442	30444912	38.31687543
chr11	30460217	30460687	39.32344838
chr11	30543172	30543668	222.3282398
chr11	30560630	30561100	28.61130266
chr11	30585311	30585781	30.2924397
chr11	30762751	30763221	50.00179369
chr11	30890049	30890594	118.3730079
chr11	32124749	32125219	66.17515459
chr11	32728179	32728649	39.11213284
chr11	33308819	33309315	34.06920471
chr11	33471384	33471854	42.20429102
chr11	33743994	33744464	32.95369612
chr11	34190258	34190728	61.64721846
chr11	34284888	34285358	35.29793663
chr11	34306378	34306848	108.3147946
chr11	34368145	34368615	29.25139987
chr11	34582072	34582542	35.88290733
chr11	34592133	34592629	275.2544285
chr11	34653216	34654031	74.19005397
chr11	34655115	34655800	356.5255513
chr11	34661752	34662222	29.02192671
chr11	34675242	34675712	51.03110682
chr11	34676632	34677102	34.43793944
chr11	34686629	34687372	147.7450027
chr11	34689723	34690219	310.6583145
chr11	34706900	34707370	36.33666479
chr11	35053371	35053841	92.46742985
chr11	35317355	35318037	139.0935473
chr11	35343982	35344452	38.33999066
chr11	35353326	35353796	48.18734414
chr11	35387343	35387867	102.1738602
chr11	35412381	35412851	47.96504327
chr11	35575437	35575907	106.0130888
chr11	35818092	35818684	65.08289355
chr11	35868661	35869131	53.96039149
chr11	35938198	35938668	36.00760413
chr11	36056387	36056928	134.2288526
chr11	36186096	36186566	28.81667394
chr11	36442274	36442770	78.9979374
chr11	36660022	36660607	103.2941924
chr11	36853084	36853580	42.86209514
chr11	36859303	36859773	35.92436559
chr11	36958400	36958870	28.11312159
chr11	36975524	36975994	33.65415809
chr11	37109965	37110634	139.847323
chr11	37110897	37111367	39.99514523
chr11	37389937	37390433	31.38930284
chr11	37392366	37392836	33.88661781
chr11	37709921	37710417	136.8212011
chr11	37997355	37997825	35.78117404
chr11	38063473	38064044	111.476632
chr11	38111261	38111731	33.66961536
chr11	38190671	38191319	73.64822114
chr11	38192392	38192888	130.5181353
chr11	38572024	38572520	40.08988361
chr11	38579703	38580239	139.4821833
chr11	38584113	38584583	31.32671073
chr11	38606800	38607270	47.33011987
chr11	38812722	38813230	81.7316347
chr11	38993494	38994199	359.8511817
chr11	39011673	39012143	39.26791977
chr11	39016121	39016818	310.208575
chr11	39261002	39261540	108.3747181
chr11	39328241	39328711	53.77682799
chr11	39387195	39387665	32.96282838
chr11	39511435	39511905	38.0631133
chr11	44165401	44166039	78.03794039
chr11	44604088	44604558	42.39691012
chr11	44606253	44606723	57.62032726
chr11	45843563	45844241	166.0049363
chr11	45956055	45956525	36.31521913
chr11	46269090	46269560	43.88766768
chr11	46295360	46295830	35.05666431
chr11	46297802	46298272	82.85553708
chr11	46385084	46385554	39.46474132
chr11	46444159	46444629	39.35277659
chr11	47213595	47214065	34.06623542
chr11	47544749	47545219	29.58730574
chr11	47747295	47747816	134.1411124
chr11	47937860	47938531	195.7734648
chr11	47966013	47966509	29.99353773
chr11	48032556	48033026	49.88898641
chr11	48046853	48047323	33.31996907
chr11	48082861	48083331	28.96267203
chr11	57567989	57568540	81.1221002
chr11	59554257	59554809	117.0187968
chr11	59559103	59559573	28.98034221
chr11	60143985	60144544	143.0989604
chr11	60589202	60589672	54.4153671
chr11	60606082	60606552	56.29192023
[truncated: 11,078 more rows]
