# Supplementary material for: Variable reproducibility in genome-scale public data: A case study using ENCODE ChIP sequencing resource
Source: FEBS Lett. 2015 Dec 21;589(24):3866–70. doi: 10.1016/j.febslet.2015.11.027 (PMC4686001; doi:10.1016/j.febslet.2015.11.027)
Supplement: Supplementary file advisedPeakLists.zip — This zip archive contains 56 advised peak lists (see main text and supplementary table 1). Files are bed like tab delimited text files, with 4 columns: chromosome, peak start, peak end, and peak score. [file mmc4.zip › NHEK_None_CTCF.bed]

chr1	237575	237935	150.4549646
chr1	521417	521741	78.94539274
chr1	714128	714452	73.70792834
chr1	785863	786047	34.94072939
chr1	805113	805473	338.4759
chr1	839982	840342	405.0244105
chr1	848302	848486	169.8147879
chr1	855098	855282	28.55000582
chr1	856355	856726	82.68966364
chr1	858497	858681	35.98811375
chr1	861007	861191	19.39866519
chr1	873513	873790	471.7712484
chr1	874482	874806	23.68393388
chr1	886783	887143	106.1339048
chr1	911409	911769	391.1127163
chr1	919518	919878	457.5200937
chr1	934471	934655	30.76321812
chr1	936171	936355	18.74161525
chr1	937235	937595	375.2634473
chr1	950747	951107	211.3343225
chr1	954520	954937	184.827128
chr1	967883	968067	30.21819453
chr1	968339	968699	227.0701517
chr1	975997	976321	159.2929265
chr1	990047	990231	23.96703998
chr1	994727	994911	49.93528068
chr1	998952	999136	28.07578746
chr1	999235	999488	519.4244846
chr1	1057504	1057775	601.5137837
chr1	1166077	1166439	152.0684931
chr1	1173666	1173850	19.41348831
chr1	1200412	1200736	247.8381067
chr1	1219333	1219517	38.64194488
chr1	1225612	1225835	506.2808754
chr1	1227286	1227532	616.9037862
chr1	1235396	1235756	163.0301534
chr1	1237311	1237671	200.6807824
chr1	1240582	1240988	97.84127267
chr1	1241458	1241854	126.1885862
chr1	1243322	1243506	26.62067685
chr1	1245494	1245678	25.88138629
chr1	1267117	1267301	34.7295719
chr1	1267639	1267823	24.24838958
chr1	1279441	1279625	43.03848105
chr1	1280009	1280369	184.1906702
chr1	1280581	1280765	23.48373524
chr1	1284623	1284947	72.15277836
chr1	1285092	1285452	222.9450849
chr1	1299686	1299870	21.56275681
chr1	1307221	1307405	21.44566007
chr1	1307485	1307761	554.3846808
chr1	1310470	1310830	139.0471287
chr1	1311735	1312095	17.40513304
chr1	1334803	1335163	206.9507319
chr1	1337403	1337693	586.9737763
chr1	1343095	1343455	40.10537263
chr1	1355451	1355635	59.28433163
chr1	1356799	1356983	20.25938221
chr1	1370763	1370947	33.23566827
chr1	1376323	1376621	700.1706114
chr1	1377020	1377204	38.68891912
chr1	1397280	1397464	21.11253562
chr1	1408843	1409027	24.54653696
chr1	1440344	1440523	277.5012234
chr1	1486370	1486955	83.63287101
chr1	1509189	1509549	65.33368016
chr1	1533027	1533387	176.0733461
chr1	1534875	1535059	61.5465124
chr1	1555428	1555814	141.6513071
chr1	1563933	1564257	18.03824709
chr1	1565701	1565885	34.58489531
chr1	1590624	1590984	33.37086327
chr1	1597155	1597515	191.5895414
chr1	1610332	1610692	219.5243537
chr1	1655826	1656417	59.61768693
chr1	1684838	1685022	27.29298186
chr1	1710384	1710744	107.4772049
chr1	1720486	1720846	149.5246137
chr1	1726533	1726717	27.19228516
chr1	1727915	1728275	72.08565738
chr1	1773187	1773547	28.30757052
chr1	1790038	1790398	241.8422155
chr1	1805247	1805607	40.84673907
chr1	1837721	1837984	703.0819524
chr1	1840467	1840644	213.8543959
chr1	1850450	1850634	21.98703987
chr1	1875463	1875973	550.4644876
chr1	1886263	1886623	76.12582241
chr1	1891514	1891783	644.5208148
chr1	1974925	1975109	19.12824882
chr1	1976275	1976635	416.3158905
chr1	1977900	1978260	427.1287631
chr1	1980865	1981189	226.2427796
chr1	2023045	2023405	75.65807553
chr1	2040062	2040422	56.64679888
chr1	2066954	2067278	94.71559478
chr1	2071327	2071726	457.1949177
chr1	2105783	2106054	663.3181952
chr1	2126615	2126906	676.3687375
chr1	2130971	2131331	38.34594785
chr1	2144150	2144474	79.07127753
chr1	2144597	2144715	163.4884023
chr1	2159109	2159293	24.72453227
chr1	2160624	2160808	34.40443591
chr1	2169160	2169520	72.60383097
chr1	2188768	2188952	19.39203619
chr1	2242909	2243269	128.5195371
chr1	2246645	2247005	291.3980068
chr1	2253718	2254055	40.39413519
chr1	2275738	2275922	35.88762054
chr1	2313230	2313492	701.3281235
chr1	2314137	2314334	385.5712304
chr1	2338247	2338431	38.21055718
chr1	2344150	2344334	23.74067065
chr1	2345854	2346129	590.6999972
chr1	2347196	2347556	69.57929178
chr1	2361521	2361795	695.6692615
chr1	2375357	2375541	88.02843986
chr1	2387441	2387625	25.02477147
chr1	2446639	2446999	57.74158818
chr1	2456905	2457265	24.54213097
chr1	2460462	2460646	24.7454991
chr1	2460791	2460975	20.26731758
chr1	2462460	2462820	87.19525589
chr1	2466877	2467061	22.22713526
chr1	2468664	2469072	59.90140375
chr1	2470754	2471114	134.6052005
chr1	2477784	2477968	22.3188305
chr1	2479500	2479766	692.9933699
chr1	2486308	2486668	149.8008821
chr1	2493354	2493714	221.0293893
chr1	2509890	2510261	100.0741105
chr1	2530044	2530228	46.54651792
chr1	2574063	2574247	20.44716922
chr1	2574620	2574944	41.40815968
chr1	2688863	2689187	68.06928148
chr1	2703288	2703472	33.22102307
chr1	2718203	2718527	56.78802734
chr1	2738560	2738884	80.99317143
chr1	2838627	2838951	24.41902309
chr1	2929083	2929407	41.47835977
chr1	3200569	3200893	117.2302034
chr1	3236524	3236884	187.4622946
chr1	3319920	3320244	41.11365784
chr1	3326735	3327095	214.0642628
chr1	3333676	3334036	49.66601767
chr1	3341321	3341587	613.7088836
chr1	3347858	3348182	120.9711039
chr1	3369723	3369995	725.2649859
chr1	3370756	3371133	217.0497289
chr1	3371234	3371418	19.84112183
chr1	3388355	3388715	340.1860465
chr1	3399091	3399451	168.1561796
chr1	3400467	3400756	643.9884382
chr1	3407810	3408083	655.377356
chr1	3408382	3408566	59.66093243
chr1	3434807	3435041	429.3253845
chr1	3446958	3447282	19.20233982
chr1	3450031	3450391	223.6954378
chr1	3468405	3468589	24.2933528
chr1	3481862	3482117	471.2162907
chr1	3504400	3504584	23.10084844
chr1	3505015	3505199	20.93796399
chr1	3531790	3532033	415.4721855
chr1	3535626	3535862	467.1451597
chr1	3537830	3537966	254.4538821
chr1	3542284	3542468	34.09494451
chr1	3566417	3566777	54.54180251
chr1	3597735	3597919	18.74830788
chr1	3612234	3612494	573.5833926
chr1	3615297	3615481	48.40743787
chr1	3615573	3615757	34.48938289
chr1	3619548	3619908	112.1070787
chr1	3641013	3641281	675.2055911
chr1	3643951	3644135	44.20738777
chr1	3692558	3692772	485.4244037
chr1	3702013	3702373	173.7431068
chr1	3718008	3718384	134.2921618
chr1	3773815	3773999	352.3065233
chr1	3774836	3775020	44.26942313
chr1	3786475	3786799	43.01881163
chr1	3816122	3816482	25.85448786
chr1	3823728	3824088	53.3335235
chr1	3827404	3827651	619.8965435
chr1	4482608	4482932	25.07231887
chr1	4645253	4645613	236.9349864
chr1	4654423	4654747	72.53864953
chr1	4712673	4712962	688.6143673
chr1	4716384	4716895	658.5931656
chr1	4754624	4754948	53.11634374
chr1	4760891	4761251	153.1260711
chr1	4802180	4802364	30.31364713
chr1	4828618	4828978	111.6298475
chr1	4838042	4838402	253.2321403
chr1	4886169	4886493	398.1286289
chr1	4897819	4898003	35.9752271
chr1	4914545	4914729	21.0190021
chr1	5346339	5346699	102.9515166
chr1	5430464	5430824	58.31094814
chr1	5454221	5454545	123.6335857
chr1	5504493	5504817	67.24918511
chr1	5508559	5508936	133.2104444
chr1	5541944	5542268	21.14177549
chr1	5569938	5570237	743.4448994
chr1	5574647	5574934	831.6163619
chr1	5657274	5657598	19.03269328
chr1	5681114	5681474	229.9518177
chr1	5697308	5697552	581.3202914
chr1	5700933	5701293	168.8707329
chr1	5712386	5712746	20.54366903
chr1	5750396	5750756	93.19915523
chr1	5805907	5806171	799.7722565
chr1	5812495	5812679	46.43640016
chr1	5890834	5891158	80.11628313
chr1	5953742	5954066	51.2428133
chr1	5976063	5976387	186.6063888
chr1	5999323	5999683	73.849145
chr1	6009507	6009867	40.87776096
chr1	6010619	6010943	19.69080874
chr1	6011205	6011389	29.70990679
chr1	6033888	6034212	18.73721629
chr1	6035305	6035538	545.0505743
chr1	6052670	6052854	23.70241234
chr1	6087453	6087637	55.2853225
chr1	6094588	6094805	412.4557728
chr1	6095865	6096049	27.60838553
chr1	6101581	6101790	388.9779524
chr1	6112996	6113320	175.1068638
chr1	6140655	6141015	95.68197182
chr1	6142384	6142744	127.5154517
chr1	6159771	6160142	190.6043161
chr1	6165271	6165595	58.48743692
chr1	6165834	6166018	46.15011277
chr1	6168945	6169201	556.0113449
chr1	6177710	6178070	31.85245375
chr1	6201662	6202022	108.7702827
chr1	6231584	6231944	232.7668825
chr1	6240414	6240598	21.25139295
chr1	6243548	6243908	97.23500895
chr1	6245862	6246186	200.5277745
chr1	6264969	6265153	37.31578842
chr1	6265320	6265542	427.6410264
chr1	6268679	6269039	206.5665872
chr1	6269351	6269535	76.52456423
chr1	6269693	6270079	117.9755924
chr1	6280373	6280557	30.83377683
chr1	6298689	6299049	162.1777142
chr1	6305168	6305415	683.0400963
chr1	6306816	6307097	596.4321781
chr1	6309281	6309465	36.24311708
chr1	6309777	6309961	23.76279467
chr1	6340882	6341206	75.84820128
chr1	6360831	6361191	46.49630534
chr1	6403538	6403862	901.0192085
chr1	6408063	6408267	396.5169217
chr1	6408799	6408983	27.19951868
chr1	6417321	6417681	189.3240636
chr1	6423044	6423441	142.67399
chr1	6438330	6438421	111.9205647
chr1	6445041	6445225	40.19601968
chr1	6445410	6445594	22.94161969
chr1	6453995	6454355	139.3679093
chr1	6457078	6457476	229.8495464
chr1	6464807	6465021	415.3679635
chr1	6474394	6474698	552.0029332
chr1	6483538	6483818	678.9760499
chr1	6484162	6484522	44.65614482
chr1	6497080	6497440	286.5644998
chr1	6498121	6498418	687.7783253
chr1	6500760	6501120	55.68721177
chr1	6505155	6505519	191.4256766
chr1	6507889	6508073	22.57527736
chr1	6508233	6508557	68.61621582
chr1	6515156	6515340	37.64682979
chr1	6524675	6524859	35.96885377
chr1	6532490	6532856	238.0719218
chr1	6535607	6535882	637.7913401
chr1	6543120	6543444	151.9555195
chr1	6546568	6546841	683.6215253
chr1	6548694	6548878	38.41346483
chr1	6549958	6550237	603.8995732
chr1	6561521	6561705	43.7951405
chr1	6583693	6584017	336.4501604
chr1	6607356	6607716	28.55360362
chr1	6614253	6614437	46.43721537
chr1	6614523	6614821	645.4069964
chr1	6640890	6641250	20.67080919
chr1	6644218	6644581	48.61423932
chr1	6648462	6648822	43.72825454
chr1	6659431	6659791	57.39537903
chr1	6662087	6662271	20.12007856
chr1	6669672	6670032	33.18416185
chr1	6672762	6672946	25.25161374
chr1	6685047	6685231	33.46132618
chr1	6694752	6694940	373.232119
chr1	6706600	6706924	172.0739369
chr1	6761824	6762109	618.8046369
chr1	6780131	6780363	471.685965
chr1	6787565	6787840	530.1884706
chr1	6818280	6818464	24.64583857
chr1	6830904	6831088	21.34510884
chr1	6846079	6846403	25.00444907
chr1	6854214	6854574	32.16523459
chr1	6927861	6928045	62.25438956
chr1	6950005	6950252	490.379491
chr1	6979208	6979568	62.49989799
chr1	7023344	7023714	107.5360589
chr1	7102789	7103113	151.3516394
chr1	7130510	7130770	610.2019447
chr1	7177508	7177832	324.5042756
chr1	7180954	7181324	138.1751171
chr1	7187507	7187691	47.0311307
chr1	7246797	7247157	43.0473459
chr1	7268011	7268288	824.2363945
chr1	7278382	7278582	367.2943267
chr1	7284808	7285168	237.2638749
chr1	7306096	7306280	31.62860493
chr1	7362909	7363280	88.61792086
chr1	7427414	7427598	20.45295692
chr1	7514125	7514485	158.2461804
chr1	7535268	7535452	33.12509849
chr1	7593244	7593428	21.48566514
chr1	7599537	7599721	80.11611651
chr1	7599840	7600117	627.2347832
chr1	7621492	7621852	362.6284472
chr1	7707352	7707608	581.3792731
chr1	7727619	7727946	969.799614
chr1	7729556	7729830	628.4771041
chr1	7812895	7813219	306.6524087
chr1	7815534	7815894	30.39033354
chr1	7845204	7845564	18.14902283
chr1	7868330	7868654	100.5078449
chr1	7916480	7916840	17.53736281
chr1	7962880	7963114	506.0309544
chr1	8002336	8002696	187.019857
chr1	8021331	8021691	225.8157954
chr1	8035343	8035656	825.7913375
chr1	8042397	8042668	669.7302301
chr1	8075064	8075388	244.2031673
chr1	8076628	8076988	22.0946759
chr1	8086439	8086623	33.91634213
chr1	8091238	8091598	64.39852272
chr1	8225742	8226140	92.20449017
chr1	8262349	8262533	22.48257555
chr1	8298992	8299356	204.4248739
chr1	8374394	8374679	753.7228062
chr1	8375886	8376251	57.45234931
chr1	8409106	8409376	489.4776012
chr1	8411862	8411993	213.5838593
chr1	8434944	8435155	451.0709424
chr1	8458734	8459094	24.27095061
chr1	8469119	8469601	214.8891914
chr1	8499626	8499810	21.96106438
chr1	8503679	8503863	22.15802808
chr1	8525059	8525419	58.92035347
chr1	8621174	8621418	261.9293351
chr1	8631309	8631472	83.45500899
chr1	8658130	8658508	239.1069206
chr1	8731390	8731714	422.073179
chr1	8763366	8763550	31.47318369
chr1	8779006	8779366	21.00026062
chr1	8786566	8786890	128.6441073
chr1	8799433	8799793	21.01877267
chr1	8824046	8824406	39.92922332
chr1	8854706	8855066	42.91538057
chr1	8874954	8875314	146.5534357
chr1	8908988	8909251	591.7251161
chr1	8919488	8919812	221.3988894
chr1	8922563	8922887	232.9847272
chr1	8931623	8931947	330.9741271
chr1	8939327	8939687	107.9454793
chr1	8962714	8963128	81.00163665
chr1	8963607	8963967	118.6529878
chr1	8970467	8970651	20.53999545
chr1	8978163	8978487	232.5787127
chr1	9022998	9023322	322.7730116
chr1	9043768	9043952	59.95137835
chr1	9048163	9048460	580.9173603
chr1	9053360	9053723	48.21849432
chr1	9065240	9065469	476.7620413
chr1	9070089	9070449	439.5912867
chr1	9084865	9085049	39.517717
chr1	9118546	9118906	81.07535366
chr1	9127389	9127573	55.67943126
chr1	9159631	9159991	42.28488712
chr1	9161685	9161909	495.8908882
chr1	9170008	9170368	52.43466149
chr1	9170855	9171122	679.5633625
chr1	9188634	9189042	105.5513161
chr1	9202330	9202601	620.696892
chr1	9241352	9241651	703.1721641
chr1	9242429	9242535	115.9174368
chr1	9243056	9243240	34.75493388
chr1	9256569	9256806	387.959222
chr1	9258774	9258958	26.59776095
chr1	9261736	9261920	19.18359868
chr1	9277425	9277609	53.08819651
chr1	9293369	9293553	24.18572703
chr1	9294391	9294751	254.33521
chr1	9310167	9310413	649.9654395
chr1	9327215	9327489	620.0397119
chr1	9340661	9341022	58.89899002
chr1	9349104	9349375	556.2809936
chr1	9355035	9355407	196.2411874
chr1	9460676	9461000	20.71587199
chr1	9488675	9489035	92.6388518
chr1	9508314	9508498	21.24378235
chr1	9515917	9516149	482.0211495
chr1	9551185	9551446	571.2637951
chr1	9555321	9555603	563.4397955
chr1	9606674	9607034	77.88288094
chr1	9633798	9634158	34.74414094
chr1	9648480	9648840	272.2549284
chr1	9653945	9654259	619.3567162
chr1	9675709	9675946	538.045598
chr1	9687041	9687401	941.5796216
chr1	9747110	9747470	42.85199887
chr1	9750094	9750510	71.34196952
chr1	9762381	9762555	234.2429243
chr1	9780368	9780728	49.86671382
chr1	9781947	9782138	333.5875153
chr1	9785120	9785376	616.0510079
chr1	9835466	9835826	20.80204184
chr1	9844624	9844948	375.5607863
chr1	9852271	9852631	69.86410626
chr1	9885463	9885823	54.64233799
chr1	9887975	9888299	125.2252039
chr1	9895816	9896000	41.79670226
chr1	9902594	9902954	18.4610644
chr1	9921531	9921715	25.44483613
chr1	9927593	9927854	765.0317288
chr1	9934968	9935249	580.8890396
chr1	9950661	9950845	20.44135301
chr1	9960731	9961091	23.52811065
chr1	9974478	9974854	160.8942224
chr1	10002438	10002762	190.3485623
chr1	10010418	10010694	697.8305741
chr1	10092598	10092844	578.2338157
chr1	10093629	10093989	62.29969667
chr1	10094479	10094839	102.647446
chr1	10133594	10133918	46.83571933
chr1	10211645	10212005	49.3262724
chr1	10213068	10213303	435.2878774
chr1	10269942	10270126	31.0449093
chr1	10270256	10270547	539.9336706
chr1	10398123	10398447	341.2666231
chr1	10437493	10437817	360.7392789
chr1	10447934	10448118	34.97285563
chr1	10488159	10488407	594.7527739
chr1	10490278	10490554	585.5774448
chr1	10516143	10516503	85.48467141
chr1	10554768	10555342	729.5764241
chr1	10567501	10567805	609.3710199
chr1	10574503	10574827	313.9377076
chr1	10622031	10622391	148.2920429
chr1	10658473	10658657	50.97774012
chr1	10690095	10690279	28.58711306
chr1	10695185	10695369	33.32315767
chr1	10750562	10750922	97.62975492
chr1	10752462	10752822	350.4366275
chr1	10782738	10783062	17.95317882
chr1	10813370	10813554	29.93488646
chr1	10815651	10815835	23.20566473
chr1	10816170	10816354	27.88251529
chr1	10825968	10826152	28.0296475
chr1	10848921	10849105	33.18483343
chr1	10853888	10854212	100.5348638
chr1	10927200	10927560	265.3610731
chr1	10969918	10970278	368.6468663
chr1	11002047	11002345	665.5920264
chr1	11021115	11021370	572.3456052
chr1	11040345	11040705	190.3931966
chr1	11097689	11097976	794.2510387
chr1	11120034	11120394	103.2412716
chr1	11123960	11124320	86.36067836
chr1	11218371	11218731	61.96332779
chr1	11301769	11302093	171.2311663
chr1	11308289	11308473	18.70588809
chr1	11322788	11323150	73.21786493
chr1	11332756	11333080	152.3926166
chr1	11346284	11346652	73.79664553
chr1	11380206	11380566	263.0141213
chr1	11397558	11397918	349.9334013
chr1	11424249	11424609	335.0229369
chr1	11514119	11514303	30.7401057
chr1	11538688	11539048	292.2871222
chr1	11632215	11632579	89.26099444
chr1	11654228	11654588	49.41682083
chr1	11677393	11677717	26.18222833
chr1	11702535	11702795	789.9061455
chr1	11705828	11706044	431.7504584
chr1	11708872	11709056	22.76246824
chr1	11710554	11710738	58.17854103
chr1	11713340	11713524	32.84418221
chr1	11724126	11724362	472.9670991
chr1	11736844	11737028	40.5378923
chr1	11771235	11771428	362.6356527
chr1	11779886	11780167	679.1536874
chr1	11809229	11809589	372.9177606
chr1	11845266	11845525	464.3056594
chr1	11898443	11898627	19.64886088
chr1	11898748	11899064	904.9370471
chr1	11919334	11919721	94.02133019
chr1	11925572	11925896	210.5313182
chr1	11954054	11954312	703.0768007
chr1	11967807	11968042	467.200164
chr1	12027258	12027551	537.1045485
chr1	12042056	12042416	68.19461519
chr1	12056342	12056526	22.58611144
chr1	12061648	12062008	156.4261554
chr1	12074315	12074675	171.6685526
chr1	12091312	12091672	222.8758257
chr1	12139740	12139927	373.2121849
chr1	12166888	12167248	147.84193
chr1	12178708	12178954	621.2842481
chr1	12184907	12185149	613.9926315
chr1	12256750	12256934	37.82732611
chr1	12259652	12259836	32.44627144
chr1	12268994	12269238	583.481428
chr1	12289841	12290123	572.4100674
chr1	12292679	12293039	64.21585296
chr1	12304158	12304518	80.91681344
chr1	12332134	12332494	133.0175426
chr1	12335507	12335695	368.5831559
chr1	12336440	12336595	349.9863981
chr1	12374379	12374739	44.72112626
chr1	12467476	12467836	58.91076411
chr1	12661342	12661553	466.0293767
chr1	12679900	12680197	762.9888831
chr1	12681688	12681872	34.49696867
chr1	12719041	12719315	669.371363
chr1	12820333	12820657	18.87364801
chr1	12843933	12844257	276.4549476
chr1	12866602	12866786	23.4775416
chr1	12984233	12984557	23.79101038
chr1	13795805	13796165	104.1089513
chr1	13840480	13840664	30.61680087
chr1	13843687	13844047	267.3404655
chr1	13866284	13866468	38.21531191
chr1	13870462	13870825	217.5342789
chr1	13897447	13897807	162.8131788
chr1	13992201	13992479	499.1635
chr1	14030342	14030702	20.33032148
chr1	14041443	14041803	31.79841651
chr1	14052360	14052684	327.103189
chr1	14075586	14075770	50.97594667
chr1	14085576	14085936	38.39344312
chr1	14087416	14087776	20.98193072
chr1	14091562	14091746	27.20960716
chr1	14115384	14115568	35.2161782
chr1	14128152	14128512	102.8414369
chr1	14133815	14134018	365.5930493
chr1	14136367	14136551	29.23380335
chr1	14137717	14138078	247.1173697
chr1	14140128	14140489	201.0989044
chr1	14151637	14151821	33.90159282
chr1	14155403	14155624	423.2621995
chr1	14256658	14257018	216.8886437
chr1	14277116	14277478	80.69850691
chr1	14286928	14287212	791.8089794
chr1	14292370	14292583	447.3092917
chr1	14347576	14347760	48.45350224
chr1	14421505	14421829	234.381907
chr1	14437686	14438010	64.24767833
chr1	14440401	14440622	570.1365469
chr1	14454651	14454835	39.1329111
chr1	14465104	14465464	103.5085023
chr1	14475962	14476333	100.9989165
chr1	14555263	14555447	58.21776286
chr1	14690592	14690952	142.3975372
chr1	14692923	14693107	20.1650552
chr1	14722071	14722431	94.0747262
chr1	14741861	14742229	182.0285627
chr1	14761777	14762101	109.8775188
chr1	14854762	14855122	19.2415064
chr1	14864842	14865202	225.1621563
chr1	14893548	14893908	86.21220671
chr1	14898340	14898739	196.0445209
chr1	14933123	14933483	249.8309716
chr1	14934815	14935175	38.4649802
chr1	14953377	14953737	18.02779713
chr1	15058461	15058749	686.361944
chr1	15096072	15096256	22.6851218
chr1	15105698	15105929	428.3636821
chr1	15109499	15109683	42.58411505
chr1	15114025	15114385	171.9267771
chr1	15131239	15131443	380.9498277
chr1	15160124	15160484	247.7133999
chr1	15177112	15177507	189.090294
chr1	15241902	15242194	542.326346
chr1	15251059	15251243	57.01695937
chr1	15252194	15252378	34.08488777
chr1	15309779	15310139	108.654668
chr1	15326647	15326831	38.32810877
chr1	15354042	15354330	663.0744491
chr1	15359832	15360192	60.31649204
chr1	15364644	15364968	247.0158655
chr1	15373088	15373350	560.6755113
chr1	15384847	15385031	19.54644713
chr1	15389052	15389240	208.020088
chr1	15391016	15391340	19.74637048
chr1	15426907	15427215	764.1619899
chr1	15437438	15437622	25.31162512
chr1	15455061	15455328	660.7220868
chr1	15468775	15469135	61.92904014
chr1	15478880	15479093	437.1074236
chr1	15480646	15480842	330.6229867
chr1	15495068	15495428	65.71131795
chr1	15526897	15527081	35.72860118
chr1	15528725	15528909	22.79024935
chr1	15532949	15533133	46.86974145
chr1	15599107	15599364	482.2430128
chr1	15610123	15610317	262.1930643
chr1	15614627	15614987	113.5162096
chr1	15631287	15631792	668.206848
chr1	15650064	15650363	759.8245313
chr1	15651859	15652219	51.07419227
chr1	15655657	15655841	30.53197398
chr1	15691267	15691627	334.2391495
chr1	15747574	15747758	35.1534527
chr1	15757656	15757992	726.6278939
chr1	15827967	15828234	583.3032098
chr1	15852861	15853221	173.8375598
chr1	15910954	15911278	45.25868475
chr1	15921603	15921963	124.7164925
chr1	15943926	15944110	23.88255535
chr1	16029615	16029975	355.9253771
chr1	16062982	16063166	24.16152159
chr1	16066337	16066521	42.71571889
chr1	16067892	16068180	716.3891404
chr1	16089010	16089370	21.56030812
chr1	16118554	16118833	720.1208689
chr1	16129851	16130228	149.9890542
chr1	16142080	16142310	471.6699351
chr1	16202986	16203346	32.44329009
chr1	16212144	16212504	35.20599835
chr1	16251262	16251586	174.0822988
chr1	16264363	16264723	133.7472356
chr1	16270832	16271016	19.21512158
chr1	16278737	16279097	82.33309401
chr1	16285361	16285721	78.15897673
chr1	16302117	16302169	94.78039002
chr1	16321102	16321353	644.9850267
chr1	16333540	16333864	182.0144165
chr1	16335484	16335820	789.4679176
chr1	16339101	16339285	56.24557794
chr1	16344093	16344277	27.13362901
chr1	16359375	16359646	599.6558474
chr1	16382615	16382906	755.3479805
chr1	16399496	16399820	70.67137221
chr1	16400006	16400366	244.7861434
chr1	16405412	16405692	732.0524575
chr1	16408848	16409119	682.417924
chr1	16470785	16471145	19.18296199
chr1	16477733	16477917	37.25194843
chr1	16481157	16481522	89.94941547
chr1	16514292	16514564	733.0179512
chr1	16531479	16532045	276.8935882
chr1	16562645	16563023	116.2378093
chr1	16563692	16563876	32.00907007
chr1	16570947	16571216	623.0023016
chr1	16573595	16573779	33.24691463
chr1	16616494	16616854	22.78280643
chr1	16678905	16679265	174.6381629
chr1	16689871	16690195	157.151678
chr1	16693862	16694186	18.06772361
chr1	16720105	16720289	21.20002639
chr1	16723101	16723285	20.16805853
chr1	16766985	16767264	647.5068129
chr1	16801400	16801761	54.39357455
chr1	16835690	16835874	38.44498723
chr1	16859131	16859455	45.06310566
chr1	16918336	16918505	218.8400542
chr1	16939253	16939613	19.9475319
chr1	16939727	16939911	27.14656966
chr1	16945349	16945533	30.1399338
chr1	16947574	16947896	1014.155197
chr1	16950758	16950942	26.221199
chr1	16951433	16951747	810.4009136
chr1	16971103	16971463	274.4695585
chr1	17011341	17011701	28.8349942
chr1	17017755	17018115	19.35543104
chr1	17026637	17026997	231.5352888
chr1	17029683	17030022	837.6061703
chr1	17033798	17034163	165.059115
chr1	17034396	17034580	45.49794384
chr1	17036277	17036667	1246.567716
chr1	17076996	17077320	21.29346966
chr1	17081947	17082271	19.12135474
chr1	17084136	17084496	53.93769215
chr1	17199628	17199812	31.22618284
chr1	17215491	17215907	125.9500903
chr1	17227272	17227632	209.2197478
chr1	17229655	17229839	26.09579278
chr1	17236387	17236546	240.6749024
chr1	17240665	17240849	65.16310003
chr1	17242023	17242387	95.78168273
chr1	17248283	17248467	40.09147246
chr1	17249626	17249810	29.64337373
chr1	17251445	17252365	444.7589393
chr1	17255467	17255827	136.8423591
chr1	17256026	17256210	19.51608862
chr1	17256373	17256557	34.5725871
chr1	17256596	17256956	259.1903566
chr1	17274022	17274382	188.12955
chr1	17274741	17275065	66.67868818
chr1	17278186	17278447	429.7363873
chr1	17287198	17287435	463.667991
chr1	17289901	17290261	355.5491316
chr1	17298006	17298190	25.74076777
chr1	17311143	17311503	20.92026354
chr1	17313488	17313848	315.8631887
chr1	17326466	17326650	33.49397713
chr1	17331563	17331747	33.89863566
chr1	17372610	17372934	241.2555314
chr1	17386195	17386451	679.2567126
chr1	17401928	17402252	270.1700899
chr1	17445745	17445929	22.9663107
chr1	17452296	17452542	657.6387694
chr1	17520105	17520429	18.72873726
chr1	17531703	17531887	20.71316625
chr1	17538502	17538927	92.56240464
chr1	17563613	17563842	582.7054757
chr1	17564252	17564436	54.91403721
chr1	17591740	17592100	137.3777498
chr1	17598292	17598652	20.8980986
chr1	17600767	17600985	506.7710777
chr1	17603267	17603443	179.229462
chr1	17608281	17608465	58.44552619
chr1	17662675	17662907	497.299696
chr1	17685569	17685753	22.16314056
chr1	17697164	17697385	452.212014
chr1	17698238	17698422	18.90421274
chr1	17699565	17699749	25.67349857
chr1	17732717	17732970	577.1176761
chr1	17746376	17746658	657.589822
chr1	17766218	17766402	39.7293141
chr1	17768178	17768538	33.33578593
chr1	17786831	17787015	23.01050573
chr1	17803922	17804147	265.9144595
chr1	17811822	17812188	319.0938618
chr1	17820714	17821080	765.4384536
chr1	17828851	17829120	701.679658
chr1	17834425	17834801	131.8192439
chr1	17899148	17899508	166.0267707
chr1	17901064	17901424	101.8822533
chr1	17929829	17930013	21.8364286
chr1	17933403	17933676	625.0130958
chr1	17954041	17954099	91.67390995
chr1	17955942	17956302	255.7092425
chr1	17973637	17973821	19.37593988
chr1	17980325	17980559	490.9864253
chr1	17988098	17988363	551.602233
chr1	17990886	17991210	18.59472121
chr1	18022946	18023311	231.1879203
chr1	18081561	18081940	55.08962126
chr1	18085598	18085964	93.38596158
chr1	18152608	18153011	186.6353761
chr1	18175751	18176111	48.59009812
chr1	18236194	18236554	256.9565914
chr1	18246369	18246693	74.55995084
chr1	18249435	18249626	304.5233804
chr1	18277283	18277607	64.96261452
chr1	18311018	18311342	319.3462588
chr1	18325407	18325767	168.978741
chr1	18427040	18427273	422.4457371
chr1	18436653	18437062	152.1237171
chr1	18523853	18524177	21.13800216
chr1	18543918	18544278	325.8977671
chr1	18558571	18558931	77.72875051
chr1	18561357	18561571	301.125871
chr1	18573076	18573400	25.08267663
chr1	18626231	18626555	286.8936831
chr1	18629297	18629666	116.1685733
chr1	18648993	18649317	21.7564456
chr1	18686848	18687032	41.48253327
chr1	18700416	18700740	47.24126062
chr1	18838077	18838261	25.98933458
chr1	18857444	18857812	114.5146847
chr1	18882848	18883208	149.718221
chr1	18884207	18884391	48.81219471
chr1	18887246	18887430	27.2731954
chr1	18902067	18902427	363.9884718
chr1	18907973	18908232	610.3862044
chr1	18911260	18911620	244.4889451
chr1	18923936	18924226	748.7535652
chr1	18926222	18926628	43.6188658
chr1	18935041	18935401	22.94719877
chr1	19000478	19000840	115.8406979
chr1	19007961	19008190	463.8315196
chr1	19020453	19020637	28.17218605
chr1	19121058	19121418	95.08819178
chr1	19147313	19147581	754.2443174
chr1	19149855	19150039	25.5309201
chr1	19154756	19155116	20.2909705
chr1	19201785	19202019	587.8064212
chr1	19210650	19210935	689.7822737
chr1	19233443	19234003	344.5898409
chr1	19239571	19239906	778.0231327
chr1	19248022	19248382	25.28907388
chr1	19272040	19272224	24.06399313
chr1	19276587	19276947	60.28916225
chr1	19282295	19282479	42.40961537
chr1	19292335	19292519	46.65316884
chr1	19298995	19299388	81.41759583
chr1	19326592	19326776	37.79560135
chr1	19338817	19339177	88.38352866
chr1	19355981	19356305	74.78811343
chr1	19359973	19360157	30.68130317
chr1	19380864	19381048	20.45173815
chr1	19384007	19384191	65.88595391
chr1	19413093	19413277	30.83935344
chr1	19422801	19423026	573.4988707
chr1	19440141	19440465	365.5163323
chr1	19479801	19479985	29.82016966
chr1	19506058	19506418	41.11955384
chr1	19559041	19559225	23.07843988
chr1	19567794	19568054	659.7463519
chr1	19595979	19596339	79.22026133
chr1	19664894	19665218	314.9360249
chr1	19668010	19668289	613.1109052
chr1	19670875	19671161	663.0800887
chr1	19687848	19688208	152.8618188
chr1	19700827	19701187	121.4712174
chr1	19713735	19713919	66.16393854
chr1	19717864	19718122	459.9297444
chr1	19722182	19722542	47.99621106
chr1	19724935	19725295	108.7487984
chr1	19751167	19751491	22.12177075
chr1	19766308	19766668	102.0894856
chr1	19772243	19772603	102.7409724
chr1	19794732	19795092	58.08584249
chr1	19814242	19814605	153.6073715
chr1	19908809	19909060	556.497268
chr1	19967245	19967605	58.54872667
chr1	19969566	19969890	331.474273
chr1	19975177	19975501	311.0915337
chr1	19977681	19978005	382.848258
chr1	19980224	19980500	625.9140293
chr1	19986376	19986600	481.9685863
chr1	19988216	19988517	204.4690231
chr1	20031082	20031352	644.4545642
chr1	20042133	20042427	680.2328806
chr1	20063831	20064191	189.0062935
chr1	20088748	20088988	585.7577976
chr1	20125971	20126295	62.55773837
chr1	20137815	20138013	440.0874016
chr1	20198675	20199035	231.8490223
chr1	20208625	20208893	505.8096123
chr1	20244535	20244793	612.6330553
chr1	20284321	20284681	108.1677089
chr1	20301308	20301606	937.2888825
chr1	20414172	20414532	28.53365666
chr1	20427454	20427713	643.8530346
chr1	20435727	20436089	77.73434214
chr1	20437207	20437391	23.97909166
chr1	20478893	20479134	606.7926217
chr1	20484846	20485206	91.9953529
chr1	20491935	20492259	327.1106023
chr1	20513696	20514020	22.75826015
chr1	20521724	20522008	678.6521805
chr1	20539417	20539641	306.7916158
chr1	20543212	20543410	285.1371735
chr1	20559865	20560225	103.8989872
chr1	20597995	20598355	109.8341148
chr1	20656292	20656652	222.4988728
chr1	20656737	20656921	21.32487767
chr1	20688328	20688629	803.2234648
chr1	20693707	20693920	362.0135831
chr1	20703441	20703689	654.7724243
chr1	20756972	20757224	549.3885495
chr1	20795936	20796296	53.17534302
chr1	20810303	20810487	25.45380833
chr1	20810601	20810785	33.54857059
chr1	20818443	20818627	18.86334906
chr1	20820335	20820633	761.4014304
chr1	20820864	20820970	93.59404154
chr1	20848859	20849137	605.4950093
chr1	20901800	20902043	600.6723466
chr1	20913834	20914018	19.0764122
chr1	20959731	20960008	667.3932335
chr1	20966705	20966919	434.6760042
chr1	20980893	20981077	22.39620927
chr1	20987834	20988194	224.1771404
chr1	20990020	20990204	25.07057639
chr1	21022960	21023251	540.9490474
chr1	21023406	21023604	268.836452
chr1	21028925	21029285	172.6542385
chr1	21038241	21038601	45.02604963
chr1	21054483	21054807	111.7660137
chr1	21059535	21059895	89.9415921
chr1	21308405	21308765	37.74569599
chr1	21384690	21384874	34.44965179
chr1	21514851	21515211	26.31210448
chr1	21521712	21521953	322.9141936
chr1	21543408	21543651	490.6488479
chr1	21544417	21544741	260.9314577
chr1	21558517	21558766	437.631276
chr1	21571497	21571874	154.9908503
chr1	21581740	21582007	555.1847295
chr1	21594769	21594953	18.69845504
chr1	21596721	21597029	699.5958734
chr1	21629260	21629444	87.44722074
chr1	21648400	21648760	21.86362309
chr1	21656017	21656377	41.33660434
chr1	21660894	21661078	40.08083105
chr1	21661247	21661516	581.3540515
chr1	21695023	21695333	895.4536186
chr1	21697107	21697330	416.7007172
chr1	21795121	21795494	115.53671
chr1	21815183	21815543	164.2508692
chr1	21817302	21817662	369.7361424
chr1	21835416	21835812	362.0100069
chr1	21837725	21838085	97.12465097
chr1	21861377	21861566	392.4507719
chr1	21866448	21866630	338.1874119
chr1	21900569	21900929	365.930393
chr1	21922096	21922333	404.1649933
chr1	21936355	21936539	23.98397125
chr1	21982356	21982481	251.8206112
chr1	21985635	21985905	509.0217278
chr1	22029831	22030155	146.5774171
chr1	22108900	22109260	146.7945254
chr1	22131801	22131985	22.78912666
chr1	22140994	22141354	136.1642163
chr1	22141671	22141855	19.93447124
chr1	22160510	22160877	61.17255647
chr1	22208604	22208928	18.61088255
chr1	22266208	22266423	260.9713082
chr1	22283638	22283998	79.61545963
chr1	22290529	22290790	665.9233999
chr1	22307029	22307492	66.12825302
chr1	22308555	22308928	123.7381124
chr1	22331673	22332033	184.1262987
chr1	22345769	22346129	108.4194163
chr1	22349366	22349690	218.8828362
chr1	22351030	22351214	40.00151183
chr1	22366030	22366390	22.20813501
chr1	22418939	22419123	19.81738473
chr1	22432148	22432472	409.2622809
chr1	22458407	22458921	538.609757
chr1	22468788	22468972	18.81668842
chr1	22469854	22470038	44.82427061
chr1	22498908	22499042	242.7141114
chr1	22534788	22535148	234.0839773
chr1	22552771	22552955	19.93846103
chr1	22558461	22558821	98.77120987
chr1	22564908	22565232	125.9552097
chr1	22601515	22601875	18.67286264
chr1	22602378	22602681	720.8056322
chr1	22643879	22644042	291.5748284
chr1	22714680	22714864	50.61479492
chr1	22716839	22717163	22.56402186
chr1	22743156	22743418	737.8313076
chr1	22747017	22747235	629.7870894
chr1	22854504	22854688	30.18522717
chr1	22869455	22869639	45.15072718
chr1	22968585	22968828	601.467311
chr1	22968930	22969114	21.21467151
chr1	22981082	22981442	45.15736184
chr1	22984931	22985291	29.35864755
chr1	22992254	22992614	276.0541378
chr1	23000710	23000902	360.0268964
chr1	23030999	23031253	569.0879206
chr1	23035763	23036123	50.12569301
chr1	23058351	23058711	86.85916766
chr1	23076071	23076431	38.36502504
chr1	23077661	23077985	90.62165917
chr1	23086926	23087286	50.12752971
chr1	23099446	23099630	22.34785951
chr1	23145597	23145781	21.78715477
chr1	23156843	23157167	165.9309968
chr1	23188646	23188890	531.6647006
chr1	23215776	23216024	490.9553874
chr1	23241489	23241673	19.34868714
chr1	23256906	23257121	401.0692018
chr1	23290757	23290999	599.2124539
chr1	23302952	23303257	769.8932001
chr1	23303314	23303498	62.7032215
chr1	23345613	23345973	184.7410429
chr1	23407890	23408214	178.1783944
chr1	23425254	23425528	521.8575501
chr1	23505485	23505847	77.33247753
chr1	23511255	23511447	277.9726998
chr1	23520608	23520792	21.49033842
chr1	23524735	23525095	27.1285004
chr1	23536764	23537124	180.8113877
chr1	23543211	23543571	263.3564007
chr1	23556157	23556341	20.38652281
chr1	23694146	23694506	18.71566775
chr1	23695451	23695635	23.54929897
chr1	23730461	23730775	755.793192
chr1	23748152	23748512	26.96411648
chr1	23792972	23793156	24.06025375
chr1	23810591	23810775	49.15614881
chr1	23823361	23823545	20.63128832
chr1	23823597	23823853	544.6151273
chr1	23854409	23854769	113.3800489
chr1	23857776	23858100	78.94518955
chr1	23866360	23866658	681.0072844
chr1	23871218	23871505	639.1270341
chr1	23881429	23881807	122.6564402
chr1	23892716	23893104	114.6278789
chr1	23961492	23961763	603.2327879
chr1	23963974	23964229	660.7450599
chr1	23984257	23984483	485.8138449
chr1	23991740	23992064	170.3111054
chr1	24018047	24018320	456.2629515
chr1	24018682	24018866	22.00156544
chr1	24045010	24045334	401.6540814
chr1	24072025	24072349	112.4819919
chr1	24077886	24078063	384.6554778
chr1	24098650	24098972	785.0462645
chr1	24117310	24117494	24.37451678
chr1	24123262	24123652	97.36653305
chr1	24125047	24125407	83.35573249
chr1	24136258	24136497	632.9135649
chr1	24137317	24137568	478.0731146
chr1	24181178	24181362	56.63868397
chr1	24194809	24195087	614.4535765
chr1	24236147	24236331	32.01869009
chr1	24243393	24243592	473.2585956
chr1	24275698	24275879	330.1229093
chr1	24285362	24285735	159.3411316
chr1	24306637	24306997	191.0694794
chr1	24354561	24354954	92.97516085
chr1	24397379	24397648	751.3719561
chr1	24401820	24402144	60.19223349
chr1	24439101	24439318	601.6458639
chr1	24469045	24469405	71.90325003
chr1	24476696	24476880	29.42209247
chr1	24476986	24477255	577.9162272
chr1	24481906	24482266	75.9416931
chr1	24484364	24484736	110.7080609
chr1	24525836	24526049	483.0415838
chr1	24528388	24528661	625.8856745
chr1	24528763	24528947	38.41312773
chr1	24580144	24580328	24.3044536
chr1	24613063	24613439	163.9755586
chr1	24621149	24621509	44.73566991
chr1	24627541	24627725	26.40150312
chr1	24631281	24631641	23.705692
chr1	24635166	24635530	98.83015283
chr1	24643239	24643423	63.43271567
chr1	24643691	24644015	195.1196159
chr1	24648564	24648924	19.1371311
chr1	24649879	24650239	96.10786035
chr1	24652420	24652604	26.29927376
chr1	24711690	24712030	765.308495
chr1	24716628	24716868	335.0958379
chr1	24717788	24718104	770.4845753
chr1	24718868	24719131	578.4626737
chr1	24741927	24742206	643.6091536
chr1	24748009	24748369	54.51058116
chr1	24812217	24812401	50.66557441
chr1	24853693	24854017	147.1482387
chr1	24868572	24868777	329.7767095
chr1	24869574	24869934	32.00899759
chr1	24882370	24882554	37.86772073
chr1	24894552	24894912	39.96095966
chr1	24913764	24914018	537.7070989
chr1	24919986	24920358	56.9405274
chr1	24961759	24962083	167.8775795
chr1	24968894	24969218	25.5921503
chr1	25010445	25010629	23.48727371
chr1	25015088	25015348	603.2533207
chr1	25071248	25071610	190.6658713
chr1	25157240	25157478	201.8220129
chr1	25161421	25161745	23.56345517
chr1	25174448	25174718	586.9737725
chr1	25176180	25176540	189.9071537
chr1	25188709	25189076	90.0552707
chr1	25224642	25224893	616.0722493
chr1	25236026	25236396	230.6042089
chr1	25258497	25258681	31.41235467
chr1	25258823	25258981	270.8011866
chr1	25261079	25261447	84.15147391
chr1	25279098	25279282	28.65886186
chr1	25296917	25297277	241.151269
chr1	25358979	25359163	26.61163588
chr1	25363665	25363989	417.400198
chr1	25364219	25364618	265.835499
chr1	25368893	25369077	55.93756686
chr1	25395362	25395722	132.4349647
chr1	25427965	25428240	808.2543078
chr1	25443945	25444305	284.7297622
chr1	25475278	25475466	356.4654833
chr1	25531375	25531699	221.1578094
chr1	25566444	25566658	446.7870925
chr1	25586252	25586612	96.74028452
chr1	25593360	25593544	22.06171627
chr1	25616599	25616783	23.61548588
chr1	25656404	25656764	139.7372583
chr1	25663616	25663940	64.50296171
chr1	25729476	25729836	101.6534763
chr1	25768591	25768951	19.77274161
chr1	25813111	25813471	66.92108899
chr1	25814050	25814410	195.607448
chr1	25828237	25828597	123.7296292
chr1	25830359	25830572	496.7583944
chr1	25847050	25847248	338.0350505
chr1	25850004	25850364	137.5643869
chr1	25857761	25857945	19.60820236
chr1	25868424	25868608	21.44040207
chr1	25893119	25893479	142.9461284
chr1	25894783	25895143	127.1107255
chr1	25899323	25899557	465.0985822
chr1	25935109	25935433	359.6243183
chr1	25937401	25937761	143.1143299
chr1	25942606	25942930	27.10830673
chr1	25945568	25945928	388.7757073
chr1	26019101	26019461	265.0509081
chr1	26021635	26021995	27.64825262
chr1	26023984	26024344	38.4880398
chr1	26027047	26027497	51.6939974
chr1	26070682	26070882	472.8830216
chr1	26081107	26081291	23.47183755
chr1	26081383	26081743	91.87310631
chr1	26085184	26085544	185.4519425
chr1	26123384	26123607	533.8154715
chr1	26124566	26124775	394.7832623
chr1	26129565	26129749	25.89868515
chr1	26137388	26137637	674.2368712
chr1	26144629	26144953	261.6835757
chr1	26163789	26164113	180.4225153
chr1	26189874	26190256	104.4209906
chr1	26201673	26201857	40.58833853
chr1	26215981	26216363	78.81801599
chr1	26221884	26222228	810.8243469
chr1	26231430	26231790	23.07238558
chr1	26232257	26232441	22.47303508
chr1	26324651	26324953	850.4537273
chr1	26330890	26331261	129.0817802
chr1	26336704	26336888	46.47244259
chr1	26356366	26356726	55.95763404
chr1	26361788	26361972	33.41885535
chr1	26362480	26362776	817.7873195
chr1	26421107	26421467	78.99408657
chr1	26431507	26431743	561.2122084
chr1	26471685	26471898	441.8882942
chr1	26488024	26488384	41.57903475
chr1	26488438	26488539	114.6156764
chr1	26490687	26491047	299.1702216
chr1	26496167	26496458	710.704279
chr1	26503602	26503962	181.9505451
chr1	26516869	26517229	55.06257468
chr1	26527676	26528036	80.1563982
chr1	26530553	26530737	26.34063099
chr1	26560302	26560587	685.7519471
chr1	26560799	26561192	199.604534
chr1	26561537	26561897	104.4009892
chr1	26602068	26602343	516.5936425
chr1	26602371	26602636	87.46001902
chr1	26606105	26606275	308.3914903
chr1	26611614	26611876	578.9041396
chr1	26612343	26612703	226.6574981
chr1	26615190	26615374	42.8692305
chr1	26648104	26648343	568.5024485
chr1	26654645	26654829	27.36401531
chr1	26685181	26685541	55.79292641
chr1	26688199	26688383	24.32713285
chr1	26690365	26690632	732.6709061
chr1	26718031	26718277	637.8544563
chr1	26722843	26723066	489.4126057
chr1	26743579	26743863	668.3750058
chr1	26796881	26797097	367.7758076
chr1	26826714	26826949	525.2369987
chr1	26856774	26857134	24.76110337
chr1	26857665	26857989	358.9602571
chr1	26864443	26864811	143.0695545
chr1	26865201	26865525	378.6301244
chr1	26868025	26868209	21.78412298
chr1	26868327	26868733	90.21457095
chr1	26910618	26910978	160.5670509
chr1	26924074	26924398	135.7854762
chr1	26928841	26929165	302.8775603
chr1	26946772	26947012	381.8947454
chr1	27004046	27004308	487.3932959
chr1	27018973	27019333	93.41524523
chr1	27050028	27050212	22.02646276
chr1	27087683	27088043	64.17508514
chr1	27114568	27114928	17.52017341
chr1	27115698	27115977	670.7402105
chr1	27136577	27136820	352.5253506
chr1	27149531	27149891	21.18195263
chr1	27152813	27153226	204.4786018
chr1	27155886	27156070	25.93784812
chr1	27175658	27176018	131.1649714
chr1	27177817	27178141	301.8157925
chr1	27179626	27179912	711.0223212
chr1	27184623	27184983	56.05487696
chr1	27186109	27186469	87.35617297
chr1	27187691	27188015	163.1095447
chr1	27189249	27189524	572.1383289
chr1	27189642	27189826	23.02290381
chr1	27191301	27191485	22.203419
chr1	27204488	27204812	268.0782867
chr1	27213654	27213978	171.8843525
chr1	27286814	27287138	54.82458469
chr1	27293449	27293704	702.6318012
chr1	27320163	27320347	25.13146268
chr1	27324174	27324423	588.603246
chr1	27324853	27325213	17.98749753
chr1	27328806	27328990	37.63327405
chr1	27329551	27329735	19.5954697
chr1	27332594	27332778	23.02915413
chr1	27336362	27336763	73.65303068
chr1	27371060	27371341	746.8275584
chr1	27372439	27372710	551.4905907
chr1	27396880	27397204	44.65341567
chr1	27423929	27424209	724.7953018
chr1	27429221	27429491	741.6718312
chr1	27435611	27435971	168.9036376
chr1	27438574	27438898	380.3881241
chr1	27453916	27454276	22.67037911
chr1	27462453	27462813	24.42099885
chr1	27481583	27481863	503.2409195
chr1	27524486	27524715	371.309001
chr1	27611253	27611475	473.7687177
chr1	27623273	27623468	401.0840343
chr1	27627322	27627593	847.0302274
chr1	27633378	27633562	19.30022633
chr1	27659042	27659226	19.39531087
chr1	27659308	27659586	591.7962379
chr1	27667961	27668145	28.22772197
chr1	27668416	27668600	28.96052885
chr1	27683443	27683767	82.57077929
chr1	27684037	27684312	665.8096998
chr1	27692932	27693292	145.1530077
chr1	27695404	27695728	76.67023533
chr1	27699092	27699276	41.85247812
chr1	27699376	27699737	108.030593
chr1	27706057	27706381	88.84340734
chr1	27714954	27715216	713.2547327
chr1	27718152	27718336	43.9484638
chr1	27718707	27719078	261.5975419
chr1	27719316	27719676	85.72585939
chr1	27721904	27722196	627.3943615
chr1	27728921	27729110	391.3135561
chr1	27729473	27729833	103.9480251
chr1	27743089	27743313	402.7176686
chr1	27823285	27823655	71.91212356
chr1	27834729	27835089	116.6398352
chr1	27849088	27849449	148.1641614
chr1	27849594	27849954	128.2973694
chr1	27854627	27854811	21.74175789
chr1	27863377	27863561	23.37064667
chr1	27873741	27874101	49.90514358
chr1	27883283	27883541	617.933048
chr1	27884453	27884813	47.86145956
chr1	27895039	27895399	247.0729854
chr1	27901919	27902103	74.41966809
chr1	27902481	27902841	104.8611464
chr1	27926028	27926398	120.3148343
chr1	27928988	27929172	18.85430457
chr1	27930465	27930649	22.26200625
chr1	27932281	27932641	59.34873746
chr1	27932931	27933187	570.712892
chr1	27935158	27935689	560.0975197
chr1	27942983	27943343	135.7095309
chr1	27970434	27970709	469.1346797
chr1	27989728	27989999	578.062506
chr1	27995686	27995955	678.6984358
chr1	27998735	27999095	152.3026808
chr1	28013229	28013553	21.05714233
chr1	28046091	28046415	107.666037
chr1	28052109	28052469	315.7264376
chr1	28086998	28087182	22.89864259
chr1	28184566	28184872	833.1928658
chr1	28199750	28199934	22.41417986
chr1	28261344	28261704	45.92732185
chr1	28266816	28267176	89.28323249
chr1	28274148	28274332	18.99187785
chr1	28286570	28286930	302.7740371
chr1	28306145	28306505	85.35335403
chr1	28362950	28363310	50.7855556
chr1	28414355	28414725	107.1483696
chr1	28417769	28418011	466.8298322
chr1	28439577	28439937	112.440305
chr1	28535484	28535680	391.8344584
chr1	28562603	28562787	22.40824003
chr1	28575022	28575282	617.0901748
chr1	28686173	28686497	253.9720003
chr1	28694760	28694944	80.12166445
chr1	28696632	28697226	72.16069735
chr1	28736254	28736614	78.73979271
chr1	28739402	28739586	21.30534433
chr1	28762753	28763113	68.63037213
chr1	28797972	28798332	108.6020808
chr1	28844542	28844828	574.9044344
chr1	28867219	28867543	69.11178474
chr1	28907670	28908030	61.42089996
chr1	28908266	28908450	24.94312329
chr1	28929374	28929698	392.149053
chr1	28967325	28967649	195.024353
chr1	28969534	28969894	260.8205487
chr1	28975030	28975214	25.50611873
chr1	28980391	28980766	207.9607922
chr1	29045788	29046148	25.96409741
chr1	29063117	29063381	535.2795678
chr1	29083382	29083742	58.81803059
chr1	29101807	29101991	19.53579398
chr1	29111646	29111909	512.4248836
chr1	29167540	29167724	18.88521714
chr1	29172737	29173097	120.0180734
chr1	29203728	29204021	779.6665068
chr1	29208578	29208942	839.7607562
chr1	29211497	29211681	21.8982811
chr1	29220243	29220603	109.0276227
chr1	29360376	29360700	94.1349486
chr1	29444016	29444200	23.89501013
chr1	29447724	29448084	133.4507145
chr1	29450938	29451298	158.977947
chr1	29508453	29508665	511.7750661
chr1	29524069	29524393	349.1011365
chr1	29529388	29529710	753.3803809
chr1	29557388	29557712	88.92771682
chr1	29562750	29563110	421.247816
chr1	29563298	29563482	22.89966978
chr1	29566887	29567071	39.74611859
chr1	29572363	29572601	630.2113106
chr1	29582975	29583335	20.56106409
chr1	29632574	29632758	32.41403916
chr1	29639691	29639875	25.09858196
chr1	29658754	29659078	345.5630326
chr1	29665803	29665987	67.93982266
chr1	29667485	29667679	232.6705537
chr1	29668467	29668827	72.11783197
chr1	29706054	29706307	306.1457628
chr1	29723210	29723570	212.3151726
chr1	29738385	29738745	89.09887414
chr1	29741956	29742316	138.2083724
chr1	29742846	29743229	74.48952358
chr1	29780033	29780393	219.1984143
chr1	29839875	29840121	616.0560455
chr1	30117647	30118007	19.42349599
chr1	30129364	30129688	162.5634895
chr1	30150163	30150487	133.8411598
chr1	30162236	30162560	156.3043013
chr1	30170894	30171143	417.8729164
chr1	30176450	30176699	559.2371628
chr1	30179867	30180227	360.527845
chr1	30182712	30183072	59.44665186
chr1	30186732	30187109	171.1268791
chr1	30259676	30259860	19.1183552
chr1	30265910	30266178	667.8794333
chr1	30308718	30308902	19.01144242
chr1	30321945	30322305	250.184483
chr1	30385274	30385634	302.2382799
chr1	30525170	30525354	29.79099664
chr1	30558802	30559162	309.4564132
chr1	30560341	30560701	180.6477096
chr1	30578968	30579328	202.819566
chr1	30584402	30584616	424.4308194
chr1	30606610	30606794	30.14704595
chr1	30705206	30705465	465.0103125
chr1	30763157	30763517	18.09642511
chr1	30795801	30796125	59.49767549
chr1	30813787	30814152	76.2016129
chr1	30826456	30826816	119.8199923
chr1	30833601	30833785	29.76344166
chr1	30852742	30853102	119.9682064
chr1	30853282	30853545	519.368811
chr1	30881312	30881902	118.8021143
chr1	30923656	30923840	34.22967168
chr1	30945420	30945744	119.9144441
chr1	30994957	30995317	135.0797876
chr1	30995978	30996338	85.74592956
chr1	31045052	31045412	305.1847195
chr1	31074308	31074668	68.00707365
chr1	31091303	31091487	33.05070972
chr1	31122620	31122804	30.29620122
chr1	31128626	31128810	40.39036138
chr1	31151974	31152158	28.12308905
chr1	31158070	31158254	36.64750248
chr1	31170916	31171240	318.7419131
chr1	31181027	31181294	734.8804274
chr1	31188094	31188418	307.4865712
chr1	31192110	31192354	596.3462142
chr1	31193014	31193198	21.74684901
chr1	31197019	31197393	123.2905994
chr1	31252463	31252759	578.367038
chr1	31255256	31255474	518.0100935
chr1	31255800	31255992	330.6337379
chr1	31261552	31261736	21.84551574
chr1	31270500	31270860	161.4007569
chr1	31274611	31274912	675.6490781
chr1	31318751	31319111	33.68879267
chr1	31329036	31329220	49.56900308
chr1	31384270	31384526	613.3500205
chr1	31384618	31384802	20.07073213
chr1	31402318	31402539	473.8119043
chr1	31450086	31450446	91.7934983
chr1	31628124	31628503	96.76844621
chr1	31635595	31635828	518.8141077
chr1	31654330	31654850	545.3909906
chr1	31655329	31655689	239.3435157
chr1	31656860	31657123	614.1783013
chr1	31658585	31658795	506.1522297
chr1	31769461	31769785	61.66933542
chr1	31807883	31808243	87.83565625
chr1	31846415	31846599	20.87178592
chr1	31867526	31867779	631.4507317
chr1	31869464	31869788	384.4760236
chr1	31874157	31874517	24.19384011
chr1	31887600	31887784	19.37416798
chr1	31894227	31894608	186.007571
chr1	31895631	31895914	786.4054048
chr1	31932869	31933193	19.52940183
chr1	32014535	32015045	881.3699341
chr1	32029709	32029952	432.6094898
chr1	32038278	32038638	140.9625308
chr1	32052758	32052942	22.90749169
chr1	32053448	32053652	476.6515928
chr1	32059636	32059914	842.4561852
chr1	32083766	32084126	448.0330956
chr1	32085058	32085242	26.57334658
chr1	32098817	32098994	357.6607627
chr1	32129473	32129718	482.0088548
chr1	32131724	32132084	50.33751732
chr1	32135666	32136026	146.1844344
chr1	32149622	32149982	172.5410926
chr1	32170797	32171162	321.7503168
chr1	32173457	32173641	22.6830834
chr1	32179935	32180296	340.2148399
chr1	32181309	32181555	513.6585628
chr1	32202215	32202539	24.91568488
chr1	32211284	32211540	622.9135404
chr1	32222849	32223209	66.2764911
chr1	32228231	32228591	241.0789255
chr1	32229912	32230096	25.72124367
chr1	32230797	32231157	109.6537134
chr1	32237719	32238079	51.12791214
chr1	32254872	32255137	663.6302637
chr1	32281588	32281849	646.8150705
chr1	32300220	32300404	24.1580478
chr1	32403818	32404178	166.6733082
chr1	32405473	32405689	399.6823876
chr1	32421704	32422028	172.1224362
chr1	32429743	32430039	960.7351904
chr1	32443347	32443715	248.9956122
chr1	32469237	32469457	356.3090185
chr1	32529040	32529364	122.5818166
chr1	32538078	32538402	21.14109737
chr1	32538881	32539065	45.01806168
chr1	32574115	32574299	22.04630377
chr1	32575049	32575209	129.9852003
chr1	32577264	32577624	21.21922401
chr1	32593502	32593862	24.76532105
chr1	32599073	32599433	94.2903548
chr1	32645590	32645774	31.15986178
chr1	32656883	32657067	22.9087203
chr1	32681254	32681521	591.5480827
chr1	32700514	32700698	21.88389224
chr1	32704980	32705340	18.76946871
chr1	32705981	32706341	167.5259223
chr1	32706687	32706871	21.71752302
chr1	32713831	32714112	734.2327172
chr1	32739326	32739686	18.71269187
chr1	32782181	32782365	50.17153458
chr1	32800699	32801063	188.4424189
chr1	32816714	32817074	167.2782961
chr1	32827656	32828079	133.4285617
chr1	32866484	32866732	600.9228072
chr1	32879602	32879841	462.6107303
chr1	32913996	32914197	474.5951093
chr1	32914672	32915032	42.92959769
chr1	32936663	32937023	111.8178951
chr1	32986051	32986323	504.6779089
chr1	33004614	33004974	23.17384953
chr1	33077679	33078053	97.4433261
chr1	33177758	33178114	792.0707529
chr1	33182251	33182435	54.23158592
chr1	33190790	33190974	22.97099483
chr1	33207027	33207404	136.205648
chr1	33215432	33215616	18.85423789
chr1	33238638	33238926	689.1082457
chr1	33240984	33241344	23.06477687
chr1	33252522	33252882	57.61841297
chr1	33338273	33338535	518.4425477
chr1	33342255	33342559	738.7978811
chr1	33352252	33352468	360.1557208
chr1	33358439	33358845	205.7003909
chr1	33358927	33359111	28.43037014
chr1	33391033	33391393	139.0564431
chr1	33399036	33399360	190.8456234
chr1	33454305	33454665	61.44055674
chr1	33466896	33467260	129.9838418
chr1	33472829	33473153	489.2005497
chr1	33516226	33516550	181.2530824
chr1	33520813	33521027	325.3581836
chr1	33521220	33521582	204.9580749
chr1	33546474	33546658	30.49385432
chr1	33552040	33552532	511.6819828
chr1	33560646	33560926	675.502389
chr1	33564915	33565099	20.52729511
chr1	33565249	33565573	252.6644157
chr1	33577610	33577934	272.5614914
chr1	33585451	33585813	52.07773746
chr1	33592808	33593111	771.9668717
chr1	33597750	33597934	19.3828468
chr1	33603414	33603774	207.4091547
chr1	33606336	33606696	21.0206058
chr1	33613537	33613861	303.6288651
chr1	33649100	33649460	22.35168205
chr1	33684295	33684619	397.4643154
chr1	33761125	33761402	751.9022233
chr1	33764325	33764621	585.601381
chr1	33793789	33793973	30.57398486
chr1	33805094	33805278	46.47573021
chr1	33829927	33830111	26.98564552
chr1	33833420	33833685	681.8632053
chr1	33838404	33838588	34.15742718
chr1	33896467	33896827	87.99161631
chr1	33896851	33897035	49.94457056
chr1	33921494	33921742	639.4794486
chr1	33925891	33926075	18.93768288
chr1	33936147	33936390	649.5405428
chr1	34078556	34078806	633.8164626
chr1	34090555	34090915	121.0442011
chr1	34098662	34098970	899.2549197
chr1	34100525	34100768	479.1563689
chr1	34106797	34106955	313.9203415
chr1	34119885	34120245	284.1596555
chr1	34189982	34190166	23.91433205
chr1	34201215	34201575	47.12784493
chr1	34308013	34308197	21.78577632
chr1	34479585	34479945	323.1051481
chr1	34579014	34579338	47.4445927
chr1	34579528	34579888	143.2464952
chr1	34595243	34595427	22.0566135
chr1	34628799	34629076	576.5772662
chr1	34630754	34630938	53.60708567
chr1	34642942	34643126	46.15103395
chr1	34758080	34758452	144.687459
chr1	34808037	34808221	33.09490673
chr1	34820061	34820245	30.33972457
chr1	34867396	34867580	22.7035746
chr1	34885281	34885641	118.1292332
chr1	34892172	34892496	119.8891908
chr1	34893415	34893599	22.56577757
chr1	34925909	34926119	370.3829757
chr1	35012712	35012889	279.1274197
chr1	35014828	35015188	218.0410528
chr1	35057918	35058102	22.59990962
chr1	35063560	35063843	818.8119001
chr1	35108285	35108663	115.1843365
chr1	35147147	35147399	518.5926891
chr1	35161847	35162207	79.28305601
chr1	35206192	35206376	23.65219111
chr1	35208318	35208601	695.4435939
chr1	35218619	35218979	48.34963487
chr1	35225332	35225692	42.78158205
chr1	35247372	35247556	28.17634429
chr1	35247744	35248115	104.3490692
chr1	35249212	35249396	18.69154694
chr1	35252117	35252363	584.55822
chr1	35253480	35253664	22.57106483
chr1	35253721	35254045	137.1061397
chr1	35318260	35318650	928.0269509
chr1	35325396	35325612	517.6762426
chr1	35331689	35331873	37.32222205
chr1	35331957	35332256	543.2284368
chr1	35657633	35657817	21.22882733
chr1	35667759	35668003	618.3883322
chr1	35686623	35686947	155.8183129
chr1	35733916	35734276	18.93065654
chr1	35764160	35764520	164.4476698
chr1	35901433	35901617	19.25960751
chr1	35908468	35908792	49.64543571
chr1	35909684	35910044	59.58603086
chr1	35916682	35916961	614.8351525
chr1	35920372	35920735	56.7273192
chr1	36010670	36011030	67.0230968
chr1	36024611	36024795	24.20993576
chr1	36030274	36030565	592.6074084
chr1	36034555	36034831	678.7062646
chr1	36111698	36112058	94.42224878
chr1	36181132	36181400	688.2774754
chr1	36192490	36192764	644.3384398
chr1	36240330	36240566	458.7460836
chr1	36321005	36321189	39.69317542
chr1	36323440	36323807	35.99504656
chr1	36348552	36348814	643.4394504
chr1	36365649	36365833	41.24273391
chr1	36547695	36548055	60.12668823
chr1	36554248	36554532	733.5452665
chr1	36562602	36562996	119.5755276
chr1	36565253	36565537	609.1626147
chr1	36565625	36565880	366.1718809
chr1	36600343	36600667	278.7509306
chr1	36615142	36615443	781.9798673
chr1	36626706	36627074	142.6647278
chr1	36635217	36635401	34.03240938
chr1	36653425	36653609	29.58033642
chr1	36653798	36654089	708.2808255
chr1	36666118	36666478	59.21893345
chr1	36675377	36675737	26.88204354
chr1	36683267	36683637	263.0406693
chr1	36690394	36690718	179.9936086
chr1	36751181	36751322	273.2528678
chr1	36751421	36751605	26.00118578
chr1	36765532	36765810	513.8760331
chr1	36771800	36772160	92.83218289
chr1	36808382	36808620	536.3179616
chr1	36816725	36817196	87.75376302
chr1	36818241	36818601	42.20359716
chr1	36834681	36834942	562.3051706
chr1	36886454	36886732	855.374143
chr1	36912008	36912192	41.24273391
chr1	36914173	36914533	28.58554269
chr1	36915453	36915813	21.39682217
chr1	36941489	36941813	42.61666257
chr1	36982000	36982240	613.0818625
chr1	36994020	36994344	92.12290855
chr1	37008536	37008896	126.4141214
chr1	37019509	37019723	502.1638885
chr1	37041710	37041973	572.7095543
chr1	37074944	37075158	505.8631285
chr1	37078591	37078775	41.24124213
chr1	37116125	37116388	552.4483324
chr1	37169328	37169621	703.5115603
chr1	37197317	37197641	46.03702555
chr1	37329819	37330191	140.5326148
chr1	37486345	37486529	22.42218793
chr1	37494599	37494783	32.83373178
chr1	37503852	37504212	240.8084385
chr1	37562169	37562531	42.12844913
chr1	37642949	37643149	333.1770481
chr1	37789452	37789672	406.03053
chr1	37856801	37857161	171.4067936
chr1	37899938	37900210	758.1707546
chr1	37913841	37914383	219.4636666
chr1	37920475	37920765	707.9270378
chr1	37924258	37924442	79.91693085
chr1	37939237	37939597	83.91281903
chr1	37943909	37944269	19.60437967
chr1	37945923	37946107	19.0598158
chr1	37952997	37953317	792.4837353
chr1	37974830	37975190	27.26967764
chr1	37980204	37980564	260.5263184
chr1	38027466	38027677	462.8961496
chr1	38068805	38069019	290.7823726
chr1	38070855	38071179	77.2412078
chr1	38086516	38086700	22.85377757
chr1	38148113	38148328	413.3714273
chr1	38156149	38156333	24.23454816
chr1	38157974	38158186	407.560152
chr1	38184600	38184784	25.82977777
chr1	38231699	38232059	66.95581652
chr1	38244430	38244614	32.1948953
chr1	38276785	38277042	503.6744339
chr1	38325401	38325585	38.03746592
chr1	38325820	38326103	688.7595252
chr1	38341549	38341873	130.0177478
chr1	38356069	38356429	77.92536757
chr1	38384992	38385316	207.9725409
chr1	38401771	38401955	35.56891935
chr1	38440704	38441028	264.8160409
chr1	38455703	38456015	922.2472072
chr1	38461689	38461873	21.02546429
chr1	38470084	38470444	26.60425946
chr1	38479851	38480211	37.81405173
chr1	38484597	38484921	139.3558899
chr1	38492342	38492601	565.8185031
chr1	38494289	38494613	53.74704564
chr1	38494851	38495035	38.0153943
chr1	38503341	38503701	157.6086355
chr1	38506160	38506520	209.9364056
chr1	38512754	38513078	20.40609206
chr1	38525680	38525864	18.96553656
chr1	38529843	38530219	101.336067
chr1	38537576	38537936	245.3561436
chr1	38554106	38554430	134.4485498
chr1	38595248	38595432	32.18974423
chr1	38604151	38604475	127.327569
chr1	38618443	38618804	185.5290295
chr1	38675023	38675207	22.01166933
chr1	38826524	38826848	58.07393926
chr1	38869437	38869621	19.27627076
chr1	38955540	38955739	411.1976398
chr1	38966079	38966267	279.0280221
chr1	38987813	38987997	18.82228796
chr1	38992946	38993306	59.71309436
chr1	39024242	39024426	27.82703661
chr1	39052778	39053047	534.0492104
chr1	39073953	39074317	158.4231809
chr1	39081407	39081767	231.3974249
chr1	39281827	39282011	30.0151982
chr1	39283915	39284275	255.6988857
chr1	39300936	39301260	445.1607333
chr1	39330715	39331136	46.44965795
chr1	39357403	39357763	49.01435513
chr1	39384846	39385030	26.39773411
chr1	39406746	39407106	36.85617738
chr1	39427811	39427995	19.18092104
chr1	39429819	39430179	214.3082109
chr1	39558040	39558364	371.0836261
chr1	39564365	39564623	488.2756442
chr1	39568250	39568497	346.0925395
chr1	39595144	39595504	90.23038759
chr1	39598755	39599115	364.021494
chr1	39608454	39608814	21.74375288
chr1	39638877	39639061	21.0399004
chr1	39649357	39649681	157.5031742
chr1	39657303	39657627	332.154642
chr1	39658188	39658512	150.545253
chr1	39724379	39724677	555.3356989
chr1	39731939	39732299	56.82889938
chr1	39844032	39844287	554.596821
chr1	39853247	39853607	121.498743
chr1	39864448	39864632	27.35667012
chr1	39876611	39876875	575.1186746
chr1	39972960	39973144	38.72639686
chr1	40004938	40005192	480.6485411
chr1	40042541	40042757	323.1393041
chr1	40071859	40072133	296.2270007
chr1	40075294	40075618	321.8796119
chr1	40105520	40105880	62.42813773
chr1	40111929	40112253	77.32275988
chr1	40113409	40113733	25.87181072
chr1	40118616	40118800	44.10954748
chr1	40119242	40119521	699.2361355
chr1	40123763	40124032	616.809865
chr1	40138310	40138670	89.4105017
chr1	40165077	40165437	17.30765279
chr1	40167515	40167880	252.152208
chr1	40185717	40186041	96.90810916
chr1	40264910	40265234	239.9499706
chr1	40265372	40265701	559.2289907
chr1	40282499	40283010	539.733733
chr1	40283188	40283512	114.370679
chr1	40367016	40367200	19.0029509
chr1	40367959	40368192	521.4181647
chr1	40383514	40383874	98.47969024
chr1	40385174	40385498	377.3775955
chr1	40439219	40439507	770.318178
chr1	40483975	40484159	22.27100897
chr1	40497980	40498304	321.4199529
chr1	40544249	40544482	456.0620934
chr1	40550476	40550612	299.8422288
chr1	40562947	40563307	24.79977476
chr1	40599635	40599819	21.29242564
chr1	40609727	40609948	386.050846
chr1	40618766	40618977	291.6459023
chr1	40627425	40627749	54.92636449
chr1	40648702	40649026	137.570394
chr1	40663367	40663727	32.29817004
chr1	40753907	40754267	20.06156472
chr1	40771151	40771511	293.0203235
chr1	40780993	40781273	696.5743318
chr1	40804418	40804727	928.2998281
chr1	40829400	40829760	23.90197226
chr1	40870535	40870859	211.2763666
chr1	40904174	40904384	343.7062009
chr1	40915601	40915785	19.15703951
chr1	40998592	40998792	325.3001245
chr1	41057921	41058110	336.0198283
chr1	41077952	41078247	690.1299079
chr1	41090740	41091100	388.749499
chr1	41095019	41095203	20.52135665
chr1	41096211	41096535	361.2774964
chr1	41115686	41116049	113.268124
chr1	41117098	41117458	46.23762054
chr1	41118789	41119149	26.95512884
chr1	41131601	41131785	40.43933933
chr1	41134615	41134874	609.0386822
chr1	41188337	41188697	37.97945491
chr1	41235488	41235854	171.1576014
chr1	41236439	41236799	71.34181399
chr1	41239894	41240167	568.5028304
chr1	41314251	41314545	789.7342052
chr1	41315727	41315984	663.1169403
chr1	41321199	41321559	63.18181437
chr1	41328146	41328506	210.006369
chr1	41363372	41363556	44.7355536
chr1	41409968	41410328	259.0642754
chr1	41414659	41414909	465.5917473
chr1	41418208	41418731	786.1244881
chr1	41444826	41445196	130.0512944
chr1	41463520	41463880	114.8282244
chr1	41469468	41469737	483.8578791
chr1	41473151	41473335	28.89895307
chr1	41487701	41487885	25.31689179
chr1	41488906	41489269	139.2752474
chr1	41503788	41504148	86.56803982
chr1	41588793	41589117	334.4428954
chr1	41705928	41706288	78.16899183
chr1	41728690	41729050	93.39551005
chr1	41733862	41734148	757.030463
chr1	41745982	41746166	38.61228104
chr1	41748422	41748677	626.7052747
chr1	41779305	41779674	194.0448781
chr1	41788545	41788925	244.2041613
chr1	41797034	41797218	29.58706459
chr1	41807796	41807980	22.98820048
chr1	41823853	41824037	38.89667703
chr1	41826743	41827067	63.11849016
chr1	41860584	41860944	21.44115964
chr1	41882815	41883095	713.412649
chr1	41884428	41884788	93.53200427
chr1	41885057	41885241	24.67116868
chr1	41889166	41889350	21.59805758
chr1	41898440	41898746	813.705551
chr1	41909930	41910290	86.04707332
chr1	41928414	41928598	26.01939125
chr1	41939445	41939805	214.7522866
chr1	41941842	41942202	60.64860818
chr1	41949953	41950320	205.0143166
chr1	41958009	41958250	350.1214172
chr1	41960909	41961093	50.98413098
chr1	41961263	41961623	161.8560425
chr1	41961942	41962126	19.2844768
chr1	41964696	41964880	29.91401926
chr1	41969471	41969831	39.9169002
chr1	41979066	41979426	252.090072
chr1	41981802	41982108	571.3419251
chr1	42039816	42040086	718.7697524
chr1	42044659	42044983	274.0152326
chr1	42065601	42065961	120.4305115
chr1	42078676	42078860	62.19425821
chr1	42123393	42123792	38.04928598
chr1	42220103	42220463	101.9284032
chr1	42227976	42228160	44.63117248
chr1	42261064	42261424	172.6939822
chr1	42269846	42270206	21.44336618
chr1	42277239	42277423	24.44528169
chr1	42277719	42277938	453.2397527
chr1	42306645	42306829	65.56156598
chr1	42334266	42334626	78.14631938
chr1	42357265	42357625	58.96235391
chr1	42384384	42384744	27.72141319
chr1	42401947	42402307	19.0739213
chr1	42501346	42501495	141.1645641
chr1	42608708	42608758	81.8751371
chr1	42612556	42612836	760.2155333
chr1	42623377	42623561	48.1599813
chr1	42639050	42639366	779.6052479
chr1	42641405	42641589	21.54667714
chr1	42642652	42642900	526.1483046
chr1	42732212	42732536	19.63430405
chr1	42780130	42780490	120.5973669
chr1	42800982	42801166	33.2828848
chr1	42809986	42810310	205.0234758
chr1	42869667	42870027	22.84503705
chr1	42921834	42922287	46.19215533
chr1	42923024	42923384	27.19372184
chr1	42945254	42945614	85.63879428
chr1	42977245	42977640	137.5460115
chr1	43043560	43043884	103.0479082
chr1	43047262	43047622	19.66753256
chr1	43112285	43112609	128.7684483
chr1	43123798	43124158	60.31121912
chr1	43146962	43147322	23.20087987
chr1	43156488	43156848	21.25163623
chr1	43196735	43197095	139.8009613
chr1	43201821	43202181	283.5765148
chr1	43202933	43203337	120.6347942
chr1	43212877	43213086	433.2861432
chr1	43222716	43222945	364.5984828
chr1	43224896	43225080	39.20302441
chr1	43231572	43231896	268.328186
chr1	43243609	43243835	445.65049
chr1	43312102	43312462	192.1442844
chr1	43326346	43326706	46.3571849
chr1	43379056	43379380	331.361782
chr1	43388639	43388963	506.8184584
chr1	43390074	43390398	65.01247622
chr1	43396739	43397063	362.1593013
chr1	43402960	43403284	199.6981608
chr1	43408881	43409065	21.77207678
chr1	43412607	43412967	19.60961116
chr1	43480895	43481255	18.79630168
chr1	43507385	43507569	36.55998019
chr1	43539381	43539612	511.5928986
chr1	43539979	43540339	155.7124586
chr1	43609286	43609651	168.6273407
chr1	43618462	43618822	80.19498256
chr1	43663121	43663305	23.10088832
chr1	43690844	43691028	18.92302143
chr1	43692969	43693259	736.6801106
chr1	43703840	43704071	556.4222688
chr1	43749756	43749940	22.45729226
chr1	43751253	43751502	439.6321534
chr1	43782584	43782945	52.63270064
chr1	43823706	43824030	228.7569651
chr1	43833904	43834307	173.5649486
chr1	43849138	43849498	106.909291
chr1	43880346	43880670	187.1677882
chr1	43938671	43938855	65.98647369
chr1	43986120	43986304	33.43697602
chr1	43991740	43991924	60.6277828
chr1	43994816	43995106	736.475142
chr1	44020114	44020438	269.3037875
chr1	44029935	44030119	19.43783185
chr1	44046423	44046783	45.49101291
chr1	44056053	44056413	136.0987722
chr1	44068364	44068724	22.4031576
chr1	44068848	44069032	39.43058274
chr1	44105955	44106279	65.05092311
chr1	44119116	44119360	431.3180504
chr1	44132025	44132385	52.85732452
chr1	44170554	44170878	179.7767001
chr1	44229161	44229418	545.2227077
chr1	44232855	44233039	23.39261425
chr1	44244967	44245327	24.52726998
chr1	44309322	44309682	134.7531512
chr1	44347204	44347388	24.38614182
chr1	44374575	44374899	246.0710506
chr1	44376100	44376284	22.21695151
chr1	44386802	44386986	22.75159447
chr1	44396166	44396490	305.1731132
chr1	44396547	44396731	63.41593768
chr1	44398680	44398864	20.61216628
chr1	44399913	44400197	687.1504797
chr1	44400413	44400763	544.24627
chr1	44402416	44402776	31.30131967
chr1	44405053	44405237	18.90030155
chr1	44412107	44412352	428.2703594
chr1	44435773	44435957	35.76322359
chr1	44440474	44440658	53.4766882
chr1	44441807	44442167	27.45556834
chr1	44452326	44452686	105.8759696
chr1	44456546	44456730	44.3428087
chr1	44460443	44460818	175.7153411
chr1	44468318	44468680	51.67067156
chr1	44471323	44471657	786.0220099
chr1	44476639	44476823	40.00960622
chr1	44496410	44496734	70.76579324
chr1	44501522	44501882	41.39334164
chr1	44502300	44502560	625.0483404
chr1	44513419	44513723	351.0425901
chr1	44557854	44558214	64.5442879
chr1	44569096	44569464	138.6159964
chr1	44634413	44634773	108.3309582
chr1	44678819	44679200	86.96994437
chr1	44683435	44683696	725.3415643
chr1	44702287	44702471	41.80985956
chr1	44703838	44704198	130.8038607
chr1	44704921	44705281	21.65891847
chr1	44707764	44707948	20.35124853
chr1	44759426	44759610	21.45734101
chr1	44760420	44760744	122.710441
chr1	44780091	44780462	36.30359129
chr1	44783998	44784227	352.9159175
chr1	44827180	44827540	59.72650855
chr1	44843947	44844143	375.7874621
chr1	44870929	44870999	89.44418654
chr1	44889520	44889704	21.77984578
chr1	44966329	44966653	56.97123144
chr1	45019488	45019672	24.89506345
chr1	45037732	45038092	225.8463491
chr1	45060853	45061114	739.9784724
chr1	45073859	45074219	100.8165964
chr1	45075114	45075474	319.4944292
chr1	45102464	45102648	20.63576294
chr1	45118583	45118882	857.1820476
chr1	45121293	45121529	460.7800019
chr1	45140456	45140640	34.41655464
chr1	45142854	45143178	202.1154934
chr1	45173577	45173901	209.8548821
chr1	45180686	45180985	657.9199287
chr1	45194970	45195250	611.3384232
chr1	45197007	45197246	414.5725432
chr1	45250485	45250845	33.41115978
chr1	45251792	45252081	901.2088026
chr1	45259340	45259664	327.1406369
chr1	45265382	45265651	669.3114532
chr1	45271367	45271727	19.45142275
chr1	45280614	45280974	86.27334088
chr1	45285233	45285417	20.77398835
chr1	45301562	45301831	678.1251524
chr1	45321467	45321836	72.26746733
chr1	45390748	45391108	130.0397395
chr1	45480153	45480449	625.8255088
chr1	45484337	45484625	761.7607384
chr1	45696239	45696599	326.00818
chr1	45765961	45766285	407.1850899
chr1	45769634	45770001	371.8440205
chr1	45806666	45806850	40.2528132
chr1	45825487	45825852	191.8311196
chr1	45877201	45877561	60.29107273
chr1	45958807	45959131	261.7337359
chr1	45965489	45965673	30.2019511
chr1	45974058	45974418	29.94032104
chr1	45978354	45978551	469.3251457
chr1	45987409	45987593	26.2075492
chr1	45987641	45987965	28.76233128
chr1	46016038	46016398	19.28039101
chr1	46035774	46036065	846.2770916
chr1	46049969	46050153	24.24326717
chr1	46109687	46110053	55.26721933
chr1	46153977	46154337	45.93158133
chr1	46216353	46216713	141.7316291
chr1	46259958	46260142	33.0631142
chr1	46309289	46309649	21.59112124
chr1	46347291	46347615	218.1475087
chr1	46474267	46474627	34.8465431
chr1	46487206	46487390	31.17690133
chr1	46501747	46502107	27.52107843
[truncated: 63,144 more rows]
