# Supplementary material for: Variable reproducibility in genome-scale public data: A case study using ENCODE ChIP sequencing resource
Source: FEBS Lett. 2015 Dec 21;589(24):3866–70. doi: 10.1016/j.febslet.2015.11.027 (PMC4686001; doi:10.1016/j.febslet.2015.11.027)
Supplement: Supplementary file advisedPeakLists.zip — This zip archive contains 56 advised peak lists (see main text and supplementary table 1). Files are bed like tab delimited text files, with 4 columns: chromosome, peak start, peak end, and peak score. [file mmc4.zip › NHLF_None_CTCF.bed]

chr1	237591	237913	51.51051892
chr1	521411	521727	14.71464275
chr1	714106	714428	45.10466635
chr1	785810	786126	18.06174705
chr1	805238	805367	161.2242523
chr1	840084	840224	176.9334844
chr1	848243	848563	33.09565647
chr1	856380	856716	76.43778905
chr1	873470	873836	104.0522746
chr1	886803	887156	58.10534014
chr1	911439	911765	74.06694124
chr1	919547	919867	124.7322126
chr1	937238	937554	139.4392717
chr1	950760	951097	50.28955833
chr1	954618	954941	52.62066076
chr1	968326	968655	137.286931
chr1	994694	995014	19.33933403
chr1	999240	999556	158.7300674
chr1	1057575	1057735	212.5330636
chr1	1166067	1166409	75.28057018
chr1	1200418	1200765	102.2425702
chr1	1225581	1225901	148.2170414
chr1	1227268	1227592	99.46492928
chr1	1235446	1235766	29.19975471
chr1	1237300	1237620	69.746788
chr1	1240678	1240998	15.52362606
chr1	1241474	1241819	55.06700559
chr1	1279996	1280330	71.65254639
chr1	1280503	1280823	20.35944288
chr1	1284596	1284933	30.68135061
chr1	1285159	1285488	50.40546379
chr1	1297436	1297799	52.01052288
chr1	1307545	1307728	235.3745998
chr1	1310496	1310820	67.10376637
chr1	1311734	1312054	15.85005497
chr1	1334797	1335119	124.157918
chr1	1337377	1337693	170.2695086
chr1	1365783	1366103	42.06124758
chr1	1376373	1376857	295.4835032
chr1	1440276	1440622	80.30038869
chr1	1440914	1441249	39.65285294
chr1	1486401	1486731	150.2814157
chr1	1533046	1533375	51.70554895
chr1	1555496	1555816	21.75981553
chr1	1590665	1590985	17.03330586
chr1	1597145	1597483	72.81233886
chr1	1610385	1610705	21.1424764
chr1	1655845	1656265	32.43435423
chr1	1710415	1710735	15.02338151
chr1	1720482	1720810	42.12603448
chr1	1727937	1728257	22.21644597
chr1	1773175	1773518	43.85132032
chr1	1790066	1790391	102.358943
chr1	1805261	1805581	14.55029143
chr1	1837745	1837961	327.1181917
chr1	1840390	1840714	68.43292008
chr1	1875454	1875770	242.0014916
chr1	1886247	1886567	26.9725224
chr1	1891499	1891840	133.6350189
chr1	1976314	1976630	153.6621627
chr1	1977899	1978238	71.22045668
chr1	2023082	2023402	63.44448925
chr1	2036021	2036341	26.01069859
chr1	2040072	2040403	89.28814774
chr1	2063661	2063981	148.7313191
chr1	2066980	2067300	16.87249199
chr1	2071373	2071689	159.9099209
chr1	2105832	2106028	285.0106825
chr1	2126704	2126874	260.1250528
chr1	2130961	2131281	15.58231052
chr1	2144051	2144367	13.32404489
chr1	2144469	2144807	69.16888036
chr1	2169156	2169476	47.56844473
chr1	2242908	2243259	51.27064492
chr1	2246639	2246964	83.09117673
chr1	2253740	2254060	31.29925855
chr1	2262431	2262751	18.46673684
chr1	2313260	2313478	300.1409719
chr1	2314046	2314367	93.4704382
chr1	2338208	2338528	19.5990816
chr1	2345906	2346084	250.7367783
chr1	2361514	2361847	79.14577021
chr1	2375317	2375637	15.38677146
chr1	2391153	2391498	48.36465042
chr1	2470695	2471015	31.96853764
chr1	2479559	2479752	268.7148924
chr1	2486333	2486661	53.85570852
chr1	2487766	2488082	18.65709083
chr1	2493372	2493700	80.18283223
chr1	2509888	2510241	29.46711973
chr1	2929076	2929434	39.6702378
chr1	2982789	2983109	19.47837363
chr1	2986188	2986504	41.09257649
chr1	3200571	3200891	93.92251216
chr1	3236546	3236866	169.0617337
chr1	3267415	3267731	16.24664784
chr1	3319950	3320270	19.76500325
chr1	3326731	3327070	90.09683983
chr1	3333679	3333999	25.61249264
chr1	3341354	3341534	241.0074903
chr1	3347853	3348173	14.42307325
chr1	3369756	3369961	269.169028
chr1	3370777	3371097	46.55986215
chr1	3388389	3388731	51.4718803
chr1	3399106	3399426	21.30735802
chr1	3400454	3400774	199.0374337
chr1	3407857	3408036	225.9812272
chr1	3434736	3435091	125.0862114
chr1	3481889	3482066	239.1137902
chr1	3531723	3532063	113.5092319
chr1	3535603	3535923	205.4328872
chr1	3537690	3538112	87.0955039
chr1	3566434	3566789	46.2623057
chr1	3612172	3612517	136.664445
chr1	3641049	3641258	289.6967837
chr1	3643896	3644216	25.33289367
chr1	3692496	3692816	20.11283651
chr1	3702043	3702370	57.93502392
chr1	3718006	3718326	54.91185027
chr1	3774787	3775107	26.66183285
chr1	3816139	3816459	20.03360034
chr1	3827333	3827668	107.2927432
chr1	4712662	4712978	148.5369116
chr1	5570012	5570197	231.5462845
chr1	5574686	5574892	272.0925622
chr1	5697274	5697594	18.60834659
chr1	5805901	5806217	153.2652137
chr1	5976087	5976407	135.1278157
chr1	6009527	6009847	16.51128533
chr1	6035337	6035499	215.5264951
chr1	6040445	6040765	16.50656834
chr1	6094529	6094857	99.80049917
chr1	6101497	6101852	80.48510646
chr1	6112930	6113300	77.80964561
chr1	6140641	6140984	40.98900634
chr1	6142398	6142719	95.6980497
chr1	6168903	6169231	53.84390983
chr1	6231612	6231951	42.16907305
chr1	6245871	6246205	75.19831014
chr1	6265335	6265508	176.0248253
chr1	6268694	6269045	98.62937689
chr1	6269282	6269609	91.19114175
chr1	6269779	6270099	19.40076491
chr1	6298727	6299055	44.35891762
chr1	6305191	6305380	252.2266268
chr1	6306857	6307040	220.614345
chr1	6332923	6333243	19.78263843
chr1	6340900	6341223	101.4910262
chr1	6390938	6391258	20.08789432
chr1	6403561	6403804	413.9655976
chr1	6408010	6408330	175.0039038
chr1	6417344	6417664	20.3779738
chr1	6423066	6423442	82.15028064
chr1	6454006	6454347	36.35007811
chr1	6464835	6465001	163.9968218
chr1	6474388	6474708	146.4135958
chr1	6483497	6483879	72.36718297
chr1	6498152	6498372	275.0607789
chr1	6500769	6501089	22.44698093
chr1	6505186	6505509	91.10714685
chr1	6515243	6515563	23.03264943
chr1	6532526	6532846	28.51152763
chr1	6535661	6535835	215.7244707
chr1	6546604	6546801	252.3370512
chr1	6550004	6550195	240.5414406
chr1	6583706	6584026	86.25698946
chr1	6614573	6614759	241.6184128
chr1	6640926	6641246	18.93399844
chr1	6644198	6644518	17.35588838
chr1	6661711	6662031	18.73783451
chr1	6694695	6695023	88.01277754
chr1	6706584	6706917	114.1915219
chr1	6761843	6762090	269.1935207
chr1	6780153	6780332	223.9884469
chr1	6787625	6787810	259.1586603
chr1	6846053	6846373	28.56050253
chr1	6854236	6854575	41.85662391
chr1	6950051	6950202	214.6274447
chr1	7102806	7103372	124.9001823
chr1	7130547	7130729	268.3628387
chr1	7177457	7177850	74.98959297
chr1	7267983	7268303	142.921668
chr1	7278330	7278650	201.7311222
chr1	7406284	7406604	18.52838246
chr1	7514148	7514473	79.45288011
chr1	7599499	7600118	36.73921304
chr1	7621511	7621831	23.96573205
chr1	7637321	7637641	26.00474917
chr1	7707376	7707546	240.2123549
chr1	7727652	7727909	467.1518477
chr1	7729658	7729767	157.3146038
chr1	7812895	7813215	189.413747
chr1	7815538	7816062	70.57253626
chr1	7868305	7868657	56.91910081
chr1	7962910	7963075	203.8394025
chr1	8002388	8002708	37.65470067
chr1	8021350	8021686	103.0866854
chr1	8035405	8035610	288.2764477
chr1	8042423	8042633	284.327003
chr1	8075070	8075402	122.9608591
chr1	8091240	8091604	82.18329888
chr1	8299006	8299326	82.76082896
chr1	8374445	8374632	283.333452
chr1	8375895	8376243	41.47029532
chr1	8402475	8402795	21.60387134
chr1	8409070	8409391	150.1257005
chr1	8411763	8412090	101.7672067
chr1	8434899	8435256	96.14270069
chr1	8469223	8469573	131.276335
chr1	8472142	8472458	19.43266996
chr1	8503610	8503930	18.67198501
chr1	8525056	8525433	50.08947584
chr1	8621228	8621387	229.8543457
chr1	8631223	8631545	121.9040684
chr1	8658124	8658447	115.7249633
chr1	8676802	8677122	27.08633523
chr1	8731409	8731729	213.9452661
chr1	8778985	8779356	41.68243725
chr1	8786581	8786901	75.62206499
chr1	8891420	8891756	73.13641074
chr1	8909024	8909221	263.8849495
chr1	8919490	8919810	123.9329724
chr1	8922543	8922878	89.51766947
chr1	8931608	8931928	21.3880079
chr1	8962783	8963099	21.10293085
chr1	8978163	8978488	128.3219802
chr1	9022971	9023291	33.83684908
chr1	9048180	9048388	264.8171728
chr1	9065265	9065438	260.0858488
chr1	9070096	9070427	97.67947916
chr1	9118574	9118930	44.77501851
chr1	9127390	9127706	13.41837027
chr1	9159649	9159969	15.08299433
chr1	9161648	9161968	193.6990517
chr1	9170892	9171097	264.3109259
chr1	9188720	9189040	31.0921762
chr1	9202327	9202643	183.8424148
chr1	9241412	9241633	288.427687
chr1	9242338	9242663	50.26653475
chr1	9256544	9256864	197.6017737
chr1	9258666	9258986	24.85372722
chr1	9294456	9294781	153.1476249
chr1	9310132	9310448	188.0030915
chr1	9327241	9327450	237.6548557
chr1	9349142	9349348	293.8926901
chr1	9354220	9354540	15.00696986
chr1	9355054	9355403	85.93906534
chr1	9488634	9488950	19.20004885
chr1	9515939	9516382	275.6059958
chr1	9551224	9551389	240.4107217
chr1	9555364	9555561	225.2911123
chr1	9632986	9633306	25.33425862
chr1	9633803	9634149	51.34319577
chr1	9648492	9648834	102.1564753
chr1	9675660	9675984	154.5952836
chr1	9687059	9687338	505.7304821
chr1	9750153	9750469	13.27268852
chr1	9762320	9762636	128.0235323
chr1	9781870	9782191	100.0169993
chr1	9785147	9785341	205.0972241
chr1	9844597	9844954	105.1118001
chr1	9887951	9888271	50.13670213
chr1	9927614	9927821	313.9833388
chr1	9934998	9935202	268.2304446
chr1	9974479	9974799	17.91699448
chr1	10002419	10002753	93.79084014
chr1	10010465	10010644	235.7598528
chr1	10092564	10092880	159.9170181
chr1	10094495	10094841	61.9349573
chr1	10162061	10162381	18.42731422
chr1	10213012	10213352	135.0385818
chr1	10270307	10270490	230.1757002
chr1	10398205	10398364	199.8765596
chr1	10437578	10437710	162.2627172
chr1	10447800	10448116	14.23100105
chr1	10483995	10484315	34.80336683
chr1	10488192	10488376	250.0382191
chr1	10490323	10490529	283.2679493
chr1	10554811	10555274	285.9479237
chr1	10567578	10567786	288.8484854
chr1	10574503	10574837	109.673012
chr1	10590408	10590580	228.8525445
chr1	10746801	10747117	13.65723377
chr1	10750568	10750888	14.36936624
chr1	10752453	10752799	30.57705441
chr1	10927198	10927528	90.15323025
chr1	10969994	10970314	37.17450126
chr1	11002096	11002284	243.3078871
chr1	11021174	11021317	187.7352015
chr1	11040343	11040731	82.4090279
chr1	11097730	11097949	354.8716213
chr1	11120051	11120409	46.78616367
chr1	11301769	11302101	105.3332621
chr1	11322769	11323089	26.52407754
chr1	11332728	11333076	32.30656332
chr1	11346338	11346654	25.94969123
chr1	11380231	11380567	67.17253563
chr1	11397577	11397924	105.9508367
chr1	11424281	11424601	16.37986275
chr1	11538721	11539047	101.9662121
chr1	11632239	11632559	20.0065082
chr1	11654260	11654580	17.15697287
chr1	11702561	11702772	319.0377257
chr1	11705821	11705997	196.8371385
chr1	11710484	11710800	156.1071056
chr1	11724087	11724407	138.3385793
chr1	11771190	11771510	147.8690111
chr1	11779915	11780139	328.2034129
chr1	11809255	11809581	66.19117466
chr1	11845321	11845483	236.9631191
chr1	11862691	11863007	13.83589355
chr1	11898787	11899009	386.1813263
chr1	11919350	11919683	47.74997076
chr1	11925548	11925899	44.2483555
chr1	11954089	11954270	268.5428495
chr1	11967752	11968068	180.5834886
chr1	12027194	12027613	41.80084767
chr1	12042068	12042398	79.6250283
chr1	12061670	12061994	92.38795517
chr1	12091332	12091648	140.6717617
chr1	12113423	12113743	19.40570089
chr1	12139675	12139991	148.9514594
chr1	12166895	12167266	74.91451041
chr1	12178759	12178935	243.0715871
chr1	12184933	12185125	274.3339882
chr1	12244392	12244719	71.79854659
chr1	12269004	12269196	253.2883762
chr1	12289904	12290107	259.5883566
chr1	12304171	12304501	45.42542808
chr1	12332126	12332488	35.99633227
chr1	12335459	12335779	158.2884769
chr1	12336350	12336684	100.2923283
chr1	12374406	12374726	35.647291
chr1	12399477	12399793	25.47802181
chr1	12466009	12466409	36.37959264
chr1	12467487	12467814	52.73782895
chr1	12599926	12600246	15.92475434
chr1	12654517	12654837	15.28842606
chr1	12661259	12661597	42.91816393
chr1	12679925	12680155	341.1694128
chr1	12719073	12719292	312.8025179
chr1	12843948	12844268	21.88790892
chr1	13992175	13992495	197.1090892
chr1	14052355	14052671	25.58510916
chr1	14075512	14075832	18.43408074
chr1	14133735	14134094	49.47255591
chr1	14137712	14138042	94.83924643
chr1	14140140	14140471	126.0031073
chr1	14155366	14155686	25.31221351
chr1	14286974	14287177	332.8950396
chr1	14292318	14292657	96.86038982
chr1	14421527	14421850	49.55988092
chr1	14440373	14440693	157.0257018
chr1	14465127	14465443	14.75924845
chr1	14475980	14476296	18.69035605
chr1	14690657	14690973	16.9698913
chr1	14692859	14693212	35.9960892
chr1	14761768	14762088	15.41854739
chr1	14864833	14865208	34.67292786
chr1	14898367	14898687	29.84297589
chr1	14933144	14933460	14.75269315
chr1	14934853	14935173	21.23205655
chr1	14953563	14953879	14.60117457
chr1	15058424	15058744	211.2674815
chr1	15105647	15105981	144.629363
chr1	15131177	15131493	18.47502616
chr1	15152596	15152916	30.32376818
chr1	15241904	15242153	249.9298931
chr1	15252086	15252406	14.95223671
chr1	15354082	15354283	265.7739666
chr1	15359856	15360189	91.03893978
chr1	15364686	15365007	59.58979325
chr1	15373115	15373307	292.7555591
chr1	15388968	15389325	98.71006742
chr1	15426944	15427157	314.0132769
chr1	15455092	15455308	282.5285441
chr1	15468824	15469144	14.35813097
chr1	15478914	15479067	216.015109
chr1	15480584	15480904	167.3461176
chr1	15495123	15495443	14.94433032
chr1	15599133	15599308	250.3254929
chr1	15631339	15631505	228.6385232
chr1	15650101	15650314	342.9318229
chr1	15655573	15655926	100.6681163
chr1	15753481	15753878	56.85686619
chr1	15757700	15757928	325.6907002
chr1	15828005	15828155	211.5658644
chr1	15852827	15853204	45.6401862
chr1	15910915	15911259	39.29585224
chr1	15921614	15921961	90.44589738
chr1	16029611	16029945	61.05917975
chr1	16067963	16068117	208.2532815
chr1	16118593	16118802	293.4994603
chr1	16129863	16130196	61.48939216
chr1	16142034	16142354	193.7715246
chr1	16212154	16212514	40.88913801
chr1	16251281	16251601	20.52823953
chr1	16264198	16264518	19.44538338
chr1	16283991	16284311	16.9473763
chr1	16301967	16302287	22.58583406
chr1	16321111	16321308	295.3356067
chr1	16333563	16333900	47.10893496
chr1	16335576	16335787	336.134993
chr1	16339023	16339343	14.2939352
chr1	16359413	16359627	357.832378
chr1	16382680	16382877	284.5846197
chr1	16400004	16400324	51.62253627
chr1	16405440	16405651	309.2339414
chr1	16408918	16409114	275.7879466
chr1	16481201	16481521	140.0323892
chr1	16514315	16514547	358.0441194
chr1	16531514	16531834	30.9028405
chr1	16562650	16562970	18.02789176
chr1	16570988	16571163	231.6130268
chr1	16678909	16679232	66.89271741
chr1	16689881	16690209	131.9234576
chr1	16766981	16767297	187.1723795
chr1	16825385	16825705	16.71361836
chr1	16859139	16859459	14.41986517
chr1	16891924	16892240	14.59212492
chr1	16893189	16893505	15.14184692
chr1	16918283	16918603	60.92976382
chr1	16947601	16947821	390.567423
chr1	16951470	16951688	306.9841442
chr1	16971105	16971430	145.377239
chr1	17011270	17011590	19.86269561
chr1	17017901	17018217	13.91124643
chr1	17026681	17027001	17.52775202
chr1	17029734	17029942	271.6716581
chr1	17033800	17034160	60.72149249
chr1	17036307	17036635	509.1897288
chr1	17215508	17215894	50.57093683
chr1	17227305	17227625	22.57364082
chr1	17236346	17236667	47.05714014
chr1	17242025	17242345	19.28281238
chr1	17274000	17274364	42.67740674
chr1	17278237	17278400	164.281639
chr1	17287159	17287475	199.6272626
chr1	17289950	17290270	34.07237369
chr1	17313500	17313829	67.09082362
chr1	17331480	17331800	15.14147483
chr1	17372613	17372933	131.6612479
chr1	17386168	17386488	195.8899638
chr1	17401932	17402281	65.69804062
chr1	17452328	17452531	262.1918467
chr1	17563633	17563803	197.800359
chr1	17600730	17601046	114.4263389
chr1	17662696	17662873	218.9357923
chr1	17732681	17732997	188.4833514
chr1	17746407	17746611	331.0907418
chr1	17803872	17804192	192.4644333
chr1	17811806	17812146	58.54144425
chr1	17820814	17821024	327.8860554
chr1	17828894	17829088	279.509914
chr1	17834443	17834763	30.61454194
chr1	17933432	17933646	309.1294099
chr1	17944264	17944584	16.23057425
chr1	17955942	17956279	48.36736691
chr1	17980346	17980519	217.4660398
chr1	17988173	17988324	242.2375798
chr1	18022956	18023292	95.59634571
chr1	18050201	18050543	38.54907837
chr1	18081585	18081927	48.59591814
chr1	18085596	18085916	39.891146
chr1	18092640	18092977	37.50814602
chr1	18152623	18152939	152.5117314
chr1	18175750	18176078	100.4214526
chr1	18236201	18236719	123.2793049
chr1	18249365	18249686	69.4976532
chr1	18311045	18311383	59.27603428
chr1	18325432	18325748	27.50229763
chr1	18427006	18427326	155.9207013
chr1	18543927	18544247	18.04662221
chr1	18558538	18558919	45.79397756
chr1	18561240	18561616	66.31250572
chr1	18626236	18626564	46.49570407
chr1	18882913	18883249	39.7128702
chr1	18902094	18902414	151.913349
chr1	18907945	18908274	75.67928548
chr1	18923999	18924182	261.4018606
chr1	19007882	19008233	53.19211918
chr1	19147355	19147796	287.140385
chr1	19201820	19201989	247.5570305
chr1	19210695	19210913	300.2439011
chr1	19233519	19233968	215.4809498
chr1	19239600	19239880	461.4656175
chr1	19248029	19248345	18.91146634
chr1	19248867	19249191	33.93945217
chr1	19276545	19276932	42.65638215
chr1	19299014	19299335	66.02260658
chr1	19338827	19339147	27.4994541
chr1	19422742	19423079	35.15483565
chr1	19440140	19440470	71.04477814
chr1	19506047	19506377	42.18679461
chr1	19558968	19559297	48.7971425
chr1	19567833	19568028	290.6644427
chr1	19668048	19668265	269.0010189
chr1	19670929	19671113	237.7516699
chr1	19700707	19701171	43.83378838
chr1	19717904	19718078	255.2041278
chr1	19722222	19722542	16.34961388
chr1	19724962	19725305	152.20529
chr1	19731705	19732063	71.7239983
chr1	19766315	19766635	35.97324395
chr1	19772229	19772560	91.21800484
chr1	19814231	19814566	117.3610227
chr1	19908775	19909151	59.94483915
chr1	19969539	19969894	42.27259301
chr1	19975246	19975590	90.45325379
chr1	19977668	19977988	196.6696769
chr1	19980288	19980459	266.4270451
chr1	19986423	19986879	196.191327
chr1	19988254	19988610	98.44383859
chr1	20031117	20031314	275.72689
chr1	20042110	20042426	212.0751748
chr1	20088704	20089024	183.107175
chr1	20125968	20126308	61.48682341
chr1	20137750	20138095	130.8065761
chr1	20208668	20209134	248.4053989
chr1	20244567	20244774	273.403779
chr1	20301342	20301588	389.9443876
chr1	20325366	20325682	23.63687944
chr1	20427522	20427677	220.1079158
chr1	20478912	20479385	252.4934327
chr1	20491051	20491403	35.88798421
chr1	20491951	20492271	50.07528687
chr1	20521758	20521931	212.7048699
chr1	20539361	20539681	163.6222175
chr1	20543153	20543477	58.10470332
chr1	20559905	20560233	66.29299175
chr1	20656302	20656638	27.87229437
chr1	20688377	20688574	259.2203755
chr1	20693736	20693894	185.005218
chr1	20703512	20703649	213.8632416
chr1	20757016	20757173	227.5769572
chr1	20760597	20760917	14.81177739
chr1	20795932	20796252	18.89346015
chr1	20810380	20810807	28.4276073
chr1	20820360	20820588	381.3257786
chr1	20848890	20849102	321.1804497
chr1	20901825	20901999	247.5350413
chr1	20913759	20914079	16.12157112
chr1	20959765	20960002	316.6106165
chr1	20966733	20966893	209.0317293
chr1	20987862	20988195	94.45994068
chr1	21023003	21023169	186.164724
chr1	21023367	21023683	108.9369404
chr1	21028944	21029274	69.13059889
chr1	21054511	21054831	17.76494774
chr1	21059557	21059877	31.74525251
chr1	21308457	21308787	44.56269572
chr1	21521701	21522021	197.8781055
chr1	21543367	21543721	160.7340703
chr1	21544365	21544732	62.86666099
chr1	21558585	21558700	162.9715495
chr1	21571499	21571836	63.05844146
chr1	21581797	21581982	243.2648727
chr1	21596761	21596988	333.0096795
chr1	21629214	21629534	20.26859598
chr1	21645865	21646185	27.52916103
chr1	21648436	21648756	18.12192055
chr1	21661287	21661496	275.8787068
chr1	21668068	21668388	18.7364353
chr1	21695041	21695284	398.541681
chr1	21697118	21697306	256.5291385
chr1	21710394	21710710	13.26293846
chr1	21795149	21795482	63.37747991
chr1	21815216	21815536	21.33890306
chr1	21817327	21817643	211.2108677
chr1	21835525	21835860	81.7412099
chr1	21861342	21861669	37.85967737
chr1	21866352	21866672	24.33766706
chr1	21900575	21900899	143.0674181
chr1	21922064	21922384	182.4138096
chr1	21985684	21985872	210.0457375
chr1	22029792	22030122	84.28446497
chr1	22108901	22109271	48.73719434
chr1	22140999	22141329	84.77805318
chr1	22228000	22228320	28.57216282
chr1	22266137	22266478	106.2597297
chr1	22290559	22290739	254.9823027
chr1	22331702	22332105	52.43972445
chr1	22345787	22346113	92.25469198
chr1	22349387	22349743	56.02365921
chr1	22432223	22432407	213.6143039
chr1	22458405	22458728	125.4055571
chr1	22534817	22535137	16.46160262
chr1	22602434	22602619	208.2201976
chr1	22643787	22644126	58.79108364
chr1	22743175	22743381	347.0039838
chr1	22746972	22747288	203.6875837
chr1	22965789	22966109	14.25498718
chr1	22968621	22968780	229.2348912
chr1	22984962	22985282	18.35223617
chr1	22992247	22992595	67.10656422
chr1	23000655	23000975	191.4127741
chr1	23031036	23031218	240.0187627
chr1	23035753	23036073	20.63848383
chr1	23058368	23058704	78.43427683
chr1	23076066	23076386	17.6213354
chr1	23188670	23188845	249.7317096
chr1	23215791	23215964	196.0407372
chr1	23256913	23257070	226.8799994
chr1	23290800	23290923	174.0953387
chr1	23302994	23303174	233.3356178
chr1	23345670	23345990	39.41700472
chr1	23407841	23408244	28.34474916
chr1	23425289	23425502	288.6184535
chr1	23505481	23505801	24.88915845
chr1	23511159	23511512	138.8707434
chr1	23543210	23543562	65.76597316
chr1	23730525	23730714	272.9933252
chr1	23748167	23748487	25.85745941
chr1	23823617	23823827	259.5383954
chr1	23866392	23866593	283.2212211
chr1	23871273	23871470	271.5829937
chr1	23881439	23881792	37.16830917
chr1	23892807	23893127	23.2048233
chr1	23961538	23961728	247.6591369
chr1	23963998	23964193	256.3558314
chr1	23984282	23984445	242.1042127
chr1	23991746	23992068	59.18202661
chr1	24018018	24018338	186.311357
chr1	24045001	24045354	104.3101916
chr1	24072047	24072381	60.69425212
chr1	24077906	24078052	179.507359
chr1	24098691	24098916	325.6346982
chr1	24125058	24125378	17.25274293
chr1	24130687	24131007	22.72457949
chr1	24136277	24136448	200.1412004
chr1	24137284	24137619	121.1127409
chr1	24181099	24181457	37.7782964
chr1	24194827	24195032	297.1822451
chr1	24243329	24243649	128.0884963
chr1	24275623	24275955	81.43069814
chr1	24285386	24285710	63.18521362
chr1	24306656	24306993	58.6669707
chr1	24354613	24354935	87.27819731
chr1	24397421	24397876	243.7270052
chr1	24439043	24439369	92.51688084
chr1	24477034	24477196	193.7029953
chr1	24481914	24482234	20.76489903
chr1	24484427	24484747	18.5905121
chr1	24525855	24526039	244.0732485
chr1	24528435	24528628	220.8924247
chr1	24621170	24621538	35.05059033
chr1	24635175	24635500	42.86844232
chr1	24711666	24712038	104.8080756
chr1	24716587	24716907	220.5105538
chr1	24717846	24718062	316.269626
chr1	24718904	24719074	179.3619362
chr1	24741888	24742224	123.8356947
chr1	24764922	24765242	15.32350021
chr1	24853679	24854029	98.8715554
chr1	24868476	24868830	80.32127699
chr1	24913732	24914055	147.7175642
chr1	24920027	24920347	74.5616429
chr1	24961724	24962087	115.3349003
chr1	25015127	25015313	284.3692318
chr1	25071303	25071623	14.91514202
chr1	25157186	25157529	131.7665064
chr1	25161441	25161778	38.53010324
chr1	25174481	25174688	263.3375988
chr1	25176209	25176529	16.32930915
chr1	25224615	25224931	186.9508982
chr1	25235975	25236360	115.332041
chr1	25258336	25258652	13.722253
chr1	25258774	25259094	54.87067412
chr1	25363678	25363998	120.1582757
chr1	25364359	25364679	20.02075587
chr1	25365700	25366020	19.03376028
chr1	25428006	25428217	339.8973879
chr1	25531360	25531687	113.0377502
chr1	25566368	25566684	161.228272
chr1	25663606	25663926	16.98512878
chr1	25729298	25729840	60.05824053
chr1	25813081	25813439	34.21812825
chr1	25814069	25814452	56.15348224
chr1	25828234	25828554	27.9563116
chr1	25830312	25830646	41.354971
chr1	25846980	25847300	179.7245215
chr1	25893077	25893422	44.39638166
chr1	25894841	25895340	27.7331977
chr1	25899348	25899499	174.1250767
chr1	25935092	25935428	146.7497082
chr1	25937399	25937734	77.26945317
chr1	25942596	25942923	40.2771523
chr1	25945590	25945910	192.6941843
chr1	26019099	26019432	69.22394094
chr1	26021065	26021385	49.64849429
chr1	26021675	26021997	80.8239571
chr1	26027138	26027458	18.20309789
chr1	26070625	26070958	121.0677617
chr1	26123414	26123575	223.5354924
chr1	26124506	26124838	101.6780986
chr1	26137405	26137633	280.8944603
chr1	26163773	26164089	20.9401491
chr1	26201607	26201927	16.6310977
chr1	26215976	26216316	35.93333894
chr1	26221925	26222185	357.0720181
chr1	26231463	26231779	15.19108322
chr1	26324696	26324926	369.6253637
chr1	26362528	26362738	309.8041947
chr1	26431469	26431789	232.6470256
chr1	26471648	26471968	161.3934253
chr1	26490664	26491026	87.19032835
chr1	26496228	26496405	230.9797872
chr1	26560358	26560533	239.344335
chr1	26560820	26561145	51.5759283
chr1	26561529	26561849	23.56068363
chr1	26602108	26602309	211.2533653
chr1	26606045	26606373	96.77071397
chr1	26611555	26611903	151.9941797
chr1	26612347	26612682	58.26388592
chr1	26648128	26648302	236.2839817
chr1	26690389	26690592	292.3455389
chr1	26718066	26718254	293.1584732
chr1	26722902	26723018	139.397025
chr1	26743631	26743814	233.9526894
chr1	26796807	26797137	102.5307496
chr1	26826785	26826926	202.8500666
chr1	26864470	26864801	61.28436375
chr1	26865208	26865528	103.9592783
chr1	26868346	26868666	24.05847006
chr1	26910655	26910975	15.3696158
chr1	26924072	26924398	86.76436382
chr1	26928871	26929197	140.1405173
chr1	26946796	26946939	178.9543839
chr1	27004010	27004379	67.76061658
chr1	27018907	27019265	35.54804659
chr1	27045725	27046058	33.24220959
chr1	27115736	27115936	271.4955585
chr1	27136616	27136795	176.5815907
chr1	27152915	27153243	72.92854439
chr1	27177775	27178095	14.26945947
chr1	27179683	27179848	233.716785
chr1	27187690	27188016	45.65950105
chr1	27189240	27189560	29.31402334
chr1	27204476	27204815	122.8203242
chr1	27213643	27213986	67.13169563
chr1	27293471	27293672	276.4950652
chr1	27324205	27324402	259.4516627
chr1	27371098	27371301	317.4274232
chr1	27372428	27372748	239.1471078
chr1	27396854	27397174	16.37092625
chr1	27423981	27424178	301.079299
chr1	27429247	27429456	272.2603294
chr1	27435590	27435940	39.33320772
chr1	27438566	27438904	104.9295857
chr1	27481603	27481774	233.6380416
chr1	27524531	27524703	197.4606437
chr1	27611228	27611544	150.2946146
chr1	27623306	27623452	142.5718674
chr1	27627354	27627564	344.2242588
chr1	27659393	27659541	180.4242831
chr1	27684023	27684339	187.3074509
chr1	27692934	27693285	81.50279169
chr1	27695391	27695737	63.08566589
chr1	27699428	27699748	34.64414217
chr1	27714923	27715243	220.2826708
chr1	27718731	27719051	134.9677739
chr1	27719307	27719631	54.14715835
chr1	27721957	27722159	263.2448443
chr1	27728845	27729174	122.4585964
chr1	27729507	27729827	37.21819706
chr1	27743024	27743344	188.6749267
chr1	27757796	27758112	13.1833954
chr1	27823291	27823655	77.98854546
chr1	27849582	27849917	67.89654519
chr1	27873779	27874099	17.69792373
chr1	27883314	27883501	220.0109079
chr1	27895030	27895387	80.8733556
chr1	27901815	27902173	69.1741139
chr1	27932332	27932652	28.92038716
chr1	27932960	27933138	250.1995384
chr1	27935225	27935662	240.0370255
chr1	27942995	27943315	21.2933864
chr1	27970493	27970676	230.8196554
chr1	27989779	27989942	217.4769062
chr1	27995689	27996207	266.8148739
chr1	27998726	27999054	79.68164566
chr1	28046106	28046440	85.54534021
chr1	28052116	28052436	64.76173974
chr1	28184616	28184842	366.9530618
chr1	28266844	28267177	82.98746828
chr1	28286553	28286878	111.3934502
chr1	28306121	28306513	70.8922679
chr1	28417726	28418046	236.1793847
chr1	28535406	28535726	188.9376266
chr1	28575065	28575255	288.3375906
chr1	28686184	28686506	137.8257034
chr1	28736249	28736588	44.59183616
chr1	28844587	28844787	261.4568675
chr1	28907746	28908066	30.79318658
chr1	28929482	28929609	184.1041845
chr1	28967291	28967648	34.16470363
chr1	28969556	28969880	47.47330808
chr1	28975559	28975879	17.8746512
chr1	28980401	28980756	31.63641454
chr1	29063174	29063334	236.7966285
chr1	29083399	29083719	14.43618958
chr1	29111696	29111882	214.2830688
chr1	29203786	29203984	291.2240681
chr1	29208624	29208859	308.5005203
chr1	29220253	29220573	85.1629218
chr1	29360393	29360724	89.03818885
chr1	29443936	29444252	25.87406817
chr1	29447707	29448068	91.11636437
chr1	29450959	29451308	143.3547045
chr1	29508393	29508709	163.3677456
chr1	29524042	29524397	90.97741991
chr1	29529452	29529658	321.6543965
chr1	29557470	29557786	20.18160828
chr1	29562788	29563104	171.2254906
chr1	29566817	29567133	27.2004175
chr1	29572315	29572655	78.32705972
chr1	29658724	29659067	62.85023804
chr1	29667447	29667774	106.459596
chr1	29668495	29668811	16.36330143
chr1	29706013	29706355	97.9361191
chr1	29723278	29723594	20.15455013
chr1	29742879	29743195	16.57644668
chr1	29780038	29780369	45.11306144
chr1	29839816	29840136	141.0960573
chr1	30129347	30129678	61.98906032
chr1	30170858	30171178	159.2986773
chr1	30176455	30176667	234.6415555
chr1	30179872	30180239	74.82429513
chr1	30186748	30187105	28.88308693
chr1	30265880	30266200	189.1905341
chr1	30321963	30322283	65.10792719
chr1	30385276	30385599	49.20042325
chr1	30558818	30559167	149.3192278
chr1	30560347	30560685	42.00693148
chr1	30578968	30579326	66.70545442
chr1	30584356	30584676	116.0834344
chr1	30705133	30705449	16.28391487
chr1	30826491	30826807	37.33609104
chr1	30853320	30853500	209.2220438
chr1	31181054	31181249	285.8106961
chr1	31188093	31188449	70.28597832
chr1	31192146	31192329	252.9269242
chr1	31250680	31251040	34.58353136
chr1	31252526	31252728	252.426976
chr1	31255276	31255430	166.2825698
chr1	31255716	31256032	34.45845414
chr1	31274649	31274858	258.2857324
chr1	31331293	31331609	13.71684563
chr1	31349689	31350009	14.58124706
chr1	31384305	31384486	249.2724838
chr1	31402247	31402567	157.2155657
chr1	31450113	31450433	15.36132492
chr1	31455877	31456193	36.28145806
chr1	31600177	31600493	14.71826698
chr1	31628140	31628470	42.76034922
chr1	31635633	31635802	223.9810369
chr1	31654327	31654842	232.5365412
chr1	31655351	31655683	82.77988359
chr1	31656911	31657080	209.3031834
chr1	31658527	31658853	53.28102311
chr1	31769452	31769782	31.42433877
chr1	31807898	31808260	98.9453012
chr1	31867555	31867764	247.3726795
chr1	31869480	31869811	93.8260029
chr1	31874132	31874461	36.12477511
chr1	31894259	31894598	104.9231763
chr1	31895661	31895864	322.5668252
chr1	31932874	31933194	23.01591611
chr1	32014572	32014760	242.0853673
chr1	32029744	32029935	245.4885888
chr1	32053387	32053713	99.64651124
chr1	32059688	32059884	316.782072
chr1	32083780	32084279	172.8957415
chr1	32098739	32099077	90.67247134
chr1	32129524	32129698	223.94853
chr1	32135729	32136049	30.4643174
chr1	32149646	32149991	55.65855719
chr1	32170794	32171121	65.9775201
chr1	32173383	32173714	38.15095938
chr1	32179947	32180274	77.57141385
chr1	32181318	32181512	261.3403596
chr1	32211317	32211501	247.859753
chr1	32228223	32228581	102.2267815
chr1	32230782	32231143	65.05923948
chr1	32237728	32238076	35.64563677
chr1	32254897	32255081	281.3724798
chr1	32281608	32281813	242.3748428
chr1	32403825	32404148	91.11744192
chr1	32405425	32405756	55.33907268
chr1	32421689	32422023	104.6448416
chr1	32429774	32430007	406.9677782
chr1	32443334	32443654	69.5941869
chr1	32469172	32469492	151.9695169
chr1	32529011	32529335	103.8660863
chr1	32538088	32538404	13.85383627
chr1	32538901	32539217	19.1203822
chr1	32574969	32575292	114.811358
chr1	32599067	32599387	53.26974346
chr1	32661770	32662090	14.30399367
chr1	32681324	32681447	193.9145661
chr1	32689380	32689700	17.46233593
chr1	32705982	32706302	21.13769832
chr1	32707066	32707386	16.07570054
chr1	32713880	32714049	212.9743259
chr1	32782105	32782446	105.84445
chr1	32800732	32801052	192.1109779
chr1	32816710	32817056	73.19254236
chr1	32827706	32828041	69.5401836
chr1	32866502	32866712	282.6798322
chr1	32879657	32879807	202.6304388
chr1	32913935	32914255	165.3952111
chr1	32936663	32936983	19.73678583
chr1	32986100	32986299	281.5414163
chr1	33077681	33078035	42.78501899
chr1	33085712	33086032	16.18371036
chr1	33177812	33178075	382.3882412
chr1	33207033	33207355	108.0500681
chr1	33238690	33238875	269.4730373
chr1	33252509	33252884	64.60968935
chr1	33293955	33294275	17.94663423
chr1	33338355	33338503	203.2291555
chr1	33342245	33342561	240.2446877
chr1	33352209	33352525	161.147816
chr1	33358478	33358856	106.4869709
chr1	33399044	33399364	115.2383952
chr1	33472937	33473085	168.8638078
chr1	33516171	33516487	13.2757138
chr1	33520751	33521274	184.8837812
chr1	33552060	33552225	199.6464852
chr1	33560672	33560893	306.3486387
chr1	33565245	33565581	84.1564544
chr1	33577608	33577934	68.81024474
chr1	33585503	33585823	26.22944221
chr1	33592854	33593085	319.341566
chr1	33603429	33603777	83.74248212
chr1	33613536	33613857	133.6245582
chr1	33684304	33684626	154.9298541
chr1	33761181	33761353	287.3163029
chr1	33761692	33762012	19.90644824
chr1	33764357	33764560	278.8628798
chr1	33833449	33833663	313.1290312
chr1	33895921	33896237	30.05594114
chr1	33896534	33896854	32.25082072
chr1	33921535	33921688	208.9846283
chr1	33936169	33936362	270.5664239
chr1	33966171	33966529	43.90285232
chr1	34078583	34078756	252.5569137
chr1	34090568	34090890	71.40435646
chr1	34098695	34098929	409.4543992
chr1	34100480	34100796	153.5787733
chr1	34106727	34107050	112.4878754
chr1	34119903	34120259	114.2378365
chr1	34149527	34149843	15.78409647
chr1	34201258	34201594	70.54702721
chr1	34341486	34341813	44.43168181
chr1	34479617	34479966	128.0452574
chr1	34579514	34579845	51.66042696
chr1	34628844	34629041	264.4105392
chr1	34885335	34885661	31.7034042
chr1	34925858	34926178	29.37918764
chr1	35012641	35012964	28.35893143
chr1	35057827	35058143	14.87128929
chr1	35063582	35063795	289.514683
chr1	35147121	35147441	198.9092877
chr1	35208398	35208568	254.8355516
chr1	35252142	35252337	242.8927435
chr1	35253710	35254051	36.72490508
chr1	35318313	35318602	374.0794632
chr1	35325415	35325602	264.3864113
chr1	35332013	35332209	267.5129713
chr1	35362256	35362572	15.72339395
chr1	35667807	35667970	228.7637674
chr1	35686603	35686948	57.24455616
chr1	35764156	35764486	56.42427981
chr1	35916751	35916915	240.7989838
chr1	35920385	35920701	14.98607321
chr1	36010649	36010969	28.18992275
chr1	36030354	36030512	178.6448089
chr1	36034626	36034787	221.4243771
chr1	36181172	36181366	269.4099777
chr1	36192526	36192728	243.7465532
chr1	36234877	36235197	14.20170297
chr1	36240365	36240556	231.4114534
chr1	36323533	36323849	17.13868777
chr1	36348587	36348770	245.8864775
chr1	36554271	36554508	326.2948671
chr1	36562592	36562912	16.0241625
chr1	36565295	36565468	231.8386399
chr1	36600344	36600686	162.5214657
chr1	36615168	36615397	346.0255811
chr1	36626720	36627048	80.02050925
chr1	36641905	36642225	14.17771999
chr1	36653841	36654057	323.9418606
chr1	36683243	36683579	53.35833747
chr1	36690405	36690748	82.21213928
chr1	36751077	36751397	159.538404
chr1	36765471	36765842	121.1296574
chr1	36808307	36808675	151.6749226
chr1	36816843	36817163	15.44614232
chr1	36832050	36832370	42.90616797
chr1	36834706	36834892	255.1996586
chr1	36851696	36852016	14.66032211
chr1	36886483	36886702	314.6261005
chr1	36915475	36915802	41.83916069
chr1	36982043	36982192	196.1280121
chr1	37019439	37019773	101.5976016
chr1	37041758	37041898	208.0201061
chr1	37074890	37075219	96.72390797
chr1	37116165	37116355	234.0070269
chr1	37169333	37169649	197.7161653
chr1	37329818	37330138	25.62149487
chr1	37642901	37643221	19.71935257
chr1	37789400	37789725	98.93906116
chr1	37899981	37900192	266.6146196
chr1	37920518	37920736	310.7228932
chr1	37953053	37953270	360.4033394
chr1	37974782	37975132	37.24296734
chr1	37980264	37980580	118.5246487
chr1	38027432	38027748	135.6474089
chr1	38068728	38069048	158.9384829
chr1	38148139	38148311	214.9009844
chr1	38157903	38158219	154.0639762
chr1	38171052	38171372	15.43640698
chr1	38276822	38276995	234.7701287
chr1	38325857	38326038	251.5968121
chr1	38341557	38341877	14.7615025
chr1	38356073	38356393	32.57952898
chr1	38384966	38385315	84.54820521
chr1	38440718	38441041	96.36776192
chr1	38455719	38455963	423.4148046
chr1	38479878	38480216	29.68247369
chr1	38484618	38484938	131.2133987
chr1	38492316	38492659	137.6284465
chr1	38503365	38503693	51.08973111
chr1	38537590	38537933	51.42855633
chr1	38604100	38604436	40.89358987
chr1	38955478	38955827	67.75617885
chr1	39052756	39053082	118.756892
chr1	39073969	39074289	33.33450143
chr1	39283856	39284178	115.0259531
chr1	39300950	39301271	187.6746736
chr1	39558137	39558298	210.4526114
chr1	39564438	39564602	206.352903
chr1	39568218	39568538	185.1578348
chr1	39595167	39595501	61.07482894
chr1	39598806	39599142	39.18604446
chr1	39626440	39626756	20.30409104
chr1	39638827	39639147	14.85733931
chr1	39649365	39649688	39.43544496
chr1	39657318	39657638	161.8762988
chr1	39658191	39658520	79.43185165
chr1	39670040	39670368	125.5137175
chr1	39724355	39724675	169.6420791
chr1	39731954	39732270	13.26723256
chr1	39853214	39853553	85.51927164
chr1	39876688	39876847	250.0698463
chr1	39967374	39967694	14.55029143
chr1	39972889	39973214	44.05172877
chr1	40004961	40005152	280.5864543
chr1	40042471	40042815	118.8901353
chr1	40071933	40072091	197.8465117
chr1	40075305	40075647	104.088799
chr1	40105535	40105855	63.16840808
chr1	40119295	40119451	233.5744869
chr1	40123728	40124056	183.1224114
chr1	40138295	40138662	39.90537376
chr1	40167537	40167857	18.86649219
chr1	40185715	40186121	59.64368995
chr1	40264940	40265260	29.06406477
chr1	40265400	40265716	197.8201964
chr1	40282550	40282720	209.0421767
chr1	40367915	40368244	112.440417
chr1	40385196	40385523	93.41061303
chr1	40439243	40439471	330.0535661
chr1	40497996	40498316	139.4129713
chr1	40542773	40543093	16.20513579
chr1	40544212	40544532	154.2535501
chr1	40550387	40550707	135.0037594
chr1	40562892	40563226	39.33323794
chr1	40609787	40609927	185.1822458
chr1	40618709	40619029	156.1301491
chr1	40627347	40627663	14.71936464
chr1	40648702	40649041	70.60220426
chr1	40771164	40771512	37.04375427
chr1	40781033	40781236	272.2021048
chr1	40804447	40804678	340.2017463
chr1	40870557	40870877	146.3325575
chr1	40904137	40904458	132.8067222
chr1	40998542	40998867	112.1905354
chr1	41057870	41058233	62.02809816
chr1	41078035	41078213	241.2949177
chr1	41096198	41096527	67.74356685
chr1	41115723	41116043	22.73011319
chr1	41134658	41134856	261.9581572
chr1	41239883	41240204	134.8854901
chr1	41248293	41248682	43.12306108
chr1	41314273	41314484	308.8802251
chr1	41315772	41315963	228.7607052
chr1	41321213	41321538	32.89419895
chr1	41328163	41328483	17.6246992
chr1	41414594	41414933	114.3927503
chr1	41418245	41418447	261.4539989
chr1	41444839	41445196	35.32330577
chr1	41469453	41469783	135.8725978
chr1	41487660	41488007	44.82898411
chr1	41488941	41489310	65.65865245
chr1	41503836	41504156	23.04139673
chr1	41588799	41589131	119.2656835
chr1	41705955	41706275	59.24842968
chr1	41728696	41729016	15.21817129
chr1	41733914	41734121	321.4481237
chr1	41748460	41748633	210.3931148
chr1	41779318	41779682	103.6420153
chr1	41788613	41788933	15.17623519
chr1	41796980	41797300	16.85295729
chr1	41826722	41827042	41.82476508
chr1	41882840	41883036	248.7788528
chr1	41889124	41889444	15.47040934
chr1	41898470	41898703	287.3269937
chr1	41909909	41910271	39.96900381
chr1	41941876	41942192	13.41406448
chr1	41949961	41950281	23.55576214
chr1	41957944	41958280	95.39425899
chr1	41969470	41969786	15.80616554
chr1	41979071	41979496	34.96651308
chr1	41981856	41982027	241.1913162
chr1	42039838	42040053	311.2839508
chr1	42044651	42044997	68.51190231
chr1	42065624	42065955	125.4357359
chr1	42261077	42261417	74.82870792
chr1	42277666	42277994	158.809901
chr1	42357309	42357625	14.67113282
chr1	42384367	42384687	19.87632963
chr1	42501212	42501574	38.57442353
chr1	42612623	42612810	229.6797201
chr1	42639081	42639297	314.2366569
chr1	42642627	42642954	186.8026301
chr1	42780137	42780469	44.74756918
chr1	42799761	42800077	14.45766114
chr1	42809959	42810280	62.05804796
chr1	42869693	42870013	15.03614088
chr1	43043585	43043927	71.19231288
chr1	43123816	43124136	23.32886805
chr1	43201817	43202182	68.09561764
chr1	43212832	43213170	117.5619086
chr1	43222662	43222982	139.4795225
chr1	43229871	43230224	38.99307202
chr1	43231567	43231887	156.7360689
chr1	43243567	43243887	180.8572513
chr1	43312120	43312444	91.90208766
chr1	43379127	43379331	243.7785781
chr1	43388623	43388964	163.8166805
chr1	43396698	43397045	110.1140301
chr1	43423959	43424279	17.91221651
chr1	43539397	43539560	240.9382586
chr1	43609299	43609629	61.89395175
chr1	43693003	43693202	293.3307798
chr1	43703766	43704086	185.9634153
chr1	43782567	43782895	40.67395388
chr1	43823755	43824286	68.01287657
chr1	43833892	43834231	53.12936186
chr1	43880321	43880669	132.1290453
chr1	43920130	43920446	13.29114446
chr1	43994858	43995068	312.6523232
chr1	44020124	44020444	150.3951693
chr1	44056069	44056389	14.58668765
chr1	44119066	44119410	71.81920188
chr1	44170566	44170886	35.88347686
chr1	44229199	44229388	286.2377589
chr1	44396171	44396491	21.36584592
chr1	44399906	44400238	129.9650249
chr1	44400501	44400696	211.348504
chr1	44412085	44412406	133.9174933
chr1	44435698	44436018	15.2616833
chr1	44440332	44440686	36.00827801
chr1	44460490	44460810	51.64545457
chr1	44468295	44468678	38.02922916
chr1	44471383	44471618	361.342088
chr1	44487500	44487820	22.24881777
chr1	44496342	44496704	37.89060615
chr1	44501614	44501930	16.91776865
chr1	44502368	44502496	186.2625443
chr1	44513472	44513618	224.1868199
chr1	44557876	44558230	63.48220128
chr1	44569110	44569430	38.42195373
chr1	44683473	44683674	292.9368431
chr1	44685862	44686182	18.2162459
chr1	44703832	44704157	63.59021509
chr1	44705180	44705500	35.01803742
chr1	44760406	44760722	123.8110439
chr1	44780122	44780442	14.67220607
chr1	44783951	44784271	177.5271488
chr1	44843879	44844199	149.6846913
chr1	44966289	44966660	40.44363954
chr1	45037766	45038092	41.69789489
chr1	45060915	45061098	263.0769054
chr1	45073882	45074224	35.71625705
chr1	45075136	45075464	140.4545684
chr1	45118610	45118835	363.3991102
chr1	45121325	45121479	210.9086903
chr1	45142833	45143153	102.0483832
chr1	45173595	45173915	115.7464765
chr1	45180717	45180917	268.8503172
chr1	45195027	45195206	224.3706281
chr1	45197041	45197228	225.2255607
chr1	45251837	45252055	313.7228779
chr1	45259363	45259689	103.7104893
chr1	45265428	45265602	248.7131003
chr1	45274952	45275272	14.74539519
chr1	45301598	45301798	241.9320316
chr1	45390768	45391091	77.61749446
chr1	45480234	45480415	263.8735003
chr1	45484417	45484577	234.9733276
chr1	45765997	45766317	181.8357774
chr1	45769641	45769957	158.3127627
chr1	45825493	45825813	139.7730128
chr1	45826714	45827030	18.12040805
chr1	45958813	45959164	86.71567516
chr1	45974115	45974435	16.31655716
chr1	45978274	45978590	161.0743376
chr1	46016151	46016467	16.35951092
chr1	46035808	46036036	355.319144
chr1	46049855	46050171	15.41499507
chr1	46216368	46216688	23.10020714
chr1	46309327	46309647	19.40988926
chr1	46347302	46347622	145.4019389
chr1	46501658	46501978	18.78111396
chr1	46502787	46503012	357.6946802
chr1	46645286	46645494	311.6924704
chr1	46663663	46663983	24.43721771
chr1	46689225	46689454	310.0716206
chr1	46710587	46710911	46.12250212
chr1	46713811	46714131	24.76177562
chr1	46767731	46768051	24.29287825
chr1	46769365	46769685	16.72589371
chr1	46799188	46799508	20.48332394
chr1	46806379	46806512	227.8174362
chr1	46807751	46808082	55.1685606
chr1	46813851	46814053	265.2509045
chr1	46872074	46872251	219.6750263
chr1	46877691	46878011	27.80784353
chr1	46879301	46879639	50.17367376
chr1	46908353	46908579	223.8625627
chr1	46912604	46912758	207.8982114
chr1	46943171	46943368	258.0339664
chr1	46993769	46993992	318.2040772
chr1	46994246	46994562	18.73961459
chr1	46998490	46998810	147.1720963
chr1	47000787	47001133	35.57213263
chr1	47013662	47014003	120.199925
chr1	47069667	47070019	41.37927741
chr1	47088164	47088486	105.4903395
chr1	47158049	47158369	29.1383132
chr1	47190998	47191193	283.4131602
chr1	47201442	47201768	65.44664183
chr1	47213392	47213712	128.4669918
chr1	47341711	47342123	33.79465898
chr1	47343861	47344184	47.59576832
chr1	47555052	47555402	35.99173628
chr1	47609377	47609697	28.1352288
chr1	47639533	47639853	81.21002209
chr1	47641093	47641310	309.7245569
chr1	47644893	47645093	294.7882194
chr1	47658611	47658844	318.4709123
chr1	47728533	47728869	141.9766252
chr1	47799145	47799465	14.50693977
chr1	47799862	47800249	50.16898241
chr1	47854531	47854694	222.956071
chr1	47890172	47890366	240.3517801
chr1	47898136	47898331	235.630699
chr1	47902172	47902421	371.2921333
chr1	47903508	47903643	192.6740641
chr1	47915575	47915939	62.17121222
chr1	47993351	47993672	34.83314292
chr1	47995192	47995531	83.8850442
chr1	48035543	48035874	117.3333701
chr1	48169957	48170277	14.34491625
chr1	48175232	48175558	53.93807095
chr1	48176253	48176460	342.860812
chr1	48190656	48190976	15.36154785
chr1	48192040	48192194	247.6669953
chr1	48204393	48204516	161.9442596
chr1	48221118	48221448	53.71692096
chr1	48463364	48463551	266.2593438
chr1	48526870	48527190	93.69145362
chr1	48559359	48559697	100.878126
chr1	48575176	48575351	226.846569
chr1	48667937	48668102	207.6229391
chr1	48668996	48669344	88.25232929
chr1	48702533	48702880	111.0857174
chr1	48822589	48822905	18.23663129
chr1	48916160	48916476	15.39390272
chr1	48963846	48964054	285.877912
chr1	48964210	48964549	77.7016596
chr1	48996460	48996776	151.4689614
chr1	49038331	49038676	79.43996147
chr1	49143018	49143351	123.9347719
chr1	49154043	49154372	45.90914088
chr1	49162882	49163041	231.7216051
chr1	49283217	49283544	133.5244114
chr1	49336305	49336684	30.59373822
chr1	49381807	49382127	19.90505938
chr1	49382244	49382567	47.49222523
chr1	50737678	50738027	36.76855699
chr1	50798695	50799011	192.3399525
chr1	50799251	50799567	122.889331
chr1	50814467	50814629	233.6664519
chr1	50834142	50834462	155.7620724
chr1	50835516	50835836	20.62074592
chr1	50884976	50885296	18.26718005
chr1	50891392	50891712	14.61423782
chr1	51071190	51071519	117.6334812
chr1	51086267	51086587	75.39485293
chr1	51169729	51170049	177.4382968
chr1	51201090	51201662	60.8005439
chr1	51215692	51216013	62.91901182
chr1	51240472	51240792	122.8988934
chr1	51339054	51339440	89.9940149
chr1	51395076	51395396	30.93943106
chr1	51426029	51426349	18.88775179
chr1	51433694	51434074	69.50051969
chr1	51510560	51510880	14.25287911
chr1	51524465	51524785	91.50876587
chr1	51554196	51554512	20.1083069
chr1	51655200	51655369	247.1622003
chr1	51657910	51658230	171.9793345
chr1	51762572	51762759	271.7792665
chr1	51779114	51779434	20.57825115
chr1	52000691	52001011	210.8816614
chr1	52034849	52035165	15.98646981
chr1	52093370	52093697	99.60294605
chr1	52234683	52235003	186.7499941
chr1	52362544	52362864	178.6454409
chr1	52391895	52392216	102.883001
chr1	52402243	52402586	46.5105155
chr1	52468051	52468262	279.6282312
chr1	52593134	52593454	152.8468876
chr1	52607552	52607868	160.0515842
chr1	52761976	52762296	182.9945748
chr1	52796209	52796529	14.29260687
chr1	52814342	52814696	70.63355848
chr1	52831651	52831971	15.3531656
chr1	52834002	52834380	28.30019907
chr1	52870428	52870787	169.8512187
chr1	53018355	53018675	18.94112942
chr1	53094784	53095104	14.55580402
chr1	53132031	53132351	21.35022233
chr1	53151998	53152123	175.2754215
chr1	53156078	53156398	20.87261523
chr1	53166582	53166902	78.9940932
chr1	53213787	53214121	38.43873325
chr1	53291585	53291905	17.78858515
chr1	53308267	53308614	35.25199913
chr1	53370532	53370860	61.77074964
chr1	53387288	53387608	151.7020848
chr1	53528249	53528634	32.56954596
chr1	53603413	53603733	14.93113457
chr1	53638412	53638738	54.08829625
chr1	53642469	53642796	39.50133747
chr1	53647719	53648035	184.2945838
chr1	53651402	53651735	96.95280302
chr1	53720776	53721096	25.73852438
chr1	53731748	53732068	14.39674018
chr1	53744009	53744159	217.7803228
chr1	53787063	53787383	19.01479324
chr1	53859098	53859250	204.3859197
chr1	53910261	53910581	111.8353251
chr1	53915929	53916258	31.27535856
chr1	53935115	53935435	14.27789363
chr1	53935749	53936065	220.3341675
chr1	53939163	53939501	51.59746243
chr1	53951222	53951410	252.1352718
chr1	54007476	54007797	95.80781814
chr1	54147807	54148127	28.15967964
chr1	54181163	54181483	95.99253385
chr1	54220401	54220721	209.0817607
chr1	54277290	54277610	19.74675751
chr1	54292062	54292385	61.91721311
chr1	54303992	54304308	15.37319433
chr1	54326573	54326893	183.3842776
chr1	54344204	54344524	131.5074015
chr1	54411993	54412367	32.48296965
chr1	54414749	54415069	132.6778393
chr1	54425361	54425761	42.79225964
chr1	54535716	54536071	129.9838332
chr1	54547362	54547682	175.5506444
chr1	54572830	54573180	40.53153832
chr1	54587236	54587569	169.7184233
chr1	54591362	54591683	33.14859009
chr1	54647392	54647716	106.3841217
chr1	54738683	54738867	270.4029707
chr1	54739166	54739520	56.15081652
chr1	54740962	54741284	90.59705669
chr1	54776655	54776990	89.87663948
chr1	54890946	54891270	31.67989063
chr1	54955159	54955324	219.820729
chr1	54965121	54965445	53.81127095
chr1	55013366	55013886	117.9226608
chr1	55137769	55137960	256.5192053
chr1	55233732	55234052	22.64983319
chr1	55257638	55257958	115.3584096
chr1	55267094	55267448	40.66329165
chr1	55274497	55274860	70.73526115
chr1	55276230	55276432	271.8595704
chr1	55353150	55353470	14.19720189
chr1	55410858	55411038	210.7823284
chr1	55416364	55416684	145.840995
chr1	55438838	55439158	114.2845481
chr1	55462163	55462291	170.2698034
chr1	55487787	55488032	294.1257022
chr1	55529728	55530048	24.22059093
chr1	55537179	55537499	99.17881996
chr1	55606326	55606477	200.9414093
chr1	55743294	55743495	257.4330353
chr1	55750460	55750790	117.3819492
chr1	55803814	55804156	109.2028303
chr1	55841349	55841669	177.6089679
chr1	55844204	55844524	143.3860078
chr1	55944487	55944807	21.78244881
chr1	56050217	56050537	21.72905738
chr1	56076737	56077053	16.52197816
chr1	56167757	56168092	82.14512688
chr1	56314600	56314974	85.73813701
chr1	56655544	56655930	27.6230198
chr1	56877117	56877543	35.50978059
chr1	57042782	57043333	66.71496957
chr1	57045130	57045649	102.0970441
chr1	57050716	57050864	185.8561499
chr1	57174975	57175305	83.01183
chr1	57269274	57269597	95.81391403
chr1	57286791	57286999	362.3302393
chr1	57297630	57297845	292.6585959
chr1	57433959	57434283	141.4276028
chr1	57443571	57443887	15.86943979
chr1	57483387	57483725	41.25988664
chr1	57538445	57538765	22.28839985
chr1	57545450	57545770	19.55251625
chr1	57888432	57888765	49.09085013
chr1	57890304	57890427	196.9567468
chr1	57985080	57985400	15.84661123
chr1	58236521	58236837	15.61350813
chr1	58512939	58513276	93.50741939
chr1	58621056	58621376	28.30000774
chr1	58628753	58628921	226.9549536
chr1	58717355	58717675	21.42817954
chr1	58981504	58981852	141.7028076
chr1	59012457	59012669	307.2991397
chr1	59118280	59118611	189.0161549
chr1	59165721	59166052	61.7056352
chr1	59205549	59205874	118.0233603
chr1	59235044	59235209	205.0098644
chr1	59247392	59247751	49.79724429
chr1	59250145	59250465	17.89970192
chr1	59250847	59251050	241.2225762
chr1	59307168	59307499	40.13020329
chr1	59314430	59314822	40.39732833
chr1	59512365	59512713	40.13080476
chr1	59522855	59523171	16.00186551
chr1	59542264	59542636	41.45117563
chr1	59612847	59613178	31.17122624
chr1	59652427	59652747	18.9332099
chr1	59755880	59756216	50.25514844
chr1	60033867	60034183	15.68731829
chr1	60131830	60132146	14.64455882
chr1	60165010	60165209	255.9066026
chr1	60183783	60184139	83.89349902
chr1	60225206	60225433	349.3150141
chr1	60243220	60243540	20.25856943
chr1	60345251	60345571	85.33708627
chr1	60368854	60369212	77.83019646
chr1	60413075	60413284	282.2608039
chr1	60437138	60437332	265.4384279
chr1	60442595	60442746	248.2048296
chr1	60554306	60554622	33.60250637
chr1	60622545	60622877	140.1749923
chr1	60636433	60636749	23.62445689
chr1	60747106	60747296	243.6673031
chr1	60891224	60891609	56.07223338
chr1	61230885	61231226	77.01149789
chr1	61314299	61314627	73.26188919
chr1	61324043	61324359	18.88677144
chr1	61435723	61436045	73.7423987
chr1	61444662	61444978	170.6461427
chr1	61508724	61508904	245.4295223
chr1	61515638	61515846	297.8827779
chr1	61545618	61545949	45.49182811
chr1	61802755	61803091	28.26003649
chr1	61803902	61804241	137.396495
chr1	61815695	61816011	13.54798089
chr1	61919149	61919341	215.5085503
chr1	62054459	62054599	177.4806051
chr1	62107438	62107762	127.7742859
chr1	62317827	62318156	120.7572619
chr1	62319257	62319588	47.15275327
chr1	62387151	62387467	22.02204338
chr1	62536116	62536452	98.87587931
chr1	62548480	62548691	276.9180031
chr1	62596883	62597071	250.4241724
chr1	62601435	62601758	88.44839885
chr1	62609953	62610273	160.9308562
chr1	62641261	62641581	142.5687872
chr1	62759886	62760202	14.75205414
chr1	62857067	62857401	82.99836427
chr1	62873089	62873466	121.4712896
chr1	62973858	62974202	90.99646228
chr1	62996225	62996546	70.30629737
chr1	63212188	63212558	72.07547896
chr1	63250063	63250383	16.83043898
chr1	63307265	63307587	113.5065015
chr1	63372084	63372606	84.99533539
chr1	63377790	63377956	210.7586608
chr1	63428874	63429209	90.85950815
chr1	63614783	63615103	143.4240945
chr1	63782615	63782947	74.59126086
chr1	63793333	63793497	198.4040356
chr1	63833236	63833710	31.61598382
chr1	63907418	63907583	202.276755
chr1	63919984	63920324	60.02267991
chr1	64023088	64023414	121.3973785
chr1	64040952	64041456	56.49636587
chr1	64081513	64081838	127.3759015
chr1	64140170	64140344	235.7591552
chr1	64157711	64157874	195.7801046
chr1	64239424	64239767	126.1217051
chr1	64242932	64243248	14.03969392
chr1	64380812	64381138	54.30896592
chr1	64386437	64386790	69.32637653
chr1	64400862	64401178	14.15173005
chr1	64602869	64603073	271.0639553
chr1	64629722	64630042	99.34007609
chr1	64705891	64706215	45.90719522
chr1	64708683	64709024	63.34311123
chr1	64712049	64712376	70.13522509
chr1	64717704	64718024	15.75944807
chr1	64734762	64735082	182.7650636
chr1	64844467	64844783	14.87500337
chr1	64935690	64936016	72.05300056
chr1	65050200	65050558	32.06363281
chr1	65120227	65120567	44.56355016
chr1	65129440	65129760	18.01747043
chr1	65141457	65141782	94.35964701
chr1	65152444	65152764	224.444359
chr1	65210101	65210431	84.45695673
chr1	65289993	65290109	179.7031636
chr1	65327250	65327613	45.90101821
chr1	65486494	65486824	51.55983437
chr1	65525608	65525983	70.44003262
chr1	65541086	65541406	166.6527721
chr1	65675018	65675357	108.2519775
chr1	65681281	65681606	89.8515502
chr1	65701604	65701927	50.68572396
chr1	65720137	65720457	24.3916972
chr1	65731279	65731599	25.42238094
chr1	65896806	65897155	94.04742524
chr1	65925100	65925423	69.94796801
chr1	66046843	66047159	14.93842805
chr1	66153481	66153643	196.8835021
chr1	66183561	66183877	25.41370199
chr1	66414636	66414962	70.27297667
chr1	66424566	66424929	72.07750472
chr1	66708417	66708657	431.7301267
chr1	66719035	66719355	180.8891872
chr1	66797889	66798209	34.99669829
chr1	66826030	66826350	19.80678516
chr1	66840848	66841164	16.20642241
chr1	66902055	66902378	47.76513165
chr1	66909498	66909814	14.25449273
chr1	66912131	66912451	124.4408262
chr1	66969688	66969800	204.2546398
chr1	67191808	67192024	319.9231679
chr1	67217869	67218189	29.41684003
chr1	67226954	67227270	18.31785704
chr1	67230705	67231027	128.0781197
chr1	67395701	67396021	19.38605079
chr1	67461754	67462074	224.3630686
chr1	67610460	67610787	45.73881354
chr1	67614924	67615131	234.4970341
chr1	67677317	67677652	102.3976075
chr1	67678884	67679215	124.0011815
chr1	67680084	67680415	107.9533847
chr1	67699705	67700025	16.79254334
chr1	67813475	67813636	194.7925035
chr1	67833463	67833792	37.22041956
chr1	67955372	67955688	18.5410553
chr1	67966194	67966418	381.3201356
chr1	67989950	67990266	17.30124208
chr1	67998083	67998420	117.835338
chr1	68001153	68001362	354.6412735
chr1	68027427	68027597	263.341044
chr1	68226045	68226220	218.493527
chr1	68231813	68232133	162.5595349
chr1	68315718	68316190	76.17792812
chr1	68319391	68319598	325.4539819
chr1	68475822	68476142	53.78719178
chr1	68517313	68517634	124.3668104
chr1	68577603	68577779	243.9218385
chr1	68582356	68582676	194.9228536
chr1	68585859	68586179	185.9537194
chr1	68627634	68627954	21.6889957
chr1	68628514	68628834	31.19762356
chr1	68786891	68787044	203.2931307
chr1	68808508	68808736	453.7194865
chr1	68811899	68812242	63.26027933
chr1	68850193	68850531	92.58393001
chr1	68908778	68909098	162.8326998
chr1	68936093	68936413	154.5106164
chr1	69065761	69066098	90.96618165
chr1	69285130	69285481	35.50914801
chr1	70166519	70166839	14.47539046
chr1	70203306	70203626	132.7738367
chr1	70500126	70500456	115.310933
chr1	70598723	70598878	187.2405414
chr1	70607831	70608170	64.58018981
chr1	70608777	70609115	69.40699257
chr1	70902262	70902582	148.5525213
chr1	70953579	70953934	133.0593039
chr1	70975791	70976137	128.1251416
chr1	70994437	70994966	135.4830383
chr1	71151063	71151271	308.8241261
chr1	71210876	71211210	98.80065351
chr1	71361925	71362268	37.27538082
chr1	71431742	71432062	24.77191587
chr1	71515723	71516043	178.3283158
chr1	71546832	71547148	184.2506398
chr1	71559597	71559917	14.45493724
chr1	71662392	71662753	46.02556308
chr1	71809679	71809999	22.04415532
chr1	71987396	71987716	156.6677122
chr1	72053645	72054036	41.77465639
chr1	72059212	72059528	25.77987519
chr1	72503458	72503782	90.98307381
chr1	72652412	72652740	109.0087485
chr1	72750022	72750342	16.46648455
chr1	73023106	73023430	43.1449344
chr1	73088924	73089244	119.0502134
chr1	74140672	74140997	31.74648909
chr1	74305659	74305975	14.28800625
chr1	74464033	74464392	33.51123876
chr1	74934701	74935072	93.7888923
chr1	74969925	74970116	237.5806483
chr1	75155535	75155855	156.2808961
chr1	75199402	75199722	147.4515791
chr1	75233218	75233538	33.98837195
chr1	75237649	75237969	135.3421004
chr1	75669395	75669747	123.4615188
chr1	75699032	75699364	80.17907978
chr1	75731408	75731728	77.68355404
chr1	76080429	76080959	96.12891644
chr1	76098066	76098386	130.9816592
chr1	76308103	76308466	44.23820724
chr1	76374331	76374653	129.6421432
chr1	76457237	76457557	219.1549626
chr1	76619879	76620090	304.9695879
chr1	76796776	76796950	237.3569698
chr1	77332966	77333282	13.1600757
chr1	77366968	77367137	207.2210805
chr1	77591965	77592285	148.2712592
chr1	77609234	77609554	23.6851208
chr1	77613902	77614222	19.7561197
chr1	77684728	77685044	16.31422463
chr1	77747577	77747897	16.78028373
chr1	77779225	77779575	75.82037338
chr1	77882773	77883097	76.1908298
chr1	77981181	77981501	24.01870466
chr1	77999473	77999628	201.9274239
chr1	78149169	78149354	244.3023722
chr1	78153303	78153640	42.69576673
chr1	78290966	78291305	31.18343891
chr1	78353754	78354074	22.831128
chr1	78366410	78366730	146.067004
chr1	78414747	78415125	50.54043011
chr1	78445026	78445375	143.1950901
chr1	78580160	78580341	231.6117717
chr1	78596445	78596814	104.028764
chr1	78610837	78611018	241.5687662
chr1	78799132	78799452	157.8103751
chr1	79073063	79073403	48.63179519
chr1	79083314	79083480	206.4254533
chr1	79142088	79142408	134.593132
chr1	79154346	79154732	39.81601389
chr1	79305394	79305714	100.7810598
chr1	79663156	79663477	39.03940104
chr1	79725457	79725794	103.7499974
chr1	79788315	79788631	13.5131703
chr1	79818965	79819288	104.9009851
chr1	79962958	79963143	247.6426941
chr1	80083452	80083814	34.14594877
chr1	80340019	80340335	17.47229861
chr1	80365705	80366025	14.42505573
chr1	80461661	80461977	18.42388567
chr1	80683059	80683406	106.6634648
chr1	80683834	80684154	87.7255268
chr1	81720197	81720548	36.70840859
chr1	81771611	81771950	47.92347106
chr1	81880220	81880349	188.4894122
chr1	82015224	82015555	75.95581414
chr1	82025331	82025651	20.81837331
chr1	82226211	82226571	57.63095942
chr1	82247373	82247689	14.37841135
chr1	82268554	82268875	126.3267625
chr1	82555824	82556240	41.87704829
chr1	82557326	82557726	27.76721675
chr1	83030946	83031262	20.37190083
chr1	83241108	83241428	90.01725198
chr1	83244328	83244648	21.64011125
chr1	83354814	83355130	15.8047304
chr1	83963285	83963605	16.49602263
chr1	84049374	84049694	26.44570511
chr1	84322882	84323204	54.23314289
chr1	84326139	84326483	58.87743119
chr1	84348519	84348835	20.11962599
chr1	84371006	84371328	91.4725037
chr1	84397381	84397701	129.2059632
chr1	84588504	84588824	140.4155748
chr1	84606870	84607190	46.27728682
chr1	84853442	84853762	18.56283556
chr1	84899501	84899821	157.1059833
chr1	84907911	84908232	74.10143313
chr1	84970269	84970611	38.95349123
chr1	85070273	85070593	128.6416883
chr1	85086467	85086824	199.7149229
chr1	85133891	85134207	19.69926377
chr1	85155448	85155770	53.73645232
chr1	85190078	85190398	25.75910214
chr1	85219313	85219529	358.8040499
chr1	85223022	85223338	14.38941112
chr1	85238109	85238322	277.4970898
chr1	85248152	85248513	92.86462435
chr1	85402009	85402185	244.31082
chr1	85410711	85410903	234.8551707
chr1	85544617	85544933	25.51147684
chr1	85575168	85575357	250.2839244
chr1	85612779	85613099	17.27864444
chr1	85696315	85696631	25.88290984
chr1	85706041	85706361	14.19140691
chr1	85720568	85720702	172.6549377
chr1	85725372	85725559	247.4266917
chr1	85773882	85774131	374.4591802
chr1	85809937	85810268	111.4877647
chr1	85864419	85864739	44.15077366
chr1	85960575	85960891	14.84153049
chr1	85968498	85968818	148.8986269
chr1	86042639	86042976	138.6248502
chr1	86046926	86047288	112.7612822
chr1	86048093	86048420	76.32634737
chr1	86078758	86079092	159.1560585
chr1	86158438	86158952	48.79091011
chr1	86174107	86174437	104.1489972
chr1	86316038	86316359	67.55145469
chr1	86350364	86350687	100.4050197
chr1	86360349	86360684	101.0440902
chr1	86377457	86377787	44.27654961
chr1	86484030	86484350	167.9973227
chr1	86547921	86548241	18.36419695
chr1	86635350	86635666	21.23515628
chr1	86845949	86846296	130.7673369
chr1	86861091	86861411	26.99972596
chr1	86884978	86885298	142.0081331
chr1	86939756	86940081	130.7235064
chr1	86965567	86966020	104.8021135
chr1	86967794	86968114	21.21296163
chr1	86973766	86974086	106.2154578
chr1	87170102	87170290	226.1808455
chr1	87207675	87208024	87.11462708
chr1	87246605	87246932	73.38739178
chr1	87299294	87299618	108.9525867
chr1	87430976	87431296	190.5433098
chr1	87490902	87491222	72.9302238
chr1	87550222	87550538	16.17591379
chr1	87586495	87586815	27.64689857
chr1	87597501	87597699	310.3418129
chr1	87617572	87617902	120.0830151
chr1	87758646	87758966	157.7125239
chr1	87791677	87792202	138.9082449
chr1	87797636	87797956	28.09607605
chr1	87800070	87800390	22.0002672
chr1	87800975	87801295	15.217946
chr1	87943993	87944309	20.14816582
chr1	88419516	88419725	238.0606795
chr1	88494839	88495155	13.69296322
chr1	88527263	88527446	237.7700522
chr1	88544757	88545087	48.14726228
chr1	88646278	88646505	350.0171735
chr1	88768858	88769178	103.0277799
chr1	89061094	89061428	67.5138481
chr1	89073813	89074149	94.44995483
chr1	89121408	89121728	32.54366071
chr1	89202341	89202657	183.8672797
chr1	89266112	89266434	91.53704194
chr1	89343117	89343530	49.18393535
chr1	89401630	89401971	93.17291122
chr1	89439257	89439580	82.82161176
chr1	89449542	89449874	100.9025142
chr1	89464370	89464716	46.0155182
chr1	89551493	89551825	102.4582675
chr1	89614952	89615302	74.62098029
chr1	89742396	89742712	16.86623163
chr1	89823941	89824105	209.3466117
chr1	89920733	89921053	113.4975017
chr1	89948855	89949175	178.9270085
chr1	89985383	89985703	121.3221502
chr1	90064651	90064971	116.8883291
chr1	90081542	90081862	34.77906096
chr1	90088489	90088809	15.64355766
chr1	90098511	90098591	99.61315553
chr1	90228586	90228821	329.8545565
chr1	90246191	90246553	43.77194374
chr1	90270297	90270511	268.7032718
chr1	90308851	90309167	117.6932092
chr1	90452794	90453114	224.248951
chr1	90511546	90511868	116.1756364
chr1	90580120	90580450	125.5639608
chr1	90598615	90598947	44.57769553
chr1	90941219	90941535	18.66883282
chr1	91044801	91045124	48.3620431
chr1	91187041	91187264	289.2305713
chr1	91195030	91195354	47.3574667
chr1	91317025	91317367	90.11029708
chr1	91430016	91430336	23.05937813
chr1	91483605	91483928	77.24436018
chr1	91492340	91492706	42.45307385
chr1	91630901	91631118	343.7349551
chr1	91631797	91631961	195.4454968
chr1	91748279	91748599	198.7620274
chr1	91867590	91867931	65.12714088
chr1	91869789	91870105	13.14710829
chr1	91872379	91872706	76.3891663
chr1	91906448	91906768	16.16763556
chr1	91966865	91967227	79.83786321
chr1	91968483	91968803	29.17174689
chr1	91976967	91977316	113.8525729
chr1	91978612	91979050	36.83204209
chr1	91995431	91995751	40.99748971
chr1	92165927	92166254	50.62868334
chr1	92210511	92210827	13.93465095
chr1	92258105	92258421	13.42320737
chr1	92295881	92296036	207.7572055
chr1	92301895	92302215	17.45132011
chr1	92349004	92349341	74.19168739
chr1	92351430	92351752	114.6979814
chr1	92392970	92393286	20.16856157
chr1	92463198	92463524	67.44295321
chr1	92757070	92757177	173.6256459
chr1	92764057	92764381	39.35795995
chr1	92775686	92776017	47.7628504
chr1	93049939	93050259	14.50965431
chr1	93064752	93065068	13.8270746
chr1	93088768	93089088	29.2924243
chr1	93202017	93202337	18.7237609
chr1	93214587	93214928	126.1187045
chr1	93250906	93251226	26.06151071
chr1	93283931	93284291	122.9827516
chr1	93297377	93297624	325.9990651
chr1	93324492	93324692	247.4215093
chr1	93425940	93426260	184.0552046
chr1	93434035	93434355	76.83405514
chr1	93459718	93460038	153.9747749
chr1	93487142	93487468	119.768826
chr1	93527782	93528133	85.18092752
chr1	93545969	93546292	71.06382019
chr1	93645361	93645794	39.04387424
chr1	93770299	93770453	197.508727
chr1	93899288	93899608	15.16652638
chr1	93903534	93903854	35.18871973
chr1	94079060	94079380	14.42822035
chr1	94095040	94095360	198.8821886
chr1	94097203	94097523	15.46442328
chr1	94146277	94146600	123.4282847
chr1	94147235	94147566	43.74072989
chr1	94198141	94198457	13.48655039
chr1	94200577	94200900	38.24033586
chr1	94201351	94201671	29.60997147
chr1	94279619	94279847	365.1563932
chr1	94309917	94310083	208.7423469
chr1	94311729	94312053	41.36019627
chr1	94316277	94316798	86.07985033
chr1	94339660	94339987	102.5039195
chr1	94375142	94375350	216.4063168
chr1	94446024	94446419	54.15587278
chr1	94491473	94491789	165.7140961
chr1	94505157	94505324	243.0197034
chr1	94511125	94511646	268.4301566
chr1	94527064	94527274	316.3885172
chr1	94528895	94529244	83.13522922
chr1	94702364	94702712	50.4389797
chr1	94706431	94706755	42.75433607
chr1	94795561	94795881	163.9415565
chr1	94801496	94801692	278.637888
chr1	94929294	94929633	93.03687869
chr1	94947123	94947295	228.1217304
chr1	94979693	94980015	175.1656148
chr1	94987899	94988222	103.7148011
chr1	94992880	94993200	14.17685902
chr1	95003792	95004142	37.85768676
chr1	95006974	95007294	37.20690542
chr1	95010247	95010609	51.89237412
chr1	95065042	95065381	57.48633007
chr1	95207111	95207431	15.38259401
chr1	95267584	95268149	126.0153902
chr1	95271465	95271684	288.934636
chr1	95285649	95285986	55.07437835
chr1	95318371	95318687	18.04882673
chr1	95320028	95320219	300.7491466
chr1	95391902	95392222	71.13121403
chr1	95507225	95507393	241.7681753
chr1	95509006	95509262	410.1547173
chr1	95550167	95550503	84.14435359
chr1	95582266	95582616	56.25110412
chr1	95699623	95699781	202.1724082
chr1	95774555	95774886	94.11310438
chr1	96382188	96382514	53.43682781
chr1	96418569	96418885	23.02246051
chr1	96546504	96546820	14.83048845
chr1	96701723	96702051	105.0547117
chr1	97003705	97004081	38.06887727
chr1	97061825	97062146	79.74427794
chr1	97307810	97308130	65.9099239
chr1	97311042	97311387	80.17260724
chr1	97432197	97432388	229.3913979
chr1	97516023	97516371	70.06211673
chr1	97603851	97604171	139.264759
chr1	97651966	97652286	18.08797677
chr1	97709553	97709873	24.33393481
chr1	97991130	97991456	88.31230244
chr1	98286010	98286375	64.0423827
chr1	98467368	98467718	45.40265008
chr1	98516710	98516913	291.5756341
chr1	98519776	98519948	236.1432026
chr1	98933712	98934051	143.2135183
chr1	99022130	99022491	57.58625052
chr1	99127182	99127556	41.79086475
chr1	99214683	99215003	24.76749623
chr1	99259956	99260122	202.4402595
chr1	99643064	99643384	15.79717879
chr1	99645850	99646170	152.8983402
chr1	99791776	99792096	29.78782656
chr1	99872601	99872917	13.92009945
chr1	99930885	99931201	19.99484753
chr1	99946986	99947306	128.860266
chr1	99992707	99993038	45.22791581
chr1	100113699	100114019	23.4110042
chr1	100151301	100151621	98.81882709
chr1	100173139	100173459	212.0832677
chr1	100194400	100194747	57.54391266
chr1	100202616	100202946	116.9946317
chr1	100274229	100274568	88.3943366
chr1	100500075	100500423	55.41710225
chr1	100816737	100817077	37.08310801
chr1	100823790	100824116	77.17920473
chr1	100921095	100921415	20.31853025
chr1	100925162	100925344	256.8947673
chr1	100929363	100929542	242.1427725
chr1	101009270	101009590	15.55681079
chr1	101072032	101072356	144.8440196
chr1	101137160	101137476	24.51934809
chr1	101300546	101300875	60.13986956
chr1	101331980	101332323	55.38352581
chr1	101333990	101334328	55.79907349
chr1	101386669	101387050	49.03255451
chr1	101704371	101704588	293.0328443
chr1	101754084	101754262	225.5312236
chr1	101774859	101775068	268.2247165
chr1	101823055	101823212	211.7474118
chr1	101903950	101904295	46.49300154
chr1	101939623	101939958	42.7929769
chr1	101972141	101972463	126.8508656
chr1	101985804	101986124	210.3592127
chr1	102033178	102033498	204.672936
chr1	102118950	102119270	43.4093278
chr1	102235103	102235453	28.96506115
chr1	102285678	102285994	25.9396207
chr1	103016311	103016709	36.15285529
chr1	103436096	103436416	116.4237004
chr1	103571897	103572218	80.0416541
chr1	104003867	104004187	26.08098275
chr1	104057582	104057902	184.9331617
chr1	105323125	105323453	59.09929011
chr1	107684743	107685094	97.75507832
chr1	107739638	107739958	24.55539727
chr1	107819584	107819939	100.2330732
chr1	107973278	107973601	95.4187861
chr1	108019886	108020202	13.03977353
chr1	108072198	108072518	165.9590902
chr1	108291229	108291557	35.76867746
chr1	108293043	108293363	169.6457701
chr1	108324851	108325171	107.8607189
chr1	108592172	108592492	55.07277375
chr1	108668235	108668449	279.7040149
chr1	108743408	108743724	20.0231604
chr1	108757336	108757703	63.61885593
chr1	108859242	108859558	25.48566364
chr1	109055132	109055452	179.100036
chr1	109102475	109102795	117.2096837
chr1	109103579	109103899	16.32516795
chr1	109104404	109104725	45.70375776
chr1	109112775	109113123	49.7876303
chr1	109186190	109186544	114.6469766
chr1	109235300	109235627	73.40930416
chr1	109251654	109251974	17.61238316
chr1	109289029	109289242	300.3099581
[truncated: 40,282 more rows]
