# Supplementary material for: Variable reproducibility in genome-scale public data: A case study using ENCODE ChIP sequencing resource
Source: FEBS Lett. 2015 Dec 21;589(24):3866–70. doi: 10.1016/j.febslet.2015.11.027 (PMC4686001; doi:10.1016/j.febslet.2015.11.027)
Supplement: Supplementary file advisedPeakLists.zip — This zip archive contains 56 advised peak lists (see main text and supplementary table 1). Files are bed like tab delimited text files, with 4 columns: chromosome, peak start, peak end, and peak score. [file mmc4.zip › SK-N-SH_None_NRSF.bed]

chr1 856525 856781 24.0050078978726
chr1 1234517 1234752 163.904917052332
chr1 1235918 1236174 24.0588477179225
chr1 1270293 1270592 249.769455520915
chr1 1296030 1296286 24.9887072195756
chr1 1310486 1310742 24.720221678036
chr1 1408302 1408558 30.4117436448917
chr1 1535903 1536159 26.1936435213943
chr1 1875457 1875671 168.171174714118
chr1 1906350 1906606 42.2613678616227
chr1 1951038 1951288 195.360652354404
chr1 2391413 2391593 166.439980069524
chr1 2399501 2399799 287.129163145052
chr1 2414167 2414323 125.500300751078
chr1 2439214 2439470 24.1919792160392
chr1 2517816 2518072 41.6902008136321
chr1 3174396 3174652 27.5762915203711
chr1 3418734 3418991 284.962786684731
chr1 3420755 3421011 31.015773952251
chr1 3541986 3542242 25.5179104732464
chr1 3634613 3634869 48.2666664869114
chr1 3713089 3713345 26.4701105592528
chr1 4028966 4029222 32.6222943287614
chr1 4610055 4610311 31.8742252512149
chr1 5061625 5061881 24.5022518523188
chr1 5907417 5907673 69.6184186297533
chr1 6112537 6112831 387.73557480478
chr1 6221751 6222025 247.807414522743
chr1 6259475 6259731 30.6008289191983
chr1 6305155 6305458 463.758560108009
chr1 6306802 6307058 26.3158277789816
chr1 6363725 6363981 53.2084516043797
chr1 6761780 6762036 27.7104310418111
chr1 7062860 7063116 49.2890663318018
chr1 7106370 7106624 259.031794306953
chr1 7135442 7135724 358.400738340576
chr1 7238857 7239113 25.567825498704
chr1 7353082 7353338 44.9756631241575
chr1 7461944 7462200 27.0343423190047
chr1 7528437 7528560 86.5141870527686
chr1 7655592 7655657 60.1627165272094
chr1 7676459 7676744 337.892706121565
chr1 7924087 7924343 23.9404192409742
chr1 8021360 8021616 27.0253172151544
chr1 8086202 8086458 30.088816124864
chr1 8377648 8377904 24.0500166979964
chr1 8427964 8428220 25.5589660090258
chr1 8763406 8763662 31.1391403592546
chr1 8933752 8934008 30.3998423118487
chr1 8937976 8938232 65.7984162907074
chr1 8964048 8964304 24.8414869671938
chr1 9285159 9285415 41.7896596020256
chr1 9363210 9363466 33.7027775607889
chr1 9653633 9653774 100.605050815091
chr1 9950477 9950733 25.0151713542047
chr1 10003363 10003619 30.8771306698841
chr1 10134446 10134702 37.5039442440284
chr1 10490368 10490624 40.7429882810868
chr1 10709060 10709248 131.984780272293
chr1 10876870 10877126 43.8301800070247
chr1 11113928 11114198 260.595198582129
chr1 11254545 11254789 189.313596186698
chr1 11322788 11323044 25.7308038248181
chr1 11333194 11333450 32.5785847289294
chr1 11533751 11534005 301.709627280337
chr1 11540167 11540465 333.631953002134
chr1 11610736 11611093 416.066626672733
chr1 11695958 11696241 288.335799436459
chr1 11905633 11905922 267.280101278287
chr1 11919380 11919708 422.20730647648
chr1 11958999 11959228 138.226692979546
chr1 11968120 11968376 26.2009670717411
chr1 12289959 12290215 25.0568134636011
chr1 12538345 12538601 33.0826874104777
chr1 12656564 12656820 49.3981159888325
chr1 12664414 12664670 30.7990455303125
chr1 14093135 14093391 24.2868211099557
chr1 15193793 15194049 59.0800923423562
chr1 15322651 15322907 29.808592353115
chr1 15396740 15396996 35.4874302041133
chr1 15527139 15527395 32.496939306083
chr1 15537233 15537489 34.7432543645137
chr1 15615796 15616052 61.788424711607
chr1 15853245 15853501 23.8737439259996
chr1 16053587 16053843 40.2003773326237
chr1 16075975 16076231 24.1397406061438
chr1 16162565 16162821 30.2296387638638
chr1 16212689 16212945 29.9658612107487
chr1 16279332 16279588 40.6998065605732
chr1 16282460 16282524 60.8560067731955
chr1 16308240 16308496 29.195761346241
chr1 16403415 16403671 24.1831634372128
chr1 16415630 16415886 28.2323673478617
chr1 16466127 16466383 24.0037661850634
chr1 16482434 16482690 30.5629210557925
chr1 16971095 16971351 64.7732493108421
chr1 17231608 17231864 61.9323091429659
chr1 17293806 17294062 33.3996381358517
chr1 17305257 17305513 29.08332426877
chr1 17510312 17510568 31.3320543650686
chr1 17516487 17516743 36.0407465070466
chr1 17632967 17633223 28.4701997860736
chr1 17877946 17878083 85.11477159976
chr1 17896371 17896627 30.9224727826817
chr1 17959162 17959246 58.7093848274139
chr1 18158149 18158422 330.901721042825
chr1 18184586 18184749 118.051769587366
chr1 18245974 18246282 304.186145713763
chr1 18337499 18337755 34.0019986482991
chr1 18339257 18339513 41.399459283596
chr1 18388745 18389001 32.9784273235193
chr1 18582853 18583109 54.0125229739967
chr1 18980033 18980289 53.3799428097187
chr1 19248842 19249098 23.9414692951338
chr1 19337637 19337893 38.4521750201575
chr1 19536722 19536978 31.5919068243502
chr1 19550013 19550269 26.1831278208386
chr1 19717505 19717761 25.997758341233
chr1 19767014 19767270 31.7215336824944
chr1 20002930 20003236 294.613490335282
chr1 20007210 20007466 46.7162175773595
chr1 20092162 20092418 33.0420847814492
chr1 20135626 20135852 170.87948764381
chr1 20651281 20651537 45.9678891733994
chr1 20685316 20685449 93.0472999193273
chr1 20697973 20698223 253.382842422575
chr1 20737767 20738023 34.233684065734
chr1 20765826 20766054 229.408518484328
chr1 21348820 21349076 25.1123911216632
chr1 21581734 21581990 27.7998151308788
chr1 21664236 21664302 57.2161633362713
chr1 21671852 21672108 29.0054467583328
chr1 21861444 21861628 134.609229669139
chr1 21921047 21921240 116.741996108018
chr1 21974427 21974742 426.472067103775
chr1 21985636 21985997 429.166337450553
chr1 22033131 22033387 36.9392489373976
chr1 22246065 22246321 28.5434699124324
chr1 22379078 22379334 24.823314799984
chr1 22438230 22438486 31.265208561703
chr1 22516180 22516436 60.574591803006
chr1 22542765 22543021 43.9018934369102
chr1 22774385 22774641 27.8152677162355
chr1 22933707 22933909 157.671256507483
chr1 22938006 22938316 367.96306342119
chr1 22952087 22952326 260.301945744105
chr1 23066212 23066468 37.0895347324905
chr1 23345716 23345972 26.2953528818448
chr1 23407502 23407595 61.3595480676338
chr1 23495181 23495437 50.0306828090862
chr1 23671140 23671396 26.5110505087552
chr1 23754171 23754285 72.9347625842228
chr1 23882629 23882885 57.9802290484883
chr1 23885824 23886080 30.2227260971984
chr1 23999620 23999916 370.248184926456
chr1 24018215 24018471 46.6212078009573
chr1 24151765 24152021 45.3452035780046
chr1 24263355 24263530 123.605644491898
chr1 24286191 24286447 29.876487862045
chr1 24345378 24345634 25.6236486424391
chr1 24372818 24373074 24.7261345550697
chr1 24454630 24454886 25.8094659409586
chr1 24524186 24524397 149.538857648413
chr1 24610416 24610672 35.0254759438257
chr1 24743532 24743788 25.6337844323261
chr1 24885511 24885767 41.9502413654818
chr1 24969280 24969536 39.2514340566615
chr1 25010212 25010468 24.944530162643
chr1 25071805 25072061 46.0464420173729
chr1 25309835 25310091 28.5402695284693
chr1 25431439 25431695 45.0889347619828
chr1 25509137 25509393 25.453850236129
chr1 25919101 25919357 44.9948040229833
chr1 26057293 26057478 122.237348963826
chr1 26219013 26219269 28.4831335125335
chr1 26232732 26232988 38.8977251587491
chr1 26324761 26325017 32.9044293333628
chr1 26704579 26704835 24.7981936993139
chr1 26735022 26735405 488.35800660586
chr1 26739598 26739854 31.7121635431369
chr1 26798125 26798465 136.903306644331
chr1 26798878 26799134 41.0064621445289
chr1 26906089 26906345 30.1005426651729
chr1 26972296 26972552 47.2216975664299
chr1 27019486 27019742 33.5265124465456
chr1 27022056 27022312 41.3318754454431
chr1 27070682 27070938 33.1487551843356
chr1 27099278 27099534 35.7187205905689
chr1 27226813 27227069 45.3601237945258
chr1 27325979 27326235 41.917878463165
chr1 27438657 27438913 23.7775466321507
chr1 27481594 27481668 78.0476768193206
chr1 27625917 27626173 26.865606355134
chr1 27814951 27815207 54.781974323814
chr1 27817070 27817326 25.2065136069806
chr1 27866888 27867144 37.1848647573525
chr1 28051918 28052174 25.9723338083931
chr1 28099796 28100052 31.3104073291641
chr1 28157219 28157475 39.8123852004914
chr1 28585937 28586193 36.0580097438084
chr1 28655380 28655636 26.3008643701198
chr1 28697588 28697844 42.4066244341681
chr1 28764533 28764789 32.2748766398064
chr1 28832464 28832720 63.5984835329213
chr1 28844682 28844938 31.1293046967871
chr1 28908220 28908476 57.1285008672833
chr1 28928198 28928454 25.9634194373875
chr1 28969385 28969641 27.2869798180557
chr1 28975078 28975184 70.1090471392216
chr1 29211494 29211750 25.1001986928264
chr1 29241191 29241447 27.9689884691307
chr1 29507911 29508167 24.6499890697377
chr1 29792395 29792585 112.926561861421
chr1 30126434 30126547 81.7544863854588
chr1 30209497 30209804 291.765750165111
chr1 30225039 30225257 187.051566367209
chr1 30447990 30448273 273.30614528033
chr1 31084834 31085090 58.4729873150046
chr1 31282395 31282651 40.4460877261604
chr1 31296825 31297081 27.8771072871718
chr1 31331722 31332028 365.462418781255
chr1 31538380 31538636 26.2245717526643
chr1 31653346 31653480 80.1205699471645
chr1 31654318 31654574 24.9042212968963
chr1 31655179 31655494 363.071864395428
chr1 31656860 31657116 33.8987893222247
chr1 32088997 32089253 30.5333311526886
chr1 32155545 32155636 65.2886688447591
chr1 32189384 32189689 428.543310869426
chr1 32421613 32421869 35.2751237778675
chr1 32503432 32503688 30.1601563673516
chr1 32801709 32801965 48.489708115584
chr1 32860164 32860420 25.597557586849
chr1 32879557 32879813 25.7221925790899
chr1 33169108 33169364 34.8411764807046
chr1 33282834 33283090 51.453339246909
chr1 33321528 33321784 33.7021655083713
chr1 33352112 33352522 456.501651351371
chr1 33429363 33429485 80.6097986207931
chr1 33564862 33565118 37.6265371075048
chr1 33565229 33565485 37.3191233132371
chr1 33592701 33592957 38.3397552880081
chr1 33605746 33605910 119.607365548933
chr1 33807979 33808235 28.699244901345
chr1 33812598 33812854 33.3047618914992
chr1 33899329 33899585 40.1530498097373
chr1 34966113 34966369 65.184334297993
chr1 35373129 35373418 269.46690691897
chr1 35390421 35390770 446.872551692384
chr1 35658583 35658839 27.997487289778
chr1 35915019 35915275 28.06280864464
chr1 35917760 35918016 29.0367224510765
chr1 36005683 36005939 54.3674756083519
chr1 36022906 36023016 87.7296216095745
chr1 36126587 36126893 228.727024945091
chr1 36342623 36342919 334.752154897981
chr1 36347734 36347907 123.524326204796
chr1 36348577 36348833 27.8415798501127
chr1 36396577 36396833 35.3176268780288
chr1 36554375 36554631 38.5519612729
chr1 36765674 36765930 27.1428343542511
chr1 36817071 36817327 35.9121229418645
chr1 36839485 36839741 31.552973365615
chr1 36852099 36852355 27.3504236997405
chr1 36874191 36874447 45.1459789764807
chr1 36929863 36930119 39.7659679277545
chr1 37069160 37069293 86.8458620497725
chr1 37389874 37390130 51.0238032224827
chr1 37431931 37432187 56.3788014009627
chr1 37486334 37486590 59.3740401725429
chr1 37721053 37721309 53.246686781864
chr1 37876412 37876636 190.548280646192
chr1 37945267 37945523 30.3015898935574
chr1 38229969 38230321 401.417985426615
chr1 38231285 38231541 24.4423142137896
chr1 38233247 38233503 30.8489872220019
chr1 38259748 38260004 35.5908271407871
chr1 38260594 38260850 25.9888781652495
chr1 38261073 38261385 414.125513287255
chr1 38331526 38331683 110.381229533935
chr1 38415290 38415546 58.4383876983233
chr1 38455625 38455881 46.4044777439209
chr1 38513555 38513729 102.986691426737
chr1 38541773 38542064 348.677632402002
chr1 38595680 38595936 31.3350536188137
chr1 38601346 38601602 24.0264068230757
chr1 39146612 39146786 129.250846043683
chr1 39491913 39492169 28.9905915284066
chr1 39596079 39596335 23.8696124786708
chr1 39597549 39597805 24.3752299194958
chr1 39657822 39658078 26.6291591961923
chr1 39679976 39680232 27.2917369256255
chr1 39874202 39874458 26.0796277982192
chr1 40042307 40042563 46.7053195694515
chr1 40091275 40091531 24.6773950507466
chr1 40156935 40157191 76.3847113407243
chr1 40723579 40723835 34.945653651811
chr1 40828480 40828676 164.909525288507
chr1 41104181 41104419 204.441400008875
chr1 41119622 41119859 206.882585570251
chr1 41327880 41328136 31.9384043401957
chr1 41331754 41332010 30.8356544487443
chr1 41341459 41341715 39.5635086801602
chr1 41738329 41738585 75.724076646228
chr1 41953519 41953647 90.7494991460515
chr1 41981865 41982054 179.421124703562
chr1 42104232 42104488 63.7412055222793
chr1 42179688 42179944 25.8583994605578
chr1 42180240 42180496 28.1987983438623
chr1 42276165 42276455 348.721706468091
chr1 42328686 42328942 34.3044280853391
chr1 42340826 42341082 26.2510659548372
chr1 42367837 42368093 24.1069300852248
chr1 42404961 42405188 282.8405754534
chr1 42800748 42801004 39.5087474213903
chr1 42845498 42845768 349.779464946681
chr1 43432897 43433153 28.6270722288808
chr1 43672517 43672773 30.8277267457058
chr1 43688707 43688817 76.7422689091501
chr1 43768713 43768969 28.0640515375736
chr1 43938521 43938777 36.1448402262183
chr1 43988900 43989156 24.2862584339381
chr1 44097889 44098049 115.800417764197
chr1 44101977 44102233 27.0074056288146
chr1 44116083 44116339 31.3591826284133
chr1 44287780 44288036 36.5005089416792
chr1 44320232 44320446 191.494207290677
chr1 44324013 44324269 39.5285219668099
chr1 44411829 44412092 323.849771771943
chr1 44434050 44434361 372.642979096866
chr1 44678959 44679215 39.841972584448
chr1 44997762 44998018 48.0064208406111
chr1 45185050 45185306 30.9866338847921
chr1 45187265 45187521 40.1440257627504
chr1 45196418 45196674 24.2049782439839
chr1 45241181 45241437 23.9113936093856
chr1 45273444 45273700 27.0340769631075
chr1 45285327 45285583 25.5446921577598
chr1 45452199 45452455 24.4637534646715
chr1 45671377 45671562 152.933248395367
chr1 45805385 45805641 29.0709519057938
chr1 45987516 45987581 72.0779849192225
chr1 46049588 46049844 30.950214616969
chr1 46153677 46153933 26.7374834907087
chr1 46598136 46598392 66.282199467128
chr1 46713268 46713524 25.850773398885
chr1 46768836 46769092 41.106447252042
chr1 46806361 46806617 51.7671431289922
chr1 46937842 46938098 32.4853495268216
chr1 47020718 47020974 30.7301951358887
chr1 47201426 47201754 429.14351320044
chr1 47396876 47397132 47.7077542818607
chr1 47487263 47487519 26.587718819517
chr1 47613177 47613313 77.8422633650733
chr1 47742611 47742867 31.710770312407
chr1 47884635 47884891 33.9628247079862
chr1 48204310 48204510 140.133648547168
chr1 48274334 48274590 31.4916645168172
chr1 48996504 48996787 334.002069159963
chr1 49219070 49219326 31.0844386571761
chr1 49318761 49319017 25.572056181382
chr1 49513945 49514201 28.7300520400889
chr1 49526502 49526758 34.5669360234323
chr1 50723630 50723886 36.174738401667
chr1 50733800 50734066 260.528477618701
chr1 50745695 50745955 282.627899923464
chr1 50774582 50774849 359.735685958383
chr1 52033349 52033605 41.3006438395991
chr1 52344215 52344471 39.6921215165982
chr1 52468046 52468299 374.349324253038
chr1 52498441 52498697 30.3852680900306
chr1 52607458 52607714 25.6229008189321
chr1 53460392 53460648 37.614696605423
chr1 53480471 53480727 24.3796064171759
chr1 54085746 54086002 68.8554805733158
chr1 55118815 55119071 32.4836155318057
chr1 55170906 55171151 204.754495402732
chr1 55172153 55172409 35.0486798031802
chr1 55181391 55181647 27.0788526127416
chr1 55269541 55269731 138.71296634119
chr1 55638040 55638296 34.6673664807927
chr1 55865072 55865328 25.4443792302275
chr1 55894919 55895175 23.7089061938656
chr1 55913258 55913514 67.1267550883866
chr1 56184430 56184686 30.6631301862883
chr1 56186872 56187128 46.7469110316676
chr1 56750677 56750933 51.3570491080923
chr1 57724614 57724870 32.5411216819631
chr1 57870754 57871010 24.8457051336173
chr1 58098126 58098382 38.8737230714955
chr1 58137487 58137743 25.1987783739896
chr1 58299030 58299286 49.361190939707
chr1 58304815 58305071 23.7849305198157
chr1 58309524 58309780 25.9999227201238
chr1 58432738 58432983 306.957155255728
chr1 58675250 58675506 24.9636691531382
chr1 58710605 58710861 42.7931251545842
chr1 58756398 58756676 344.738251565561
chr1 58861124 58861380 42.5858882483248
chr1 58926227 58926466 304.050253592895
chr1 59050299 59050555 33.386662771329
chr1 59058269 59058525 27.061301174692
chr1 59221125 59221381 30.5523706565069
chr1 59249552 59249808 55.4885588946968
chr1 59281858 59282114 26.2954525449987
chr1 59314593 59314849 42.7355694185994
chr1 59349013 59349269 27.7905602736203
chr1 59369462 59369718 23.9109244182669
chr1 59509457 59509713 26.6779926115288
chr1 59519912 59520168 39.060454403437
chr1 59608833 59609089 54.4691125139143
chr1 59616845 59617101 48.9266428126096
chr1 59629472 59629728 24.1799510439911
chr1 59762652 59762908 31.634338123866
chr1 59808523 59808779 67.1939063879805
chr1 59823407 59823553 101.957838034112
chr1 59893530 59893786 42.8779199129197
chr1 60144636 60144892 30.0995478821717
chr1 60172954 60173210 30.1909802351407
chr1 61439397 61439653 26.2485817235967
chr1 61545609 61545865 35.8044367076381
chr1 61692459 61692715 24.5470692760099
chr1 61759491 61759747 25.8575341705627
chr1 62197869 62198125 27.8466819789866
chr1 62901780 62902036 29.1106389617316
chr1 62902262 62902518 28.5055575750734
chr1 63249688 63249944 27.9665169651453
chr1 63989169 63989269 87.6917650123696
chr1 64372807 64373063 58.9908364857881
chr1 64386192 64386448 34.9219273058533
chr1 64505258 64505514 24.0604432619774
chr1 64808848 64809104 43.2037905725804
chr1 65363810 65364066 29.3025167599682
chr1 65433182 65433372 127.100096492244
chr1 65626541 65626797 31.8238655135678
chr1 65633309 65633565 24.528783780938
chr1 65775406 65775763 423.400823687802
chr1 65805627 65805832 208.674888874135
chr1 65891379 65891635 29.1711253017195
chr1 66286669 66286925 27.3800002898445
chr1 66488663 66488894 163.142559596609
chr1 66987490 66987746 25.5322476302545
chr1 67025279 67025535 27.6390341710086
chr1 67028964 67029067 67.0229769162025
chr1 67030033 67030289 23.8067437531006
chr1 68150805 68151061 80.8149492761376
chr1 68152408 68152664 39.3972626643168
chr1 68179095 68179351 26.0147282296348
chr1 68190705 68190961 31.7104427079548
chr1 68215466 68215722 29.1263871902482
chr1 68257421 68257677 28.4445307545985
chr1 68639807 68640063 27.7322114118351
chr1 68654695 68654951 63.1910641185764
chr1 68843989 68844245 25.003070106465
chr1 68850124 68850380 35.2634201714544
chr1 68850650 68850906 35.7809728152685
chr1 70820271 70820527 25.5755693830696
chr1 70952943 70953072 89.324075555784
chr1 70970555 70970811 34.1515864641
chr1 71094744 71095000 32.406695384954
chr1 74968161 74968414 319.101900514116
chr1 74969897 74970153 42.0182801422682
chr1 75037672 75037928 29.4846273291746
chr1 75198703 75198959 33.4880714429986
chr1 76082558 76082814 28.1921111725223
chr1 76251863 76252119 38.0499894986952
chr1 76430124 76430380 23.8661697911564
chr1 76539228 76539484 35.088313949017
chr1 76664245 76664423 148.887099301364
chr1 77331679 77331935 31.3770515595017
chr1 77502329 77502568 304.054417003138
chr1 77505427 77505683 31.0743781219015
chr1 77528912 77529121 216.00304600041
chr1 77787990 77788246 26.1850610290342
chr1 77813423 77813679 30.0439102656413
chr1 77980199 77980455 37.96529609921
chr1 78443840 78444096 24.1248101285623
chr1 78567272 78567528 35.7137093248952
chr1 79297468 79297724 38.1114744031296
chr1 82267001 82267257 49.6410920324024
chr1 85069666 85069922 28.8211425949545
chr1 85755192 85755448 35.1162092246553
chr1 85794678 85794934 35.9489821253255
chr1 85796702 85796958 47.7390225009415
chr1 85872890 85873146 34.5040877134341
chr1 85987216 85987472 33.8108705106919
chr1 85992905 85993161 43.9645172794103
chr1 86046348 86046604 33.395192399212
chr1 86072986 86073242 55.4122699819024
chr1 87240021 87240277 31.1979811981588
chr1 87258849 87259105 25.5940708953453
chr1 87796998 87797254 25.7527285160991
chr1 88108261 88108517 23.7902985362703
chr1 88308236 88308492 26.9517849643493
chr1 88421788 88422044 31.1293163292119
chr1 88434207 88434463 26.179878084659
chr1 88487295 88487551 31.0423525698544
chr1 89074851 89074942 69.8078896289755
chr1 89357107 89357363 41.4141874893024
chr1 90275056 90275312 25.0331601452074
chr1 90286494 90286750 37.6062144458803
chr1 90359769 90360025 28.319137180647
chr1 90372320 90372576 26.8548515056856
chr1 90460453 90460616 99.7560366051861
chr1 91172949 91173230 284.746851971029
chr1 91870248 91870504 45.3122549155593
chr1 93297625 93297881 27.3948481245927
chr1 93400337 93400593 39.2609946963982
chr1 93521828 93522116 297.752168398067
chr1 93544562 93544818 48.0116321174362
chr1 93811227 93811483 26.6813977189815
chr1 93900645 93900901 50.8822430949173
chr1 94020457 94020713 57.2513525990925
chr1 94058609 94058865 42.6064814768435
chr1 94072364 94072620 23.9727646445699
chr1 94074057 94074313 36.3909338716658
chr1 94081320 94081576 23.740019803773
chr1 94089575 94089831 27.3654145657984
chr1 94091250 94091506 36.4742038303108
chr1 94147238 94147494 37.0441971746513
chr1 94167217 94167473 33.4421918730075
chr1 94203943 94204199 39.3869596912721
chr1 94236267 94236530 268.049389189366
chr1 94245217 94245473 31.089978003516
chr1 94270022 94270278 38.2927115715765
chr1 94344714 94344970 40.8997431954002
chr1 94566284 94566483 184.754954727901
chr1 95084063 95084175 83.5013034934706
chr1 95221402 95221658 26.5962336135469
chr1 95329585 95329841 35.8400552593089
chr1 95392517 95392773 26.0272264120359
chr1 95413020 95413276 62.6902794614692
chr1 95699564 95699820 24.7935800099498
chr1 95850194 95850454 199.193935898575
chr1 96828205 96828461 33.2682348577207
chr1 97611074 97611330 26.2055268342737
chr1 98315544 98315800 25.9090689050251
chr1 98513810 98514136 451.7543904637
chr1 98514916 98515172 25.8023327190261
chr1 98518551 98518807 32.1213729486956
chr1 98585426 98585686 341.265813752883
chr1 100065286 100065542 47.6762772124829
chr1 100162259 100162417 113.35842020609
chr1 100435371 100435627 30.280063318487
chr1 100503573 100503829 27.6209692658003
chr1 100598445 100598701 24.7574710832035
chr1 100715250 100715506 44.1083992216887
chr1 101087658 101087914 30.9725042123299
chr1 101187137 101187393 26.5637421554338
chr1 101491293 101491549 32.0922788657421
chr1 102462505 102462788 249.040290141264
chr1 103572590 103572846 41.7689811757637
chr1 107678161 107678398 299.339208069511
chr1 108482037 108482103 79.3999204344694
chr1 108535032 108535288 28.8131611912012
chr1 108694230 108694486 31.8432715993477
chr1 109289217 109289473 32.2241780354212
chr1 109423541 109423767 313.761014843863
chr1 109584584 109584840 32.3129162049523
chr1 109740064 109740320 28.5101470146939
chr1 110021511 110021739 183.931587969629
chr1 110026551 110026807 32.8024868857914
chr1 110090982 110091238 32.927376512012
chr1 110334779 110335035 23.8061590126538
chr1 110419988 110420244 28.7993463757683
chr1 110698581 110698874 384.023548654308
chr1 110761427 110761680 252.585576454857
chr1 111085408 111085646 245.277524385905
chr1 111289362 111289644 329.292512924065
chr1 111342862 111343001 105.42729568624
chr1 112135402 112135658 24.2694152719282
chr1 112298370 112298626 29.3518594898166
chr1 112376116 112376351 173.169022008687
chr1 112407596 112407773 112.599374096258
chr1 112463352 112463608 34.3274992212941
chr1 112626197 112626446 147.59126995657
chr1 112676267 112676371 70.5994144234359
chr1 112714987 112715277 329.455224435571
chr1 113044804 113045010 126.560977119922
chr1 113058230 113058509 289.229442678574
chr1 113065271 113065527 32.9175066336156
chr1 113118101 113118357 29.9139146650847
chr1 113249606 113249862 25.296898757855
chr1 113269987 113270243 32.1887101081801
chr1 113556505 113556761 47.7820703678666
chr1 114549522 114549778 29.4653184169097
chr1 114697707 114697957 188.164941045449
chr1 114699230 114699439 119.47645945247
chr1 115603225 115603419 121.13427472962
chr1 115605340 115605596 25.0431532608673
chr1 115711432 115711688 49.5669738557334
chr1 115722205 115722461 30.6191689378673
chr1 115732937 115733042 68.2765460661155
chr1 115839070 115839326 32.5857370269034
chr1 115880741 115880997 24.2619232893963
chr1 116012472 116012577 82.9189968161017
chr1 116039848 116040104 39.2802440485609
chr1 116088432 116088688 37.4982894714659
chr1 116961169 116961425 42.456831762215
chr1 117689692 117689948 25.3212880597441
chr1 117915519 117915775 29.7574092319463
chr1 118080235 118080491 29.8934281779771
chr1 118148580 118148836 31.6248743334212
chr1 118229590 118229846 26.2393781117805
chr1 119471679 119471905 254.355688965033
chr1 120255325 120255581 25.5025881362197
chr1 120602016 120602272 41.6579515866924
chr1 144008196 144008452 45.9241170318966
chr1 144010700 144010956 27.9792566251853
chr1 144533990 144534246 35.260943788511
chr1 144891826 144892082 26.2526689052191
chr1 144931919 144932175 26.532407516749
chr1 144932350 144932606 28.2418906567141
chr1 144941220 144941476 54.0214795528876
chr1 145009495 145009751 61.8134774898455
chr1 145010151 145010407 24.2085913787316
chr1 145028710 145028966 25.7211253964838
chr1 145042962 145043218 33.6810184754287
chr1 145092511 145092767 55.7362123149512
chr1 145096222 145096478 31.0065809257892
chr1 145382702 145382958 42.0692409419938
chr1 145395486 145395742 27.2445814962261
chr1 145396802 145397058 26.6998608340204
chr1 145397770 145398026 26.6034652702413
chr1 145399247 145399503 29.2051195935193
chr1 145542787 145543043 30.0597800389249
chr1 145610818 145611074 30.0107607155883
chr1 146556089 146556345 32.0331999381418
chr1 146743779 146744035 26.8345786481962
chr1 148000685 148000941 26.3558540367946
chr1 148241424 148241680 28.034675771445
chr1 148556660 148556916 25.3867982545053
chr1 149224062 149224318 30.5677219002294
chr1 149224531 149224787 37.6954720932143
chr1 149294574 149294830 27.0487833846101
chr1 149857277 149857533 26.7910490162629
chr1 149858047 149858303 31.5407095915516
chr1 149858440 149858696 29.8833765745745
chr1 149859279 149859535 24.7182463272072
chr1 149958477 149958733 34.4980472406188
chr1 149982574 149982830 27.8198959126719
chr1 150208341 150208513 130.806730247094
chr1 150266175 150266431 32.0573934323792
chr1 150336145 150336401 37.1273351849905
chr1 150337125 150337381 24.7111609880165
chr1 150551934 150552190 66.9091934226941
chr1 150898645 150898901 43.1402670866275
chr1 150947208 150947464 25.507596681485
chr1 150949864 150950120 30.1339821578545
chr1 150951990 150952246 26.6679550611776
chr1 150979263 150979519 71.9672717461518
chr1 151117400 151117656 24.5812419729981
chr1 151138426 151138682 71.8506149679635
chr1 151284092 151284348 33.6996412197137
chr1 151319327 151319583 27.4579077798499
chr1 151512666 151512922 37.6054002021328
chr1 151588281 151588537 49.308631922119
chr1 151687585 151687841 32.2187566674187
chr1 151689416 151689734 359.06391278569
chr1 151801499 151801739 226.456612874234
chr1 151963056 151963312 42.8148803498343
chr1 151967558 151967795 168.153160035839
chr1 152009282 152009538 30.0464475977668
chr1 152877229 152877485 61.1796063311575
chr1 153394993 153395290 457.680218522693
chr1 153424921 153425213 291.062223030403
chr1 153479292 153479548 27.5126762723982
chr1 153521787 153522043 31.6921194302025
chr1 153539036 153539292 29.9272636644799
chr1 153643238 153643494 26.0007928997067
chr1 153963152 153963408 37.1361933634345
chr1 154155562 154155818 28.3493773795776
chr1 154192882 154193138 24.3715896307301
chr1 154540293 154540592 438.95587942951
chr1 154675786 154675965 140.358733214314
chr1 154701611 154701867 30.3868909436633
chr1 154909014 154909270 26.6737574874471
chr1 154945158 154945414 27.2357520345415
chr1 154955751 154956007 29.8122954251583
chr1 155022943 155023199 24.2602095707585
chr1 155197145 155197401 25.9726785379131
chr1 155214488 155214744 32.974416869349
chr1 155247071 155247327 24.582697450496
chr1 155248024 155248319 310.449197641393
chr1 155532949 155533205 25.5104278787981
chr1 155953279 155953535 35.0129311090942
chr1 156083864 156084120 29.7189568900739
chr1 156084395 156084651 38.3140590107296
chr1 156093525 156093781 29.0129653329346
chr1 156100001 156100257 26.3570170193806
chr1 156163885 156164141 24.7095132968838
chr1 156182881 156183137 25.8653584022896
chr1 156252625 156252881 37.5378688932302
chr1 156384308 156384591 289.925495915814
chr1 156597350 156597559 167.376043834427
chr1 156612098 156612354 24.7549292936396
chr1 156621862 156622166 356.042246454368
chr1 156629950 156630206 43.1095004713011
chr1 156649982 156650108 81.9942801160668
chr1 156674821 156675077 31.9617643838227
chr1 156678767 156679023 29.9885774691439
chr1 156771436 156771692 38.5000308680057
chr1 156811140 156811396 44.7702951179316
chr1 156866481 156866737 26.7713017280374
chr1 157555871 157556127 45.0196318842802
chr1 157957904 157958053 85.1326248248879
chr1 157989346 157989602 50.7569566358401
chr1 158969561 158969817 28.8457068518166
chr1 159036030 159036094 61.549174734947
chr1 159111341 159111597 38.3175970806643
chr1 159147105 159147458 495.230712301267
chr1 159177911 159178167 43.8090670800475
chr1 159827765 159828021 44.0446502204779
chr1 159851723 159851979 32.177983030993
chr1 159894337 159894593 26.3833355763593
chr1 159895128 159895384 30.1765162274612
chr1 159905553 159905818 270.319743990878
chr1 160061513 160061769 23.7810243788586
chr1 160232124 160232380 25.3830945639896
chr1 160254748 160255004 24.652056422779
chr1 160324206 160324462 30.7962414866104
chr1 160343586 160343762 136.00414641626
chr1 161087631 161087887 28.5662151905462
chr1 161123717 161123973 27.5811663595415
chr1 161129230 161129486 30.5813641277527
chr1 161172055 161172311 33.3371084567556
chr1 161231378 161231634 31.9932880795132
chr1 161509927 161510183 32.06850514284
chr1 161693648 161693767 87.9141104097507
chr1 161696395 161696651 39.3693586428986
chr1 161735961 161736217 74.1977573142733
chr1 161973156 161973412 23.8385710863293
chr1 162511635 162511891 26.6576916230543
chr1 162602128 162602384 52.9748829662525
chr1 162660764 162661020 28.8071634351114
chr1 163005595 163005851 26.0334200104383
chr1 163039054 163039310 37.8043029123176
chr1 163137990 163138246 26.6523819183791
chr1 163208722 163208978 23.7197358763005
chr1 163291475 163291731 57.4059898616832
chr1 164517207 164517463 52.9648281775323
chr1 164572046 164572302 43.5555864280718
chr1 164576652 164576908 61.5398085652958
chr1 164581045 164581301 31.0189592268514
chr1 164613594 164613850 35.3964960034389
chr1 164741019 164741275 24.4280465843946
chr1 164741961 164742217 31.3861655306655
chr1 165197937 165198128 149.887942708964
chr1 165600018 165600274 31.6087590894103
chr1 165798203 165798459 35.8595077651048
chr1 165868099 165868355 25.1211754256525
chr1 165918654 165918878 220.826010161519
chr1 166038716 166038972 52.5912015705269
chr1 166134210 166134466 54.79740430183
chr1 166136333 166136589 53.8456424268459
chr1 167630827 167631083 23.9254896330074
chr1 167684662 167684918 27.1216817390218
chr1 168265062 168265318 24.0688822281253
chr1 168389077 168389256 118.210092639708
chr1 168397509 168397765 54.875468794881
chr1 168423750 168423889 114.255754926498
chr1 168438944 168439200 60.306717736291
chr1 168467635 168467891 25.273265328177
chr1 168578464 168578713 250.132266873744
chr1 168659633 168659889 32.6621610520362
chr1 169082921 169083177 25.9881420270271
chr1 169281332 169281588 44.7099446055478
chr1 169455382 169455638 29.8916203008675
chr1 169565060 169565324 356.139196870986
chr1 169833600 169833671 67.7239047006654
chr1 170084103 170084376 309.534493393893
chr1 170532195 170532451 27.4171843217798
chr1 170562422 170562678 248.702740238126
chr1 170640537 170640793 25.3847575093323
chr1 170738157 170738409 315.826337358921
chr1 170854781 170855037 27.3417547560749
chr1 171282937 171283193 38.4728986637786
chr1 171605370 171605582 164.333325544085
chr1 171711126 171711382 36.1835805029476
chr1 171712394 171712650 44.1069636519071
chr1 171750304 171750560 27.3257997356441
chr1 171880754 171880950 148.351770022049
chr1 172291468 172291724 28.3210969084315
chr1 172441690 172441946 35.6290846877062
chr1 172557909 172558165 24.3331156401938
chr1 172887148 172887404 38.7250033995444
chr1 172903059 172903315 26.8776601556758
chr1 172917651 172917907 27.6407837302762
chr1 173013934 173014062 93.5474673951772
chr1 173238719 173238805 56.051925292737
chr1 173446356 173446612 25.1186466839881
chr1 173683926 173684182 32.8874734454015
chr1 173793661 173793917 24.2720391971056
chr1 173836883 173837139 27.8364388121897
chr1 173837304 173837560 27.9714752122362
chr1 173884883 173884992 70.8289683435671
chr1 174010601 174010857 31.8120582746176
chr1 174968629 174968885 29.3354280654282
chr1 174992464 174992720 34.0712963794229
chr1 175694925 175695061 89.4592196247452
chr1 175712187 175712443 39.2365803245721
chr1 176071478 176071734 59.3860752971148
chr1 177568292 177568469 109.111492090898
chr1 178062582 178062838 24.2099848489824
chr1 179050920 179051176 24.5437028371998
chr1 179112058 179112314 28.3587955751517
chr1 179253193 179253449 48.6473280755856
chr1 179846780 179847036 29.7770153789175
chr1 179924199 179924455 27.2061185019064
chr1 180211174 180211400 272.786018198765
chr1 180601476 180601732 29.1437152323987
chr1 180602310 180602566 32.4521863741972
chr1 180602925 180603088 125.186080769696
chr1 180897016 180897126 65.9795654735064
chr1 181057807 181057880 69.8622728173702
chr1 181081622 181081878 26.8508314931489
chr1 181109087 181109343 24.0677286529234
chr1 181454979 181455155 105.828060690501
chr1 182644041 182644297 36.8488559096272
chr1 183203721 183203977 25.9571414120323
chr1 183241715 183241971 28.1380173341
chr1 183339859 183340115 27.3479585696799
chr1 183385922 183386228 421.222621099525
chr1 183413441 183413697 64.4227118191417
chr1 183811735 183811991 24.9212912050738
chr1 183958316 183958572 24.1290643463215
chr1 183994530 183994786 32.0672370842555
chr1 184006054 184006310 26.9219532407625
chr1 184761770 184762026 41.4346074451636
chr1 184836225 184836481 25.5360207395971
chr1 184943792 184944048 32.3631916922751
chr1 185886856 185887123 353.352334544731
chr1 186071726 186071950 317.437292142545
chr1 186157409 186157665 27.9599814368057
chr1 186587472 186587728 53.4337513474914
chr1 188197887 188198019 71.3319697110921
chr1 188355354 188355610 34.744811600282
chr1 188468912 188469132 207.718133576141
chr1 192528586 192528842 25.9723914703872
chr1 192778120 192778376 34.4458816499823
chr1 193028407 193028663 28.524504188183
chr1 193084819 193085075 24.6899334299229
chr1 194537831 194538020 177.59472801591
chr1 194627297 194627553 24.2092461053542
chr1 194858577 194858732 99.3988256563518
chr1 195082748 195082888 96.5468490713303
chr1 197987707 197987963 24.0038814408259
chr1 198090260 198090516 31.3854380203411
chr1 198125954 198126210 41.0810152405651
chr1 198638334 198638590 27.5027090119341
chr1 199212606 199212862 29.9900567013993
chr1 199241878 199242134 31.5974348677691
chr1 199267994 199268250 42.0271182723154
chr1 199302385 199302641 47.7173128469134
chr1 200348495 200348751 27.1775288755337
chr1 200466201 200466330 82.2927214343671
chr1 201181687 201181943 36.920066218195
chr1 201248531 201248787 23.9637578467817
chr1 201250809 201251065 35.8641217555136
chr1 201278574 201278830 30.6461880738251
chr1 201338439 201338695 35.550311008183
chr1 201430451 201430707 55.6708596781541
chr1 201431095 201431351 25.2662352801409
chr1 201432200 201432456 59.0187755038363
chr1 201505828 201505968 95.8448473165567
chr1 201562457 201562713 51.446739948127
chr1 201563796 201564091 384.898006536644
chr1 201583350 201583568 152.750925954452
chr1 201594466 201594722 23.8532369260283
chr1 201624383 201624639 23.7571304985029
chr1 201630381 201630637 40.7171783087461
chr1 201673335 201673591 80.3538594804255
chr1 201682630 201682886 33.0979964253088
chr1 201683717 201683973 31.1894614946174
chr1 201706926 201707182 36.1116628148818
chr1 201717526 201717782 38.6812162971072
chr1 201798139 201798395 48.2262248232328
chr1 201819234 201819490 28.8715106903003
chr1 201885816 201886072 26.2427452534922
chr1 201915517 201915773 24.4129147610185
chr1 202182001 202182257 28.8139089625004
chr1 202204976 202205232 36.8776961732526
chr1 202252495 202252751 29.3459944727905
chr1 202253188 202253444 32.4927898319201
chr1 202264719 202264975 25.5855545079136
chr1 202283043 202283299 25.4732880508153
chr1 202286942 202287198 23.8829278586437
chr1 202551561 202551817 45.7362512914651
chr1 202558397 202558653 37.6594485157703
chr1 202626395 202626693 329.740558036058
chr1 202649797 202649975 118.860423948381
chr1 202658702 202658958 60.1993801821128
chr1 202662131 202662458 394.789601450589
chr1 202830584 202830840 32.3743169925676
chr1 202904040 202904154 81.7109902211634
chr1 203010082 203010338 31.4628902507836
chr1 203096656 203096745 61.3063928141837
chr1 203189148 203189359 162.749247914505
chr1 203274556 203274812 29.4690838412697
chr1 203410088 203410154 81.1880853425399
chr1 203465037 203465293 23.9267115849621
chr1 203481977 203482233 26.6576173784804
chr1 203488316 203488425 69.9824093144298
chr1 203503732 203503988 44.4649590059973
chr1 203526582 203526838 29.7992101887546
chr1 203570447 203570611 133.761731428162
chr1 203576441 203576697 29.5511829087558
chr1 203830599 203830855 37.499717020787
chr1 204148094 204148350 60.9898049842466
chr1 204378292 204378548 52.1948837507757
chr1 204386277 204386533 37.984914670687
chr1 204386860 204387116 24.8690240881467
chr1 204476126 204476382 30.4652697425078
chr1 204616750 204617009 365.149681263323
chr1 204772817 204773073 65.247708502117
chr1 204797726 204797982 28.6262669952278
chr1 204806634 204806955 384.891631889694
chr1 205013988 205014151 112.763690188643
chr1 205023198 205023454 36.4080947999518
chr1 205091324 205091580 36.2849330977117
chr1 205144572 205144828 32.1305485198773
chr1 205253851 205254107 23.8727196033131
chr1 205263615 205263871 37.6432780547445
chr1 205267658 205267914 35.4721523078871
chr1 205270549 205270805 31.1256255696921
chr1 205428121 205428414 395.458530502681
chr1 205454683 205454939 23.9185166224744
chr1 205457215 205457505 320.401019382027
chr1 206207232 206207488 52.9244450491579
chr1 206589841 206590097 77.9318277487227
chr1 206682415 206682671 52.5638376080715
chr1 206687228 206687484 23.9951886988188
chr1 206730826 206730963 90.0002323150036
chr1 206785715 206785971 39.3607584009408
chr1 206808777 206809033 26.0952740293955
chr1 207084509 207084765 46.7361933008203
chr1 207247734 207247874 70.6183568546371
chr1 207378411 207378667 26.0808262403059
chr1 208181351 208181607 24.9309586391701
chr1 208281611 208281867 27.9284835318556
chr1 208374699 208374955 30.3831263906824
chr1 208380770 208381026 26.0812506574965
chr1 208842412 208842663 262.281740117212
chr1 209213053 209213273 204.233327488104
chr1 209269544 209269800 26.0532915642411
chr1 209279615 209279871 37.4446784266325
chr1 209323542 209323821 403.068517290534
chr1 209341673 209341929 24.7165035142096
chr1 209414961 209415142 136.234024558748
chr1 209562569 209562825 29.2908379981131
chr1 209572074 209572148 74.9763738966521
chr1 209741102 209741358 24.3809046223425
chr1 209826185 209826380 150.939288419894
chr1 209981445 209981701 28.393610601158
chr1 210013301 210013557 36.1187258948121
chr1 210048960 210049216 24.5918923221563
chr1 210110970 210111335 408.771945513191
chr1 210306013 210306282 359.317601959284
chr1 210534207 210534463 25.7823910394969
chr1 210567011 210567267 29.7577860909659
chr1 210900017 210900268 317.877219420288
chr1 210907328 210907427 79.5622334471091
chr1 210913068 210913249 138.017918608142
chr1 211327406 211327534 90.4658367841975
chr1 211909115 211909371 24.8853488169364
chr1 211987715 211987971 26.2916420507965
chr1 212002381 212002637 39.2413750109203
chr1 212083904 212084160 28.8544584830382
chr1 212091363 212091619 26.7784075460681
chr1 212458667 212458923 27.7307589817457
chr1 212606213 212606457 171.176544403011
chr1 212732187 212732443 25.3820468127076
chr1 212810047 212810303 24.7298504884004
chr1 212911688 212911944 24.7242963932674
chr1 212965080 212965336 32.1347652566219
chr1 213153486 213153571 70.029278524515
chr1 214620322 214620578 39.0296790164278
chr1 214755275 214755531 27.0339024434037
chr1 214801551 214801807 23.7645622647731
chr1 215130701 215130957 27.1419873613478
chr1 215175931 215176147 180.962467840966
chr1 215257045 215257227 112.820720149599
chr1 215740597 215740853 23.7001216223466
chr1 218030481 218030737 26.1823040848984
chr1 218070017 218070156 87.6500596792601
chr1 218435728 218435871 97.6335274645946
chr1 218458494 218458750 50.0754597801226
chr1 218550740 218550996 37.573715178602
chr1 218669975 218670231 42.0522016077606
chr1 218833673 218833929 25.5128140046039
chr1 219239594 219239713 87.1886564008483
chr1 219347140 219347396 25.3427408219306
chr1 219476055 219476311 32.5147972971104
chr1 219692003 219692259 61.0978689110435
chr1 219924525 219924781 28.3125320353484
chr1 221204818 221204992 123.320388170216
chr1 221273925 221274181 28.1523847842013
chr1 221328323 221328579 38.2677541555935
chr1 221613436 221613692 34.5770879708312
chr1 221890316 221890572 29.785569910017
chr1 221912397 221912653 32.3497651264425
chr1 221986621 221986877 31.9255936172064
chr1 222638229 222638485 24.9162968318272
chr1 222638845 222639101 25.4751029005165
chr1 222817352 222817608 28.1575431121062
chr1 222990976 222991232 46.5534612736623
chr1 223147932 223148188 23.8694782596984
chr1 223327145 223327401 45.386638540345
chr1 223894952 223895208 23.723060126227
chr1 223914472 223914728 26.945153400578
chr1 223963737 223963953 166.424444818328
chr1 224030015 224030271 35.8057582947231
chr1 224301717 224301973 57.4948002146983
chr1 224730645 224730901 24.7768172342586
chr1 224780872 224781128 40.8257440024144
chr1 224803698 224803954 25.329354971403
chr1 224832321 224832577 28.8432199747546
chr1 224840558 224840814 27.7552304012659
chr1 225298777 225299033 34.1027597789695
chr1 225696286 225696542 24.0088636388248
chr1 225840692 225840948 28.7248055970138
chr1 225923545 225923801 24.2945888604058
chr1 225943091 225943347 28.4548421901551
chr1 226111748 226112004 30.6829421680545
chr1 226250324 226250580 24.1321379225243
chr1 226768389 226768645 54.3137143886799
chr1 226969979 226970235 25.7299534542761
chr1 227068199 227068365 147.931077847977
chr1 227154467 227154723 31.4409087184872
chr1 227461316 227461526 201.0031192386
chr1 227981638 227981894 25.6189095903129
chr1 228327953 228328209 36.1012550687444
chr1 228353396 228353652 36.6427303221072
chr1 228918738 228918881 92.9752322888165
chr1 229038859 229039115 37.2389461877681
chr1 229544225 229544414 108.367343499789
chr1 229566556 229566790 195.137240951953
chr1 229644028 229644284 23.6773954053578
chr1 229761795 229762051 25.2891981894597
chr1 230202878 230203134 27.7062995805161
chr1 230240508 230240764 40.5014062690446
chr1 230424648 230424751 77.7775418396668
chr1 230562314 230562627 354.364876104895
chr1 230997391 230997542 101.6900118092
chr1 231102611 231102867 27.9248635299377
chr1 231122812 231123035 239.35655460849
chr1 231274927 231275040 76.3688119201541
chr1 231298015 231298353 306.349170818538
chr1 231378529 231378715 171.732488362026
chr1 231528285 231528382 84.7751442740295
chr1 231556595 231556851 24.1025727417415
chr1 231964053 231964309 32.2576360017768
chr1 232220696 232220936 178.23065546134
chr1 232278563 232278819 32.7019880029456
chr1 233087032 233087202 129.58784327213
chr1 233248758 233249014 49.762017128459
chr1 234748532 234748788 26.0272117559333
chr1 234859802 234860058 27.672016163444
chr1 234908169 234908425 35.392248538442
chr1 235061631 235061887 29.3555822987297
chr1 235069335 235069491 106.744339688615
chr1 235098415 235098671 32.3733412506821
chr1 235106466 235106722 33.430720656689
chr1 235114154 235114410 31.9237544002989
chr1 235115747 235116003 61.4850424888284
chr1 235133126 235133382 27.6002570278637
chr1 235147584 235147840 38.2715714259981
chr1 235324485 235324741 37.5456802504182
chr1 235812226 235812526 347.582392274034
chr1 236073989 236074245 29.1633080029624
chr1 236080807 236081063 39.4078389714134
chr1 236135271 236135527 25.9003055923788
chr1 236162786 236163042 24.1017501889823
chr1 239896446 239896702 38.1548367155863
chr1 240078286 240078542 25.9542732150869
chr1 240255625 240255837 162.531888338313
chr1 240256097 240256353 24.2401101479744
chr1 240354313 240354569 26.2502424418419
chr1 240382554 240382696 104.875118368068
chr1 240549777 240550033 27.5227115632731
chr1 240855448 240855704 64.356823310057
chr1 241486905 241487125 175.307251181142
chr1 241519898 241520130 185.092417680595
chr1 241893478 241893578 60.7417765305112
chr1 243010803 243010946 95.0703447034753
chr1 243053472 243053728 24.9149912580039
chr1 243182431 243182687 33.6082549871872
chr1 244067266 244067511 320.303880026599
chr1 244107710 244107941 174.610470123663
chr1 244138018 244138301 327.272941551202
chr1 244232007 244232148 91.8362592043016
chr1 244267743 244267999 35.0880373490678
chr1 244377764 244378020 25.6475858300474
chr1 244615050 244615306 44.3737281694497
chr1 244816357 244816613 26.1966159904124
chr1 244976635 244976891 55.2255036717034
chr1 245208941 245209197 34.125370175971
chr1 245676359 245676615 35.3805225441328
chr1 245884866 245885122 38.1215319682324
chr1 245951589 245951845 25.8111819966138
chr1 246038336 246038592 24.8302095689685
chr1 246132654 246132910 34.9449960197596
chr1 246150240 246150496 28.1492476119369
chr1 246756085 246756341 28.4168478092829
chr1 247095078 247095334 51.6135491943259
chr1 247267472 247267728 28.3949058276283
chr1 247573726 247573853 75.6135756042212
chr1 249200137 249200393 25.3608632500665
chr10 415880 416136 41.4750028988558
chr10 500926 501055 90.8808526859396
chr10 1685714 1685970 39.3043218357574
chr10 3006787 3006995 153.579321439685
chr10 3239544 3239800 24.5440775546251
chr10 3267764 3268020 25.1996864247462
chr10 3269203 3269459 29.7954397356773
chr10 3291155 3291411 25.7753491597712
chr10 3356026 3356255 202.820285739732
chr10 3466733 3466989 28.1767995211849
chr10 3553833 3553907 63.6794341171243
chr10 3568106 3568362 32.4409642888796
chr10 3733810 3733959 104.678986044893
chr10 3797220 3797476 24.7451293702306
chr10 3799944 3800200 23.9568539544407
chr10 3827241 3827497 39.9592378455246
chr10 3827658 3827914 48.7501450708802
chr10 3997880 3997967 81.2425455339953
chr10 4183726 4183957 218.086945539526
chr10 4245754 4246010 27.6007712181276
chr10 4284040 4284296 24.4988989493383
chr10 4705371 4705627 35.5957429863259
chr10 4746449 4746705 29.2010069546099
chr10 4845379 4845635 44.2284155129031
chr10 5418544 5418678 89.0857168245949
chr10 5638010 5638266 25.6868750270997
chr10 5708567 5708823 33.9079143543245
chr10 6244757 6245013 24.4186279168854
chr10 6281254 6281510 55.308853714129
chr10 6317272 6317528 25.1846715577293
chr10 6709161 6709417 43.1781684365588
chr10 6755162 6755418 41.8348006975287
chr10 6755757 6755961 167.866663754334
chr10 6780556 6780656 63.8542549579694
chr10 7860326 7860582 24.4806854638605
chr10 8096632 8096888 24.302199608477
chr10 8102088 8102344 24.5023087851641
chr10 8200553 8200809 26.4301349218043
chr10 8877776 8878032 30.5611221323483
chr10 12085307 12085563 24.7218246782607
chr10 12196581 12196837 39.6719774070635
chr10 12375631 12375887 28.4143517811151
chr10 12461405 12461661 36.1250495277485
chr10 13243170 13243426 53.693588451495
chr10 13266825 13266936 90.5347107727839
chr10 13382708 13382964 39.0463320831266
chr10 13390435 13390691 39.9747326845506
chr10 13391865 13392143 184.308812021325
chr10 13755030 13755286 28.8759753163634
chr10 13908304 13908560 28.9849733693497
chr10 14026748 14027004 32.4020832663338
chr10 14056473 14056729 27.8942077399114
chr10 14215578 14215834 47.2421919676275
chr10 14707956 14708099 103.78050297377
chr10 14922285 14922499 149.164061733376
chr10 15242795 15243051 25.5947561760629
chr10 16654300 16654582 308.101090638224
chr10 16712623 16712875 246.715348913458
chr10 16866790 16867046 67.3779918778717
chr10 16898583 16898839 40.106254438476
chr10 17008096 17008352 38.7307904893917
chr10 17045191 17045447 52.2993601630358
chr10 17071652 17071908 36.4216168654887
chr10 17156043 17156206 132.36127680185
chr10 17243465 17243721 34.9964413786118
chr10 17251374 17251630 44.0436591595863
chr10 17270531 17270787 35.6282427548236
chr10 17271203 17271459 38.8593390118038
chr10 17554481 17554737 29.0655187107825
chr10 18758200 18758297 65.5190724455683
chr10 18948004 18948260 25.2576832573851
chr10 19111164 19111383 185.086783658424
chr10 21619040 21619296 24.3056122641318
chr10 21625895 21626151 31.1318701441933
chr10 21822854 21823110 36.1066076427042
chr10 22518290 22518546 24.9819241955714
chr10 22905007 22905263 24.0125265201076
chr10 22909596 22909852 35.0858626692248
chr10 22986828 22987084 51.3675350235379
chr10 23460290 23460542 264.187671321523
chr10 23805537 23805763 293.644514493944
chr10 23812250 23812506 29.7241759229908
chr10 23846069 23846325 28.2547883261315
chr10 24115404 24115663 272.796649791556
chr10 24473440 24473696 34.8169554956594
chr10 24566765 24567021 36.4402296861592
chr10 24753051 24753307 26.5481720341676
chr10 25183271 25183527 24.6409322587779
chr10 25191079 25191335 23.848676830728
chr10 25305828 25306084 28.2427069472609
chr10 25463373 25463706 442.479704830608
chr10 25464813 25464999 115.355932323112
chr10 26505133 26505325 147.637461536608
chr10 26656807 26657052 257.628330150734
chr10 27389076 27389332 24.9028890883753
chr10 27477877 27478133 28.3703726425322
chr10 27531029 27531285 27.1037003872136
chr10 27531865 27532121 23.7652070351469
chr10 27847564 27847820 44.0926332143168
chr10 28310576 28310832 56.2474242965512
chr10 29449041 29449297 32.1808956979373
chr10 29908290 29908546 27.1728068155546
chr10 29948064 29948320 24.2450281805284
chr10 29976824 29976930 87.9521090686185
chr10 30093180 30093436 29.1048263399036
chr10 30096450 30096706 28.2058799203102
chr10 30101085 30101341 27.9891190365889
chr10 30184435 30184691 31.453408624251
chr10 30238327 30238583 30.5920117835762
chr10 30352107 30352363 24.084783772519
chr10 30471732 30471988 42.7117726098769
chr10 30722952 30723208 24.531861414679
chr10 30971401 30971657 40.4513494883653
chr10 31187997 31188128 84.7265636110104
chr10 31430516 31430772 35.6453191106284
chr10 32034566 32034822 24.9495554040575
chr10 32044164 32044420 41.083847117375
chr10 32057238 32057494 24.5238897632921
chr10 32229803 32230059 39.8268121220077
chr10 32233483 32233739 24.6809922253879
chr10 33228349 33228605 26.6882340547871
chr10 33242283 33242539 24.9376691347794
chr10 33247248 33247504 28.4350529078687
chr10 33423066 33423322 26.2634268556309
chr10 33553082 33553338 24.1149297596973
chr10 33568306 33568562 25.2451870476322
chr10 33670658 33670914 28.3145971209322
chr10 34476195 34476451 29.1275431157669
chr10 34569497 34569753 46.4650216516
chr10 34569994 34570250 27.0331908528257
chr10 35197464 35197720 29.1117155354846
chr10 35347098 35347354 25.6768606670341
chr10 35379476 35379732 30.0162210808694
chr10 35415729 35415985 27.5561332414793
chr10 35549032 35549288 32.73173543183
chr10 35736586 35736842 31.3272098470189
chr10 35749860 35750116 49.3843708954396
chr10 36461530 36461786 26.0164427468472
chr10 36638737 36638993 25.7134273785384
chr10 37001694 37001950 41.5808998197544
chr10 38719147 38719403 27.6749142468059
chr10 43278061 43278317 56.1856145135726
chr10 43588999 43589255 48.100065157663
chr10 43778385 43778647 285.035621474334
chr10 43779849 43780097 251.360131971477
chr10 44387992 44388248 50.4714006067958
chr10 45474154 45474410 34.0754659438188
chr10 45919624 45919880 34.4654660767624
chr10 46978706 46978962 30.9911615822508
chr10 49511018 49511274 31.816993504
chr10 49689515 49689771 39.054633154044
chr10 50575663 50575919 42.9575009059918
chr10 50606049 50606334 344.226712836615
chr10 50815033 50815325 307.770438643916
chr10 50970328 50970632 426.24406559178
chr10 52385022 52385161 86.9056196810146
chr10 54512077 54512333 28.9805181666349
chr10 56959890 56960071 144.190438035788
chr10 59381287 59381543 59.4990601741176
chr10 59908769 59909002 312.668773757352
chr10 59935821 59936080 301.898902834033
chr10 60096084 60096340 60.606607219052
chr10 60195118 60195374 34.2854590154761
chr10 60400899 60401155 32.4608358110608
chr10 60616326 60616582 60.4398532593511
chr10 60937088 60937432 423.84955217314
chr10 61025033 61025254 181.092602427044
chr10 61316909 61317165 25.7003734424454
chr10 61468549 61468805 26.8411966719453
chr10 61666056 61666312 66.0876389942721
chr10 61807933 61808189 27.0308701537581
chr10 62144574 62144830 24.5636668386306
chr10 62174634 62174890 48.8182781492934
chr10 62281827 62282083 33.0396959273559
chr10 63808948 63809204 32.8614331185762
chr10 63810801 63811057 25.1068747812046
chr10 64139233 64139489 32.5500468145379
chr10 64143883 64144139 31.3052421167431
chr10 64218902 64219158 43.0066897464335
chr10 64565682 64565858 109.583870193241
chr10 65473132 65473388 61.8986979121285
chr10 66346902 66347158 33.765449001069
chr10 69524148 69524404 39.3588675671734
chr10 69541028 69541178 105.694320653476
chr10 69644329 69644585 34.3817248865796
chr10 69834839 69835095 25.8101841883362
chr10 69853827 69854083 25.6405356575898
chr10 70091766 70091942 141.185455803418
chr10 70287292 70287548 24.0688768450716
chr10 70388338 70388594 36.921345810073
chr10 70660637 70660893 41.2600015380112
chr10 70939528 70939784 26.3302062563234
chr10 71120550 71120784 247.412978638097
chr10 71327630 71327921 260.499830937868
chr10 72075685 72075901 214.554507139598
chr10 72163804 72164060 26.2378583509651
chr10 72424516 72424772 25.9858770415423
chr10 72453756 72454012 27.650495511196
chr10 72513066 72513322 31.7401104036742
chr10 72709885 72710141 42.087524708245
chr10 72972209 72972465 24.4828967485003
chr10 72973499 72973755 29.5124950503709
chr10 73001238 73001494 34.8893892769557
chr10 73015511 73015723 149.797434438897
chr10 73337883 73338139 40.5050319259082
chr10 73341837 73342119 363.281471003405
chr10 73512891 73512970 57.2865532312161
chr10 73526547 73526803 38.2951116667576
chr10 73555031 73555306 364.614286206369
chr10 73613853 73614109 35.6780199730247
chr10 74385922 74386178 46.6407273758791
chr10 74451877 74451974 76.2236724053474
chr10 74855263 74855519 26.2779064504554
chr10 74927651 74927907 29.5310450627113
chr10 75006870 75007126 24.2366478339621
chr10 75070299 75070555 38.5793804000771
chr10 75167307 75167563 51.3566763139702
chr10 75420743 75420829 55.6666203589885
chr10 75490167 75490423 36.8656232157497
chr10 75545170 75545426 25.6094172669006
chr10 75545838 75546074 179.016243500079
chr10 75647537 75647793 33.5463929116623
chr10 75654374 75654630 31.0846444017644
chr10 75659161 75659417 38.1809145650032
chr10 75666543 75666799 25.4514470881889
chr10 75725877 75726133 24.150999742723
chr10 77268146 77268402 32.0365839522765
chr10 77268778 77269034 25.1146752352052
chr10 77290166 77290422 32.3865338825112
chr10 77307176 77307432 34.3962585056533
chr10 77777192 77777433 231.876431812012
chr10 78069423 78069679 35.1130497595256
chr10 78112141 78112397 25.2359568878588
chr10 78923769 78924025 53.425876704241
chr10 78954905 78955161 26.7583576074283
chr10 79057156 79057361 194.161704026006
chr10 79088190 79088476 358.312863719625
chr10 79110516 79110772 33.0991160005832
chr10 79152670 79152926 50.841263138129
chr10 79159183 79159439 24.3764488558782
chr10 79176122 79176378 32.072983592428
chr10 79238069 79238325 27.2365879825639
chr10 79273471 79273727 73.7236522012507
chr10 79398311 79398542 131.159926284758
chr10 79439954 79440109 99.2139346724938
chr10 79789188 79789444 24.0502188736619
chr10 79793605 79793861 42.1029983672067
chr10 80015855 80016111 26.4493796713878
chr10 80205136 80205392 48.5353353839434
chr10 80347992 80348248 39.0963898795361
chr10 80383668 80383924 25.914021638319
chr10 80487163 80487247 71.2292776683012
chr10 80516610 80516866 42.7682274101891
chr10 80733319 80733575 26.3737805941292
chr10 80741696 80741952 46.145116893114
chr10 80828628 80828884 41.2193979348452
chr10 80915300 80915556 24.6232970213307
chr10 81243674 81243930 47.4697328200875
chr10 81248158 81248414 33.5996742760791
chr10 81838840 81839096 27.0589204897769
chr10 81918417 81918673 32.0393260269407
chr10 82269535 82269791 23.7010985979759
chr10 83738114 83738251 87.3222434640602
chr10 84224273 84224529 28.8593649726786
chr10 84502295 84502551 24.9987279098688
chr10 85946965 85947221 41.2790205613936
chr10 85984502 85984743 137.053503901135
chr10 86051156 86051520 449.943033754216
chr10 87963310 87963566 40.999146529405
chr10 88066539 88066695 109.970714914211
chr10 88105530 88105786 23.7433811316144
chr10 88124495 88124751 42.6569844739625
chr10 88313505 88313670 112.91412096607
chr10 89622077 89622333 32.6498092546599
chr10 89623247 89623503 67.9601586528056
chr10 89682201 89682329 84.4661858746975
chr10 89875286 89875406 75.3399139864559
chr10 89912543 89912799 42.8362668139224
chr10 89914466 89914722 29.5012929442396
chr10 90231759 90232015 59.9977007570241
chr10 91011163 91011335 104.864895143159
chr10 91087924 91088180 25.4144187929816
chr10 91137965 91138056 72.5039324916994
chr10 91174365 91174621 27.6040925212707
chr10 91461037 91461293 25.7872819858456
chr10 91986972 91987228 25.1984557447845
chr10 92112135 92112334 142.250365422676
chr10 92381410 92381651 282.89833722621
chr10 92690890 92691146 66.6514156273887
chr10 92720211 92720467 31.4763571235915
chr10 92728502 92728758 39.0424486236722
chr10 92887182 92887421 233.106240641694
chr10 93109115 93109371 36.0968955838205
chr10 93373393 93373649 45.8186593895226
chr10 93392689 93392945 25.0362776441559
chr10 93412211 93412467 30.6660274432683
chr10 94147121 94147428 340.599067542784
chr10 94831746 94831829 87.2479154647771
chr10 94881149 94881405 27.8109121196088
chr10 94905314 94905570 33.8962005540333
chr10 95177135 95177265 100.483185629164
chr10 95218577 95218833 34.1279899981016
chr10 95230886 95231142 25.9153009341601
chr10 95462254 95462510 39.0848407900512
chr10 95478743 95478999 54.8503264625976
chr10 95826216 95826488 350.20471810504
chr10 95910590 95910846 29.2101659951081
chr10 95984524 95984780 59.6751617739339
chr10 95985570 95985826 28.6653176413356
chr10 96122698 96122954 31.6335729295395
chr10 97037461 97037717 31.8243847449299
chr10 97068551 97068807 67.6741057745678
chr10 97133500 97133756 26.9639351056927
chr10 97151807 97152041 289.884996841691
chr10 97171531 97171787 69.0475556189181
chr10 97453889 97454145 26.7672900054924
chr10 98256049 98256304 260.303561862601
chr10 98827717 98827973 27.2341527972132
chr10 98841431 98841746 404.588850799774
chr10 99171258 99171514 23.8254471311426
chr10 99205604 99205860 33.194353712647
chr10 99293139 99293255 77.2792553829799
chr10 99302024 99302280 27.6953806054321
chr10 99303037 99303293 25.3916161131529
chr10 99334486 99334742 47.0497264778849
chr10 99361022 99361278 28.8789993755504
chr10 99408794 99409050 29.7126043189516
chr10 99419346 99419602 24.1200762297876
chr10 99604509 99604765 26.7158714469922
chr10 99609742 99610084 217.678820698208
chr10 99642328 99642584 26.3877008194222
chr10 99720326 99720514 129.929380120905
chr10 99751689 99751935 291.744503094481
chr10 99795392 99795648 34.1189638462696
chr10 99815692 99815956 278.770342795445
chr10 99834145 99834394 286.971298995272
chr10 99847200 99847341 103.826261423919
chr10 100059153 100059396 200.986249954131
chr10 100073439 100073695 34.1428629090982
chr10 101091062 101091250 145.137394750338
chr10 101726185 101726441 42.4864064136667
chr10 101766158 101766414 24.4170217208607
chr10 101945775 101946031 35.1605794573611
chr10 102027305 102027561 53.8625185889869
chr10 102057061 102057317 26.1206430499153
chr10 102084994 102085248 287.582736141827
chr10 102105372 102105535 112.050919925834
chr10 102440506 102440839 401.340033020015
chr10 102619021 102619277 37.7674360620821
chr10 102650488 102650744 30.6525897256138
chr10 102820383 102820639 24.6988681654292
chr10 102840765 102841063 316.21838486721
chr10 103124518 103124774 34.8122850545258
chr10 103578063 103578319 67.3046930120118
chr10 103600988 103601181 130.429035873822
chr10 103800140 103800357 216.04292243787
chr10 104121509 104121795 352.793308116076
chr10 104154272 104154528 31.6604185675282
chr10 104179270 104179584 268.744346957121
chr10 104180238 104180357 55.7147139890009
chr10 104180728 104180984 43.2765839953401
chr10 104221067 104221323 44.3555205148305
chr10 104221644 104221808 81.5298749181773
chr10 104387568 104387824 26.5337353320256
chr10 104389359 104389615 33.4438383440163
chr10 104613877 104614133 27.9634643529642
chr10 104935396 104935652 23.757560172447
chr10 105025517 105025815 386.272791184964
chr10 105032799 105033055 24.3798146296088
chr10 105036967 105037223 27.7101519422384
chr10 105038608 105038943 396.006897859554
chr10 105127695 105127777 93.3930749558125
chr10 105264150 105264406 25.4749696273634
chr10 105456264 105456520 23.9748778508831
chr10 105468108 105468364 56.5917976217703
chr10 105668119 105668375 34.5316481478402
chr10 105881321 105881577 31.252231739189
chr10 106028929 106029185 25.2948850622174
chr10 106059707 106059963 70.6503610188376
chr10 106069753 106070009 27.2138829449753
chr10 106307945 106308148 188.243833927195
chr10 106584273 106584456 129.930060783675
chr10 108904342 108904598 40.1436310124624
chr10 110572076 110572332 24.998002628781
chr10 110671583 110671839 23.8354150447811
chr10 110729837 110730093 294.626682172862
chr10 111483114 111483370 26.8033916748375
chr10 112120686 112120952 287.925216516541
chr10 112127787 112128043 24.8479731066148
chr10 112207131 112207387 49.0683087148757
chr10 112257309 112257565 25.2913392362099
chr10 112326896 112327152 46.9165348561692
chr10 112431819 112432075 26.1580836992772
chr10 112993236 112993492 29.2264515715684
chr10 114143195 114143451 32.3067050213264
chr10 114206881 114207137 50.3075633374334
chr10 114227539 114227715 154.062027143673
chr10 114409307 114409563 50.0772859551395
chr10 115144941 115145197 56.5718610119023
chr10 115235138 115235394 23.8212317928842
chr10 115264237 115264493 37.0071026962893
chr10 115336671 115336929 296.822495222032
chr10 116031611 116031867 25.0951323656724
chr10 116526377 116526633 26.5580000115269
chr10 116697968 116698224 24.0059895421525
chr10 117905972 117906228 31.0221060898333
chr10 117943332 117943507 131.639511524959
chr10 118650825 118651081 27.0279481935552
chr10 119133599 119133855 50.7738004320571
chr10 119806157 119806413 24.858245289583
chr10 120101737 120101993 27.1295241557107
chr10 120328783 120329039 56.2285336719368
chr10 120354099 120354298 125.826435023504
chr10 120355650 120355926 310.467122246396
chr10 120660905 120661161 25.3772586532707
chr10 120938178 120938434 40.8187878643233
chr10 121065697 121065953 25.6509988436128
chr10 121161330 121161395 61.3803896715804
chr10 121283932 121284188 27.3026281051649
chr10 121328784 121329040 40.8525900590205
chr10 121356199 121356455 27.9190125792988
chr10 121378162 121378418 43.1236369339964
chr10 121410774 121411030 26.1650903213293
chr10 121577461 121577717 43.5092430653951
chr10 121890761 121891000 223.033463550237
chr10 122182025 122182281 27.3151946898368
chr10 122188342 122188598 25.9177401437675
chr10 122220388 122220644 32.6543803828514
chr10 122268001 122268257 38.9356141419531
chr10 122273589 122273875 382.44803421301
chr10 122346078 122346334 48.7318679985355
chr10 122448541 122448762 184.530532586149
chr10 122610650 122610906 36.9463123822975
chr10 123687564 123687820 28.5915784728057
chr10 123886843 123887099 37.7614687038852
chr10 124228721 124228977 31.0544673404336
chr10 124487000 124487256 29.1045125312307
chr10 124545847 124546114 284.732856495562
chr10 124609473 124609729 24.0675656106729
chr10 124671396 124671775 459.956371200967
chr10 124713621 124713877 35.0832782854557
chr10 124853164 124853255 69.8838919269232
chr10 125374540 125374709 99.887661111643
chr10 125418931 125419187 28.0388476421367
chr10 126436904 126437066 114.118070279416
chr10 126480307 126480563 29.7534365512854
chr10 126725675 126725931 37.0135150896161
chr10 126889903 126889971 67.0865733490358
chr10 127751075 127751331 32.357452930676
chr10 127761262 127761518 35.1086664717743
chr10 127887815 127888071 46.4498907450246
chr10 127936100 127936356 25.4626094542172
chr10 127941785 127942041 29.9722960883803
chr10 128014962 128015218 31.5375275941468
chr10 128038924 128039180 29.5567669953121
chr10 128086669 128086925 45.0736370982373
chr10 128197183 128197395 168.063545339516
chr10 128224840 128225027 151.385565453087
chr10 128846852 128847108 24.73729540146
chr10 128915453 128915717 421.563743946765
chr10 128957059 128957250 118.051834998565
chr10 129283506 129283762 59.9541040934399
chr10 129355300 129355477 104.661672870343
chr10 129398870 129399126 56.0313680021753
chr10 129721304 129721560 26.274202176959
chr10 129726334 129726590 23.7656677418309
chr10 129775916 129776172 26.1032206666722
chr10 129911392 129911612 206.418836275395
chr10 131934591 131934847 32.0262674761865
chr10 132535962 132536218 37.2280725648847
chr10 133152854 133152921 60.1847438584806
chr10 133868125 133868381 40.7976829438407
chr10 133999117 133999373 46.3657629573797
chr10 134007833 134008095 266.674673762265
chr10 134108131 134108380 241.710330309495
chr10 134893632 134893888 32.8901137513531
chr10 135072797 135073053 25.6499154028889
chr10 135207580 135207836 34.2808717737962
chr11 207463 207719 39.1591111178906
chr11 280216 280427 169.308090035566
chr11 356031 356104 67.980032352803
chr11 368553 368809 58.492195159652
chr11 576316 576572 29.6486773356406
chr11 809969 810225 25.173881551178
chr11 834944 835200 45.4711894939192
chr11 842365 842621 34.0597938540463
chr11 844268 844414 84.3818673187829
chr11 858148 858404 33.8855419741739
chr11 908284 908540 32.7603339081477
chr11 1015888 1016144 26.5785374811877
chr11 1260136 1260392 52.4529535850783
chr11 1412098 1412179 57.6050661770177
chr11 1422888 1423142 274.410034314262
chr11 1443771 1444027 41.9724777238158
chr11 1472301 1472520 145.680670456837
chr11 1540545 1540801 45.0381289591156
chr11 1769167 1769423 23.8926223381343
chr11 1968483 1968739 34.9766853484944
chr11 2919964 2920220 27.4432144577214
chr11 3974019 3974275 49.8956032243805
chr11 6442026 6442282 43.7694471530752
chr11 6624778 6625034 27.3104059714157
chr11 6633438 6633694 28.8228693547196
chr11 7098412 7098673 197.418870357938
chr11 7293764 7293870 78.3413031263568
chr11 8008541 8008797 30.8817227301831
chr11 8029905 8030124 142.320281152833
chr11 8189434 8189631 171.159452881874
chr11 8373748 8373943 157.657703387699
chr11 8424953 8425173 277.97861799208
chr11 8502470 8502726 36.6873925281546
chr11 8740889 8741145 41.8710430769926
chr11 8754415 8754671 25.0147929226296
chr11 8861936 8862192 53.3352809196439
chr11 8892871 8893127 26.519962985044
chr11 9336359 9336615 40.6317364625151
chr11 9406086 9406342 26.0571948800647
chr11 9482568 9482824 42.4043146230793
chr11 9587665 9587921 27.6403788905419
chr11 9634769 9635025 26.5409149855229
chr11 9781216 9781472 31.0990519597344
chr11 9927643 9927899 34.8484203747988
chr11 10012194 10012265 62.0756275373354
chr11 10315370 10315626 38.7481075612301
chr11 10326513 10326769 43.7243461085903
chr11 10400617 10400897 359.643806508297
chr11 10480946 10481202 37.9757098693803
chr11 10772624 10772880 31.9261706293116
chr11 10879307 10879563 23.7195527411796
chr11 11388416 11388672 52.8804080858652
chr11 11572208 11572342 85.6167659176243
chr11 11863375 11863631 28.6625333404013
chr11 11990201 11990457 36.6667711762541
chr11 11998828 11999084 43.5695622520812
chr11 12028878 12029087 161.89084986681
chr11 12065536 12065792 31.0309034329779
chr11 12087806 12088062 38.3383371352563
chr11 12132079 12132335 24.4799843762676
chr11 12159822 12160078 30.5490616324698
chr11 12185687 12185943 31.6134051742909
chr11 12204774 12205030 41.4208820890719
chr11 12254384 12254640 26.5983825348029
chr11 12419689 12419945 28.3457275587135
chr11 12562573 12562829 23.8930075561857
chr11 12578386 12578642 46.2988596425694
chr11 12705475 12705731 26.9282966530823
chr11 12715316 12715572 33.0979856148863
chr11 12836477 12836733 34.6173979859659
chr11 12881869 12882125 37.1423433462926
chr11 12969528 12969784 36.486380381403
chr11 13310729 13310976 295.944878238626
chr11 13312991 13313247 24.4630555131386
chr11 13484974 13485230 27.8082416313945
chr11 13689637 13689893 26.1609672160476
chr11 14291562 14291818 34.5918689642931
chr11 14521329 14521585 25.0798734841749
chr11 14541807 14542063 34.5447025131138
chr11 17022589 17022845 66.8930844447814
chr11 17438116 17438372 24.5321532278583
chr11 17499742 17499913 100.705233337984
chr11 17756507 17756830 315.511226602578
chr11 17898417 17898673 25.4008357589016
chr11 17989876 17989998 77.0289514838762
chr11 18132675 18132911 159.030162881019
chr11 18416030 18416286 35.2948135856214
chr11 18610238 18610494 29.3474989442454
chr11 18858071 18858257 136.820537075267
chr11 19040548 19040735 130.560504489867
chr11 19366292 19366457 117.124405529219
chr11 19588189 19588445 28.401087017748
chr11 19654043 19654299 29.7916244165327
chr11 19662490 19662746 32.3210602286887
chr11 19668562 19668818 38.2386106948367
chr11 19701731 19701987 26.0860468734863
chr11 19787829 19788094 318.896085886268
chr11 20119058 20119314 34.8055617604329
chr11 20180249 20180507 213.430073726154
chr11 20470553 20470617 81.7305388285464
chr11 20621374 20621587 202.790907077916
chr11 20875823 20876079 27.4404080424005
chr11 22359180 22359439 239.27781554639
chr11 26968949 26969205 47.2957005202826
chr11 26971969 26972225 32.4055156197895
chr11 27231120 27231376 26.3955827679742
chr11 27671460 27671716 29.4016713035149
chr11 27740772 27741049 231.891643378131
chr11 27741941 27742396 384.212481559745
chr11 28131702 28131958 57.4782445207969
chr11 28441726 28441982 28.207190450326
chr11 28657650 28657906 32.3612026908939
chr11 30250166 30250291 84.4154458945765
chr11 32009004 32009220 171.030346457861
chr11 32037708 32037964 34.3774165559388
chr11 32219700 32219899 157.505211137994
chr11 32605266 32605522 31.4587509772816
chr11 32913956 32914212 56.6423428255925
chr11 33182789 33183045 27.3738421795417
chr11 33486199 33486455 35.6862899046472
chr11 33522486 33522744 318.186698430512
chr11 33609731 33609923 105.834661352146
chr11 33824209 33824465 29.7886889599723
chr11 33921029 33921093 66.9321360319319
chr11 34074931 34075187 28.8606469709779
chr11 34214713 34214969 23.9453816371195
chr11 34277918 34278174 30.4019383371328
chr11 34296288 34296544 35.376645869935
chr11 34323984 34324240 33.3432205767504
chr11 34334610 34334866 47.0002984915927
chr11 34354078 34354334 39.7255564249204
chr11 34364790 34365046 26.0171968328538
chr11 34379365 34379621 30.8503409303129
chr11 35057414 35057670 32.2135369631274
chr11 35133236 35133492 36.6929573978812
chr11 35160577 35160833 28.5566111521916
chr11 35164291 35164402 78.5124444928871
chr11 35188237 35188493 34.1303976640594
chr11 35284410 35284538 89.5329914722706
chr11 35551780 35552036 25.4918245030074
chr11 35571432 35571688 26.9143550699167
chr11 35643702 35643958 65.4256416137318
chr11 35745527 35745727 218.578960375684
chr11 35747481 35747737 28.710951008866
chr11 35816504 35816760 40.6113775522294
chr11 35965367 35965623 23.9883903593509
chr11 36127794 36128050 48.442808088838
chr11 36171320 36171576 45.1659833769149
chr11 36186173 36186429 33.1537767154793
chr11 36442330 36442586 47.6703077860874
chr11 36453433 36453689 30.5950585588992
chr11 36770557 36770692 79.9362648558655
chr11 36798517 36798773 31.487574662928
chr11 37098470 37098726 29.1704669010996
chr11 40295619 40295875 24.5257028209093
chr11 40350809 40351065 35.10827456921
chr11 40454065 40454164 65.1912459131877
chr11 43379903 43380159 36.614911558332
chr11 43598563 43598853 348.935708876026
chr11 43852731 43852987 38.8632301505291
chr11 44134138 44134369 242.138191502972
chr11 44265237 44265493 27.2904829031919
chr11 44515541 44515797 28.4859444806589
chr11 44590793 44591049 25.4892494273215
chr11 44621377 44621633 26.4287466392967
chr11 45108115 45108371 47.6714271838884
chr11 45119503 45119780 346.865389801822
chr11 45188053 45188309 49.2851363090901
chr11 45309153 45309409 26.8365090614253
chr11 45404772 45405028 33.2857804929192
chr11 45565440 45565712 253.674464294892
chr11 45602027 45602284 230.167601601013
chr11 45815856 45816112 46.6031104014803
chr11 45868977 45869233 30.239181060703
chr11 45901804 45902060 27.1464057212925
chr11 45906910 45907197 244.972286201575
chr11 45918279 45918535 62.1722970963866
chr11 45920892 45921188 353.893016972152
chr11 45946613 45946869 54.10312151335
chr11 46410173 46410429 25.6155606575078
chr11 46413460 46413716 31.887961956001
chr11 46414100 46414438 422.269169608123
chr11 46615535 46615791 39.7047286067529
chr11 46938294 46938550 33.0857008009233
chr11 46942334 46942590 39.876700058857
chr11 46958253 46958509 24.2327894496384
chr11 47026293 47026549 37.0189438653983
chr11 47270234 47270490 40.1460929625185
chr11 47292113 47292192 46.8979696558352
chr11 47294357 47294582 261.513286113432
chr11 47422485 47422741 24.4979335034602
chr11 47429883 47430139 31.3322843010469
chr11 47447639 47447895 32.1748168861484
chr11 47600440 47600696 50.9603005516714
chr11 47629031 47629287 26.7414994780772
chr11 47789169 47789425 28.9394854322404
chr11 47789799 47790055 31.8658940077474
chr11 47968534 47968790 41.1209331464111
chr11 48102738 48102994 24.1418600430009
chr11 48112251 48112485 227.227887497545
chr11 48921823 48922079 42.1396636654424
chr11 48990319 48990575 28.5988873482332
chr11 49069855 49070054 158.15834274392
chr11 49583981 49584058 50.0724789415339
chr11 49873762 49874018 48.5914788409407
chr11 55640220 55640403 113.360169780274
chr11 56247177 56247433 26.0860119407287
chr11 56918150 56918406 64.0707101375293
chr11 57147191 57147485 273.398966593016
chr11 57434658 57434914 24.4575033471895
chr11 57529222 57529478 27.9892557930249
chr11 57546058 57546314 28.8667770387633
chr11 57652837 57653074 267.70873072543
chr11 57893079 57893201 71.110517289046
chr11 58277280 58277536 28.579694623387
chr11 58406685 58406878 144.493132278974
chr11 59324953 59325209 29.4992639861852
chr11 59333690 59333946 39.0886917448781
chr11 59474439 59474695 25.0758431876608
chr11 59523238 59523494 42.6738190822635
chr11 59578186 59578442 30.1860142942746
chr11 61074958 61075090 96.0677981180365
chr11 61129705 61129961 26.9538502596153
chr11 61334684 61335014 482.376090861252
chr11 61351145 61351279 75.8871041792009
chr11 61464499 61464755 35.4819832413323
chr11 61599743 61599999 47.0968778599726
chr11 61623888 61624144 30.8397640269746
chr11 61691174 61691320 93.2171027532251
chr11 61739272 61739528 36.303303502072
chr11 61961488 61961719 234.001200205821
chr11 62012746 62012998 187.089810344014
chr11 62063050 62063295 216.463122883673
chr11 62166142 62166398 52.665817943489
chr11 62168212 62168468 37.1839721250194
chr11 62313179 62313435 26.0238837479855
chr11 62320827 62321083 26.3675224983143
chr11 62341159 62341415 57.230003784578
chr11 62359036 62359212 137.735016532572
chr11 62432675 62432931 53.8951241123921
chr11 62438990 62439246 27.2928432590699
chr11 62446500 62446756 35.3865340249743
chr11 62494479 62494735 28.1206220887093
chr11 62554775 62555031 24.5049291165434
chr11 62572729 62572985 28.2697501864121
chr11 62606968 62607224 34.4913404819353
chr11 62609047 62609303 79.9183168071923
chr11 62623217 62623473 58.0662097766336
chr11 62747678 62747920 188.792870150765
chr11 63360481 63360657 115.721289921087
chr11 63431317 63431573 24.6092831463956
chr11 63659834 63660008 140.172583915477
chr11 63706054 63706310 26.7724194317897
chr11 63759087 63759343 37.2336464688855
chr11 63952947 63953203 35.9163034086107
chr11 64014737 64014993 24.8396274834349
chr11 64036625 64036881 25.6976671931092
chr11 64085376 64085632 25.8325529141303
chr11 64405222 64405416 146.572098855302
chr11 64465212 64465468 30.2545094736588
chr11 64544910 64545123 150.948534289773
chr11 64622454 64622710 33.9430817775392
chr11 64646016 64646272 28.8617774337931
chr11 64685587 64685843 42.6506085150128
chr11 64745187 64745456 306.455998779371
chr11 64764653 64764909 29.8557346700958
chr11 64770852 64771109 315.93322739418
chr11 64774414 64774670 27.7236682570814
chr11 64851350 64851606 27.1169796797276
chr11 65047247 65047503 28.172656936365
chr11 65082297 65082444 99.5193681918733
chr11 65121664 65121959 321.042258947348
chr11 65189570 65189826 32.2950632007852
chr11 65190230 65190366 92.5644146123571
chr11 65191481 65191737 26.1144714357669
chr11 65192239 65192495 31.3300144068617
chr11 65192845 65193101 35.6557967115564
chr11 65193393 65193649 28.8839113030076
chr11 65194069 65194325 24.1368678734863
chr11 65194861 65195117 25.2646163182133
chr11 65195815 65196071 31.5506573924848
chr11 65261348 65261604 25.8750324282705
chr11 65264983 65265239 67.4654525511696
chr11 65266417 65266636 148.14258141779
chr11 65267878 65268134 33.2583544851394
chr11 65268085 65268341 23.792792552642
chr11 65270533 65270789 24.8961395802016
chr11 65274317 65274573 26.9196866589487
chr11 65327528 65327784 25.3760893121207
chr11 65486722 65486978 32.0921713258413
chr11 65625505 65625761 46.1130722390575
chr11 65658031 65658287 24.2011660751742
chr11 65667753 65668009 24.8442894275356
chr11 65670681 65670937 35.5161196528905
chr11 65679514 65679770 39.4830033765137
chr11 65683221 65683477 36.7087437083537
chr11 65686726 65686982 31.783613246363
chr11 65729107 65729363 34.4934266699766
chr11 65781022 65781157 95.3694046219903
chr11 66057021 66057356 377.40617162589
chr11 66104101 66104357 24.8450959505349
chr11 66112482 66112738 30.9315122053202
chr11 66115555 66115811 24.084753180971
chr11 66175960 66176216 53.9857963242164
chr11 66185663 66185851 94.0231878233152
chr11 66186160 66186512 351.876248465575
chr11 66189002 66189519 415.726496781621
chr11 66247551 66247807 32.3583044706267
chr11 66277939 66278195 34.4789305951713
chr11 66384009 66384265 24.0752806115241
chr11 66659693 66659949 29.7113232715485
chr11 66738300 66738556 30.35334448127
chr11 67007392 67007648 57.8994270382853
chr11 67008439 67008695 50.4746425504458
chr11 67141595 67141851 24.7461086995569
chr11 67748758 67749014 27.78027931362
chr11 67791478 67791734 25.8423699250728
chr11 67889417 67889673 52.8044432635302
chr11 67976656 67976902 335.796038918359
chr11 68082753 68083009 55.570490586448
chr11 68227496 68227752 28.4137826767535
chr11 68444946 68445202 27.332459448335
chr11 68481553 68481809 31.7234421104677
chr11 69064794 69065050 30.3097948203849
chr11 69089351 69089607 40.8265145425377
chr11 69302410 69302666 24.686155092576
chr11 69312069 69312325 36.6451761178872
chr11 69455793 69456049 49.6507703901086
chr11 70496490 70496706 208.464573441527
chr11 71823850 71824106 24.0211230641512
chr11 72019675 72019931 33.5489261591074
chr11 72032398 72032654 28.241390578703
chr11 72059409 72059665 41.8891222234097
chr11 72080940 72081196 48.3027011821462
chr11 72182166 72182422 41.880972652289
chr11 72323773 72323994 139.424172184674
chr11 72384710 72384858 118.413536250624
chr11 72387890 72388154 194.585444954935
chr11 72914891 72914955 55.1819382048225
chr11 72968417 72968673 24.149508379388
chr11 72997585 72997729 83.7950325462075
chr11 73498822 73499078 33.0921495988684
chr11 73640511 73640767 33.0298215799851
chr11 73849723 73849979 32.350526919261
chr11 73882225 73882481 72.4247798428303
chr11 73989814 73990070 27.1719546687986
chr11 74022427 74022683 25.3441805723422
chr11 74128865 74129127 252.512339552813
chr11 74217999 74218205 153.49955806672
chr11 74303485 74303741 24.1026511016459
chr11 74459818 74460074 27.5488973877423
chr11 74561344 74561600 28.549228319409
chr11 74660157 74660413 24.2763559567408
chr11 74855496 74855752 59.9344649658254
chr11 74925432 74925751 419.947576138757
chr11 74944748 74945079 360.344052390402
chr11 74952795 74953051 37.6424172500223
chr11 74959752 74960008 34.765228436941
chr11 75063460 75063716 47.4811973675281
chr11 75110478 75110734 66.3538667680279
chr11 75141285 75141464 116.393218766478
chr11 75269274 75269530 28.2136059659846
chr11 75946783 75947039 32.706260120164
chr11 76155475 76155731 43.2269302745568
chr11 76288334 76288590 27.0756837581634
chr11 76411601 76411857 24.2642378795876
chr11 76412788 76413044 36.258837678275
chr11 76435252 76435540 246.388115784154
chr11 77491068 77491299 294.081435463809
chr11 77532048 77532304 25.5807261004224
chr11 77705575 77705831 53.8648659781445
chr11 77749163 77749419 31.6109969890748
chr11 77790817 77791073 28.8949095187556
chr11 77850501 77850757 25.2495958905613
chr11 77896946 77897202 24.0525571952634
chr11 78395536 78395716 145.413490032201
chr11 78479545 78479667 74.8749805178693
chr11 78493850 78494106 55.5450864100075
chr11 78572106 78572358 359.900812928885
chr11 78605118 78605374 56.0341771793034
chr11 78693657 78693913 32.8963597790668
chr11 78729414 78729670 53.3582648430596
chr11 78798279 78798535 60.0939441308075
chr11 78967153 78967261 69.8542480984877
chr11 79026427 79026698 278.979308253015
chr11 82868173 82868240 47.2092787178046
chr11 82904589 82904845 30.2626217572255
chr11 83005309 83005565 51.8844542876923
chr11 84384813 84385069 32.5056908622915
chr11 84425345 84425623 379.642728228237
chr11 85339116 85339372 24.2099657974386
chr11 85375997 85376253 25.6006377547418
chr11 85652584 85652840 47.7277730218597
chr11 85873391 85873647 24.0198590940717
chr11 86214873 86215129 50.9086299954858
chr11 86262293 86262549 39.3303180065794
chr11 86282366 86282622 34.7841941754771
chr11 86289190 86289446 24.6579772530932
chr11 86454508 86454764 29.3865685611145
chr11 86635206 86635382 118.217633413908
chr11 86926316 86926572 37.8968218743714
chr11 88131623 88131879 25.9392188799204
chr11 88147761 88148017 51.2716507862375
chr11 88437766 88437961 148.337487520721
chr11 88795162 88795280 64.8667135324161
chr11 88796009 88796265 59.7859790339441
chr11 89520749 89521005 33.1488255304133
chr11 91856716 91856972 32.6879349477221
chr11 92213794 92214050 67.1155833885203
chr11 92289672 92289946 266.97140390953
chr11 92534913 92535169 36.531912134564
chr11 92571846 92572102 50.6283183185504
chr11 92930599 92930855 23.9809173783589
chr11 92931518 92931626 40.8328830489832
chr11 93474530 93474786 27.5189207046494
chr11 93506326 93506426 58.5455187655522
chr11 93517326 93517582 24.0852883956276
chr11 93951668 93951811 79.0791581706669
chr11 94014588 94014761 134.747578838772
chr11 94321623 94321879 29.9067320451217
chr11 94525709 94525903 127.624388033326
chr11 94842201 94842457 36.9246584193012
chr11 95855893 95856149 26.9025060190922
chr11 95921011 95921267 27.1330107278664
chr11 97836895 97837151 30.966482723739
chr11 101980984 101981240 28.5525771133714
chr11 102159398 102159654 27.9950253387167
chr11 102178313 102178430 71.4555360575245
chr11 102261472 102261728 30.9022458715207
chr11 102322506 102322762 26.9468987330081
chr11 102474073 102474161 61.3283098184955
chr11 102867063 102867319 24.2724369461973
chr11 103400025 103400281 41.6406395087569
chr11 103407947 103408203 24.8209590074157
chr11 103760533 103760648 85.0167744616766
chr11 103763402 103763591 169.45770612242
chr11 103907771 103908027 35.9209878700635
chr11 105543869 105544137 340.368234287845
chr11 106269807 106270063 33.5180012069957
chr11 106889766 106890136 396.293498256307
chr11 106896461 106896717 48.3141190620312
chr11 106914425 106914681 32.8592355572071
chr11 107328424 107328680 25.083816383469
chr11 107711419 107711675 24.6103823646202
chr11 107799090 107799374 353.814869443823
chr11 107874488 107874571 77.0278806183921
chr11 108093087 108093343 27.8048533905845
chr11 109295686 109295951 311.354730513353
chr11 109512328 109512591 324.509916899663
chr11 110089048 110089304 25.9666301953513
chr11 110167219 110167475 33.2448364804069
chr11 111402470 111402726 32.5920078705687
chr11 111408145 111408401 31.2131131772394
chr11 111412437 111412693 38.3058114633978
chr11 111428524 111428780 44.7877978542862
chr11 111536591 111536830 311.475998618992
chr11 111749802 111750058 27.7035339481436
chr11 112028065 112028321 25.7103050050721
chr11 112424132 112424388 36.7266184974998
chr11 112604986 112605273 350.437345000149
chr11 112977293 112977549 39.2733330063125
chr11 113345076 113345376 356.446876407508
chr11 113346090 113346178 58.6114151933159
chr11 113861932 113862209 295.792710061219
chr11 113898723 113898979 30.8446031546017
chr11 114030827 114031083 28.319731906162
chr11 114033509 114033765 46.9826142615351
chr11 114068674 114068930 38.3979790376553
chr11 114271008 114271264 25.3747419425812
chr11 115375016 115375272 41.5507590438711
chr11 116250218 116250470 331.681476935893
chr11 116476305 116476595 347.473329801173
chr11 116643621 116643877 39.8100454565309
chr11 116855323 116855579 25.880011443758
chr11 117151906 117152162 32.6267350839843
chr11 117467874 117468132 268.171405124955
chr11 118286473 118286729 37.9762789073098
chr11 118298430 118298686 37.5810337562234
chr11 118305531 118305788 251.479992992844
chr11 118306750 118307006 26.724565004269
chr11 118344322 118344578 42.362223931076
chr11 118661873 118662129 50.1331306240054
chr11 118713188 118713336 106.725590148885
chr11 118798717 118798973 44.8456018458061
chr11 118966037 118966293 42.6336927235077
chr11 119039210 119039466 28.4986432402146
chr11 119364492 119364767 314.422873542052
chr11 119389543 119389798 264.768629244425
chr11 119465355 119465611 24.4318815826126
chr11 119576869 119577125 58.9267579564026
chr11 119644941 119645237 312.780527461741
chr11 120195871 120196127 30.3409423553622
chr11 120206750 120207006 34.6154958253725
chr11 120237708 120237964 25.7016929518018
chr11 120271552 120271808 27.0970904354397
chr11 120448340 120448596 24.6110158229487
chr11 120523754 120523988 218.874747322774
chr11 120617178 120617434 37.1150981233066
chr11 120771471 120771727 53.313516653779
chr11 120953449 120953703 268.734143576783
chr11 121337311 121337567 31.3106826004615
chr11 121425362 121425515 99.9694464416625
chr11 121505603 121505859 23.9302777604061
chr11 121772599 121772855 50.7258754556731
chr11 121889790 121890046 26.747159336185
chr11 121970985 121971241 24.4000280408978
chr11 122051245 122051501 28.6050642772947
chr11 122067788 122068044 51.1357779571208
chr11 122083923 122084037 80.6853695977576
chr11 122138403 122138538 66.7610227732303
chr11 122513192 122513448 26.4544472855046
chr11 122526332 122526588 23.7061147724018
chr11 122852521 122852831 381.480628663154
chr11 122932660 122932916 32.6094005844345
chr11 123045470 123045726 31.9446228207941
chr11 123500189 123500327 99.2778183808484
chr11 123524628 123524956 361.966838695812
chr11 123612174 123612430 25.2935780740499
chr11 123986030 123986286 34.8858401841408
chr11 124482806 124483062 49.6825396154841
chr11 124492701 124492957 27.3112862996656
chr11 124652970 124653226 29.6784987926032
chr11 124733752 124733948 86.2706322989931
chr11 124768679 124768935 26.9597768718843
chr11 124770479 124770735 28.7064086216262
chr11 125495750 125496006 33.919534515376
chr11 125757984 125758240 25.9751979236631
chr11 125772996 125773252 37.5719479878644
chr11 125773412 125773718 297.243035349575
chr11 125805587 125805843 34.1457917433527
chr11 125983535 125983791 24.2652201169748
chr11 126010893 126011149 26.7686370852676
chr11 126211797 126212053 28.1194641131361
chr11 126310838 126311094 28.3618020522672
chr11 126350657 126350913 23.7806790361513
chr11 126380585 126380797 170.321112665655
chr11 126414495 126414766 292.721197200144
chr11 126416185 126416421 232.924841255916
chr11 126417075 126417331 25.119699012073
chr11 126431222 126431531 356.933133423596
chr11 126455841 126456097 29.0286126787203
chr11 126504945 126505201 44.7236125865096
chr11 126517620 126517876 34.3079845705249
chr11 126808712 126808883 122.87234559717
chr11 126968645 126968864 150.463926861645
chr11 128078359 128078615 35.4879435593825
chr11 128080505 128080761 47.8623491778935
chr11 128158363 128158585 207.428940975969
chr11 128235076 128235345 362.74664766553
chr11 128277980 128278236 23.7518040067592
chr11 128367394 128367650 25.4719436704636
chr11 128392078 128392334 36.7020568902582
chr11 128392487 128392743 29.0976040365576
chr11 129147382 129147615 235.690434830094
chr11 129509284 129509540 33.2371504777862
chr11 129716377 129716633 31.129685048589
chr11 129821492 129821651 108.777375797184
chr11 129835234 129835450 222.37681987564
chr11 129873400 129873656 27.264962576817
chr11 129939685 129939941 51.8694219339266
chr11 129973304 129973560 31.9537072005809
chr11 130269231 130269346 66.3056846268426
chr11 130542203 130542459 29.9113786828461
chr11 130543724 130543912 164.484124873011
chr11 130642541 130642797 33.6452827613406
chr11 130717590 130717846 25.9593619960877
chr11 130781231 130781487 26.4212073258684
chr11 131795878 131795977 80.9163195764348
chr11 131924752 131925008 26.7540450228478
chr11 131941919 131942175 26.0263405235975
chr11 132047094 132047329 236.143118066472
chr11 132188414 132188670 48.2945382941678
chr11 133817209 133817495 341.30508826733
chr11 133838301 133838499 141.717923101138
chr11 134122872 134123128 44.2012857869591
chr11 134288492 134288632 88.6984862788603
chr11 134346358 134346614 37.7091671064798
chr11 134897454 134897672 186.467188490536
chr12 176119 176375 55.5184287329636
chr12 176343 176599 40.4749406229786
chr12 230880 231136 49.7929793766086
chr12 1224942 1225198 61.2243600933074
chr12 1343339 1343595 61.4747562895977
chr12 1466375 1466631 24.5237226927309
chr12 1520103 1520230 89.983033988801
chr12 1523190 1523446 54.3423891862164
chr12 1771188 1771309 81.0421035698876
chr12 1940290 1940567 249.277103147483
chr12 2374135 2374391 23.9599876066277
chr12 2378163 2378419 34.7813348955438
chr12 2861786 2862167 402.682061526341
chr12 2893205 2893461 33.0083256732047
chr12 3285993 3286249 49.1333830133075
chr12 3441470 3441623 99.6883924637441
chr12 3601375 3601694 377.636468093545
chr12 3750824 3751080 26.4621521418895
chr12 4758147 4758403 42.624664944453
chr12 5046816 5047028 146.351636934279
chr12 6274585 6274841 36.8187401159013
chr12 6432598 6432854 23.8400058532503
chr12 6445348 6445604 42.6025904473312
chr12 6579714 6579970 26.1608594124694
chr12 6602379 6602635 25.531735600319
chr12 6643608 6643864 59.9088143331387
chr12 6644140 6644396 28.4093961526759
chr12 6657252 6657508 25.1006805541153
chr12 6798481 6798737 25.6383671604718
chr12 6875410 6875666 24.9599708734215
chr12 6976604 6976860 41.1801164409966
chr12 7053004 7053260 48.2528829401676
chr12 7079748 7080004 25.5987576686999
chr12 7104157 7104413 33.8683456535158
chr12 7126172 7126428 24.7934088348908
chr12 7665142 7665398 46.4090820406991
chr12 7915539 7915656 69.751975826125
chr12 8013122 8013378 36.328328488257
chr12 8085345 8085454 57.9758253379463
chr12 8167527 8167806 338.637902080263
chr12 8982211 8982467 26.2865590360653
chr12 9826403 9826659 44.5978771121781
chr12 10766091 10766347 28.2263072604126
chr12 10885243 10885499 25.9564783947416
chr12 11653538 11653915 477.527132852976
chr12 11695605 11695861 25.8762094283748
chr12 11706979 11707235 25.4409626160495
chr12 11931053 11931309 39.2357735944658
chr12 11966301 11966557 25.9662986997834
chr12 12000610 12000778 112.477835481916
chr12 12025136 12025323 135.359097244067
chr12 12420233 12420434 150.366425847607
chr12 12837776 12838037 353.039292881413
chr12 12966206 12966462 28.7980480655442
chr12 13044418 13044600 122.557192735091
chr12 13197205 13197461 57.847985477188
chr12 13198031 13198196 119.749019188054
chr12 13349668 13349924 27.9725601863697
chr12 13954544 13954800 60.3246238286162
chr12 14417371 14417460 74.5209958783547
chr12 14923914 14924170 59.7552930209335
chr12 14996307 14996563 44.9100353855353
chr12 15038821 15039077 24.5972634244577
chr12 15316629 15316709 68.660028356594
chr12 15432249 15432505 52.4876377454309
chr12 15475069 15475325 32.8665250097795
chr12 15476608 15476715 81.7747731929245
chr12 15576852 15577108 24.6373174013419
chr12 15588701 15588814 74.6882839246909
chr12 15905922 15906178 25.5809786222816
chr12 15942365 15942621 24.9151380151585
chr12 18902569 18902825 49.1551852369885
chr12 18935879 18936044 117.16363801898
chr12 19151392 19151648 26.0720120726226
chr12 19151931 19152187 29.6350105774214
chr12 19392560 19392816 49.3080685784504
chr12 19592358 19592614 31.9013318274697
chr12 19728820 19729076 39.0163964139457
chr12 20123075 20123331 37.8358263757334
chr12 20365779 20365938 138.781224715911
chr12 21590716 21590972 24.8795911367508
chr12 22199648 22199819 93.8797881622472
chr12 22778030 22778286 44.4065789532075
chr12 23154570 23154667 71.2015427987789
chr12 25101915 25102171 26.1848260689732
chr12 25348188 25348444 40.7764850154668
chr12 25538982 25539238 24.3179785075149
chr12 25591662 25591726 67.5095904567954
chr12 25648584 25648840 27.6893887371012
chr12 26102410 26102524 73.2829091017838
chr12 26129182 26129438 27.3402188604256
chr12 26272253 26272509 37.9053505315228
chr12 26306313 26306569 31.1699027975938
chr12 26434381 26434637 27.0664743598085
chr12 26844499 26844755 25.6774719989475
chr12 26985342 26985598 28.0406954257344
chr12 27410104 27410360 53.1273540474411
chr12 27520068 27520324 33.6523878923027
chr12 27604422 27604678 70.2590978740081
chr12 27646598 27646854 40.6746530861354
chr12 27863681 27863937 42.8843169019552
chr12 28128717 28129012 311.841234842539
chr12 28137207 28137463 45.8089086087415
chr12 28212800 28212887 69.0088040885269
chr12 28283678 28283934 27.4319273072455
chr12 28863920 28864176 32.4611330094433
chr12 29104944 29105200 34.3701809619393
chr12 29146690 29146946 49.9228762402009
chr12 29383874 29384007 90.8923274402591
chr12 29432029 29432285 27.3429951157672
chr12 29937191 29937410 169.464384370462
chr12 32259703 32259959 35.9299882107403
chr12 32268679 32268935 32.7670589447693
chr12 32328374 32328584 110.078415538518
chr12 33049455 33049711 49.126960590901
chr12 34175257 34175513 26.1060291778407
chr12 34277609 34277865 33.6320920661226
chr12 38710395 38710651 29.6776488305879
chr12 42719880 42720136 24.7920705913398
chr12 43150867 43151123 32.0913240721722
chr12 43938582 43938838 32.2203856977824
chr12 44226664 44226920 30.099217808334
chr12 45270681 45270893 151.846557018564
chr12 45342503 45342759 32.4841176790152
chr12 45626768 45627024 41.0253896057516
chr12 45628392 45628648 59.2777445158501
chr12 45662599 45662855 27.3171972773265
chr12 45737476 45737732 49.6569098268315
chr12 45809124 45809380 28.2768075810233
chr12 46188321 46188505 130.93220818759
chr12 46548100 46548356 24.3988140394039
chr12 46613644 46613900 30.1157077370165
chr12 46732903 46733159 24.2405273895816
chr12 46766391 46766647 63.0866534484748
chr12 46796316 46796572 26.3660620396196
chr12 46867473 46867729 45.7061331660662
chr12 46918621 46918877 30.0122195033685
chr12 47058805 47059061 26.3591556683884
chr12 47183228 47183381 105.776312267147
chr12 47308970 47309226 33.2371955586091
chr12 47336461 47336717 35.5932060087783
chr12 47358329 47358585 36.2697261531436
chr12 47408259 47408515 27.80552684401
chr12 47928571 47928790 203.199194648787
chr12 48297171 48297427 45.1736017461526
chr12 48344891 48345147 26.1968894838243
chr12 48571855 48572111 39.8000232636319
chr12 49075860 49076116 33.9925651128303
chr12 49130393 49130499 71.7508573791625
chr12 49412393 49412649 37.3132497529882
chr12 49454470 49454726 30.9671375556357
chr12 49525312 49525568 29.0947481239532
chr12 49582699 49582955 27.1550388040708
chr12 49628295 49628551 30.430240471253
chr12 49761050 49761306 34.0471695281308
chr12 49961837 49962093 24.0712303165497
chr12 50067311 50067567 27.8599287153291
chr12 50135258 50135514 57.3530447499114
chr12 50236226 50236482 60.5536416203318
chr12 50262939 50263195 39.0022316402491
chr12 50377797 50378053 23.7853183510593
chr12 50449851 50450107 50.2548510770772
chr12 50473727 50473816 78.2016592594528
chr12 50784238 50784494 25.4966887264317
chr12 50978075 50978145 61.2310680397594
chr12 51441589 51441755 128.019213792641
chr12 51442021 51442277 41.1638504209807
chr12 51477244 51477500 30.133916563839
chr12 51566468 51566724 31.6729385631687
chr12 51986195 51986451 38.0448695153125
chr12 51987285 51987557 335.102532118318
chr12 51992014 51992270 34.0325816882415
chr12 52134390 52134646 30.3730724307206
chr12 52435513 52435724 171.624195914894
chr12 52472127 52472254 86.9788575387723
chr12 52541200 52541456 31.8070499410766
chr12 52586065 52586321 24.9043948871529
chr12 52607245 52607501 34.2344166523565
chr12 52609966 52610233 276.561816402817
chr12 52637386 52637525 92.9841484021357
chr12 52695144 52695397 234.721625253013
chr12 53135199 53135501 328.956839178367
chr12 53194699 53194955 55.237667380204
chr12 53318893 53319149 34.268695037441
chr12 53343507 53343763 29.0085398217391
chr12 53442689 53442875 117.443029423403
chr12 53474602 53474858 24.7304516490782
chr12 53689225 53689481 34.3644414181358
chr12 53693412 53693668 28.926030555375
chr12 53715233 53715489 34.2291269563588
chr12 54069546 54069802 30.1430006626879
chr12 54496076 54496332 34.7207012301546
chr12 54652920 54653176 35.5986369640531
chr12 54674494 54674750 25.6668209520218
chr12 54718807 54719063 25.7826196357648
chr12 54805180 54805436 25.796808684226
chr12 55413631 55413940 354.240123401862
chr12 56109689 56109945 27.8955833198567
chr12 56122858 56123114 31.6097435295257
chr12 56223471 56223727 24.5128129944096
chr12 56435819 56436075 50.0425784529878
chr12 56510323 56510579 45.4678549410006
chr12 56552041 56552297 48.2219137749999
chr12 56583347 56583603 36.7040361324057
chr12 56614893 56615149 29.7705949935107
chr12 56618839 56619084 186.9399754234
chr12 56811612 56811868 28.6494607540259
chr12 56862253 56862509 33.4820653212991
chr12 57039601 57039857 47.8230169191927
chr12 57118876 57119132 32.4072911015684
chr12 57443666 57443917 218.653663773417
chr12 57501337 57501593 26.1379657504813
chr12 57648374 57648630 39.951030754026
chr12 57914154 57914410 27.6109466500685
chr12 57946526 57946782 29.2273037213624
chr12 57950255 57950469 180.151943409406
chr12 58087819 58088075 46.0445194098681
chr12 58121132 58121321 99.0873085312444
chr12 58121644 58121728 72.3289649474904
chr12 58138935 58139191 27.7267554835479
chr12 58145924 58146180 31.1206787456803
chr12 58154231 58154489 287.595778409399
chr12 58165702 58165958 33.3975919852751
chr12 58176403 58176659 37.0157556410786
chr12 58240378 58240634 34.3820304484271
chr12 58281853 58282109 24.5612691416009
chr12 59288906 59289162 53.4733124939205
chr12 63125823 63125989 110.38952654021
chr12 65063912 65064168 35.0492441797997
chr12 65101002 65101258 25.7682406748872
chr12 65220173 65220423 275.230267597659
chr12 65399557 65399813 39.0395844779498
chr12 65563309 65563565 36.1128841054429
chr12 65700525 65700781 38.5041123925711
chr12 65854905 65855064 101.367516215106
chr12 65889043 65889299 24.6173508420514
chr12 65895823 65896036 203.485719460384
chr12 65917324 65917580 47.312998922662
chr12 65918477 65918733 32.3865830098844
chr12 66025456 66025712 29.7536707529224
chr12 66035931 66036187 24.7391773061169
chr12 66050723 66050979 42.4050068659678
chr12 66216660 66216916 28.4993874901465
chr12 66285863 66286119 34.2276037631576
chr12 66286698 66286954 28.5723445866875
chr12 66393801 66393924 76.9847950239372
chr12 66430210 66430466 29.4580168065233
chr12 67242810 67243066 35.9145410652636
chr12 67587562 67587816 305.028073798462
chr12 67828703 67828959 39.6878497653188
chr12 68042453 68042709 34.5941785455291
chr12 68160207 68160463 25.4683226557433
chr12 68375050 68375306 25.2642792484961
chr12 69208719 69208975 29.6451110572372
chr12 69799339 69799595 33.8996555826952
chr12 69809639 69809895 33.0175644559883
chr12 70058804 70059060 29.8687973423452
chr12 70082871 70083127 55.3646613503466
chr12 70422740 70422996 28.1499666179413
chr12 70986485 70986741 30.3924321223118
chr12 71313384 71313631 158.608095510118
chr12 71833726 71833982 48.8528798177939
chr12 72332498 72332807 434.620884659275
chr12 72375077 72375211 89.1374457635475
chr12 75603290 75603595 301.665371352662
chr12 75723999 75724255 31.1073069089756
chr12 75905255 75905511 46.7554505180312
chr12 76100182 76100438 28.3085710909556
chr12 76354221 76354350 93.4348542791912
chr12 76371745 76372001 42.0226265063371
chr12 76425244 76425500 39.287405308653
chr12 76572316 76572572 55.3670365581462
chr12 76577430 76577630 153.538614013027
chr12 77157978 77158234 27.9071994064529
chr12 77452612 77452868 25.3549371441847
chr12 77516052 77516308 24.2650005975607
chr12 77524053 77524309 27.2569250902146
chr12 77527371 77527697 420.605772542285
chr12 77573392 77573648 32.2492465969778
chr12 77583288 77583544 31.883788668433
chr12 77583847 77584103 23.7283586811073
chr12 77718550 77718806 34.6722150413699
chr12 78398959 78399215 33.099318936193
chr12 78401018 78401274 49.154300184168
chr12 78797039 78797295 41.4131774712261
chr12 79258188 79258444 42.6387503635372
chr12 79260229 79260357 90.5832437684843
chr12 79322317 79322573 29.3061552180161
chr12 81694403 81694487 62.0532857452495
chr12 81744117 81744373 75.9966815806593
chr12 82752070 82752326 42.0448894867676
chr12 83182462 83182718 35.6384294917517
chr12 83261963 83262219 39.951940006437
chr12 83374952 83375208 29.0225217566812
chr12 84020982 84021238 26.2057565530227
chr12 84242651 84242721 62.1582349255982
chr12 84464145 84464401 59.7900921237963
chr12 85429992 85430248 25.6403690878141
chr12 86015254 86015510 36.9988395047015
chr12 88154859 88154972 99.866689406265
chr12 88939197 88939325 76.8138615874036
chr12 88974132 88974388 31.5416995729479
chr12 89444874 89445130 24.3153056676613
chr12 89744549 89744662 77.9764421502172
chr12 89746332 89746588 28.2521682353564
chr12 89751225 89751481 30.8035217772521
chr12 89758501 89758706 138.647799855927
chr12 89764663 89764919 24.6502605804565
chr12 89927058 89927319 299.411553287867
chr12 92174990 92175200 175.606027207326
chr12 92539478 92539734 72.5050445051445
chr12 93140030 93140286 36.3716414555384
chr12 93293212 93293468 28.5843927329358
chr12 93567765 93568021 30.6746142263706
chr12 93591975 93592231 29.0397376200744
chr12 93641451 93641536 72.4888136043352
chr12 93964562 93964818 40.6495132088764
chr12 93965261 93965517 25.8968816516702
chr12 94178295 94178551 34.8421835312968
chr12 94179078 94179334 48.4361742377518
chr12 94184606 94184862 25.4308929908971
chr12 94201244 94201358 80.0175778850952
chr12 94493468 94493724 23.6974873896199
chr12 94505139 94505395 36.7064548988815
chr12 94678627 94678883 38.3141810479274
chr12 95273431 95273658 221.965985601335
chr12 95323629 95323885 32.3258913723935
chr12 95397378 95397634 31.9129405135637
chr12 95867787 95868043 46.0629619380665
chr12 96622825 96622931 64.7396412081584
chr12 96819154 96819410 29.9863118142219
chr12 97295094 97295241 97.9837752835608
chr12 98690533 98690759 150.536174190749
chr12 98869131 98869387 28.153527850738
chr12 98884745 98885001 28.7280678891338
chr12 99038931 99039187 31.0059691932863
chr12 99290827 99291057 242.054502917226
chr12 99295043 99295276 248.343219034933
chr12 100020462 100020718 26.5082446361718
chr12 100304928 100305184 30.2731135538755
chr12 100378034 100378290 39.7460516954768
chr12 100855518 100855774 29.6198356005449
chr12 100933066 100933325 377.158039347841
chr12 101068333 101068589 54.6131887475251
chr12 101086349 101086605 31.0924438078885
chr12 101220182 101220458 418.273076223873
chr12 101412374 101412630 25.3555321707984
chr12 101445968 101446224 24.1307176089799
chr12 102513754 102514010 26.9945889924705
chr12 102930049 102930305 26.7724060382411
chr12 102984693 102984949 37.9134266053741
chr12 103200477 103200667 143.353409769748
chr12 103218280 103218586 360.30394883014
chr12 103227933 103228158 237.101366396863
chr12 104174792 104175048 36.0768951023176
chr12 104200654 104200910 29.6307193511584
chr12 104234830 104235086 27.0441326136055
chr12 104303676 104303932 36.7943116457663
chr12 104350857 104351113 43.9612619508495
chr12 104405163 104405419 27.6745756399174
chr12 104818789 104819045 31.7240904735307
chr12 104848880 104849136 26.7045962091881
chr12 104997913 104998169 45.4201070565034
chr12 105501282 105501538 30.0049761386144
chr12 105599583 105599727 89.3760809319737
chr12 105600585 105600785 175.230625222327
chr12 105648077 105648333 28.0369486559541
chr12 106333394 106333650 28.1138072175062
chr12 106395304 106395560 42.7701682470145
chr12 106975316 106975590 333.983825300077
chr12 106975776 106976032 29.0511010742624
chr12 107167719 107167975 29.7065631947514
chr12 107349592 107349848 27.4816502863138
chr12 108079349 108079605 32.8295344250789
chr12 108169068 108169324 35.4708000659958
chr12 108398260 108398516 52.0043471314561
chr12 108608374 108608556 122.783042598858
chr12 108775969 108776225 64.0488524133655
chr12 108797799 108798055 36.7445622888581
chr12 108862169 108862421 243.581734615954
chr12 109022217 109022473 41.2469376841489
chr12 109037682 109037938 38.7069842592568
chr12 109043506 109043762 26.0116106116017
chr12 109125147 109125403 54.230696672941
chr12 109220184 109220440 30.2887873097816
chr12 109232158 109232414 60.33198172765
chr12 109284059 109284312 262.522710928727
chr12 109458598 109458922 429.871189048042
chr12 109490229 109490485 38.7172002748739
chr12 109696867 109697067 113.25318243693
chr12 109746977 109747175 143.131517761208
chr12 109901004 109901260 28.963541625959
chr12 109915345 109915601 24.3019672980736
chr12 110151503 110151759 25.2708473771633
chr12 110172986 110173242 31.4394560416778
chr12 110174500 110174778 258.414729336602
chr12 110318747 110319003 35.1719246086175
chr12 110337955 110338211 35.9730387606865
chr12 110486365 110486621 29.0451918338883
chr12 110683141 110683397 39.8170655921074
chr12 110705141 110705397 58.2832648736988
chr12 110707451 110707707 34.7700393020806
chr12 110905980 110906236 30.6681341638648
chr12 111650037 111650320 172.815450571246
chr12 112007826 112008082 29.7038865340932
chr12 112847232 112847488 80.9233503069241
chr12 112856541 112856797 36.1546638660979
chr12 113102477 113102715 206.221640258144
chr12 113229231 113229495 315.192189023611
chr12 113250471 113250727 73.7686603014303
chr12 113306367 113306503 100.104117116043
chr12 113330718 113330974 39.4563454761086
chr12 113375603 113375859 39.2026979436341
chr12 113503128 113503325 142.248710633442
chr12 113600004 113600260 27.3599934246023
chr12 113623083 113623339 37.3129036434612
chr12 113711040 113711109 83.1137391167357
chr12 113796353 113796593 260.168766441819
chr12 113799452 113799708 46.4922230390993
chr12 113860107 113860258 99.2381228870896
chr12 113865750 113866006 23.7801967180022
chr12 113917910 113918241 386.074322212702
chr12 114039538 114039815 251.590032325989
chr12 114403975 114404231 29.1768463468095
chr12 114686438 114686599 112.716705316477
chr12 115121822 115122078 37.2321482477321
chr12 115141965 115142221 38.3384838223193
chr12 115371294 115371550 36.559743782128
chr12 115371531 115371787 33.495668344755
chr12 115487516 115487709 149.428592409802
chr12 115567563 115567819 48.1536808141034
chr12 115593400 115593656 31.0543388200419
chr12 115665148 115665404 26.974997777361
chr12 115779283 115779539 25.554752340821
chr12 115791960 115792216 30.6428608936756
chr12 116819773 116820029 46.7175432438249
chr12 116864293 116864549 29.665312609579
chr12 116872065 116872321 30.142580157112
chr12 116892792 116893048 28.4980189340355
chr12 117295916 117296181 359.334026387502
chr12 117628079 117628335 31.8724612772971
chr12 118124949 118125205 26.7087183162507
chr12 118546993 118547160 114.598044938542
chr12 118810618 118810766 104.666894888199
chr12 118869998 118870241 271.301643418718
chr12 119070952 119071208 40.3376684501283
chr12 119083107 119083363 56.9328378792948
chr12 119195321 119195577 27.1998950596318
chr12 119304202 119304458 32.5939235586165
chr12 119360305 119360561 28.7147089409041
chr12 119419581 119419732 112.800549576308
chr12 119499114 119499320 191.631137100681
chr12 119950760 119951003 241.49559426335
chr12 119966189 119966349 112.169866714251
chr12 120427211 120427467 37.9335999182065
chr12 120427590 120427875 349.010877631458
chr12 120524721 120524977 28.559114729415
chr12 120632426 120632682 42.7952212590911
chr12 120638751 120639007 52.1018885719942
chr12 120668404 120668660 48.4240527107277
chr12 120669174 120669430 55.3050448726706
chr12 120729510 120729766 50.6950017519217
chr12 120730803 120731059 46.4866842457168
chr12 120884091 120884347 26.509058776963
chr12 120933736 120933866 84.4816681456507
chr12 120966840 120967096 49.8523998338234
chr12 121079205 121079464 291.824178316105
chr12 121124534 121124790 27.1535424385861
chr12 121252061 121252317 30.9118773644158
chr12 121418094 121418246 92.5941919993953
chr12 121568881 121569137 32.4971863459823
chr12 121790265 121790521 29.9026107650014
chr12 121837848 121838104 34.4698413131682
chr12 122161203 122161459 25.9942189194294
chr12 122238008 122238264 28.3424893039926
chr12 122240690 122240946 31.4510523409001
chr12 122403108 122403364 64.5536813141333
chr12 122519097 122519353 31.3663101480866
chr12 122710354 122710610 34.6704870232906
chr12 122710893 122711160 269.012653073193
chr12 122750890 122751146 25.661495551288
chr12 122803847 122804103 32.7322183455485
chr12 122885031 122885287 25.8556914565385
chr12 122985331 122985587 25.1897696858315
chr12 123011228 123011484 36.6825689805042
chr12 123011650 123011906 42.0672511097417
chr12 123433202 123433458 24.3667635275415
chr12 123440698 123440859 106.895944984347
chr12 123571428 123571684 25.2661603217401
chr12 123597727 123597983 27.8263443394785
chr12 123611111 123611367 33.9643166985185
chr12 123849185 123849441 23.7818454062403
chr12 123850307 123850563 23.7691009863847
chr12 124068813 124069069 57.5469234720092
chr12 124069328 124069584 49.6285617984759
chr12 124086487 124086743 46.2861199208495
chr12 124458464 124458720 41.2708163542196
chr12 124907795 124908051 28.371737917835
chr12 125003602 125003858 34.4756220485266
chr12 125180492 125180731 232.680157199655
chr12 125230510 125230766 24.2208814600964
chr12 125398989 125399245 31.0910938932806
chr12 125406207 125406463 24.3051643977732
chr12 125412292 125412548 34.4728088409763
chr12 125424488 125424744 35.8155067862736
chr12 125425195 125425451 28.3952334179787
chr12 125679616 125679875 272.266739044778
chr12 125747999 125748255 54.9460147344757
chr12 125866026 125866282 33.4067244080372
chr12 126548662 126548855 140.156804579913
chr12 126598057 126598313 27.5141173768592
chr12 126822213 126822469 35.8456797456135
chr12 127054305 127054561 45.3354873368237
chr12 127066803 127067059 50.8944733465995
chr12 127087219 127087475 29.6137659715643
chr12 127166284 127166543 246.079452169449
chr12 127212245 127212501 58.3126358451352
chr12 127874635 127874750 78.3570654121435
chr12 129308535 129308791 30.5295187587652
chr12 131011442 131011698 40.8950877860025
chr12 131037207 131037463 31.2464117950108
chr12 132279191 132279447 38.3678999039523
chr12 132413645 132413901 35.8668151601964
chr12 132628791 132629047 28.8724179198926
chr12 132664171 132664427 48.4609499655994
chr12 132905777 132906006 140.311117353528
chr12 133023573 133023829 51.1858687760561
chr12 133070996 133071252 35.0431050789886
chr12 133706356 133706612 48.5018063688468
chr13 19315983 19316092 80.1713090413998
chr13 19687799 19687923 86.1401897245631
chr13 20994182 20994438 30.9145757700026
chr13 21133198 21133454 29.5928138197848
chr13 21591156 21591412 28.3842295743438
chr13 21635659 21635915 30.3794092069112
chr13 22178127 22178383 25.3104371654349
chr13 22231779 22232035 25.2653399370424
chr13 24001413 24001669 42.9300554382361
chr13 24075123 24075379 26.348726258568
chr13 24703180 24703436 47.4554647471014
chr13 24862543 24862799 24.6970051118065
chr13 25266727 25266983 36.0599686749622
chr13 25861524 25861780 25.38662477357
chr13 26068144 26068400 35.7453189386379
chr13 26833857 26834113 33.0168886727307
chr13 27103638 27103912 385.475097289421
chr13 27441651 27441931 278.791607999625
chr13 27447147 27447275 104.188244472329
chr13 27617214 27617470 29.2638236029425
chr13 27843295 27843551 38.3002392909327
chr13 28366487 28366780 361.746804885384
chr13 28712339 28712595 24.3278373021264
chr13 29141936 29142192 26.7651179303398
chr13 29325507 29325763 34.4215652402519
chr13 29425645 29425901 42.2793392110782
chr13 30533291 30533547 34.8204399398159
chr13 30595138 30595354 158.148916640617
chr13 30716951 30717207 27.62075955095
chr13 30728395 30728592 165.277904039809
chr13 31158523 31158779 49.0969019670172
chr13 31192014 31192270 28.8995018770885
chr13 31215396 31215652 30.7622623763712
chr13 31272272 31272528 24.5229961069183
chr13 31301925 31302181 51.3225299441982
chr13 31317795 31318051 36.3240518401775
chr13 31619956 31620212 26.7624336617671
chr13 31735920 31736176 30.6902949555005
chr13 33160432 33160688 42.0045601037611
chr13 33365079 33365184 74.6876825187789
chr13 33398358 33398614 27.9549847234953
chr13 33398881 33399137 25.9322263614639
chr13 33798908 33799164 27.9647000577471
chr13 34069047 34069303 26.0447729789181
chr13 34116400 34116656 25.0571195526842
chr13 34492744 34493000 27.4140747826754
chr13 34731135 34731391 30.3025540996616
chr13 34781595 34781851 31.9247542131305
chr13 34799117 34799373 25.6075370953596
chr13 34923494 34923750 37.1595546551871
chr13 35487299 35487562 288.398739589577
chr13 35500742 35500931 190.95963406038
chr13 36050663 36050919 32.6803982414137
chr13 36415948 36416204 27.0366830267445
chr13 36568721 36568977 37.6434263213843
chr13 36631276 36631484 181.863428292398
chr13 36708906 36708972 55.96636881069
chr13 36734490 36734746 49.8417790870294
chr13 36748140 36748396 50.9681470867195
chr13 37125650 37125906 26.0847959290907
chr13 39151270 39151526 44.3255189912133
chr13 39611990 39612246 25.513433919363
chr13 40048808 40049064 39.4569443292386
chr13 40351695 40351951 25.0636564835074
chr13 40825688 40825944 70.18524976221
chr13 41345124 41345380 24.9284860728853
chr13 41636684 41636940 34.2552133819902
chr13 42325427 42325683 54.1401905082177
chr13 42535161 42535417 26.6543955364152
chr13 43597680 43597936 33.774321195912
chr13 44318870 44319065 165.905718405387
chr13 44360281 44360554 190.868839979822
chr13 44379379 44379635 27.5549082848819
chr13 44389437 44389693 25.2247368258748
chr13 44743778 44743968 139.786166700771
chr13 44880645 44880901 25.326879133132
chr13 45010799 45011055 35.5459863951025
chr13 45148334 45148590 26.3329345127948
chr13 45151137 45151393 25.3334477834041
chr13 45277613 45277732 86.280704430259
chr13 45284760 45285016 52.3339332458511
chr13 45288289 45288545 27.3591095204381
chr13 45915161 45915417 37.5758705494994
chr13 46170185 46170400 152.971497138649
chr13 47063882 47064138 28.3931830557976
chr13 47128095 47128351 35.2080127666308
chr13 47371190 47371446 23.6801584464417
chr13 47620873 47621129 27.0652784507236
chr13 47832603 47832859 30.0068446785927
chr13 48130904 48131160 59.204533675052
chr13 48202086 48202342 34.1187566142862
chr13 48611638 48611894 30.8898514676846
chr13 48669098 48669354 35.390944276625
chr13 48877698 48877954 31.5012160284476
chr13 49350023 49350279 30.5599587513336
chr13 49465794 49466050 36.7729560741819
chr13 49466617 49466814 198.030157107716
chr13 50017954 50018210 24.1744438869867
chr13 50570725 50570981 30.4539197321787
chr13 51162193 51162449 45.9958922733719
chr13 51163341 51163597 27.8666695034733
chr13 51710486 51710742 52.9678004091662
chr13 51841807 51842019 196.939625830986
chr13 52027025 52027281 57.8596486583876
chr13 52158565 52158821 42.1619721159648
chr13 52217297 52217553 33.6452744148359
chr13 52768494 52768750 26.0020552644373
chr13 52922293 52922549 39.031054244122
chr13 53024659 53024915 34.9520392793078
chr13 53191461 53191717 25.1972707584667
chr13 53226836 53227092 41.3222411721256
chr13 53421165 53421475 405.306604235771
chr13 53424758 53425097 390.829833328982
chr13 53542259 53542526 350.706682030194
chr13 53775281 53775537 51.5861014818002
chr13 53828750 53828911 107.041717122147
chr13 57839202 57839458 24.4849744194126
chr13 60012156 60012329 114.119951315058
chr13 60848855 60849111 28.223210023215
chr13 63157656 63157912 38.1627313005566
chr13 65499487 65499748 277.171958751497
chr13 72635816 72636072 35.5242404148508
chr13 73664681 73664937 26.1384015056719
chr13 73779132 73779388 47.7273502510409
chr13 76086534 76086790 29.4970400973627
chr13 76338464 76338720 32.8369643966876
chr13 77206914 77207076 113.372167965167
chr13 77528809 77528986 123.588851903452
chr13 77818330 77818586 28.0600016053112
chr13 78082088 78082344 31.0311623090663
chr13 78137372 78137597 224.060989230286
chr13 79163420 79163664 302.397223931704
chr13 79404739 79404995 48.0430678229181
chr13 80221731 80221987 29.1244108857372
chr13 80233422 80233678 23.7517403197003
chr13 80324434 80324690 35.552963940016
chr13 80373309 80373565 30.8301333857206
chr13 80596342 80596598 38.3456638604762
chr13 80611716 80611972 28.7827115167528
chr13 80614765 80615021 43.4592133928373
chr13 80622974 80623110 79.0695346512312
chr13 80915226 80915482 39.7750397590818
chr13 80953430 80953673 262.702072533389
chr13 84456109 84456383 376.563374725017
chr13 85244490 85244690 206.368425206784
chr13 85951958 85952214 41.6984100902657
chr13 86071860 86072116 28.282967896319
chr13 87363063 87363319 28.9952998155944
chr13 88151029 88151240 239.423161260804
chr13 91710370 91710604 240.661749500428
chr13 92050640 92050896 33.6760216819534
chr13 93970929 93971050 80.0001544175747
chr13 94342497 94342758 320.373501960301
chr13 94524764 94524892 89.4044374139464
chr13 94659598 94659854 26.5311387189245
chr13 94764534 94764790 23.861801461089
chr13 94848076 94848332 29.5630712179878
chr13 94933241 94933350 69.7841591086465
chr13 94962745 94963001 24.8102061592255
chr13 94995002 94995258 48.1654699923673
chr13 95201809 95202065 31.7183471460719
chr13 95203794 95204050 42.6210082336753
chr13 95570178 95570361 152.176479005827
chr13 95932811 95933067 38.4917349265905
chr13 96007777 96008033 56.8819258774742
chr13 97786351 97786607 37.6640002298393
chr13 97793893 97794149 34.677425528607
chr13 97908685 97908941 35.4998082887689
chr13 98405603 98405859 39.3984554234922
chr13 99093322 99093578 34.6205285996389
chr13 99964414 99964564 117.740252544603
chr13 100056274 100056530 43.3181209116955
chr13 100072557 100072813 36.3139308221037
chr13 100448506 100448787 291.928613055904
chr13 100784450 100784706 28.3367510299361
chr13 100836387 100836643 24.9316663260908
chr13 101045053 101045309 40.6981919809568
chr13 101240970 101241226 24.2676677657521
chr13 101961631 101961887 24.7203149893841
chr13 102100249 102100411 108.272924586865
chr13 102159503 102159759 24.8654849445774
chr13 102571835 102572107 276.674610834049
chr13 102640586 102640785 157.984793202184
chr13 103046843 103047099 28.4527756688006
chr13 103058121 103058367 253.730423643141
chr13 103220268 103220524 63.6081082301022
chr13 103424156 103424412 41.1438357612722
chr13 106724431 106724687 47.5339390261796
chr13 107001601 107001857 29.7082839983135
chr13 107028759 107029015 29.9180573364543
chr13 108105288 108105459 121.103535741729
chr13 108170768 108170952 142.17546346778
chr13 108206239 108206495 69.9924266381191
chr13 108516952 108517235 410.242478825861
chr13 108518055 108518311 29.198517041643
chr13 108870670 108870926 32.8375679618554
chr13 109529718 109529974 30.1093164109889
chr13 109815462 109815646 122.173988398402
chr13 109902196 109902452 30.2824177670612
chr13 110352519 110352775 25.7285253555451
chr13 110457058 110457272 166.076429367418
chr13 110664391 110664647 30.2505231820542
chr13 110762237 110762493 24.7705741410591
chr13 110919596 110919730 99.3272707316178
chr13 110972422 110972532 55.1884485879242
chr13 110975605 110975861 27.4872793402219
chr13 111064516 111064772 33.0417908446465
chr13 111367550 111367806 26.2428061264134
chr13 111522638 111522894 45.7494396510153
chr13 111812218 111812321 78.916121438038
chr13 111858567 111858823 37.9041247208702
chr13 113366057 113366313 28.0328969457812
chr13 113841747 113842003 34.1957940487884
chr13 113862908 113863164 26.5334124973806
chr13 113951252 113951508 38.0021225373114
chr13 114147649 114147905 24.0714624717727
chr13 114480499 114480694 157.092412725689
chr13 114558379 114558635 26.4191567390684
chr13 114600195 114600451 39.422311213924
chr13 114830838 114831094 24.3480325184686
chr13 114873105 114873361 67.9303253134111
chr13 114884693 114884949 27.313250830965
chr14 20659720 20659816 70.0603579134865
chr14 21069750 21070006 26.3720899272887
chr14 21081466 21081722 27.2716458007974
chr14 21100293 21100523 254.921953589812
chr14 21101189 21101445 40.0854634807759
chr14 21151369 21151625 31.5612957602836
chr14 21323799 21324055 51.1235833891153
chr14 21531635 21531891 24.8419924762769
chr14 21563650 21563928 373.139064899563
chr14 21785753 21786009 23.9756173746716
chr14 22938971 22939227 29.9115342431087
chr14 23005901 23006157 30.5422607705906
chr14 23193188 23193276 60.0919524728969
chr14 23398864 23399120 25.2856132594726
chr14 23524839 23525095 69.7956678841657
chr14 23950661 23950898 227.587577899664
chr14 24521644 24521944 307.108545286387
chr14 24682267 24682523 26.7095194477402
chr14 24982281 24982519 264.493493055716
chr14 25882352 25882608 33.1354106422987
chr14 26914069 26914230 134.985390792586
chr14 28712923 28713080 105.441353621935
chr14 30194390 30194511 90.7891413799314
chr14 30997442 30997581 94.1875271752941
chr14 31091424 31091680 25.7409280770399
chr14 31732845 31733101 23.7338424817536
chr14 31889595 31889851 33.2991203123962
chr14 32030580 32030836 24.4479814074082
chr14 32670456 32670680 161.532659821666
chr14 32813294 32813550 33.3517905794096
chr14 32926721 32926977 32.2823823212921
chr14 32979108 32979364 33.2369905359703
chr14 33030762 33031018 27.2789723107002
chr14 33394796 33394909 88.8085564194473
chr14 33679570 33679819 364.233420335706
chr14 33901669 33901925 37.8255785792661
chr14 34086459 34086715 36.9483705977376
chr14 34867377 34867489 76.4143305318627
chr14 35120123 35120379 24.0464299320433
chr14 35157794 35158050 47.418944103379
chr14 35169026 35169282 24.4404020529553
chr14 35344411 35344667 38.7640944510855
chr14 35516250 35516394 89.7853513845086
chr14 35873789 35874045 25.5895091344259
chr14 35940060 35940258 206.569722951128
chr14 36003350 36003606 42.6567235682515
chr14 36004381 36004765 431.736355307285
chr14 40657271 40657527 33.3920346088657
chr14 41458544 41458800 45.5931597774058
chr14 41754511 41754701 184.74748941799
chr14 46517424 46517680 35.722072779102
chr14 49770724 49770971 277.324335745491
chr14 50087500 50087756 33.931669201942
chr14 50465945 50466201 31.489490713165
chr14 50480190 50480446 41.3724425153704
chr14 50505070 50505326 42.3079341742788
chr14 50863625 50863881 30.3063807892178
chr14 50918680 50918868 178.393044846108
chr14 51027162 51027440 303.728955659478
chr14 51135087 51135343 25.4112146865184
chr14 51473637 51473893 27.3635847827843
chr14 51561588 51561894 344.503031587228
chr14 51771694 51771950 25.7615381727983
chr14 51862269 51862525 47.541782690775
chr14 51909614 51909870 34.0603622797327
chr14 52013988 52014244 42.7693370770949
chr14 52070907 52071163 25.9694996288386
chr14 52076689 52076945 29.8459148788566
chr14 52118610 52118866 35.7796774271528
chr14 52247550 52247766 222.179587559629
chr14 52273408 52273664 64.443915406622
chr14 53307588 53307844 27.6528110408763
chr14 53411049 53411305 49.390920047198
chr14 54955652 54955908 47.9841103820158
chr14 55016685 55016911 205.847268504237
chr14 55032666 55032922 48.2632929430306
chr14 55119012 55119268 39.6393087849181
chr14 55142016 55142272 30.2194748096303
chr14 55144103 55144359 33.3147351259629
chr14 55240042 55240298 24.7503083548563
chr14 55518093 55518349 32.6518553439903
chr14 55518726 55518982 32.3391682225208
chr14 55575008 55575264 23.8542254711779
chr14 56023331 56023587 28.8094444879856
chr14 56023947 56024141 193.16990413697
chr14 57254335 57254591 37.1479527298075
chr14 57735468 57735724 24.892065491229
chr14 58332134 58332398 218.68750008543
chr14 58549246 58549502 24.3547424558988
chr14 58637862 58638118 51.6686545474139
chr14 58706508 58706764 25.528215949252
chr14 58894128 58894384 26.0377944148475
chr14 58936086 58936342 48.5706241725067
chr14 59198195 59198451 26.708494280402
chr14 59263687 59263945 293.519473356541
chr14 59931678 59931934 43.5982775588373
chr14 60557926 60558182 24.4761887956487
chr14 60975626 60975876 236.998177621324
chr14 61113740 61113996 29.5187795311411
chr14 61115994 61116250 36.245570179954
chr14 61116746 61117002 44.5400995562382
chr14 61121064 61121320 34.056868669183
chr14 61190857 61191113 27.5723862126134
chr14 61201351 61201607 46.2271365635834
chr14 61382580 61382836 30.7260450892823
chr14 61447952 61448084 89.1587834470722
chr14 61614858 61615114 35.006297617359
chr14 61645444 61645700 26.273116003467
chr14 61650841 61651097 43.7121597009481
chr14 61725718 61725974 24.4132848968441
chr14 61822861 61823117 34.0404098401436
chr14 61939055 61939311 36.1738324817179
chr14 61993226 61993482 30.7112163657211
chr14 62028732 62028803 62.5624681213111
chr14 62029527 62029783 27.4359706239381
chr14 62076174 62076430 25.358426981119
chr14 63512172 63512252 63.3581665960814
chr14 63630920 63631176 67.2168533566764
chr14 63879846 63880014 143.955231913621
chr14 64108294 64108550 23.8324498357814
chr14 65275307 65275414 77.2187940035004
chr14 65453529 65453785 36.630961695128
chr14 65879166 65879422 26.9805921199066
chr14 66976729 66976887 108.488992239622
chr14 67008421 67008677 51.1298811457353
chr14 67653195 67653451 41.3113691428836
chr14 67827152 67827408 28.5752703021356
chr14 67958870 67959126 66.6584151446175
chr14 68066484 68066669 135.91481165791
chr14 68604461 68604717 24.5391927980544
chr14 68606957 68607213 37.3003729567165
chr14 68610160 68610416 46.9597409133331
chr14 68613671 68613927 38.7836666843387
chr14 68677714 68677970 24.7936001576457
chr14 68935697 68935953 28.8289494989319
chr14 69162288 69162352 48.8793708415212
chr14 69261742 69261998 29.7285688875691
chr14 69286048 69286139 62.0883246390776
chr14 69406763 69407019 32.1519776617539
chr14 69417834 69418090 37.9518363574489
chr14 69442410 69442666 24.1959634649646
chr14 69444424 69444680 33.3621367757865
chr14 69472476 69472732 26.2093467294374
chr14 69511977 69512233 40.4783797124204
chr14 69865432 69865530 84.2347549037304
chr14 69931633 69931889 41.1653859496888
chr14 70034367 70034623 42.9117644218731
chr14 70503461 70503717 24.4334968882364
chr14 70519812 70520000 153.670817471327
chr14 70826353 70826609 33.1064229978396
chr14 71067259 71067515 24.7155541745131
chr14 71271392 71271543 91.4584415326098
chr14 71787099 71787355 26.9567964091008
chr14 71811364 71811620 27.3403501399415
chr14 72117026 72117162 109.623243281609
chr14 72200262 72200518 37.4288625965843
chr14 73105842 73106098 24.7339871648582
chr14 73132092 73132348 25.0473064238519
chr14 73463808 73463879 84.531083677203
chr14 73524942 73525198 27.7323470570743
chr14 74303345 74303601 29.9881209235606
chr14 74318328 74318584 24.4366721710917
chr14 74701776 74702032 44.0100688553225
chr14 74730019 74730120 86.5758078418762
chr14 74892621 74892897 256.091314260502
chr14 74904433 74904685 230.547274751076
chr14 75014327 75014550 167.554298223894
chr14 75038585 75038841 24.9808065554405
chr14 75083304 75083560 35.462439231535
chr14 75086459 75086715 50.9785937816004
chr14 75127654 75127879 202.421893569537
chr14 75179694 75179950 31.1288211333758
chr14 75223109 75223365 44.8373718890884
chr14 75241482 75241738 26.4916604457093
chr14 75406962 75407163 130.046314442205
chr14 75530771 75531027 42.9977922975968
chr14 75640865 75641121 30.0421734403944
chr14 75721687 75721943 25.9632141796837
chr14 75745405 75745661 39.1322854344371
chr14 75963158 75963414 49.1922382657777
chr14 76112205 76112461 39.7206384809174
chr14 76350740 76350996 29.0301002846611
chr14 76353360 76353564 146.822526153455
chr14 76599417 76599701 281.625325493319
chr14 76602137 76602393 35.2820971538706
chr14 76796941 76797197 26.1344322201778
chr14 76815368 76815624 26.164932944625
chr14 77384665 77384921 32.9442287832248
chr14 77385316 77385572 37.2118411591339
chr14 77386402 77386658 24.0088501928009
chr14 77413808 77414064 27.1487342614997
chr14 77419750 77420006 51.5599963588346
chr14 77422888 77423144 37.558616256539
chr14 77495082 77495338 37.0219437072686
chr14 77508633 77508889 23.7541187095808
chr14 77564292 77564548 30.1514381977014
chr14 77600148 77600411 249.102559031138
chr14 77675080 77675374 402.963782612716
chr14 77708411 77708588 120.344290064871
chr14 78174334 78174590 41.6071833111831
chr14 78624466 78624722 65.6589724655437
chr14 78865778 78865868 58.574883427708
chr14 78913236 78913492 29.0905828520776
chr14 78986367 78986446 75.6733535962569
chr14 78996492 78996663 102.572370319493
chr14 79329571 79329809 333.831755020305
chr14 79442191 79442382 150.032737648742
chr14 79627998 79628243 287.487693879942
chr14 79712671 79712873 175.016634319525
chr14 79843069 79843171 69.6641382805255
chr14 80047315 80047571 51.3669033301608
chr14 80444270 80444526 27.3063966940555
chr14 81685575 81685831 31.1653751577465
chr14 81687061 81687317 36.1266200104924
chr14 81899814 81900070 31.4561273750854
chr14 81902074 81902266 150.615024964703
chr14 82542031 82542199 96.5192470050559
chr14 85938200 85938456 28.30753215182
chr14 88664203 88664459 32.4940903418134
chr14 88801610 88801779 116.099744131813
chr14 89017740 89017996 26.5083180188331
chr14 89444195 89444459 292.877492723648
chr14 89791188 89791444 50.1813907934002
chr14 89892342 89892598 25.3061705099076
chr14 90722726 90722982 38.6932403004016
chr14 90849335 90849591 34.3505222132754
chr14 90863237 90863493 44.9953721845561
chr14 90865947 90866203 26.8516862158779
chr14 90875626 90875882 26.6420836999938
chr14 90885572 90885828 27.232434891776
chr14 90961647 90961992 349.613209568494
chr14 90967516 90967772 39.8591185258738
chr14 91976487 91976743 48.9564998527694
chr14 92451352 92451608 34.9153924005718
chr14 92506276 92506532 26.3368001638776
chr14 92588274 92588530 47.0602766877039
chr14 92938326 92938582 28.0899146641064
chr14 92977892 92978148 29.5310974157298
chr14 93007122 93007378 40.2653098676501
chr14 93137429 93137685 26.7370062994336
chr14 93260590 93260846 27.2159819535157
chr14 93380475 93380753 332.649836834866
chr14 93389708 93390028 381.245385460902
chr14 93393841 93394097 27.6628416358541
chr14 93897503 93897701 117.262570629289
chr14 94412487 94412743 29.6919293357322
chr14 94425814 94426070 32.5640564264576
chr14 94759740 94759954 198.830429177257
chr14 94811703 94811959 30.7741163422612
chr14 94841183 94841439 24.6931881291923
chr14 95079164 95079420 48.079260156385
chr14 95120621 95120877 31.5912588969105
chr14 95623862 95624118 26.0937087653397
chr14 95713213 95713469 24.1779262054185
chr14 95731854 95732110 30.2325105439817
chr14 95949661 95949917 26.2217997599712
chr14 96250586 96250766 147.248655166317
chr14 96328684 96328852 120.575263899243
chr14 96401652 96401884 259.428529932417
chr14 96419562 96419823 203.330737837752
chr14 96520395 96520651 26.713118002928
chr14 96669585 96669649 65.1066655163053
chr14 96936797 96937053 31.2112442198084
chr14 97406477 97406548 63.4840465658467
chr14 99046740 99046833 70.097393439539
chr14 99993825 99994081 28.5515891888893
chr14 100052597 100052853 70.5829712924796
chr14 100058814 100059070 47.9632776187896
chr14 100120689 100120945 29.7990450636686
chr14 100497956 100498212 36.408056000759
chr14 100952843 100953179 389.488658405043
chr14 101037330 101037586 29.3394112829262
chr14 101129728 101129914 173.027953921356
chr14 101701644 101701900 25.1335680302135
chr14 102438785 102439041 35.2853984583231
chr14 102447067 102447323 23.9583200501322
chr14 102783337 102783593 29.9110823086542
chr14 102785861 102786117 38.1114116780521
chr14 103249948 103250204 28.6036518176375
chr14 103511763 103511911 98.0712668782543
chr14 103568542 103568798 28.7919931732782
chr14 103576144 103576400 28.8042922497526
chr14 103588431 103588687 32.7899602095802
chr14 103593501 103593617 65.8728534349525
chr14 103610682 103610938 24.5893194578413
chr14 103996811 103997061 252.133187765038
chr14 104097182 104097438 83.4248125779157
chr14 104599326 104599582 71.7392247066123
chr14 105016384 105016640 26.9900994198796
chr14 105071109 105071366 287.77626437456
chr14 105282306 105282562 31.6051347967617
chr14 105399707 105399963 30.3870422800427
chr14 105491292 105491548 25.6656949415542
chr14 105864657 105864913 24.5339602705348
chr14 105940393 105940667 227.812153030907
chr14 106095314 106095384 40.3163457326238
chr14 106267603 106267812 168.420657641135
chr14 106437737 106437993 31.5878526230273
chr15 21193493 21193749 27.1405870091322
chr15 22820218 22820474 30.4849690022464
chr15 23172963 23173027 49.5622149377704
chr15 23682908 23683112 135.085535064582
chr15 23810652 23810908 28.3616193335343
chr15 27016892 27017064 118.657730417095
chr15 27019163 27019419 26.5903345686599
chr15 28437079 28437335 37.393325658377
chr15 29269671 29270017 380.398441366976
chr15 29535138 29535394 37.5122391932014
chr15 29741451 29741643 140.250922536102
chr15 29958511 29958767 32.1144903246291
chr15 30041865 30042121 44.2770622956724
chr15 31178053 31178318 319.323977653305
chr15 31195954 31196210 27.6064843193785
chr15 31276430 31276565 97.8617415918795
chr15 32162654 32162783 75.3866980296486
chr15 32976361 32976617 26.2692112297844
chr15 33148183 33148439 29.382556019877
chr15 33390394 33390650 51.7097225597808
chr15 33396592 33396848 35.6548975533991
chr15 33418837 33419093 24.4316091627362
chr15 33452874 33453130 34.225823972674
chr15 33840124 33840399 319.150072795036
chr15 34635205 34635461 25.3121122852794
chr15 34763243 34763381 98.0917868404213
chr15 35026557 35026813 34.6643326318184
chr15 35045548 35045829 352.297018713982
chr15 35051652 35051908 29.6300726460165
chr15 35280419 35280675 32.9860416398596
chr15 35585631 35585887 26.432077317934
chr15 35598131 35598387 39.1537389508872
chr15 35838062 35838318 25.2071576020283
chr15 35987352 35987435 76.1308475050273
chr15 36015383 36015639 28.8515120284073
chr15 36720474 36720730 60.3801005734953
chr15 36813939 36814205 232.401683709384
chr15 36934562 36934818 37.8604364896212
chr15 37243949 37244205 26.6807315241398
chr15 37381198 37381454 24.4637864016119
chr15 37392426 37392682 40.7768294321925
chr15 37392798 37393054 42.2736279578519
chr15 37393466 37393722 40.4970430732589
chr15 37393967 37394223 31.5757393072095
chr15 37396796 37397015 183.260623344588
chr15 37403153 37403409 30.0207025197003
chr15 37404417 37404673 60.2156789558114
chr15 37417405 37417661 26.4993422414671
chr15 38421792 38422048 26.2572579656587
chr15 38690550 38690806 28.3846428839387
chr15 38746159 38746415 38.2874308880068
chr15 39176271 39176527 59.0200084523647
chr15 39186896 39187152 24.1451111036765
chr15 39593041 39593297 26.852278018262
chr15 39735929 39736185 33.8710068522956
chr15 39866211 39866467 44.1987836907003
chr15 39873176 39873432 32.6013928550223
chr15 39876264 39876341 62.5153728983218
chr15 40075017 40075273 27.3953255826722
chr15 40225988 40226244 37.3292354867593
chr15 40399624 40399688 50.3324057526785
chr15 40559074 40559330 24.0631465011443
chr15 40632401 40632657 23.9265128253936
chr15 40650383 40650654 332.52414328569
chr15 40705301 40705557 38.0480047837459
chr15 40861580 40861836 24.0080416176282
chr15 40885965 40886221 26.6309408591673
chr15 41214278 41214363 72.2890164341322
chr15 41408746 41409002 24.9651269031763
chr15 41576145 41576401 24.1519569181124
chr15 41694627 41694883 64.1686613580345
chr15 42066637 42066893 34.4206651862472
chr15 42236546 42236802 38.5025254821656
chr15 42637032 42637288 24.1277140571919
chr15 43561126 43561193 64.8478836293126
chr15 43662520 43662594 84.9486701245569
chr15 43781077 43781333 26.3062551673298
chr15 44087033 44087230 147.26083170549
chr15 44116724 44116980 30.3029417834236
chr15 44250306 44250562 24.7909248965714
chr15 44460922 44461178 42.8924936570744
chr15 44507925 44508181 35.2409132418033
chr15 44511851 44512107 49.2044046169791
chr15 45018849 45019105 30.8299341214997
chr15 45492524 45492780 28.9387400313748
chr15 45748816 45749072 26.1214846694065
chr15 45927003 45927259 29.5896019193403
chr15 48483080 48483372 419.596122638024
chr15 48623768 48624028 271.185264665291
chr15 48677764 48678020 32.9259369507036
chr15 48729398 48729654 29.5798376841484
chr15 48851484 48851740 33.1189855491209
chr15 48927254 48927510 32.3649073930249
chr15 48937783 48938039 37.8699231350148
chr15 49218068 49218324 29.6580652847145
chr15 49338586 49338842 43.6995934104029
chr15 51121028 51121284 40.4737456077428
chr15 51177414 51177670 25.2725009233925
chr15 51200737 51200993 35.9546607514294
chr15 51973567 51973895 386.98365028014
chr15 52018599 52018855 26.5306245743882
chr15 52030840 52030998 97.7677022895529
chr15 52167553 52167809 26.6436521489985
chr15 52274338 52274594 26.7175131505316
chr15 52311338 52311594 29.6240539514363
chr15 52360288 52360544 30.3936206859587
chr15 52385771 52386027 30.0156855682039
chr15 52817019 52817275 28.0668435416547
chr15 53075578 53075845 219.245513701971
chr15 53364391 53364705 390.99535156625
chr15 53485470 53485695 249.411288087757
chr15 53620640 53620820 124.484108480394
chr15 55611255 55611511 35.339682292896
chr15 56034632 56034888 29.2790711100783
chr15 56035281 56035537 41.1251193360472
chr15 56538212 56538468 34.479253105854
chr15 56657361 56657617 32.8187826757484
chr15 57179486 57179742 26.2589972202944
chr15 57210674 57210930 25.0299089233012
chr15 57211520 57211776 31.174357957614
chr15 57834477 57834733 32.4096422873832
chr15 57843968 57844224 35.3388328476502
chr15 58495807 58496063 26.2258021175968
chr15 58624409 58624665 37.9454782164318
chr15 58726746 58727002 61.5890347671055
chr15 58839544 58839800 33.2729542196106
chr15 59034685 59034941 54.2240600331806
chr15 59225659 59225915 32.2717029491969
chr15 59713554 59713781 205.764011238105
chr15 59736700 59736956 30.5624797176601
chr15 59821145 59821401 71.2368832888997
chr15 60185223 60185480 206.263049087083
chr15 60663584 60663840 66.0448280007661
chr15 60666958 60667214 28.226151308588
chr15 60685208 60685464 25.6566025682661
chr15 60690216 60690472 27.5517908169583
chr15 60771234 60771490 31.1768079006433
chr15 61201160 61201416 63.2680293942854
chr15 61467307 61467577 214.519999273004
chr15 61752317 61752573 24.8846868551218
chr15 61838074 61838330 53.952966616417
chr15 61876728 61876922 125.764808201204
chr15 62352688 62352944 24.7184333103505
chr15 62718882 62719138 30.6750878080112
chr15 62736694 62736950 24.7889723874315
chr15 62754999 62755255 31.8317118865815
chr15 62904445 62904701 50.8804990605788
chr15 63031400 63031656 29.9721114164107
chr15 63058896 63059152 24.8700383772655
chr15 63143023 63143279 24.5025462015927
chr15 63179233 63179489 60.1443025985319
chr15 63189235 63189491 54.2314521674984
chr15 63242830 63243086 61.3598076273122
chr15 63278077 63278333 27.0754082992486
chr15 63315587 63315843 36.3150522655131
chr15 63334884 63335140 28.0494071048034
chr15 63381489 63381745 67.9610943900615
chr15 63400159 63400415 33.5401713222787
chr15 63406328 63406584 46.6144262943827
chr15 63449535 63449791 29.6801576015078
chr15 63542554 63542810 31.0219401390678
chr15 64162768 64163124 464.479894980066
chr15 64388220 64388376 118.111877216513
chr15 64455057 64455313 25.0514428172302
chr15 64679907 64680163 67.068276950777
chr15 64752604 64752860 24.4630992027254
chr15 65588343 65588599 29.3591046989793
chr15 65623404 65623588 134.408312757728
chr15 65810000 65810256 36.17451723338
chr15 65826549 65826805 29.6979014020516
chr15 65903388 65903644 47.8459474262469
chr15 66244829 66245124 337.373483080675
chr15 66297032 66297342 327.498105439083
chr15 66796968 66797224 47.5351175085731
chr15 66994488 66994744 32.1766410648529
chr15 67017866 67017978 68.6911325612317
chr15 67095591 67095847 25.2410993214763
chr15 67136389 67136645 49.1905079176402
chr15 67175796 67176052 44.9588645542652
chr15 67316753 67317009 37.4769499977182
chr15 67336718 67336974 32.7313113518493
chr15 67383581 67383837 44.7651100974543
chr15 67397726 67397982 35.6689131737223
chr15 67399324 67399580 27.5298579753213
chr15 67420389 67420645 53.9681979801741
chr15 67442818 67443074 26.0813861191249
chr15 67546968 67547224 28.2844950797483
chr15 68113324 68113573 247.859962444664
chr15 68117490 68117751 186.117310168494
chr15 68569891 68570147 35.5908025394119
chr15 68644785 68645041 24.4444515532709
chr15 68676916 68677172 38.0721313814556
chr15 68868939 68869195 31.5089694732082
chr15 69348852 69349066 178.468697646941
chr15 69366821 69367077 27.3413470025696
chr15 69745116 69745198 90.3192047436594
chr15 69755182 69755438 24.2534729204019
chr15 69836079 69836335 27.7920216662382
chr15 70053273 70053529 34.6966656681575
chr15 70265547 70265816 314.993161797862
chr15 70268772 70269049 319.629975667596
chr15 70611531 70611787 24.6977763126386
chr15 70632510 70632766 24.8927556788447
chr15 70718480 70718736 28.5697179279079
chr15 70767380 70767636 27.3993110644949
chr15 71087705 71087961 23.9342722725906
chr15 71161855 71162111 46.315574941284
chr15 71341458 71341612 99.0125062998706
chr15 71389126 71389382 29.5274644831228
chr15 71444902 71445158 26.7784014895924
chr15 71530028 71530284 28.7210920309728
chr15 71587721 71587977 26.1643509217561
chr15 71742243 71742499 52.8205381421877
chr15 71937858 71938114 37.4570728684744
chr15 71947171 71947427 24.204553174453
chr15 72520858 72521114 26.301962716596
chr15 72523373 72523629 58.8792432739394
chr15 72529768 72530024 26.0729726167371
chr15 72611988 72612313 460.155340305441
chr15 72668205 72668461 25.0652688952457
chr15 73335973 73336129 94.5650860174793
chr15 73639121 73639398 317.921397299643
chr15 73683891 73684147 38.3742898843393
chr15 74014859 74015115 33.44764170814
chr15 74115402 74115667 375.65937821968
chr15 74125113 74125305 148.245186616068
chr15 74134164 74134420 47.3804778626222
chr15 74144084 74144394 353.901504619715
chr15 74192297 74192449 114.401547896124
chr15 74243625 74243881 48.2966187433666
chr15 74249132 74249388 39.4757814380088
chr15 74275039 74275295 25.748143401271
chr15 74432199 74432455 24.2829561778622
chr15 74438677 74438933 26.6925568321105
chr15 74471843 74472099 28.5475411470263
chr15 74514278 74514412 87.9625489460229
chr15 74521280 74521536 32.8093538784202
chr15 74532340 74532596 48.2233990696496
chr15 74557428 74557722 378.203995398013
chr15 74583827 74584155 434.491296552493
chr15 74753331 74753587 23.8156070495989
chr15 74838588 74838844 86.719733931602
chr15 74907902 74908158 24.6204922353064
chr15 75118858 75119116 231.831996639865
chr15 75280423 75280654 255.86771328509
chr15 75287570 75287908 401.416133672475
chr15 75315865 75316121 26.8510681179186
chr15 75494149 75494405 27.282299855183
chr15 75660804 75661060 54.5758037409319
chr15 75959139 75959395 27.2245135237423
chr15 76488917 76489173 30.6510830659265
chr15 76628687 76628943 32.8019900672486
chr15 77223652 77223908 26.0980029189016
chr15 77610742 77610998 27.4994975693635
chr15 77689122 77689378 27.3610062226511
chr15 77994878 77995165 277.293890011533
chr15 78001549 78001763 139.927340182755
chr15 78045659 78045938 271.366018137735
chr15 78087851 78088107 55.229959597521
chr15 78296562 78296818 60.3667944760613
chr15 78385722 78385978 29.6955504210833
chr15 78417697 78417953 39.8746322640456
chr15 78655424 78655680 40.0938711858988
chr15 78910988 78911244 26.4977409190852
chr15 79087531 79087597 67.5240011630016
chr15 79165813 79166069 29.6700657285247
chr15 79280873 79281129 28.506896151126
chr15 79392148 79392307 110.508713729085
chr15 79410211 79410467 35.4360435451843
chr15 79500649 79500788 89.5028812581284
chr15 79575960 79576254 380.434639853275
chr15 79586504 79586760 34.0294426724417
chr15 79974793 79975049 50.0922140869954
chr15 80475196 80475452 51.4745351599701
chr15 80556483 80556663 163.488297928739
chr15 80773025 80773089 57.8711562828968
chr15 80773331 80773587 46.4512439511623
chr15 80780300 80780556 47.4646785856013
chr15 80883863 80884119 26.9372906446746
chr15 81072606 81072767 49.638389803825
chr15 81072941 81073285 410.556312990285
chr15 81186823 81187079 31.2286213630199
chr15 81217953 81218209 37.1352436015461
chr15 81473621 81473877 30.5588559371417
chr15 81589479 81589735 41.3926126452425
chr15 82340096 82340352 50.4104783388508
chr15 82425140 82425396 24.4379462351592
chr15 83331917 83332231 345.617943459952
chr15 83378111 83378450 341.736514773529
chr15 83680291 83680547 25.4436351631506
chr15 85491593 85491849 24.9958930079433
chr15 85524455 85524711 26.9568144486673
chr15 85951179 85951435 23.7379557159947
chr15 85956746 85957002 27.3881263332845
chr15 86164035 86164291 57.5984517142997
chr15 86682128 86682313 124.032121104899
chr15 86707536 86707792 43.5554413040275
chr15 86708487 86708743 32.7387918062173
chr15 86899202 86899277 73.6049252106313
chr15 86987845 86988101 35.6861427040262
chr15 87233920 87234114 179.208901821602
chr15 87468764 87468901 100.263068547728
chr15 88406481 88406731 233.667953125221
chr15 88709706 88709857 102.005408042443
chr15 89032680 89032770 66.7041912814003
chr15 89148900 89149196 355.797667988393
chr15 89201035 89201291 28.2843430376562
chr15 89631141 89631397 26.4029605010068
chr15 89632263 89632471 192.358442837459
chr15 89645193 89645449 30.2347503399932
chr15 89877862 89878118 31.9310441082441
chr15 89904922 89905253 422.555079903678
chr15 89908070 89908341 202.146121552099
chr15 89959549 89959805 24.3432009526237
chr15 89962654 89962946 333.840734145799
chr15 90016178 90016373 168.487410182483
chr15 90304088 90304266 176.173017746465
chr15 90319683 90319939 42.5340376064563
chr15 90437101 90437357 29.4156749590842
chr15 91412997 91413253 25.4292297474759
chr15 91473241 91473497 68.3503291760468
chr15 91475797 91476053 63.3899333873911
chr15 91499818 91500074 25.0554730594012
chr15 91538045 91538301 27.0332343090638
chr15 91565764 91566020 36.0534657779143
chr15 91730564 91730787 252.983114887433
chr15 91882079 91882334 281.806484249988
chr15 92058694 92058950 27.2145321710779
chr15 92080141 92080397 29.3301633204592
chr15 93352392 93352648 44.823194054919
chr15 93425379 93425635 35.6109590394798
chr15 93425883 93426139 28.1182578430268
chr15 93443496 93443752 26.2126164421536
chr15 93447343 93447599 32.9376887236934
chr15 93461164 93461420 25.1208415376189
chr15 94569738 94569994 36.7575576840569
chr15 96103119 96103375 26.904378087038
chr15 98273678 98273807 84.8425134255962
chr15 98447151 98447396 183.243357693905
chr15 98989410 98989666 50.0487079122046
chr15 99600352 99600500 106.244151515702
chr15 99791234 99791490 24.057968693758
chr15 99965451 99965707 33.1794768630353
chr15 99995158 99995414 42.142674074586
chr15 100016699 100016955 27.6216289965965
chr15 100026291 100026547 38.0864107905854
chr15 100384519 100384599 52.3834830754145
chr15 101203837 101204093 23.8625151982568
chr15 101299996 101300252 27.504995005029
chr15 101743328 101743584 54.6075296997211
chr15 101792078 101792334 25.9929411007305
chr15 101835402 101835658 32.2327504996901
chr15 101859093 101859349 48.8000355247013
chr15 102351230 102351384 123.931043678338
chr16 122632 122888 31.8569268539691
chr16 220130 220357 141.505363434473
chr16 224180 224436 35.7204637813398
chr16 224403 224591 55.2833286429813
chr16 230350 230606 40.3644903122852
chr16 717919 718175 39.4910743612985
chr16 750669 750915 178.794524516032
chr16 754517 754711 171.05461611764
chr16 776721 776977 23.8431700732766
chr16 926595 926851 26.5722561321603
chr16 942624 942847 191.911751165835
chr16 1238718 1239044 345.728909347967
chr16 1401822 1402078 32.2036402144374
chr16 1823018 1823274 23.8160307817755
chr16 1877082 1877338 54.1354181764805
chr16 2009474 2009730 24.5096998039574
chr16 2014620 2014876 60.1070033594993
chr16 2034031 2034287 38.1585792909842
chr16 2059831 2060087 28.2474169382818
chr16 2205195 2205451 53.9065881787397
chr16 2301483 2301739 27.2621026952304
chr16 2331362 2331429 64.7817602335838
chr16 2510165 2510342 106.053911227253
chr16 2653221 2653477 35.9771828802228
chr16 2723866 2724006 93.462936811018
chr16 2732380 2732636 56.5741807225814
chr16 2765533 2765759 149.832383114397
chr16 2771038 2771294 29.6529177178424
chr16 2827343 2827599 31.6736194911902
chr16 2878088 2878299 132.991437341953
chr16 2885774 2886030 44.8417117443938
chr16 2911239 2911478 296.691252463761
chr16 2955245 2955501 60.3054970855734
chr16 3018775 3019125 369.450457981599
chr16 3070288 3070544 40.7861322919009
chr16 3070836 3071092 38.0581793619252
chr16 3071808 3072064 26.7800041309448
chr16 3073756 3074012 27.1766208229399
chr16 3137226 3137482 49.3580173066067
chr16 3162376 3162632 24.9646982687186
chr16 3202744 3203000 40.0524436451361
chr16 3207354 3207610 30.9322636849897
chr16 3220597 3220824 155.703463747835
chr16 3306517 3306714 163.121352183627
chr16 3314163 3314419 23.890124698544
chr16 3550809 3551065 28.6198655372511
chr16 4166563 4166819 28.0724251299829
chr16 4303568 4303824 28.0705518993807
chr16 4421717 4421973 33.640013411528
chr16 4504710 4504952 225.636158937055
chr16 4550319 4550575 38.6567070846625
chr16 4588809 4589065 26.7098080500283
chr16 4784180 4784436 59.6209378115939
chr16 4993388 4993644 24.8194014205516
chr16 5008157 5008512 333.793168950822
chr16 5083790 5084046 43.5829639454209
chr16 5092630 5092855 168.378720955316
chr16 5759931 5760187 50.7000477549643
chr16 6243805 6244061 27.0102816136569
chr16 7064083 7064339 24.4667979836843
chr16 7232582 7232838 33.5107223283096
chr16 7296607 7296863 32.5158468583191
chr16 8076636 8076711 70.9147143446887
chr16 8396381 8396637 43.1339545099882
chr16 8761567 8761674 59.7011759714984
chr16 8962702 8962958 30.4949276393693
chr16 9025748 9026040 401.574529425649
chr16 9133158 9133385 215.805842983303
chr16 9185423 9185679 35.2415557250579
chr16 9930128 9930205 67.5310883174513
chr16 10964365 10964621 34.361221159077
chr16 10965016 10965272 31.6244530095128
chr16 10989228 10989539 316.315500657384
chr16 11172992 11173248 29.8835354430801
chr16 11377890 11378146 59.0098652487221
chr16 11422440 11422696 37.3343918910873
chr16 11555631 11555722 70.0522636439435
chr16 11744146 11744349 183.17766855523
chr16 12049736 12049992 36.7808568945786
chr16 12161838 12162094 71.7264451936513
chr16 12293397 12293637 216.76777719316
chr16 12362583 12362793 148.391462558436
chr16 12544274 12544530 36.9240541197459
chr16 12593225 12593481 24.8362013163717
chr16 12629601 12629865 223.167046432673
chr16 12755620 12755906 334.014601938897
chr16 13021518 13021774 33.216443602295
chr16 13130551 13130759 167.917641446196
chr16 13385867 13386123 33.5603125896274
chr16 13564956 13565212 43.5845768777971
chr16 14141064 14141320 49.4855280813498
chr16 14549578 14549767 146.556583695458
chr16 14726427 14726683 25.3150277340861
chr16 15684869 15685125 29.2294426583747
chr16 15695137 15695333 145.205543217257
chr16 15859789 15859971 156.774002451521
chr16 16708472 16708594 67.0040199876704
chr16 16891167 16891423 39.9032801067611
chr16 17132292 17132548 34.2968606545022
chr16 17178120 17178268 106.391745243554
chr16 17229369 17229625 54.786534485768
chr16 17232755 17233012 271.186511126584
chr16 17243813 17244060 219.537717168061
chr16 17260022 17260283 299.147515008466
chr16 17271645 17271901 27.9331553646846
chr16 17272118 17272395 262.821263524816
chr16 17405254 17405510 47.4962850120365
chr16 17466319 17466555 280.988856825631
chr16 17473085 17473341 35.6256464974956
chr16 17609749 17610005 26.3295487180719
chr16 17656465 17656593 77.6269081367228
chr16 17862129 17862385 26.5116459628717
chr16 17877977 17878233 297.106491155065
chr16 18133933 18134114 145.831918198669
chr16 18750228 18750340 59.5342911297966
chr16 18801476 18801732 35.6081046148571
chr16 18812695 18812951 39.5157421981162
chr16 19319066 19319233 111.847692932059
chr16 20034671 20034818 82.0479967914694
chr16 20283323 20283579 60.2068055769476
chr16 20313250 20313506 31.6745855123494
chr16 20435608 20435864 32.1570571370712
chr16 20610475 20610622 90.4826105731065
chr16 20877556 20877812 34.3364619540167
chr16 21177988 21178205 164.430984683431
chr16 21638349 21638605 31.6078649227741
chr16 21696394 21696538 114.650601961007
chr16 22018815 22019011 131.048929651075
chr16 22309682 22309938 43.419410931407
chr16 22380665 22380867 122.29754342419
chr16 22652414 22652699 321.358862256136
chr16 22824503 22824790 416.047546383157
chr16 22900246 22900401 102.096125763308
chr16 23038171 23038427 308.096564349145
chr16 23186022 23186279 285.09872951354
chr16 23652582 23652838 39.1980617594897
chr16 23712425 23712681 38.6999365004311
chr16 23985652 23985829 134.039675708757
chr16 24189924 24190108 118.729777993876
chr16 24267265 24267510 211.281519605108
chr16 24830834 24831090 51.3826932699263
chr16 24869801 24870131 406.149550667537
chr16 24911624 24911891 225.639951957292
chr16 25266743 25266999 33.7498450039704
chr16 25269530 25269786 27.4467269243185
chr16 25275987 25276258 355.761429829462
chr16 25512959 25513152 155.551308929381
chr16 25758557 25758808 237.031319567961
chr16 26328484 26328740 40.545490516952
chr16 26963340 26963596 32.954718186923
chr16 27807372 27807664 318.914437733076
chr16 27932539 27932795 51.4339908716229
chr16 27933879 27934050 131.441191744999
chr16 28099321 28099518 124.837197709667
chr16 28192845 28193101 24.5131968812158
chr16 28223158 28223414 24.936447160238
chr16 28309578 28309730 92.4442479584825
chr16 28315508 28315792 372.58887600408
chr16 28985937 28986193 47.9425655129806
chr16 29093805 29093902 53.4339344277836
chr16 29280873 29281129 32.9526820031035
chr16 29816692 29816948 38.8839868621166
chr16 29819013 29819269 28.1886473982601
chr16 29823484 29823740 40.7126310410554
chr16 29909475 29909671 145.238039571927
chr16 29910835 29911091 29.9658028823577
chr16 29911234 29911574 384.46415557116
chr16 29911742 29911998 29.5042592367498
chr16 29955291 29955547 24.8953435378515
chr16 30039983 30040292 262.665980199412
chr16 30064213 30064469 46.3678598558595
chr16 30076704 30076960 28.9479853207576
chr16 30105443 30105608 100.465872319395
chr16 30503217 30503473 45.8541923372173
chr16 30537376 30537560 124.892918081799
chr16 30582069 30582257 104.258189975697
chr16 30609549 30609805 26.4172394265404
chr16 30663125 30663381 29.6681742864259
chr16 30759221 30759477 30.2282406157483
chr16 30786750 30787006 34.0061576281725
chr16 30816794 30817050 46.9616305959815
chr16 30886681 30886937 24.2943951202135
chr16 31191366 31191622 71.3958414542646
chr16 31191883 31192139 29.7061865683169
chr16 31468492 31468748 54.6130060419907
chr16 31470848 31471104 34.8661249140125
chr16 31519670 31519926 33.8670763941788
chr16 31724479 31724735 37.080221693405
chr16 34381150 34381406 24.4607383037499
chr16 34386137 34386393 25.9875335840905
chr16 34442988 34443194 153.085296894815
chr16 47624529 47624650 76.5760196901786
chr16 47821676 47821919 263.416656972227
chr16 48004288 48004560 273.501320239981
chr16 48048334 48048590 61.4069382538185
chr16 48146994 48147250 39.6701284512676
chr16 48157149 48157405 39.7824832038873
chr16 48161073 48161329 38.3718585808485
chr16 48754280 48754487 220.246003957657
chr16 48884121 48884259 75.2026518069269
chr16 48929122 48929378 42.2777527160434
chr16 49161085 49161270 131.926228811279
chr16 49192008 49192281 308.196960350643
chr16 49314308 49314510 128.495067070444
chr16 49379814 49380062 208.720557581818
chr16 49385080 49385336 32.8938491964442
chr16 49891054 49891310 51.3668961906961
chr16 50189493 50189721 190.702901296235
chr16 50300233 50300489 29.0538150665111
chr16 51572976 51573232 29.336487559948
chr16 53124958 53125214 26.2573476861902
chr16 53865937 53866193 32.7156851323192
chr16 54407432 54407688 30.0383852236349
chr16 55419349 55419605 30.8653474516876
chr16 55452590 55452758 108.113110969578
chr16 55505440 55505696 30.552396998265
chr16 55533968 55534058 67.4711055699502
chr16 55744466 55744708 194.705321449256
chr16 56047964 56048142 123.802900179467
chr16 56226911 56227167 53.8633105329536
chr16 56228261 56228536 373.50895417537
chr16 56568817 56569073 33.9470361374835
chr16 56641220 56641476 37.7372804987448
chr16 56659890 56660146 23.9119011055261
chr16 56677818 56678074 55.1161828113016
chr16 56679903 56680006 73.1475922255437
chr16 56710657 56710732 63.5929836966131
chr16 56965965 56966221 34.1662474030306
chr16 57064495 57064751 55.3673737035587
chr16 57436231 57436357 83.7304330516084
chr16 57481330 57481586 30.113377706725
chr16 57496459 57496715 25.1397340367929
chr16 57835043 57835299 26.922573171342
chr16 57909334 57909523 100.067364435277
chr16 58155873 58155943 71.7802894185808
chr16 59198443 59198699 50.2965181653503
chr16 60979278 60979381 72.2822353817795
chr16 61076721 61076977 43.3210814162979
chr16 64195350 64195606 29.9568192972863
chr16 64373334 64373590 24.0303331263978
chr16 64432168 64432424 36.4963783604749
chr16 64471637 64471893 76.9492834994912
chr16 65188427 65188559 90.1300448378401
chr16 65351995 65352251 44.0880458589381
chr16 65866222 65866478 45.8244835485175
chr16 66165118 66165374 24.8114213410813
chr16 66424684 66424940 24.372929594641
chr16 66550799 66551055 32.6020380127157
chr16 66785364 66785620 24.1207385933818
chr16 66947068 66947324 49.2446252130287
chr16 66968212 66968468 24.0959938930065
chr16 66994988 66995244 32.6265843311478
chr16 67202863 67203119 44.5323321435367
chr16 67219256 67219578 404.072202920456
chr16 67220383 67220639 25.8488382532386
chr16 67281251 67281507 25.4992940057505
chr16 67311183 67311439 27.5860758863576
chr16 67313265 67313521 24.6884115492921
chr16 67686599 67686917 216.153768519664
chr16 67687770 67687995 147.880196629229
chr16 67695065 67695336 293.296773517278
chr16 67840305 67840561 55.6123811008567
chr16 67969735 67969991 25.4700026404002
chr16 68057014 68057270 29.7597892727857
chr16 68478008 68478296 329.172684649162
chr16 68482014 68482606 292.765338128493
chr16 68928279 68928534 242.690222802687
chr16 69166331 69166587 25.0088749660302
chr16 69220864 69221120 26.537733181385
chr16 69458399 69458655 39.0559059775946
chr16 69511105 69511361 25.7035952221367
chr16 69760804 69761060 27.6082725526078
chr16 69796936 69797192 25.1607974708639
chr16 70285751 70286007 26.2640518158468
chr16 70461982 70462238 39.3043984891075
chr16 70471085 70471341 35.7355404516006
chr16 70557675 70557931 46.107185367476
chr16 70698492 70698748 44.1473912485856
chr16 70812961 70813217 32.214657787858
chr16 70895979 70896213 201.512785305296
chr16 71350155 71350366 234.444841613836
chr16 71373318 71373574 28.4606627730235
chr16 71496043 71496299 24.2742625515603
chr16 71501673 71502037 399.208064833313
chr16 72898394 72898650 41.1461286111041
chr16 73010018 73010274 43.6196001227027
chr16 74344377 74344633 28.4571719045941
chr16 74700586 74700842 28.1595135676016
chr16 74785585 74785841 30.9352852653661
chr16 75131229 75131352 65.9235037483787
chr16 75140818 75141074 36.9062022424938
chr16 75142901 75143157 31.4320639360369
chr16 75267819 75268075 27.4674163297358
chr16 75279073 75279329 36.4422403454229
chr16 75406171 75406427 27.6298165432014
chr16 75600854 75601104 150.411105120836
chr16 77240997 77241216 186.107595974227
chr16 77323050 77323306 53.9837378851994
chr16 77465262 77465518 27.8786757523008
chr16 77591358 77591614 34.2155241637546
chr16 77858608 77858864 35.4003691898291
chr16 77868534 77868790 41.2946602498039
chr16 78008907 78009140 231.41712350084
chr16 78079928 78080157 201.940464737921
chr16 81204498 81204729 167.466235583302
chr16 81644675 81644931 55.5734360634567
chr16 82687634 82687890 31.8813994641051
chr16 82689024 82689280 29.3926104494483
chr16 82738058 82738281 202.170210518096
chr16 82742509 82742765 42.7992937239951
chr16 82811459 82811523 66.3591398601137
chr16 82843782 82843972 146.355867014863
chr16 82893335 82893583 292.339286147261
chr16 82895682 82895938 45.4283413245711
chr16 82922204 82922460 37.0509978034148
chr16 82969986 82970242 29.4561996312475
chr16 83092960 83093150 164.637324889661
chr16 83191992 83192248 50.2480142633449
chr16 83222160 83222248 60.9442511674724
chr16 83233542 83233798 69.3706093923845
chr16 83453863 83454154 299.884385773559
chr16 83595517 83595812 337.6793665574
chr16 83633372 83633628 31.1874156351339
chr16 83730884 83731140 31.4654481742895
chr16 83735207 83735479 316.891302086679
chr16 83841641 83841897 35.3460552080889
chr16 84565870 84566126 30.9941185689046
chr16 84580308 84580564 36.2593434005048
chr16 84633411 84633667 25.2862625435052
chr16 84870029 84870316 332.377328086915
chr16 85070300 85070556 34.0283437604258
chr16 85208055 85208311 37.9763754532855
chr16 85384753 85384982 191.576855003018
chr16 85429249 85429505 26.4778917690415
chr16 86627571 86627827 39.3301382174496
chr16 86698124 86698380 28.6031145845382
chr16 86713739 86713995 26.6170008853412
chr16 86747833 86748078 185.880560422698
chr16 86963203 86963459 52.0442880907658
chr16 87297453 87297544 75.0623284658691
chr16 87425845 87426101 24.5860164647764
chr16 87451145 87451401 29.0848085563532
chr16 87491376 87491632 36.2721292338318
chr16 87527637 87527778 83.6275595523813
chr16 87615537 87615793 38.7502319818581
chr16 87642021 87642358 374.894666041256
chr16 87695202 87695462 281.005681060683
chr16 88038821 88038989 105.406784397797
chr16 88276699 88276955 26.493417425495
chr16 88340525 88340781 28.4773482268941
chr16 88365751 88366007 36.5143249491735
chr16 88505461 88505717 43.0711641455578
chr16 88627189 88627471 389.343142931132
chr16 88923473 88923729 30.5132083410227
chr16 89075905 89076195 242.422129188072
chr16 89104019 89104318 253.380417644456
chr16 89626979 89627235 28.2707573898206
chr16 89786856 89787112 55.6696768343251
chr16 89894867 89895191 360.513386990548
chr16 89988209 89988465 48.8533944746815
chr16 89988830 89989086 38.01200670964
chr16 89989683 89989939 31.4041053459362
chr16 89990748 89991034 256.264439893443
chr16 89992734 89993101 436.532191760732
chr17 465119 465375 30.8838323627909
chr17 536865 537121 41.1633275981605
chr17 597453 597709 27.0102873428976
chr17 685431 685687 30.3549925956269
chr17 836743 836999 29.4254525141006
chr17 900303 900559 32.3474410418315
chr17 1014531 1014787 34.9163763293448
chr17 1018420 1018676 31.0799866950489
chr17 1226678 1226922 195.055143937028
chr17 1303211 1303467 25.9063094826164
chr17 1619332 1619588 25.9320858026153
chr17 1933303 1933559 47.2747846114901
chr17 1945233 1945489 26.4401351940816
chr17 1953337 1953610 279.181025003255
chr17 1953762 1953994 144.642438126508
chr17 1957546 1957802 24.8566793984719
chr17 2083008 2083264 24.8112471537215
chr17 2239585 2239841 47.6420737849971
chr17 2304293 2304549 24.4797928345749
chr17 2649035 2649291 28.8485962337462
chr17 2653071 2653380 458.909173416088
chr17 2858443 2858699 26.5075492162297
chr17 3301166 3301381 92.520229041686
chr17 3336567 3336782 100.011176875652
chr17 3598970 3599215 192.245697517497
chr17 3952946 3953131 107.591035072782
chr17 4133455 4133711 54.4077702062032
chr17 4396594 4396882 254.554929147183
chr17 4699360 4699616 25.3628108199958
chr17 4711831 4711915 63.7708609112545
chr17 4873221 4873477 55.916250578587
chr17 4915342 4915598 36.2191990843714
chr17 5389261 5389517 27.4630331385155
chr17 5430129 5430385 23.8049912565653
chr17 5487706 5487962 28.595349461658
chr17 5496944 5497178 217.940993853335
chr17 5535381 5535568 160.774646092778
chr17 6172897 6173189 346.212634785903
chr17 6207044 6207340 311.763747421138
chr17 6319005 6319261 32.0599863361147
chr17 6429777 6429986 214.754508955133
chr17 6540198 6540454 56.9894577688306
chr17 6984989 6985207 139.526019580229
chr17 7095016 7095189 114.971719374067
chr17 7155093 7155349 34.9939653479471
chr17 7217959 7218228 254.803683371555
chr17 7218568 7218824 28.9618982439448
chr17 7387578 7387834 76.7103348261917
chr17 7476067 7476323 37.6354361539533
chr17 7476943 7477199 35.9993918801232
chr17 7517777 7518033 26.0701660286939
chr17 7589260 7589516 43.0338148204979
chr17 7589914 7590170 32.22243786278
chr17 7677476 7677732 76.7073551786533
chr17 7740179 7740435 41.4091387740879
chr17 7963676 7963820 105.635420904051
chr17 8028938 8029194 26.7385651355455
chr17 8029928 8030184 27.0964300558541
chr17 8042626 8042882 25.0558977584761
chr17 8066106 8066362 31.5444858137731
chr17 8076723 8076979 71.3694667784535
chr17 8090876 8091132 28.0313612817949
chr17 8113747 8114003 26.5232907640681
chr17 8125524 8125780 33.4332772669269
chr17 8126059 8126315 27.3465858803271
chr17 8129416 8129672 29.0240566662718
chr17 8279905 8280161 24.5545675754458
chr17 8286352 8286608 34.545788491149
chr17 8531592 8531848 28.9181257547355
chr17 8791816 8792072 26.5901614103327
chr17 9018702 9018958 56.0976420784004
chr17 9134254 9134353 71.0305782344326
chr17 9143751 9144007 36.3618913605573
chr17 9925838 9926094 26.4206905093604
chr17 10154967 10155223 57.6861699745506
chr17 10189723 10189979 37.429004591273
chr17 10778696 10778952 54.3949935249991
chr17 11410010 11410266 35.3516871628035
chr17 11944704 11944960 35.1762246896197
chr17 13223498 13223656 105.320145911481
chr17 13250425 13250681 24.3714945872055
chr17 13396239 13396304 76.5764632997058
chr17 13444503 13444759 24.7469311566404
chr17 13447674 13447930 34.2356068930114
chr17 13716871 13717127 27.2032982888944
chr17 13874023 13874087 62.0763342025619
chr17 14607508 14607764 52.9081124189579
chr17 15124107 15124363 36.2606072622247
chr17 15563032 15563288 24.7649674765298
chr17 15903064 15903320 32.3276593866356
chr17 16007576 16007832 28.7184344642053
chr17 16120355 16120611 36.1498018795033
chr17 16189728 16189984 33.8483763616895
chr17 16284305 16284561 46.1604546986002
chr17 16321783 16322039 29.1399644878215
chr17 16322481 16322737 34.0112006744707
chr17 16342257 16342513 37.4923790374939
chr17 16439131 16439321 170.784239707513
chr17 16487534 16487790 29.6888358214945
chr17 16715523 16715742 146.14479959264
chr17 17043996 17044252 24.739774996154
chr17 17443990 17444246 61.506401270689
chr17 17614223 17614479 31.1571571340412
chr17 17780963 17781037 55.5987066911806
chr17 17804148 17804404 25.2146145465864
chr17 17824660 17824916 38.4440649115262
chr17 17838704 17838960 58.7861803515854
chr17 17839110 17839366 28.2543318651421
chr17 17843840 17844096 24.6247774905306
chr17 17991028 17991284 27.7501615499883
chr17 18218514 18218770 28.5905649119803
chr17 19257470 19257726 28.0754352171212
chr17 19265314 19265570 69.8787102244847
chr17 19281080 19281336 25.71290847115
chr17 19281556 19281748 193.162043940489
chr17 19350417 19350673 28.1544438501479
chr17 19656388 19656644 26.3639827579313
chr17 19771165 19771421 39.9239327537586
chr17 20344081 20344337 23.8698354518865
chr17 20946165 20946421 25.0838329140297
chr17 21191259 21191515 34.6326791969363
chr17 21249625 21249881 62.3881085736259
chr17 21305575 21305831 31.1672147316368
chr17 21333665 21333921 48.6026192848133
chr17 25621010 25621266 28.8786914173441
chr17 25680710 25680966 40.3908774408011
chr17 25781190 25781446 61.3281502027272
chr17 25984766 25985002 176.183693670163
chr17 26090028 26090290 283.817330951493
chr17 26335578 26335935 427.061972296697
chr17 26345758 26346014 38.4646317142588
chr17 26555172 26555428 60.4946050473301
chr17 26580867 26580975 64.4564681015429
chr17 26684518 26684774 50.7261603056167
chr17 26700799 26701078 269.895450707652
chr17 27038146 27038402 27.8263211736611
chr17 27280534 27280747 176.168040646563
chr17 27331166 27331416 249.77904838705
chr17 27332915 27333209 389.200275187372
chr17 27334943 27335199 41.2709635391362
chr17 27366417 27366673 38.2179139367964
chr17 27507404 27507660 25.3691276370138
chr17 27568046 27568302 24.7745273475124
chr17 27619999 27620255 25.7128395610011
chr17 27717079 27717294 181.310396709312
chr17 27916640 27916896 26.1848555536743
chr17 27921181 27921488 415.374997878091
chr17 28037936 28038192 34.5363014711387
chr17 28418813 28419069 29.2513306153408
chr17 28804329 28804585 33.7373903216199
chr17 29158798 29159054 44.5552845726146
chr17 29233176 29233432 37.1902441202554
chr17 29596777 29596898 86.4555950666825
chr17 29720498 29720655 81.6046301610151
chr17 29721627 29721942 382.246590286117
chr17 29864515 29864771 44.8933295812936
chr17 29923047 29923303 35.5789018809069
chr17 29923699 29923955 27.961127957189
chr17 29999333 29999497 101.657090464827
chr17 30000138 30000394 42.2125392565263
chr17 30001383 30001639 29.7155279344798
chr17 30002055 30002311 24.3956432289163
chr17 30023299 30023555 54.0905857887169
chr17 30242714 30242970 24.6979692165595
chr17 30489109 30489365 25.3858305733284
chr17 30567843 30568063 178.687431877962
chr17 30589035 30589291 44.2873015145182
chr17 30602147 30602403 39.2772378331179
chr17 30604345 30604623 343.513431392505
chr17 30626284 30626540 23.7494566995574
chr17 30813878 30814103 130.682095369505
chr17 30822508 30822764 41.305283101757
chr17 31469808 31470053 272.532484729865
chr17 31555011 31555267 54.5854816434252
chr17 31655214 31655467 275.001526286861
chr17 31712282 31712407 75.0983066706385
chr17 31899695 31899911 161.881264582495
chr17 32059227 32059455 198.00717627104
chr17 32159363 32159619 30.0781126819875
chr17 32562602 32562846 212.499528767726
chr17 32564601 32564749 88.5478752044337
chr17 32579531 32579787 58.3632855794515
chr17 32618833 32618988 111.140607195537
chr17 32627804 32628060 45.6717054636681
chr17 32778503 32778610 62.6694902996057
chr17 32826652 32826868 184.174513198623
chr17 32883465 32883709 210.998797618013
chr17 33030686 33030948 284.473138949243
chr17 33033128 33033370 293.449967030713
chr17 33124785 33125023 223.059909832909
chr17 33222511 33222767 46.5653732414205
chr17 33390669 33390925 24.4340703848073
chr17 33469186 33469442 36.2443454209412
chr17 33686570 33686672 74.532490793762
chr17 33894739 33894995 27.0127879918831
chr17 33905633 33905889 27.5680240860571
chr17 34070855 34071201 379.991607425055
chr17 34126998 34127254 24.3619649559396
chr17 34136422 34136678 38.1500754061006
chr17 34819875 34820140 291.677801895403
chr17 34842470 34842726 27.5052470286683
chr17 34842857 34843113 24.6771895392363
chr17 34957682 34957938 25.1607120462774
chr17 35054409 35054679 201.30721733874
chr17 35060286 35060569 221.210709579825
chr17 35134370 35134622 154.3185070136
chr17 35295494 35295598 62.7616010844835
chr17 35969492 35969748 29.1308553385786
chr17 36173446 36173702 33.0543420255492
chr17 36607217 36607473 26.0351045104613
chr17 36610912 36611168 28.0822502205844
chr17 36717198 36717459 250.140639183164
chr17 36908023 36908279 26.3274472693454
chr17 36955961 36956217 25.6379728535955
chr17 37023843 37024099 33.7435356844415
chr17 37025525 37025781 29.908719059474
chr17 37309900 37310156 25.8152299329577
chr17 37356490 37356746 39.8871202155998
chr17 37617638 37617894 24.6406004574205
chr17 37748618 37748937 348.433559148612
chr17 37758568 37758824 52.8484872195759
chr17 37778313 37778518 200.910630645377
chr17 38136929 38137185 34.9661971818534
chr17 38255228 38255484 33.4447585902667
chr17 38270887 38271143 32.2694572535191
chr17 38296521 38296777 35.7234964394164
chr17 38334480 38334736 28.1372533643293
chr17 38444094 38444350 26.6831869884941
chr17 38463311 38463567 26.4975862899087
chr17 38463733 38463989 36.4107865321999
chr17 38468530 38468786 25.3869651643837
chr17 38470943 38471199 36.2512999319698
chr17 38497365 38497621 43.8294858810688
chr17 38607729 38607985 37.2722294581899
chr17 38614188 38614444 28.1102514294573
chr17 38776325 38776459 102.992854884472
chr17 38962486 38962637 104.539047971147
chr17 39062901 39063157 24.6161767530571
chr17 39240432 39240507 27.895500681352
chr17 39305904 39306160 27.7567266383881
chr17 39343251 39343507 26.0203719417102
chr17 39508918 39509153 197.48463142977
chr17 39620469 39620725 29.0079981889789
chr17 39686475 39686731 49.9494581510381
chr17 39695011 39695267 25.0011136015585
chr17 39845050 39845306 42.4500611138371
chr17 39970420 39970676 29.0549074765022
chr17 40021504 40021760 27.6759319798536
chr17 40063445 40063701 30.8363052922226
chr17 40169294 40169550 40.0421981336796
chr17 40193722 40193978 31.8016248974107
chr17 40201688 40201944 26.206818996989
chr17 40204553 40204809 31.930098582474
chr17 40332154 40332454 335.480781805958
chr17 40429132 40429388 52.7696824462849
chr17 40540680 40540936 29.5421331274526
chr17 40611265 40611521 25.8624974833347
chr17 40611903 40612159 311.012930192826
chr17 40672208 40672338 83.5490575093994
chr17 40714029 40714285 32.0768569858788
chr17 40828151 40828254 84.2204774684325
chr17 40912906 40913103 133.85029749016
chr17 40925310 40925566 40.8012990984324
chr17 41393205 41393461 36.2929341951247
chr17 41400982 41401238 27.0422755072319
chr17 41438524 41438609 91.5621716876404
chr17 41445219 41445475 33.8126267306311
chr17 41476258 41476514 31.3172435859884
chr17 41478756 41479012 25.1918445400368
chr17 41561198 41561454 37.2858522087993
chr17 41608182 41608438 34.1025731645149
chr17 41669256 41669421 101.75940233614
chr17 41775357 41775613 29.2971460188194
chr17 42029785 42030041 63.3257329583747
chr17 42052222 42052478 30.3959740979605
chr17 42092214 42092470 26.812172907312
chr17 42147970 42148226 47.481984061004
chr17 42186134 42186390 27.4215554971088
chr17 42385807 42386142 432.07263752571
chr17 42581008 42581264 26.805549503221
chr17 42634580 42634836 33.3847330633058
chr17 42785922 42786178 26.2125942071452
chr17 43025347 43025603 37.1907679470948
chr17 43138593 43138849 27.9651867492121
chr17 43201427 43201683 31.0656468667466
chr17 43225731 43225987 71.3796766014234
chr17 43226527 43226783 28.0116324007264
chr17 43238744 43239000 68.4629614061095
chr17 43250072 43250328 28.2257910381382
chr17 43370772 43370836 51.1878252249769
chr17 43371881 43372137 31.8912235622849
chr17 43398354 43398610 47.4641311327859
chr17 43449081 43449337 45.2771272410819
chr17 43661572 43661828 34.1588882693855
chr17 43662406 43662662 35.2704555852199
chr17 43731088 43731263 103.753290066328
chr17 43738003 43738164 97.6931181585705
chr17 43780089 43780394 230.432636193282
chr17 43845449 43845641 169.494576836608
chr17 43854854 43855040 138.807005149822
chr17 43935417 43935717 379.417205891378
chr17 44140675 44140931 26.0133131665769
chr17 44819936 44820192 28.5664965356855
chr17 45000423 45000679 33.3209325598471
chr17 45023128 45023384 26.8446057840636
chr17 45041700 45042014 382.334862908157
chr17 45061235 45061462 161.657593700882
chr17 45144744 45145000 46.1295481763928
chr17 45266447 45266703 30.4487667009557
chr17 45317495 45317751 43.4193857028424
chr17 45344765 45345021 23.6954803680584
chr17 45356673 45356929 27.6033777790112
chr17 45400682 45400938 30.832128352996
chr17 45569661 45569917 25.8661342429228
chr17 45726559 45726815 24.6675685964529
chr17 45727203 45727459 33.0669559544885
chr17 45728090 45728346 24.6476916503962
chr17 45729951 45730212 312.879432559592
chr17 45785381 45785500 77.701663184624
chr17 45791524 45791588 60.5836815507137
chr17 45803195 45803379 138.561017191418
chr17 45863116 45863400 378.9302711105
chr17 45875200 45875549 293.15537431579
chr17 45908748 45909004 35.3085212634283
chr17 46048476 46048732 29.320628478202
chr17 46560855 46561111 36.112363989115
chr17 46561278 46561534 42.3029593376539
chr17 46563952 46564208 23.8276467205749
chr17 46906307 46906563 24.8252431428975
chr17 46908379 46908500 96.22819154341
chr17 46956307 46956563 76.0976095118596
chr17 46969510 46969766 28.4594282913256
chr17 46985674 46985930 46.4616485395036
chr17 47049838 47049912 77.9041770160647
chr17 47521232 47521488 37.3836355791617
chr17 47724310 47724566 25.0771773580351
chr17 47785217 47785473 43.2543122917295
chr17 48004333 48004589 43.0829119093447
chr17 48105057 48105313 74.4893060645623
chr17 48105579 48105835 41.2907921392714
chr17 48115130 48115386 27.7366762926509
chr17 48124870 48125126 25.2945307762585
chr17 48128429 48128685 65.9202158977793
chr17 48130583 48130839 52.3498280380074
chr17 48134400 48134656 44.1475889194987
chr17 48137183 48137439 31.9337943265366
chr17 48142099 48142355 31.6951894698888
chr17 48171735 48171991 26.5872717080283
chr17 48205103 48205359 24.7159004791878
chr17 48228379 48228635 44.200433156575
chr17 48274292 48274548 24.682254339904
chr17 48277392 48277648 30.9640012318775
chr17 48278198 48278454 35.3209815445521
chr17 48278851 48279107 59.9081255935953
chr17 48281436 48281692 41.0447576687706
chr17 48284305 48284561 28.8434528098266
chr17 48286927 48287183 40.5301972491704
chr17 48287710 48287966 69.5440597182248
chr17 48296161 48296417 39.3707663917531
chr17 48296802 48297058 45.4340273639044
chr17 48347522 48347778 28.9206801224769
chr17 48367439 48367695 32.5498451959026
chr17 48450427 48450683 37.7700882066771
chr17 48556074 48556330 42.0345676098726
chr17 48619324 48619580 32.7308921954604
chr17 48624442 48624698 30.4076755542196
chr17 48709329 48709539 164.889186945448
chr17 48716279 48716535 30.7399907160949
chr17 48716640 48716896 29.2990664389268
chr17 48739360 48739616 42.4812182394225
chr17 48764053 48764309 63.5604061632989
chr17 48785141 48785397 36.0886153187221
chr17 48943640 48943715 89.8127938433232
chr17 48950171 48950427 27.7539702432956
chr17 49196924 49197165 187.7422194703
chr17 49198449 49198705 29.0063453066042
chr17 49230759 49231015 55.4704356804394
chr17 49275301 49275557 28.9729121795263
chr17 49946846 49947072 186.038247634615
chr17 50238220 50238433 192.133691859368
chr17 51718261 51718517 30.656799372349
chr17 53476140 53476330 119.60009510925
chr17 53528699 53528955 23.7265922937958
chr17 53803908 53804164 25.445269766087
chr17 53828369 53828625 26.8036162949243
chr17 54160897 54161153 27.7132986284969
chr17 54223471 54223669 154.671454009186
chr17 54227119 54227340 287.396466765341
chr17 54240674 54240790 87.0288248842885
chr17 54711130 54711386 33.3621561272072
chr17 54777026 54777315 368.097638367035
chr17 54827544 54827800 38.346513996985
chr17 54864355 54864611 31.1211295317191
chr17 54991436 54991692 26.1927825053331
chr17 54993087 54993343 27.4250342713914
chr17 55038304 55038560 34.1522173399977
chr17 55166803 55167059 52.0521342787952
chr17 55457018 55457274 52.1989487806283
chr17 55550779 55551035 42.6943298825137
chr17 55558206 55558462 35.6356596062616
chr17 55559370 55559626 35.374023543964
chr17 55607938 55608194 25.4772088163774
chr17 55696996 55697252 44.9415833415126
chr17 55832930 55833145 198.714814196969
chr17 55854727 55854983 29.3075673574421
chr17 55927446 55927702 34.4265043385676
chr17 55945472 55945728 39.1986638456626
chr17 55945853 55946109 51.1786082111802
chr17 55947282 55947538 25.1112947272539
chr17 55951925 55952181 23.9740391625569
chr17 55952760 55953016 57.1318212464739
chr17 55956481 55956606 94.327344659891
chr17 55966221 55966477 58.0041748128086
chr17 55967955 55968211 38.8308012078377
chr17 55970408 55970664 38.5149347640084
chr17 56064593 56064849 26.977816219236
chr17 56066361 56066617 30.3680234216343
chr17 56084474 56084730 36.366490667764
chr17 56160622 56160739 59.4483792666793
chr17 56161824 56162066 179.907767843477
chr17 56187446 56187702 28.0081658772006
chr17 56197593 56197951 397.21705377335
chr17 56243476 56243642 122.011813144135
chr17 56249753 56249950 163.364137575405
chr17 56253653 56253908 295.12034912251
chr17 56265151 56265407 59.2650705989584
chr17 56595578 56595834 31.9231538181886
chr17 56602680 56602936 28.1106234028922
chr17 56609230 56609486 59.3877482251692
chr17 56645881 56646137 37.8355277719317
chr17 56708979 56709235 88.0473438045854
chr17 56709409 56709665 28.9146490046276
chr17 56736459 56736654 127.035211380477
chr17 56833097 56833352 230.78277033805
chr17 56863762 56864018 50.8189075831408
chr17 57233033 57233289 25.0378027102447
chr17 57287234 57287490 52.9839843185786
chr17 57439660 57439916 25.1062798555714
chr17 57642674 57642930 24.7254080267151
chr17 57696559 57696815 26.1176230209533
chr17 57697071 57697327 44.722320895528
chr17 57784640 57784896 47.1043620645997
chr17 57832011 57832267 52.7887526762436
chr17 57863947 57864203 73.6797560813101
chr17 57906659 57906915 28.1780867277885
chr17 57915298 57915440 85.1981147274038
chr17 57915631 57915887 42.9113509793718
chr17 57916237 57916493 24.1991065272335
chr17 57917993 57918249 29.6489579847619
chr17 57918477 57918733 31.2787805658543
chr17 57920504 57920760 54.2053396738341
chr17 57922264 57922520 23.9900879146351
chr17 58159938 58160194 25.2651128001171
chr17 58213024 58213280 28.138852930531
chr17 58213383 58213639 33.8182581685441
chr17 58217195 58217483 240.895040762962
chr17 58468270 58468526 36.6426475576118
chr17 58603568 58603824 26.620044468041
chr17 58650966 58651222 37.1659499956685
chr17 58663737 58663962 200.270928598335
chr17 58664071 58664293 152.335783834628
chr17 58677194 58677450 24.8323046759987
chr17 58677626 58677882 29.783298236369
chr17 58719170 58719426 30.2540928543376
chr17 58821308 58821564 24.0730374917769
chr17 59183837 59184093 30.697744054666
chr17 59216693 59216949 26.5208968702991
chr17 59222522 59222778 65.7554947546924
chr17 59278608 59278864 57.2399430282905
chr17 59328358 59328614 25.7116562238121
chr17 59385832 59386088 46.2526044099153
chr17 59415367 59415623 43.7156169964911
chr17 59477136 59477392 35.6544652477072
chr17 60005191 60005447 37.0492051181593
chr17 60188976 60189232 24.3093623605063
chr17 60501078 60501334 35.2382477194873
chr17 60548160 60548416 27.7463579279361
chr17 60643208 60643464 28.5867122724488
chr17 60795934 60796190 46.8531115773811
chr17 60897324 60897580 35.274313529029
chr17 60902231 60902487 25.1494795984921
chr17 61040710 61040966 42.2655302061041
chr17 61117735 61117991 34.4045897088181
chr17 61352751 61353007 31.4569592205498
chr17 61433723 61433979 35.643780396994
chr17 61435409 61435665 24.9750863760139
chr17 61510633 61510889 33.3925202424517
chr17 61511136 61511392 34.6883357890106
chr17 61538211 61538467 30.4576609408191
chr17 61553918 61554174 30.3382344144084
chr17 61600365 61600648 359.144557524831
chr17 61627390 61627646 27.0413325642585
chr17 61678066 61678322 45.8703875179688
chr17 61753392 61753648 35.1683213099328
chr17 61777019 61777192 97.536432846902
chr17 61819249 61819505 28.9101768719302
chr17 61904268 61904524 37.1609638944788
chr17 61920022 61920278 55.9186217416878
chr17 62207318 62207574 28.4513795992219
chr17 62223219 62223475 41.1876576218366
chr17 62223726 62223982 24.3499801726652
chr17 62293394 62293650 30.5613760883854
chr17 62501527 62501783 43.6154197454481
chr17 62502306 62502433 106.011460643858
chr17 62676097 62676353 26.8117914758912
chr17 62703285 62703541 87.2639840387547
chr17 62728456 62728712 42.7784552634856
chr17 62915436 62915692 25.0668530280146
chr17 63051698 63051954 25.0104210303088
chr17 63053046 63053302 25.3780769228128
chr17 63102790 63103046 55.7002701470042
chr17 63225038 63225294 36.1212616393405
chr17 63250331 63250611 341.175409198896
chr17 63283228 63283484 23.9046980095366
chr17 63328960 63329216 35.86935357458
chr17 63476352 63476608 39.4834283504638
chr17 63746801 63747057 42.0849351459964
chr17 64271737 64271993 40.0449791379924
chr17 64298618 64298874 33.8888480823837
chr17 64344773 64345029 28.3349621329576
chr17 64353234 64353490 24.4664121379667
chr17 64429402 64429496 78.9541206223576
chr17 64455914 64456170 24.6447030915897
chr17 64463211 64463467 38.9673843493997
chr17 64490152 64490408 33.7894111214094
chr17 64536283 64536539 31.9787405690102
chr17 64544331 64544587 25.7310911978733
chr17 64545961 64546217 25.113459530913
chr17 64547610 64547866 34.7848832985373
chr17 64564068 64564324 34.177890186392
chr17 64671564 64671640 76.2396190616247
chr17 64825702 64825984 366.461209364758
chr17 64837906 64838162 65.0247353694793
chr17 64843935 64844084 96.0023822122331
chr17 64945784 64946040 52.1422037099079
chr17 64948195 64948451 27.6316307398331
chr17 64962223 64962299 78.4330291403571
chr17 64968241 64968497 71.638579411117
chr17 65373229 65373485 30.7002581447859
chr17 65374997 65375253 29.4631052752689
chr17 65418040 65418296 30.5080228278195
chr17 65487339 65487595 50.8808302150727
chr17 65601468 65601618 109.031701571777
chr17 65604796 65605052 27.4041940079776
chr17 65713985 65714241 37.0809476304754
chr17 65821431 65821687 36.9616567002429
chr17 66015944 66016200 29.8842890607543
chr17 66031769 66032025 27.3053843798406
chr17 66097683 66097939 25.0953663612871
chr17 66316518 66316774 56.0376772876347
chr17 66507658 66507914 27.3123569020045
chr17 66818089 66818345 30.5281906795562
chr17 67536173 67536429 27.6365447298556
chr17 67563382 67563621 277.691647638668
chr17 67565247 67565503 25.7383750902598
chr17 67605268 67605524 29.1395965319334
chr17 67651058 67651314 34.6098727852225
chr17 67669113 67669369 37.3582329213011
chr17 67759728 67759977 268.016006478841
chr17 67835710 67835966 24.5728908372937
chr17 67866327 67866583 46.1373143729567
chr17 68080696 68080905 198.467092740616
chr17 68164236 68164492 24.6318979753599
chr17 68165527 68165783 28.7188799656989
chr17 69409015 69409271 29.9288719867046
chr17 69972228 69972484 24.6192458284413
chr17 69974657 69974913 37.1815772073639
chr17 70122711 70122967 45.3306098135926
chr17 70266738 70266994 26.2452056389536
chr17 70332794 70332942 101.723697555228
chr17 70370454 70370710 34.1117838873647
chr17 70372661 70372917 33.3533150575748
chr17 70389778 70390034 39.807866794707
chr17 70401084 70401340 24.9639292392464
chr17 70403659 70403915 43.7550748489455
chr17 70417372 70417628 30.184750209106
chr17 70588808 70589064 23.7031304948883
chr17 70680167 70680423 26.8239557228483
chr17 70716656 70716912 33.8309100510245
chr17 70721628 70721825 176.889735314065
chr17 70774694 70774950 24.9094000426646
chr17 70993767 70994023 33.5854220239042
chr17 71088750 71089006 25.7779702656512
chr17 71134722 71134978 51.0807886336035
chr17 71287631 71287887 29.2413057915306
chr17 71304444 71304700 34.5411804972199
chr17 71306787 71307043 27.570798266745
chr17 71481333 71481589 50.64230094266
chr17 72186991 72187253 268.382179506989
chr17 72199715 72199971 73.098827472267
chr17 72606300 72606556 23.8422397587284
chr17 72667383 72667718 370.422067811745
chr17 72744647 72744903 28.7786632835198
chr17 72756952 72757208 69.7678991799214
chr17 72770026 72770282 58.340370015165
chr17 72772582 72772700 87.5727909463969
chr17 72848545 72848801 63.2568107809481
chr17 72933626 72933898 253.411532814232
chr17 73008651 73008907 41.721433443526
chr17 73029853 73030109 24.3665288521593
chr17 73031105 73031361 31.9435264043141
chr17 73127610 73127866 27.1726031072639
chr17 73150448 73150704 25.9790264325419
chr17 73257863 73258119 27.6167670743033
chr17 73270138 73270333 141.555922813843
chr17 73390009 73390265 37.3010178908954
chr17 73400325 73400581 29.2227171243987
chr17 73422458 73422714 35.9171053083155
chr17 73453325 73453581 24.6869320283294
chr17 73511907 73512259 393.972207357832
chr17 73512352 73512583 102.562432511032
chr17 73663359 73663615 30.3289632425084
chr17 73689612 73689868 47.4959901892783
chr17 73772657 73772913 27.495739078998
chr17 73775683 73775939 76.1194535978194
chr17 73781179 73781282 90.7998900928095
chr17 73850098 73850354 24.0125459032664
chr17 73871044 73871300 54.0050056348293
chr17 73873323 73873394 60.2137225750587
chr17 73975605 73975861 34.0779059147929
chr17 74275616 74275872 32.035039365133
chr17 74349822 74350078 25.6229429986015
chr17 74533442 74533698 46.7963788491196
chr17 74540056 74540312 25.4423295600815
chr17 74542675 74542931 26.0028781848634
chr17 74553192 74553448 25.0178757910148
chr17 74553720 74553976 27.7459839055185
chr17 74558921 74559177 30.0472668673258
chr17 74696775 74697031 23.7686818797042
chr17 74705436 74705692 36.3175520872195
chr17 74733262 74733518 76.0532389007425
chr17 74822430 74822686 57.7724463316569
chr17 74835876 74836085 230.423483355008
chr17 74866505 74866787 314.484229874318
chr17 74868568 74868824 32.1954505134092
chr17 74882640 74882743 71.5982954662561
chr17 74906014 74906336 367.246309721995
chr17 74916962 74917172 162.712654112049
chr17 75017178 75017336 120.298382483174
chr17 75084619 75084875 50.1114251930739
chr17 75251573 75251829 38.3956989807987
chr17 75270292 75270548 33.4554241034783
chr17 75283777 75284033 26.006030954976
chr17 75305498 75305754 26.238096098701
chr17 75315380 75315636 34.0549104860239
chr17 75319229 75319485 45.0829605858866
chr17 75385771 75386027 28.2035444602136
chr17 75423826 75424013 126.079986664742
chr17 75426347 75426603 53.7528761925142
chr17 75429892 75430148 38.9562152128586
chr17 75448042 75448298 26.0005834061581
chr17 75473505 75473761 29.0822572511996
chr17 75871194 75871450 26.7852720550119
chr17 75922317 75922573 51.3665585440488
chr17 75954685 75954941 32.1743205613817
chr17 76210228 76210484 24.8429100575895
chr17 76246976 76247232 27.6664884199215
chr17 76285959 76286215 31.2021991205126
chr17 76311749 76312005 25.7481400287585
chr17 76325533 76325789 31.2834841396645
chr17 76339268 76339524 26.5858185719316
chr17 76349068 76349324 30.9281676141889
chr17 76371819 76372075 27.7069617858568
chr17 76374592 76374848 28.5673775519969
chr17 76378033 76378182 95.2091603606837
chr17 76386461 76386717 25.6532350877731
chr17 76393771 76394027 24.1065793458744
chr17 76425521 76425777 67.06495903712
chr17 76588436 76588692 30.1844671501356
chr17 76677093 76677349 23.7407996814632
chr17 76818667 76818923 26.3522128746274
chr17 76869732 76869988 27.091436700366
chr17 76879921 76880177 44.9655658856276
chr17 76894626 76894882 50.5081390317977
chr17 76929571 76929827 43.5721159800434
chr17 76930364 76930620 32.1854374521612
chr17 76932144 76932400 32.3618413739832
chr17 77070983 77071239 28.8707905734334
chr17 77188608 77188894 271.778307145142
chr17 77290617 77290880 262.839146602594
chr17 77321843 77322111 280.80297936382
chr17 77334342 77334528 132.088015411189
chr17 77785173 77785429 26.5779895306555
chr17 77813122 77813378 28.4917808091881
chr17 78010288 78010544 28.4217338833243
chr17 78078227 78078483 26.7686028382642
chr17 78121180 78121436 40.2228724078556
chr17 78228631 78228887 49.5159998747739
chr17 78233939 78234253 326.553896778177
chr17 78414906 78415258 379.926617411247
chr17 78428329 78428585 37.7699191921009
chr17 78442097 78442339 175.605398745088
chr17 78518588 78518672 102.879429935577
chr17 78749748 78750004 62.106922368464
chr17 78763386 78763642 30.0024670853908
chr17 78765791 78766047 61.6945140016702
chr17 78767364 78767620 32.8283410787744
chr17 78806921 78807177 27.4582962652142
chr17 78830328 78830584 31.0805381918629
chr17 78965509 78965765 64.3097552839474
chr17 79008892 79009148 26.908474529942
chr17 79068679 79068935 49.9759398001118
chr17 79216264 79216520 49.1954721044391
chr17 79268895 79269151 24.8329452612749
chr17 79303280 79303536 23.6881594876855
chr17 79367789 79367885 91.9247141403642
chr17 79369149 79369405 28.3434082062648
chr17 79393389 79393645 24.7922762508659
chr17 79397073 79397329 35.3999725363292
chr17 79479654 79479910 66.6781123018597
chr17 79519291 79519547 26.327415452216
chr17 79604014 79604270 50.283754506357
chr17 79618703 79618959 23.9863391903477
chr17 79650623 79650879 34.3880151811832
chr17 79670336 79670592 24.8004987745564
chr17 79791113 79791369 24.1342971720505
chr17 79818977 79819233 31.8370911612004
chr17 79829133 79829389 25.2080399669475
chr17 79888022 79888281 275.736491100389
chr17 79935376 79935632 52.690445794416
chr17 79962028 79962284 61.3224831447948
chr17 80023610 80023866 39.3450273945255
chr17 80055994 80056250 34.1246214696413
chr17 80163753 80164009 25.7907341486236
chr17 80170616 80170872 39.1843940291944
chr17 80175563 80175819 36.5147165747455
chr17 80250762 80251018 44.8010809656357
chr17 80297023 80297279 24.4029620241662
chr17 80309756 80310012 33.1958324592708
chr17 80345511 80345767 54.8472451519336
chr17 80346080 80346298 188.273844140647
chr17 80354780 80354991 156.371102598016
chr17 80372602 80372945 381.582195651474
chr17 80375826 80376082 28.7938216122866
chr17 80376316 80376572 32.0866424206767
chr17 80452556 80452812 28.1542529289503
chr17 80550908 80551164 28.2726054207605
chr17 80674503 80674759 29.1302677675592
chr17 80709700 80709956 32.2115808268774
chr17 80843796 80844052 29.4891989057867
chr17 81037373 81037629 41.3914215002301
chr17 81041459 81041715 25.9557468341207
chr17 81066799 81066920 118.478947988679
chr18 362049 362305 26.5211225953085
chr18 395848 396104 45.6878159637298
chr18 475310 475378 64.7104964075318
chr18 490811 490891 69.4508598065109
chr18 658157 658413 25.1425961920236
chr18 903661 903948 341.48039175336
chr18 1092369 1092552 116.905693684363
chr18 2193968 2194224 25.6000308828196
chr18 2209420 2209676 26.5180517909437
chr18 2222548 2222804 36.2111913382576
chr18 2223531 2223655 88.7368364651355
chr18 2274692 2274948 65.8220104126555
chr18 2900807 2901063 56.2374530122608
chr18 3247679 3247935 25.8573068624253
chr18 3265615 3265892 270.90702462734
chr18 3297247 3297503 27.5187898315992
chr18 3622344 3622600 25.8125768654966
chr18 3623924 3624180 30.3050033366201
chr18 3624322 3624578 28.2295598631829
chr18 3688700 3688956 23.8247702372623
chr18 4230953 4231032 56.3968048766678
chr18 5108133 5108224 68.3299473594015
chr18 5197033 5197323 342.932992556248
chr18 5370451 5370621 130.88451037479
chr18 5868302 5868575 374.256293246341
chr18 6876837 6877093 36.805543587249
chr18 8130173 8130429 61.2911121434848
chr18 8800641 8800897 36.8272499517631
chr18 8894948 8895084 85.9370535115432
chr18 10737108 10737267 89.3404122639195
chr18 11388008 11388113 69.6184281656863
chr18 11505048 11505265 178.424336630264
chr18 12246921 12247177 28.4023744243325
chr18 12310898 12311063 110.792879690134
chr18 12377729 12377985 23.9585689044551
chr18 12843612 12843868 26.5569426971716
chr18 13135108 13135364 39.486081403647
chr18 18577454 18577564 74.5421717401997
chr18 19192187 19192443 25.9872560715573
chr18 19320740 19320996 25.2019041606715
chr18 19732137 19732393 35.4283265192855
chr18 20262033 20262289 40.1949313781833
chr18 20686566 20686822 31.1638530421008
chr18 20892601 20892857 30.4193413962292
chr18 21166276 21166532 32.943812453345
chr18 21189613 21189869 29.6442820393846
chr18 21244719 21244975 50.9438091931006
chr18 21451543 21451799 28.2000393896045
chr18 22373781 22374037 35.1476240582328
chr18 23533996 23534252 29.2738529293976
chr18 23619237 23619493 47.5123923525667
chr18 23670376 23670632 28.3912527979796
chr18 24060703 24060959 31.5534585581977
chr18 24173948 24174204 30.3754548052541
chr18 25388697 25388953 60.1871605037908
chr18 25625442 25625698 29.170065777189
chr18 25695257 25695460 167.788999521625
chr18 25755344 25755594 261.015375167188
chr18 26164766 26165022 31.1839592485502
chr18 26749642 26749898 23.6778289863723
chr18 27019491 27019613 77.1129239704313
chr18 27261611 27261867 52.2326950184793
chr18 27560008 27560135 102.08422319812
chr18 32309296 32309552 30.6461154733368
chr18 32821043 32821299 25.4867397730139
chr18 33077813 33078069 35.9159314704398
chr18 33252293 33252491 195.552733924704
chr18 33355967 33356203 190.432829830271
chr18 33708558 33708652 65.5190548028189
chr18 33855720 33855784 55.5738144007616
chr18 33889524 33889780 42.0877867834406
chr18 34061469 34061615 106.421593129307
chr18 34850049 34850360 400.045643732032
chr18 35063618 35063805 120.481348883403
chr18 35144769 35145038 297.801038827507
chr18 37992428 37992684 47.7961702165732
chr18 38448122 38448378 28.4797392534485
chr18 39347955 39348211 46.8003720139743
chr18 39520610 39520787 121.008020363999
chr18 39754975 39755229 313.321464917353
chr18 39876807 39876955 108.882453973951
chr18 39931468 39931724 37.8207886992577
chr18 40705503 40705759 28.6313428766117
chr18 40857130 40857402 364.262411113002
chr18 41473043 41473299 24.8532195586197
chr18 41627697 41627781 70.8249676663904
chr18 41826032 41826288 274.588563472282
chr18 42117580 42117836 25.4772116371123
chr18 42496834 42497090 25.9712407995633
chr18 42535850 42536035 176.494511300524
chr18 42639689 42639945 30.7150328353186
chr18 42707384 42707640 43.598194522661
chr18 43169504 43169760 34.2724943636786
chr18 43382801 43383057 24.1655905803815
chr18 43547169 43547425 27.4207792812848
chr18 43753825 43754081 27.5377388201575
chr18 43864053 43864243 139.859804762242
chr18 43959588 43959844 48.0234768998318
chr18 44077152 44077427 302.3313235575
chr18 44082466 44082711 183.125490583034
chr18 44122543 44122750 162.271984100575
chr18 44497248 44497504 26.9298881151367
chr18 44702593 44702849 23.7885903863972
chr18 44780994 44781259 302.109816417905
chr18 44786768 44787053 314.031874394351
chr18 46116711 46116967 52.5030649507112
chr18 46132841 46133097 27.0221191592915
chr18 46133551 46133840 381.794897828922
chr18 46156428 46156684 37.3998204263596
chr18 46361113 46361369 34.102486409369
chr18 46428410 46428666 31.4828047692264
chr18 46469003 46469259 60.6964899504811
chr18 46524585 46524841 25.7775934710392
chr18 46579298 46579554 23.6870148320385
chr18 47018673 47018929 52.8471347749715
chr18 47088937 47089193 43.6513495044594
chr18 47217608 47217864 38.2299163444031
chr18 47271358 47271614 24.1686384517125
chr18 47376043 47376299 24.4285258809257
chr18 47424863 47425171 339.378444879263
chr18 48494266 48494522 42.5543380985566
chr18 48509174 48509430 27.2636685544322
chr18 49394285 49394400 68.5549481685435
chr18 51822476 51822732 35.5162325455569
chr18 51915164 51915420 26.0033821898625
chr18 52443533 52443789 29.9608961095508
chr18 52473303 52473559 37.407529809022
chr18 52746841 52746980 90.0781699623607
chr18 52942767 52943023 26.2473385102284
chr18 52989477 52989733 52.5542455936894
chr18 53256939 53257195 26.197676104566
chr18 53454240 53454496 51.6413267463956
chr18 53500836 53501092 46.1350220679351
chr18 54503489 54503745 29.4320515732501
chr18 54774431 54774674 298.934648394525
chr18 55020307 55020563 55.2928383483623
chr18 55021169 55021483 398.449052948934
chr18 55071695 55071951 27.2335835563678
chr18 55102526 55102695 128.643506745056
chr18 55114385 55114642 234.468535657285
chr18 55297503 55297759 40.3189962923088
chr18 55355293 55355423 86.0798480616892
chr18 55383860 55384116 37.8956550985889
chr18 55455913 55456169 27.0278104561943
chr18 55458518 55458774 30.7092033874002
chr18 55470421 55470677 36.3430257008726
chr18 55784064 55784320 43.501043029693
chr18 55981617 55981873 42.3800105581329
chr18 56069627 56069883 34.7142966711125
chr18 56248579 56248835 25.5336624913621
chr18 56338683 56338939 28.6914313626409
chr18 56807585 56807836 283.932392698912
chr18 57113306 57113537 255.531941535882
chr18 57185059 57185367 325.741326534883
chr18 57342615 57342871 35.1710229988187
chr18 57385416 57385672 24.8992034707287
chr18 57567215 57567424 158.628541698483
chr18 58353477 58353610 89.645924080566
chr18 59257045 59257301 47.2754203924648
chr18 59416089 59416345 32.6397257685963
chr18 60189914 60190170 43.7283827576755
chr18 61654196 61654452 40.5678998193523
chr18 65192599 65192855 26.9760166096079
chr18 65845410 65845666 30.1564496680604
chr18 66603054 66603198 110.333684465232
chr18 67151937 67152193 29.4293682969738
chr18 67956185 67956441 24.4696665484589
chr18 68050614 68050870 25.9334693787071
chr18 68089430 68089686 48.241968758927
chr18 69152926 69153182 57.8208755158701
chr18 70497448 70497695 279.113166826409
chr18 71246973 71247229 49.4682518230408
chr18 71265048 71265304 70.5947185857757
chr18 71395994 71396188 136.448354869874
chr18 71575597 71575863 381.877493931237
chr18 71650807 71651063 36.9126547169949
chr18 72411438 72411694 25.0706378941039
chr18 74534721 74534977 29.5111122903028
chr18 74779520 74779651 90.4436222087887
chr18 74856783 74857005 152.343860538118
chr18 74915082 74915313 191.966510413725
chr18 76473179 76473364 112.886832373405
chr18 76553389 76553645 36.7213822221816
chr18 77797368 77797624 50.6061584012621
chr19 277624 277830 153.006651810019
chr19 482661 482728 61.5538087862974
chr19 507435 507691 26.0040963463601
chr19 572496 572752 32.3119708115609
chr19 591533 591830 257.646052551112
chr19 597663 597919 44.7390117420632
chr19 796760 797016 28.0368560553768
chr19 933296 933552 30.6987706346467
chr19 1020997 1021253 34.9510841932723
chr19 1021512 1021768 26.5971432159187
chr19 1028497 1028753 56.3775570617738
chr19 1102492 1102748 27.3077733577636
chr19 1103955 1104211 31.2859104396696
chr19 1174105 1174361 33.087304605774
chr19 1205691 1205947 24.3630464059245
chr19 1248509 1248765 30.8301653986394
chr19 1252411 1252667 24.6894539376352
chr19 1383731 1383987 42.9451592466231
chr19 1438378 1438634 74.3312947739865
chr19 1445243 1445499 29.4566052633314
chr19 1446861 1447163 304.340303005252
chr19 1566692 1566948 34.220855117314
chr19 1673928 1674184 30.0828477850295
chr19 1729331 1729587 40.2290679410963
chr19 1735051 1735288 88.9000163758809
chr19 1848528 1848784 28.7040022395342
chr19 2123778 2124063 248.760703630986
chr19 2146095 2146226 93.6202700866922
chr19 2169017 2169273 32.0212552090916
chr19 2269413 2269669 60.042708293005
chr19 2275090 2275346 28.8003765886878
chr19 2295011 2295267 29.4670386537418
chr19 2344438 2344694 27.2026963272029
chr19 2462997 2463253 47.9465820131765
chr19 2476032 2476288 62.9918243816346
chr19 2540869 2541125 32.7845293038974
chr19 2543596 2543852 26.7267093339013
chr19 2578873 2579129 29.0847598630673
chr19 2602545 2602801 38.6112334708602
chr19 2648604 2648860 24.8034385327667
chr19 2721010 2721222 162.594458834559
chr19 2740095 2740422 474.969117768059
chr19 2783372 2783628 24.0846799860133
chr19 2950458 2950714 24.8532114505378
chr19 3155144 3155400 66.7553311875061
chr19 3244060 3244360 334.222630556184
chr19 3307426 3307660 141.141876748775
chr19 3500470 3500726 35.9968329431187
chr19 3557241 3557497 38.2730221873499
chr19 3762607 3762863 30.2054965832145
chr19 3876965 3877243 368.035335857733
chr19 3971234 3971507 292.480846086881
chr19 3985272 3985528 76.9664207430647
chr19 4049355 4049611 45.8215559316822
chr19 4173025 4173367 362.727431158226
chr19 4246810 4247066 27.9899918650353
chr19 4400594 4400850 25.5136005623834
chr19 4723988 4724244 30.2220804121443
chr19 4744873 4745129 27.9427559032827
chr19 4769421 4769913 463.865593008672
chr19 4813117 4813373 24.1873938746341
chr19 4870137 4870393 40.2162331514358
chr19 5081580 5081750 87.1779301212091
chr19 5345964 5346082 70.4056159627332
chr19 5356469 5356677 154.765970725018
chr19 5398728 5398984 46.9143162424575
chr19 5404102 5404401 427.836450534308
chr19 5418767 5419023 53.3597584801501
chr19 5690254 5690510 60.3980909975935
chr19 5955679 5955935 23.7949894263977
chr19 5972461 5972671 171.228205227026
chr19 5977904 5978160 26.7830666456369
chr19 6272451 6272707 55.0438745028486
chr19 6564505 6564763 277.726480818721
chr19 7113376 7113548 134.140664633166
chr19 7570674 7570773 87.5622886553983
chr19 7574567 7574833 232.065762698766
chr19 7627756 7628062 386.18941461158
chr19 7676508 7676713 120.234279665535
chr19 7848920 7849004 65.0092551019872
chr19 8008346 8008602 53.1245419143709
chr19 8009128 8009384 74.188059365464
chr19 8386290 8386546 33.2280885092364
chr19 8420550 8420806 39.1792507598237
chr19 8426995 8427251 31.9888329316424
chr19 8432213 8432469 35.2304351279176
chr19 8509796 8510052 26.627794821112
chr19 8649393 8649475 53.9155449196227
chr19 8841884 8842050 99.3999074855351
chr19 9076658 9076846 147.796472133446
chr19 9084250 9084508 185.836259717758
chr19 9186344 9186600 38.4635476421391
chr19 9419115 9419371 33.4369541826482
chr19 10050018 10050268 183.840057818351
chr19 10056187 10056443 34.844377657977
chr19 10120114 10120375 257.457376234395
chr19 10172613 10172968 294.480078551884
chr19 10203923 10204153 261.008133298872
chr19 10230518 10230774 41.1109057328761
chr19 10304508 10304764 23.7478723716663
chr19 10613329 10613585 32.8093835293847
chr19 10806489 10806819 410.705505653458
chr19 10812699 10812955 83.5423468763869
chr19 10923770 10924026 26.2731591542685
chr19 11039324 11039580 40.4437091710129
chr19 11125259 11125515 48.9320826061603
chr19 11455222 11455478 50.3622129404154
chr19 11456787 11457043 25.4985442041629
chr19 11459875 11460131 42.7024732940792
chr19 11472106 11472362 27.8349538198471
chr19 11480317 11480626 360.848525316722
chr19 11546336 11546592 34.3393346616736
chr19 11590414 11590684 277.353885913067
chr19 11592650 11592923 169.834484600976
chr19 11593456 11593712 39.0039507925364
chr19 11639315 11639636 343.501058964761
chr19 11849993 11850249 26.4742230379473
chr19 12845312 12845568 33.5737872091007
chr19 12899448 12899704 33.6042590105235
chr19 12902188 12902444 41.2868433989579
chr19 12943213 12943729 395.660620110344
chr19 13044350 13044606 39.3414122186257
chr19 13056619 13056875 36.1296994884056
chr19 13067842 13068098 33.7797835064496
chr19 13164799 13165055 52.2651963172609
chr19 13227424 13227680 35.3737281566442
chr19 13228956 13229212 32.0041279457073
chr19 13262352 13262608 27.8592342371742
chr19 13263754 13264010 25.154959224212
chr19 13278268 13278524 47.8598802956189
chr19 13354869 13355125 59.6803792410263
chr19 13526566 13526787 224.04319864526
chr19 13552726 13553043 380.248140702374
chr19 13574169 13574469 351.405382336993
chr19 13604409 13604665 52.0918467526244
chr19 13732379 13732635 23.9502716179435
chr19 13907534 13907790 62.2477654970324
chr19 13953607 13953863 29.5147814516802
chr19 13958525 13958781 30.8262449966884
chr19 13962030 13962286 34.3462227367535
chr19 14905957 14906213 28.4275875440349
chr19 15125485 15125675 119.52418218432
chr19 15126826 15127088 248.583156923639
chr19 15190950 15191064 61.7737926752508
chr19 15198122 15198278 104.062709611347
chr19 15376734 15376990 27.5207852793877
chr19 15649689 15649881 167.541634710706
chr19 15688089 15688242 102.802265324649
chr19 15734583 15734840 254.898150244973
chr19 15742653 15742903 296.289498683208
chr19 15763446 15763702 41.4668490534037
chr19 15795722 15795942 148.204396109532
chr19 15828678 15828934 87.3044486422023
chr19 15880473 15880695 142.193177357027
chr19 16073209 16073449 159.146770118013
chr19 16100883 16100957 54.413590506103
chr19 16162124 16162355 199.910776587747
chr19 16449753 16450009 48.7475742563028
chr19 16709722 16709978 37.0964461066013
chr19 16738893 16739149 23.7162760154814
chr19 16817057 16817245 113.265097452677
chr19 16850451 16850651 127.859044430824
chr19 16869797 16870039 215.941726581257
chr19 17190832 17191088 32.1135607941381
chr19 17246320 17246576 28.8788259410505
chr19 17326030 17326286 27.6520512043318
chr19 17378166 17378422 30.2282298635989
chr19 17443232 17443488 41.6960329029913
chr19 17622653 17622909 24.4012686495496
chr19 17650039 17650310 258.533105968645
chr19 17792430 17792715 294.327613174545
chr19 17799009 17799301 398.70026712064
chr19 17970679 17970935 35.7944083774394
chr19 18000461 18000765 368.653287836407
chr19 18043359 18043615 28.3227102443829
chr19 18132317 18132573 30.1636391275383
chr19 18201389 18201645 27.3271612308653
chr19 18343959 18344342 350.272756097229
chr19 18344329 18344664 170.029925707943
chr19 18350226 18350496 295.844036657279
chr19 18385692 18385948 30.6497241909515
chr19 18403647 18403903 31.1965854880531
chr19 18485243 18485499 28.0217154284921
chr19 18496888 18497144 31.5362738041145
chr19 18682527 18682783 24.5314882187662
chr19 18788868 18789124 27.1266762336702
chr19 18794106 18794329 152.48583796154
chr19 18943852 18944108 29.8199878030636
chr19 18958882 18959138 27.565926287982
chr19 19029939 19030195 25.9687661255353
chr19 19302793 19303049 27.47523060713
chr19 19325776 19326089 334.550687983457
chr19 19976648 19976904 28.4829080199484
chr19 28285576 28285809 192.529016522172
chr19 28735953 28736209 26.2894540249225
chr19 28868043 28868254 194.577872938756
chr19 29610610 29610792 114.526494791019
chr19 29820469 29820708 213.39025989631
chr19 29906524 29906673 101.350202863927
chr19 30097104 30097360 28.948397945526
chr19 30113415 30113671 32.9485447798176
chr19 30157767 30157890 82.5517852811268
chr19 31705080 31705336 32.6636449759377
chr19 31871848 31872104 41.6266109645338
chr19 31876740 31876996 29.1263179298747
chr19 32807073 32807169 59.9106613685838
chr19 32864708 32864964 37.7082101292059
chr19 33072119 33072375 24.9372908318048
chr19 33571936 33572192 36.2391127613078
chr19 33667934 33668190 31.1582800563807
chr19 33684936 33685192 31.8477014787271
chr19 33884414 33884670 33.8648631415159
chr19 34012535 34012791 24.6375625867802
chr19 34168845 34168922 70.6025321768224
chr19 34175165 34175421 41.7982452083685
chr19 34231788 34232000 127.497734372669
chr19 34258845 34259108 220.965572503436
chr19 34750324 34750456 103.283119140087
chr19 34972440 34972696 28.5252867220266
chr19 35986362 35986618 31.6131493097275
chr19 36015395 36015651 25.590653078086
chr19 36050183 36050439 43.7972945137772
chr19 36134261 36134517 24.3175170131076
chr19 36135454 36135618 88.4994243156297
chr19 36195173 36195431 270.946332180503
chr19 36319614 36319919 378.089152746631
chr19 36336813 36337069 30.0767347024823
chr19 36370699 36371052 465.179526360609
chr19 36392230 36392486 24.4170528320725
chr19 36422204 36422460 31.0250205806411
chr19 36454508 36454803 317.309920288508
chr19 36464438 36464694 36.7733969817255
chr19 36466555 36466891 364.359381699579
chr19 36505498 36505754 54.9787522943931
chr19 36561331 36561587 26.1824896153092
chr19 36564485 36564668 114.02953020288
chr19 36618895 36619151 24.4184688450389
chr19 36705951 36706207 27.9034218559804
chr19 36980627 36980883 30.1590510801085
chr19 37157502 37157758 28.2094174340299
chr19 37709030 37709286 26.7468831769114
chr19 37997878 37998134 37.0794029105955
chr19 38490253 38490509 40.483352206346
chr19 38526206 38526462 61.9982617136015
chr19 38865341 38865597 31.5804149498656
chr19 38924179 38924435 58.227583848888
chr19 38945756 38946032 263.376838956127
chr19 39342404 39342660 27.0981448083582
chr19 39437017 39437273 47.6850327352797
chr19 39616344 39616600 25.434361501009
chr19 39714409 39714663 357.530381897377
chr19 39919141 39919397 37.2010573883192
chr19 39926457 39926713 28.8651604964307
chr19 39935952 39936208 26.9740592606155
chr19 40056835 40057005 129.447878319169
chr19 40080984 40081216 214.916925817938
chr19 40089840 40090089 326.86896690774
chr19 40136528 40136786 310.667630016869
chr19 40422861 40423035 105.442278528247
chr19 40626841 40627114 244.668718399744
chr19 40724094 40724409 382.508149211712
chr19 40939631 40939887 26.9098092150945
chr19 41036562 41036814 269.982579777581
chr19 41221569 41221825 42.9719604198636
chr19 41497510 41497766 24.753380419131
chr19 41729490 41729746 24.7170944180181
chr19 41731601 41731857 32.983173356973
chr19 41770267 41770523 24.2396609150189
chr19 41811912 41812168 54.0660969037671
chr19 41879948 41880204 25.6352979984522
chr19 42071100 42071356 56.2251320886808
chr19 42094933 42095198 344.777167571208
chr19 42123374 42123647 308.212993949905
chr19 42200281 42200562 202.850792526265
chr19 42209441 42209721 285.29745135099
chr19 42317564 42317821 299.961273922602
chr19 42364218 42364474 55.6851661638535
chr19 42388236 42388492 24.410986664259
chr19 42501293 42501588 308.841539595226
chr19 42502696 42502952 55.6101283904178
chr19 42558456 42558712 26.7607927577853
chr19 42617758 42618014 38.5816341747488
chr19 42619378 42619639 285.09573413251
chr19 42627985 42628241 57.5919199992222
chr19 42644348 42644638 332.56896780756
chr19 42647556 42647859 334.823227711823
chr19 42747469 42747725 26.1002046645348
chr19 42817803 42818087 228.062956846684
chr19 43052779 43052919 74.0911700091418
chr19 43106021 43106328 338.112635738973
chr19 43624750 43625006 28.1211895031881
chr19 43634944 43635200 30.1382976276933
chr19 43805462 43805718 25.7373964638703
chr19 43820852 43821108 49.8287315176978
chr19 44100057 44100313 24.6397498548624
chr19 44205603 44205859 29.8813128295877
chr19 44269390 44269646 29.4386704403455
chr19 44289541 44289797 31.8481987143548
chr19 44293241 44293561 464.481484845349
chr19 44306435 44306691 31.1811600224532
chr19 45017024 45017312 430.213128853441
chr19 45129405 45129661 29.7324041245457
chr19 45143873 45144075 180.396888478641
chr19 45245256 45245512 42.4837266173149
chr19 45256620 45256876 28.1610254694813
chr19 45458111 45458367 30.0984326105044
chr19 45504997 45505253 23.6870757901037
chr19 45582350 45582606 57.3591351972178
chr19 45901530 45901635 64.7234060435468
chr19 45927616 45927872 45.945598658876
chr19 45947539 45947795 26.4591941506803
chr19 45959093 45959173 77.3916030531038
chr19 45982281 45982537 23.9039042157858
chr19 45999582 45999912 363.866424329989
chr19 46010619 46010875 27.0229328765441
chr19 46097732 46097992 202.217428133522
chr19 46146415 46146671 25.8569212491845
chr19 46149308 46149564 30.9920169366024
chr19 46149762 46149942 139.267213106319
chr19 46172126 46172382 23.9911062253448
chr19 46195040 46195296 35.9411873543637
chr19 46455841 46456147 286.14982843425
chr19 46583910 46584166 33.9460556057621
chr19 46696932 46697188 32.5906265579388
chr19 46721453 46721774 363.755514334399
chr19 46725208 46725517 328.987370319589
chr19 46728865 46729132 237.069942571214
chr19 46946410 46946666 48.890555147184
chr19 46969801 46970057 45.5250451148599
chr19 47196471 47196727 29.0890849802364
chr19 47291784 47291863 78.3082925461002
chr19 47364938 47365194 51.7816660860917
chr19 47365834 47365993 106.545891228481
chr19 47479567 47479823 29.9237496904887
chr19 47485912 47486039 71.9846829394095
chr19 47549058 47549314 25.52017332044
chr19 47576895 47577151 30.7023804233569
chr19 47616230 47616486 24.0338025476271
chr19 47634004 47634260 30.7440202094072
chr19 47729434 47729690 40.7670354784585
chr19 47734811 47734987 119.417636201604
chr19 47910432 47910683 172.061046292906
chr19 47940823 47941123 252.074233507744
chr19 47947608 47947889 275.532530210027
chr19 47975275 47975566 355.455433376942
chr19 47987065 47987321 38.9363436010515
chr19 48222330 48222586 38.3521892445952
chr19 48246469 48246725 32.771493398403
chr19 48613729 48613975 232.525210269821
chr19 48743059 48743315 34.0651238153029
chr19 48758975 48759231 29.724478474963
chr19 48829249 48829505 31.2114952215727
chr19 48902805 48903061 31.205758323162
chr19 48948569 48948825 28.7799701702893
chr19 49122264 49122520 41.7722181174393
chr19 49375634 49375890 32.1917911099823
chr19 49457798 49458054 34.7260990896773
chr19 49497040 49497296 31.574458087622
chr19 49588656 49588912 53.3424486648931
chr19 49623294 49623616 394.551931980243
chr19 49631119 49631375 31.5215446243624
chr19 49652696 49652931 194.315429132289
chr19 49864785 49865041 43.1760465942151
chr19 49990788 49991044 50.1186482873728
chr19 49999593 49999849 54.3979917076898
chr19 50143869 50144125 40.0965535204994
chr19 50316524 50316780 25.6991890545634
chr19 50489735 50489991 29.1628745402698
chr19 50490343 50490923 342.813364679057
chr19 50491826 50491900 52.8120527531894
chr19 50506736 50506992 36.5719274121363
chr19 50695834 50696003 98.4972801690815
chr19 50763615 50763871 31.0596918903331
chr19 50828854 50829163 398.293625687397
chr19 50879454 50879710 29.0605499725414
chr19 51198477 51198704 221.384230139897
chr19 51301528 51301784 62.8526177018655
chr19 51307624 51307880 32.2640984222572
chr19 51822033 51822231 102.959798333738
chr19 51925252 51925569 473.960331151287
chr19 51983930 51984205 290.015266644762
chr19 52056477 52056769 363.384462080638
chr19 52111265 52111563 400.408425199785
chr19 52160230 52160486 33.2933991740023
chr19 52164308 52164564 26.233873432838
chr19 52192356 52192612 23.8160916575091
chr19 52489991 52490247 33.738285845864
chr19 52674677 52674933 26.1446593960267
chr19 53681280 53681536 30.6106626619006
chr19 54400009 54400257 197.780318399406
chr19 54406341 54406653 312.994050558809
chr19 54431038 54431316 281.3448013598
chr19 54618994 54619250 28.7432731505234
chr19 54704641 54704897 28.8168892923513
chr19 54815814 54816066 275.020767911968
chr19 55028716 55029021 398.791779011214
chr19 55069908 55070062 99.9257857912469
chr19 55195791 55196085 343.129712914762
chr19 55577504 55577771 308.874478081117
chr19 55582497 55582753 26.0644702647965
chr19 55669845 55670101 37.0448586254926
chr19 55690614 55690870 26.5624762708808
chr19 55691408 55691743 421.888179976549
chr19 55710095 55710319 203.010457406073
chr19 55727968 55728041 57.9788869579632
chr19 55728334 55728707 406.289425275061
chr19 55732000 55732256 232.792549011292
chr19 55770601 55770857 30.3319152641375
chr19 55897201 55897457 54.4379365245333
chr19 55948767 55949073 420.510761937394
chr19 55998500 55998756 25.1597559295935
chr19 56092284 56092357 55.8732781939995
chr19 56092760 56093020 321.560035723875
chr19 56110843 56111099 29.7444878707993
chr19 56135741 56135997 25.5153083310061
chr19 56527193 56527421 241.416317995878
chr19 56595174 56595319 117.750936349342
chr19 56678585 56678882 225.96658395349
chr19 56681712 56681968 27.3602940453433
chr19 57149382 57149703 246.059357260109
chr19 57150683 57150881 121.370155459271
chr19 57217398 57217654 60.6580731500902
chr19 57244412 57244668 28.3205231412683
chr19 57635315 57635571 37.4592088765168
chr19 57781181 57781246 64.5833632129269
chr19 58178709 58178848 96.5156489914591
chr19 58828886 58829207 388.982813762927
chr19 58859154 58859410 24.0234886367465
chr19 58873766 58874022 25.0864201969964
chr19 59010825 59011081 32.9570520400761
chr19 59055779 59056035 30.9865485471932
chr2 1679490 1679746 25.2456835355531
chr2 1734190 1734446 30.6139572203064
chr2 1735868 1736124 25.6748545562175
chr2 1758260 1758516 27.3625877601852
chr2 2332783 2332851 90.5175992115683
chr2 2722835 2723091 36.4280045394471
chr2 3255850 3255995 98.5714974359123
chr2 3381513 3381769 35.0302318986365
chr2 3480335 3480591 43.9315373388539
chr2 3523038 3523294 32.7223072369941
chr2 3605669 3605925 26.7861642965449
chr2 3622786 3623042 52.3312158760324
chr2 7148019 7148275 57.1187879763469
chr2 7150657 7150913 30.0749696370531
chr2 7151979 7152235 32.6894574720131
chr2 7152651 7152907 26.9560626223174
chr2 7744668 7744924 70.2004108692909
chr2 7985487 7985659 151.933362199931
chr2 8227368 8227624 26.7427723413279
chr2 8395176 8395432 49.7777323065056
chr2 8802705 8802961 29.1667790570774
chr2 8822131 8822276 134.230331456414
chr2 9371091 9371347 37.5192292908612
chr2 9373135 9373391 62.1180628749589
chr2 9391839 9392095 29.3559298594555
chr2 9427836 9428092 41.3659924608829
chr2 9440529 9440785 50.4239798229538
chr2 9453562 9453818 41.4587093216495
chr2 9518510 9518766 24.3031441435159
chr2 9614636 9614892 23.7079293443551
chr2 9696056 9696312 29.5598534793449
chr2 9705591 9705847 27.6305535455979
chr2 9747997 9748253 24.6904278592425
chr2 9783465 9783721 31.1716897021759
chr2 9795706 9795962 29.5849263806516
chr2 9796600 9796856 24.47812305698
chr2 10173585 10173841 33.2034950823957
chr2 10260613 10260869 25.8374492356186
chr2 10262739 10262995 23.7722125334088
chr2 10319777 10319851 76.8803065927699
chr2 10325957 10326213 59.1903282633547
chr2 10423496 10423752 37.4573145540641
chr2 10536705 10536835 85.0159296737722
chr2 10545620 10545876 55.4022515450662
chr2 10588396 10588652 43.4069756962617
chr2 10829962 10830218 26.98282486919
chr2 10952739 10952995 23.9459756018885
chr2 10980009 10980269 304.906954715498
chr2 11000758 11000830 69.85508218123
chr2 11076279 11076535 26.6140469747484
chr2 11273074 11273330 33.1038539704957
chr2 11295002 11295258 29.5598179961626
chr2 11514719 11514975 24.4679184236666
chr2 11606273 11606529 35.1880500602825
chr2 11755498 11755581 68.8233784010686
chr2 11756567 11756667 73.1056319293587
chr2 11810018 11810201 109.939121231078
chr2 11849488 11849744 45.6019787126247
chr2 11884306 11884562 25.3997623829175
chr2 11950173 11950311 104.548940848815
chr2 11970386 11970642 35.3922742760039
chr2 11973863 11974119 23.9382770901846
chr2 12108244 12108500 27.90720188248
chr2 12246511 12246767 32.2861842849048
chr2 12295767 12296023 38.0040813933879
chr2 12317196 12317452 32.101541427584
chr2 12461528 12461784 34.9833050045184
chr2 12466021 12466277 34.079250355414
chr2 12728458 12728672 165.909318112856
chr2 12744003 12744160 97.8173923243382
chr2 12746788 12747044 26.5722611496282
chr2 12760118 12760374 34.5249072645863
chr2 12856699 12856955 25.9102233217437
chr2 12864241 12864497 27.1584703108324
chr2 12959309 12959565 32.2863742140853
chr2 13400632 13400848 172.625341223393
chr2 14817282 14817400 72.3691667802593
chr2 15701342 15701598 67.8445834568169
chr2 15731851 15732107 28.6002096952612
chr2 15732434 15732592 128.625848522338
chr2 16727512 16727693 123.360689983587
chr2 17289220 17289476 38.770598299828
chr2 17824510 17824766 25.1036023303874
chr2 18657827 18658083 50.76839938697
chr2 18831575 18831831 28.4515680573342
chr2 18969917 18970173 32.6891988687037
chr2 19237894 19238150 44.695373734796
chr2 19238431 19238687 29.3075892153305
chr2 19529293 19529533 251.112789371936
chr2 19811658 19811914 37.6196960339325
chr2 19886267 19886523 34.4357506826045
chr2 20101694 20101950 40.2078401735159
chr2 20189721 20189977 49.7833512439733
chr2 20624638 20624894 27.6288779034827
chr2 20646736 20646992 40.652022849034
chr2 20714705 20714961 26.4108098731231
chr2 20761488 20761744 25.2116302028512
chr2 20779022 20779278 34.8035507194514
chr2 20784354 20784610 37.3688227081813
chr2 21125063 21125383 331.814623672446
chr2 23315805 23315903 75.5686835407537
chr2 23553109 23553341 236.375744829671
chr2 23897204 23897490 267.957278718995
chr2 24150034 24150290 29.6897410175767
chr2 24270088 24270344 29.85630677277
chr2 24583298 24583554 25.7435539925911
chr2 25016132 25016388 34.4539271234829
chr2 25326175 25326431 41.7035212032836
chr2 25338887 25339092 199.608786260554
chr2 25565225 25565616 395.685815827527
chr2 25566433 25566501 80.4261850389769
chr2 26101218 26101474 27.2412300582139
chr2 26189808 26190064 54.1517896379991
chr2 26195035 26195291 24.8253729443047
chr2 26256980 26257236 26.424614134132
chr2 26371453 26371678 190.88985854429
chr2 26397664 26397920 55.9848688986548
chr2 26467353 26467609 58.053082493265
chr2 26589902 26590158 36.827423872278
chr2 26763306 26763562 50.106924140954
chr2 26915225 26915339 48.7074612795429
chr2 26915489 26915705 137.601195862107
chr2 27061457 27061689 220.674711698177
chr2 27170879 27171135 29.2184663069785
chr2 27216730 27217013 262.953962637738
chr2 27273600 27273856 35.8482040328586
chr2 27294166 27294422 33.533327274043
chr2 27301210 27301466 41.8899597644148
chr2 27375791 27376047 24.6166431489354
chr2 27434966 27435222 27.8353562855451
chr2 27440184 27440440 23.9221275373694
chr2 27531327 27531619 328.556254250709
chr2 27544029 27544285 29.380794866085
chr2 27579418 27579674 24.0520664224316
chr2 27579921 27580177 43.1739542264267
chr2 27593324 27593580 40.9901542225475
chr2 27632595 27632851 25.6993669501353
chr2 27652156 27652412 26.5810085131954
chr2 27806680 27806936 25.4758124620342
chr2 27851775 27852031 61.2613232096007
chr2 27886662 27886918 49.4161828104695
chr2 27929171 27929427 25.3399075205779
chr2 27943018 27943274 25.2437263286537
chr2 28022163 28022419 39.0718774195108
chr2 28126845 28127101 26.0024338821945
chr2 28178130 28178257 95.6791763942441
chr2 28183104 28183360 35.6615826734902
chr2 28236522 28236798 283.972261491577
chr2 28453980 28454236 39.3400968189322
chr2 28492085 28492341 32.4992602892449
chr2 28497843 28498099 25.477944062412
chr2 28499038 28499294 40.0724207149973
chr2 28589463 28589653 155.261679596649
chr2 28613794 28614050 54.7117104941701
chr2 28614529 28614785 28.6095440011295
chr2 28615635 28615891 52.6662860917392
chr2 28668792 28669048 39.4483929677902
chr2 28766844 28767100 60.3513545481972
chr2 28789627 28789883 26.1566810166208
chr2 28806831 28807087 43.3897294859388
chr2 28833499 28833755 24.9492135072743
chr2 29209407 29209663 71.8938626734243
chr2 29327734 29327911 126.267403265767
chr2 29516744 29517038 345.970057113142
chr2 29712506 29712762 28.2972022471277
chr2 29937266 29937522 40.0495766826687
chr2 30125337 30125473 89.6472934350568
chr2 30133978 30134066 75.9658346385055
chr2 30143000 30143323 432.456763187721
chr2 30146041 30146297 26.9235241263937
chr2 30338097 30338353 27.5149122867849
chr2 30523396 30523652 28.2840868884486
chr2 30526023 30526279 51.6084120509849
chr2 30608229 30608535 413.414960417359
chr2 30632024 30632280 27.5847728882488
chr2 30669790 30670046 25.5058117148259
chr2 31330597 31330778 133.920056337156
chr2 31624498 31624754 30.0289699554519
chr2 32236077 32236333 33.8771131071489
chr2 32264861 32265117 41.6816022665967
chr2 32288501 32288757 28.5498969378431
chr2 32853070 32853326 29.323957551465
chr2 32958050 32958306 45.2700793005271
chr2 33090637 33090893 27.1584812799665
chr2 33294982 33295238 51.572477607218
chr2 33359408 33359664 36.8200723424077
chr2 33435730 33435986 42.422184574324
chr2 33500854 33501110 34.9045182561769
chr2 33546514 33546770 31.508125784715
chr2 33591588 33591844 25.0141850564163
chr2 33651721 33651977 29.6418950814935
chr2 33716885 33717038 104.21840463746
chr2 34877774 34878030 40.4515904785737
chr2 35751877 35752133 30.3079711039021
chr2 36582779 36583035 27.9098554929957
chr2 36599212 36599468 59.8339773002225
chr2 36604175 36604425 221.765856786925
chr2 36608170 36608426 35.1887351381548
chr2 36654924 36655182 347.581038764987
chr2 36656508 36656764 24.8337400034032
chr2 36665816 36666072 28.6548756295933
chr2 36678011 36678267 28.8610226519287
chr2 36683717 36683973 24.5142556280202
chr2 36775618 36775874 59.5526906456441
chr2 36877240 36877366 75.9516570983428
chr2 37116880 37117136 25.4491993748774
chr2 37451384 37451517 103.894857915197
chr2 37495384 37495528 111.314605505866
chr2 37617654 37617910 28.1648106353751
chr2 37789452 37789708 42.718627548735
chr2 37798115 37798371 24.2723251528494
chr2 37813412 37813668 44.9169024825259
chr2 37868804 37869060 24.4602467499333
chr2 37875528 37875784 41.4132465273679
chr2 37879306 37879562 23.9071663080839
chr2 37894041 37894177 114.362498431101
chr2 37897606 37897862 61.8859111356108
chr2 37899304 37899560 24.8498082926474
chr2 37916201 37916457 35.195421240017
chr2 37926485 37926741 25.8008362946237
chr2 37938561 37938817 53.1825618055741
chr2 37995680 37995936 27.750396553957
chr2 38003817 38004073 25.8632869708807
chr2 38007527 38007783 35.0992261027951
chr2 38008148 38008404 25.3649245352378
chr2 38143983 38144239 40.0070602153761
chr2 38152429 38152615 132.832191322654
chr2 38604326 38604582 25.5127074610597
chr2 38770085 38770341 25.750054402421
chr2 38829908 38830164 31.3380007386734
chr2 38929693 38929949 24.9458564408975
chr2 38978336 38978592 81.0055091014358
chr2 39005227 39005483 35.0939536459643
chr2 39103006 39103262 53.1892464329652
chr2 39368885 39369141 23.8302877977049
chr2 39410936 39411075 93.1323040049959
chr2 39416197 39416400 154.355059059215
chr2 39722077 39722333 27.4678452085689
chr2 39858875 39859131 25.1834629752654
chr2 39869486 39869742 32.7039615604628
chr2 40085885 40086141 28.7264434863365
chr2 40662079 40662335 51.6408751795594
chr2 40886141 40886391 335.304923961581
chr2 41425059 41425214 130.182582952514
chr2 42018737 42019005 356.141704521045
chr2 42064111 42064468 464.54625307301
chr2 42345276 42345532 31.0525207445232
chr2 42360176 42360432 66.6756821995314
chr2 42365764 42366020 35.8447804666684
chr2 42976138 42976202 69.6020093578859
chr2 43036894 43037150 26.9004045831458
chr2 43181655 43181911 64.2512472406206
chr2 43191576 43191832 41.6308658817975
chr2 43195186 43195442 45.6499574442598
chr2 43196850 43197106 30.0455013180793
chr2 43197356 43197612 46.6934669985485
chr2 43265586 43265842 25.6335434724656
chr2 43269127 43269381 126.578629669924
chr2 43302125 43302381 23.760766752127
chr2 43303076 43303332 40.771030926672
chr2 43309666 43309922 57.1636673936739
chr2 43311189 43311445 39.3565834147715
chr2 43311845 43312101 28.3165059539346
chr2 43313643 43313899 39.484838581162
chr2 43349170 43349404 228.976377614124
chr2 43358122 43358378 29.4705589028198
chr2 43449059 43449315 32.1575995113905
chr2 43454816 43455072 25.4887310493875
chr2 43501315 43501571 52.1552040140219
chr2 43626714 43626948 225.98107246522
chr2 43653642 43653898 69.5330057264421
chr2 43884456 43884712 30.8756001281732
chr2 44223339 44223595 34.5677147904974
chr2 44243473 44243757 436.064766293677
chr2 44395978 44396234 31.7554544495197
chr2 44776274 44776530 41.5585206119392
chr2 44904513 44904698 157.609155866819
chr2 45020552 45020789 316.759377357705
chr2 45194251 45194507 47.975340603065
chr2 45355880 45356136 58.8288718325212
chr2 45505616 45505872 26.1345561920991
chr2 45878129 45878385 27.8164701745692
chr2 46166025 46166281 32.7068565290295
chr2 46171338 46171594 24.7906332915568
chr2 46173225 46173481 28.469607674071
chr2 46189748 46190004 24.1765140744563
chr2 46191431 46191687 34.8774901055383
chr2 46207602 46207731 79.207801006905
chr2 46294933 46295189 33.4527012715734
chr2 46300731 46300987 68.0186723937127
chr2 46324992 46325248 33.7084130076514
chr2 46378392 46378530 82.2993644158027
chr2 46392086 46392342 25.9373925254002
chr2 46398853 46399109 29.1931191295549
chr2 46524059 46524159 99.3352987128767
chr2 46524469 46524725 33.5522777085999
chr2 46558336 46558592 25.1412406754799
chr2 46767882 46768138 37.4427822489343
chr2 46893244 46893500 39.3244243465037
chr2 46918068 46918324 54.1528247097525
chr2 46925431 46925687 24.7545111296738
chr2 46925963 46926219 24.3835938057221
chr2 47039769 47040025 25.2829270676714
chr2 47044609 47044675 78.2975012364396
chr2 47074476 47074732 40.0427723529933
chr2 47082338 47082594 36.9656889389718
chr2 47100812 47101068 37.1385657326756
chr2 47114411 47114561 101.722228778383
chr2 47136858 47137114 35.3124772706618
chr2 47243695 47243951 26.0709087862377
chr2 47261304 47261560 48.5763230670658
chr2 47270720 47270976 46.2983418800591
chr2 47271040 47271296 41.3441678166664
chr2 47283659 47283915 26.3317880415516
chr2 47293102 47293358 55.8212345265521
chr2 47296924 47297180 43.072914279385
chr2 47303991 47304247 42.2181410167803
chr2 47403517 47403773 60.0827042715923
chr2 47403895 47404151 31.3237527511913
chr2 47426231 47426487 25.9855650185726
chr2 47452614 47452870 26.7058646177319
chr2 47496958 47497214 27.1971364740069
chr2 47572090 47572346 30.2786420651043
chr2 47572482 47572738 50.7705024225043
chr2 47615344 47615600 26.2156539141581
chr2 47798433 47798777 399.09618574175
chr2 48133331 48133587 29.7251688105764
chr2 48333842 48334098 25.087397585368
chr2 48338806 48339100 261.391273622848
chr2 48667494 48667750 29.5287824232655
chr2 48735600 48735856 31.2912117474496
chr2 50408522 50408586 66.9634017167715
chr2 51259343 51259498 106.592330609315
chr2 53182304 53182507 162.68281581689
chr2 54013925 54014181 23.7408596453605
chr2 54825878 54826018 94.1211234980328
chr2 55131352 55131608 62.6014022700094
chr2 55276182 55276438 26.4446158590193
chr2 55277419 55277675 42.9909652715572
chr2 55278312 55278568 44.0876309870237
chr2 55320588 55320844 27.8184940217591
chr2 55336770 55337026 27.205639540916
chr2 55338911 55339167 29.0483684216964
chr2 55496279 55496535 32.5069799193587
chr2 55646920 55647176 47.7133324557352
chr2 55844647 55844903 59.615305391018
chr2 55947596 55947852 61.2610880668687
chr2 56150725 56150981 25.5435221239984
chr2 56219712 56219968 33.2985803387443
chr2 56280894 56281150 66.8916067675791
chr2 56749983 56750239 34.5059545122326
chr2 56904174 56904430 39.0283181573457
chr2 57600720 57600976 24.4161193131413
chr2 58421709 58421786 63.9808069943445
chr2 58654741 58654896 98.7817386060657
chr2 59061614 59061865 285.548979510913
chr2 60780652 60780908 32.8852710844345
chr2 61765252 61765346 78.2411113378604
chr2 62115477 62115733 30.2906848696534
chr2 62132645 62132901 38.2802696193272
chr2 62805100 62805356 26.6731686387308
chr2 62823442 62823698 24.0183381317232
chr2 62899860 62900116 45.260287626243
chr2 63285651 63285907 25.2301281658965
chr2 64523895 64524163 256.981368759899
chr2 64590397 64590538 96.2488345566295
chr2 65058466 65058722 26.9597849050916
chr2 65214779 65215035 37.1057420859311
chr2 65215385 65215641 32.7337547861502
chr2 65454780 65455036 26.528103535934
chr2 66662147 66662403 49.7065487416135
chr2 67624381 67624637 28.1433628328513
chr2 68107399 68107578 161.560325939173
chr2 68272541 68272797 34.0190251803876
chr2 68290035 68290291 29.8132075744708
chr2 68547008 68547264 44.7914329992349
chr2 68547545 68547809 256.232711692423
chr2 69243148 69243404 26.6850691737518
chr2 69244299 69244509 172.497193674159
chr2 69371203 69371459 24.4355488383278
chr2 69391629 69391885 32.8331344909264
chr2 69481071 69481327 52.7318660877628
chr2 70120995 70121251 64.1063303036015
chr2 70313999 70314255 29.0074692015488
chr2 70370770 70371026 32.5115061780812
chr2 70417768 70418024 37.6477391074124
chr2 70476035 70476291 36.7777745229209
chr2 70740938 70741194 27.0094370362422
chr2 71186650 71186906 26.1041123758167
chr2 71357252 71357459 156.607473791007
chr2 71357622 71357878 42.8454468508248
chr2 71384716 71384972 26.7568336274772
chr2 71574684 71574971 309.267627257021
chr2 71575523 71575765 330.639893993739
chr2 71814877 71815133 32.9192104073631
chr2 72083877 72084156 281.49135191313
chr2 72341868 72342006 84.2538787086736
chr2 72789117 72789373 26.4676196428076
chr2 72790012 72790195 187.534557371169
chr2 73068534 73068790 40.1124904138509
chr2 73073924 73074125 122.214250090382
chr2 73110523 73110823 385.121862938007
chr2 73115036 73115292 27.8069139075335
chr2 73461318 73461574 43.170059930566
chr2 73507132 73507339 121.114855777165
chr2 73517390 73517646 56.961756141212
chr2 73518248 73518565 354.826869314779
chr2 73614067 73614323 29.6662982330082
chr2 73926647 73926903 45.1229379495818
chr2 73964542 73964798 24.1211810531343
chr2 74117482 74117738 29.4649946034065
chr2 74214661 74214885 169.230472742461
chr2 74347390 74347646 43.9950379350274
chr2 74374870 74375126 30.4771525401163
chr2 74425645 74425901 27.6634919308604
chr2 74699746 74700002 30.1260803872449
chr2 74709998 74710254 30.1551611382905
chr2 74728582 74728838 33.1188173256752
chr2 75072555 75072811 28.6274308917092
chr2 75489138 75489394 25.8748136854504
chr2 75730145 75730401 45.678747981097
chr2 75810040 75810165 96.3834601872085
chr2 75833341 75833597 23.9642298441236
chr2 75850115 75850371 60.6163151818265
chr2 77185977 77186192 179.890270381251
chr2 77282141 77282397 64.0522937528076
chr2 79681106 79681362 37.7978864565582
chr2 79738519 79738757 154.869375880106
chr2 85039053 85039309 29.4671576247219
chr2 85132670 85132926 36.2439825705941
chr2 85185338 85185594 41.0384960303865
chr2 85473057 85473313 28.8466144053169
chr2 85483048 85483304 39.797497536515
chr2 85581525 85581781 50.9091640804928
chr2 85726222 85726478 30.9647000527456
chr2 85751482 85751704 210.40009744595
chr2 85765718 85765974 31.4627261874754
chr2 85766155 85766411 40.0731779421778
chr2 85788577 85788833 31.1815497088205
chr2 85889982 85890250 318.371782241287
chr2 85956182 85956438 27.512729867964
chr2 85969748 85970004 27.0032942937952
chr2 85999555 85999811 45.9348699813231
chr2 86024141 86024243 82.4363899152698
chr2 86025147 86025403 31.5658992630754
chr2 86162959 86163215 32.8969653029374
chr2 86333230 86333486 40.1105794378164
chr2 86377721 86377977 31.7434294813675
chr2 86426474 86426730 46.9654156763077
chr2 87746871 87747127 26.9084038411064
chr2 88315769 88316025 30.5227731375625
chr2 88927351 88927607 29.4378940975052
chr2 91773845 91774101 36.2521062326998
chr2 95425073 95425327 183.982851793962
chr2 95428409 95428608 99.6569182288666
chr2 95590807 95591063 66.8794052765941
chr2 95951054 95951154 82.3128590642524
chr2 96039841 96040002 96.9931206080425
chr2 96192390 96192646 28.9112629122721
chr2 96348476 96348732 32.2966375697276
chr2 97303974 97304230 26.6255172757165
chr2 97481113 97481369 29.3531765741275
chr2 97497509 97497735 188.359575893769
chr2 98951022 98951278 23.8240070959563
chr2 98962995 98963285 329.139106674728
chr2 99096438 99096694 61.8241931710361
chr2 99224854 99225110 37.8610528741392
chr2 99533592 99533848 25.6163455613374
chr2 99645075 99645331 33.2128715639549
chr2 99771461 99771717 27.3503278705808
chr2 99797486 99797742 38.5369590165025
chr2 100217430 100217686 46.6154960774903
chr2 100314737 100314896 99.8334032198566
chr2 100498415 100498671 31.0760866475626
chr2 100819179 100819333 95.0386618810618
chr2 100858977 100859233 34.7901369724213
chr2 100900700 100900956 25.0290926645335
chr2 100908599 100908855 23.8722355998693
chr2 101087440 101087676 247.085702986477
chr2 101178989 101179245 24.8635589343836
chr2 101358985 101359241 33.0443767398863
chr2 101383675 101383931 32.3992470072898
chr2 101618657 101618913 70.431397969283
chr2 101869191 101869447 50.7668907936765
chr2 102003677 102003868 141.143165983493
chr2 102063415 102063671 25.0539293130828
chr2 102233706 102233962 25.0032773580988
chr2 102313729 102313985 25.2739432813042
chr2 102392720 102392976 30.3047091493708
chr2 102743222 102743478 27.1148246092938
chr2 102844266 102844522 38.8118476324941
chr2 102857392 102857551 149.42131371475
chr2 102893693 102893949 28.1204745216542
chr2 103136598 103136705 84.2787282534832
chr2 104273108 104273364 47.3393927641755
chr2 105650719 105650975 49.4405935789673
chr2 106026303 106026559 33.0006020491826
chr2 106731916 106732042 74.7828042035402
chr2 107573424 107573680 57.1204669829702
chr2 108756048 108756258 199.736321767817
chr2 109065038 109065294 26.1335728837925
chr2 109150816 109151072 31.9646770440514
chr2 109210662 109210918 24.8615433867685
chr2 109294608 109294864 53.738053073415
chr2 109335752 109336008 39.2138126914321
chr2 109800356 109800612 48.5265403713127
chr2 109949018 109949274 39.360354438863
chr2 109970956 109971056 66.142601025156
chr2 109995254 109995388 81.6021522977789
chr2 110021237 110021432 154.954709513283
chr2 110070889 110071145 51.1373697007234
chr2 110858924 110859180 26.6789120942568
chr2 110969987 110970243 28.52536670764
chr2 111528704 111528960 67.4599476437103
chr2 111627230 111627486 38.1786968425563
chr2 112260491 112260747 34.6539201895967
chr2 112456549 112456805 33.8464995963046
chr2 112463406 112463662 24.9581779619093
chr2 112703638 112703894 42.7389467456027
chr2 112704244 112704385 100.409370759635
chr2 113032835 113033091 23.7861788678954
chr2 113245084 113245340 30.7619482120364
chr2 113341827 113342083 32.943762834508
chr2 113403420 113403676 24.1937706979458
chr2 113998522 113998778 33.1935839808033
chr2 114341469 114341725 29.2294786578463
chr2 114514202 114514458 33.9611621912793
chr2 114647214 114647470 30.4471507706718
chr2 114826114 114826324 180.106087567788
chr2 115200259 115200435 114.407743307903
chr2 118590854 118591139 347.68197154072
chr2 119285265 119285426 101.42782829458
chr2 119428523 119428779 30.0175290937897
chr2 119471776 119472032 43.5012167464185
chr2 119863948 119864208 299.279153795266
chr2 119892428 119892684 38.0249054107075
chr2 119924692 119924979 375.002584346728
chr2 119992309 119992546 188.32132620234
chr2 120448843 120449003 103.584295865322
chr2 120502004 120502260 34.1399718982852
chr2 120577947 120578203 64.6552982320378
chr2 120770471 120770727 25.9168512063206
chr2 121106867 121107123 43.7640432779529
chr2 121159146 121159259 73.1556259803172
chr2 121325896 121326152 41.038520505415
chr2 121692412 121692668 27.3305284201881
chr2 121832699 121832955 29.5882783105932
chr2 121862377 121862551 124.279119591903
chr2 122288457 122288551 67.034433690182
chr2 122468128 122468384 26.0568126575452
chr2 122469250 122469343 67.8397528714225
chr2 124782754 124782926 121.182940658002
chr2 127822370 127822626 28.5302090385896
chr2 128163396 128163652 44.8296196462496
chr2 128165572 128165828 25.428686894228
chr2 128326949 128327205 32.5825370148532
chr2 128848545 128848801 33.2884448040775
chr2 131111675 131111931 40.8478167989245
chr2 131149302 131149558 53.4593498535939
chr2 131513737 131514007 246.285617358022
chr2 131517583 131517839 51.1745901964571
chr2 132246507 132246763 33.4704894644235
chr2 132310544 132310800 34.450135659376
chr2 133106699 133106955 25.0160357231949
chr2 133174017 133174273 26.3694918525464
chr2 133246749 133247007 298.688901016653
chr2 133784185 133784394 158.674978193247
chr2 133821434 133821686 297.788241959841
chr2 133864652 133864908 32.0460703078039
chr2 133867850 133868106 32.9870413698
chr2 133987641 133987897 26.1895406921186
chr2 134099210 134099466 29.5231182248632
chr2 134943284 134943540 30.1770654224377
chr2 135610099 135610355 25.8164593884007
chr2 135788533 135788765 277.163378840067
chr2 135922011 135922267 38.2585565585155
chr2 136743177 136743433 28.2360163594141
chr2 137285212 137285468 42.91145613174
chr2 137340310 137340478 119.872336969592
chr2 138726959 138727215 28.7273708945266
chr2 139705753 139706009 25.4385838297308
chr2 139899922 139900107 136.840881714948
chr2 142314963 142315219 46.5635589627792
chr2 144869059 144869315 61.3702056288778
chr2 145764858 145765114 41.07999128656
chr2 145881252 145881508 27.6205880733614
chr2 147834246 147834502 43.3789193429908
chr2 148703316 148703530 208.506366651033
chr2 148888204 148888460 27.7447838265377
chr2 149401627 149401766 105.024206168366
chr2 149487747 149487921 128.269421692736
chr2 149587250 149587506 37.2406216716798
chr2 149846459 149846715 36.7892026858178
chr2 150364623 150364879 30.1259793264312
chr2 150444119 150444375 31.8294971517997
chr2 150505215 150505471 27.6180714215796
chr2 151344053 151344309 67.2070924908071
chr2 152266260 152266516 34.7097746283328
chr2 153057169 153057425 33.8448364399735
chr2 153277070 153277172 79.6190642763846
chr2 153278061 153278317 25.993757194266
chr2 153399505 153399761 26.0714549621531
chr2 153763764 153763837 58.7540375412527
chr2 153806721 153806963 275.072314174639
chr2 154333118 154333227 67.2232707649412
chr2 154720659 154720750 81.5330576046126
chr2 154729773 154730029 28.7197331996643
chr2 156981592 156981848 24.6197494667154
chr2 157292638 157292894 25.535190325249
chr2 158028780 158029036 40.3445513029185
chr2 158030210 158030466 33.9576067983702
chr2 158444231 158444363 91.8859649322976
chr2 158485623 158485879 34.4058065940345
chr2 158733139 158733395 52.0405560643632
chr2 159044523 159044689 121.543664052164
chr2 159364249 159364505 39.1966788044174
chr2 159456798 159457054 30.7400581702952
chr2 159992539 159992795 23.6985422260084
chr2 160494551 160494807 24.2335971196046
chr2 160829934 160830096 99.5991276828919
chr2 161062137 161062393 40.3785365224476
chr2 161064614 161064870 42.8769313690038
chr2 161070926 161071182 24.2740994639372
chr2 161098413 161098669 35.0339124932188
chr2 161103004 161103176 139.378783311858
chr2 161171873 161172129 25.8985845740393
chr2 161228122 161228378 59.4175583673706
chr2 161231538 161231794 50.4701032176745
chr2 161693291 161693547 63.8219685006492
chr2 161777319 161777575 34.6789774779163
chr2 161979836 161980092 28.836024232015
chr2 162016923 162016997 89.1866214203251
chr2 162845268 162845524 40.2725568754001
chr2 162960197 162960453 57.7758071448566
chr2 162968555 162968661 63.3470984846815
chr2 163099876 163100132 23.9680288559109
chr2 163101062 163101318 34.6444349704909
chr2 163697170 163697474 475.611349548045
chr2 164524145 164524401 41.7311206545082
chr2 165560846 165561102 44.880630265468
chr2 165591878 165592134 48.4748542990932
chr2 165871662 165871877 189.611231782861
chr2 166094888 166095120 296.307614512534
chr2 166420039 166420295 47.9048894457544
chr2 167004523 167004659 108.554803630465
chr2 167518380 167518636 40.2392784865659
chr2 168151408 168151507 40.9760122598213
chr2 169013665 169013921 46.5513445404126
chr2 169529862 169530118 32.9494794808923
chr2 170441229 170441485 30.2766011268819
chr2 170683859 170684115 25.7917513735201
chr2 171670717 171671029 370.415174990261
chr2 171671290 171671546 23.8031294533708
chr2 171672247 171672503 26.6988025671304
chr2 171742939 171743195 23.7172211555821
chr2 171785353 171785609 25.235361680225
chr2 171853011 171853075 60.9805104721857
chr2 172176646 172176902 56.858383049872
chr2 172430614 172430870 24.7699814403664
chr2 173096736 173096906 106.725830345643
chr2 173114765 173115021 23.8878457860967
chr2 173118058 173118168 82.4006047418773
chr2 173269670 173269926 29.6500531303109
chr2 173822543 173822799 33.0059726580696
chr2 174049113 174049369 48.7384862295432
chr2 174829901 174830157 28.6182419405136
chr2 176032776 176033032 24.1994570288643
chr2 176994259 176994515 35.7199981387994
chr2 177447731 177447987 24.225150750691
chr2 177670145 177670401 24.0824841035871
chr2 177992642 177992898 36.0682919887717
chr2 178076786 178077042 53.7557937739456
chr2 178077859 178078115 34.0579868563574
chr2 178107221 178107477 25.3156250284701
chr2 178128226 178128482 29.3652798270934
chr2 178129911 178130167 45.7034114949388
chr2 178190800 178191056 44.2390345669723
chr2 178977026 178977246 230.006579831449
chr2 179279407 179279663 26.2355710987133
chr2 179316007 179316263 32.9078657017128
chr2 179826966 179827222 60.5677727262439
chr2 180614113 180614369 64.1194487821812
chr2 181809217 181809379 95.8354863540644
chr2 181971650 181971906 32.5905872585573
chr2 182068219 182068475 51.0485183604105
chr2 182461423 182461535 79.5179493259484
chr2 182542763 182543005 222.22256094782
chr2 182550123 182550312 126.931593768723
chr2 182675569 182675825 40.4104665403106
chr2 182931560 182931816 24.1948959909091
chr2 183943427 183943683 27.0678401038799
chr2 183989001 183989257 26.3355804364653
chr2 183989466 183989722 26.5012813300723
chr2 185267155 185267411 26.4434024880672
chr2 186783897 186784153 29.0054520979781
chr2 187282514 187282770 23.884243234372
chr2 187297889 187298001 62.7850095787982
chr2 187440088 187440344 34.7436956868117
chr2 189064401 189064657 28.8232215342665
chr2 189156904 189157160 39.4953217054922
chr2 189158354 189158610 45.3640000107057
chr2 189179457 189179713 25.6132087315511
chr2 189360686 189360942 41.7532185144164
chr2 189839018 189839274 36.0760355671233
chr2 189843032 189843288 27.3224368122037
chr2 190044367 190044623 35.9432135616391
chr2 190215266 190215522 34.4587893283017
chr2 191745459 191745715 33.397495174025
chr2 191844631 191844887 26.8813484646849
chr2 191871787 191872043 48.5394419174211
chr2 191877639 191877895 46.8048348831061
chr2 191878907 191879163 35.4073123167618
chr2 191885001 191885257 30.9555973639519
chr2 192017627 192017883 41.0399319356347
chr2 192112473 192112729 40.1517476722103
chr2 192184000 192184256 34.5529567333583
chr2 192542362 192542618 27.7398284415832
chr2 192542795 192543051 59.8209387713214
chr2 192560796 192561052 32.2517367338383
chr2 196122780 196123036 25.9875727400216
chr2 196360316 196360572 24.426721972739
chr2 196363684 196363848 117.943939187924
chr2 196399003 196399259 29.1153742291576
chr2 196478672 196478928 26.0922974179106
chr2 196521942 196522198 40.5105424039897
chr2 197036152 197036408 40.9011692246014
chr2 197089628 197089884 54.8831551113187
chr2 197097821 197098077 25.3359614072332
chr2 197286681 197286918 249.676440683702
chr2 197664364 197664620 52.1796246689809
chr2 197852802 197853058 26.4324823654321
chr2 198039327 198039583 25.3512776886419
chr2 198069565 198069821 45.1932399375709
chr2 198081096 198081352 25.4671970892613
chr2 198299481 198299737 24.9427391937635
chr2 198363412 198363668 26.0205327597914
chr2 198380652 198380908 28.8153122480381
chr2 198921411 198921667 24.1065099649797
chr2 199173179 199173435 40.8111645495959
chr2 200180123 200180376 218.600440780039
chr2 200820479 200820735 28.5041569908354
chr2 201268384 201268640 30.3668284767916
chr2 201457526 201457786 307.508250041134
chr2 201621791 201622047 25.5662634900459
chr2 201652242 201652498 26.3303670269426
chr2 201728883 201729139 31.1821178307564
chr2 201753870 201754126 24.3421348805184
chr2 202517305 202517561 26.2936165316061
chr2 202560980 202561236 24.151096450685
chr2 202645719 202645975 36.6923773971598
chr2 202662961 202663217 24.982591988029
chr2 202719233 202719489 26.0284918491101
chr2 202774849 202775105 39.0029270826215
chr2 203037346 203037461 68.4006004832032
chr2 203130374 203130630 35.3460979233324
chr2 203143738 203143994 52.0487084134677
chr2 203182158 203182414 30.4798685542388
chr2 203242153 203242409 56.2251098427261
chr2 203505417 203505673 28.7083959553142
chr2 204192781 204193037 30.6069629537551
chr2 204400206 204400462 24.6541551118947
chr2 204443861 204443992 92.3118893905316
chr2 204668918 204669174 29.6261668741387
chr2 204672833 204673089 47.540402772079
chr2 204676236 204676492 34.6306744492334
chr2 204992055 204992269 177.908846785656
chr2 205042929 205043185 54.7644541723618
chr2 205356402 205356658 37.7316683945527
chr2 205715369 205715525 114.963217954005
chr2 205889877 205890133 29.850628106902
chr2 206250902 206251158 33.9843166289874
chr2 206949265 206949521 31.566824810174
chr2 207507425 207507696 352.823148535443
chr2 207630212 207630468 32.16252523728
chr2 207873594 207873709 86.4161786678914
chr2 207986569 207986691 74.2082554478637
chr2 208014093 208014349 51.0206639205496
chr2 208024923 208025174 254.983566230528
chr2 208031430 208031686 28.4406352590421
chr2 208067460 208067737 389.23050115084
chr2 208104073 208104329 25.1341936632933
chr2 208173338 208173527 136.79038111157
chr2 208199418 208199674 34.7191959790804
chr2 208394728 208394984 28.2869582413302
chr2 208890170 208890426 62.9061041674552
chr2 208994787 208995043 24.2317125894041
chr2 209011807 209012063 55.2741239444742
chr2 210101259 210101386 95.0598729508777
chr2 210233661 210233917 36.1024650438777
chr2 210360784 210361040 44.1189278289668
chr2 210527973 210528229 24.3847752838272
chr2 210636350 210636668 413.617708904155
chr2 213846820 213847076 27.5159629758916
chr2 214052957 214053213 23.7007132775778
chr2 214102562 214102818 33.9193608509958
chr2 214884030 214884286 23.9521512857788
chr2 214934045 214934301 28.2325121577573
chr2 214965274 214965530 31.4152661634936
chr2 215275688 215275985 410.58463982118
chr2 215589524 215589780 30.0743379859579
chr2 216300644 216300900 25.727800037775
chr2 216393348 216393604 34.2926264410295
chr2 216483805 216484061 32.1537374243252
chr2 216660995 216661251 28.674460816855
chr2 216947633 216947889 50.2101364317288
chr2 216973919 216974175 36.7161708160514
chr2 217168129 217168341 188.086686427074
chr2 217231849 217232105 283.56419253522
chr2 217233430 217233686 23.8607528830605
chr2 217236905 217237228 435.302035500056
chr2 217238196 217238452 37.6831355382549
chr2 217343001 217343257 24.7325727263885
chr2 217363498 217363754 39.6733723780331
chr2 217442276 217442532 26.9984154350432
chr2 217560231 217560487 25.0669181785874
chr2 217639836 217640092 37.780364522883
chr2 218225629 218225885 30.5998739370258
chr2 218476524 218476780 36.4961976183077
chr2 218662574 218662830 30.1278295024841
chr2 218669188 218669354 122.237545572275
chr2 218688993 218689249 38.7264622504142
chr2 218799467 218799675 120.992838888127
chr2 218868752 218868945 107.102812252269
chr2 218894155 218894411 49.7000984907054
chr2 219151450 219151706 26.0594147409476
chr2 219221407 219221663 43.9854818847756
chr2 219260891 219261147 29.8350036775377
chr2 219596346 219596602 26.9232042790168
chr2 219826551 219826876 223.639599074062
chr2 219827574 219827906 408.474333086781
chr2 219856480 219856734 205.174105777152
chr2 219906164 219906420 43.5083633608524
chr2 219910731 219911042 380.728936046531
chr2 220025354 220025610 25.0280510702407
chr2 220040824 220041080 28.5120139511827
chr2 220083147 220083389 217.48657688735
chr2 220159557 220159813 30.0854260466259
chr2 220172881 220173415 386.585112873518
chr2 220196341 220196587 164.002369633257
chr2 220317686 220317942 39.3510446408289
chr2 220360491 220360747 56.086090344703
chr2 220372521 220372691 131.200730643463
chr2 220384308 220384564 34.4770704847024
chr2 220390320 220390576 41.3012190933608
chr2 220408633 220408913 342.113587971384
chr2 220462314 220462570 31.5951648680249
chr2 220510419 220510675 23.8071065753871
chr2 220960227 220960483 33.7473419568094
chr2 221059390 221059646 43.6405171384693
chr2 221174024 221174280 40.5424051841897
chr2 221187743 221187999 32.2084937078176
chr2 223534128 223534384 62.4998134362446
chr2 223725653 223725909 44.5522173410707
chr2 223784692 223784948 23.7148390020646
chr2 223804050 223804218 122.814920246733
chr2 223911974 223912230 24.6316109312947
chr2 224325588 224325844 27.098966108555
chr2 224333576 224333832 30.5973593605131
chr2 224353637 224353893 48.9267297425933
chr2 224414074 224414330 32.4545707405618
chr2 224425924 224426180 71.8914262936798
chr2 224466941 224467235 458.870879758637
chr2 224477811 224478067 38.2591844606141
chr2 224590278 224590534 37.7895258729609
chr2 224625601 224625857 24.6851089105748
chr2 224679909 224680165 28.1372702613307
chr2 224822009 224822265 50.3654166552365
chr2 224874357 224874613 44.0127269003585
chr2 225444214 225444470 30.9091182095174
chr2 225846939 225847098 124.153874225639
chr2 225860224 225860480 41.0643734851543
chr2 225904981 225905195 150.701622321826
chr2 226264745 226265009 363.632088458168
chr2 226298856 226298952 75.8566609591381
chr2 226802440 226802652 191.836873559194
chr2 226944480 226944736 26.1059155535777
chr2 226979899 226980155 27.1056692614976
chr2 226994968 226995229 307.637015743394
chr2 227052380 227052636 24.4397271929447
chr2 227343147 227343403 25.8037820496599
chr2 227675816 227676072 324.478030587587
chr2 227700485 227700741 25.637041910399
chr2 228145707 228145910 159.486851608141
chr2 228189824 228190080 45.5098933240067
chr2 228377868 228378124 33.1878901267726
chr2 228682963 228683219 44.3291419987929
chr2 228904907 228905163 42.5881654854732
chr2 229137961 229138217 40.9547122500834
chr2 230320080 230320336 36.9854026056392
chr2 230579728 230580045 353.558616342682
chr2 230699146 230699402 45.6432818325106
chr2 230845359 230845615 48.3164101682455
chr2 231154100 231154327 260.910396957806
chr2 231248217 231248473 60.2189659846273
chr2 231280786 231281042 24.8088279384687
chr2 231658765 231659021 28.8289742371037
chr2 232329016 232329272 28.5824727643884
chr2 232520228 232520484 55.7761721799862
chr2 232571913 232572169 27.8986637777298
chr2 232573142 232573398 28.9845704750598
chr2 232575020 232575276 35.1045057296882
chr2 232644845 232645081 250.614190692523
chr2 232650972 232651228 42.8167887798843
chr2 232826234 232826490 28.4720411194116
chr2 232878674 232878930 29.9640414374938
chr2 233105698 233105954 33.0079519736795
chr2 233415072 233415328 59.8034351014787
chr2 234160173 234160429 45.7839247083014
chr2 234234519 234234775 26.4859904939656
chr2 234259427 234259683 24.8435707689674
chr2 234397132 234397388 36.4495692302003
chr2 234620139 234620395 31.4620939485818
chr2 234821517 234821807 301.385988773411
chr2 234883200 234883456 41.9139571094655
chr2 234886191 234886399 163.856274499885
chr2 235018954 235019151 201.4157785285
chr2 235020315 235020571 37.346166900917
chr2 235055105 235055361 27.903733681856
chr2 235087458 235087721 314.055117163442
chr2 235112039 235112295 27.4303471920385
chr2 235166868 235167124 29.7159003084043
chr2 235244389 235244626 280.408410447477
chr2 235405533 235405789 49.1764530060223
chr2 235537728 235537896 121.384973833832
chr2 235588830 235588921 63.8817582853298
chr2 235591173 235591429 28.5889062522293
chr2 235732611 235732867 23.9617567595168
chr2 235745043 235745299 39.0769885455492
chr2 235748978 235749234 28.2676324279561
chr2 235879178 235879434 25.4932847475126
chr2 235883670 235883798 91.4978847006571
chr2 235950263 235950519 47.4474471597532
chr2 235973868 235974124 29.4447686405501
chr2 236380144 236380284 86.3006557650441
chr2 236448530 236448786 26.7603330001725
chr2 236759727 236759983 57.9883469320863
chr2 236864381 236864637 40.3977410701457
chr2 238036946 238037202 31.0154902111208
chr2 238190472 238190728 25.0698532880684
chr2 238200105 238200361 53.7450872385499
chr2 238210311 238210567 46.9331777067123
chr2 238223862 238224118 24.1230616634092
chr2 238330264 238330520 23.9401330191616
chr2 238409710 238409966 35.0148607810781
chr2 238456432 238456688 46.0507512178076
chr2 238472530 238472786 255.530245071566
chr2 238601576 238601832 31.8412624827466
chr2 238611641 238611897 23.9512488759438
chr2 238774703 238774959 24.136104716555
chr2 238835875 238836115 237.344387415445
chr2 239214054 239214310 47.2892594664425
chr2 239464811 239465067 46.8051826149099
chr2 239670497 239670721 185.574904670463
chr2 239772901 239773157 29.7887059102061
chr2 240030284 240030438 114.647916688627
chr2 240162189 240162445 25.2558097685226
chr2 240186514 240186770 23.75975067663
chr2 240323117 240323373 24.8008602425494
chr2 241385601 241385857 56.2687503371464
chr2 241543857 241543998 113.31354752883
chr2 241779906 241780086 163.496034737387
chr2 241989281 241989518 155.588388342042
chr2 242006493 242006709 188.650767323045
chr2 242041649 242041905 26.0189486837824
chr2 242576966 242577222 34.1109758813118
chr2 242808631 242808887 47.5977825056892
chr2 243184911 243185050 81.2723872850773
chr20 220712 220968 52.5803036421983
chr20 278087 278343 35.2503873129529
chr20 352531 352787 31.8802547645931
chr20 656162 656478 378.829047160738
chr20 859442 859727 280.318651836634
chr20 1099058 1099314 38.2408755684899
chr20 1152168 1152453 292.972682995695
chr20 1396649 1396905 33.9343913270657
chr20 1447370 1447626 56.4575446573242
chr20 1477645 1477901 31.3515878577129
chr20 1757912 1758168 29.2210915050021
chr20 1797147 1797403 28.2510969751715
chr20 1960174 1960308 94.4440389849838
chr20 1986514 1986794 386.937569520207
chr20 1987395 1987651 28.4786440485684
chr20 2090173 2090429 27.1792051598873
chr20 2451238 2451494 38.4376547253246
chr20 2633152 2633408 26.7953796107012
chr20 2644672 2644928 31.8964773440689
chr20 3049728 3049947 205.168242895322
chr20 3140482 3140738 24.4263329672194
chr20 3692342 3692598 40.499399198704
chr20 3764986 3765150 88.0754245529971
chr20 3767525 3767702 159.03040281941
chr20 3768331 3768587 61.0329377932627
chr20 3788749 3789005 30.1339809183259
chr20 3799022 3799278 24.4891498051479
chr20 3800729 3800985 26.9059415793787
chr20 4068682 4068858 152.331988736441
chr20 4116203 4116459 34.7771288125939
chr20 4544242 4544491 399.353338630201
chr20 4666808 4667064 25.4281063118965
chr20 4711620 4711883 202.269566880255
chr20 4842653 4842909 24.0797732677145
chr20 5100752 5101008 33.6431463869011
chr20 5109670 5109791 77.8027257598113
chr20 5374217 5374473 24.5795233566785
chr20 5380904 5381126 231.429296469074
chr20 5491205 5491406 154.532147044876
chr20 5591535 5591791 35.9346583938322
chr20 5638272 5638528 45.2809817910094
chr20 5829814 5830070 48.5932630732914
chr20 5892185 5892511 430.108898331478
chr20 5986594 5986850 25.3694748848911
chr20 6249894 6250150 29.1330378124536
chr20 6799144 6799400 38.7742968766228
chr20 7588966 7589215 283.895272512295
chr20 7770904 7771160 24.3130522449065
chr20 8132903 8133159 24.9556682798177
chr20 8241102 8241358 27.5245343922841
chr20 8290354 8290453 76.459930954118
chr20 8312696 8312952 25.9885882726635
chr20 8428229 8428485 51.8472502270346
chr20 9032259 9032515 24.7104001979484
chr20 9334286 9334542 57.1654276712841
chr20 9495150 9495389 295.372697644795
chr20 9640953 9641191 315.235818040468
chr20 9810630 9810886 27.2486481605259
chr20 10114301 10114472 99.7375616897114
chr20 10198693 10198949 28.7660402102829
chr20 10199385 10199641 50.7699753350959
chr20 10200099 10200484 488.446266003577
chr20 10269965 10270221 25.3356599403121
chr20 10290067 10290323 36.9967617604274
chr20 10501818 10502074 25.719552372184
chr20 10903706 10903962 38.3571645036198
chr20 10907876 10908132 30.9613664197755
chr20 11088699 11088955 39.0127417509285
chr20 11093483 11093739 24.4068853181276
chr20 11248038 11248294 43.979755241473
chr20 12828504 12828760 30.8470336157895
chr20 13765447 13765703 29.2050759943319
chr20 17064439 17064695 27.8109200026007
chr20 17207295 17207508 196.545864572275
chr20 17208309 17208524 150.006701107082
chr20 17549690 17549946 35.6018920896287
chr20 17728056 17728208 92.8991491352324
chr20 18989219 18989416 172.373356349204
chr20 19081706 19081962 48.2085622788627
chr20 19597326 19597582 56.0210477534228
chr20 19716114 19716370 41.9489882553015
chr20 19728611 19728867 39.0085066352541
chr20 19754176 19754432 43.1181467475229
chr20 19796270 19796526 27.7166276122501
chr20 19828102 19828358 31.9091942879538
chr20 19912817 19913073 29.0617539906665
chr20 20045087 20045288 160.863653342576
chr20 21083673 21083929 40.0666900644939
chr20 22785966 22786226 266.911949612865
chr20 23342726 23342982 28.5574461817269
chr20 24558256 24558409 105.909075862098
chr20 24653502 24653758 28.1672456054203
chr20 25035720 25035936 237.799028042092
chr20 25061682 25061963 226.585235479891
chr20 25117381 25117637 26.9064348463116
chr20 25218476 25218732 29.5266175147232
chr20 25534453 25534709 55.9487171062555
chr20 25604693 25604949 24.5220855571086
chr20 29611843 29612099 28.9045721461177
chr20 30073587 30073843 25.1851641113077
chr20 30132078 30132334 23.7104870609781
chr20 30148747 30149003 25.8468809946891
chr20 30192101 30192357 32.5370743205439
chr20 30192963 30193219 38.3798189192116
chr20 30257738 30257994 65.3672507304512
chr20 30300488 30300744 32.3284047194859
chr20 30301158 30301414 34.1998352468157
chr20 30424005 30424261 31.152837250954
chr20 30426464 30426720 33.7575829123162
chr20 30556186 30556555 466.04876026241
chr20 30697442 30697698 30.3644154747672
chr20 30859406 30859662 23.8274976030263
chr20 30890244 30890500 24.6175080184377
chr20 30945229 30945485 31.1978339374675
chr20 30945614 30945870 41.8330730128057
chr20 31196503 31196759 45.396735604657
chr20 31780817 31781000 138.639548844567
chr20 31797594 31797882 348.03714971384
chr20 31989281 31989537 72.008148861605
chr20 32150154 32150410 34.475766128346
chr20 32234886 32235042 128.133134140999
chr20 32377395 32377651 67.1263521196144
chr20 32454280 32454504 188.560592610699
chr20 32569874 32570052 145.418788090495
chr20 32581619 32581875 31.3987044685047
chr20 32646811 32647034 185.662882853206
chr20 32890695 32890951 31.6757844612268
chr20 32978704 32978960 37.4726785058322
chr20 33103938 33104194 29.7180235767147
chr20 33412365 33412621 25.2088003417158
chr20 33495508 33495764 46.6523383256075
chr20 33543356 33543612 46.8974543281402
chr20 33680467 33680723 25.0276860835865
chr20 33814862 33815182 379.724375014937
chr20 33845611 33845675 59.2900584790069
chr20 33893562 33893818 38.4736519821696
chr20 33896128 33896384 23.8654028699083
chr20 33900241 33900497 26.1434580026995
chr20 33983549 33983805 28.6619055713454
chr20 34203947 34204203 35.3561183152891
chr20 34252692 34252948 27.3166613191637
chr20 34330451 34330707 48.4215360483695
chr20 34357134 34357390 29.1613129609049
chr20 34542456 34542712 29.8446321062306
chr20 34638738 34638994 30.0264646664065
chr20 34644943 34645162 185.035077584025
chr20 34824220 34824476 25.2206551636738
chr20 34892704 34892960 34.4195152911209
chr20 34972962 34973259 337.400560523154
chr20 35012426 35012793 452.362599450771
chr20 35415178 35415363 115.716019890653
chr20 36081759 36082015 48.1331588112123
chr20 36201329 36201583 226.018586530249
chr20 36255413 36255723 429.16096919401
chr20 36309881 36310082 141.404414306179
chr20 36529749 36529955 94.7121140953878
chr20 36530122 36530458 191.608480399327
chr20 36530615 36530871 40.2124306367463
chr20 36661767 36662023 25.5177194100557
chr20 36738335 36738591 25.0843609159147
chr20 36746094 36746350 32.1005062686731
chr20 36754000 36754256 27.4069100768084
chr20 36772617 36772873 24.0292562914042
chr20 36796437 36796693 62.780158798379
chr20 36845734 36845990 35.5614714313842
chr20 36846181 36846437 34.4552435270391
chr20 37309213 37309498 355.94232877505
chr20 37314563 37314842 360.565509420932
chr20 37321061 37321378 362.622669382628
chr20 37507534 37507777 200.518429688884
chr20 37824468 37824724 56.0469421805243
chr20 38502756 38503012 33.2652756271702
chr20 39637042 39637298 37.183690837264
chr20 39806331 39806587 31.0431444644047
chr20 39958224 39958480 27.4310086179406
chr20 40283595 40283830 184.349407303901
chr20 40322029 40322285 23.8234233935444
chr20 40808480 40808736 25.9596991348586
chr20 41669141 41669397 38.3642306249328
chr20 41816474 41816706 307.410003204936
chr20 42167843 42168007 97.8508132756544
chr20 42588392 42588648 43.3776550139861
chr20 42838748 42838934 125.835590089946
chr20 42839263 42839519 23.9294873486776
chr20 42876829 42877142 343.780109016272
chr20 42893019 42893263 190.698943803835
chr20 42939685 42939941 29.3032292098208
chr20 43025183 43025336 100.42108226406
chr20 43321615 43321871 29.4385349445659
chr20 43405658 43405963 344.437351444721
chr20 43408838 43409138 382.78419192853
chr20 43431974 43432230 72.6904613038474
chr20 43594776 43595032 27.9591102425414
chr20 43643283 43643539 33.7573921974159
chr20 43648426 43648626 207.305267050084
chr20 43681833 43682089 24.8952822453501
chr20 43966427 43966683 43.1733202326379
chr20 44143921 44144071 99.4901748668977
chr20 44410170 44410236 77.3141738121818
chr20 44509848 44510104 24.697327798435
chr20 44519849 44520105 32.8008360990929
chr20 44563227 44563483 51.8832998439219
chr20 44600744 44601000 28.6718039395362
chr20 44655931 44656253 372.810715565976
chr20 44658067 44658372 369.170369169051
chr20 44669582 44669851 310.082758997702
chr20 44685923 44686183 206.001373131954
chr20 44858159 44858405 194.153954443499
chr20 44859648 44859915 289.238111595153
chr20 44880080 44880336 25.3270038425505
chr20 44890560 44890816 56.3518843483055
chr20 44921769 44922035 302.693720996554
chr20 45152679 45152902 185.852720107395
chr20 45644796 45645029 165.574451334979
chr20 45849897 45850153 29.5404530159133
chr20 45946038 45946294 42.8491266798965
chr20 46196787 46197043 24.2399998987928
chr20 46580389 46580645 37.9216857248892
chr20 46585944 46586200 47.5787392946635
chr20 46781921 46782177 27.6629180999639
chr20 46923631 46923887 24.5028980014385
chr20 47139746 47140027 354.222170079759
chr20 47284357 47284613 43.4804229453826
chr20 47299221 47299477 25.1830077806731
chr20 47341794 47342050 31.3078545930328
chr20 47407822 47407939 79.3319407248694
chr20 47751432 47751688 50.3082437445633
chr20 47893679 47893935 27.4922582603903
chr20 47894574 47894830 30.0790649548655
chr20 47895100 47895356 51.959579934123
chr20 47950490 47950746 25.3984704309046
chr20 48099203 48099632 321.514525448746
chr20 48102227 48102327 75.0604942920706
chr20 48291343 48291599 53.2750920140847
chr20 48530008 48530264 58.2864306656607
chr20 48782598 48782854 32.2165037170781
chr20 48925339 48925595 40.890296627285
chr20 49034348 49034556 150.024791763474
chr20 49089869 49090125 34.4600902939265
chr20 49262094 49262350 49.2942137028398
chr20 49407303 49407559 43.8318449715779
chr20 49546007 49546263 46.953643058673
chr20 49548160 49548416 45.4475257398384
chr20 49574893 49575149 39.7387627048725
chr20 49837721 49837977 27.9118131689667
chr20 49951952 49952208 35.3143044578181
chr20 49977054 49977310 35.5489286965141
chr20 49982745 49983001 37.9313782628957
chr20 50061017 50061273 24.4100612238716
chr20 50073767 50074023 26.4181087457417
chr20 50202653 50202909 50.6954846490615
chr20 50227999 50228194 138.311046041381
chr20 50247961 50248217 42.1866111670088
chr20 52392945 52393201 55.5477102804844
chr20 52516161 52516417 23.7091800093165
chr20 53111218 53111474 39.2481437613856
chr20 54904009 54904217 186.985098326766
chr20 56378018 56378274 64.132435825813
chr20 56542463 56542719 23.7016555688712
chr20 56623214 56623520 429.463348256285
chr20 56663312 56663502 152.488289989442
chr20 56924758 56925014 23.8834317714525
chr20 56947007 56947263 27.7652973611006
chr20 57198997 57199253 49.378448381734
chr20 57226135 57226391 40.1191628753249
chr20 57637126 57637382 49.4063314865069
chr20 57709366 57709504 98.5474451354286
chr20 57717320 57717544 194.194278025991
chr20 58340692 58340948 45.9370605859222
chr20 58509144 58509400 32.8400124515845
chr20 58924549 58924805 38.224489127599
chr20 59164739 59164995 30.9380189338986
chr20 59496147 59496403 48.5047552813423
chr20 60105802 60106058 27.1303595605988
chr20 60183403 60183659 36.4862120413332
chr20 60527086 60527342 54.8554397439677
chr20 60713337 60713593 23.8616712880267
chr20 60757852 60758108 31.5790284319476
chr20 60795351 60795583 225.333321465987
chr20 60876952 60877208 26.2590043151334
chr20 60962020 60962276 24.1321547827775
chr20 61170228 61170484 50.7483379282436
chr20 61174110 61174339 223.081916053312
chr20 61185036 61185304 205.574917829118
chr20 61371566 61371822 23.8880505772081
chr20 61372786 61373098 306.846067501414
chr20 61450878 61451134 34.6842020907678
chr20 61557682 61557938 24.5567844606058
chr20 61569133 61569389 31.0145632218203
chr20 61701245 61701534 285.552183637607
chr20 61702850 61703106 43.9937979738951
chr20 61713682 61713959 290.301635417447
chr20 61747818 61748111 280.813667098524
chr20 61807356 61807567 119.537612678622
chr20 61810231 61810487 54.7583136532625
chr20 62010099 62010284 110.375738109376
chr20 62089223 62089479 28.3316292088494
chr20 62092784 62093050 272.226616844878
chr20 62106662 62106859 107.225807332724
chr20 62259698 62259954 29.7835591424807
chr20 62276658 62276882 155.584725023911
chr20 62284533 62284843 415.754804550067
chr20 62313839 62314095 31.5962793466276
chr20 62327683 62327939 27.6114176681342
chr20 62513336 62513592 39.7259733651303
chr20 62793321 62793535 139.460744960959
chr20 62798203 62798459 80.0392646911846
chr20 62823854 62824042 130.340370802776
chr20 62958916 62959172 49.4581607009848
chr21 10597506 10597762 28.9638060823272
chr21 14808293 14808549 25.0320201055474
chr21 15219167 15219338 100.688009606293
chr21 15430145 15430401 32.712810029723
chr21 18715508 18715687 152.236067593359
chr21 19191511 19191767 23.8213913482609
chr21 22603150 22603253 63.1563634848014
chr21 26480177 26480433 37.2137251773861
chr21 26979706 26979962 47.2507090179
chr21 27502893 27503149 35.5262065356212
chr21 27532222 27532478 30.7680082732204
chr21 28217701 28217957 26.7578421890604
chr21 29517034 29517290 26.0877694603798
chr21 30195265 30195521 42.808915669641
chr21 30257463 30257719 23.8835532945059
chr21 30554508 30554764 26.6949698967869
chr21 32000570 32000686 86.8904875653008
chr21 32068404 32068559 114.111508835839
chr21 32958474 32958730 29.0450687148961
chr21 33625708 33625964 43.6942038357182
chr21 33629214 33629470 30.5055360750748
chr21 33630659 33630915 72.7428906747122
chr21 33878181 33878317 107.762064219623
chr21 33969485 33969741 25.5004916022862
chr21 33985076 33985332 29.9965405225876
chr21 34100612 34100917 396.78004031593
chr21 34386002 34386258 46.4057501402609
chr21 34529777 34529961 124.906402626961
chr21 34638023 34638279 42.7318226351104
chr21 34852429 34852685 26.6815579059526
chr21 35133003 35133259 48.4307419656368
chr21 35319791 35320047 27.4793452305835
chr21 35353891 35354147 24.3239627830581
chr21 35445803 35446059 26.2540830814213
chr21 35464579 35464835 35.2400542034735
chr21 35899084 35899340 46.6358866219408
chr21 36013272 36013528 41.3300473268407
chr21 36260848 36261104 35.9462396466562
chr21 36299182 36299438 30.4592250278005
chr21 36594407 36594625 127.181227700875
chr21 36675435 36675691 27.2700108466613
chr21 36863499 36863729 191.055405601753
chr21 36900689 36900945 25.1903304413538
chr21 37031457 37031713 30.5731248694433
chr21 37136566 37136641 65.6642601726048
chr21 37831775 37832031 27.5400646776294
chr21 38275218 38275474 56.6968604265516
chr21 38711328 38711584 27.8717823775846
chr21 38835877 38836054 125.931166670868
chr21 39286537 39286782 190.711311672825
chr21 39786004 39786124 68.9010027593374
chr21 39905987 39906125 93.4360051562703
chr21 40127620 40127876 25.742266767466
chr21 40159530 40159786 25.0671076101794
chr21 40357062 40357318 41.115850269638
chr21 40901008 40901264 58.7912993307214
chr21 42862322 42862578 47.2149053413996
chr21 43378281 43378537 24.5543750113272
chr21 43396105 43396311 147.936142486143
chr21 44362973 44363229 34.4440098500662
chr21 44742791 44743006 177.46993669468
chr21 44917902 44918158 44.3500005870606
chr21 45674003 45674259 38.2430538903956
chr21 45919587 45919843 61.806936159159
chr21 46289834 46290090 29.6345711586087
chr21 46359747 46360003 55.7617024550292
chr21 46432326 46432582 48.6819776178013
chr21 46574901 46575157 27.2286373337658
chr21 46784019 46784275 41.7714103912378
chr21 46808031 46808179 87.722727239698
chr21 47065793 47066085 373.356583851751
chr21 47295002 47295258 29.1875073019357
chr21 47314461 47314556 68.7796745792641
chr21 47743560 47743816 28.5323796773159
chr21 48081275 48081531 28.055183341271
chr22 16325675 16325931 42.0805382384578
chr22 17539121 17539359 254.317419505601
chr22 17601267 17601542 298.951058024495
chr22 17633358 17633614 28.0180456029133
chr22 18301031 18301287 43.9637555681014
chr22 18515289 18515545 36.9086779125678
chr22 18955730 18955989 187.038869173205
chr22 19022988 19023152 94.7046861473039
chr22 19189545 19189801 74.3755427420363
chr22 19419195 19419451 36.1987942950013
chr22 19419880 19420136 29.5793963887688
chr22 19496919 19497175 26.2338459453996
chr22 19831968 19832032 75.301885164648
chr22 19842163 19842419 24.785748070804
chr22 19868776 19869032 29.2328363598553
chr22 19974524 19974780 25.4841628525088
chr22 20067342 20067598 29.3893257923412
chr22 20155457 20155713 49.9082005514869
chr22 20257807 20258063 43.3097745025253
chr22 20881285 20881541 27.464525396945
chr22 21363927 21364215 327.278451169661
chr22 21368112 21368368 33.4692142364065
chr22 21392881 21392951 63.3561431879543
chr22 22337096 22337352 26.5926289595686
chr22 22895980 22896236 29.7180973067752
chr22 23052267 23052458 134.993836873757
chr22 23395689 23395830 86.1659524122489
chr22 23647918 23648174 31.4197224403694
chr22 23744919 23745175 25.5700453685206
chr22 23746892 23747177 288.796122822486
chr22 23950798 23951058 267.086908552751
chr22 24034904 24035105 118.321558319964
chr22 24787975 24788231 44.6412649396345
chr22 24798505 24798761 70.3471783688909
chr22 24882526 24882782 26.907550236917
chr22 24951765 24952021 34.1724056627141
chr22 25140770 25140836 66.6653319187557
chr22 25239120 25239289 102.039673806015
chr22 25271925 25272200 279.380226846462
chr22 25350199 25350455 56.44848009316
chr22 25365957 25366213 32.866705264671
chr22 25387938 25388194 26.1353893350769
chr22 25544299 25544416 83.8188897433801
chr22 25589583 25589836 234.383079134357
chr22 26566902 26567049 101.635686927355
chr22 26655579 26655788 195.093850327851
chr22 26760079 26760335 24.8458772170872
chr22 26812952 26813174 213.502677637322
chr22 26879063 26879319 31.2792357321484
chr22 27061834 27062090 29.0024936185374
chr22 27248214 27248417 131.682101637606
chr22 27318893 27319141 159.575989072084
chr22 27345241 27345504 307.53627427011
chr22 27373831 27373991 111.299472146427
chr22 27375335 27375591 64.3382804255368
chr22 27424096 27424352 32.5054996613701
chr22 27471343 27471550 171.025770874425
chr22 27850828 27851102 277.414081229497
chr22 29196445 29196701 28.9172141910466
chr22 29489623 29489879 45.1612477634436
chr22 29872222 29872453 207.82036422933
chr22 29874534 29874861 366.705247084962
chr22 30029936 30030192 23.9479477462714
chr22 30112758 30113082 390.076166490907
chr22 30113467 30113723 25.8551908670153
chr22 30195292 30195548 27.4239131068784
chr22 30440074 30440330 24.3844849387716
chr22 30602954 30603210 32.6196039532118
chr22 30708193 30708449 24.3932018936183
chr22 30793491 30793747 33.0986454600907
chr22 30818908 30819164 23.885686129093
chr22 30855373 30855630 269.289001420991
chr22 31113305 31113561 24.3585473235457
chr22 31129260 31129516 31.1844891812198
chr22 31198766 31199092 430.478475169744
chr22 31202641 31202893 182.120349415467
chr22 31226227 31226483 52.663349091425
chr22 31329625 31329694 59.1260482525689
chr22 31555933 31556189 25.8134147659532
chr22 31573467 31573723 25.8305059571311
chr22 31608140 31608396 25.3865003326881
chr22 32001019 32001275 40.2679554739369
chr22 32225520 32225776 38.6092064357373
chr22 32340337 32340593 24.316792247385
chr22 32503005 32503258 279.837856966598
chr22 32573495 32573691 160.448529040826
chr22 34810913 34811169 36.6189810817558
chr22 35498837 35499093 31.4759354449956
chr22 35653334 35653590 25.2610823275827
chr22 35767906 35768162 26.1207338719305
chr22 35772913 35773169 25.4899243353938
chr22 35873994 35874250 25.7703830472668
chr22 35913886 35914142 48.5039043486896
chr22 36232396 36232652 29.8176044526375
chr22 36234962 36235218 31.4202920235901
chr22 36311735 36311991 65.8748170326493
chr22 36346452 36346580 92.0390399482255
chr22 36357487 36357743 30.8045645648958
chr22 36367732 36367988 29.1504045891857
chr22 36391887 36392143 30.7606310224855
chr22 36595255 36595511 44.8672772126037
chr22 36725586 36725842 29.7166860842498
chr22 36743271 36743527 56.0870448926763
chr22 36764670 36764926 35.6827798125239
chr22 36835891 36836147 27.5271206597401
chr22 36864111 36864367 44.0932631675949
chr22 36924977 36925233 26.373009480845
chr22 37040332 37040644 417.413641133173
chr22 37099440 37099736 314.028219996805
chr22 37149559 37149763 136.794273791803
chr22 37261608 37261749 88.7749151899051
chr22 37444281 37444458 126.483172795659
chr22 37593262 37593492 162.033327371718
chr22 37713002 37713258 62.8512661213063
chr22 37858986 37859303 361.042635329939
chr22 37945703 37945959 28.9440735679699
chr22 37959286 37959542 43.6761624570828
chr22 38148549 38148805 91.6270964502398
chr22 38808361 38808617 30.8241067120637
chr22 39220563 39220854 309.536909919157
chr22 39312943 39313011 64.8600342540151
chr22 39704864 39705120 50.22813470314
chr22 39874495 39874743 229.556527135407
chr22 39941851 39942115 242.962749623025
chr22 41418530 41418786 24.4436185493328
chr22 41543823 41544006 110.612509338441
chr22 41686763 41687019 24.914849850741
chr22 42585175 42585431 25.9500559839607
chr22 42585841 42586097 45.9667403255952
chr22 42690441 42690709 322.15145838207
chr22 42722363 42722619 27.7845749546707
chr22 43011282 43011538 35.2413463213981
chr22 43423520 43423776 23.7894237725397
chr22 43803206 43803415 159.200257842002
chr22 43845264 43845393 68.8546305069605
chr22 43951556 43951812 33.3142243631604
chr22 44263778 44264055 259.557105440551
chr22 44301628 44301884 63.6830186746081
chr22 44417562 44417818 25.5917112268059
chr22 44525643 44525899 47.7463843204916
chr22 44707046 44707302 39.5646241804978
chr22 44759460 44759716 48.3024023078776
chr22 45371463 45371777 447.644929033726
chr22 45403632 45403850 187.766925353488
chr22 45612643 45612808 118.054972139457
chr22 45642275 45642531 25.0670033314725
chr22 45837089 45837345 25.7232223165912
chr22 46084421 46084677 42.6196491281443
chr22 46105278 46105534 33.1684814316488
chr22 46242912 46243128 217.325005611869
chr22 46373889 46374145 32.5481604469565
chr22 46403766 46404022 33.1974324299111
chr22 46409350 46409606 30.0556300757076
chr22 46465907 46466163 29.685370640751
chr22 46467541 46467613 63.0691623394944
chr22 46480829 46481085 26.162914092633
chr22 46539044 46539300 46.4180219389837
chr22 46549958 46550100 104.29935903759
chr22 46589718 46589974 65.0621925693606
chr22 46733822 46734078 24.5950469456737
chr22 47150389 47150645 32.5963307779738
chr22 47166330 47166586 34.9830671458566
chr22 47184380 47184636 60.722363556634
chr22 47226278 47226534 27.6543247898801
chr22 47644730 47644986 26.6281865545027
chr22 47815132 47815216 76.7611355992468
chr22 48563152 48563317 87.5779680205906
chr22 49040133 49040328 153.992023333047
chr22 49604680 49604873 134.391227477709
chr22 49626303 49626519 137.536967253791
chr22 49763229 49763485 41.2789357583133
chr22 49947284 49947457 117.818988234383
chr22 50105923 50106121 120.362564256137
chr22 50129034 50129264 180.931256434232
chr22 50309277 50309535 173.728560615454
chr22 50468379 50468635 28.4169143547679
chr22 50709204 50709535 345.253335660904
chr22 50710056 50710312 41.8935902049125
chr22 50722997 50723253 27.2647263969161
chr22 50744390 50744646 34.5510919373716
chr22 50745968 50746224 26.8992546733225
chr22 50764372 50764628 49.0889418899945
chr22 50936736 50936913 138.591052378896
chr22 51038540 51038885 442.816485356111
chr3 2345328 2345584 57.0874650772045
chr3 3221251 3221507 26.5211686946216
chr3 4458681 4458937 28.4571822272242
chr3 4534919 4535175 63.2950297763029
chr3 5020362 5020618 47.8528046157274
chr3 5022064 5022320 24.1980366331513
chr3 5064923 5065179 29.3376842842291
chr3 5163857 5164113 24.9923609269623
chr3 8360029 8360285 38.2897003847464
chr3 8483809 8484065 27.9099116341737
chr3 8493907 8494039 94.3636725111547
chr3 8532010 8532266 23.8449404491049
chr3 8533248 8533504 24.3967338094608
chr3 8783344 8783448 71.247442578875
chr3 8997227 8997483 37.9370460827436
chr3 9404529 9404785 25.6448853580453
chr3 9439165 9439421 31.8870693764246
chr3 9464420 9464676 25.2402796220735
chr3 9542343 9542505 108.186896293689
chr3 9593902 9594212 375.377549257226
chr3 9745957 9746274 421.88767523843
chr3 10028460 10028716 30.072305354171
chr3 10178404 10178660 25.3310478300334
chr3 10233740 10233996 29.8976795921534
chr3 10247438 10247694 32.0270650059135
chr3 10362678 10362934 31.1225031138681
chr3 10492302 10492381 63.8715114394649
chr3 10501853 10502221 365.661550654908
chr3 10536926 10536990 64.7495691300386
chr3 10588108 10588364 28.3604734340063
chr3 10636633 10636902 258.644047417056
chr3 10795709 10796006 311.120928423081
chr3 10909154 10909370 169.754841169417
chr3 11006343 11006592 235.247145481627
chr3 11178666 11178922 45.2916380647211
chr3 11433969 11434225 26.9976632437386
chr3 11555909 11556165 43.319330583653
chr3 11641976 11642232 33.1010337388004
chr3 12091258 12091476 203.01964801188
chr3 12195752 12196008 30.5756399708784
chr3 12228071 12228327 39.1537990103665
chr3 12235076 12235332 29.7872127836883
chr3 12495715 12495859 95.5859124313066
chr3 12512677 12512933 47.3403393653596
chr3 12598393 12598649 32.2490147477231
chr3 12645555 12645732 123.909696719803
chr3 12705497 12705753 25.6879156796518
chr3 12882831 12883087 32.836565782279
chr3 12920844 12921011 128.073910158243
chr3 13105967 13106223 38.916590140754
chr3 13163029 13163285 57.5309736433102
chr3 13183502 13183777 281.353601628507
chr3 13257532 13257621 59.9085992332171
chr3 13692066 13692322 62.5930366621493
chr3 14166527 14166783 23.9365197138553
chr3 14167000 14167265 260.725387446094
chr3 14440047 14440303 34.5872017541655
chr3 14473713 14473969 25.0134909192191
chr3 14639784 14640105 338.648553057403
chr3 15140526 15140782 35.9669904380299
chr3 15476347 15476567 165.036123796475
chr3 15677555 15677811 30.1876395079354
chr3 15687569 15687825 41.5130118177335
chr3 15688437 15688693 54.8946065835655
chr3 15960568 15960824 44.2987338893443
chr3 16068478 16068734 34.6056194226882
chr3 16131673 16131929 30.237553604659
chr3 16145132 16145388 25.7565313811733
chr3 16215858 16216114 23.8478681409459
chr3 16223866 16224122 23.7318225005634
chr3 16467285 16467419 90.5804189118076
chr3 16490235 16490491 28.4159471872246
chr3 16811650 16811906 30.3866608615107
chr3 17783958 17784214 39.0119002438374
chr3 18853897 18854153 58.7191799469145
chr3 19190974 19191208 231.848320915858
chr3 19930816 19931072 29.9261582931676
chr3 21713834 21714090 27.4358679113022
chr3 23329905 23330003 80.350769710879
chr3 23710152 23710408 25.8803020885556
chr3 23727387 23727643 51.8075390329412
chr3 23754446 23754702 24.8592292035428
chr3 23793633 23793889 29.4406499973309
chr3 23804656 23804912 24.2250372298619
chr3 23958534 23958790 49.8589662550792
chr3 23959044 23959300 24.9856218609734
chr3 24035801 24036057 45.6807407587169
chr3 24076077 24076236 123.560729069145
chr3 24198017 24198273 42.3326384741672
chr3 24201939 24202223 371.277031865332
chr3 24237149 24237405 48.0170725283035
chr3 24238130 24238386 26.9943063518666
chr3 24241323 24241579 27.5290091085333
chr3 24262385 24262641 40.8956614246156
chr3 24262831 24263041 204.744259271165
chr3 24279646 24279902 27.3135605450031
chr3 24341395 24341651 38.9541357335885
chr3 24406721 24406977 30.3090177258601
chr3 25623804 25624060 23.7043880737773
chr3 27525728 27525984 26.1301373878616
chr3 27575398 27575654 32.3111765129584
chr3 28288899 28289155 42.1041845214078
chr3 28390448 28390547 98.9660466166111
chr3 29227763 29228019 30.0731399615043
chr3 29322339 29322595 27.7850297763931
chr3 29377003 29377259 49.5208262356995
chr3 29426144 29426400 28.8443845648424
chr3 29684588 29684844 28.6543910147147
chr3 29735474 29735730 31.5332426440828
chr3 29736359 29736615 36.9187544056067
chr3 29763342 29763598 64.4463756412588
chr3 30327536 30327792 25.4959730766103
chr3 30383847 30384103 37.0550900006371
chr3 30389135 30389391 34.9069023961243
chr3 30490429 30490685 27.1570640107459
chr3 30647975 30648231 25.6164595294436
chr3 30653461 30653717 30.0857085770711
chr3 33000931 33001187 25.0362700182019
chr3 33439974 33440230 44.9908477008705
chr3 33481901 33482157 27.2416678419627
chr3 33840004 33840260 28.4664529569807
chr3 34461397 34461653 30.5820757323931
chr3 35705962 35706218 24.1212874933152
chr3 35970676 35970932 31.6583311252323
chr3 36008612 36008868 37.102699356696
chr3 36263608 36263731 84.0274238369844
chr3 36339756 36340012 57.843497605503
chr3 36488683 36488829 115.857069304379
chr3 36797829 36798085 60.1188025726552
chr3 37499208 37499302 75.5077841634847
chr3 37504014 37504270 24.856554997619
chr3 37661852 37662021 95.7341006820547
chr3 37804156 37804412 45.2108106761574
chr3 37964227 37964483 27.3917320909945
chr3 38168094 38168350 49.0557843353226
chr3 38376234 38376415 112.211954822475
chr3 38438935 38439205 297.730892405632
chr3 38796717 38796928 168.073343540288
chr3 38847303 38847648 455.003951831643
chr3 38875829 38875896 68.6940979702707
chr3 39188540 39188796 33.2030507666684
chr3 39192470 39192726 25.6446997657356
chr3 39448164 39448420 33.7493817058731
chr3 39680902 39681158 33.6585108257217
chr3 39951681 39951937 35.2905596569271
chr3 40479516 40479677 118.301356822277
chr3 40498544 40498800 26.4082953614611
chr3 41240833 41241089 53.2061093058441
chr3 42054909 42055165 36.917756891254
chr3 42190597 42190876 401.941016125397
chr3 42341550 42341799 271.424216098656
chr3 42642068 42642324 27.8771988426878
chr3 42742946 42743254 310.368560690377
chr3 42814689 42814945 25.907680511005
chr3 43001870 43002092 157.827664111664
chr3 43487348 43487604 28.8696938884512
chr3 43671315 43671571 42.719610796738
chr3 43732882 43733138 57.2125476752656
chr3 43774299 43774555 27.5376345315187
chr3 43911671 43911927 23.7592968856812
chr3 43914446 43914702 25.4622732434784
chr3 44106796 44107052 25.8708851706935
chr3 44178011 44178222 210.934324349622
chr3 44574355 44574667 398.861670362272
chr3 44626293 44626549 23.7780777279158
chr3 44666288 44666544 28.9275683298695
chr3 44666699 44666955 39.3206849338534
chr3 44690017 44690273 38.0112304653455
chr3 44887178 44887434 39.747278415471
chr3 44931834 44932059 210.932449865371
chr3 44955432 44955688 43.7307896583067
chr3 45166029 45166285 31.0987595079472
chr3 45173984 45174240 26.7973482793706
chr3 45730667 45730923 32.2108917889111
chr3 46034254 46034510 32.8259265045129
chr3 46565596 46565852 44.1799888576775
chr3 46746797 46747054 188.500946818475
chr3 46784499 46784755 24.5837705819656
chr3 46977008 46977264 25.9537859470451
chr3 47517072 47517269 141.895268231715
chr3 47707266 47707522 27.1193091592107
chr3 47826359 47826615 44.2384048023259
chr3 47952343 47952599 25.5272593947323
chr3 48128985 48129241 35.3830182543113
chr3 48488062 48488318 27.2684195043232
chr3 48630158 48630414 32.5871082601503
chr3 48632949 48633205 27.963223896379
chr3 48699121 48699483 414.748268291513
chr3 48700377 48700446 96.7489580190499
chr3 48754501 48754757 23.9351934556531
chr3 49058799 49059055 35.6876083141972
chr3 49171040 49171296 32.0027270542948
chr3 49377391 49377647 30.4705566485502
chr3 49395788 49396044 25.206020616694
chr3 49591765 49591887 69.2448503983299
chr3 49592044 49592339 285.701344844461
chr3 49655896 49656152 63.4037749718042
chr3 49726883 49727139 43.721201554433
chr3 49727736 49727992 30.6048195522597
chr3 49823237 49823493 42.9395714176939
chr3 49905240 49905555 335.573803773184
chr3 50167990 50168140 107.208108244317
chr3 50201638 50201894 25.3827339325024
chr3 50202919 50203175 28.2572818500069
chr3 50273538 50273794 38.9324855228157
chr3 50365711 50365967 46.5934650275619
chr3 50442743 50443024 229.173476581269
chr3 50497307 50497563 44.107516508364
chr3 50543680 50543936 32.4228322723821
chr3 50563505 50563803 270.101150231923
chr3 50606767 50607023 32.2984045018048
chr3 51572537 51572793 45.9714718038514
chr3 51740770 51741035 348.75801214894
chr3 51963517 51963791 295.520666712768
chr3 51968225 51968385 104.110454558319
chr3 52029722 52029978 54.3431229338359
chr3 52080641 52080897 32.6505703145867
chr3 52087586 52087842 24.616632089018
chr3 52251188 52251444 36.1294288236019
chr3 52321647 52321903 24.2129705086193
chr3 52348672 52348752 76.5701025244683
chr3 52704898 52705154 25.712482641182
chr3 52719913 52720169 28.7344811204408
chr3 52805002 52805258 36.7134785985028
chr3 52812016 52812272 26.9811463274169
chr3 52888120 52888341 140.453685369836
chr3 53193095 53193351 36.424758226327
chr3 53289905 53290055 125.335929838335
chr3 53304131 53304387 30.7550937315589
chr3 53714148 53714404 26.3976369270684
chr3 53915993 53916249 32.0600417318184
chr3 54004766 54005022 31.4586139187131
chr3 54222285 54222493 160.035711723174
chr3 54925662 54925820 79.9373038841718
chr3 54929693 54929949 51.3422590040375
chr3 55034674 55034930 24.5997173025134
chr3 55194684 55194940 32.7390984693328
chr3 55673248 55673504 31.5051628796333
chr3 56528717 56529034 468.841578686938
chr3 57005354 57005610 44.4911098054105
chr3 57014881 57015137 29.4837852754808
chr3 57582245 57582501 28.4537602695627
chr3 57741816 57742072 27.6719641035015
chr3 57789360 57789616 35.0264572435369
chr3 57791535 57791771 326.426406462879
chr3 57955553 57955809 43.1050475987395
chr3 57960525 57960781 46.3287984248497
chr3 57969477 57969733 26.5058119357262
chr3 57994083 57994339 30.089857417469
chr3 58000021 58000277 57.1031871563363
chr3 58038080 58038336 26.1239105703499
chr3 58224098 58224354 24.3222742026823
chr3 58291787 58292043 25.1364833452232
chr3 58369674 58369930 28.9524342028978
chr3 58511949 58512205 28.3837527114019
chr3 58573792 58574085 314.604992179436
chr3 58733824 58734080 49.5057607146786
chr3 59171693 59171931 265.003588483462
chr3 59545369 59545625 49.483966245516
chr3 59894077 59894333 39.0887515612915
chr3 61301631 61301837 196.606756419817
chr3 61547162 61547418 27.565407833927
chr3 61788639 61788895 50.7639629810472
chr3 62304969 62305295 403.979248404455
chr3 62514976 62515237 346.636516347623
chr3 62573462 62573718 35.1865977826672
chr3 62861819 62862110 349.529895026974
chr3 63034798 63034875 53.2147109846576
chr3 63053751 63054022 371.994841597482
chr3 63329458 63329714 42.620901709075
chr3 63350256 63350468 176.595399409323
chr3 63350688 63350944 23.8348598234619
chr3 63597164 63597335 128.941669978626
chr3 63656323 63656579 29.6548320613057
chr3 63739308 63739551 332.103413659105
chr3 64172836 64173092 38.7313517376018
chr3 64173367 64173623 36.293743358404
chr3 64224762 64225018 27.3472728229877
chr3 64307452 64307708 27.3489262148382
chr3 64830304 64830560 40.7820806171479
chr3 65016594 65016850 25.7357329821073
chr3 65388362 65388618 23.7389328485082
chr3 65659210 65659383 104.341136380565
chr3 65858715 65858955 267.55984939964
chr3 65921501 65921614 84.9386072635824
chr3 65980879 65981135 47.9430778385871
chr3 66062815 66063071 36.3087501091635
chr3 66101595 66101851 29.5140228013196
chr3 66118824 66119080 35.2569102354589
chr3 66151453 66151655 126.168666444706
chr3 66494694 66494852 114.255322525401
chr3 67164276 67164558 468.86839481892
chr3 68355809 68355965 98.2708940003866
chr3 68968240 68968430 138.405192274455
chr3 69129396 69129652 39.571099362516
chr3 69133967 69134223 33.5950734600299
chr3 71553661 71553845 121.42957034142
chr3 71559763 71559911 93.3100129072702
chr3 71586351 71586607 40.1990603265758
chr3 71759406 71759534 88.4001414953931
chr3 72026741 72026997 35.5735097339856
chr3 72446854 72447044 140.126078209649
chr3 72541474 72541730 24.6186102673886
chr3 72710189 72710445 25.326314506714
chr3 73559999 73560255 38.6417967190595
chr3 73596191 73596447 46.2337399622617
chr3 73626951 73627207 73.7992203534977
chr3 73671258 73671514 43.0905105805437
chr3 73835720 73835976 38.7614616207595
chr3 75707752 75708008 42.4243671915175
chr3 78455024 78455144 75.017013271109
chr3 79068494 79068750 26.3005473756776
chr3 81793562 81793818 25.0073749427191
chr3 81848655 81848851 184.806353169136
chr3 82330460 82330636 130.450722493749
chr3 84995485 84995643 120.897768492527
chr3 85680278 85680534 34.9901182221375
chr3 87019672 87019928 25.5468610467869
chr3 93890811 93890902 76.1570701049714
chr3 97590725 97590881 104.599143444262
chr3 98153338 98153594 31.6598102552705
chr3 98240983 98241239 56.5745173767465
chr3 98620383 98620639 28.0914966816044
chr3 99281073 99281328 272.37074301325
chr3 99594875 99595131 40.6735725373667
chr3 99721672 99721928 27.2333505447269
chr3 99751202 99751458 28.079115173838
chr3 99979672 99979928 45.8077297317516
chr3 100253491 100253747 26.7191834877531
chr3 101232094 101232350 25.1773606464891
chr3 101405308 101405564 28.7194583495681
chr3 101568362 101568426 73.4287985607106
chr3 101659506 101659762 72.7991857420367
chr3 102184927 102184991 59.7683888868512
chr3 102698964 102699220 35.0603362851829
chr3 102914099 102914355 41.2154728386874
chr3 105085048 105085304 37.7792302595456
chr3 105588292 105588481 147.668610295035
chr3 106147547 106147803 30.3783888551809
chr3 106927085 106927341 25.5790096568427
chr3 107706167 107706423 28.6573612663245
chr3 108053617 108053873 51.6001666127518
chr3 109692675 109692881 242.382396440168
chr3 109789067 109789323 77.4006311436396
chr3 110062281 110062537 34.8419919024348
chr3 111040627 111040883 34.6164113252693
chr3 111070263 111070485 203.081449237607
chr3 111433200 111433505 324.206564164125
chr3 111434836 111435092 28.4492507008006
chr3 111642064 111642218 109.446558002661
chr3 111669959 111670215 36.314705954846
chr3 112110368 112110624 31.406281273851
chr3 112359860 112360116 30.2780297053958
chr3 112369427 112369683 26.5747353589174
chr3 112372432 112372688 29.2121841493963
chr3 112390787 112391043 31.0927990809579
chr3 112395696 112395952 28.0801286333297
chr3 112968158 112968414 35.9147657998814
chr3 113897686 113897928 269.214839069239
chr3 114139024 114139255 237.0284074286
chr3 114343733 114343989 32.9477521624956
chr3 115044441 115044771 404.034125356764
chr3 115205788 115206044 59.6649802168123
chr3 115318634 115318890 25.3138061761164
chr3 115342521 115342777 27.319207837531
chr3 115416221 115416477 50.3953433604036
chr3 115509686 115509942 30.1425082834166
chr3 115577936 115578112 129.325454049551
chr3 115604547 115604787 293.974823353426
chr3 115719186 115719442 28.9322218705415
chr3 116029214 116029470 27.3555936475611
chr3 116298736 116298980 288.737686531646
chr3 116649617 116649873 28.3211526037966
chr3 116957667 116957923 38.1754113374376
chr3 116971658 116971722 67.6401769061131
chr3 117041771 117042007 245.131963364977
chr3 117611489 117611745 39.6075777297793
chr3 117715475 117715668 156.306560210114
chr3 119028942 119029198 32.1290208098146
chr3 119084228 119084484 25.3345403074959
chr3 119182316 119182572 26.2926308320726
chr3 119379732 119379988 29.9411236277633
chr3 119781433 119781641 239.702261526003
chr3 119896060 119896316 28.7209189362307
chr3 120169575 120169831 26.6704875525446
chr3 120217829 120218085 26.4027356884384
chr3 120278580 120278836 27.6070005127688
chr3 120626909 120627222 351.165190523572
chr3 122282325 122282581 32.3610280766073
chr3 122637861 122638116 258.006133155437
chr3 122713876 122714132 33.3749367845562
chr3 123005179 123005510 437.690951400808
chr3 123068088 123068344 25.10032819907
chr3 123314420 123314502 63.3445079333437
chr3 123321227 123321483 26.1883241999051
chr3 123371207 123371463 73.3126848433745
chr3 123407246 123407502 27.1710399876819
chr3 123469606 123469862 35.832985179444
chr3 123492505 123492761 35.8971976176601
chr3 123499576 123499727 109.987874897677
chr3 123508786 123508868 77.1738295885802
chr3 123535502 123535758 27.5624096876986
chr3 123553611 123553867 35.3647338134414
chr3 123680072 123680328 35.5780970932837
chr3 123936427 123936726 403.803147424038
chr3 123991452 123991708 23.7693737908909
chr3 124034125 124034381 31.9345759697895
chr3 124147941 124148197 30.1281513979877
chr3 124278033 124278289 42.0836050944768
chr3 124449113 124449369 31.090294144322
chr3 124491065 124491321 41.6693725431852
chr3 124493213 124493469 23.843452728009
chr3 124556594 124556850 31.3291848594905
chr3 124579493 124579749 30.3297769536736
chr3 124685496 124685752 31.1948171018918
chr3 124705039 124705295 35.5971895056966
chr3 124821397 124821653 69.0931086013107
chr3 125094030 125094286 27.6380311853035
chr3 125682728 125682984 35.3328962005937
chr3 125733125 125733328 173.329908354326
chr3 125742377 125742527 117.234250201768
chr3 126577786 126578042 24.4812530179943
chr3 126843063 126843291 247.325041726652
chr3 126877715 126878009 340.977258186396
chr3 126881721 126881999 279.699731527765
chr3 126891971 126892227 27.8908242701007
chr3 126952278 126952540 293.665751720818
chr3 127039446 127039678 234.944307591707
chr3 127044221 127044477 61.5106798729595
chr3 127177573 127177847 238.665752334459
chr3 127347614 127347870 24.7012001907472
chr3 127348046 127348313 258.711647543496
chr3 127505292 127505548 35.8670310285795
chr3 127831305 127831561 25.4693310093445
chr3 127872114 127872370 24.3711627661081
chr3 127934203 127934459 39.0354512367206
chr3 128369528 128369784 27.4251501663804
chr3 129035003 129035259 28.2665364537109
chr3 129159151 129159407 25.8950613911679
chr3 129318514 129318770 50.3653847892424
chr3 129330971 129331227 28.3936985617297
chr3 129703048 129703293 236.145296218419
chr3 130947416 130947672 32.4402955379807
chr3 131068830 131069086 28.6935187227021
chr3 131153909 131154165 37.8287224961971
chr3 131221698 131221954 52.479369993651
chr3 131753828 131754172 420.500535394144
chr3 131854960 131855216 25.9966930003648
chr3 132562265 132562521 38.3539609085827
chr3 133260096 133260352 40.4717231196249
chr3 133288988 133289244 24.0623012262242
chr3 133538327 133538583 37.7306741153356
chr3 133660429 133660685 33.9621934618105
chr3 133662407 133662663 23.8092276545152
chr3 133727571 133727827 48.6337514293809
chr3 134033399 134033655 43.3240887177294
chr3 134045754 134046010 41.5675909958915
chr3 134047107 134047363 28.9526884441604
chr3 134076757 134077013 29.7315182191548
chr3 134083006 134083262 33.38208286719
chr3 134092551 134092807 53.2623107979047
chr3 134093188 134093444 53.9586058456674
chr3 134146244 134146500 26.0592931877394
chr3 134149059 134149315 32.1109161922649
chr3 134183043 134183299 33.6742172190951
chr3 134320046 134320258 108.076582768486
chr3 134364414 134364670 30.2340145770544
chr3 134383009 134383265 31.693752332429
chr3 134565942 134566169 193.093692428064
chr3 134623976 134624232 37.6465663376082
chr3 134825449 134825688 228.424222463288
chr3 134844111 134844370 270.813705134626
chr3 135471753 135472009 26.0438436324746
chr3 135915528 135915784 29.6223024211789
chr3 135969215 135969471 25.1433690701499
chr3 136062731 136062987 43.0725851950945
chr3 136538304 136538560 45.6270448214641
chr3 136538978 136539303 305.220707754882
chr3 137781549 137781805 24.8661630687388
chr3 137799919 137800175 25.0115580917495
chr3 137808069 137808325 24.1602548912078
chr3 137893586 137893842 33.4458700342698
chr3 137915999 137916283 362.556172323373
chr3 138552608 138552864 28.1298518101428
chr3 138553902 138554158 26.2671463767593
chr3 138569140 138569263 89.3459335056901
chr3 138999943 139000142 159.940984384798
chr3 139009027 139009283 40.1504208273264
chr3 139048304 139048471 152.955687229876
chr3 139516696 139516849 91.0759594424697
chr3 139925531 139925787 46.038917562209
chr3 141050607 141050863 27.2827302300957
chr3 141086106 141086362 39.6170928443292
chr3 141087137 141087393 31.5472321507777
chr3 141425747 141426003 39.2517492828156
chr3 141595502 141595758 24.0537943586125
chr3 142166881 142167137 39.3823112805416
chr3 142297586 142297842 40.2067870080759
chr3 142695509 142695765 25.6314817496562
chr3 142720284 142720540 46.8832880718295
chr3 142797760 142798016 25.6531913175115
chr3 143033640 143033896 29.8095235746863
chr3 147036801 147036951 88.7212416916381
chr3 147661427 147661683 26.7576402888384
chr3 148658906 148659027 85.6600943567461
chr3 148680423 148680654 304.250435959668
chr3 148804349 148804605 29.5688943119691
chr3 149057776 149058032 36.7617466697632
chr3 149060292 149060548 50.1974928704941
chr3 149071752 149072008 26.1118267670358
chr3 149104384 149104534 95.0164301657727
chr3 149139531 149139787 37.1881414115876
chr3 149294010 149294266 43.1530137142462
chr3 149470203 149470459 55.075408674213
chr3 149531767 149532025 289.052072545997
chr3 149732206 149732462 45.769444107444
chr3 149824716 149824972 36.211764811488
chr3 149955351 149955607 38.8518720360096
chr3 150187517 150187773 27.1748057634534
chr3 150264504 150264760 24.6285290495688
chr3 150690464 150690720 38.2885479017147
chr3 151022896 151023152 30.2000957885366
chr3 151161446 151161693 241.388635733687
chr3 151479442 151479698 30.404049086763
chr3 151984480 151984736 24.8804518758105
chr3 152014258 152014514 61.5934527519782
chr3 152879896 152880152 39.0276673080346
chr3 152939623 152939879 45.0496191224289
chr3 153088542 153088798 35.7630161323641
chr3 153271448 153271704 25.8772918923929
chr3 154138940 154139180 320.276613135565
chr3 154788723 154788979 30.8116780161964
chr3 154797998 154798254 24.975304503023
chr3 155109410 155109666 24.5114585459901
chr3 155588322 155588578 24.7546657621346
chr3 155925868 155926124 34.0764708241608
chr3 155959326 155959582 35.7634642473596
chr3 156049009 156049265 24.5367723495048
chr3 156392278 156392534 35.0433378908474
chr3 156839963 156840219 24.8086871870535
chr3 156846125 156846381 26.2006209886686
chr3 156877827 156878083 48.4071866887141
chr3 157077918 157078174 35.1548361690525
chr3 157135057 157135313 25.7408824475396
chr3 157310679 157310841 109.927326460624
chr3 157502875 157503131 39.6403479271318
chr3 157845703 157845959 33.9990552609833
chr3 158362174 158362430 31.1350828239071
chr3 158427503 158427759 25.2400187441441
chr3 158486988 158487244 32.3813613003595
chr3 158510617 158510873 33.1915411466758
chr3 158795682 158795938 25.0729427724392
chr3 158800338 158800594 25.3781786476965
chr3 158908125 158908381 29.6657098048639
chr3 158918065 158918321 29.9099440189295
chr3 158991487 158991740 355.185202931748
chr3 159557667 159557923 24.4018402347084
chr3 159851642 159851844 138.694930484093
chr3 159888853 159889109 39.2160173016526
chr3 159943780 159944036 62.6844499889215
chr3 160048917 160049173 24.281765802272
chr3 160472121 160472384 286.528154663356
chr3 160472765 160473021 50.5731530354678
chr3 160548726 160548895 116.44179508823
chr3 161348674 161348881 220.395483004819
chr3 167714375 167714631 23.8017257574762
chr3 167742430 167742686 27.0537979288562
chr3 167797892 167798148 32.8933401275459
chr3 167966507 167966763 26.1202619581147
chr3 170075224 170075480 31.2544624359217
chr3 170302319 170302671 372.916085797264
chr3 170303761 170303858 77.6172565766419
chr3 170321657 170321866 196.519997622731
chr3 170332599 170332673 77.1348465947754
chr3 170444406 170444662 34.1034854218622
chr3 170469406 170469662 24.4525151138683
chr3 170717689 170717945 46.3291916040556
chr3 170910298 170910554 32.7323555002152
chr3 171024533 171024789 33.0075491701083
chr3 171069811 171070067 26.790719107146
chr3 171094126 171094382 26.4592033409012
chr3 171178106 171178362 29.4048074032691
chr3 171757242 171757498 28.2740608118753
chr3 171760407 171760663 49.632387882142
chr3 171847765 171848021 24.199320567942
chr3 171871156 171871412 31.1580618576666
chr3 171887173 171887429 34.5642205392426
chr3 172167512 172167806 379.506208993748
chr3 172259123 172259379 25.854580730328
chr3 172376664 172376920 41.1199160720567
chr3 172428867 172429123 24.3614243251765
chr3 175058299 175058372 69.1639970492449
chr3 176843875 176844131 37.2246081062825
chr3 176905360 176905616 45.3018433052937
chr3 177063446 177063702 54.1413199633947
chr3 177075240 177075496 25.5195031134573
chr3 177077701 177077957 27.9274518477412
chr3 177239908 177240164 39.5169652191635
chr3 177552843 177553099 56.7604162990478
chr3 177888474 177888730 40.3085811574883
chr3 178157350 178157606 55.7996988282718
chr3 178402830 178402914 75.569272494162
chr3 179040592 179040848 26.9811128227428
chr3 179280671 179280927 24.00707589683
chr3 179754427 179754729 358.158633326069
chr3 180024482 180024738 40.1725089962769
chr3 181034373 181034559 172.05700858107
chr3 181785300 181785556 29.3066323904678
chr3 181959938 181960194 38.2316707541066
chr3 183016656 183016912 24.2639242609649
chr3 183602513 183602769 28.7100200906695
chr3 183623170 183623328 120.816998263162
chr3 183667543 183667799 69.9492513879981
chr3 183853017 183853273 45.7479281548314
chr3 183874196 183874452 24.971472836611
chr3 183958200 183958496 353.476100071991
chr3 183966551 183966807 31.8635167403751
chr3 183977655 183977908 204.596840282751
chr3 184037847 184038103 25.4306073603287
chr3 184251218 184251474 30.917005867339
chr3 184286703 184286959 41.2032567392786
chr3 184354673 184354929 24.7015754435843
chr3 185216688 185216944 40.4682033647789
chr3 185357229 185357485 26.548033582344
chr3 185655151 185655407 46.4526534304683
chr3 185655638 185655894 39.6723074060571
chr3 185739593 185739849 28.5775662121454
chr3 185742952 185743208 36.4789180997097
chr3 185821826 185822082 29.575801833365
chr3 185826700 185826956 31.2310678454037
chr3 186025514 186025700 172.418602427383
chr3 186229557 186229813 37.8679700124277
chr3 186500883 186501139 31.2553809359036
chr3 186501264 186501520 54.3610171711717
chr3 186549715 186549866 87.4389010404039
chr3 187387461 187387792 423.384454511259
chr3 187387927 187388144 131.801586398075
chr3 187463104 187463360 36.9440937593322
chr3 187562575 187562831 27.8758356228495
chr3 187606950 187607206 35.9976018055397
chr3 187779030 187779286 23.7708514564332
chr3 187959046 187959199 104.701369951279
chr3 187980772 187981028 25.7512688916458
chr3 187988274 187988530 26.9656487272236
chr3 188004005 188004261 36.385595910403
chr3 188012911 188013167 26.8956919372383
chr3 188285907 188286163 36.2918101808179
chr3 188296808 188297064 63.1944781700717
chr3 188367220 188367476 29.2418396555927
chr3 188399604 188399860 32.6730323112742
chr3 188581850 188582106 24.074299304524
chr3 188597517 188597773 28.7268774496524
chr3 188665831 188666087 26.2839135841952
chr3 188850230 188850486 33.1278852965678
chr3 189664201 189664457 47.517378061432
chr3 189682481 189682737 23.754070365486
chr3 189834670 189834878 182.860392815434
chr3 190251464 190251720 25.2638193639351
chr3 190284161 190284417 38.9778702546019
chr3 190558055 190558239 158.779972224541
chr3 191046964 191047220 30.4901232114681
chr3 191275191 191275447 30.0176219073926
chr3 191359607 191359863 52.1571098977735
chr3 191905352 191905608 55.54817663595
chr3 192231806 192232080 262.486001747649
chr3 192445188 192445403 168.413497887734
chr3 192536787 192537043 27.453376687905
chr3 192569700 192569956 47.5888083904412
chr3 192597577 192597833 40.0369157111568
chr3 192607021 192607277 25.1270391906307
chr3 192617428 192617684 25.5535357504498
chr3 193072260 193072516 44.456842268346
chr3 193310853 193311109 56.3087658349579
chr3 193450301 193450557 24.7116277595871
chr3 193581902 193582014 80.8898347051541
chr3 193853841 193854086 234.825360302625
chr3 194085746 194086002 38.6749259956899
chr3 194314192 194314448 45.1743789710842
chr3 194406491 194406747 46.5159030911017
chr3 194470596 194470852 43.6320905297505
chr3 194715345 194715601 34.7556371504152
chr3 195081062 195081318 60.9076224504878
chr3 195269907 195270163 25.0537287625755
chr3 195273062 195273159 76.398909018664
chr3 195623638 195623894 29.8030739359921
chr3 195807893 195808088 137.446120537995
chr3 195808780 195808905 76.8784727838703
chr3 195926294 195926550 25.1933942904768
chr3 196014618 196014874 37.3376144617446
chr3 196158168 196158424 29.7880314935014
chr3 196669197 196669453 47.0471274825742
chr3 197281901 197282157 24.0674250070924
chr3 197525696 197525952 41.6766974795897
chr3 197619109 197619365 30.0021745608311
chr4 569112 569384 296.073294288383
chr4 699588 699844 26.3716363607145
chr4 819346 819638 279.766305827537
chr4 1037457 1037713 41.5937360404151
chr4 1126889 1127145 23.9390603844564
chr4 1341458 1341714 26.796623050443
chr4 1404209 1404616 465.864725054393
chr4 2010534 2010790 37.6857933591106
chr4 2011242 2011498 45.7793783614021
chr4 2179585 2179650 64.9904438932164
chr4 2414992 2415072 74.1995952288495
chr4 3064229 3064485 31.9940492183087
chr4 3198748 3199004 28.0987956034222
chr4 3248163 3248419 29.7866594140749
chr4 3793736 3793992 63.3773566726189
chr4 3870206 3870333 88.7174384897566
chr4 4249865 4250121 29.3430437849465
chr4 4543684 4543940 27.4226995204766
chr4 5221871 5222019 114.013405981361
chr4 5363837 5363987 91.5639810978457
chr4 5877307 5877563 58.9809063048167
chr4 5883141 5883397 53.924732269503
chr4 5892871 5893108 203.523898806812
chr4 6227180 6227400 179.008996049627
chr4 6272583 6272839 33.3302828475584
chr4 6364709 6364971 230.91856790958
chr4 6548359 6548659 426.627341808973
chr4 6642329 6642585 30.513957844784
chr4 6643711 6643967 67.454637377668
chr4 6785190 6785446 24.1673354700888
chr4 6911104 6911360 24.0142849495622
chr4 7103758 7104014 27.8266890915834
chr4 7295483 7295739 41.8670909460993
chr4 7559290 7559546 24.9821775590348
chr4 7583255 7583557 356.671960222205
chr4 7651749 7652005 41.8420292156205
chr4 7657472 7657728 41.2831197369073
chr4 7738711 7738968 181.213739211246
chr4 7830093 7830349 37.6657183850014
chr4 7844399 7844572 96.8555059203392
chr4 7846421 7846677 35.5612446206415
chr4 7877855 7878111 41.4294365831978
chr4 7905825 7906081 59.0147764725885
chr4 7958118 7958374 23.8182404217593
chr4 7971392 7971648 30.2750182431047
chr4 8004667 8004923 48.0837725683879
chr4 8042485 8042613 96.0688614867961
chr4 8162414 8162574 115.601048068033
chr4 8216779 8217035 43.582219701081
chr4 8308980 8309236 28.876396571128
chr4 8582317 8582597 345.401257170347
chr4 8596256 8596512 26.7116627853403
chr4 10118664 10118920 26.1617655322384
chr4 13485454 13485533 71.44635930909
chr4 13561150 13561406 33.2449641376847
chr4 13629248 13629504 40.0474172895498
chr4 13922606 13922862 33.8663735913852
chr4 14027024 14027166 91.5209635800425
chr4 14197812 14198072 397.359963361115
chr4 14416880 14417045 118.66001650604
chr4 14651829 14652085 26.5293798737648
chr4 15002807 15003063 56.4431180118986
chr4 15565584 15565769 118.207274141807
chr4 15696937 15697193 34.3581073292034
chr4 15923020 15923276 27.621322034131
chr4 16876604 16876860 38.2138350572757
chr4 16877183 16877439 28.7775540924002
chr4 17324216 17324472 57.8445794230965
chr4 17616284 17616540 24.5302433951814
chr4 19330763 19331019 35.1980734793482
chr4 19402548 19402651 65.896681512934
chr4 19534196 19534362 102.621292146578
chr4 20253454 20253710 33.810977446469
chr4 20366645 20366901 50.4703519878376
chr4 20475846 20476069 289.761209286668
chr4 20880552 20880695 98.8231718996441
chr4 21309444 21309700 25.3406476933741
chr4 21478464 21478700 267.259096133791
chr4 21920644 21920900 29.5115852406901
chr4 22005579 22005809 225.465677848287
chr4 22180753 22181009 23.8753534363509
chr4 22307784 22308040 24.864035174898
chr4 23890774 23890917 88.8846779180554
chr4 24690140 24690396 30.642297210719
chr4 24770951 24771207 33.9999664202641
chr4 24893959 24894215 43.1554333703032
chr4 25314248 25314504 31.7095848291831
chr4 25349148 25349404 34.5922771953682
chr4 25353756 25354012 41.6349747123294
chr4 25388622 25388878 32.5307820778554
chr4 25401263 25401373 64.4244713404484
chr4 25822929 25823185 34.6203143011711
chr4 25840308 25840395 62.791293733552
chr4 25910072 25910328 26.4024393401004
chr4 26085594 26085850 37.7061876432463
chr4 26117711 26117967 26.0471676119805
chr4 26118683 26118939 27.7508185692014
chr4 26199071 26199327 53.9366759661051
chr4 26213830 26214086 24.4048945642117
chr4 26585510 26585766 47.4262361962969
chr4 27114280 27114536 32.7727305757396
chr4 27119122 27119378 46.990976644894
chr4 27280310 27280553 297.599694589072
chr4 32849209 32849359 106.501038519537
chr4 37270064 37270226 114.514993710399
chr4 37587898 37588154 54.8546273765712
chr4 37649820 37650076 26.8524018258698
chr4 37695501 37695701 150.397014966343
chr4 38163970 38164226 23.7389330353784
chr4 38668782 38669038 31.6839522502764
chr4 38672227 38672483 32.7243580602646
chr4 39528880 39529136 26.2715568421325
chr4 40123203 40123459 26.8296738243213
chr4 40336123 40336379 37.9695315868104
chr4 40385783 40385948 104.128623376186
chr4 41145377 41145633 24.8771460318634
chr4 41162005 41162261 25.1487156029202
chr4 41258846 41259102 44.7506574641446
chr4 44353244 44353331 56.5689183032897
chr4 46018374 46018630 44.3414160005468
chr4 47916405 47916661 24.9878958524629
chr4 47929050 47929306 54.7647943442528
chr4 48254404 48254660 30.5840059024408
chr4 48655802 48656058 23.7763660327416
chr4 48911691 48911947 27.8191529435161
chr4 54232118 54232374 24.0546040205601
chr4 54243789 54244045 25.8400122972958
chr4 54515587 54515843 34.4972105744201
chr4 54554393 54554649 47.6429012945152
chr4 54728407 54728663 28.3783983929099
chr4 55031652 55031908 25.9505514690205
chr4 55063617 55063873 28.4945377724128
chr4 55391895 55392151 27.2729079773087
chr4 55433638 55433754 69.7116107808139
chr4 56989844 56989956 85.9480709246274
chr4 57774364 57774636 178.540691556848
chr4 57774749 57775032 222.598345173023
chr4 57775202 57775458 37.1289998837615
chr4 57821337 57821562 251.164085756871
chr4 57844787 57845043 24.5773789120096
chr4 58303878 58304134 28.2491243468235
chr4 61590466 61590722 69.7619388258467
chr4 64735161 64735417 24.7284835617623
chr4 69170549 69170744 162.799582096895
chr4 70683856 70684112 37.7448679094607
chr4 71367556 71367812 33.1866564020845
chr4 71705434 71705690 29.4617093343227
chr4 72680256 72680453 129.845387762788
chr4 73433542 73433798 24.9945902809565
chr4 73837365 73837621 24.9822440560494
chr4 74283762 74283897 81.6573475853584
chr4 74530266 74530522 42.1713344674442
chr4 74570288 74570544 31.3277470280138
chr4 74683114 74683370 47.6071999609708
chr4 74880099 74880355 52.3337809753647
chr4 75803607 75803863 40.6882963529743
chr4 76066489 76066619 73.8807774045428
chr4 76911957 76912213 35.2652375102403
chr4 77069478 77069734 39.2263163908088
chr4 77109821 77110077 29.5739093592373
chr4 77638652 77638908 43.5358798726103
chr4 77870770 77871026 36.952621328519
chr4 77906138 77906394 37.9861692739933
chr4 77908324 77908580 32.2428667741543
chr4 78371228 78371484 29.086198909608
chr4 78617014 78617270 39.3184969911357
chr4 78783845 78784101 69.0825920820235
chr4 79076198 79076454 48.1620406851765
chr4 79215022 79215278 29.2146715260086
chr4 79527245 79527501 36.1345957999823
chr4 79543736 79543992 23.9704554965854
chr4 80062805 80062969 119.096938862946
chr4 81019028 81019284 36.3045082424437
chr4 81159181 81159437 43.9202812939588
chr4 81164461 81164717 34.4087265971461
chr4 81164966 81165050 60.2952244318849
chr4 81168206 81168462 48.7420420811845
chr4 81227171 81227427 25.4442953659568
chr4 81256988 81257244 65.383229915721
chr4 81767430 81767686 51.9384222641617
chr4 82157456 82157529 67.8786357357223
chr4 82938936 82939142 179.898617723191
chr4 83295505 83295761 56.1792571042892
chr4 83675988 83676244 59.2468302643538
chr4 83956247 83956503 24.973673938927
chr4 84205555 84205691 75.7736749663083
chr4 84377061 84377317 40.1197441156855
chr4 85811520 85811776 24.9721325861801
chr4 87154759 87155015 28.0645779970914
chr4 87240681 87240797 72.2419943051396
chr4 87260251 87260507 28.4685995694757
chr4 87927850 87928106 59.2880206870261
chr4 87987824 87988084 347.51542323484
chr4 88015096 88015352 35.6428019075974
chr4 89444782 89445038 42.4987980794709
chr4 89537541 89537797 24.0090477843396
chr4 89580520 89580776 25.5284758064375
chr4 89583266 89583522 60.660548198048
chr4 89686991 89687248 338.99850621962
chr4 89733644 89733900 29.1669283746129
chr4 91058803 91058976 126.141303549186
chr4 95499407 95499663 29.264243338546
chr4 95524616 95524849 265.76477710025
chr4 95971124 95971213 62.7379268211459
chr4 96316140 96316330 159.920111662273
chr4 96437842 96438098 25.7599365992466
chr4 96511868 96512124 47.0252276822484
chr4 96810922 96811087 115.192211270838
chr4 97237101 97237290 140.905346670385
chr4 99437274 99437530 30.2020271503606
chr4 99538981 99539237 26.2814636587339
chr4 100871248 100871504 24.0673378782117
chr4 100945091 100945201 74.1156030624531
chr4 102192762 102192996 211.645642124797
chr4 102253739 102253855 72.5631540765893
chr4 102898310 102898566 23.7382729087039
chr4 103058488 103058654 130.139612931133
chr4 103060355 103060611 24.0904595375754
chr4 103139038 103139199 107.366190674226
chr4 103748665 103748921 33.9902005391407
chr4 103749420 103749676 33.902941918225
chr4 103923784 103924011 261.778393440952
chr4 105584172 105584428 25.3790489778242
chr4 105649687 105649943 25.8242586233903
chr4 105958236 105958492 61.6559110105437
chr4 106009364 106009620 46.003268293028
chr4 106629746 106630002 65.3737709725302
chr4 106864469 106864725 39.321397259544
chr4 107956552 107956808 47.0790169945641
chr4 108134603 108134859 27.9963314062997
chr4 108640823 108641079 29.8761585676897
chr4 108977034 108977290 25.1464482968753
chr4 109541709 109541965 35.1187849183822
chr4 109621572 109621828 25.3123042159013
chr4 109782592 109782806 205.483798129133
chr4 110837243 110837499 36.9756104361818
chr4 112866284 112866463 153.740062999855
chr4 113558548 113558804 27.4851874191147
chr4 113626791 113626956 128.535423343924
chr4 113831653 113831909 24.9957938907238
chr4 114102510 114102766 42.3805500759872
chr4 114898592 114898848 38.8928307544073
chr4 114998859 114999115 29.3172834913576
chr4 115294740 115294996 33.5958474269917
chr4 116632819 116632999 142.726573384805
chr4 119199813 119200069 37.8808634279219
chr4 119273984 119274240 24.3744014795705
chr4 119546338 119546594 31.8718545097255
chr4 119590404 119590657 201.588720235402
chr4 119809905 119810161 49.590298025226
chr4 120133359 120133615 25.651647857002
chr4 120987820 120988076 32.332686212214
chr4 121551696 121551880 148.400404848305
chr4 122028721 122028977 33.10479462585
chr4 122589444 122589700 34.3332231458185
chr4 122618305 122618567 236.535474536426
chr4 122632764 122633020 40.4898204118711
chr4 122706170 122706426 23.6819521242798
chr4 123063899 123064155 45.7723459973694
chr4 123704569 123704825 45.5954933746542
chr4 123747871 123748127 24.6555254644747
chr4 123759261 123759517 48.4075788667373
chr4 123819638 123819894 23.7014972379516
chr4 123843187 123843443 27.476156321633
chr4 123844085 123844341 27.0881135261119
chr4 124339689 124339945 29.0341016173007
chr4 124396078 124396251 141.749796538682
chr4 124814269 124814525 25.9248517586722
chr4 125634249 125634505 31.3421157318712
chr4 126758059 126758315 42.9276036659554
chr4 126973223 126973479 27.7167199315251
chr4 127771537 127771793 39.6362231970557
chr4 128422274 128422530 26.7117908709248
chr4 128982353 128982609 25.1965983809291
chr4 129254564 129254746 125.370489448144
chr4 129259855 129260111 43.3294940768426
chr4 129308178 129308434 29.5512254736459
chr4 129439017 129439273 39.3586148697324
chr4 129522557 129522813 35.1625290081569
chr4 129733193 129733449 24.4129562160048
chr4 130136374 130136630 26.3455183526913
chr4 135427677 135427933 29.6122155449847
chr4 136653684 136653940 41.2610822385749
chr4 139935713 139935969 34.7574853768473
chr4 139936860 139937116 37.3818015874193
chr4 140005362 140005618 24.8905853841515
chr4 140715808 140716064 26.6204649843659
chr4 140840666 140840922 26.499689275441
chr4 141158827 141159083 42.9143212596296
chr4 142558080 142558336 26.1898421969363
chr4 143738690 143738946 34.0036960651372
chr4 144215523 144215779 36.5603527290905
chr4 147162686 147162942 41.2196719817908
chr4 147182413 147182669 23.7842746730901
chr4 147289392 147289648 29.153611085795
chr4 147558048 147558388 461.298070546093
chr4 147565057 147565314 284.024734558378
chr4 148499238 148499494 28.2187587647248
chr4 148554386 148554642 25.3837173377026
chr4 148605326 148605582 25.8619179363137
chr4 148675146 148675402 29.4345961254942
chr4 149128315 149128548 215.524366908014
chr4 152020720 152020976 46.897308733503
chr4 152682063 152682319 26.1457321252961
chr4 153087819 153088033 127.232362703943
chr4 153701096 153701352 24.5499474451101
chr4 153904457 153904680 143.480848713825
chr4 154065124 154065380 25.1869155049862
chr4 154155306 154155562 27.7528988432303
chr4 154386773 154386892 87.1729191196749
chr4 154407440 154407696 31.2700192733752
chr4 157468629 157468885 25.0217234144791
chr4 157692595 157692792 139.242121664635
chr4 157867671 157867927 34.9629457181039
chr4 157897367 157897623 30.1715915032273
chr4 157898623 157898879 32.8275824803909
chr4 157920427 157920683 25.5416996402183
chr4 158141382 158141724 379.641537359703
chr4 159024063 159024319 24.9899215674502
chr4 159082882 159083138 23.9503660907567
chr4 159097703 159097959 40.569234342118
chr4 159644546 159644802 24.99497278708
chr4 159684694 159684950 54.4874422287649
chr4 159722875 159723131 35.0196077185731
chr4 159731939 159732195 35.8425758075266
chr4 159745712 159745968 25.4477582260029
chr4 159917894 159918150 51.2292435957449
chr4 160311892 160312148 24.5447485725114
chr4 163084984 163085245 307.626644686503
chr4 165317645 165317901 49.1788926348464
chr4 166128028 166128284 56.8267345397971
chr4 166675853 166676109 31.2681046001032
chr4 167000202 167000417 230.501843497933
chr4 169508867 169509123 43.303738363615
chr4 169552000 169552256 30.4800097896375
chr4 169555569 169555825 27.6710730211247
chr4 170146635 170146891 29.3127369486247
chr4 170159642 170159898 24.5683959111428
chr4 170716904 170717160 27.3834195740626
chr4 170744906 170745202 330.699700418088
chr4 174114035 174114207 122.674379497289
chr4 174133183 174133248 77.1738816361236
chr4 174173527 174173774 253.843594789681
chr4 174255337 174255593 59.7267138368562
chr4 174291980 174292236 76.6815427171067
chr4 174409882 174410138 39.0644362025756
chr4 174430615 174430871 25.5055232808258
chr4 174443741 174443997 31.9368107067216
chr4 174451221 174451477 48.8382027484029
chr4 174458032 174458288 28.884921732646
chr4 174931014 174931270 25.4000904091155
chr4 175041581 175041837 41.9657883251407
chr4 175058967 175059128 98.284630155178
chr4 175120008 175120264 38.7707077658063
chr4 175395674 175395845 101.504133839084
chr4 175749960 175750236 323.403684102421
chr4 176987093 176987311 151.841604970705
chr4 177116760 177117016 25.2096208050621
chr4 177191885 177192141 40.7950556307817
chr4 177589557 177589723 144.687268435546
chr4 177656572 177656817 203.411675905727
chr4 177674317 177674573 31.5630736204849
chr4 177676305 177676424 85.9218576162629
chr4 177711249 177711505 24.2724338080862
chr4 177805371 177805627 31.6449079900004
chr4 177909381 177909637 26.5947550272239
chr4 179260982 179261238 29.8701099475946
chr4 179337086 179337342 61.4447507588715
chr4 180017068 180017279 237.48104726767
chr4 180018995 180019197 217.975863715979
chr4 181156003 181156081 71.3021755493653
chr4 182614747 182615003 35.0690352099151
chr4 182871636 182871848 187.508765543021
chr4 183211131 183211212 69.7080052641327
chr4 184121685 184121941 31.6693669133658
chr4 184328346 184328602 26.8916060722359
chr4 184365406 184365662 25.0057449798864
chr4 185609672 185609928 23.9247814893505
chr4 185654391 185654647 23.9168907374867
chr4 185655276 185655532 24.4793186302567
chr4 185718088 185718344 28.6972850209569
chr4 185729994 185730060 67.7227835167552
chr4 186033307 186033551 233.856784178043
chr4 186317060 186317266 141.873808695438
chr4 186439298 186439554 45.6009525395891
chr4 187112538 187112794 28.7889392958005
chr4 189064925 189065181 37.9176783238126
chr4 189338428 189338593 142.04472422544
chr4 190861810 190862066 65.4438824871766
chr5 57158 57423 237.176060653301
chr5 90699 90955 43.1355220433455
chr5 443131 443387 42.0341337039334
chr5 1247008 1247305 292.244083595033
chr5 1409498 1409772 255.964338102279
chr5 1522146 1522402 24.0231612272893
chr5 1633998 1634254 26.6793488043065
chr5 1669588 1669844 34.5433065285678
chr5 1879802 1880058 28.6965891898951
chr5 5071745 5072001 47.1140798311148
chr5 5344863 5344987 78.6671985217056
chr5 6328371 6328543 116.827488267255
chr5 6686985 6687220 241.842705874625
chr5 7010785 7011041 48.5739129712328
chr5 7094857 7095038 136.061239194892
chr5 7530120 7530376 55.4127674226611
chr5 8316827 8316961 78.9206407718677
chr5 8829488 8829744 39.5839687385924
chr5 8958866 8958946 61.6229022521972
chr5 9060071 9060327 24.4628523439732
chr5 9198621 9198837 180.285440692395
chr5 9244614 9244870 51.1722170224295
chr5 10251008 10251264 37.707300884979
chr5 10551585 10551841 42.1785336109684
chr5 10649968 10650208 246.57730718993
chr5 13554057 13554346 333.518076469321
chr5 13649019 13649200 165.137678653553
chr5 13866995 13867245 356.813178574502
chr5 14400322 14400578 35.0289043904973
chr5 14406641 14406902 306.35237243542
chr5 14440794 14441050 40.3000073930624
chr5 14445204 14445460 27.799094209999
chr5 14449334 14449590 23.7058943646939
chr5 14628541 14628800 351.814132136481
chr5 14831102 14831358 30.6465649584343
chr5 15734244 15734500 54.7451731107669
chr5 15774828 15775045 219.445503039948
chr5 15844479 15844657 127.106590860899
chr5 15930051 15930307 35.6415665067764
chr5 16178934 16179223 329.224949846765
chr5 16834233 16834417 128.071441126686
chr5 17249457 17249713 26.1396465468599
chr5 18394326 18394582 37.6957393919031
chr5 20347516 20347772 23.7709537544854
chr5 29964198 29964351 102.038720663251
chr5 30216975 30217231 52.5667424991039
chr5 30809208 30809406 152.958905597385
chr5 31165891 31166147 38.189193847735
chr5 32224180 32224436 49.0626815892358
chr5 32231987 32232243 29.9548673939514
chr5 32391214 32391337 87.2900720640193
chr5 32506975 32507231 26.7563846804332
chr5 32523727 32523983 60.5490610530205
chr5 32585540 32585796 34.8932265889082
chr5 32600260 32600516 43.8336890144042
chr5 32627402 32627658 48.4760440181234
chr5 32764227 32764336 82.2229382598503
chr5 33049985 33050241 26.6805336578567
chr5 33321185 33321441 24.9404317042264
chr5 33934893 33935149 48.5640007030327
chr5 33936052 33936349 384.357609784987
chr5 34007951 34008207 32.192019317954
chr5 34008296 34008552 25.4129995538202
chr5 34552913 34553161 200.743462653623
chr5 34656277 34656533 35.6438889166876
chr5 34657718 34657974 56.2195172653782
chr5 34915536 34915792 29.7952756078791
chr5 36502734 36502990 25.623291407664
chr5 36876640 36876896 25.572460376935
chr5 37668667 37668923 29.1046240560369
chr5 37721507 37721690 139.92776277994
chr5 37740862 37741118 23.9919544306911
chr5 37771374 37771630 30.7635385577787
chr5 37771801 37772057 27.4872431218235
chr5 38211204 38211354 90.8621639024378
chr5 38318059 38318315 46.6870458728957
chr5 38464367 38464623 25.863696262992
chr5 38468350 38468606 27.4957833086989
chr5 38867438 38867694 27.6741811398601
chr5 38872029 38872285 39.1378891718473
chr5 38921342 38921594 298.27186713232
chr5 38922282 38922538 39.4745085023749
chr5 39501576 39501832 28.2914810151267
chr5 40478340 40478596 32.387095518981
chr5 40835209 40835465 33.3398319154482
chr5 41414781 41415037 29.2569574223512
chr5 41518128 41518308 168.200200383859
chr5 41636814 41637070 40.4298260832353
chr5 43008697 43008953 23.9761352044758
chr5 43065035 43065291 30.8254201182849
chr5 43120788 43121044 25.2110318842768
chr5 43190918 43191173 297.814908830032
chr5 45694433 45694650 218.837073704834
chr5 45696311 45696567 68.5110545271758
chr5 50598287 50598543 25.9850333268638
chr5 50679164 50679420 31.0891555944547
chr5 50761042 50761298 26.704542169001
chr5 51981547 51981767 206.501224102874
chr5 52189786 52190042 30.4656511186474
chr5 52639016 52639272 28.701660190441
chr5 52786619 52786875 28.0578389552504
chr5 52856343 52856599 36.956699754858
chr5 52912848 52913094 239.813717761431
chr5 53220411 53220667 55.9487874989246
chr5 53625923 53626179 32.2834066111535
chr5 53813115 53813371 27.5495274698231
chr5 54081800 54082056 33.3330734669815
chr5 54151077 54151333 57.1980005024071
chr5 54455880 54456136 31.0084510880064
chr5 55161746 55162004 206.814105668918
chr5 55164711 55164967 23.9664401787998
chr5 55193792 55194048 24.645777037153
chr5 55419678 55419934 24.9337897670353
chr5 55574339 55574595 36.8661661168303
chr5 55606673 55606929 25.7904383357432
chr5 56205816 56206072 28.9168254554771
chr5 56655105 56655361 37.7231265110993
chr5 56682853 56683078 254.132391578267
chr5 56730124 56730380 25.4168054737224
chr5 56737422 56737678 42.5705250590159
chr5 56790509 56790765 43.8682791438121
chr5 56797564 56797820 46.1633596822965
chr5 56988974 56989230 38.6803172093509
chr5 57112160 57112265 77.1604975415841
chr5 57133471 57133727 24.7328398324167
chr5 57185386 57185642 37.2430427401309
chr5 57498150 57498406 32.2935610273778
chr5 57755832 57755916 65.1865173009076
chr5 57878723 57879071 324.4448096754
chr5 57937455 57937711 27.8541173311896
chr5 58423100 58423238 96.4752997377247
chr5 58423549 58423805 25.995823436586
chr5 58936331 58936587 35.3008716013811
chr5 59187830 59188086 23.8197456661237
chr5 59189339 59189595 37.0683533481828
chr5 59189742 59190061 327.647397211619
chr5 60597614 60597870 41.6985471650753
chr5 60628022 60628135 95.8255803069663
chr5 60704463 60704719 39.2368604344052
chr5 60746030 60746286 29.1423921324144
chr5 60746836 60747092 32.5351032112082
chr5 61073207 61073463 23.8138218844729
chr5 61708501 61708757 25.782883948671
chr5 62697345 62697601 39.1286566685114
chr5 63257703 63257959 51.9345361187146
chr5 63258956 63259242 436.848851180442
chr5 64368739 64368858 87.3383387222472
chr5 64494668 64494924 25.6690747692761
chr5 64920707 64920963 36.3593799703283
chr5 65084158 65084414 24.1853174221234
chr5 66092557 66092813 50.4977101782665
chr5 66597419 66597675 33.1278061584563
chr5 67850868 67851136 276.590002583356
chr5 67979669 67979918 187.971075357467
chr5 68462902 68463158 23.854609781687
chr5 71015004 71015284 169.043533596398
chr5 71015357 71015698 317.412711973368
chr5 71038994 71039250 31.7017692167426
chr5 71359106 71359406 355.352845014918
chr5 71363540 71363796 33.6974548374945
chr5 71404631 71404887 56.4880564585489
chr5 71418570 71418826 26.5051341918057
chr5 71462451 71462707 28.8034631297798
chr5 71463767 71463969 159.234925002185
chr5 71475223 71475479 29.9757312195528
chr5 71487323 71487579 54.9343795246514
chr5 71544258 71544514 29.8082767279836
chr5 71664470 71664726 31.0201706615305
chr5 72112375 72112631 40.0347452931746
chr5 72143854 72144110 41.2910607963988
chr5 72427598 72427854 28.5704970170369
chr5 72617667 72617923 26.9324857492467
chr5 72640833 72640929 61.7226440846417
chr5 72666523 72666779 54.7375443803827
chr5 72669748 72670004 39.9955284548837
chr5 72690541 72690606 67.0634635683934
chr5 72744343 72744599 28.984243359905
chr5 73650836 73651092 26.7606045860868
chr5 73686710 73686847 93.2274482651332
chr5 73839386 73839642 27.774942459376
chr5 73955054 73955310 52.411454496506
chr5 74058473 74058729 26.9966312349564
chr5 74215001 74215099 80.1722591183672
chr5 75337806 75337983 131.22914202337
chr5 75399951 75400196 326.798715979199
chr5 76110117 76110373 40.1535227976361
chr5 76126977 76127233 24.2602736137623
chr5 76931511 76931759 291.188798487681
chr5 77071845 77072101 24.6224891169377
chr5 77189333 77189589 27.6327595190942
chr5 77216529 77216785 59.0436485313819
chr5 77241795 77241956 127.237157783721
chr5 77800794 77801050 43.946923105688
chr5 77814346 77814602 31.5169147640432
chr5 77906132 77906388 33.1495482056762
chr5 79420415 79420671 38.1212751007437
chr5 80166389 80166645 31.5957094608446
chr5 80216940 80217161 172.742390076192
chr5 81047176 81047275 69.6880842691331
chr5 81147711 81147967 51.6791881929361
chr5 81574015 81574271 35.1184613653466
chr5 81684746 81685002 29.3078071822536
chr5 82391135 82391221 76.7248881753271
chr5 82391792 82392048 35.9490144427508
chr5 82577598 82577854 29.2888436326436
chr5 82769227 82769483 28.9612359800254
chr5 82834723 82834882 101.765623206587
chr5 85913633 85913889 31.2225174907523
chr5 85922120 85922247 82.9537252401944
chr5 86212903 86213153 310.223016797418
chr5 87748719 87748927 188.288232764481
chr5 89174279 89174358 63.0170659854852
chr5 89705784 89706040 27.4371565934103
chr5 90005294 90005406 84.0437571310838
chr5 90278977 90279233 26.3520413688496
chr5 90508638 90508894 25.2847920700357
chr5 90576277 90576533 33.682213791791
chr5 90602406 90602662 25.1011679152418
chr5 90610131 90610387 40.6773001914607
chr5 90647030 90647286 37.3631662056372
chr5 90675797 90676053 24.7551191267643
chr5 90677549 90677805 24.7880062846684
chr5 90678984 90679240 66.2083531398782
chr5 92582071 92582327 36.9761519780887
chr5 92943361 92943617 27.4070661091459
chr5 92948293 92948538 247.638382564759
chr5 93013112 93013368 25.8837309541244
chr5 93576306 93576562 30.2130718996156
chr5 94138241 94138455 216.524008745948
chr5 95048150 95048406 28.6363172417909
chr5 95197096 95197352 23.8557362762069
chr5 95236168 95236424 27.6324974187546
chr5 95448457 95448713 43.840029362757
chr5 95590808 95591064 30.6640212305718
chr5 95720112 95720368 27.6470889080344
chr5 95763609 95763849 279.863559297749
chr5 95769866 95770221 404.683402973285
chr5 95819633 95819921 319.769894260925
chr5 95908601 95908857 23.8387768567619
chr5 95992878 95993134 27.6943373770231
chr5 95997737 95997993 25.1204723584721
chr5 96038291 96038547 24.4212490697755
chr5 96159604 96159860 24.9338783177415
chr5 96271587 96271843 28.0107022801412
chr5 97645626 97645882 39.3874490921819
chr5 97767416 97767672 67.2031545948245
chr5 102229722 102229958 186.523155384021
chr5 102743168 102743424 35.575057601868
chr5 102790529 102790799 344.565119869821
chr5 105428911 105429167 39.7961115484624
chr5 105744340 105744596 33.8856135969215
chr5 106276097 106276204 73.8486182275311
chr5 106708495 106708751 49.2263312963351
chr5 106723823 106724079 25.7366337951455
chr5 106803383 106803639 42.8727590982146
chr5 106907759 106908015 41.2343538388375
chr5 107717591 107717847 29.3622800587355
chr5 107718064 107718320 29.6793825804052
chr5 108063869 108064125 25.0155263270106
chr5 108745201 108745457 30.5503291388535
chr5 108791442 108791698 25.2784461946214
chr5 109079491 109079747 29.2329237577419
chr5 109236256 109236451 150.5704031459
chr5 109318762 109319018 24.6323162482356
chr5 109697252 109697508 25.8494269395796
chr5 110201451 110201654 198.97343401756
chr5 110347276 110347532 41.9177906395847
chr5 110700742 110700986 208.157779467341
chr5 110719902 110720158 51.1971275070989
chr5 111083955 111084211 25.4838545771652
chr5 111093435 111093691 29.6987313869892
chr5 111333561 111333817 25.6433860259342
chr5 111496463 111496719 39.5555853139963
chr5 112295650 112295906 49.6751899183355
chr5 113702870 113702999 90.034220035558
chr5 114679737 114679993 27.3175819170224
chr5 114702075 114702331 39.9924477366405
chr5 114715311 114715457 100.290776221635
chr5 114750151 114750407 26.9449894478842
chr5 114796211 114796467 27.897347700108
chr5 115177091 115177347 43.2254287276874
chr5 115230074 115230330 55.6999473010682
chr5 115759346 115759602 33.9090578589718
chr5 115781147 115781257 83.9034452750076
chr5 115789673 115789929 27.6766623936811
chr5 115790221 115790477 25.8653987020757
chr5 118660007 118660263 24.5346874555569
chr5 119839888 119840026 96.7868119680474
chr5 121297491 121297747 34.5875497828435
chr5 121304994 121305250 28.2910770826505
chr5 121408537 121408609 57.9327758709647
chr5 121414037 121414150 80.3764948580211
chr5 121486059 121486315 29.5148845570648
chr5 121499298 121499554 24.9503341294075
chr5 122847862 122848118 24.4738148824286
chr5 123090772 123091028 24.3563261949478
chr5 123091307 123091563 24.6902496509453
chr5 123150610 123150718 69.7017047227375
chr5 123731100 123731356 51.5418169983699
chr5 123882408 123882670 319.134527831211
chr5 124126277 124126533 54.7273452606174
chr5 124516005 124516214 238.046032189373
chr5 124661857 124662113 30.1002058090377
chr5 124746372 124746628 28.4927414518197
chr5 124760238 124760305 65.4380658838942
chr5 124819977 124820233 26.503186921549
chr5 124820877 124821133 36.2306670373691
chr5 124895032 124895288 56.7533734344513
chr5 125032571 125032827 29.2743011283211
chr5 125134110 125134308 139.8631339936
chr5 125297201 125297315 73.3383471959643
chr5 126275582 126275838 27.8334194857351
chr5 126306297 126306553 36.3030550038976
chr5 126323261 126323517 37.2228271267777
chr5 126421744 126422000 24.0791617148208
chr5 127295116 127295372 44.1915056676486
chr5 129885632 129885888 35.6644301490924
chr5 130971190 130971446 35.1082569721338
chr5 131235455 131235711 36.6387685816349
chr5 131304372 131304534 115.445794521858
chr5 131348276 131348546 352.037752209455
chr5 131360584 131360762 111.687845349832
chr5 131422089 131422345 40.7832177409814
chr5 131723392 131723648 33.5635268658479
chr5 131725421 131725576 95.6637299414479
chr5 131826301 131826557 25.6978766764697
chr5 131833478 131833734 33.0088530440109
chr5 131862436 131862692 23.694692262194
chr5 131892479 131892735 27.2742973399983
chr5 132362030 132362286 29.4718595330276
chr5 132387617 132387873 24.1617354072479
chr5 132583099 132583215 76.9187103329943
chr5 132631334 132631480 86.2836416804302
chr5 132658514 132658770 23.779431996684
chr5 132689434 132689690 32.6259859415979
chr5 132857064 132857320 51.0405293547081
chr5 132901738 132902010 332.657961471558
chr5 132946732 132946986 280.207450858867
chr5 133394600 133394856 27.9864701952725
chr5 133512509 133512765 25.89470761926
chr5 133702814 133703070 33.9194870989001
chr5 133706994 133707250 27.3324364283847
chr5 133774943 133775199 34.2276170168385
chr5 133787587 133787843 29.2662646125395
chr5 133801558 133801814 26.3073746299701
chr5 133839063 133839319 38.9114612726092
chr5 133877457 133877738 299.44749322741
chr5 133883304 133883560 64.5481699331533
chr5 133968469 133968725 36.0529926686765
chr5 134094288 134094544 38.6129609642864
chr5 134181631 134181887 23.7070424945085
chr5 134209922 134210178 41.7782664181138
chr5 134394906 134395162 34.9074393147329
chr5 134666295 134666551 29.9168377907225
chr5 134689471 134689727 33.601964964236
chr5 134726877 134727133 32.9145295446814
chr5 135223849 135224105 24.355856519423
chr5 135231351 135231607 58.3330856541521
chr5 135270768 135270923 116.044486310029
chr5 135329773 135330029 33.8601602674198
chr5 135347076 135347332 31.9772597341805
chr5 135352732 135352988 37.9446987530668
chr5 135355107 135355363 27.4656853458051
chr5 135356205 135356269 59.5695826616982
chr5 135389368 135389624 37.8303630106838
chr5 135390367 135390623 36.9362632905749
chr5 135425660 135425807 89.412914781945
chr5 135468426 135468682 24.1666665920761
chr5 135700913 135701168 297.861018495225
chr5 136099311 136099567 51.1190473694795
chr5 136789224 136789520 278.236718755508
chr5 136806432 136806688 33.1567755194677
chr5 136930498 136930721 215.1545199312
chr5 137089906 137090162 44.795360953453
chr5 137090480 137090736 26.8283896645985
chr5 137169145 137169401 25.6110364238091
chr5 137289870 137290126 33.4913780805716
chr5 137514169 137514425 24.6842037938748
chr5 137673848 137674104 56.1895903020197
chr5 137688117 137688373 24.8683012019861
chr5 137801433 137801689 33.2043005614446
chr5 137910922 137911178 29.8643690934719
chr5 137998360 137998603 269.834230995953
chr5 138032316 138032572 30.1801332325514
chr5 138321934 138322086 114.733344071793
chr5 138609694 138609950 32.1830400360315
chr5 139015261 139015517 24.5190544938759
chr5 139039797 139040053 24.3917010551485
chr5 139068400 139068656 30.6564794404541
chr5 139171930 139172002 71.4607234359221
chr5 139188208 139188488 329.344844803581
chr5 139215297 139215563 149.036683401082
chr5 139354281 139354479 169.205085679332
chr5 139362072 139362328 27.0060451577278
chr5 139365389 139365645 24.9166799766437
chr5 139456478 139456556 64.5950829514821
chr5 139487542 139487798 39.8681400377186
chr5 139525384 139525593 224.020013750764
chr5 139594520 139594776 24.9626426286365
chr5 139626022 139626186 101.546148934874
chr5 139631135 139631391 30.2182554658049
chr5 139702440 139702696 54.0193432526983
chr5 139780230 139780545 419.244998016791
chr5 139782080 139782341 191.834697938774
chr5 140079894 140080150 40.7150016048314
chr5 140090824 140091124 348.464763929053
chr5 140098492 140098653 88.6801779773169
chr5 140105678 140105937 256.535518095137
chr5 140221243 140221499 26.0979463300592
chr5 140419840 140420096 23.9845682796008
chr5 140420691 140421022 429.780837112102
chr5 140736560 140736816 28.042479418212
chr5 140855949 140856205 29.7160758319169
chr5 140888709 140888965 29.0895989065171
chr5 140900796 140901052 26.3040717374518
chr5 140904308 140904564 23.8800882948112
chr5 140940359 140940615 33.3827509454269
chr5 141017495 141017753 263.00904499753
chr5 141114450 141114755 382.480525113922
chr5 141123003 141123320 369.101978644879
chr5 141123660 141123916 37.0881157731965
chr5 141133721 141134030 284.059159052627
chr5 141181095 141181351 24.905037418994
chr5 141205780 141206036 36.2265371163567
chr5 141213954 141214210 54.3951393125929
chr5 141262980 141263272 350.941826396423
chr5 141595581 141595837 43.1137594553092
chr5 141693861 141694028 121.635515883904
chr5 141742406 141742662 42.1413893838573
chr5 141812643 141812899 39.2879215933315
chr5 141838834 141839090 50.674623930364
chr5 142024477 142024733 32.6913774076965
chr5 142251446 142251702 28.0560348764253
chr5 142357237 142357493 35.408023372218
chr5 142361636 142361892 23.7745633516725
chr5 142625596 142625852 31.1756315088769
chr5 143083296 143083552 28.4351274348061
chr5 143215958 143216214 24.2716657439757
chr5 144774803 144775059 24.8964394271952
chr5 144911004 144911260 27.1147796647168
chr5 145173266 145173380 73.192873356022
chr5 145318513 145318769 47.7776275954543
chr5 145720105 145720418 360.488041525802
chr5 145828816 145828939 83.0767498621321
chr5 146003817 146004031 200.355752376732
chr5 146025013 146025273 284.677073523217
chr5 146027455 146027727 324.725584354132
chr5 146111505 146111761 25.9137656033094
chr5 146204649 146204941 420.053365743226
chr5 146375562 146375818 42.83386017656
chr5 146430892 146430975 76.2640855551906
chr5 146689946 146690202 25.2285418527183
chr5 146783902 146784158 29.8000588032413
chr5 146863695 146863951 39.9908519800422
chr5 146894886 146895142 35.2477924460156
chr5 146900120 146900302 150.940262605518
chr5 146933968 146934224 34.3370116524827
chr5 147763479 147763735 23.9206864539036
chr5 148046047 148046172 76.7402360234773
chr5 148205495 148205751 27.7405950232136
chr5 148260393 148260533 93.2465050644287
chr5 148292683 148292939 37.2654787825598
chr5 148381743 148381999 40.6955695333885
chr5 148439972 148440228 32.7981416699514
chr5 148608253 148608509 44.3123680967089
chr5 148634182 148634424 279.301234018463
chr5 148724822 148725078 25.926370577748
chr5 148865712 148865968 25.390160634506
chr5 148869261 148869517 27.0935707369218
chr5 148880591 148880847 26.2239990045184
chr5 148941486 148941742 23.8872913671801
chr5 149416196 149416452 30.7317475430594
chr5 149432757 149433013 38.3548277220757
chr5 149532657 149532913 44.7849869414353
chr5 149651575 149651805 244.221096512082
chr5 149652157 149652413 25.0500743873805
chr5 149658589 149658845 57.5765512085375
chr5 149696805 149697061 27.049230197275
chr5 149743653 149743909 28.5598517910126
chr5 149757560 149757816 29.6602959503939
chr5 149849323 149849528 228.989589516436
chr5 149897146 149897402 24.6150901819163
chr5 149958980 149959140 110.252368795382
chr5 150017221 150017465 259.025636886543
chr5 150161291 150161547 30.4838418836535
chr5 150459945 150460201 46.4719690092132
chr5 151066339 151066595 31.5777016849809
chr5 151119898 151120154 33.1313482087801
chr5 151151439 151151695 27.7885654671788
chr5 151275286 151275393 71.2824703796774
chr5 151276762 151277018 29.6450184051658
chr5 151303524 151303780 27.7622064017469
chr5 151304124 151304476 436.581937027653
chr5 151626048 151626286 266.290648987863
chr5 151922361 151922611 345.796422002406
chr5 152655789 152656035 354.253487115215
chr5 153008665 153008921 34.7403726842544
chr5 153061615 153061871 36.9040388472671
chr5 153280672 153280928 25.0204048002232
chr5 153300659 153300915 30.7701788973256
chr5 153333651 153333907 28.196795028508
chr5 153339263 153339519 23.6804281650127
chr5 153418343 153418599 24.5922534380738
chr5 153476676 153476939 230.688070985339
chr5 153570211 153570467 37.6070000684823
chr5 153601118 153601374 23.9935373427695
chr5 153617022 153617168 97.5640471685352
chr5 153665317 153665573 31.1527428868428
chr5 153666832 153667088 26.5933776466668
chr5 153667678 153667934 26.7910793206732
chr5 153747705 153747961 29.9589476211995
chr5 153774215 153774471 25.274168493553
chr5 153824413 153824669 26.7327391687072
chr5 153826457 153826713 51.7731458810696
chr5 154238155 154238411 24.5277256412238
chr5 154478065 154478321 24.9623375011141
chr5 155105945 155106140 145.804122904414
chr5 155635423 155635496 80.3721369212446
chr5 156891516 156891772 25.1216845100962
chr5 157030396 157030652 29.3855665497047
chr5 157812042 157812298 29.3678919612299
chr5 157883787 157884043 26.4135291628748
chr5 158143776 158143983 190.010352229119
chr5 158416064 158416320 33.938922716866
chr5 158533624 158533880 66.2125762804317
chr5 159008784 159008983 134.800743334074
chr5 159129376 159129632 38.1235562252619
chr5 159253401 159253657 24.28453530563
chr5 159510207 159510463 45.4640771472402
chr5 159592160 159592416 47.9565213855476
chr5 159739404 159739660 24.2809134408743
chr5 159944707 159944963 33.8392127690325
chr5 161273887 161274099 159.772852359556
chr5 161317046 161317302 43.8806620511241
chr5 161495570 161495803 286.062637278827
chr5 162130977 162131233 54.6415972855253
chr5 162269803 162270059 32.8609148406435
chr5 162988440 162988696 31.2899463230143
chr5 162992530 162992786 63.4991486495047
chr5 162998823 162999079 25.8800161805895
chr5 163434131 163434387 38.4318867560502
chr5 165592659 165592915 40.1371031298324
chr5 165936178 165936434 53.0883227511648
chr5 166272191 166272325 88.97975208939
chr5 167288183 167288450 275.327397807174
chr5 167293871 167294127 39.6919217622154
chr5 167722584 167722840 24.8373707944966
chr5 167742038 167742147 83.4884478698942
chr5 167792209 167792408 120.831246073917
chr5 167793254 167793510 38.326919829278
chr5 167835634 167835890 24.5392983820825
chr5 167913299 167913555 68.2779911751817
chr5 167955578 167955870 349.213580319764
chr5 167956064 167956320 31.6480226447629
chr5 167956621 167956877 30.8495303806758
chr5 168516546 168516802 27.4150550792331
chr5 168522459 168522715 32.8043944594638
chr5 168588040 168588296 28.4093347580473
chr5 168647042 168647298 39.1812545691764
chr5 168777819 168778075 43.7321382783706
chr5 168994147 168994414 331.137962736162
chr5 169003245 169003501 25.7594860619156
chr5 169011289 169011545 42.0872388128615
chr5 169053821 169054077 24.9587753608984
chr5 169068282 169068549 266.949426473738
chr5 169190482 169190738 48.1611182150446
chr5 169198907 169199163 27.6402945907135
chr5 169230066 169230322 30.9887681199772
chr5 169254915 169255116 190.184976007704
chr5 169341914 169342163 286.95551502675
chr5 169362024 169362280 34.4775863487715
chr5 169398248 169398504 24.6907841781508
chr5 169404205 169404461 39.551898812041
chr5 169404857 169405113 25.4898826684578
chr5 169611814 169612070 63.7139428200387
chr5 169894008 169894264 28.3076598117694
chr5 169918553 169918809 33.1805613421065
chr5 169950192 169950448 27.5722316405881
chr5 169979755 169979978 188.251018586377
chr5 169992249 169992505 27.1886232039596
chr5 170018281 170018413 85.5370070454852
chr5 170038837 170039072 250.689470785055
chr5 170062330 170062586 51.5736370828819
chr5 170108215 170108498 394.271815513463
chr5 170120802 170121058 36.6216644521591
chr5 170288964 170289220 25.2949542771709
chr5 170814324 170814580 35.3097738654363
chr5 170814776 170815032 36.569052016289
chr5 170845670 170845945 301.358674550422
chr5 171328884 171329076 117.435292310993
chr5 172124102 172124358 25.331945705802
chr5 172198042 172198298 34.0749544302459
chr5 172358211 172358467 24.1560465578679
chr5 172571368 172571624 33.6827041096418
chr5 172731048 172731304 42.9426349237737
chr5 173315213 173315469 28.5203026824817
chr5 173315920 173316176 34.3212489034471
chr5 173472621 173472862 281.671920379929
chr5 173851256 173851381 91.9912889091598
chr5 174673414 174673670 27.7864484696207
chr5 174746260 174746516 48.861585074296
chr5 174748988 174749260 284.017606685339
chr5 174763825 174764081 29.5400283028739
chr5 175170770 175170993 190.973539584902
chr5 175223843 175224303 422.534836732788
chr5 175236875 175237131 41.3460669169528
chr5 175238666 175238922 61.0446594579717
chr5 175241755 175242011 23.6785624509931
chr5 175296381 175296484 62.3420769692051
chr5 175298753 175299077 335.789795351798
chr5 175300081 175300337 33.7370185252
chr5 175815871 175816127 26.101658825191
chr5 175866084 175866340 24.3922645782377
chr5 175875287 175875543 26.178393112782
chr5 175964133 175964389 46.4227788349866
chr5 176026740 176026996 24.1225133500006
chr5 176036797 176037038 199.958606599058
chr5 176038386 176038685 375.503639936959
chr5 176042166 176042422 30.2667284304388
chr5 176074005 176074261 24.6756176836492
chr5 176230961 176231261 331.391293817581
chr5 176233246 176233518 274.806987588266
chr5 176262962 176263218 27.5710975235177
chr5 176264635 176264995 438.979164847433
chr5 176881557 176881813 29.4951634689565
chr5 176924453 176924709 36.5794069661049
chr5 176943971 176944227 31.2468306989765
chr5 177008610 177008925 339.326977188908
chr5 177026910 177027166 29.3225417024139
chr5 177628660 177628916 23.8342271459621
chr5 179015236 179015492 71.0441148685191
chr5 179050449 179050705 27.9215547886258
chr5 179125409 179125665 30.4051435038706
chr5 179159764 179160020 31.0123689748144
chr5 179192420 179192676 24.2065268076455
chr5 179751112 179751368 29.3289211445969
chr5 180600499 180600755 25.8749740250157
chr5 180650326 180650582 29.0602251848048
chr5 180670736 180670992 63.5742647992514
chr6 693027 693283 24.2729459484739
chr6 1327903 1328159 44.2132091300866
chr6 1424629 1424885 35.2464777753063
chr6 1687726 1687982 40.67810339743
chr6 1739051 1739143 67.8641721704328
chr6 2038444 2038700 30.847843165492
chr6 2765087 2765343 30.6046939698786
chr6 2837823 2838079 30.2964506112438
chr6 2988751 2989007 23.7423074990745
chr6 2990054 2990310 42.8908982882214
chr6 3069059 3069315 35.5483921430928
chr6 3157699 3157955 34.2616338558285
chr6 3231860 3232116 29.7789319036588
chr6 3258912 3259168 29.161334008032
chr6 3809128 3809384 26.4854880227017
chr6 3826255 3826511 32.2486449251751
chr6 3912192 3912448 56.3498116824873
chr6 3929704 3929960 37.2774377419151
chr6 4059419 4059675 35.7419486454257
chr6 4240467 4240723 39.5504650331529
chr6 4351150 4351406 40.088657024347
chr6 4361209 4361465 41.4363407954669
chr6 4803783 4804039 43.2608106587035
chr6 4853682 4853879 138.916615022798
chr6 4942442 4942698 26.1908894906285
chr6 5055426 5055682 50.0913261992865
chr6 5422680 5422818 106.487755164957
chr6 5446697 5446909 150.820422759755
chr6 5458516 5458772 48.9821658342157
chr6 5498149 5498405 24.4493470378992
chr6 5663539 5663795 23.9465953465027
chr6 5818160 5818416 65.7815921242692
chr6 5904887 5905020 83.4918402254862
chr6 5931300 5931556 50.4025266717597
chr6 6160005 6160261 28.683320806193
chr6 6191795 6192007 148.115379316062
chr6 6199982 6200238 39.9709811060403
chr6 7975304 7975560 27.1991213852194
chr6 10695021 10695277 24.1727990896772
chr6 10747953 10748209 28.185191888575
chr6 10846850 10847106 34.0497508157188
chr6 10882100 10882356 28.1233002757217
chr6 11044386 11044623 239.003885425588
chr6 11292438 11292694 45.9807799484615
chr6 11312256 11312512 30.9980018243002
chr6 11536038 11536273 326.079328880281
chr6 12165532 12165788 66.1361619577176
chr6 12290431 12290687 38.2400011553114
chr6 12441282 12441522 210.019578034552
chr6 12491285 12491541 25.6360509364923
chr6 12573477 12573733 27.1306620787441
chr6 12736176 12736250 55.896545895049
chr6 12752001 12752269 350.839016660234
chr6 13355719 13355975 23.9217318760107
chr6 13463565 13463821 37.3191093658966
chr6 14001921 14002177 31.1480818748717
chr6 14035709 14035965 28.6687175733972
chr6 14044447 14044703 42.085049095615
chr6 15400147 15400403 46.1792053465436
chr6 16129189 16129445 29.4827155763707
chr6 16137442 16137698 34.7068840058416
chr6 16215818 16216074 30.539612539893
chr6 16337589 16337845 61.7391553109666
chr6 16339183 16339439 54.7943905177808
chr6 16523875 16524131 49.2709105600067
chr6 16640058 16640260 185.831336672428
chr6 16741335 16741591 23.9033418505677
chr6 16760248 16760504 29.1916858152797
chr6 16769547 16769803 45.6954898006758
chr6 16905886 16906047 121.503522921923
chr6 16910365 16910621 25.2897495313355
chr6 17101631 17101887 31.5682078212737
chr6 17527362 17527618 39.2508394633446
chr6 17715389 17715645 24.5148747421921
chr6 17768634 17768901 302.065369089153
chr6 17865960 17866216 36.7755605006236
chr6 17907962 17908218 23.8034078683582
chr6 17962736 17962992 26.6598754235004
chr6 18669292 18669548 28.9717648913945
chr6 19614024 19614280 36.9116231916713
chr6 19731605 19731861 26.1752446465166
chr6 19805036 19805292 27.1799864501771
chr6 19838236 19838492 26.7266918305299
chr6 19922128 19922384 37.6722842583228
chr6 19988899 19989128 172.655805140265
chr6 20534602 20534858 28.9018963163327
chr6 21634853 21635109 23.675546353302
chr6 21999195 21999451 30.0959671440435
chr6 22058234 22058490 39.3955686116157
chr6 22141764 22142020 26.5056638928631
chr6 22321045 22321301 25.9520248649971
chr6 24127107 24127299 159.804787774163
chr6 24720895 24721151 41.0954174646728
chr6 25137265 25137521 30.8794675051434
chr6 25638160 25638416 58.7571892634389
chr6 25652472 25652778 391.1708375887
chr6 25992710 25992966 25.0043387134526
chr6 26020603 26020859 64.7039724695812
chr6 26027343 26027599 65.4786434787138
chr6 26045544 26045800 54.4017758403407
chr6 26055659 26055915 31.6813679426506
chr6 26056454 26056710 37.6287463596773
chr6 26104097 26104177 79.3479879556858
chr6 26123248 26123323 72.9755341350542
chr6 26124325 26124581 45.2246441286929
chr6 26156429 26156551 86.2667995268962
chr6 26158315 26158571 37.0118738893462
chr6 26189227 26189483 90.4955601883658
chr6 26199312 26199568 38.9692133894989
chr6 26204761 26204877 93.9523141537788
chr6 26217304 26217560 23.9904895604729
chr6 26225299 26225555 44.3492530470092
chr6 26234298 26234554 29.2819563743672
chr6 26234874 26235130 37.0881801725323
chr6 26251756 26252012 60.6622157265946
chr6 26285765 26285863 79.8949178982774
chr6 26313250 26313506 24.6866629039701
chr6 26521291 26521547 27.5036666991652
chr6 26533124 26533380 28.751450123855
chr6 26537704 26537960 32.3047693148643
chr6 26597000 26597256 26.9116045071297
chr6 26689878 26690031 85.1460579314586
chr6 26970315 26970571 28.3404623046572
chr6 27100706 27100962 35.1831843515894
chr6 27106895 27107151 62.7735426483787
chr6 27356626 27356882 26.0219915156122
chr6 27446497 27446753 25.7410228768931
chr6 27515462 27515718 25.3467018867086
chr6 27560558 27560814 69.4963707225551
chr6 27655889 27656145 31.0428108904638
chr6 27721052 27721308 25.437273208686
chr6 27759073 27759329 32.6821798918121
chr6 27777736 27777992 30.6178414497367
chr6 27791727 27791983 34.5482982580732
chr6 27799234 27799490 37.5898467244731
chr6 27807547 27807803 25.7165593426335
chr6 27834377 27834633 29.9629314643866
chr6 27835156 27835412 50.3700854438105
chr6 27839934 27840190 44.5235799722447
chr6 27841192 27841448 56.8811252904667
chr6 27860802 27861058 45.0882997601028
chr6 27870176 27870432 26.0914601634903
chr6 27908655 27908911 44.4751130916269
chr6 28104541 28104797 43.5683194989868
chr6 28192978 28193234 26.0870968855315
chr6 28249211 28249467 25.688298021579
chr6 28367446 28367702 26.968153417414
chr6 28641545 28641801 25.0464342770484
chr6 28641983 28642239 48.3678266342107
chr6 28699901 28700157 27.7129951974351
chr6 28733879 28733971 68.0270186306718
chr6 28770641 28770813 96.6657570534086
chr6 28831306 28831562 37.7584818923993
chr6 28953309 28953565 30.0907709615678
chr6 29505539 29505795 39.4283357446936
chr6 29600808 29600950 81.114957642909
chr6 29700949 29701126 143.292230951968
chr6 29807761 29808017 32.9940970899328
chr6 29829373 29829570 160.235304053149
chr6 29932666 29932922 25.0958728234475
chr6 30028851 30029107 29.2199753772356
chr6 30279023 30279176 80.6743393174745
chr6 30346180 30346417 267.878367579666
chr6 30364778 30365034 35.3248210484515
chr6 30582792 30583048 35.0880792904678
chr6 30584875 30585131 36.465958521564
chr6 30655205 30655461 24.6990846573873
chr6 30688047 30688303 66.7228429511089
chr6 30689035 30689291 30.4801900244287
chr6 30710125 30710381 25.3245664668743
chr6 30727339 30727595 33.443353275951
chr6 30737442 30737698 44.5616631355456
chr6 30749710 30749966 30.077824016043
chr6 30853884 30854140 26.1797015758124
chr6 30875544 30875800 27.2306154041129
chr6 30941525 30941781 26.6371388789603
chr6 31081917 31082173 32.122637885609
chr6 31261165 31261417 288.314785675671
chr6 31343552 31343808 51.122709412947
chr6 31509614 31509870 49.3354187559361
chr6 31510197 31510447 247.840784321709
chr6 31528198 31528454 31.7138911632647
chr6 31620706 31620962 26.8759085150219
chr6 31627497 31627745 259.325751238432
chr6 31671072 31671328 31.4975963224425
chr6 31708841 31709097 25.4336132677708
chr6 31783248 31783504 26.1609178059094
chr6 31802606 31802862 33.0849899178871
chr6 31926875 31927131 25.5366968663433
chr6 32073261 32073560 426.556068819985
chr6 32095890 32096146 27.8901717637777
chr6 32430358 32430614 49.8844056126746
chr6 32821854 32822045 153.377314671538
chr6 32937527 32937783 31.0668602818125
chr6 32939892 32940148 70.1284645998565
chr6 33163156 33163334 124.591717600624
chr6 33239780 33240036 42.0351935740408
chr6 33267192 33267448 27.5395235202419
chr6 33284061 33284317 28.3643175309801
chr6 33291176 33291469 322.79243019607
chr6 33780506 33780809 429.845031652638
chr6 33809115 33809179 68.4914444662395
chr6 33950925 33951035 74.8835077128243
chr6 34083167 34083459 294.771453649532
chr6 34100350 34100652 328.004109249468
chr6 34191789 34192045 36.2921829606
chr6 34358796 34359052 70.2643980631944
chr6 34576535 34576791 28.0742592775841
chr6 34840196 34840366 102.998743194302
chr6 35338229 35338485 47.0320399846466
chr6 35360751 35361007 30.6018825693175
chr6 35436114 35436370 52.6260972028073
chr6 35459507 35459763 24.3724811575826
chr6 35772899 35773224 357.35753300983
chr6 35887986 35888242 27.5309323664347
chr6 35910236 35910492 30.0141328389366
chr6 36036432 36036688 37.8140965478448
chr6 36164707 36164963 23.9711932249656
chr6 36342071 36342327 28.1964895555453
chr6 36344039 36344295 30.0052731959728
chr6 36410576 36410832 28.5670421242614
chr6 36459512 36459707 118.819586516421
chr6 36562167 36562423 50.7075494891255
chr6 36563783 36564039 24.3423119720493
chr6 36610876 36611132 24.3763835528362
chr6 36975042 36975299 180.970122907748
chr6 36986002 36986258 53.9900455842874
chr6 37027075 37027331 26.0079011261919
chr6 37102425 37102681 25.5736795488142
chr6 37105346 37105602 35.3898448023751
chr6 37112180 37112436 29.5061405026519
chr6 37212533 37212789 29.0311995380681
chr6 37286870 37287126 26.4654192300118
chr6 37349421 37349511 63.5172000446944
chr6 37493588 37493897 351.594833318487
chr6 37538624 37538880 45.9104893817777
chr6 37553852 37554108 48.3489479393202
chr6 37598251 37598507 30.4337946054925
chr6 37760485 37760741 43.1358866668584
chr6 38132677 38132933 29.2812226174086
chr6 38197559 38197895 333.548811965949
chr6 38314568 38314824 25.9272003585677
chr6 38315696 38315929 167.374721758654
chr6 38316221 38316477 47.9172552564463
chr6 39056238 39056454 169.986042278989
chr6 39105106 39105359 264.937024465028
chr6 40312936 40313192 40.0701976000293
chr6 40567418 40567674 41.8712149242801
chr6 41134944 41135195 268.379717157124
chr6 41549525 41549781 24.7484481174896
chr6 41755313 41755569 28.9173976292318
chr6 42018184 42018440 23.7482170622963
chr6 42185459 42185715 53.7495298550165
chr6 42306600 42306856 27.0751859671991
chr6 42312608 42312797 145.681252814386
chr6 42713630 42713886 34.2360062271669
chr6 42750365 42750621 24.0865088973481
chr6 42751151 42751407 27.7486228754541
chr6 42847223 42847479 25.2337117207725
chr6 42847585 42847841 28.8166643420045
chr6 43088817 43089073 30.9296011282142
chr6 43337452 43337708 26.8098716515307
chr6 43460565 43460821 32.466504636792
chr6 43543852 43544108 42.7135471927073
chr6 43603175 43603405 141.890724164254
chr6 43636901 43637157 46.7099964158852
chr6 43794494 43794750 29.5819251263152
chr6 43978597 43978853 29.9227615841925
chr6 44006989 44007245 29.4424337361154
chr6 44009323 44009579 24.0857297324475
chr6 44024389 44024645 55.6512474112105
chr6 44026276 44026532 33.0560808498224
chr6 44030597 44030853 48.7006565903783
chr6 44205212 44205468 29.2362744932189
chr6 44214726 44214982 58.1762055818914
chr6 44238661 44238899 183.714867654486
chr6 44253338 44253591 299.294769932356
chr6 44280967 44281223 41.4233060963011
chr6 44356682 44356938 39.9662559223358
chr6 44629099 44629355 26.1279345297804
chr6 44630602 44630858 31.8135370820702
chr6 44635069 44635325 30.3195364512994
chr6 45413611 45413867 40.7940207687353
chr6 45608933 45609189 23.9532440241569
chr6 45618361 45618617 39.3412717458022
chr6 45623553 45623809 55.8214403420103
chr6 45672942 45673198 28.8367339067548
chr6 45869592 45869848 36.363457873918
chr6 47135976 47136232 46.6779941757569
chr6 47210187 47210443 23.717555936756
chr6 49431020 49431276 25.0986215852309
chr6 50667064 50667288 161.842270603136
chr6 50688447 50688594 94.0084785080503
chr6 51436040 51436296 33.7480522524487
chr6 52011725 52011981 42.6447550434945
chr6 52288909 52289165 24.2401465891914
chr6 52377117 52377373 37.3612839598977
chr6 52381198 52381270 68.2939246520931
chr6 52382387 52382643 30.5175252007503
chr6 52414855 52415111 45.4445817394004
chr6 52468285 52468541 30.2665162070699
chr6 52528952 52529128 107.935088622946
chr6 52903037 52903225 121.559383600434
chr6 53191481 53191737 26.8470790257441
chr6 53409753 53410009 25.0751327706013
chr6 54200699 54200955 47.1560486588857
chr6 55041877 55042048 110.677535101477
chr6 56222473 56222729 30.7201008517211
chr6 56235750 56236006 26.8878814944535
chr6 56380390 56380646 60.0954126055199
chr6 56579854 56580110 25.1701780230186
chr6 56803463 56803719 44.0806442552603
chr6 57178646 57178902 42.7557565977679
chr6 57207039 57207295 28.6779094514427
chr6 58180133 58180389 31.6834917570228
chr6 64345917 64346173 25.7176463141853
chr6 64865222 64865478 43.4457071282348
chr6 69942788 69943088 441.915595440652
chr6 70770619 70770875 47.5106111878683
chr6 71009255 71009452 143.084715237439
chr6 71939308 71939451 99.3100105810291
chr6 72597279 72597343 62.1831735987233
chr6 73073589 73073845 49.1168446412315
chr6 73156223 73156462 258.785099183946
chr6 73263242 73263498 47.0049932816576
chr6 73831516 73831762 274.982334490643
chr6 74230592 74230848 73.230644284629
chr6 74289986 74290242 28.4165647198877
chr6 74404876 74405132 29.0089113269133
chr6 75930898 75931154 35.0877102593068
chr6 75953353 75953609 26.0091163331386
chr6 76112018 76112274 24.8839170766457
chr6 76275906 76276162 27.8959519387628
chr6 77057335 77057591 61.2302486020855
chr6 77742584 77742840 32.5182451191867
chr6 77743909 77744165 29.6819701817092
chr6 78023468 78023559 68.2247629294853
chr6 78719924 78720180 51.2561289774305
chr6 79227254 79227409 120.129153647691
chr6 79240017 79240225 182.025712791192
chr6 79786602 79786858 26.8952721325406
chr6 79788202 79788458 23.9071684354611
chr6 80551378 80551593 235.119554960101
chr6 80838215 80838471 38.6479161901654
chr6 80920379 80920635 25.6456583878385
chr6 81348436 81348692 41.0938841220569
chr6 81481738 81482002 351.906402233254
chr6 82970114 82970370 45.7144452190628
chr6 83075228 83075484 39.9663201404508
chr6 84559441 84559697 26.679700576182
chr6 84569084 84569414 467.615274180501
chr6 86159108 86159364 34.0606903569245
chr6 86159650 86159906 28.0328396047041
chr6 86174024 86174280 34.4747690281059
chr6 86352505 86352761 31.8602232681426
chr6 86353487 86353743 32.7756105088397
chr6 86388276 86388532 50.9060759941153
chr6 88032132 88032388 25.9522136580285
chr6 88146163 88146466 351.80679742895
chr6 88432999 88433255 42.0668598835943
chr6 88829569 88829715 85.5313349882813
chr6 88930313 88930537 287.600755986126
chr6 89086053 89086211 110.527446651194
chr6 89193238 89193406 108.574039773557
chr6 89247911 89248142 182.779623011771
chr6 89991563 89991722 118.419226470514
chr6 90007725 90007981 60.5758778540726
chr6 90011607 90011863 28.237876315524
chr6 90168534 90168736 108.608580903114
chr6 90269296 90269533 271.355456352109
chr6 90605041 90605368 466.818909768505
chr6 90735463 90735719 42.0512580397136
chr6 90803355 90803611 26.8916622675708
chr6 90928279 90928535 36.8950261067486
chr6 90995369 90995625 38.7388088110679
chr6 91078795 91079051 37.8343330727901
chr6 91130335 91130473 89.3136386982093
chr6 91404643 91404785 97.8615497046556
chr6 91657508 91657764 35.1886309152049
chr6 95071043 95071299 52.240831005362
chr6 96141053 96141265 179.690077907875
chr6 96564647 96564820 108.405795025429
chr6 98651427 98651593 129.325584941313
chr6 99105717 99105939 331.931977658852
chr6 99801065 99801331 249.550389998239
chr6 99841885 99842141 47.3587305317291
chr6 100016443 100016699 33.060581858524
chr6 101844511 101844763 358.751959098649
chr6 102846735 102846991 31.3746183797195
chr6 103631922 103632178 52.9778459198999
chr6 105048290 105048546 56.9571669100785
chr6 105335284 105335545 275.113626806792
chr6 105389355 105389611 24.0426918748183
chr6 105391753 105391990 359.641656819408
chr6 105674910 105675166 24.4061279229579
chr6 105793945 105794217 271.403248647716
chr6 105850764 105851020 31.6517274465718
chr6 106123978 106124234 26.1525036436858
chr6 106540252 106540432 136.6523049001
chr6 106613759 106614015 26.7668746960542
chr6 106640723 106640979 24.9409458639542
chr6 106701105 106701361 42.8062161950971
chr6 106937072 106937151 53.9503596470309
chr6 106967501 106967757 32.0862335855446
chr6 106996047 106996303 31.158505129274
chr6 108395829 108396022 150.295351010376
chr6 108495526 108495782 55.5245783078313
chr6 108509434 108509578 97.8029249579075
chr6 108616181 108616437 24.8680807288147
chr6 109006086 109006342 37.2514946279571
chr6 110115462 110115718 24.2562178729613
chr6 110299746 110300045 362.505409230388
chr6 110319709 110319853 95.1959534809113
chr6 110494776 110494991 205.047548984653
chr6 110576621 110576895 354.747386269049
chr6 110858538 110858794 23.7362885910753
chr6 111021580 111021836 23.962479955104
chr6 111135009 111135265 27.7268865307226
chr6 111136775 111137031 23.7700627730612
chr6 111195865 111196121 47.1821425858408
chr6 111197534 111197790 47.4988536069166
chr6 111748589 111748845 32.6325613140306
chr6 111912634 111912890 26.6298057368113
chr6 112014206 112014359 112.628811909308
chr6 112146216 112146472 59.406444725191
chr6 112669871 112669953 72.3084088398827
chr6 112760288 112760544 62.80047324758
chr6 113228027 113228283 26.2757449247654
chr6 113277948 113278204 38.6338038731775
chr6 113442110 113442366 24.7720707317098
chr6 113443343 113443599 24.3454215526995
chr6 113975714 113975970 26.0861060116786
chr6 114178421 114178677 41.3331922300049
chr6 114180021 114180277 26.2618346277058
chr6 114292584 114292840 43.171761734671
chr6 114753634 114753890 44.3466407286757
chr6 116879097 116879353 24.8722310264801
chr6 116918059 116918333 340.944912140596
chr6 117769938 117770194 26.6938216815095
chr6 117855050 117855306 27.8273377608228
chr6 117996488 117996744 25.2051552083452
chr6 118227967 118228259 315.246625442941
chr6 118998437 118998621 142.49474369062
chr6 119411520 119411741 188.579884136808
chr6 119468670 119468926 40.4571394935099
chr6 119558491 119558747 43.5828685220011
chr6 119805923 119806032 79.8795947409436
chr6 119862254 119862510 26.6246710663668
chr6 121190634 121190862 245.310891572129
chr6 122115835 122116091 33.136461121891
chr6 122253882 122254138 27.7134874500326
chr6 122413603 122413859 26.3057911940344
chr6 122532428 122532684 26.4515951520548
chr6 122720707 122720963 24.0692124810544
chr6 123344232 123344421 183.225219530647
chr6 126101273 126101529 23.9543382878804
chr6 126946243 126946461 259.148930564838
chr6 127587917 127588173 23.9440236395089
chr6 127741724 127741980 31.3561933436055
chr6 127836626 127836882 39.0361911568358
chr6 127837230 127837544 378.705862040448
chr6 127837923 127838179 33.2434802288653
chr6 127840399 127840655 30.8523025112757
chr6 127841296 127841543 382.031246763692
chr6 129962521 129962777 25.3875178182339
chr6 129983321 129983577 31.5847188047061
chr6 129988760 129989016 27.3013874740386
chr6 129998869 129999125 43.8075805115854
chr6 130005157 130005413 43.8391727350213
chr6 130031219 130031475 33.9136058489156
chr6 130096332 130096588 30.9765057124258
chr6 130113400 130113567 114.575382693731
chr6 130432247 130432503 36.6921238581579
chr6 130683373 130683640 305.293345525631
chr6 130747564 130747751 126.605775333727
chr6 130922142 130922398 26.0413839479847
chr6 130923474 130923730 36.7762641424353
chr6 131117492 131117748 38.7723338113321
chr6 131131448 131131704 36.1564256522851
chr6 131702953 131703133 112.654746606211
chr6 131949268 131949524 44.8537912996263
chr6 132272386 132272642 33.1961285315234
chr6 132380119 132380375 44.0415858345985
chr6 132523887 132524016 83.5482927007714
chr6 132655401 132655657 30.8539361029402
chr6 132766419 132766675 47.7941589649306
chr6 133135272 133135528 26.3689051484679
chr6 133135622 133135878 60.5463402131266
chr6 133452839 133453095 27.1497435502855
chr6 134274112 134274368 33.3255273293703
chr6 134402730 134402986 42.6691078502484
chr6 134495856 134496112 39.6439665640269
chr6 134574969 134575225 25.9376511924584
chr6 135230262 135230518 28.434705782514
chr6 136304285 136304541 56.5872719681386
chr6 136399055 136399311 27.1556491619342
chr6 136736790 136737046 30.0136236235539
chr6 136792658 136792778 82.6067416738815
chr6 136798820 136798884 45.4395642990122
chr6 137242655 137242911 32.3619908695188
chr6 137289324 137289580 48.8173702832157
chr6 139695728 139695818 71.0163171444576
chr6 139696526 139696782 26.3287644547144
chr6 139728169 139728425 27.1946909750647
chr6 140030110 140030366 27.0818124810973
chr6 140123186 140123411 250.20685816647
chr6 140305547 140305803 26.968092228424
chr6 141101414 141101670 39.2540332386575
chr6 141642598 141642854 28.1326328312749
chr6 142172324 142172486 107.76128920581
chr6 142211879 142212135 38.1471172196586
chr6 142410020 142410363 392.578042549123
chr6 142468130 142468386 27.8700614765889
chr6 142688593 142688849 24.6560852549191
chr6 142696446 142696702 33.7620425852279
chr6 143077431 143077687 40.0615809099012
chr6 143123327 143123583 31.5245757304242
chr6 143223875 143224131 28.794131880465
chr6 143267387 143267643 33.1453516724394
chr6 143555096 143555296 131.599388553776
chr6 143592225 143592481 49.1009079299915
chr6 143771747 143772003 36.6490822276337
chr6 144537589 144537845 26.2913065908553
chr6 146055836 146056092 23.9596040154977
chr6 146136012 146136268 28.0830544254391
chr6 146349408 146349691 368.104456615552
chr6 146523783 146524039 33.8840463990017
chr6 147213813 147214069 56.1465044142295
chr6 147376096 147376352 45.4767988243787
chr6 147380185 147380441 36.9937002126665
chr6 148593280 148593536 30.9943978245223
chr6 148725873 148726129 43.2257014009167
chr6 148766813 148767069 48.4676948629522
chr6 149173887 149174143 34.4318672079744
chr6 149292511 149292767 31.792799916522
chr6 149333182 149333438 42.1856602799928
chr6 149353793 149354049 37.6477042396593
chr6 149401886 149402142 24.4476935020016
chr6 149554498 149554754 29.7852974983298
chr6 149795365 149795434 59.666071692781
chr6 149886783 149887039 34.5928301723698
chr6 150038848 150039104 25.4396589857319
chr6 150071552 150071808 66.2541090219441
chr6 150168741 150168997 25.7504941177198
chr6 150184895 150185151 33.511687624283
chr6 150185356 150185585 187.41053782593
chr6 151366952 151367208 27.2828252327697
chr6 151381326 151381582 28.6832604396648
chr6 151562574 151562695 87.0269678207934
chr6 151711157 151711413 23.7773241340026
chr6 152168273 152168517 279.255435653964
chr6 152467558 152467764 236.749800202918
chr6 153067335 153067591 28.4780230855058
chr6 153071879 153072183 351.836330043274
chr6 153452311 153452430 95.4744012003968
chr6 153460216 153460321 70.8607417653302
chr6 154360553 154360803 328.370061857157
chr6 155209020 155209276 26.4484463645813
chr6 155469301 155469557 24.9807176983271
chr6 155473597 155473853 26.2318624966761
chr6 155733594 155733757 138.477705995632
chr6 156103491 156103747 27.7351133347263
chr6 156430987 156431121 90.6415264182898
chr6 157098516 157098772 24.8183873263735
chr6 157172573 157172829 24.3745725319455
chr6 157469818 157470074 34.556266094956
chr6 157505416 157505672 46.1298399527091
chr6 157744474 157744730 69.8659070856673
chr6 157979144 157979356 174.130562949687
chr6 158098353 158098609 35.6409012952956
chr6 158185594 158185850 28.6476852997085
chr6 158430319 158430575 27.2004495516219
chr6 158461470 158461726 32.3906070077737
chr6 158482076 158482332 25.4670687314278
chr6 158957100 158957408 434.237064235433
chr6 158965645 158965901 29.4911271269923
chr6 159141521 159141777 24.3494268216056
chr6 159421143 159421399 23.7183846034059
chr6 159688289 159688492 143.221478407034
chr6 160148038 160148294 25.8385807362604
chr6 160427329 160427598 364.301057747904
chr6 160451292 160451548 25.6081376488302
chr6 160871984 160872240 64.1379781045919
chr6 161510050 161510266 207.040298309816
chr6 161695151 161695407 44.058797586048
chr6 163148897 163149153 37.2355248981289
chr6 163385910 163386166 24.5696963803027
chr6 164006961 164007139 110.909489288418
chr6 166970380 166970636 29.6180908809857
chr6 167001675 167001824 89.1944044962626
chr6 167033445 167033701 41.5783577638863
chr6 167041029 167041285 43.3425272744491
chr6 167229206 167229411 200.215406052005
chr6 168237467 168237723 66.9674846793001
chr6 168307765 168307970 209.574141235432
chr6 169470629 169470885 44.3260527414425
chr6 169692766 169693022 28.1365879038154
chr6 169740623 169740879 24.4133078208935
chr6 169964618 169964874 25.6937900327427
chr6 170862197 170862453 28.7114755508002
chr7 89363 89619 25.7507576571795
chr7 148927 149183 30.3358633354744
chr7 577848 578104 61.9407976839855
chr7 582539 582795 38.3306549224395
chr7 582891 583147 28.0733742736907
chr7 602489 602745 42.0386052067669
chr7 644002 644258 30.7290897330651
chr7 766212 766468 27.3402013721749
chr7 807484 807740 25.0605209635897
chr7 852887 853143 25.5983513940371
chr7 916092 916348 52.6945625683159
chr7 936226 936482 51.9008524026962
chr7 1015071 1015327 39.0207790426654
chr7 1199726 1199982 25.9604744613618
chr7 1543910 1544166 48.4385363676362
chr7 1576905 1577161 32.0673790208573
chr7 1578145 1578401 77.1432793327368
chr7 1609580 1609836 48.2965694521818
chr7 1702424 1702680 52.7309118894423
chr7 1753174 1753317 106.580503973534
chr7 1757983 1758239 31.8575403587816
chr7 1758530 1758786 31.6160307129824
chr7 1923076 1923321 161.521194665915
chr7 2149978 2150234 39.4148547107404
chr7 2215225 2215481 27.055835155628
chr7 2393586 2393842 42.3973885896362
chr7 2394394 2394650 49.2308153452707
chr7 2439704 2439960 33.2869045074752
chr7 2501170 2501268 83.0665808090825
chr7 2556759 2557015 24.2419489891322
chr7 2559282 2559538 54.911558531046
chr7 2569440 2569696 25.0379121279659
chr7 2587003 2587108 83.6870417894074
chr7 2598934 2599190 26.3284088475992
chr7 2673586 2673842 25.673994087902
chr7 2681225 2681481 29.2237633817999
chr7 2903271 2903527 27.1562443962281
chr7 3479003 3479259 46.9286267239831
chr7 4509988 4510244 25.965615042993
chr7 4681661 4681917 27.3604213654892
chr7 4991980 4992207 163.66130808749
chr7 5367041 5367297 33.6337314425378
chr7 5463158 5463414 25.4556776481351
chr7 5463585 5463841 41.1284938764065
chr7 5465158 5465414 51.4009959898514
chr7 5467535 5467791 27.1689578909617
chr7 5569257 5569513 43.4474289187203
chr7 5570057 5570313 43.2253901291897
chr7 5631234 5631490 65.0488296352905
chr7 5632345 5632601 90.5236203175078
chr7 5671617 5671873 39.8067813399021
chr7 5673990 5674246 42.0344581660037
chr7 5721113 5721270 130.068994045965
chr7 6098596 6098852 28.8540155045729
chr7 6205616 6205872 32.2290796864678
chr7 6228091 6228340 150.405175573896
chr7 6346156 6346412 24.439551352657
chr7 6352363 6352619 36.9103710469689
chr7 6523665 6523921 24.1756276691206
chr7 6629481 6629737 27.1759898781504
chr7 7221826 7222082 33.0893670072266
chr7 7534857 7535113 49.3674990575079
chr7 7973830 7974086 38.4627172853609
chr7 8156951 8157057 80.8982372821339
chr7 8473633 8473782 134.143158614601
chr7 8763860 8763980 83.2714350772124
chr7 10979590 10979846 26.2763506217389
chr7 11013437 11013693 27.9847414683292
chr7 11014166 11014421 258.482881654201
chr7 12250953 12251209 25.5283523343273
chr7 12700086 12700342 24.8165130477633
chr7 12727143 12727399 34.2506762799317
chr7 12937741 12937839 90.8604742264727
chr7 13889771 13890027 33.8614923820761
chr7 13959788 13960044 28.2185823664656
chr7 14020734 14020990 26.7647556459069
chr7 14874108 14874364 31.4074757155262
chr7 14876242 14876498 23.8347820807834
chr7 14950747 14951003 80.9712143685226
chr7 14993796 14993969 134.355135373712
chr7 15787127 15787383 39.4590341691391
chr7 16468454 16468710 50.6162009957401
chr7 16685170 16685426 26.1037370545651
chr7 16707693 16707949 28.1853381044689
chr7 17143691 17143947 45.385203499028
chr7 17274148 17274404 25.9380268138598
chr7 17414308 17414564 29.7200724586396
chr7 17729150 17729222 63.8842965432034
chr7 18353652 18353908 41.1148631997438
chr7 18535084 18535340 26.7482939126349
chr7 18535642 18535898 25.1160426252201
chr7 18795517 18795773 34.8945683282014
chr7 19033678 19033934 39.7150124058995
chr7 19050896 19051152 24.0054821141644
chr7 19147058 19147314 24.7489252036773
chr7 19157104 19157360 61.8471675708914
chr7 19186424 19186640 258.216499743874
chr7 19748665 19748921 30.8022311439966
chr7 19812535 19812814 255.852763634957
chr7 20239027 20239283 24.5044242949533
chr7 20277153 20277409 37.7082237889135
chr7 20388127 20388331 181.833173952908
chr7 20405233 20405489 54.4269937640405
chr7 20901042 20901298 23.6854631977017
chr7 22183579 22183835 25.2187170584747
chr7 22372257 22372513 36.2449873659682
chr7 22390446 22390702 39.5063947100277
chr7 22437678 22437934 56.3986738839174
chr7 22496617 22496739 80.0233596020642
chr7 22514409 22514507 76.2170967366913
chr7 22600963 22601219 29.3894745823499
chr7 22768854 22769110 42.1260405979036
chr7 22771041 22771297 24.7716667919023
chr7 22983685 22983934 247.321441515348
chr7 23145211 23145308 95.8972251282843
chr7 23301539 23301795 32.7212897742576
chr7 23373331 23373587 30.0818609857509
chr7 23374191 23374447 34.0720169269964
chr7 23510007 23510263 25.5853299055002
chr7 23514266 23514522 53.0722749888737
chr7 23571464 23571720 46.9802757956719
chr7 24755536 24755695 132.964115840424
chr7 24781652 24781908 37.3574944639532
chr7 24782451 24782707 48.1425767791481
chr7 24788299 24788411 75.5200283856079
chr7 24796449 24796705 24.0792654385914
chr7 24863988 24864244 36.558398696844
chr7 24865822 24866078 38.2129693326778
chr7 24874099 24874355 45.1680652319648
chr7 24908471 24908624 98.4698000679811
chr7 24920570 24920767 181.010932773918
chr7 24953814 24954004 151.121700796041
chr7 25019061 25019317 23.9576284803446
chr7 25049035 25049213 163.352165743132
chr7 25064909 25065165 27.1835053299831
chr7 25072442 25072698 30.47387733375
chr7 25141504 25141760 32.4077206071848
chr7 25156401 25156499 75.7897857261322
chr7 25164745 25165001 44.7598938123159
chr7 25886348 25886604 25.5521073514452
chr7 26240202 26240458 57.9667057290319
chr7 26241230 26241486 44.7248588564269
chr7 27190243 27190499 66.5087811030865
chr7 27686813 27686951 99.4464854381379
chr7 28076909 28077165 27.6853581261532
chr7 28394260 28394516 28.4004455333428
chr7 28398208 28398464 38.0281956353724
chr7 28895518 28895774 51.2918658836845
chr7 29528674 29528930 27.2752995717622
chr7 29662255 29662511 47.3522477997829
chr7 30029737 30029993 44.0338938076241
chr7 30066458 30066714 27.1788187238479
chr7 30252324 30252580 26.8245151984455
chr7 30281530 30281692 128.149061263816
chr7 30509010 30509266 34.4067036357366
chr7 30634362 30634618 27.9284127117613
chr7 30711507 30711859 447.644909132232
chr7 30839255 30839511 31.9415669392484
chr7 30843644 30843900 25.4571815472966
chr7 31010492 31010659 124.663781747941
chr7 31154620 31154915 454.370960761962
chr7 32202755 32203011 31.8996566125354
chr7 32244083 32244194 95.14644662191
chr7 32467330 32467652 444.888665473054
chr7 32529928 32530184 36.4023901997264
chr7 32931095 32931351 29.5368928864164
chr7 32944798 32945054 35.4592097370933
chr7 33102771 33103027 27.0043838719466
chr7 33168643 33168899 27.3281313695188
chr7 33966261 33966499 235.231480708431
chr7 33972552 33972808 25.1588242189619
chr7 33974793 33974988 139.956011675471
chr7 34026489 34026741 216.682486318756
chr7 34026932 34027188 69.542211907831
chr7 34078783 34079039 66.9391740029197
chr7 34125721 34125977 25.9208055382487
chr7 34136486 34136641 123.119466446339
chr7 34173059 34173315 31.2052322340883
chr7 34177779 34178035 49.425269705271
chr7 34888857 34889104 284.04040608937
chr7 35734626 35734882 26.9668524994317
chr7 35791858 35792114 35.1619952613515
chr7 35840393 35840649 29.745771432003
chr7 36084164 36084420 66.8940650168062
chr7 36155217 36155473 28.7621808746289
chr7 36325127 36325251 105.931249989063
chr7 36429872 36430128 33.021930232773
chr7 36637750 36637946 135.771064988966
chr7 37071604 37071860 33.0131094343115
chr7 37092346 37092590 280.930831959967
chr7 38552416 38552608 172.321457028951
chr7 39378392 39378648 61.6051163644729
chr7 39605865 39606121 32.289996060403
chr7 39660972 39661228 24.1640043531763
chr7 39814017 39814273 36.0162003719611
chr7 39826137 39826280 87.2667579306003
chr7 39988893 39989149 38.3672106264646
chr7 40174140 40174396 59.3747332841283
chr7 40259711 40259967 35.770064687078
chr7 40261525 40261781 38.3408443523152
chr7 40477157 40477413 32.8207808649999
chr7 40509080 40509336 30.1913394032913
chr7 40509725 40509981 54.2892778710032
chr7 40533432 40533688 30.037659780124
chr7 40565426 40565682 40.7967482570663
chr7 40611559 40611815 32.9246604620951
chr7 40755723 40755979 26.2845448276552
chr7 40756917 40757173 35.6503163547275
chr7 40760969 40761225 31.7690037442816
chr7 40772773 40773029 30.9623294407025
chr7 40789515 40789771 23.926694119086
chr7 40848058 40848314 26.3609149629173
chr7 41732802 41733058 40.10062463271
chr7 41759760 41759878 72.4873346872468
chr7 41919803 41920059 32.4800791010209
chr7 41925930 41926186 38.8033879831353
chr7 41926513 41926769 33.974547739571
chr7 41956275 41956531 24.8888974449304
chr7 41961049 41961305 32.3502072520732
chr7 41995523 41995779 47.3167185425363
chr7 42003938 42004039 83.4812708985553
chr7 42017914 42018170 27.7606217655685
chr7 42971578 42971834 36.4133914204243
chr7 43204292 43204548 27.8229408299564
chr7 43622623 43622879 44.1493018427442
chr7 43648825 43648935 78.1408789433878
chr7 43825107 43825363 41.0807396852721
chr7 44092405 44092661 36.2551009309829
chr7 44103916 44104172 28.0815554576193
chr7 44121838 44122094 27.7384097168301
chr7 44272585 44272841 35.6760373316672
chr7 44324442 44324698 23.7818868117256
chr7 44438702 44438834 80.5306894388322
chr7 44530213 44530469 27.6902796562154
chr7 44678839 44679095 27.4953398928523
chr7 44775136 44775392 36.1329457563173
chr7 44822130 44822386 47.7469767445693
chr7 44831303 44831508 175.956173911172
chr7 44836182 44836438 40.9354120311644
chr7 44836991 44837247 29.0251811277672
chr7 45026001 45026257 61.1481128251427
chr7 45264533 45264764 186.56339806255
chr7 45306943 45307165 207.925222596218
chr7 45841901 45842113 73.7804420914157
chr7 46017863 46018119 24.1262935941197
chr7 46185033 46185289 37.4902630947833
chr7 46289741 46289997 29.4079649144956
chr7 46499607 46499863 50.5546778110228
chr7 46508406 46508662 25.2895932862381
chr7 46803781 46804037 39.1859199270477
chr7 46824399 46824655 30.2975762411287
chr7 46969985 46970241 26.1534318964399
chr7 47267441 47267697 24.4228808680743
chr7 47293245 47293501 23.7611244680959
chr7 47410412 47410668 44.0364279702823
chr7 47482719 47482975 59.8321622792039
chr7 47521822 47522078 42.0830311393416
chr7 47542311 47542440 80.2042798606043
chr7 47597589 47597845 31.2701877132131
chr7 47611153 47611409 34.7144062173438
chr7 47615898 47616154 36.8448687983383
chr7 47644490 47644746 25.9261087253723
chr7 47723010 47723266 53.698527228306
chr7 47764225 47764481 24.6059043763683
chr7 47803066 47803322 25.8624856214502
chr7 47823608 47823864 51.1521985329547
chr7 47826213 47826469 44.1639479203282
chr7 48019020 48019276 26.3327700807849
chr7 48124601 48124857 68.0044964538907
chr7 48128076 48128332 34.5462160949106
chr7 48335300 48335481 139.775598003881
chr7 48912216 48912472 38.1711669787683
chr7 50620740 50620998 278.124262679281
chr7 50813602 50813858 35.3376793745679
chr7 50850160 50850274 65.3804875614196
chr7 54609848 54610074 218.501876842501
chr7 54610973 54611176 174.701043765177
chr7 54826968 54827224 25.1762921470407
chr7 55053216 55053472 26.6029919176478
chr7 55132876 55133132 39.5407980926217
chr7 55133473 55133729 48.0201561630952
chr7 55200572 55200828 49.7035588433456
chr7 55260580 55260836 34.7091070418781
chr7 55374906 55375034 87.6081521809171
chr7 55433523 55433779 33.3180287936707
chr7 55434005 55434261 26.7549343178473
chr7 55437194 55437450 26.9397178086372
chr7 55574780 55575036 25.4585360772355
chr7 55594649 55594862 174.484342843602
chr7 55821043 55821250 71.6437996554646
chr7 56019445 56019701 27.7534120740287
chr7 56119396 56119652 42.1853618841387
chr7 63361578 63361742 168.310799852201
chr7 63387306 63387524 193.583545489338
chr7 63635453 63635604 98.0057691984709
chr7 63774297 63774553 28.1010380098515
chr7 64254746 64255002 28.4532179802929
chr7 64862643 64862791 99.3523020191009
chr7 65285362 65285586 123.460117947968
chr7 65297288 65297560 325.916434858254
chr7 65447091 65447347 53.8178107335976
chr7 65746812 65747068 41.5071370156708
chr7 65886882 65887138 48.7079915463531
chr7 66359587 66359837 237.956535377186
chr7 66385998 66386254 49.1544816223812
chr7 66394276 66394405 88.3178908465484
chr7 66594163 66594419 27.9163058825263
chr7 68156526 68156782 36.0709194133663
chr7 68156960 68157216 31.3471031227733
chr7 68171334 68171590 23.8779110063495
chr7 69125010 69125266 24.2921088556028
chr7 69187876 69188132 65.3695880329859
chr7 69336550 69336806 33.0945207718743
chr7 69481391 69481647 48.5239702679217
chr7 69501017 69501273 32.8087068893307
chr7 69839835 69840091 26.3155849295403
chr7 70040496 70040752 37.827151220659
chr7 70058715 70058971 51.1901173623587
chr7 70084805 70085061 36.2643762239814
chr7 70158978 70159234 36.2108879011225
chr7 71311207 71311463 47.8685613475963
chr7 71563785 71564041 44.2374123742045
chr7 72992742 72992998 33.5036894438508
chr7 73130091 73130347 28.4323803078517
chr7 73132330 73132586 29.4437430752879
chr7 73152957 73153213 26.882510949619
chr7 73163653 73163909 57.2847748317324
chr7 73226181 73226390 148.213150734122
chr7 73236979 73237235 36.1550005448617
chr7 73245707 73245963 57.9527081747529
chr7 73247957 73248213 30.2055565887915
chr7 73265143 73265399 30.0939968829781
chr7 73265838 73266094 25.2349882905217
chr7 73269875 73270131 25.6838186993294
chr7 73294671 73294927 25.5632694880483
chr7 73309314 73309570 28.1643960235243
chr7 73314117 73314373 28.5031476356041
chr7 73402566 73402822 30.7446453219
chr7 73421439 73421695 29.7292895412423
chr7 73446558 73446814 33.0077850142918
chr7 73493704 73493960 46.5325926012235
chr7 73508481 73508737 24.1194344983277
chr7 73512526 73512782 24.6254160180899
chr7 73579369 73579625 39.5891421343405
chr7 73624122 73624378 23.9457693198616
chr7 73678305 73678561 28.3058774309278
chr7 73693951 73694207 46.6139003374515
chr7 73712214 73712424 143.917991724917
chr7 73808096 73808352 36.3527097895201
chr7 73892467 73892723 57.2466038520722
chr7 74071645 74071901 62.2026202490554
chr7 74489492 74489748 32.2384839697491
chr7 75194572 75194828 27.5406371464626
chr7 75362177 75362433 39.0229353260172
chr7 75544378 75544634 27.9211923884265
chr7 75550884 75551095 158.882500736867
chr7 75831047 75831377 429.25074461173
chr7 75831778 75831852 55.9684948631417
chr7 75849608 75849864 28.1763174650164
chr7 75854748 75855037 306.236697924984
chr7 75892335 75892591 46.3271550329738
chr7 75920876 75921132 39.9117335849657
chr7 75923984 75924240 35.7731619741296
chr7 75931845 75932101 23.9691320874186
chr7 76053454 76053534 73.1960433442396
chr7 76977686 76977942 25.0558057985455
chr7 77044554 77044810 41.6964640219176
chr7 77066233 77066489 71.1832603165943
chr7 77165929 77166185 27.0445849979622
chr7 77167998 77168254 62.2668180460025
chr7 77428054 77428310 30.1283359372632
chr7 77455724 77455980 68.5049098036075
chr7 77768770 77769026 68.0996822377584
chr7 77770961 77771217 44.6688957793977
chr7 77807691 77807947 47.3152540401099
chr7 77931845 77932101 26.0942884197487
chr7 77955678 77955934 28.2310762319258
chr7 78064639 78064895 24.6983005505094
chr7 78250274 78250567 321.166118039182
chr7 79082358 79082614 23.9428766580074
chr7 79763788 79764044 27.2724518851084
chr7 80074728 80074984 31.2386827305124
chr7 80352186 80352442 35.5127655821832
chr7 80512890 80513146 25.5169772688091
chr7 80536499 80536755 33.4156382725123
chr7 80546649 80546905 31.5265787668689
chr7 80548202 80548458 27.2369300458683
chr7 80548566 80548822 26.1550769944662
chr7 80571619 80571875 34.2477386767996
chr7 80740724 80740980 25.2683387526498
chr7 80790743 80790999 32.7845993059461
chr7 80928698 80928954 29.5796250052569
chr7 81247767 81248023 27.1929594403066
chr7 81255431 81255687 51.4366321933132
chr7 81314307 81314563 35.3086166867774
chr7 82071523 82071666 122.375489788255
chr7 82072924 82073180 38.0031524477598
chr7 82366078 82366229 90.2153106917688
chr7 82790603 82790801 202.267525999937
chr7 82791988 82792275 292.044699217922
chr7 83045370 83045516 106.51454460951
chr7 83097659 83097915 37.4866163642093
chr7 83243522 83243703 175.588592424605
chr7 83411946 83412202 30.6813316974805
chr7 83654751 83655007 27.2191837721393
chr7 83903645 83903901 27.4088388324318
chr7 84001685 84001941 29.1245523334891
chr7 84801985 84802241 24.822955371998
chr7 84816045 84816301 29.9179082342654
chr7 86290343 86290599 24.5155139337387
chr7 86322146 86322402 39.3953852371159
chr7 86538328 86538588 324.593154800729
chr7 86584346 86584602 47.7349999568909
chr7 87768899 87769155 27.1067992272263
chr7 87849175 87849431 29.4080128031119
chr7 87849663 87849919 24.5476265577367
chr7 89466873 89467129 34.1286382612264
chr7 89783872 89784128 54.3012162205352
chr7 89917518 89917774 41.9463449720702
chr7 90016875 90017119 343.478096705979
chr7 90082652 90082908 27.4401866809883
chr7 90254928 90255184 26.4697609663187
chr7 90285034 90285290 29.6359897702733
chr7 90446186 90446442 40.6367493033794
chr7 90893601 90893857 51.6106779713813
chr7 91509841 91510097 29.4888065984398
chr7 91875118 91875374 23.8343264055995
chr7 92076693 92076949 34.5174630413611
chr7 92157937 92158193 28.5521617146321
chr7 92268959 92269215 23.6793982365733
chr7 92327592 92327848 25.0701481878488
chr7 92395140 92395396 30.1199605167223
chr7 92439084 92439340 24.1240639360222
chr7 92533652 92533908 48.0508489402795
chr7 92546186 92546442 29.277020758392
chr7 92642742 92642998 28.6134931990101
chr7 92879145 92879362 190.950863030143
chr7 93355334 93355590 43.3360450305849
chr7 93551014 93551270 28.8509867581853
chr7 93819934 93820190 40.737667841556
chr7 93926828 93927084 25.1173251539456
chr7 93930377 93930633 57.7382583278681
chr7 93933145 93933401 32.5170216228201
chr7 94003642 94003898 27.5599923658237
chr7 94004528 94004784 39.3431753566871
chr7 94005038 94005294 31.9216182273831
chr7 94023738 94023805 66.6869186617945
chr7 94024781 94025037 26.8967381334449
chr7 94139933 94140173 228.932970900162
chr7 94250082 94250338 35.0970931235395
chr7 95130037 95130293 27.3984950358694
chr7 95238086 95238342 31.1131676418899
chr7 95534531 95534805 268.759769715749
chr7 95865535 95865791 27.8242728651083
chr7 95951441 95951712 376.820236402835
chr7 96108498 96108754 24.9831602050801
chr7 97601613 97601869 30.2185129462935
chr7 97736086 97736342 26.0975084314025
chr7 97752694 97752950 51.9828580861058
chr7 97983840 97984096 37.9070921315301
chr7 98048266 98048522 31.1603255493185
chr7 98243023 98243231 154.911134447278
chr7 98735069 98735325 26.1274058070176
chr7 98865219 98865475 25.8755663928516
chr7 99006015 99006271 28.2269043722208
chr7 99006461 99006717 38.2976923280276
chr7 99063594 99063850 51.3480516312911
chr7 99102705 99102961 25.5747787244888
chr7 99149641 99149897 32.3131095309075
chr7 99155066 99155287 185.593962284761
chr7 99159831 99160087 34.1511075667876
chr7 99160531 99160787 30.9563882284268
chr7 99213999 99214255 45.3448224747422
chr7 99214452 99214708 36.9728840049505
chr7 99517785 99518041 41.84940314115
chr7 99613102 99613358 48.8204554430873
chr7 99679256 99679512 45.8730885986367
chr7 99684837 99685093 29.0722564433207
chr7 99686443 99686699 41.2789861587187
chr7 99716816 99717072 83.2492058615088
chr7 99724528 99724784 27.2733013455765
chr7 100034192 100034448 24.0243864270416
chr7 100143321 100143577 27.5324999175697
chr7 100182521 100182777 26.9562977554418
chr7 100183637 100183893 56.6657491713032
chr7 100200618 100200874 53.5174184854515
chr7 100253872 100254199 438.375648844399
chr7 100472396 100472652 46.1397462190262
chr7 100609475 100609731 34.3347931653913
chr7 100701692 100702010 462.352060300363
chr7 100702669 100702925 54.6081426728371
chr7 100743451 100743707 71.0956564927718
chr7 100760820 100761076 62.6007463852003
chr7 100765325 100765459 82.5398480094578
chr7 100770276 100770532 58.2006807559072
chr7 100781850 100782106 39.6640493828557
chr7 100797666 100797922 25.0739081294414
chr7 100802998 100803254 24.9311554572899
chr7 100806245 100806501 38.8204747693468
chr7 100807670 100808059 370.759124353135
chr7 100808665 100809008 444.082009190721
chr7 100809377 100809507 80.2381137966918
chr7 100810749 100811005 23.895404703348
chr7 100812374 100812630 30.765064627525
chr7 100813124 100813380 45.6356010947741
chr7 101045441 101045697 29.730738948795
chr7 101424668 101424924 27.9309209646504
chr7 101526153 101526409 33.9042792444014
chr7 101933076 101933362 389.966826005454
chr7 102212789 102213045 27.269066801913
chr7 102473165 102473421 60.6825391043741
chr7 102475577 102475833 25.9126239639464
chr7 102477101 102477357 34.3872710011869
chr7 102514588 102514844 37.3803200215761
chr7 102516343 102516599 42.5283674134727
chr7 102532095 102532351 29.3262087145472
chr7 102632192 102632448 26.2234852743716
chr7 102937644 102937900 41.7507156167516
chr7 102985175 102985431 37.1826451021148
chr7 102987928 102988184 43.8441154935125
chr7 103276656 103276939 269.307876163486
chr7 103491956 103492102 97.1168455588769
chr7 103685779 103685912 97.5017111772244
chr7 104165342 104165598 25.8259785494137
chr7 104192623 104192879 329.737221880923
chr7 104268062 104268318 357.078941960552
chr7 104614371 104614627 30.2188757248066
chr7 104653058 104653314 49.8731118150149
chr7 104654398 104654654 35.3964720792869
chr7 104865738 104865994 27.2568220484041
chr7 105054584 105054797 213.032047913996
chr7 105162042 105162298 28.936817977821
chr7 105172528 105172784 27.0889294333633
chr7 105295483 105295746 333.593325676126
chr7 105347861 105348117 47.5170638401742
chr7 105383904 105384064 120.195032350079
chr7 105416557 105416813 62.7116690270819
chr7 105471032 105471288 33.2423339106851
chr7 105573379 105573635 25.414079791287
chr7 105653321 105653577 30.3138888009047
chr7 105693667 105693833 130.204995588151
chr7 105705430 105705508 89.6551745536044
chr7 105856896 105857152 30.5598524505067
chr7 105925619 105925875 30.9487269580962
chr7 106009794 106010050 36.1382778108529
chr7 106126774 106127030 26.6845131080851
chr7 106300544 106300800 24.299728585949
chr7 106301347 106301603 31.0674870253485
chr7 106358737 106358993 68.0314516842914
chr7 106406561 106406817 27.9707079584534
chr7 106416144 106416400 42.8210480305874
chr7 106675935 106676191 52.9747304814047
chr7 107204322 107204578 23.9648803574935
chr7 107301611 107301889 248.604331161598
chr7 107356075 107356331 23.7732797341991
chr7 107497403 107497659 23.9464367233613
chr7 107589687 107589943 29.8449917739964
chr7 107643453 107643709 32.7221439152411
chr7 107693752 107694008 30.5339566695796
chr7 107720185 107720441 24.7099417386464
chr7 107734401 107734657 39.2433329476671
chr7 107953556 107953812 36.3610526985723
chr7 107988123 107988365 330.178608519654
chr7 110767170 110767373 210.355436442758
chr7 110778319 110778575 27.8489426289959
chr7 110838426 110838682 43.1920825263258
chr7 111845733 111845989 23.7373311039364
chr7 111846282 111846538 41.9399674038932
chr7 112075254 112075510 28.2090485263616
chr7 112090953 112091209 24.5875948148997
chr7 112124834 112125090 51.8851141807091
chr7 112579329 112579429 68.0855017331696
chr7 112758458 112758714 31.0565292134853
chr7 113128058 113128314 29.9241476071949
chr7 113415967 113416223 23.7521180823665
chr7 114933956 114934212 36.0796844881811
chr7 115858235 115858491 25.1054179747684
chr7 115912086 115912342 65.7581919377312
chr7 115967909 115968165 30.9786950917095
chr7 116035534 116035790 29.8363701248261
chr7 116083121 116083377 32.4449062412416
chr7 116162341 116162597 33.4957049823434
chr7 116164734 116164990 46.0222581881196
chr7 116166159 116166415 33.8562376300652
chr7 116168234 116168320 68.726684669964
chr7 116217160 116217416 36.4830601983096
chr7 116224666 116224922 23.8046315880671
chr7 116356778 116357034 29.7098341384351
chr7 116455181 116455437 64.3467595444771
chr7 116594373 116594629 27.4082230575091
chr7 116764748 116765004 39.5589156376522
chr7 116797717 116797973 56.9847582023318
chr7 117680299 117680412 69.022799643089
chr7 117824092 117824348 53.1920009855536
chr7 119373687 119373884 149.643214122588
chr7 120590834 120591090 26.8812472927
chr7 121036216 121036472 31.4861686299979
chr7 121144666 121144922 28.6711538944037
chr7 121170632 121170696 64.0026647029005
chr7 121329887 121330143 33.8345256696849
chr7 121395445 121395573 86.2235991383096
chr7 123197193 123197449 80.6440806147372
chr7 123389093 123389349 39.5144135655393
chr7 123672819 123673062 241.101663427683
chr7 124363124 124363380 33.0508287592767
chr7 124632886 124633142 28.2924408746697
chr7 125196090 125196252 104.930042286146
chr7 126341185 126341441 27.0430928097235
chr7 126747839 126748110 294.501094317402
chr7 126982732 126982988 31.4565135868836
chr7 127032599 127032855 28.6832239487194
chr7 127033706 127033962 24.599261439653
chr7 127100222 127100384 102.436977426996
chr7 127114606 127114816 157.118963167285
chr7 127456924 127457180 35.0450943065691
chr7 127635919 127636175 47.7660131296072
chr7 127699706 127699962 27.6878150125143
chr7 127734399 127734655 52.9397703897934
chr7 127808706 127809033 324.075353273662
chr7 127983845 127984101 55.9312511604066
chr7 128095610 128095866 32.7827130025629
chr7 128163381 128163637 25.9549790102527
chr7 128274026 128274156 57.9971643341916
chr7 128286021 128286196 127.550378152356
chr7 128378973 128379229 29.4482888782779
chr7 128379410 128379666 29.539860326348
chr7 128419086 128419342 33.8105915625129
chr7 128432592 128432848 24.3127063587782
chr7 128441875 128441971 55.580506683646
chr7 128467581 128467837 24.9000601950202
chr7 128515705 128515961 23.8202022951595
chr7 128563590 128563664 64.128968026792
chr7 128694800 128695056 29.6848165801128
chr7 128695175 128695431 31.8929549600307
chr7 128738605 128738720 77.2710566102581
chr7 128858499 128858724 216.591629060426
chr7 129074203 129074459 44.8572252947078
chr7 129142412 129142668 25.3757542817739
chr7 129162548 129162743 153.205331378752
chr7 129251345 129251601 28.1886275825081
chr7 129304936 129305192 58.6288397653675
chr7 129471259 129471515 55.0247764415713
chr7 129480689 129480945 27.531945992508
chr7 129485296 129485552 35.8285908324102
chr7 129592598 129592854 41.5047814948771
chr7 129609737 129609993 24.1931242009313
chr7 129691060 129691316 60.2561884396572
chr7 129709982 129710238 28.1933844933632
chr7 129845058 129845314 24.0046914576534
chr7 129996160 129996416 81.7590415339997
chr7 129996959 129997215 26.2544738654527
chr7 130009213 130009469 25.6258756045935
chr7 130353801 130354057 24.2125678126983
chr7 130523486 130523742 24.62321446833
[truncated: 50,233 more chars]
