# Supplementary material for: Variable reproducibility in genome-scale public data: A case study using ENCODE ChIP sequencing resource
Source: FEBS Lett. 2015 Dec 21;589(24):3866–70. doi: 10.1016/j.febslet.2015.11.027 (PMC4686001; doi:10.1016/j.febslet.2015.11.027)
Supplement: Supplementary file advisedPeakLists.zip — This zip archive contains 56 advised peak lists (see main text and supplementary table 1). Files are bed like tab delimited text files, with 4 columns: chromosome, peak start, peak end, and peak score. [file mmc4.zip › SK-N-SH_RA_None_CTCF.bed]

chr1	237636	237860	120.6544993
chr1	521468	521692	70.42791085
chr1	714092	714271	77.52175558
chr1	805224	805376	285.3878012
chr1	840062	840257	333.4477547
chr1	848275	848499	19.09006491
chr1	855060	855284	25.35774676
chr1	856467	856691	48.23846645
chr1	858471	858695	19.03133492
chr1	860999	861175	18.58316232
chr1	873569	873762	202.1439027
chr1	886842	887066	85.40058458
chr1	911520	911696	217.5530202
chr1	919612	919801	311.4867904
chr1	937291	937495	307.2389143
chr1	950825	951049	109.2790231
chr1	954730	954910	156.08745
chr1	967843	968067	68.5853759
chr1	968383	968581	321.9697234
chr1	976051	976275	40.7550036
chr1	999268	999474	347.3628003
chr1	1057539	1057751	428.0010906
chr1	1166118	1166342	28.34227141
chr1	1200466	1200690	76.66134489
chr1	1209331	1209555	19.27907228
chr1	1225627	1225808	212.6830067
chr1	1227310	1227502	248.8251888
chr1	1235477	1235701	44.0312059
chr1	1237391	1237615	120.9925931
chr1	1241528	1241752	56.47666925
chr1	1280080	1280271	229.6826882
chr1	1284677	1284901	145.4701562
chr1	1285235	1285420	183.1231898
chr1	1307511	1307726	391.5244813
chr1	1310561	1310737	118.2646506
chr1	1334836	1335027	159.1252983
chr1	1337465	1337641	191.4903587
chr1	1370717	1370941	22.89870014
chr1	1376367	1376545	191.1248658
chr1	1440357	1440581	115.6619395
chr1	1440963	1441187	51.54176907
chr1	1486473	1486838	59.1279558
chr1	1509241	1509465	78.90017982
chr1	1533111	1533335	98.76498387
chr1	1534838	1535062	25.02495041
chr1	1555540	1555764	50.6781357
chr1	1597203	1597427	126.9565126
chr1	1610425	1610649	25.89999475
chr1	1655994	1656218	26.72989734
chr1	1710436	1710660	32.2868961
chr1	1720548	1720772	131.1780011
chr1	1764402	1764626	27.7973755
chr1	1790136	1790312	200.560276
chr1	1823038	1823262	25.87141253
chr1	1837748	1837961	435.59206
chr1	1840486	1840643	252.4185187
chr1	1850419	1850643	58.74589418
chr1	1875493	1875696	306.7175763
chr1	1886342	1886566	51.15626985
chr1	1891552	1891774	396.7967534
chr1	1914330	1914554	28.47605347
chr1	1976359	1976535	279.8426369
chr1	1977997	1978183	267.3616932
chr1	1980934	1981158	68.17379643
chr1	2040154	2040330	147.3049616
chr1	2063754	2063930	170.8979959
chr1	2071265	2071441	29.31138925
chr1	2071487	2071685	119.3290519
chr1	2105798	2106013	384.5662287
chr1	2120781	2121005	21.39802342
chr1	2126663	2126899	438.1434982
chr1	2144188	2144412	20.01040842
chr1	2160633	2160860	44.13221455
chr1	2169209	2169433	51.46488525
chr1	2242986	2243210	20.30326435
chr1	2246678	2246869	161.6662772
chr1	2258034	2258258	32.22221195
chr1	2313260	2313471	415.4082138
chr1	2314135	2314311	168.6854024
chr1	2338246	2338470	21.50008638
chr1	2345889	2346072	331.695859
chr1	2361552	2361776	41.57367944
chr1	2375363	2375587	80.44924492
chr1	2391231	2391427	289.1641744
chr1	2457109	2457333	23.82552718
chr1	2470835	2471059	38.40956427
chr1	2475287	2475511	37.25876431
chr1	2478272	2478496	41.15456522
chr1	2479530	2479740	435.5354349
chr1	2486386	2486610	129.0654307
chr1	2493426	2493650	37.72714609
chr1	2570627	2570851	19.71110168
chr1	2574690	2574914	57.6286755
chr1	2688952	2689176	24.04646854
chr1	2703285	2703461	197.8401915
chr1	2704079	2704303	27.39444646
chr1	2718236	2718460	123.7084371
chr1	2738622	2738846	126.5298724
chr1	2792561	2792785	96.51608208
chr1	2838707	2838883	146.5671341
chr1	2929120	2929344	128.2232791
chr1	2982793	2983017	86.95988424
chr1	3200614	3200838	142.233979
chr1	3236591	3236815	150.2162484
chr1	3319995	3320219	21.96394936
chr1	3326782	3327006	98.81288351
chr1	3333724	3333948	22.19001955
chr1	3341347	3341549	415.0602634
chr1	3347906	3348082	154.4508662
chr1	3369753	3369968	401.4627313
chr1	3370870	3371046	113.8775747
chr1	3388429	3388653	75.56437831
chr1	3400525	3400701	193.323922
chr1	3407829	3408051	488.5189014
chr1	3434849	3435025	134.0699873
chr1	3481871	3482050	289.727208
chr1	3508110	3508334	25.09271074
chr1	3531794	3531993	346.0105509
chr1	3535661	3535856	304.3345471
chr1	3537800	3538024	100.4692111
chr1	3542254	3542478	21.45218179
chr1	3544956	3545180	43.11271099
chr1	3566503	3566679	115.0264923
chr1	3612247	3612455	311.3530279
chr1	3619624	3619848	19.69225061
chr1	3641054	3641275	405.3753848
chr1	3643957	3644133	159.1915656
chr1	3692580	3692756	157.2294057
chr1	3702075	3702299	50.20161419
chr1	3718055	3718279	84.9709221
chr1	3727537	3727761	19.99979207
chr1	3744370	3744594	52.62155649
chr1	3773780	3774004	52.08515447
chr1	3816210	3816434	28.52234953
chr1	3823822	3824046	38.15496649
chr1	3827429	3827622	329.5548129
chr1	4233283	4233507	27.271339
chr1	4554700	4554924	54.05624944
chr1	4645344	4645568	41.32860908
chr1	4687489	4687713	41.39578541
chr1	4712704	4712910	375.2559046
chr1	4716422	4716623	277.5441643
chr1	4838124	4838304	130.9458266
chr1	4886226	4886450	63.50392192
chr1	4995969	4996193	23.43877383
chr1	5179663	5179887	36.24272292
chr1	5216052	5216276	23.50349689
chr1	5487400	5487624	26.17256466
chr1	5508632	5508856	48.81192298
chr1	5516228	5516452	54.06069392
chr1	5542085	5542309	27.51823132
chr1	5570000	5570213	336.3184656
chr1	5574667	5574898	391.2816671
chr1	5658659	5658883	23.32666351
chr1	5680564	5680788	37.14212436
chr1	5681196	5681378	227.0944718
chr1	5697323	5697499	112.7809553
chr1	5701015	5701239	23.63875555
chr1	5805928	5806162	397.6790471
chr1	5890927	5891103	151.3385972
chr1	5919032	5919256	24.88928148
chr1	5948743	5948967	50.35791205
chr1	5953804	5954028	38.0617864
chr1	5976158	5976334	233.8706227
chr1	6009582	6009806	23.65631345
chr1	6026786	6027010	58.40721738
chr1	6035321	6035528	345.5561781
chr1	6040510	6040734	67.12011763
chr1	6052379	6052603	20.32267103
chr1	6052675	6052943	34.18851122
chr1	6055210	6055434	24.31325686
chr1	6094582	6094797	317.9426414
chr1	6101592	6101771	215.2255243
chr1	6113075	6113251	174.9891097
chr1	6140722	6140946	63.38122218
chr1	6142469	6142645	157.3517226
chr1	6159878	6160102	52.95762305
chr1	6168984	6169160	152.4785117
chr1	6222874	6223098	48.65782333
chr1	6231683	6231859	138.7633327
chr1	6240410	6240634	61.70951
chr1	6243586	6243810	21.51570272
chr1	6245947	6246123	166.4122998
chr1	6265338	6265562	104.923039
chr1	6268784	6269004	298.5934258
chr1	6269330	6269530	177.1038543
chr1	6269814	6269990	105.2154603
chr1	6298790	6298966	218.4865328
chr1	6305177	6305403	413.2254666
chr1	6306839	6307056	392.530576
chr1	6320565	6320794	40.55332149
chr1	6332997	6333221	34.1171484
chr1	6340945	6341169	58.34580191
chr1	6403582	6403791	346.2881192
chr1	6408073	6408265	253.6723145
chr1	6417383	6417607	74.95956467
chr1	6419683	6419907	19.66162295
chr1	6423228	6423404	119.8254371
chr1	6438263	6438439	167.2693536
chr1	6454068	6454292	68.78635815
chr1	6457182	6457358	23.29438815
chr1	6464820	6465001	299.5762108
chr1	6474456	6474644	248.4759091
chr1	6483596	6483783	250.3151576
chr1	6497195	6497371	129.8930291
chr1	6498160	6498366	368.7314473
chr1	6500832	6501008	125.3272281
chr1	6505249	6505454	207.1769112
chr1	6508277	6508501	42.23930042
chr1	6508853	6509029	16.76369887
chr1	6515138	6515362	20.33889205
chr1	6532543	6532767	65.66913058
chr1	6535629	6535852	391.3624536
chr1	6546591	6546813	484.1371186
chr1	6549999	6550213	379.9168546
chr1	6571689	6571913	23.42447501
chr1	6583773	6583949	247.1911601
chr1	6614556	6614782	388.3494976
chr1	6672712	6672936	24.54681229
chr1	6685041	6685265	25.88386698
chr1	6685633	6685857	24.39066594
chr1	6694746	6694922	162.0467977
chr1	6706641	6706865	115.3781181
chr1	6761845	6762105	339.7969724
chr1	6780131	6780342	278.600337
chr1	6787611	6787807	263.108923
chr1	6846147	6846371	47.13417871
chr1	6854301	6854525	65.03330147
chr1	6950052	6950229	280.9909946
chr1	7102851	7103075	115.8050972
chr1	7130540	7130762	380.2683616
chr1	7181036	7181212	16.99363174
chr1	7212638	7212862	25.91163144
chr1	7268076	7268240	234.3283773
chr1	7278412	7278588	214.4405746
chr1	7284865	7285089	46.71446219
chr1	7363031	7363255	22.08119137
chr1	7514215	7514391	148.9229725
chr1	7553930	7554154	22.99862427
chr1	7576410	7576634	66.21716168
chr1	7599058	7599234	17.10767755
chr1	7599525	7599749	97.42336152
chr1	7599888	7600064	202.6266273
chr1	7621594	7621770	165.5065337
chr1	7644804	7645031	59.9142359
chr1	7646854	7647078	22.07384012
chr1	7690630	7690854	22.50098299
chr1	7701799	7702023	24.38833203
chr1	7707377	7707585	376.8145001
chr1	7727647	7727921	585.8032715
chr1	7729586	7729804	417.3112085
chr1	7812974	7813143	241.3303849
chr1	7815598	7815822	111.3839219
chr1	7868376	7868600	86.73434139
chr1	7962897	7963106	368.037485
chr1	7992932	7993156	46.32030518
chr1	8002438	8002662	63.76606805
chr1	8021425	8021601	176.160397
chr1	8035392	8035624	480.8886253
chr1	8042424	8042636	347.6088096
chr1	8075129	8075305	225.7195586
chr1	8076703	8076879	26.21607193
chr1	8091304	8091528	73.22710922
chr1	8299094	8299270	21.53283277
chr1	8374457	8374650	368.122656
chr1	8375924	8376148	25.90502823
chr1	8409143	8409335	300.8471227
chr1	8411822	8412007	198.8379357
chr1	8434926	8435150	76.84947842
chr1	8469288	8469512	52.16126782
chr1	8491179	8491403	23.13803174
chr1	8621234	8621356	198.9748766
chr1	8631290	8631514	68.56421862
chr1	8658199	8658375	178.8774475
chr1	8731482	8731640	247.7341476
chr1	8763341	8763565	68.49788336
chr1	8779056	8779280	66.07226486
chr1	8786638	8786862	105.4073701
chr1	8875018	8875242	55.78162553
chr1	8877612	8877836	34.44247444
chr1	8891496	8891720	70.47214611
chr1	8909004	8909260	486.8211548
chr1	8919529	8919753	159.933714
chr1	8922607	8922783	213.8969341
chr1	8931683	8931907	91.61770681
chr1	8939393	8939617	18.7781996
chr1	8978251	8978427	214.704163
chr1	9023030	9023254	116.7127094
chr1	9048186	9048384	348.292322
chr1	9065263	9065455	266.2092773
chr1	9070159	9070388	113.6788351
chr1	9161730	9161885	241.7713544
chr1	9170903	9171101	388.5683653
chr1	9188749	9188973	28.08011476
chr1	9202381	9202590	313.2199814
chr1	9241407	9241615	289.3706896
chr1	9242354	9242578	36.002688
chr1	9256593	9256783	246.6503572
chr1	9258788	9258964	94.83229525
chr1	9294546	9294744	265.5035666
chr1	9310204	9310380	203.5498234
chr1	9327234	9327453	380.4004941
chr1	9333468	9333692	21.22485102
chr1	9349170	9349294	221.2227309
chr1	9488762	9488986	23.65111211
chr1	9515914	9516133	264.2255196
chr1	9551193	9551421	423.6617925
chr1	9555350	9555580	464.6864395
chr1	9633057	9633233	21.2985302
chr1	9633860	9634084	90.68983071
chr1	9648575	9648733	279.7021642
chr1	9664287	9664463	181.1779989
chr1	9675732	9675908	193.5774788
chr1	9687063	9687358	653.7553941
chr1	9747176	9747400	33.6312895
chr1	9762396	9762575	228.0894085
chr1	9780469	9780693	24.36396806
chr1	9781931	9782121	240.2003315
chr1	9785158	9785366	363.0004565
chr1	9844705	9844883	227.3216707
chr1	9887996	9888220	52.04464469
chr1	9927612	9927831	495.2731498
chr1	9935001	9935213	416.2362919
chr1	10002479	10002703	112.3784016
chr1	10010450	10010661	357.2723746
chr1	10092622	10092838	424.3301883
chr1	10093693	10093917	20.0812067
chr1	10094557	10094781	99.00935036
chr1	10213104	10213257	239.2596782
chr1	10270300	10270513	381.2047841
chr1	10398203	10398367	279.2437827
chr1	10437561	10437724	237.6743203
chr1	10459017	10459243	45.09723839
chr1	10488202	10488402	305.671829
chr1	10490310	10490548	456.5085807
chr1	10490778	10491002	30.03896943
chr1	10554792	10554998	385.6085664
chr1	10555157	10555381	74.78692359
chr1	10567570	10567764	356.9872165
chr1	10574572	10574748	240.4082354
chr1	10590410	10590643	75.41700411
chr1	10622104	10622328	25.13351268
chr1	10658464	10658640	31.91389595
chr1	10752506	10752730	137.1365977
chr1	10813324	10813548	31.22139584
chr1	10848898	10849074	227.0500187
chr1	10853960	10854184	67.28311837
chr1	10896164	10896388	19.08985297
chr1	10927247	10927471	196.5478635
chr1	10970049	10970273	170.950087
chr1	11002064	11002329	427.1466694
chr1	11006059	11006283	99.49615804
chr1	11021129	11021357	391.1626616
chr1	11097735	11097940	447.1448317
chr1	11120091	11120315	57.02759622
chr1	11124034	11124258	59.69554485
chr1	11193079	11193255	114.2595579
chr1	11301835	11302011	129.412055
chr1	11322850	11323074	64.58032452
chr1	11332828	11333004	137.3599053
chr1	11346336	11346560	57.95074043
chr1	11380316	11380492	207.8570378
chr1	11397645	11397843	328.5924864
chr1	11412219	11412443	27.96936969
chr1	11518848	11519072	30.47853713
chr1	11538792	11538982	312.8639408
chr1	11632295	11632519	27.3503296
chr1	11654299	11654523	35.36073463
chr1	11702564	11702765	460.0335421
chr1	11705817	11706027	296.2289106
chr1	11710540	11710750	369.8398236
chr1	11724147	11724347	301.5336369
chr1	11736863	11737039	17.57214641
chr1	11771236	11771412	207.3996864
chr1	11779908	11780137	390.676629
chr1	11796437	11796661	35.68423785
chr1	11809289	11809513	70.8027536
chr1	11845287	11845508	380.3621239
chr1	11898772	11899006	524.5175769
chr1	11905946	11906170	25.23789168
chr1	11919418	11919642	71.97839166
chr1	11925642	11925866	107.6131259
chr1	11954082	11954290	400.9622655
chr1	11967818	11967994	163.8988266
chr1	12027270	12027494	124.1870735
chr1	12042135	12042359	74.10857992
chr1	12061704	12061928	126.312532
chr1	12091395	12091619	145.4018539
chr1	12139744	12139921	213.5238378
chr1	12166973	12167158	236.6836092
chr1	12178744	12178951	308.6174656
chr1	12184909	12185107	400.844759
chr1	12244436	12244660	54.3435875
chr1	12256899	12257123	28.25550804
chr1	12269001	12269200	368.0448089
chr1	12289891	12290105	442.1948941
chr1	12304223	12304447	73.97808353
chr1	12332200	12332424	124.7684239
chr1	12335527	12335711	238.0468491
chr1	12336399	12336623	33.57043393
chr1	12374437	12374661	60.15066532
chr1	12399510	12399734	51.75269534
chr1	12436182	12436406	60.40557264
chr1	12467589	12467765	29.83367902
chr1	12656086	12656310	25.49790998
chr1	12661316	12661540	119.5007748
chr1	12679931	12680157	473.7733924
chr1	12719085	12719263	376.1834264
chr1	12820399	12820623	90.41913245
chr1	12841733	12841957	98.5400386
chr1	12843988	12844212	139.3582453
chr1	13038581	13038805	52.70179439
chr1	13843773	13843997	100.0404866
chr1	13870550	13870726	146.1861153
chr1	13897515	13897739	50.94193705
chr1	13992235	13992424	317.7917783
chr1	14052414	14052638	91.11073644
chr1	14075538	14075765	72.95014499
chr1	14091098	14091322	20.25591187
chr1	14133783	14134007	54.01205641
chr1	14137804	14137980	170.2454029
chr1	14140196	14140420	52.38556068
chr1	14155432	14155608	157.0390238
chr1	14256741	14256965	64.83126722
chr1	14277226	14277450	37.19685123
chr1	14286975	14287181	448.8546732
chr1	14292382	14292616	91.63147782
chr1	14421570	14421794	62.69192746
chr1	14440424	14440600	177.396033
chr1	14692920	14693144	49.44876619
chr1	14722184	14722408	79.50873214
chr1	14741947	14742171	49.6297312
chr1	14864915	14865139	23.34820314
chr1	14898436	14898660	33.17670314
chr1	14933227	14933451	71.21838846
chr1	15058482	15058676	289.3529451
chr1	15105728	15105907	200.4987351
chr1	15131225	15131449	41.99236541
chr1	15241927	15242146	393.2397545
chr1	15251055	15251279	68.42809152
chr1	15251513	15251737	19.54858613
chr1	15309884	15310060	17.09612131
chr1	15326653	15326829	25.95556235
chr1	15354087	15354293	360.9832978
chr1	15359907	15360131	22.43774017
chr1	15364704	15364928	100.1498828
chr1	15373108	15373330	394.3115047
chr1	15389040	15389264	56.39402579
chr1	15391043	15391267	20.18285549
chr1	15426953	15427152	360.4901273
chr1	15455094	15455290	401.2993355
chr1	15478890	15479068	277.0054881
chr1	15480625	15480832	294.5760407
chr1	15526888	15527112	68.17076864
chr1	15530383	15530607	70.1079412
chr1	15599139	15599310	322.4428239
chr1	15610103	15610327	75.72181207
chr1	15631314	15631527	311.377219
chr1	15650108	15650319	451.7629885
chr1	15757713	15757937	410.7930121
chr1	15827993	15828180	253.7045697
chr1	15852961	15853187	79.30495631
chr1	15911012	15911188	126.3629706
chr1	15921655	15921879	81.44755766
chr1	16066330	16066554	38.72901596
chr1	16067951	16068119	285.6535781
chr1	16084065	16084289	41.11409845
chr1	16087570	16087794	27.76675549
chr1	16118569	16118799	428.7844055
chr1	16129913	16130137	94.48991765
chr1	16142102	16142289	281.7434218
chr1	16212199	16212423	21.46874559
chr1	16302018	16302242	115.644026
chr1	16321121	16321328	480.5909137
chr1	16333624	16333800	18.86985849
chr1	16335572	16335789	454.3943268
chr1	16359402	16359629	453.638558
chr1	16368644	16368868	37.96787797
chr1	16382655	16382875	461.1073736
chr1	16399500	16399724	77.25974265
chr1	16400050	16400274	120.2469551
chr1	16405431	16405650	432.3051827
chr1	16408897	16409108	350.6311977
chr1	16477738	16477962	30.80655346
chr1	16481230	16481406	121.0085071
chr1	16514320	16514535	451.1389362
chr1	16531575	16531751	173.4685658
chr1	16562712	16562936	45.70799015
chr1	16563693	16563917	29.73625608
chr1	16570983	16571177	319.6403598
chr1	16678959	16679135	141.5418598
chr1	16689958	16690134	167.0145275
chr1	16693887	16694111	20.31970787
chr1	16766997	16767228	414.4475315
chr1	16801485	16801709	59.71031832
chr1	16825491	16825721	34.87732145
chr1	16918351	16918544	211.3138034
chr1	16939732	16939956	32.6493886
chr1	16940010	16940186	15.32731875
chr1	16940253	16940477	26.5637068
chr1	16947600	16947816	552.2917798
chr1	16951474	16951705	482.5963316
chr1	16971167	16971395	342.1671669
chr1	17011411	17011635	37.30716632
chr1	17026765	17026831	67.55431181
chr1	17029724	17029956	384.5400017
chr1	17033922	17034098	177.2876968
chr1	17036345	17036602	599.0756188
chr1	17038676	17038900	27.3935898
chr1	17227344	17227520	103.2556744
chr1	17229643	17229867	21.11776464
chr1	17236385	17236609	133.4093998
chr1	17240262	17240486	31.06618382
chr1	17240644	17240880	69.25418631
chr1	17242096	17242320	45.31342926
chr1	17251503	17251727	44.96040395
chr1	17274103	17274279	207.4058338
chr1	17278245	17278441	292.9984088
chr1	17287218	17287424	298.1311864
chr1	17290037	17290226	264.067366
chr1	17313547	17313742	220.6474119
chr1	17326408	17326632	27.61125582
chr1	17331556	17331732	17.45591028
chr1	17372711	17372825	205.1182566
chr1	17386222	17386418	362.1548496
chr1	17402002	17402226	67.3338695
chr1	17452318	17452529	447.5531144
chr1	17563629	17563821	344.6698997
chr1	17600784	17600991	319.6770342
chr1	17662683	17662864	255.5651336
chr1	17697182	17697406	22.54860548
chr1	17732738	17732955	369.5872589
chr1	17746388	17746630	395.8248409
chr1	17766164	17766388	50.36840217
chr1	17803928	17804119	209.224927
chr1	17811895	17812071	180.4104943
chr1	17820809	17821029	434.2687187
chr1	17828877	17829092	412.0186961
chr1	17834495	17834719	58.59638147
chr1	17901119	17901343	59.81350851
chr1	17933418	17933637	391.677987
chr1	17955997	17956221	94.78502373
chr1	17980334	17980544	338.5426359
chr1	17988142	17988353	412.1132102
chr1	17998444	17998668	56.6484552
chr1	18023000	18023224	97.5750607
chr1	18050243	18050467	27.78582242
chr1	18067726	18067950	19.65023643
chr1	18081662	18081886	19.87956545
chr1	18085661	18085885	23.60070847
chr1	18152695	18152877	251.6810762
chr1	18236248	18236472	110.3734633
chr1	18246461	18246637	204.0690613
chr1	18249439	18249615	216.4033205
chr1	18311101	18311277	174.5707683
chr1	18325449	18325673	73.18065772
chr1	18368275	18368499	94.91473814
chr1	18427080	18427256	234.7747778
chr1	18436772	18436996	122.6023185
chr1	18465797	18466021	25.8241982
chr1	18475610	18475786	164.6114564
chr1	18509426	18509650	34.73759427
chr1	18544001	18544177	127.6265814
chr1	18558638	18558862	31.79262892
chr1	18561349	18561556	224.02634
chr1	18616194	18616418	22.76801919
chr1	18626300	18626483	172.6181638
chr1	18629409	18629600	193.4917474
chr1	18649024	18649248	56.51396114
chr1	18650820	18651044	19.64104835
chr1	18700467	18700691	82.82472311
chr1	18809491	18809715	19.52995915
chr1	18812815	18813039	47.28212342
chr1	18838038	18838262	57.64469027
chr1	18857501	18857725	59.39769895
chr1	18882970	18883194	92.05418839
chr1	18902158	18902354	267.7060578
chr1	18908003	18908213	358.9804651
chr1	18911317	18911541	46.12230589
chr1	18923968	18924190	467.1277897
chr1	18962921	18963145	76.08323125
chr1	19007983	19008159	192.7510302
chr1	19029471	19029695	25.47087199
chr1	19121124	19121348	33.20170292
chr1	19147340	19147560	466.3272084
chr1	19201785	19202015	445.1573825
chr1	19210693	19210909	418.4625991
chr1	19233513	19233708	194.1961315
chr1	19239603	19239862	597.3636812
chr1	19250391	19250615	29.86118696
chr1	19338895	19339120	91.8200705
chr1	19422810	19423034	74.70812206
chr1	19440215	19440391	174.3679021
chr1	19506120	19506344	81.68770584
chr1	19567828	19568043	313.183065
chr1	19657263	19657487	19.61093329
chr1	19664958	19665182	22.59510817
chr1	19665775	19665999	27.5262456
chr1	19668043	19668261	343.5451299
chr1	19670924	19671126	360.5405618
chr1	19700908	19701132	41.74710931
chr1	19717905	19718106	336.1705319
chr1	19722275	19722499	25.10228451
chr1	19725009	19725233	43.27921996
chr1	19731760	19731984	115.4192814
chr1	19736968	19737192	41.90984951
chr1	19766408	19766590	182.576809
chr1	19772303	19772527	114.4339666
chr1	19814291	19814515	103.7880758
chr1	19908858	19909034	142.774077
chr1	19967276	19967500	31.06062356
chr1	19975266	19975442	23.61850168
chr1	19977746	19977933	268.6003731
chr1	19980273	19980458	322.4866672
chr1	19986397	19986605	273.9061018
chr1	19988333	19988509	150.2742257
chr1	19991781	19992005	24.30749234
chr1	20031107	20031326	401.230135
chr1	20042155	20042388	407.0867519
chr1	20088777	20088970	277.6460225
chr1	20126036	20126260	57.16039605
chr1	20137827	20138003	203.2989809
chr1	20208674	20208846	318.8244454
chr1	20244571	20244772	441.318196
chr1	20301355	20301568	400.1489724
chr1	20427475	20427675	238.3737432
chr1	20435778	20436002	18.87749008
chr1	20442046	20442270	24.08218733
chr1	20478910	20479122	410.0768753
chr1	20491996	20492234	72.24377214
chr1	20521776	20521952	242.9702599
chr1	20539419	20539628	265.6825933
chr1	20543203	20543427	95.1950486
chr1	20559932	20560156	64.35885651
chr1	20598050	20598283	44.55271234
chr1	20656366	20656590	39.70841167
chr1	20688371	20688583	303.1878498
chr1	20693730	20693906	137.2954305
chr1	20703465	20703677	368.7594506
chr1	20756999	20757198	320.8839346
chr1	20795983	20796207	42.58465637
chr1	20810247	20810471	46.24120149
chr1	20810556	20810780	82.23051062
chr1	20820366	20820581	457.2920115
chr1	20820799	20821029	96.2708359
chr1	20848890	20849088	330.407322
chr1	20901809	20901991	302.5444656
chr1	20959772	20959995	441.7144525
chr1	20966724	20966900	216.3301226
chr1	20987916	20988092	133.3738274
chr1	21022978	21023201	437.3020432
chr1	21023403	21023579	199.7696675
chr1	21028994	21029218	88.36283461
chr1	21038317	21038541	21.38530606
chr1	21054529	21054753	52.26622544
chr1	21059600	21059825	80.20696335
chr1	21308480	21308704	80.74461122
chr1	21310117	21310293	17.47138679
chr1	21521756	21521934	280.0098408
chr1	21543451	21543627	190.5604904
chr1	21544486	21544662	161.4937202
chr1	21558555	21558712	251.0270433
chr1	21571581	21571757	117.9099707
chr1	21581209	21581433	24.89015407
chr1	21581770	21581986	419.0523887
chr1	21596760	21596994	400.0509147
chr1	21629259	21629483	37.57688753
chr1	21645893	21646117	26.41912275
chr1	21661287	21661491	263.6592256
chr1	21695061	21695267	425.8558226
chr1	21697127	21697315	380.4440766
chr1	21817420	21817596	128.8285577
chr1	21835618	21835808	262.4102917
chr1	21837812	21838036	19.54824271
chr1	21861396	21861572	20.76519524
chr1	21866438	21866614	123.0657076
chr1	21900644	21900797	269.3709434
chr1	21922123	21922299	180.6629548
chr1	21982303	21982527	44.30209785
chr1	21984360	21984584	23.02262986
chr1	21985648	21985897	412.1077844
chr1	21995215	21995439	67.74888
chr1	22029910	22030086	186.0616146
chr1	22108960	22109184	109.6045876
chr1	22141075	22141258	211.5050732
chr1	22192551	22192775	33.57811182
chr1	22266212	22266388	137.5951974
chr1	22290558	22290755	413.4786889
chr1	22331711	22331935	46.02636592
chr1	22345852	22346076	59.77535461
chr1	22349433	22349609	138.1691592
chr1	22351007	22351231	29.02080457
chr1	22432234	22432405	286.1156079
chr1	22458447	22458664	438.9704289
chr1	22469844	22470068	79.37717744
chr1	22602415	22602636	418.7323488
chr1	22643866	22644042	184.9755269
chr1	22691346	22691570	24.01217444
chr1	22743165	22743380	496.9761257
chr1	22747018	22747226	401.8261311
chr1	22853736	22853960	27.29186554
chr1	22854457	22854681	81.53290847
chr1	22968614	22968815	381.8649777
chr1	22981147	22981371	21.21178163
chr1	22992354	22992530	246.1389446
chr1	23000735	23000910	239.3436604
chr1	23031028	23031230	364.6050511
chr1	23035839	23036063	62.76418682
chr1	23039504	23039728	62.15808285
chr1	23058449	23058673	24.16344011
chr1	23102857	23103033	18.27441267
chr1	23141340	23141564	30.14715844
chr1	23188667	23188873	323.921185
chr1	23215832	23215980	226.6926156
chr1	23256906	23257089	273.353792
chr1	23290770	23290972	342.6111171
chr1	23302997	23303189	366.1398847
chr1	23303289	23303465	34.74070979
chr1	23345707	23345945	100.8561464
chr1	23374244	23374468	35.46789036
chr1	23407955	23408179	26.87018185
chr1	23425291	23425494	397.7060777
chr1	23505533	23505757	46.45590117
chr1	23511298	23511419	196.6700359
chr1	23543292	23543473	270.8765935
chr1	23680784	23681008	23.1146588
chr1	23695412	23695643	86.23271611
chr1	23697614	23697838	22.9144025
chr1	23730513	23730723	371.9604111
chr1	23809945	23810169	25.0627526
chr1	23810585	23810809	68.46938435
chr1	23823641	23823831	336.0015869
chr1	23857826	23858050	29.38623124
chr1	23866390	23866592	379.4077327
chr1	23871277	23871465	345.8895235
chr1	23881475	23881651	114.8223452
chr1	23892827	23893051	72.02261814
chr1	23961525	23961735	319.2820354
chr1	23963994	23964218	428.5750006
chr1	23984253	23984472	407.3799541
chr1	23991797	23992021	104.8840726
chr1	24018078	24018282	286.2513882
chr1	24045067	24045243	163.643826
chr1	24072111	24072335	62.47401656
chr1	24077887	24078090	270.1001439
chr1	24098690	24098906	420.9295587
chr1	24125137	24125313	20.49899669
chr1	24130757	24130981	52.23300071
chr1	24136289	24136469	282.0270358
chr1	24137351	24137533	202.6918107
chr1	24181156	24181332	23.8527157
chr1	24194831	24195046	341.0208821
chr1	24243392	24243581	302.0462275
chr1	24275690	24275914	51.87481306
chr1	24285456	24285632	141.6114568
chr1	24306736	24306912	139.7547944
chr1	24354650	24354874	113.1543943
chr1	24397407	24397618	385.0698926
chr1	24439105	24439329	62.30945958
chr1	24477024	24477222	293.1101013
chr1	24481958	24482182	47.73804403
chr1	24484475	24484699	70.70875596
chr1	24525858	24526044	300.1143348
chr1	24528436	24528592	294.887154
chr1	24635272	24635448	21.37527564
chr1	24711759	24711983	132.6458241
chr1	24716639	24716863	133.8567701
chr1	24717848	24718057	368.4320815
chr1	24718908	24719092	322.6484095
chr1	24741950	24742179	392.8439856
chr1	24742371	24742595	31.36799115
chr1	24764961	24765185	31.54005579
chr1	24853742	24853966	97.88263115
chr1	24868565	24868741	174.7388541
chr1	24913812	24913986	285.0011928
chr1	24920086	24920310	39.26299308
chr1	24961799	24961975	200.9817041
chr1	24968946	24969170	32.54397524
chr1	25015120	25015320	392.0058431
chr1	25071346	25071570	93.22186924
chr1	25106279	25106455	28.05285577
chr1	25157261	25157443	201.3243841
chr1	25161521	25161745	107.7539428
chr1	25174469	25174701	452.7708153
chr1	25176234	25176460	72.72960171
chr1	25224662	25224881	375.060978
chr1	25236109	25236333	28.849911
chr1	25258832	25258971	216.8939688
chr1	25363730	25363955	106.2348032
chr1	25364268	25364492	136.3919096
chr1	25365733	25365957	22.23540331
chr1	25415514	25415738	20.09714963
chr1	25428004	25428209	380.1189763
chr1	25444006	25444230	32.89381314
chr1	25475267	25475491	46.80291201
chr1	25531415	25531591	151.7776252
chr1	25566440	25566656	297.713541
chr1	25574341	25574517	157.360798
chr1	25586342	25586518	22.91231219
chr1	25656489	25656665	15.12114454
chr1	25663669	25663893	35.83642089
chr1	25729554	25729778	38.55773954
chr1	25768654	25768830	19.54790086
chr1	25813146	25813370	20.36132659
chr1	25814131	25814358	94.65828413
chr1	25830360	25830584	94.12227055
chr1	25847090	25847238	224.8622923
chr1	25850118	25850294	164.3797339
chr1	25899344	25899543	242.3901167
chr1	25916756	25916932	15.26524211
chr1	25935147	25935371	111.6220593
chr1	25937461	25937685	45.63617459
chr1	25942668	25942844	138.8302265
chr1	25945617	25945845	348.9786235
chr1	26019182	26019358	151.4653935
chr1	26021692	26021916	54.51409066
chr1	26027206	26027430	44.34181377
chr1	26052101	26052277	16.10559807
chr1	26070692	26070868	152.8595602
chr1	26101700	26101924	54.21977592
chr1	26123409	26123593	280.5938396
chr1	26124588	26124764	130.4122743
chr1	26129510	26129734	44.5363964
chr1	26137399	26137626	398.3201727
chr1	26144677	26144909	63.28305353
chr1	26163830	26164054	71.71061615
chr1	26201672	26201848	16.29590318
chr1	26221938	26222189	514.6698085
chr1	26232329	26232553	26.29991642
chr1	26324703	26324938	485.6228491
chr1	26330988	26331212	25.35295078
chr1	26336699	26336923	95.32232732
chr1	26356436	26356667	38.72939396
chr1	26361743	26361967	77.98604264
chr1	26362506	26362737	481.2454524
chr1	26431520	26431714	349.6785177
chr1	26471698	26471880	327.0191946
chr1	26488402	26488626	48.53776636
chr1	26490772	26490966	167.946954
chr1	26496186	26496425	497.0182357
chr1	26560341	26560552	410.570987
chr1	26560876	26561070	213.2535026
chr1	26561608	26561832	19.06970324
chr1	26602104	26602303	319.1218053
chr1	26602416	26602640	82.45863169
chr1	26606129	26606305	228.2348724
chr1	26611642	26611849	321.3210288
chr1	26612419	26612595	169.140174
chr1	26648111	26648318	386.1678967
chr1	26690391	26690593	421.3699606
chr1	26718109	26718233	224.0383556
chr1	26722848	26723024	190.3799753
chr1	26743590	26743826	451.0192635
chr1	26796891	26797067	167.7080565
chr1	26826724	26826952	381.4139563
chr1	26856486	26856710	20.60524681
chr1	26857740	26857916	17.28017388
chr1	26864541	26864765	25.63769081
chr1	26865254	26865478	140.8800498
chr1	26868433	26868657	40.81071103
chr1	26910679	26910903	26.45149128
chr1	26924132	26924356	116.5106058
chr1	26928979	26929078	206.6603757
chr1	26946781	26947009	350.9240071
chr1	27004084	27004308	84.05225939
chr1	27019014	27019238	33.79947961
chr1	27021847	27022071	28.02627144
chr1	27087796	27088020	33.50563785
chr1	27115742	27115935	362.0867968
chr1	27136625	27136809	246.6317413
chr1	27147260	27147484	21.39430803
chr1	27153000	27153196	182.9523383
chr1	27179659	27179850	315.6148613
chr1	27187773	27187949	16.76958531
chr1	27189285	27189509	37.11056134
chr1	27204551	27204727	194.0448386
chr1	27213711	27213935	94.17306022
chr1	27286840	27287064	23.83060603
chr1	27293498	27293659	299.632789
chr1	27324198	27324417	409.3636985
chr1	27371091	27371297	449.9536598
chr1	27372489	27372696	322.7036398
chr1	27423974	27424173	396.0400549
chr1	27429241	27429468	465.8489232
chr1	27435663	27435888	47.23293788
chr1	27438650	27438826	143.8849722
chr1	27453976	27454200	64.25226486
chr1	27462471	27462695	31.35146334
chr1	27481605	27481823	318.7996431
chr1	27524503	27524706	263.8328454
chr1	27611283	27611429	241.7693794
chr1	27623267	27623464	328.4686858
chr1	27627339	27627574	515.1890553
chr1	27648570	27648794	27.42125309
chr1	27659345	27659554	341.0871199
chr1	27684062	27684279	442.7504976
chr1	27692979	27693203	165.6486844
chr1	27695488	27695664	28.31639889
chr1	27699452	27699676	71.26399907
chr1	27714981	27715192	349.3434947
chr1	27718841	27718980	265.3065159
chr1	27719398	27719623	94.8265935
chr1	27721966	27722185	374.9121863
chr1	27728869	27729093	57.78291677
chr1	27743118	27743294	176.4626433
chr1	27755059	27755283	20.51161853
chr1	27823370	27823594	27.18240341
chr1	27849662	27849886	46.96295413
chr1	27863355	27863579	42.6902204
chr1	27873826	27874050	22.53036199
chr1	27883319	27883530	364.4486923
chr1	27895113	27895290	259.8794344
chr1	27901892	27902116	62.79369085
chr1	27927083	27927307	32.70931349
chr1	27932396	27932620	69.24127724
chr1	27932957	27933148	337.8333578
chr1	27935224	27935414	273.6477878
chr1	27943063	27943287	27.54430749
chr1	27970484	27970665	244.7031886
chr1	27989776	27989947	318.9770572
chr1	27995707	27995920	409.8329564
chr1	27998799	27999023	84.0967163
chr1	28046207	28046383	22.74188621
chr1	28052182	28052358	200.8082695
chr1	28087037	28087213	18.67233838
chr1	28184606	28184833	437.7552546
chr1	28266913	28267137	47.26075404
chr1	28306202	28306426	71.77415134
chr1	28363033	28363209	19.79313919
chr1	28414423	28414647	49.0530509
chr1	28417819	28417964	229.985334
chr1	28439619	28439843	38.26921736
chr1	28535455	28535679	208.5196991
chr1	28575067	28575272	352.0293911
chr1	28686258	28686434	184.8864999
chr1	28694742	28694966	50.55186563
chr1	28696930	28697154	32.61024776
chr1	28736312	28736536	74.44976348
chr1	28798072	28798248	28.22061786
chr1	28844573	28844798	442.7051181
chr1	28867270	28867494	45.20528154
chr1	28907781	28908005	85.55504934
chr1	28929465	28929613	232.8680937
chr1	28967367	28967591	105.0286213
chr1	28969606	28969782	167.516728
chr1	28975109	28975285	18.07000865
chr1	28975644	28975868	21.80457354
chr1	28980430	28980661	43.02317541
chr1	29063141	29063361	366.9306025
chr1	29083459	29083683	46.37800656
chr1	29111690	29111868	306.5535717
chr1	29119228	29119452	24.92158452
chr1	29123423	29123647	69.75715601
chr1	29172793	29173019	73.76328973
chr1	29203790	29203989	415.7856796
chr1	29208627	29208848	480.0726844
chr1	29220309	29220533	55.07295225
chr1	29360436	29360660	125.2550893
chr1	29444021	29444197	18.15661234
chr1	29447787	29447991	273.6248559
chr1	29451062	29451238	141.1506105
chr1	29508454	29508671	370.6605488
chr1	29524136	29524312	150.7833085
chr1	29529467	29529675	428.1364936
chr1	29557445	29557669	64.51490226
chr1	29562882	29563037	262.9985111
chr1	29566852	29567076	70.22059737
chr1	29572407	29572583	230.1027763
chr1	29658796	29659020	57.61832249
chr1	29667498	29667728	100.8074312
chr1	29668531	29668707	24.89134028
chr1	29696152	29696376	39.6208515
chr1	29706068	29706292	85.20026887
chr1	29723279	29723503	80.10403477
chr1	29742030	29742254	51.57931639
chr1	29742940	29743164	22.70929175
chr1	29780092	29780316	74.76620314
chr1	29816795	29817019	26.18746967
chr1	29839870	29840094	152.2542283
chr1	30129403	30129627	126.4804389
chr1	30155599	30155823	24.13445794
chr1	30162271	30162495	68.05679801
chr1	30170877	30171113	117.0947736
chr1	30176474	30176679	334.3129644
chr1	30179959	30180161	274.4799636
chr1	30186807	30187031	54.08637258
chr1	30265941	30266147	345.2896048
chr1	30321999	30322223	107.5198534
chr1	30385357	30385533	23.92096654
chr1	30558885	30559081	284.0667805
chr1	30560412	30560588	131.5588239
chr1	30579073	30579249	135.5128367
chr1	30584400	30584593	255.3734746
chr1	30652849	30653073	44.29787695
chr1	30705192	30705435	94.07813795
chr1	30795831	30796055	25.36487729
chr1	30826547	30826771	30.7431435
chr1	30852852	30853029	134.3690109
chr1	30853316	30853501	285.1643364
chr1	31045102	31045326	25.93732911
chr1	31158020	31158244	50.53477735
chr1	31181044	31181233	380.8786813
chr1	31188122	31188346	48.41193025
chr1	31192129	31192342	389.3472831
chr1	31194798	31195022	20.0537855
chr1	31197125	31197349	46.44279522
chr1	31250750	31250974	20.09980529
chr1	31252521	31252733	413.5087312
chr1	31255251	31255444	357.0511326
chr1	31274645	31274862	435.1734964
chr1	31384296	31384498	378.134445
chr1	31392369	31392593	30.15439854
chr1	31402347	31402524	236.0239803
chr1	31450158	31450382	30.47546448
chr1	31628214	31628438	62.06918058
chr1	31635600	31635792	267.3298532
chr1	31654355	31654572	219.6951725
chr1	31656894	31657088	374.5408441
chr1	31658616	31658792	208.5339654
chr1	31687697	31687921	20.65622648
chr1	31769536	31769760	28.58403376
chr1	31807949	31808173	147.6091568
chr1	31867544	31867764	386.3281844
chr1	31869535	31869759	64.91574471
chr1	31894343	31894567	124.2579964
chr1	31895667	31895883	453.3176474
chr1	32014556	32014770	405.5219739
chr1	32029758	32029934	292.9101956
chr1	32053452	32053655	321.8586246
chr1	32059676	32059887	379.2779114
chr1	32083830	32084050	374.4436726
chr1	32098812	32099036	110.9424984
chr1	32105888	32106112	39.4309803
chr1	32129502	32129717	411.7308783
chr1	32149694	32149918	78.04742301
chr1	32157630	32157854	27.89386407
chr1	32169401	32169625	23.09612171
chr1	32170884	32171060	23.66048137
chr1	32173469	32173645	40.96966632
chr1	32180040	32180228	263.7069014
chr1	32181306	32181537	419.4670785
chr1	32211318	32211511	346.8425267
chr1	32222940	32223164	22.46116706
chr1	32225266	32225490	19.44286659
chr1	32228317	32228497	283.0787653
chr1	32230091	32230315	29.34484914
chr1	32230889	32231066	188.207442
chr1	32254892	32255120	419.1243644
chr1	32281592	32281819	115.3907802
chr1	32403899	32404075	177.1849522
chr1	32405497	32405721	110.6058786
chr1	32421717	32421941	37.70060975
chr1	32429763	32430002	511.7558787
chr1	32443397	32443621	111.2865426
chr1	32469278	32469454	191.1015162
chr1	32529065	32529289	92.05080946
chr1	32538889	32539065	127.0342159
chr1	32575039	32575215	139.6287025
chr1	32666628	32666852	24.43633782
chr1	32681305	32681494	323.9342214
chr1	32706037	32706213	139.9957591
chr1	32713846	32714072	394.3942808
chr1	32782171	32782395	71.97874149
chr1	32800788	32800990	318.8161929
chr1	32816770	32816962	162.9353771
chr1	32817567	32817791	50.0523277
chr1	32827767	32827991	19.31587598
chr1	32866500	32866695	388.0988491
chr1	32879646	32879836	346.5440821
chr1	32914024	32914171	301.9400027
chr1	32914819	32915043	24.27279443
chr1	32986111	32986311	297.098325
chr1	33077771	33077995	41.68234643
chr1	33177819	33178071	461.9005791
chr1	33207093	33207269	142.300847
chr1	33219763	33219993	40.1348721
chr1	33238677	33238891	371.9060496
chr1	33252614	33252790	16.44548135
chr1	33294059	33294235	17.02937498
chr1	33338314	33338517	326.9224015
chr1	33342306	33342536	382.3223735
chr1	33352254	33352458	310.6506269
chr1	33358541	33358765	150.0577742
chr1	33399121	33399297	170.7445054
chr1	33399600	33399824	24.57880864
chr1	33466953	33467177	28.95141305
chr1	33472891	33473067	176.1870659
chr1	33480175	33480351	17.39864886
chr1	33520822	33521016	275.6554028
chr1	33521297	33521521	21.44926224
chr1	33552046	33552252	401.7665962
chr1	33560675	33560876	323.718611
chr1	33565293	33565517	22.9245942
chr1	33577661	33577837	21.38057716
chr1	33592856	33593084	438.6059572
chr1	33603493	33603717	57.90387757
chr1	33613581	33613805	110.1693356
chr1	33627072	33627296	28.43757444
chr1	33684389	33684524	218.4437803
chr1	33722024	33722248	26.96710139
chr1	33761158	33761367	398.5327479
chr1	33764347	33764560	311.9017749
chr1	33805105	33805329	37.7642438
chr1	33829719	33829943	20.04470575
chr1	33833448	33833671	479.943323
chr1	33896571	33896795	86.29927756
chr1	33921531	33921687	291.8676597
chr1	33936158	33936363	356.499722
chr1	33966241	33966417	17.76117106
chr1	34078577	34078782	378.589185
chr1	34090632	34090856	39.90926807
chr1	34098702	34098945	536.7770558
chr1	34100517	34100741	117.0016432
chr1	34106768	34106992	58.09490352
chr1	34119954	34120178	81.84024396
chr1	34149583	34149759	135.2646871
chr1	34201312	34201536	26.61011926
chr1	34205727	34205951	20.19171021
chr1	34479661	34479885	41.03931948
chr1	34579092	34579268	18.30430435
chr1	34579603	34579827	31.28729656
chr1	34628844	34629041	313.8713926
chr1	34827464	34827688	21.5208644
chr1	34925942	34926118	193.4643632
chr1	35012713	35012937	28.74984671
chr1	35014889	35015113	42.92289317
chr1	35063582	35063800	339.2331709
chr1	35147183	35147373	267.4259104
chr1	35161925	35162149	63.56108084
chr1	35206132	35206356	60.52298387
chr1	35208353	35208578	481.8882381
chr1	35252126	35252337	362.009989
chr1	35253809	35253985	21.0191797
chr1	35318314	35318618	439.5058413
chr1	35325398	35325612	360.7103205
chr1	35332014	35332228	335.5132999
chr1	35395688	35395912	44.93707414
chr1	35657619	35657843	40.56558821
chr1	35667774	35667973	356.1131194
chr1	35686688	35686864	121.3488946
chr1	35764224	35764448	86.94840266
chr1	35916736	35916927	336.5533251
chr1	35917847	35918071	19.3287631
chr1	36010709	36010933	76.80039535
chr1	36022570	36022794	29.76992741
chr1	36024598	36024822	51.05183537
chr1	36030329	36030524	375.2686218
chr1	36034601	36034803	376.6167443
chr1	36181172	36181385	373.9830208
chr1	36192535	36192732	377.9260969
chr1	36234930	36235169	57.92214879
chr1	36240418	36240535	227.1772644
chr1	36320945	36321169	56.18780789
chr1	36323502	36323726	68.02155163
chr1	36348576	36348806	490.0969456
chr1	36554263	36554502	526.1659774
chr1	36562686	36562917	58.17527904
chr1	36565276	36565465	379.4870497
chr1	36565670	36565846	31.45961979
chr1	36600409	36600612	343.3870151
chr1	36615176	36615414	513.9705584
chr1	36626800	36626976	148.0415748
chr1	36653842	36654059	411.8398988
chr1	36683299	36683523	78.55250541
chr1	36690466	36690690	95.28155317
chr1	36751170	36751346	185.4829838
chr1	36765579	36765755	197.1572542
chr1	36808402	36808579	231.0630272
chr1	36818371	36818595	19.57520062
chr1	36832111	36832335	107.8956123
chr1	36834698	36834915	350.2341576
chr1	36886492	36886711	458.6241362
chr1	36912029	36912205	126.148134
chr1	36915535	36915759	51.09313898
chr1	36982024	36982241	425.4490424
chr1	36994064	36994288	43.82969584
chr1	37008587	37008811	89.85185312
chr1	37019506	37019685	306.1961535
chr1	37041742	37041948	408.755871
chr1	37074944	37075133	282.9589076
chr1	37078573	37078797	20.99291062
chr1	37116153	37116349	300.5866859
chr1	37169377	37169604	368.2329004
chr1	37197375	37197599	32.41741783
chr1	37329890	37330068	186.1053716
chr1	37351215	37351391	144.9974557
chr1	37483460	37483684	20.18947775
chr1	37486329	37486554	48.6961333
chr1	37503908	37504135	82.01803772
chr1	37551062	37551286	22.79594423
chr1	37562227	37562451	38.61279278
chr1	37642964	37643140	118.1715314
chr1	37789484	37789660	169.0789116
chr1	37856873	37857097	68.32186187
chr1	37899970	37900205	460.0720846
chr1	37920511	37920728	434.2993988
chr1	37939295	37939519	38.73362333
chr1	37953051	37953269	407.6368649
chr1	37974872	37975096	61.69720403
chr1	37980317	37980503	176.9770303
chr1	38027475	38027656	293.6498327
chr1	38068816	38068992	216.0840566
chr1	38087901	38088125	26.49478536
chr1	38132857	38133081	25.79236292
chr1	38148149	38148325	270.8301497
chr1	38157969	38158156	288.1143566
chr1	38231777	38232001	71.1239859
chr1	38260584	38260808	19.42556627
chr1	38274540	38274768	40.20986438
chr1	38276807	38277019	375.9693704
chr1	38325842	38326063	342.1305509
chr1	38356133	38356357	68.99385815
chr1	38385039	38385263	80.73614024
chr1	38401746	38401970	25.474963
chr1	38440799	38440975	166.2972658
chr1	38455724	38455983	550.5199141
chr1	38484649	38484873	122.9894043
chr1	38492389	38492538	244.6784043
chr1	38494307	38494531	23.99141915
chr1	38494820	38495044	67.67648525
chr1	38503400	38503624	68.721688
chr1	38506241	38506465	44.44772871
chr1	38537618	38537842	137.2248898
chr1	38554163	38554387	28.00651399
chr1	38595236	38595460	37.77133018
chr1	38955556	38955737	188.6190643
chr1	38966068	38966292	31.7630715
chr1	38968597	38968773	21.41766473
chr1	39052811	39053007	298.5179849
chr1	39074035	39074211	166.9235417
chr1	39249650	39249874	35.90853457
chr1	39283918	39284085	240.2956488
chr1	39301026	39301185	275.1378461
chr1	39384821	39385050	69.55758149
chr1	39429914	39430138	35.71243322
chr1	39558131	39558296	287.5273817
chr1	39564401	39564596	308.9047872
chr1	39568282	39568453	296.1985558
chr1	39595223	39595447	68.53597752
chr1	39598852	39599076	54.03916791
chr1	39649410	39649634	44.86183772
chr1	39657369	39657545	192.3721328
chr1	39658241	39658465	128.999084
chr1	39724436	39724601	291.8964177
chr1	39732020	39732196	35.48047961
chr1	39844049	39844273	73.9294473
chr1	39853309	39853485	35.86148817
chr1	39876679	39876871	266.1938001
chr1	39972933	39973157	69.58497666
chr1	40004971	40005149	344.3390318
chr1	40042561	40042744	257.0511784
chr1	40071946	40072083	231.1140669
chr1	40075355	40075579	80.66584543
chr1	40119284	40119479	373.1410065
chr1	40123787	40123982	305.2515145
chr1	40138402	40138597	181.7227696
chr1	40167612	40167793	206.2250602
chr1	40185758	40185982	109.0425655
chr1	40265412	40265613	277.123007
chr1	40282563	40282712	301.9992091
chr1	40367991	40368192	250.3296504
chr1	40385261	40385437	183.4685829
chr1	40439263	40439461	358.6454611
chr1	40498059	40498235	202.3919198
chr1	40504981	40505205	19.78101514
chr1	40544284	40544468	259.3149838
chr1	40550472	40550648	191.3294296
chr1	40562955	40563179	31.33705979
chr1	40609775	40609931	269.9979742
chr1	40618785	40618961	204.1768165
chr1	40627508	40627732	27.88573845
chr1	40648722	40648946	78.3868674
chr1	40663402	40663626	20.55761686
chr1	40781028	40781258	402.5158453
chr1	40782290	40782514	22.82341741
chr1	40782702	40782926	26.16551582
chr1	40804445	40804673	484.0837435
chr1	40829448	40829672	19.60125014
chr1	40870591	40870815	174.2994093
chr1	40904191	40904377	213.4823391
chr1	40915530	40915754	49.03951733
chr1	40998631	40998768	218.0051221
chr1	41057953	41058129	151.5751299
chr1	41078021	41078231	357.2263373
chr1	41090829	41091053	79.73103825
chr1	41096260	41096484	119.5458423
chr1	41115746	41115970	70.20983226
chr1	41131574	41131798	90.88085994
chr1	41134631	41134835	363.1447494
chr1	41235564	41235788	51.59339675
chr1	41239933	41240123	294.745708
chr1	41286142	41286366	23.64439291
chr1	41314283	41314481	368.9009096
chr1	41315749	41315961	352.1905689
chr1	41321272	41321496	66.03133798
chr1	41328236	41328412	26.76306542
chr1	41414694	41414846	245.4302592
chr1	41418231	41418457	474.5289703
chr1	41444896	41445120	77.77856767
chr1	41469521	41469704	225.9969326
chr1	41488991	41489215	132.3227768
chr1	41588826	41589050	127.5768074
chr1	41706011	41706235	64.40833342
chr1	41728741	41728965	51.95510081
chr1	41733903	41734124	454.7584599
chr1	41748445	41748651	377.4893119
chr1	41779364	41779588	109.4567936
chr1	41788638	41788814	184.7188749
chr1	41826836	41827017	190.9481052
chr1	41860672	41860896	34.1027353
chr1	41882843	41883047	415.942981
chr1	41889131	41889355	89.07011694
chr1	41897444	41897668	69.54654032
chr1	41898463	41898694	403.7369319
chr1	41901432	41901656	19.39686324
chr1	41910000	41910224	19.51954357
chr1	41941945	41942175	58.63809976
chr1	41950001	41950225	59.8883802
chr1	41958045	41958221	134.3888172
chr1	41961307	41961531	19.73384025
chr1	41969521	41969745	52.48452774
chr1	41979143	41979367	87.86739231
chr1	41981823	41982097	438.160054
chr1	42039833	42040048	414.2572801
chr1	42044718	42044942	62.69208033
chr1	42065674	42065898	82.28762776
chr1	42123468	42123692	21.29447399
chr1	42192506	42192730	29.47360421
chr1	42220188	42220412	51.40718384
chr1	42261142	42261318	23.54340343
chr1	42277733	42277929	306.0748401
chr1	42306658	42306834	17.0229246
chr1	42334330	42334506	26.92261334
chr1	42382319	42382543	19.52702649
chr1	42384429	42384653	24.22956805
chr1	42501253	42501477	111.7933983
chr1	42612600	42612803	390.2898406
chr1	42639074	42639291	441.6644438
chr1	42642697	42642875	251.8687193
chr1	42780218	42780394	199.9405328
chr1	42800992	42801225	66.56687898
chr1	42810028	42810252	122.0134142
chr1	42977298	42977522	19.46501896
chr1	43043660	43043884	128.6971043
chr1	43123861	43124085	30.04637978
chr1	43156583	43156759	17.01143942
chr1	43196853	43197029	43.04662868
chr1	43201878	43202102	76.35566687
chr1	43212901	43213077	250.8620062
chr1	43222749	43222930	285.9319171
chr1	43229943	43230167	24.97345776
chr1	43231638	43231828	174.1042143
chr1	43243632	43243781	242.8918218
chr1	43312209	43312385	128.4546932
chr1	43379135	43379296	249.1505686
chr1	43388718	43388887	289.1288161
chr1	43396791	43396971	274.8279073
chr1	43539399	43539570	320.20482
chr1	43540017	43540241	49.17528831
chr1	43609391	43609567	98.74558874
chr1	43663095	43663319	23.21505926
chr1	43693000	43693208	434.8661601
chr1	43703837	43704061	158.6447742
chr1	43782651	43782875	24.73828065
chr1	43823785	43824009	117.8961764
chr1	43833448	43833672	22.50020791
chr1	43833930	43834154	72.3531735
chr1	43849261	43849437	18.04843632
chr1	43880372	43880596	147.0625819
chr1	43994872	43995068	336.9970533
chr1	43997140	43997316	18.80980955
chr1	44020194	44020370	153.4817318
chr1	44119138	44119362	75.64243046
chr1	44229198	44229382	374.2760766
chr1	44347192	44347416	42.61667887
chr1	44374636	44374812	20.75731234
chr1	44396200	44396424	82.53613192
chr1	44400491	44400719	378.7273631
chr1	44402427	44402651	23.72379156
chr1	44412107	44412345	258.5716547
chr1	44435678	44435902	24.9781976
chr1	44440415	44440639	29.23876834
chr1	44456529	44456753	32.51819324
chr1	44460539	44460763	112.8993989
chr1	44468357	44468581	56.19278529
chr1	44471398	44471607	435.6301024
chr1	44496457	44496633	163.8799589
chr1	44501624	44501848	24.03848929
chr1	44502338	44502523	296.3639682
chr1	44513470	44513622	234.0692749
chr1	44557935	44558159	81.37276053
chr1	44569173	44569397	97.51549269
chr1	44678916	44679140	37.03002806
chr1	44683455	44683673	398.9505084
chr1	44703917	44704093	145.6191214
chr1	44760471	44760695	60.40881033
chr1	44780182	44780406	21.67912159
chr1	44784015	44784207	188.6834773
chr1	44827228	44827452	21.99928313
chr1	44843966	44844142	173.548437
chr1	44966393	44966617	55.79086526
chr1	45037848	45038024	125.1715144
chr1	45060887	45061096	401.0139998
chr1	45073907	45074131	21.90301114
chr1	45075214	45075390	193.7459616
chr1	45118612	45118831	455.7965503
chr1	45121305	45121509	319.089123
chr1	45142895	45143119	97.34268658
chr1	45173624	45173848	65.02394044
chr1	45180726	45180908	334.7312964
chr1	45195014	45195212	324.1477772
chr1	45197034	45197205	243.0563956
chr1	45251835	45252047	440.9418638
chr1	45259438	45259662	60.2046708
chr1	45265416	45265637	348.7138769
chr1	45265942	45266166	21.28780767
chr1	45301602	45301788	333.3362457
chr1	45390825	45391053	94.64590866
chr1	45480219	45480413	344.3537089
chr1	45484385	45484594	331.5350073
chr1	45766035	45766212	261.2487435
chr1	45769690	45769899	300.6431419
chr1	45825547	45825771	174.1589101
chr1	45958884	45959060	174.6357198
chr1	45965510	45965734	34.43760338
chr1	45978354	45978536	316.8035546
chr1	45987481	45987657	21.29020902
chr1	46035817	46036024	409.5729116
chr1	46039126	46039302	17.5258447
chr1	46049954	46050201	70.96419127
chr1	46154027	46154251	19.30639587
chr1	46216416	46216640	91.11354819
chr1	46347333	46347557	130.842757
chr1	46502778	46503000	433.3525943
chr1	46645308	46645482	321.4460942
chr1	46646005	46646181	17.93024769
chr1	46663759	46663983	64.303298
chr1	46689230	46689430	326.7227256
chr1	46710630	46710856	88.2705261
chr1	46768803	46769027	25.12551751
chr1	46799221	46799456	81.91642336
chr1	46806326	46806531	308.725922
chr1	46807825	46808049	43.60980933
chr1	46813850	46814044	422.2422186
chr1	46872073	46872290	320.2189124
chr1	46877729	46877953	55.33408293
chr1	46879405	46879581	16.4402117
chr1	46908032	46908221	174.3263539
chr1	46908357	46908589	342.9419
chr1	46911651	46911875	26.89670871
chr1	46912588	46912801	402.1672895
chr1	46943152	46943367	413.057171
chr1	46953530	46953754	68.45160876
chr1	46993780	46993995	485.6744106
chr1	46996533	46996757	25.25295237
chr1	46998581	46998764	213.0378149
chr1	47000879	47001055	156.1883526
chr1	47013729	47013953	130.0317253
chr1	47069701	47069925	48.35740646
chr1	47088227	47088451	94.56356603
chr1	47190993	47191204	390.0611504
chr1	47201488	47201712	117.7095628
chr1	47213455	47213631	210.6127661
chr1	47341796	47342020	24.71062021
chr1	47343925	47344149	79.48530935
chr1	47400614	47400790	128.1061493
chr1	47434980	47435204	23.44693428
chr1	47456819	47456995	31.52794092
chr1	47467969	47468193	64.87325962
chr1	47555120	47555344	91.45580447
chr1	47609462	47609638	126.2080495
chr1	47639615	47639791	140.3375359
chr1	47641086	47641306	474.1727296
chr1	47644869	47645101	414.5663553
chr1	47658618	47658848	427.8661225
chr1	47728605	47728781	186.8090389
chr1	47784260	47784484	24.97114338
chr1	47799230	47799454	72.2405032
chr1	47799911	47800140	61.76844422
chr1	47805165	47805389	52.50416011
chr1	47854523	47854716	323.0372056
chr1	47890180	47890373	274.077032
chr1	47898127	47898337	402.4129818
chr1	47898479	47898655	18.5342279
chr1	47902184	47902409	457.4151834
chr1	47903550	47903735	203.2579826
chr1	47915674	47915850	205.9041243
chr1	47969583	47969807	59.72577612
chr1	47974632	47974856	32.88454268
chr1	47993423	47993647	51.32300223
chr1	47995248	47995472	66.64162437
chr1	48011813	48012037	21.55087835
chr1	48035619	48035795	30.15915183
chr1	48170004	48170228	45.68938542
chr1	48175302	48175478	126.2269666
chr1	48176235	48176456	534.4048523
chr1	48190759	48190983	68.43797946
chr1	48192016	48192209	425.6520967
chr1	48204350	48204533	295.223785
chr1	48221199	48221375	172.7151677
chr1	48251288	48251512	84.98768237
chr1	48413832	48414056	46.56869944
chr1	48438818	48438994	135.0178007
chr1	48463353	48463567	374.4558238
chr1	48526940	48527116	206.0944002
chr1	48559428	48559626	314.0543644
chr1	48575154	48575348	313.5701026
chr1	48667941	48668117	214.1152016
chr1	48669093	48669280	162.1891678
chr1	48693908	48694132	47.04498783
chr1	48702612	48702836	131.635381
chr1	48916173	48916397	51.55124309
chr1	48938018	48938242	21.44385521
chr1	48963843	48964065	445.7229056
chr1	48964269	48964445	188.0620759
chr1	48996508	48996695	238.2169741
chr1	49018157	49018381	67.83497317
chr1	49038398	49038614	459.0599055
chr1	49139463	49139687	64.14701062
chr1	49143075	49143292	391.9518508
chr1	49146186	49146410	22.22413795
chr1	49154137	49154361	94.05244111
chr1	49162866	49163062	362.1159974
chr1	49283271	49283490	392.5815234
chr1	49335280	49335506	45.32321316
chr1	49336385	49336561	215.2665154
chr1	49381896	49382072	166.4188597
chr1	49382326	49382448	224.8850735
chr1	49406715	49406891	23.50007849
chr1	49482358	49482582	19.44991271
chr1	49502466	49502642	19.63014292
chr1	49570336	49570512	21.44967259
chr1	49695366	49695590	23.20037177
chr1	50095940	50096116	16.71682729
chr1	50230848	50231072	45.49604406
chr1	50513605	50513782	293.3842266
chr1	50546650	50546874	111.8826354
chr1	50546976	50547200	84.42915456
chr1	50571179	50571403	59.19873752
chr1	50737732	50737925	267.2657818
chr1	50798743	50798953	428.1813496
chr1	50799346	50799570	27.42906986
chr1	50814471	50814667	348.6599707
chr1	50834226	50834359	234.3844005
chr1	50835584	50835808	60.46881525
chr1	50881567	50881791	49.33666867
chr1	50885037	50885261	39.88578969
chr1	50886745	50886969	24.78229959
chr1	50890781	50891005	19.1502522
chr1	50891443	50891667	43.77525138
chr1	51070332	51070508	17.15327556
chr1	51071231	51071455	117.7988659
chr1	51086317	51086541	62.00364866
chr1	51169823	51169999	177.8376021
chr1	51201134	51201358	56.91249978
chr1	51215716	51215940	109.4882181
chr1	51240557	51240689	202.6642937
chr1	51339117	51339341	157.4680862
chr1	51395151	51395383	64.8104739
chr1	51426015	51426239	54.85291715
chr1	51433745	51433969	75.2678985
chr1	51510583	51510759	14.96628084
chr1	51524523	51524747	55.46377644
chr1	51554260	51554436	18.23042633
chr1	51655218	51655373	257.3307835
chr1	51657958	51658158	274.1725055
chr1	51762536	51762787	456.6286297
chr1	51779282	51779506	19.24335983
chr1	52000804	52000917	209.0358736
chr1	52035002	52035178	32.31332382
chr1	52093424	52093648	128.9795927
chr1	52234788	52234928	233.0819437
chr1	52362628	52362792	245.0512623
chr1	52391956	52392132	43.14604281
chr1	52468064	52468243	339.042476
chr1	52593230	52593348	223.1334655
chr1	52607621	52607818	276.3782731
chr1	52608265	52608489	19.63765058
chr1	52730284	52730460	18.70380001
chr1	52762062	52762191	219.6471918
chr1	52814421	52814597	211.2992627
chr1	52831726	52831950	22.46399878
chr1	52834070	52834294	32.55434043
chr1	52870525	52870701	98.53879091
chr1	53132110	53132286	33.94977484
chr1	53151992	53152186	250.0793324
chr1	53166655	53166831	177.8696555
chr1	53213889	53214065	19.57936853
chr1	53291613	53291789	17.12069763
chr1	53308316	53308540	94.94896179
chr1	53370609	53370811	305.2713401
chr1	53387344	53387568	81.27867373
chr1	53435822	53436046	80.78220216
chr1	53638483	53638707	48.41790865
chr1	53642512	53642736	109.1732358
chr1	53647791	53647952	280.2528691
chr1	53651485	53651590	169.9900374
chr1	53662271	53662495	24.89079419
chr1	53731804	53732036	49.55904587
chr1	53743983	53744180	256.2541769
chr1	53757317	53757493	16.57580867
chr1	53781941	53782016	96.75510658
chr1	53787114	53787338	83.69003601
chr1	53794438	53794662	29.27482432
chr1	53859072	53859275	372.5153187
chr1	53875911	53876135	19.1893656
chr1	53910342	53910518	251.7414649
chr1	53916013	53916189	129.1806887
chr1	53939210	53939434	64.0076396
chr1	53951204	53951417	417.3365931
chr1	53951801	53952025	85.71593724
chr1	53991296	53991520	19.54997797
chr1	54007512	54007736	91.6538699
chr1	54042972	54043196	26.32540539
chr1	54059831	54060057	56.84802255
chr1	54147875	54148051	185.6938359
chr1	54149934	54150158	51.08867528
chr1	54181247	54181423	184.268962
chr1	54191181	54191410	71.19269271
chr1	54220483	54220650	276.4154356
chr1	54277357	54277593	49.58285448
chr1	54304052	54304276	63.48695244
chr1	54326641	54326829	326.6155716
chr1	54344246	54344470	135.0248966
chr1	54412091	54412315	61.43367149
chr1	54414793	54414978	266.4629653
chr1	54425406	54425630	75.39490439
chr1	54520134	54520358	26.27935566
chr1	54535811	54536035	216.5716339
chr1	54547432	54547617	275.492302
chr1	54572878	54573104	59.38669306
chr1	54587298	54587504	352.6665158
chr1	54591396	54591620	59.49169673
chr1	54647446	54647670	142.5704002
chr1	54693793	54694017	20.56405428
chr1	54738663	54738887	107.2962201
chr1	54739244	54739470	68.67545347
chr1	54740154	54740378	26.24143158
chr1	54741026	54741250	29.70873724
chr1	54763594	54763818	23.71244667
chr1	54763979	54764203	29.14558254
chr1	54776750	54776926	197.8510309
chr1	54788965	54789189	21.49437284
chr1	54827061	54827287	58.41367116
chr1	54841450	54841674	28.00862576
chr1	54870875	54871099	21.6359763
chr1	54890986	54891162	17.15392191
chr1	54934475	54934651	16.66933606
chr1	54953750	54953974	18.9509955
chr1	54955148	54955352	342.4321633
chr1	54965167	54965391	91.8083042
chr1	54985449	54985673	73.84247205
chr1	55007915	55008139	39.42004796
chr1	55013425	55013614	193.2147693
chr1	55013646	55013843	42.42233821
chr1	55037610	55037834	19.76845306
chr1	55137787	55137975	344.7466799
chr1	55233863	55234087	56.95270473
chr1	55257679	55257857	180.9580345
chr1	55276235	55276447	454.7286331
chr1	55410854	55411055	337.1421207
chr1	55416421	55416604	258.3164718
chr1	55438902	55439081	171.5756958
chr1	55448434	55448658	26.48871441
chr1	55462149	55462356	336.1312639
chr1	55487737	55488044	502.7055943
chr1	55529735	55529959	21.50726476
chr1	55537267	55537429	244.3648993
chr1	55606287	55606475	265.9212196
chr1	55743291	55743501	365.9303327
chr1	55750535	55750711	182.6755614
chr1	55803886	55804062	173.7746063
chr1	55841406	55841617	356.5969045
chr1	55844242	55844466	84.10775443
chr1	55944492	55944668	24.51130562
chr1	56050233	56050461	53.3230872
chr1	56167837	56168013	148.9248434
chr1	56314671	56314847	26.32276874
chr1	56333680	56333856	15.90454826
chr1	56358958	56359134	30.44377428
chr1	56655637	56655861	70.53418641
chr1	56844281	56844505	45.12263157
chr1	56874816	56875040	28.92679104
chr1	56900399	56900623	40.66933726
chr1	57042888	57043116	90.72874375
chr1	57045052	57045276	27.24522427
chr1	57045353	57045577	102.4525484
chr1	57050726	57050790	210.7894007
chr1	57175062	57175291	84.11058713
chr1	57223910	57224086	18.54467245
chr1	57269338	57269518	195.4124528
chr1	57286779	57287006	441.2730923
chr1	57297633	57297828	342.6416006
chr1	57433998	57434222	90.756702
chr1	57483485	57483713	84.08209553
chr1	57545507	57545731	57.31550029
chr1	57698274	57698450	18.34094272
chr1	57888112	57888336	29.95834367
chr1	57888479	57888703	93.14478054
chr1	57890278	57890466	208.11952
chr1	57985179	57985403	24.7888981
chr1	58236514	58236738	35.24909541
chr1	58301376	58301552	26.6672759
chr1	58441993	58442217	76.27701482
chr1	58478987	58479211	82.71147883
chr1	58501283	58501507	97.7612497
chr1	58513035	58513214	264.4148498
chr1	58531328	58531552	59.62672077
chr1	58621128	58621304	177.3467151
chr1	58628735	58628939	344.2459153
chr1	58670045	58670269	41.26834034
chr1	58717421	58717597	132.5469357
chr1	58898504	58898728	60.57108906
chr1	58981575	58981799	131.2722196
chr1	59012433	59012686	483.6369478
chr1	59118374	59118521	271.550483
chr1	59165769	59165945	106.7703991
chr1	59205621	59205797	151.9876149
chr1	59235030	59235214	266.8139953
chr1	59247493	59247677	163.2224227
chr1	59248086	59248315	96.26263551
chr1	59250859	59251035	199.6986716
chr1	59281887	59282111	36.36490763
chr1	59307206	59307441	93.40983239
chr1	59364711	59364935	22.68203137
chr1	59507816	59507992	16.46018944
chr1	59542259	59542483	41.44945161
chr1	59612453	59612677	20.63298841
chr1	59755942	59756118	152.1321948
chr1	60033977	60034153	15.04474691
chr1	60131943	60132119	15.74874391
chr1	60165029	60165204	272.8039354
chr1	60183786	60184019	107.0841249
chr1	60225220	60225418	413.7192123
chr1	60245696	60245920	43.66785969
chr1	60345298	60345522	79.35332426
chr1	60366384	60366608	34.96249371
chr1	60368922	60369098	218.7659158
chr1	60413100	60413296	410.386882
chr1	60437127	60437329	369.3237036
chr1	60442548	60442759	333.6764773
chr1	60554392	60554568	27.37545932
chr1	60595718	60595894	20.75578243
chr1	60622649	60622825	236.6429228
chr1	60747108	60747320	417.5766485
chr1	60891285	60891511	69.21663392
chr1	61030829	61031005	14.93276516
chr1	61230991	61231167	161.2371199
chr1	61291434	61291658	22.34064514
chr1	61314329	61314553	103.0308058
chr1	61324074	61324298	110.7308848
chr1	61326988	61327212	39.2927872
chr1	61435761	61435986	82.37081889
chr1	61444734	61444873	214.3874781
chr1	61508676	61508900	98.14447675
chr1	61515613	61515847	412.0525363
chr1	61545671	61545895	126.8302209
chr1	61676413	61676589	23.30476841
chr1	61802797	61803021	34.91406789
chr1	61803983	61804140	224.9159133
chr1	61919131	61919336	302.492096
chr1	62013071	62013247	14.92871508
chr1	62054429	62054634	363.9631471
chr1	62107481	62107705	85.22208217
chr1	62308655	62308879	79.20235805
chr1	62317876	62318100	138.2338667
chr1	62319338	62319562	57.7751107
chr1	62387225	62387401	16.04359843
chr1	62416156	62416332	32.65402649
chr1	62536188	62536413	123.2668147
chr1	62548482	62548679	305.5484351
chr1	62596885	62597054	283.4903563
chr1	62601516	62601694	211.3724122
chr1	62610010	62610195	224.5700049
chr1	62641369	62641500	247.8759345
chr1	62695784	62696008	53.89703917
chr1	62738106	62738330	59.51094766
chr1	62759944	62760168	57.78880074
chr1	62857154	62857330	165.7200466
chr1	62873224	62873313	189.0500072
chr1	62973909	62974133	143.1604146
chr1	62996296	62996472	147.3759095
chr1	63198140	63198316	16.74788868
chr1	63212296	63212472	154.7478521
chr1	63307315	63307539	154.9406434
chr1	63314817	63314993	15.89931054
chr1	63372121	63372345	76.68645249
chr1	63377800	63377976	200.9251544
chr1	63428961	63429140	242.7919153
chr1	63455259	63455498	47.52612905
chr1	63470599	63470823	85.43220346
chr1	63529123	63529299	15.35438419
chr1	63539788	63540012	69.83223755
chr1	63553724	63553948	58.2636913
chr1	63609261	63609437	19.35085628
chr1	63614824	63615005	279.5430355
chr1	63655507	63655731	48.05661045
chr1	63782695	63782871	179.685447
chr1	63789344	63789568	23.12895967
chr1	63793323	63793534	371.3679406
chr1	63907411	63907549	288.0772136
chr1	63920061	63920237	15.18960039
chr1	64003674	64003898	43.19775987
chr1	64023163	64023339	155.1917338
chr1	64041023	64041247	68.17716534
chr1	64081580	64081756	205.5319109
chr1	64140159	64140356	326.8586485
chr1	64157689	64157877	316.7553347
chr1	64239499	64239702	340.772047
chr1	64242972	64243196	47.94513185
chr1	64267888	64268112	19.7750442
chr1	64370736	64370912	19.39317456
chr1	64380894	64381118	82.88168693
chr1	64383621	64383845	63.25228563
chr1	64386527	64386751	58.00634296
chr1	64400927	64401151	138.6250886
chr1	64602864	64603038	344.78277
chr1	64629764	64629988	109.9375859
chr1	64705969	64706145	23.99430528
chr1	64708768	64708992	93.83000761
chr1	64712113	64712337	112.7910668
chr1	64734847	64735023	210.6268732
chr1	64844521	64844697	16.2726466
chr1	64935762	64935938	195.7644031
chr1	64936176	64936400	23.31258983
chr1	65019091	65019267	15.74145496
chr1	65045617	65045793	16.36180534
chr1	65050277	65050453	21.51990162
chr1	65120290	65120466	20.86334233
chr1	65129459	65129683	123.3141461
chr1	65141534	65141710	179.7510856
chr1	65152521	65152661	198.2092144
chr1	65210159	65210338	167.619107
chr1	65289993	65290109	231.0374392
chr1	65327382	65327558	20.51938647
chr1	65435370	65435546	18.45924569
chr1	65486567	65486743	115.572316
chr1	65507252	65507428	20.21807548
chr1	65525700	65525925	119.0579617
chr1	65528793	65529017	22.02732076
chr1	65541142	65541330	237.8844433
chr1	65614300	65614524	19.44635544
chr1	65675047	65675271	140.7627839
chr1	65681321	65681545	108.9222108
chr1	65701641	65701870	103.2952134
chr1	65720223	65720447	39.5759083
chr1	65731361	65731548	151.9609365
chr1	65896855	65897079	118.9754295
chr1	65925136	65925360	111.3515332
chr1	65993948	65994172	21.11678123
chr1	66046922	66047098	28.00521977
chr1	66153453	66153660	339.9524879
chr1	66183594	66183770	24.41266081
chr1	66414704	66414880	28.26482326
chr1	66424598	66424822	124.5431611
chr1	66458226	66458450	112.4744298
chr1	66708409	66708644	506.2049241
chr1	66719104	66719280	196.7946927
chr1	66826170	66826394	21.1078989
chr1	66902119	66902343	39.66491181
chr1	66912200	66912365	262.8501177
chr1	66918000	66918176	17.53441274
chr1	66969641	66969822	247.7747391
chr1	67073282	67073458	17.26288259
chr1	67177199	67177423	86.81537692
chr1	67191811	67192019	346.7578679
chr1	67230776	67230952	183.3691529
chr1	67390985	67391209	30.73482803
chr1	67395779	67396003	62.65139601
chr1	67461828	67462009	275.1885252
chr1	67610485	67610709	73.81007848
chr1	67614949	67615146	314.300381
chr1	67677417	67677593	125.708508
chr1	67678918	67679142	128.9206583
chr1	67680155	67680379	93.16675682
chr1	67699770	67699994	63.11158075
chr1	67813448	67813636	273.0993409
chr1	67833496	67833720	48.38446177
chr1	67955412	67955636	65.68264203
chr1	67966198	67966423	516.9672758
chr1	67989934	67990110	16.21494075
chr1	67998179	67998355	185.8491365
chr1	68001160	68001363	375.7955484
chr1	68027421	68027606	350.9516015
chr1	68150969	68151193	21.57369205
chr1	68152095	68152319	20.40752298
chr1	68166595	68166819	67.80957131
chr1	68226053	68226191	232.6085276
chr1	68231893	68232069	183.1243779
chr1	68315794	68316018	121.9337163
chr1	68319391	68319604	399.9260621
chr1	68475879	68476103	68.3989147
chr1	68517369	68517545	178.8790518
chr1	68577600	68577776	179.7706346
chr1	68582461	68582597	226.425076
chr1	68585937	68586118	275.0934306
chr1	68627701	68627925	52.04042963
chr1	68698119	68698343	24.43114863
chr1	68698645	68698869	27.99021665
chr1	68786881	68787057	185.0566392
chr1	68808502	68808726	502.0718414
chr1	68811964	68812188	89.34789351
chr1	68848829	68849053	21.90970361
chr1	68850257	68850481	56.94246094
chr1	68907787	68907963	15.5065676
chr1	68908839	68909063	129.1836476
chr1	68920307	68920531	21.96782425
chr1	68936128	68936352	140.54933
chr1	68962862	68963086	32.43691087
chr1	69065800	69066024	68.32013425
chr1	69274086	69274310	24.8542885
chr1	69285190	69285414	46.33921521
chr1	70166536	70166760	63.29355268
chr1	70203385	70203527	237.9825882
chr1	70500196	70500420	115.430315
chr1	70598765	70598903	207.3849126
chr1	70608855	70609031	40.9374522
chr1	70820015	70820239	40.32562859
chr1	70902358	70902582	103.593796
chr1	70953668	70953858	323.9935525
chr1	70975872	70976055	176.5746615
chr1	70994520	70994701	324.899656
chr1	71151050	71151263	371.9131934
chr1	71210929	71211153	82.97113981
chr1	71361984	71362208	57.99959299
chr1	71431789	71432013	27.75473163
chr1	71515817	71515936	238.452094
chr1	71546894	71547079	259.5659739
chr1	71559681	71559905	59.25233328
chr1	71662479	71662655	27.79063626
chr1	71809788	71810012	25.48580122
chr1	71987461	71987637	183.2603664
chr1	72053748	72053924	35.97271839
chr1	72503511	72503735	114.2881017
chr1	72652485	72652714	90.39850019
chr1	72750097	72750273	114.5317674
chr1	73023190	73023414	49.12560935
chr1	73088993	73089169	160.7573919
chr1	73190657	73190881	121.2061627
chr1	73311098	73311322	66.79439497
chr1	73671377	73671611	54.13931919
chr1	74140748	74140924	122.8786919
chr1	74279463	74279687	24.39915293
chr1	74305678	74305902	102.3719065
chr1	74464112	74464336	95.09023684
chr1	74934795	74934971	153.1808192
chr1	74969901	74970119	369.1467239
chr1	75155637	75155746	222.007631
chr1	75198874	75199098	19.68405172
chr1	75199483	75199659	190.3935713
chr1	75233273	75233497	74.40094477
chr1	75237740	75237866	221.1971408
chr1	75518939	75519163	71.82177474
chr1	75669494	75669679	262.6695795
chr1	75699081	75699305	188.8070605
chr1	75723139	75723363	26.45983479
chr1	75731473	75731649	181.7392472
chr1	75889502	75889726	111.7772456
chr1	76048687	76048863	49.6153033
chr1	76080460	76080681	318.4671521
chr1	76098143	76098319	195.8821227
chr1	76374345	76374569	191.434007
chr1	76457314	76457478	277.7647296
chr1	76500831	76501055	162.8956165
chr1	76606014	76606238	46.85264284
chr1	76619869	76620089	436.5347118
chr1	76620423	76620647	93.74166977
chr1	76796835	76796953	195.6633866
chr1	77206667	77206891	43.78499969
chr1	77333000	77333224	56.83401928
chr1	77333875	77334051	131.0921371
chr1	77366919	77367143	180.9304849
chr1	77497029	77497253	49.67957902
chr1	77592030	77592193	252.9040429
chr1	77609286	77609510	38.63741651
chr1	77613955	77614179	67.96957449
chr1	77684805	77685029	26.69428308
chr1	77779274	77779498	46.85511773
chr1	77882799	77883028	84.71027197
chr1	77981244	77981468	47.99451822
chr1	77999471	77999669	320.1005916
chr1	78149152	78149360	335.9437534
chr1	78291074	78291250	23.30376049
chr1	78366538	78366645	196.3265579
chr1	78414794	78415037	49.49283998
chr1	78445113	78445299	266.580063
chr1	78580178	78580358	300.4424507
chr1	78596533	78596757	109.2536396
chr1	78610820	78611020	303.6884875
chr1	78799204	78799380	183.4901387
chr1	79073105	79073329	108.9870358
chr1	79083318	79083495	270.5898027
chr1	79142139	79142363	155.0885032
chr1	79154461	79154685	52.97886721
chr1	79305454	79305678	117.5229046
chr1	79663196	79663420	73.18661936
chr1	79725502	79725726	147.9228729
chr1	79818996	79819220	137.1280015
chr1	79962959	79963137	263.3724312
chr1	80083519	80083752	51.33966973
[truncated: 47,997 more rows]
